# Supplementary material for: Thyroarytenoid muscle fiber orientation regulates the ability to modulate vocal fold vertical thickness
Source: PLoS One. 2025 Dec 4;20(12):e0337735. doi: 10.1371/journal.pone.0337735 (PMC12677544; doi:10.1371/journal.pone.0337735)
Supplement: S4 Data — (ZIP) [file pone.0337735.s004.zip › Male/contourA8TA6.csv]

% Model	Angle7.mph
% Version	COMSOL 6.1.0.357
% Date	Dec 14 2024, 03:24
% Dimension	2
% Nodes	720
% Expressions	3
% Description	Line
% cpl1x	cpl1y	Displacement magnitude	u	v
-11.968005616002486	39.650844643500406	1.439575018901085	1.679081094101838E-4	0.19370324019568902
-12.100925229184412	39.521184251215715	1.4377158200202573	1.6702908415570705E-4	0.1937177190239312
-11.810234379374002	39.74293127707726	1.4408928209047864	1.6853572653934224E-4	0.1936925298808716
-11.76596306338081	39.775513356632324	1.4413602047899297	1.6875697707022146E-4	0.19368881796099865
-11.47739948826791	39.862189693672036	1.4426027241837063	1.6934631924027342E-4	0.19367778858221157
-11.258980847445656	39.857881496438054	1.4425387541495436	1.693172383031401E-4	0.19367676849049426
-11.716143543792246	39.796222579001906	1.4416566021646657	1.6889851554835141E-4	0.19368631200939126
-11.163938214941039	39.85365079891891	1.4424788594428906	1.6928608603495736E-4	0.1936765711346605
-10.796207435616262	39.85090503287166	1.442439040168205	1.692603419487171E-4	0.1936743817481036
-10.709496869932108	39.85039381204079	1.4424311517575847	1.6925449647972924E-4	0.19367385233804457
-10.37169574884199	39.850036177539195	1.4424256208727422	1.6924338102869286E-4	0.1936716175911557
-12.13512273325702	39.460672833157	1.4368486080631464	1.6661943288975457E-4	0.193724287603403
-12.240660142730178	39.24849072022055	1.4338090618675623	1.6518201481746322E-4	0.19374722122727517
-12.227325367848685	39.08705965880899	1.4314942642124484	1.6409237316548878E-4	0.19376403964341682
-12.205740642978935	38.979124391808504	1.4299482166994326	1.6336357097822472E-4	0.1937751988882332
-9.681369688821853	39.850002288818345	1.44241917076577	1.6922552862858563E-4	0.1936669860195869
-9.209886193231677	39.8500022888185	1.4424207781053142	1.6920949702116164E-4	0.19366382216607206
-6.503691158131879	38.96454001876737	1.4297173875235738	1.6323835028073252E-4	0.19373862723380686
-6.587351156296421	39.29642873129991	1.4344764949827433	1.6546237367425038E-4	0.19370435224443505
-6.771159512318912	39.57700815680421	1.4384969638219853	1.673453627694565E-4	0.1936761342449348
-6.814129999907874	39.651652838586976	1.4395672421809327	1.6784598176873233E-4	0.19366858737043513
-7.229593906641747	39.84203493583536	1.442296913432434	1.6912791213993263E-4	0.19365139255450867
-7.181795837296288	39.83706132882147	1.4422256582139943	1.6909410947304595E-4	0.19365159393187684
-7.033567159296577	39.76166368437849	1.4411434330693211	1.685870774868651E-4	0.19365851306179577
-7.6946177519140235	39.85300356006798	1.4424565196687962	1.6920271198138772E-4	0.1936533545692915
-6.488283836647731	38.91091546805024	1.4289492097908498	1.628775492522496E-4	0.19374415158367933
-10.243595360807257	39.850002288818345	1.44242527150232	1.6923816193996612E-4	0.19367076062716532
-9.730298368089413	39.85000228881833	1.4424197156018186	1.6922663689627733E-4	0.19366731413371704
-9.743014193148053	39.85000228881833	1.4424196695312688	1.6922714722327598E-4	0.19366739941918218
-9.085341826788042	39.8500022888185	1.4424199032288003	1.6920690976405414E-4	0.19366298621566155
-7.779783738995952	39.851154726690396	1.4424318970130103	1.6918957754905465E-4	0.19365411951324
-7.886706964608754	39.850916601280545	1.4424268613680995	1.6919090954834652E-4	0.1936548612979858
-8.209330570361047	39.849987794146756	1.442420726638197	1.691846274086207E-4	0.19365711766509788
-8.699211804792647	39.85004545472901	1.4424239819658515	1.6919344640086228E-4	0.19366039358971782
-8.427966558711145	39.8500350871401	1.4424194370686965	1.6919083367799334E-4	0.19365857641556772
-12.152615457473026	38.61822056218743	1.4247748308717176	1.609343905461987E-4	0.1938126423868557
-12.150457207342695	38.60568225439725	1.4245953093589458	1.6084997155500576E-4	0.19381394102775681
-12.146591986235311	38.58859764700979	1.4243503902916488	1.6073534283793186E-4	0.1938157044260237
-12.074238696384148	38.24828133015453	1.419476460325057	1.5844713412983396E-4	0.1938508603167742
-6.441829287929373	38.514252064367554	1.4232667461025628	1.602156705256875E-4	0.19378546859008186
-6.4796557750756225	38.830935381536946	1.4278020689122977	1.6234145767528334E-4	0.19375248776288206
-6.431316994593285	38.355730965701305	1.4209943408935284	1.5915697088486917E-4	0.19380203576694516
-6.415000660473024	38.12021737547059	1.4176210968557852	1.5757920646474252E-4	0.19382664119607554
-12.006552716049852	37.91928976266428	1.4147597010516448	1.562438905218942E-4	0.19388486342202377
-11.966773292852782	37.7322909897182	1.4120819629567123	1.54991650721511E-4	0.19390418100672052
-11.899335717233097	37.41624344712912	1.4075522894169468	1.528839221478479E-4	0.1939368292636071
-11.86072968481382	37.23337054820751	1.4049339967635754	1.5166152015497525E-4	0.19395572270566383
-6.405495081109018	37.81045524455644	1.4131802600430683	1.555126466882907E-4	0.1938590864110376
-6.3802834672144035	37.49850283645258	1.408713430166617	1.534311040552677E-4	0.19389165741769643
-6.34327199449609	36.990127261889924	1.4014269985474166	1.5005602505467624E-4	0.1939447648017808
-6.3346776499635205	36.89181710192548	1.400020752120357	1.4940228665330141E-4	0.19395502460787958
-6.327277488709939	36.80573234114482	1.398788949840277	1.488340131141173E-4	0.1939640109816456
-11.839379859361392	37.12464213602315	1.4033747767083322	1.509375854671009E-4	0.1939669673636663
-11.66031709327127	36.191536938073696	1.3900095010656708	1.447509360308497E-4	0.1940634924918122
-11.619905720758748	35.962379473002436	1.3867317739146001	1.432365747424085E-4	0.19408722083228755
-11.730360249335298	36.58305483766412	1.3956242913571457	1.4733565577072858E-4	0.19402295709983736
-6.248695444183289	35.88284413383002	1.3855811975520917	1.4272543169829903E-4	0.19406034042164913
-6.190644674951313	35.36621719878445	1.3781799262582821	1.393483405236804E-4	0.19411418517007306
-6.146329446134891	34.860882297696094	1.3709467582787478	1.3602478093346744E-4	0.19416692316705253
-1.0600869276340483	18.316100001774196	1.1345791846556306	3.4977647384681284E-5	0.19587265362924558
-1.0459016161732135	18.37692181363064	1.1354447483862793	3.5332567266283134E-5	0.19586619317325368
-1.1744205707972624	18.153797557800345	1.1322669236033156	3.403139199049798E-5	0.19589033802293726
-1.311326192584243	17.97535615877772	1.1297261845734305	3.299095071650437E-5	0.1959098468388517
-1.386335587551091	17.922671465764726	1.1289752989751691	3.2684645516601876E-5	0.19591580779708329
-1.650548821745367	17.757514160475903	1.1266256853332854	3.172445381987467E-5	0.19593466345201094
-0.9718149006219283	18.630446296863695	1.1390579254668225	3.681301137982081E-5	0.1958391764135233
-0.9542349860686515	18.852537320770427	1.1422204573123813	3.811089871413956E-5	0.19581578394597168
-0.9467123425971604	18.932059856972355	1.1433543437341103	3.8576152596260414E-5	0.19580740083559553
-0.9488912973033679	19.009058522305217	1.1444511226047414	3.9027094705735446E-5	0.19579933852705644
-0.9602591937381534	19.185733594449147	1.1469698535121635	4.0060795030474444E-5	0.19578087732183352
-1.0005126263859143	19.36574217623491	1.1495333345628134	4.1114659991180414E-5	0.19576223416511834
-6.05347281998843	34.07388368729615	1.3596961445873776	1.3091515111251562E-4	0.19424891527148186
-5.779746191862431	31.198536783186327	1.3185454678283617	1.1246826166610513E-4	0.19454890849033332
-5.81260308842713	31.6601371096856	1.3251341402337804	1.1538291360008125E-4	0.1945006690763157
-5.898916358898413	32.61341104261303	1.3387924964058224	1.214916629427645E-4	0.1944011863906844
-5.976331308258205	33.33624786626052	1.3491207852175613	1.2612595168575864E-4	0.19432582304781693
-11.555172919712001	35.57995576034233	1.3812556817640045	1.4073225706414842E-4	0.19412683603856454
-11.427224513094306	34.824469013294944	1.3704385454718293	1.3575839191574916E-4	0.19420509734875607
-11.302991741507174	34.01939293201957	1.3589097359927564	1.3052356798332109E-4	0.1942885705191711
-11.26269403333529	33.74326682230424	1.354966288745048	1.287157581749364E-4	0.19431721413781256
-10.87492360433819	31.536162433666846	1.323381975881451	1.1453384115340276E-4	0.1945457698952805
-10.79808267178972	31.096982410679725	1.3171033008647328	1.117924464523104E-4	0.1945912515616286
-10.515617328365707	29.431210118152052	1.2932919410628745	1.0124257589057434E-4	0.19476382225108452
-11.095255333576779	32.78560916869341	1.3412418162758515	1.2256058122869163E-4	0.19441639198092725
-10.374607869233792	28.677418549364212	1.2825024216508447	9.66026931467606E-5	0.19484183540134725
-1.9007542873442729	17.670028077820447	1.125379519514072	3.1218172678608234E-5	0.19594529229297725
-2.0779141835942943	17.606247817656115	1.1244722126663413	3.0849463512506625E-5	0.19595301132298149
-2.421704394542373	17.610906476909	1.1245388994530308	3.0883153724329675E-5	0.19595452075031378
-2.5268901597962445	17.60827853304663	1.1245019361337656	3.087006011931307E-5	0.1959554080433363
-1.0157099330243569	19.441588102125813	1.1506148809982608	4.1559353196045164E-5	0.19575436872339125
-1.1062328150339649	19.65851365771074	1.1537059049663991	4.2830150013022486E-5	0.19573214674397252
-1.0950141199455286	19.63861486947969	1.1534223336801892	4.271349622346158E-5	0.19573416818719439
-1.0936631912571904	19.634142492606518	1.1533585459207576	4.2687215403771906E-5	0.19573462933562444
-1.2019485900933222	19.823967402584525	1.1560652912537797	4.379982927938495E-5	0.19571535318366798
-1.2626663164006444	19.90610167368628	1.1572351962323033	4.4280116132138793E-5	0.19570709238416165
-1.3479656887537845	20.02184186709379	1.1588865747409338	4.495781865631165E-5	0.19569545060388638
-1.3818036936806772	20.069240413165744	1.1595620561394517	4.523637276710821E-5	0.19569067670895995
-1.490043238491493	20.21081153288452	1.1615816788366051	4.606476802721308E-5	0.19567645891752164
-5.495158991359491	28.68268136418761	1.2825482058087712	9.67035342024372E-5	0.19481116218579966
-5.507477156915547	28.790577524822243	1.2840854822240726	9.736442918339997E-5	0.194799912476978
-5.640376413522405	29.93509919763994	1.3004663359364652	1.0450644336555307E-4	0.19468062516997697
-5.66674537726079	30.200894570944342	1.3042585384785104	1.0615599839632215E-4	0.1946528916825374
-11.232964758328787	33.56280133293661	1.352380046560322	1.2753446362297134E-4	0.19433591583734763
-9.890707351552885	26.584105713780335	1.2525708871571615	8.375147005820641E-5	0.19505795338781173
-9.499209611630052	25.463046361573806	1.236558488260256	7.702656415093691E-5	0.1951729414033109
-10.251371607480321	28.08873461337165	1.2740843927146526	9.291916393974638E-5	0.19490268279470035
-9.949856872037069	26.81141811544305	1.2558216464226541	8.515448864904591E-5	0.19503452245343894
-9.409620206466	25.28683176907262	1.2340331707787402	7.596050386044245E-5	0.19519085271020206
-8.975776833099328	24.413789608181347	1.221595670140657	7.080495355089671E-5	0.19527969898292624
-8.450931047688341	23.67686534172989	1.2110443852472248	6.643446495815034E-5	0.19535378077797405
-8.315280225053407	23.486682331666373	1.2083382281166097	6.533046127661013E-5	0.19537291396279818
-8.109310669822081	23.245736403988893	1.2048934931895414	6.393088609825692E-5	0.19539696242183383
-5.04821833795282	26.35030357792787	1.249220373034207	8.241336517590382E-5	0.19505324119971337
-5.072511135861281	26.457154341834364	1.2507417307459248	8.304562064015171E-5	0.1950421666849201
-5.319014801988768	27.6151602307035	1.26728858742722	9.010832652350715E-5	0.19492212226604594
-5.298549699956672	27.508324942348306	1.2657653825439112	8.946727207433878E-5	0.19493321429977253
-1.6547952866665352	20.435138707303928	1.1647781152494834	4.737865941730904E-5	0.19565389068536068
-1.7068462026965912	20.505043732104994	1.1657757178912416	4.778957482243154E-5	0.19564686257618366
-1.8328638043067826	20.675856534446993	1.1682104181288484	4.87913760564978E-5	0.19562968134338676
-1.9146876228856835	20.78271581099791	1.1697354059580292	4.94172249001292E-5	0.19561895027972387
-1.9589596542270868	20.838178803681924	1.170525455151937	4.9740112626744785E-5	0.19561339027450841
-2.2267902915590323	21.173727916983232	1.1753192264013996	5.1713040657449735E-5	0.19557975603237937
-2.4765836027203294	21.524027437877677	1.1803072928818974	5.376623036242941E-5	0.19554446619020333
-2.510632075597485	21.56945277354053	1.1809567160575098	5.40351464557402E-5	0.19553990091137044
-3.4170539347823667	18.323036770820913	1.1346844471223803	3.5050164726827256E-5	0.19588562935589376
-3.3613588547056894	18.26201824120377	1.1338153985446626	3.469434005698373E-5	0.1958917061377063
-2.8302006677410443	17.7685842180935	1.1267841978672941	3.18101179888047E-5	0.1959403599898678
-3.0213186080937637	17.882690433716814	1.128410300263749	3.247891718357965E-5	0.19592950380797933
-2.9853774190574067	17.85333337493745	1.127992762748733	3.230739123544609E-5	0.19593237452712298
-4.904236518511963	25.91960781073081	1.2430565311710797	7.983963076756964E-5	0.19509758762636875
-4.723668736196532	25.314951331292864	1.2344306669248886	7.619862560565652E-5	0.19515996429847246
-4.604679940346854	25.051089745874435	1.2306522330431595	7.460492541139399E-5	0.19518693708466336
-4.281370486848969	24.383328411417228	1.2211391963456213	7.065262911584559E-5	0.19525510739611213
-3.2125741016240386	22.611557155864187	1.1958249807039139	6.016584617186981E-5	0.19543468829569802
-3.272014261258436	22.70654698603269	1.197177694972497	6.0721791021100635E-5	0.19542507040558768
-2.5518384799861815	21.63096481182497	1.1818337300069	5.439996735734659E-5	0.19553369059847642
-2.8735384712196232	22.08009398368013	1.1882478916547563	5.703948803956687E-5	0.19548845937436204
-3.1756044296995665	22.556944434453374	1.1950442438289033	5.9847311455954734E-5	0.19544020192996406
-4.545571876999899	19.652622560032107	1.15363561016806	4.282157675406146E-5	0.19575278995270812
-4.424895516455141	19.524062222800467	1.1518037021257792	4.207365619500172E-5	0.1957655762765639
-3.958958611653594	19.00470136406695	1.1443977701660275	3.903289965515426E-5	0.19581731054079599
-3.8782730930382083	18.915322300283425	1.1431258714103891	3.85121784348923E-5	0.195826217509129
-5.025563667731989	20.107549344377823	1.1601347892076652	4.549904993951938E-5	0.19570790629338208
-5.277731362781373	20.350988119887234	1.1635964711218345	4.691235705993438E-5	0.19568383108030724
-5.606549304112775	20.6598148798465	1.1680114029306545	4.873858367061197E-5	0.1956533922873083
-6.131048509468386	21.17349677678001	1.1753244006315013	5.1737475867865894E-5	0.19560256969644335
-7.17416985769136	22.198608654304337	1.1899457285334978	5.774967329772548E-5	0.1955011941113871
-7.6413332318231895	22.67125431062098	1.1967136525609436	6.054526922512423E-5	0.19545440761142202
-6.9150129554945305	21.927639425126234	1.1860939382748077	5.6179957783455925E-5	0.19552810289388245
-6.31895859009996	21.343154735881807	1.1777563260057253	5.2747896226157986E-5	0.19558589776196206
-6.618255579081206	21.642875823077	1.182018679241137	5.451483301484616E-5	0.19555622939871914
-3.6680004015474728	23.30103040805593	1.2056760330655214	6.421897143513749E-5	0.19536503293728316
-3.83446762916781	23.580833568731567	1.2096663928065476	6.589536586282972E-5	0.19533666860272508
-4.071443328978513	23.987709649252928	1.2154808627318996	6.827406170069858E-5	0.19529536354506738
-7.640251545310057	17.586782544931808	2.9026969569650284E-5	-2.550810356797289E-5	-1.2283450683304225E-5
-7.509356374993602	17.79911102953117	2.9518127152345837E-5	-2.6004557952039663E-5	-1.2115125190255504E-5
-7.6989388334005735	17.4903691638282	2.882157943012296E-5	-2.5299131153296864E-5	-1.2362187953645582E-5
-7.762103216471637	17.30759444679789	2.8433260775986265E-5	-2.4899362864095203E-5	-1.2435735930926595E-5
-7.821162534822876	17.152686250634986	2.8120152557919404E-5	-2.456949338889879E-5	-1.2512161247529785E-5
-7.87221896818102	16.9473112831706	2.7717167397393235E-5	-2.414279417540653E-5	-1.2572774415910387E-5
-7.921170402924522	16.753942907049066	2.734058453509055E-5	-2.3740904188025582E-5	-1.2631455460464027E-5
-7.9783869673286425	16.470761822820492	2.681576027481805E-5	-2.3172385198624036E-5	-1.269932250066256E-5
-8.003886469325913	16.357472230499454	2.6606594229938478E-5	-2.294217236488122E-5	-1.2731779974258527E-5
-8.041803974825056	16.197407590250943	2.6335378468742095E-5	-2.2628588617390568E-5	-1.2792110240744233E-5
-8.11957094103931	15.808141817188318	2.566830441376273E-5	-2.186852305554084E-5	-1.2905873036382041E-5
-8.094241908274963	15.975737091845481	2.5951185438599693E-5	-2.219054223196722E-5	-1.286798359383338E-5
-8.149959289733443	15.594634263864748	2.5305848344006327E-5	-2.1453397681479076E-5	-1.2950305812735893E-5
-4.487015489615116	14.591722761896559	2.1160367788258718E-5	-1.9311032399695782E-5	-5.6440394743356295E-6
-4.416731324563106	14.512870608922288	2.0975959718319472E-5	-1.91524915896648E-5	-5.505620368509667E-6
-4.329055028394281	14.412978776001905	2.0735876762935227E-5	-1.8945542153152432E-5	-5.328004365203432E-6
-4.19303203891211	14.248275933735142	2.035090450921261E-5	-1.8612009869941938E-5	-5.055434494870631E-6
-4.178965322518646	14.23024927967746	2.0307861728756837E-5	-1.857457902974893E-5	-5.026377611737934E-6
-8.208595369810979	15.125877972768416	2.4572027244837518E-5	-2.0587831353890953E-5	-1.3055318989901823E-5
-8.250106284083648	14.883579494882824	2.4227688522060218E-5	-2.0164102346334114E-5	-1.3125905164525118E-5
-8.184763342662869	15.304083214581624	2.4845869255625518E-5	-2.0911687670012747E-5	-1.3015088027695838E-5
-8.194040568253598	15.203367992185502	2.468175261730272E-5	-2.072332204923072E-5	-1.3029945048355619E-5
-4.009503675450382	13.95499929048619	1.9686679138352388E-5	-1.802383718947701E-5	-4.6850756590501996E-6
-3.967321215997023	13.879167246534847	1.9510644732787477E-5	-1.7867160196489795E-5	-4.595844638443824E-6
-3.8768075373306097	13.684183745503944	1.9071740479450794E-5	-1.7476175631997386E-5	-4.4067500009501564E-6
-3.8285567068758617	13.577304042901428	1.8834095466702648E-5	-1.7262257696231055E-5	-4.3077523046203655E-6
-3.679175518096213	13.165512678706849	1.7918188300243128E-5	-1.6435185252829754E-5	-3.990101405692882E-6
-3.5952780276413945	12.848827743115857	1.7222369811952774E-5	-1.5807221751102062E-5	-3.8048968723742593E-6
-3.8035301168690907	13.511178334388502	1.8690590620324274E-5	-1.7133704536866466E-5	-4.256757040300234E-6
-3.5706258476984103	12.751547870197772	1.700238360274854E-5	-1.560588293155622E-5	-3.7475523761139572E-6
-3.536337058362929	12.508568926206657	1.6459237786793927E-5	-1.5112423578383172E-5	-3.6565963026721933E-6
-3.4943523373487664	12.217884679130231	1.5817543728505204E-5	-1.4526896513704265E-5	-3.5496220856110685E-6
-3.476217738039166	12.051206781698731	1.5454066337551803E-5	-1.4198752350894843E-5	-3.5013230798272287E-6
-3.4381043775288846	11.707787309160882	1.4670544678957724E-5	-1.3479587052797993E-5	-3.3891585359112102E-6
-3.4175141432913065	11.442487558596586	1.4087427356020312E-5	-1.2947804236954171E-5	-3.328671473015754E-6
-3.390535492772293	10.959938069747185	1.3003672905666212E-5	-1.1950165571186799E-5	-3.2316802501505724E-6
-3.391605607580326	10.637069694303245	1.2285824326425147E-5	-1.1283531893091142E-5	-3.2070313838659827E-6
-3.3957072198915474	11.125983907025887	1.3365123738951489E-5	-1.2282834633411872E-5	-3.253228071913977E-6
-3.3933099091125833	10.454525891479044	1.1874293920955152E-5	-1.0897987694699858E-5	-3.192212376719028E-6
-3.392748642497309	10.363320317554606	1.1666860553993072E-5	-1.0702958335162612E-5	-3.1829706951449705E-6
-3.3881777990103163	10.052022617744685	1.0976365720735052E-5	-1.0054415394702375E-5	-3.154695805643276E-6
-3.379931059854188	9.65560915900371	1.0101332541954733E-5	-9.227749415299777E-6	-3.1219320986222853E-6
-3.38003327420144	9.645525660619372	1.0079806029284261E-5	-9.207332990582978E-6	-3.121847239645762E-6
-3.380411775956053	9.63612711841371	1.0060638488758963E-5	-9.18884185371918E-6	-3.122691668080913E-6
-3.4070943292007656	9.209820550583608	9.154789194534792E-6	-8.298272200723163E-6	-3.162364005764172E-6
-3.4177904844649305	8.97279793026408	8.677215875959493E-6	-7.819831011252112E-6	-3.193941616394638E-6
-4.670507470987797	6.528342318175511	6.675724343662923E-6	-2.7032085865023962E-6	-6.050281415043211E-6
-4.472672713765167	6.53165408154053	6.237232172716909E-6	-2.732796740756634E-6	-5.5769074688112775E-6
-4.296096768007061	6.564113874181485	5.990321731423712E-6	-2.8443029352793068E-6	-5.23595125618423E-6
-4.1907677441120486	6.6201318525786546	5.833051372317942E-6	-2.9990050391116726E-6	-4.990695259577015E-6
-3.42823364007561	8.77881073484247	8.270030151260365E-6	-7.409511809168907E-6	-3.2101545048716193E-6
-3.440421539484517	8.631632878187974	7.981751142071845E-6	-7.111903218624042E-6	-3.2371742369395377E-6
-3.510174069952668	8.051882576425108	6.922893671004819E-6	-5.957735056535071E-6	-3.3970756373952506E-6
-3.4654247941708625	8.41479710425795	7.57937149958335E-6	-6.689543258669347E-6	-3.293738788011233E-6
-3.519325274558982	7.974355231943207	6.796830220699759E-6	-5.811691431091688E-6	-3.4265871975637495E-6
-3.8048036653298265	6.960169305120867	5.802071404425556E-6	-3.907224267663334E-6	-4.264592176155625E-6
-3.942941641067294	6.809098812242506	5.7259030236255755E-6	-3.4925926225850464E-6	-4.529416531757678E-6
-4.081244662082278	6.715380176995773	5.823410942079937E-6	-3.292652397817037E-6	-4.797594117396674E-6
-3.557899482821399	7.6388476831782866	6.397944512238246E-6	-5.276252502748545E-6	-3.5968392426770147E-6
-3.5506928691402093	7.692857622749482	6.400991813709134E-6	-5.314577011420204E-6	-3.5420725564896294E-6
-3.535122007221198	7.8370201875805385	6.6049993943714345E-6	-5.566655943438783E-6	-3.4894062150245485E-6
-3.5827478111781415	7.560437912809053	6.279297321197028E-6	-5.064501762014353E-6	-3.670189902568133E-6
-3.656557182300242	7.31345080673359	6.06247407189718E-6	-4.61508296585422E-6	-3.9117030558278704E-6
-3.741595319822733	7.091603710798701	5.937365330020715E-6	-4.254970387907378E-6	-4.134677765942055E-6
-12.48823622079036	29.318127189803445	1.1025553661843701	-0.2741962416470032	0.9496623994295363
-12.301573729696075	29.291730374054282	1.0592808882481766	-0.2803031642515332	0.9380276066484626
-12.904182385341631	29.37659805299116	1.204006260266456	-0.26314809730667266	0.9631716886873525
-12.704310573905445	29.35687813300677	1.1540314318098637	-0.2687402838843711	0.9582172474807751
-13.215739023882737	29.375039723105594	1.278554117966511	-0.25538042553846624	0.9601796930025039
-13.289816212405814	29.38416912499247	1.2981655693544512	-0.2542691013653575	0.9598513647328519
-13.628735756055638	29.408293625969595	1.376149619700743	-0.24613438968281315	0.9466974236463042
-13.761313265189306	29.420327221129604	1.4073887080560854	-0.24343955439941525	0.9418965524262006
-13.789831291953012	29.42263826529943	1.4130485695139223	-0.24314301057785723	0.9402117883812995
-14.193507593470319	29.351006338599753	1.486757294254507	-0.22903515559613669	0.9077832862726427
-14.343065600888547	29.30623263263965	1.5093183364079654	-0.22047531655850794	0.8946588371198623
-15.169871121939503	28.7024294022831	1.656260038187485	-0.15220939356607646	0.8479266643838236
-15.025976096323706	28.826575538617305	1.6296444419738854	-0.1629402801426171	0.8546271412411629
-14.704342841257393	29.099582909420015	1.5710865213977478	-0.18914102510017936	0.8707831327955791
-14.77814405518191	29.048154888872233	1.58324537848518	-0.1820415016349366	0.8657560662002124
-15.194930389272562	28.670268692680192	1.661857905893067	-0.1510123764620697	0.846899378105799
-15.552436058935607	28.262388145106144	1.737034917536454	-0.13718810796540842	0.8293196122364709
-15.65870487864321	28.128694460225432	1.7600876334619144	-0.13357156689764105	0.823780230933215
-15.420870685895718	28.414489982476084	1.7095515462006898	-0.13946641517423075	0.835976509310268
-16.14669845066415	27.534817692946177	1.8538069670038937	-0.14146243428858882	0.7820297455305658
-16.18902508127296	27.487365967844962	1.8608496707215678	-0.14296507412199225	0.7772344026471154
-16.090879730623392	27.60512583812312	1.8430261709386455	-0.14038350922550902	0.787147167192578
-15.906983759261689	27.83045491742547	1.8087479294251114	-0.13632238921638412	0.8045195364152274
-15.78801336657089	27.974288039163056	1.7861796959201772	-0.13393011654943807	0.8142205375056626
-16.4224657835804	27.241242221715776	1.8918722787070714	-0.15469616810222725	0.7512013412988754
-16.636541644582238	27.015574682657572	1.9112332452732046	-0.16472185968781716	0.7216464892902428
-16.701862721366762	26.948993088668995	1.9132249722617438	-0.1684942483204015	0.7120939689556784
-16.98192097775023	26.67928029930171	1.9134764695803441	-0.18262938544363874	0.6772798663303555
-17.086567607533095	26.586911131348927	1.9083286935809864	-0.18937813637240364	0.6671916830319463
-16.810764952407226	26.84442366016748	1.9126186612310523	-0.17412553170991535	0.6989194650133808
-17.316197999609905	26.352544552541893	1.8876138411808834	-0.2085535928364569	0.6543793546270413
-17.45518464052986	26.210110438215963	1.8735313403385476	-0.21888640680087618	0.6488190251544761
-17.722095738557805	25.895382301413925	1.8475115605080132	-0.2575744475077518	0.6520886292147539
-17.72264017583542	25.894744071275742	1.847448998147038	-0.2576522050522292	0.6520927295322503
-17.932597821946576	25.11386146747848	1.7918992160097778	-0.3672041426440972	0.6370802057954438
-17.907096306050956	25.00313633884308	1.7828648910080536	-0.386901955144164	0.6278298689232049
-17.75267320881764	24.32471147247125	1.7255216152377066	-0.50858769505437	0.5701706313900942
-17.92944471255859	25.1306830888716	1.7928977784346118	-0.36499467774095345	0.6373522268681172
-17.722777975835573	25.894232143167198	1.8474055252051962	-0.2577366762123775	0.6520740620637432
-17.728945142955695	25.871483784810497	1.845797892120565	-0.26092483200315897	0.6516452155404345
-17.700264955727473	24.192801294244298	1.7107343316028985	-0.5357702266213892	0.5463300308424685
-17.492893227235577	23.675149455238873	1.651730924984122	-0.6434150267746586	0.4530746908697785
-17.219818972655105	23.051350814888384	1.5838615628218498	-0.769757537811923	0.3292107092278718
-17.213682929786287	23.036984749786797	1.5821742209505805	-0.77262324694788	0.3264101254730911
-17.20651458505761	23.021889840621302	1.5806060886202022	-0.7757614617697484	0.32313555798607035
-16.72944438496599	22.0265670999435	1.4861111407556198	-0.971711210473801	0.09950752664127296
-16.772330573218266	22.113599037757318	1.4936604249612775	-0.9559053721275638	0.1191190664845424
-16.97378539565523	22.529669064239176	1.5293934019870656	-0.8764512741958457	0.21303304758540828
-16.69878402350933	21.97001521221032	1.483052345462396	-0.9812489237224036	0.08689640806293286
-16.44523432072541	21.481646309928003	1.4530318208714201	-1.06583363555982	-0.021271241475924102
-16.38784636008633	21.382208809377225	1.4506129819193665	-1.0811599453857343	-0.043440148281110175
-16.10429654720809	20.90765006213037	1.433049208831233	-1.1549000324096264	-0.15429521137862529
-15.229590069694847	19.59839917871314	1.4404449720378363	-1.2835155856467193	-0.4641008945416767
-15.573303162172023	20.08692966262294	1.430862311755908	-1.2456873243200426	-0.34979740010179283
-15.762739830454272	20.369577854236137	1.4295340110280566	-1.2182714551048517	-0.28228964149017033
-15.676053214728174	20.229671015614727	1.428282372330231	-1.2347402826094627	-0.3155053057996382
-15.004965242227517	19.29705702264412	1.4421052790382476	-1.2792503238281978	-0.534313661552503
-14.347740685004595	18.43237628944785	1.3781436454995242	-1.170651545999303	-0.6992302466471392
-14.71316053352021	18.903140185799252	1.4329452096970334	-1.2577637696818713	-0.6284129224855376
-14.112301424219844	18.14085757339455	1.316954002522361	-1.0904152754932261	-0.7275390634977885
-13.786968016309958	17.746840232171802	1.2013409264027806	-0.963378352484812	-0.7131337949313439
-12.572484095421888	16.31238607204104	0.6876162044805771	-0.5133515310008091	-0.45483536434378363
-12.73923093656964	16.50237005974189	0.7585801771474545	-0.5726217173981165	-0.4952487236479153
-13.149721100590622	16.985383718836303	0.9332436676058878	-0.7240720314094671	-0.5871231844943039
-13.560443943361147	17.474962802260926	1.1059823932018449	-0.8768509078365442	-0.6717214391532571
-12.433087863224218	16.142914163274668	0.6288934496418737	-0.4663915513557686	-0.4190868889764554
-11.67886765718853	15.130655135953049	0.32549632093241754	-0.21752039542781593	-0.2354981573997823
-11.370603754574383	14.616160191779192	0.20948769651009813	-0.11435663463361909	-0.1686750842351707
-11.928279318244115	15.521235666230787	0.42058935398270725	-0.2977877255325234	-0.29200012583532686
-11.098102119973685	14.067276715400904	0.13047742669130957	-0.05210792940376846	-0.1123334159844187
-10.94829922258624	13.75778922441979	0.08767232584262466	-0.01855651352608896	-0.08090742739441276
-10.566136973193167	12.955069884045642	0.03424768525046615	0.008282967864041629	-0.02896621983211181
-10.528617101577506	12.869997651759531	0.028839779365214167	0.010212817564912503	-0.023760088540845985
-10.125844678960055	12.03212679724241	0.016718157095080483	0.010226730122403528	-0.005459166799198961
-10.205786830641387	12.200371242765215	0.01910286943497886	0.010133582652831945	-0.009157787290125122
-10.11776374681346	12.014636087480781	0.01665644933384648	0.010117942344877166	-0.005228372346725955
-9.799033203597945	11.32040592221854	0.011713244029404686	0.007771802810260868	-6.754354710582764E-4
-9.732454220074882	11.174895810343436	0.01037903117684053	0.006896945373099138	8.015492389582471E-4
-10.081694286405995	11.938670646469957	0.01601946864826653	0.00978913124027171	-0.004752870765793821
-9.419861471494833	10.505758447346915	0.006717988511405613	0.0027433394033416253	2.198803205644756E-4
-9.39945834397536	10.463080013210769	0.00652802837251214	0.002468812426297557	1.652621141303954E-4
-9.362989365785312	10.388561145610026	0.006195927794318675	0.0022805722509019128	7.917173962439556E-5
-9.15485933130238	9.94585479357356	0.00464337045065303	9.128000395682623E-4	-5.680838891185292E-4
-12.250739993292553	19.150604908283345	1.5741004068652056	-1.4148288063358478	-0.5641590286969278
-12.385666050996104	19.229462944007324	1.654716760138298	-1.4664906634076396	-0.6201319440334997
-12.018444755085756	18.995911937273455	1.4091293053397997	-1.3139029573198313	-0.4566973006329977
-11.827571680933026	18.805921238230237	1.3339521123449367	-1.2574765136625656	-0.4061747835609596
-11.71378598197753	18.69006222155872	1.2835749049054281	-1.2191770979365892	-0.3737302683441167
-11.489121580415649	18.312221504949157	1.1587529134549717	-1.112562466189778	-0.30427551259103225
-11.42092816915265	18.202424829191397	1.122404378835812	-1.0809077049501714	-0.2848839137111773
-11.137081940903064	17.673975351763787	0.9464257846303754	-0.9198687203328623	-0.2123573581729689
-11.050577560623434	17.52903972488271	0.8963763911201449	-0.8736088519303992	-0.1923373230898476
-10.900173758069224	17.228821915447778	0.792203820487791	-0.7747426604047701	-0.16115224717577104
-10.59407257662658	16.86993613536655	0.6574903449359457	-0.6466420187624172	-0.11602492863706852
-10.4015251414116	16.663994998799538	0.5829616981528599	-0.5749056610922476	-0.09378479005510569
-9.980308680915373	16.24426542990552	0.43270410923282543	-0.42878322492772997	-0.05525198638992452
-10.52456597891735	16.788877057884427	0.6276773984562438	-0.6183772356536998	-0.10519254188340948
-9.215934750579713	15.702403997568886	0.24061202251446143	-0.23761625894509725	-0.033662303314868885
-9.506635524164235	15.916651407254937	0.31428595754195465	-0.31233319766719747	-0.031117752860954175
-9.713477904294042	16.0562870014233	0.36555187402907896	-0.3630133273844113	-0.04005171677828297
-8.987328542896977	15.535943891824608	0.18589696639739733	-0.18212165916661896	-0.03408036089307541
-7.038155536202357	2.4161328913912485	1.6350306474089245E-4	5.5138267214149685E-5	-4.192656073186145E-6
-7.218271698777633	2.47634434863711	1.3381209664015155E-4	5.6659531483317616E-5	-2.4238283446013826E-5
-7.402921517489648	2.596088343862585	8.978610542499433E-5	4.8983515614430575E-5	-5.249762647426208E-5
-5.610926604361966	2.56874897195521	4.533076428365183E-4	-1.0267352278057547E-5	1.1771637149973486E-4
-5.791192046184306	2.4885541575675454	4.1926648610570355E-4	-2.2017295298408897E-6	1.1061652190940587E-4
-6.090991914769232	2.367770791599311	3.6056408004553277E-4	1.689615748177116E-5	9.085098077860893E-5
-6.223300720670824	2.365865245728654	3.324229819154969E-4	2.1454871471301405E-5	8.354859934601284E-5
-8.524776938151282	15.280293075065625	0.13929554543793415	-0.1333304337661959	-0.03848120384863448
-8.5390176621	15.301185889469425	0.14717196252070064	-0.14092424895751535	-0.040520395737710345
-8.574275941324595	15.320887483760043	0.150350940896001	-0.14424944406864487	-0.04028761156500167
-5.2268760988311245	3.1984387632370352	4.761881095376944E-4	-5.1385313330698745E-5	1.3225013889753132E-4
-5.323022364028059	2.954304032548915	4.776515829109113E-4	-3.723298767749178E-5	1.2913871557795114E-4
-5.411391041049513	2.8046470279535036	4.7330020476607363E-4	-2.6164336878963746E-5	1.2549939175675898E-4
-5.361270108912003	2.863813885716368	4.7942738408070733E-4	-3.1252219159857E-5	1.2808954244097667E-4
-5.176470922340737	3.3654332504811606	4.656109347145851E-4	-5.8248638442081885E-5	1.3108932753182103E-4
-4.997438755280889	4.032636318053695	4.22206834288687E-4	-9.098400845970205E-5	1.2473529967479776E-4
-5.108994509801874	3.6116460899580636	4.5146690333276154E-4	-7.309553593264884E-5	1.3034623582177038E-4
-4.991774580661376	4.054261353979088	4.2076435005508427E-4	-9.222940456152848E-5	1.2448652786492518E-4
-6.53602006808163	2.347293243898074	2.7115683735781383E-4	3.799950974250669E-5	5.626907088379306E-5
-6.871423256057571	2.3759082864320638	1.988299573731902E-4	5.1284531836641355E-5	1.9823981340313318E-5
-6.725008134174486	2.363972974785624	2.1875488417095557E-4	4.570975045763307E-5	3.660555466199116E-5
-7.498445287702315	2.6504749625169852	8.495603922586243E-5	4.580124262996921E-5	-6.685123433255027E-5
-7.543394316053332	2.6908233254228815	8.838128997010848E-5	4.122545003354023E-5	-7.515991779994413E-5
-7.714537633122486	2.9137762658493207	1.3584113497415378E-4	1.7530497136734705E-5	-9.835563027224054E-5
-7.7891268079090406	3.0564766598021276	1.4071928935672514E-4	-2.423168921254768E-6	-1.0955018636340384E-4
-7.80527300412054	3.4063802626319237	1.555183864549977E-4	-4.500226903143044E-5	-9.815005780561633E-5
-7.804324521600502	3.2269612996167556	1.5371053327590815E-4	-2.1218600765517146E-5	-1.0537646190124405E-4
-7.758877336072651	3.698244931275473	1.5356699059820188E-4	-7.355301027997941E-5	-7.746252611707097E-5
-7.751964178591711	3.7286102673963915	1.5296118895753776E-4	-7.710946065372436E-5	-7.466149602588868E-5
-4.868412953288395	4.489722570165323	3.8786351790024375E-4	-1.057587170971199E-4	1.0846336065180183E-4
-4.944274103721604	4.221530184777065	4.0794519070022644E-4	-9.742045737593866E-5	1.1827823151160669E-4
-4.861218645669248	4.514367912389247	3.8540208297870113E-4	-1.0568345169480958E-4	1.0713040372754525E-4
-4.761328567585714	4.872867994409656	3.5219664928917856E-4	-1.1139821337698807E-4	9.003385301895045E-5
-7.7347878369548635	3.762505605967378	1.4660614134909286E-4	-7.925134615540752E-5	-7.003350877107296E-5
-7.441188952293851	4.488511996506501	1.083415213452493E-4	-9.927046979532519E-5	-3.118098886788067E-7
-7.462522939780039	4.43043664258904	1.1012016462900259E-4	-9.775934858214118E-5	-5.530177855171402E-6
-7.583988224902736	4.103803156183615	1.428442541679896E-4	-9.544847297471687E-5	-3.120365616939575E-5
-7.428705960551779	4.562167039268793	1.0418412848561154E-4	-9.811259009060149E-5	2.4033643730529793E-6
-7.367225146909923	5.0179675342064245	1.2470408614056905E-4	-8.797008491642124E-5	2.033533911697229E-5
-7.395373926440531	5.510469499667041	1.486696775850747E-4	-5.162175168907634E-5	1.4552660465618252E-5
-7.396628687854849	5.543415335697084	1.5385144977524685E-4	-4.9841342238044395E-5	1.416058285153142E-5
-8.951906927477943	9.55517852325179	0.0037167278904125132	6.713476484239477E-4	-9.526534717853397E-4
-8.732770861641235	9.107630277300872	0.0026722095265976336	2.9370506756563495E-4	-8.424417953187872E-4
-8.477149435408428	8.592840803667324	0.0019648829289247278	1.3713795666024593E-4	-6.966448110697725E-4
-8.352048182285694	8.325615036227727	0.0017143223544632898	1.476831331273466E-4	-6.931244582668192E-4
-8.222367325804308	8.079901469599669	0.001494078876898416	1.360521533524307E-4	-6.410560917160609E-4
-4.558078678429407	5.6727023718291845	2.430817951505823E-4	-8.887295637405372E-5	4.5283456041039784E-5
-4.661854211303943	5.2307881209663405	3.082684566712012E-4	-1.0419952770602486E-4	6.691882273617648E-5
-4.6736829568741065	5.179041007331088	3.1477459652909254E-4	-1.0494990245313925E-4	6.964231365467067E-5
-4.664862639408369	5.2157017440172675	3.103812794510133E-4	-1.0456853607590507E-4	6.748719941940566E-5
-7.642518454416541	6.7438038314408955	5.034926071652258E-4	3.8025494141310995E-5	-1.3316176268775794E-4
-7.72390205946121	6.960130553786359	6.323358315490856E-4	5.455961195668868E-5	-2.0073933560596556E-4
-7.960824009101229	7.5515457825414485	0.0010243133386162683	1.0808791229585847E-4	-3.8818610103018324E-4
-7.398279738095727	5.568321714484634	1.593283908030324E-4	-4.83443528145606E-5	1.1435209600021026E-5
-7.486554017062449	6.151026864151781	3.082229139995345E-4	-7.779790203629305E-6	-2.9818775010324713E-5
-7.599533786520233	6.612688047526157	4.501784261484769E-4	2.810801894770788E-5	-1.2310930521152976E-4
-4.559353287845783	5.783205763653101	2.24203042269539E-4	-8.644067723622033E-5	3.855753740413423E-5
-4.539973927898901	6.108340489734484	1.7114587088436084E-4	-7.101573965229174E-5	1.4400300718340463E-5
-4.595870421128182	6.280367827388355	1.0533779618063725E-4	-4.657745632565738E-5	4.239464791101674E-6
-11.949523827617073	29.206895619841305	0.979862192786624	-0.29069668132058246	0.902755830601071
-11.807688642858182	29.154031813094953	0.9513992433113858	-0.29804489447583843	0.8812645581508332
-12.00330605669702	29.223330979102066	0.9919973214032063	-0.28855175714793935	0.9089718792429429
-11.58017196199464	29.065937130844834	0.9090192526186338	-0.31291591492122606	0.8497521105615133
-11.41683712235142	28.96940271662765	0.8870997072085451	-0.3305526172280283	0.818626404860613
-11.219350371023808	28.853937987330728	0.8608616840666908	-0.3542517161915055	0.7806369554910635
-11.063811648377435	28.68153300927144	0.8602086177435763	-0.3942099051238474	0.7439181767815235
-10.947486528223845	28.535037823889105	0.8611788215051853	-0.42661080806454943	0.7155054337853254
-10.899230615467399	28.323819733732066	0.9011672547882091	-0.4795752950958224	0.6999162290909846
-10.868467577029437	28.194812621939796	0.925068579295163	-0.5115644099834102	0.6900154034879056
-10.876511202290695	28.109887068149042	0.9581170674178543	-0.536977641124093	0.6901503454675526
-10.899672074901286	27.854101802332053	1.0467689575654762	-0.6072224325753612	0.6856517048067643
-12.412266700730603	28.73183000599365	1.0247440863792447	-0.29986481057713243	0.9020484701040754
-12.004390987243811	28.644127827029816	0.95769560389044	-0.3593624056539867	0.8717727621307678
-11.418956634563854	28.353076382645266	0.9427201646957515	-0.47318856757422867	0.797170434132777
-11.624144095082618	28.483083006210283	0.9329325938091999	-0.4278226322778739	0.8273166194829066
-11.98757052088968	28.638168487186267	0.9560069399812277	-0.36214587624040256	0.8700722550512134
-11.999455430555999	28.643021141499133	0.9568473819264622	-0.36006716118479487	0.8714151904327484
-11.11438165555979	28.077094826076056	0.9903447573613954	-0.5526531770956608	0.7364828503068912
-11.390783517603357	28.330385589064328	0.9458651526978684	-0.48036937785904454	0.7920492771043308
-11.018694723095315	27.985290635821798	1.0145346137523084	-0.5772103000758803	0.714548586910437
-13.471803069018005	28.77445563984976	1.3187492737043047	-0.17690094348894814	0.943589214280464
-13.48260549035852	28.773788416678933	1.3219345221173635	-0.1757678095051128	0.9437398398629678
-12.935354512904492	28.789110493383188	1.1577355477136426	-0.23431080956754663	0.9306306727205316
-12.730299209385468	28.768829272465172	1.105651061646686	-0.2593261244466871	0.9209080268697727
-14.231290469589101	28.525879619960573	1.5389046570147267	-0.12856209803465493	0.9320652238270943
-14.010448775461906	28.63328583652027	1.47833270019645	-0.13701744161273338	0.9382710874443663
-13.506471729136642	28.767317669153915	1.3289363764089053	-0.17405098123403917	0.9434688315325801
-14.460841527293365	28.39408003504012	1.5970865767206786	-0.12183365501744797	0.9216927866053922
-14.783683682753072	28.129965573228738	1.6620279700346168	-0.1238019822594147	0.8994117687239086
-14.975465100779633	27.963363652093868	1.6992383369950872	-0.127567593309547	0.8856419718776385
-14.857377166814722	28.070482248494333	1.677041784025681	-0.12440021824505525	0.8944561681468444
-15.247091508969765	27.723494694946858	1.7508649167954895	-0.13344556106006575	0.8650315862221329
-15.438921475279523	27.548521108541188	1.786197944099672	-0.13882848901203157	0.8500230166167112
-15.777307067901031	27.23142152114181	1.8446152453854192	-0.14933913764989754	0.8191780049611666
-15.505550048294694	27.4862002405047	1.7981503022297967	-0.1407798546883028	0.8443011019048661
-15.95882932927022	27.057658625283377	1.8745424484680866	-0.15549038382956426	0.8002756592555396
-16.071627921968407	26.944874315391413	1.8911437394516266	-0.16053753726222772	0.7871882959349722
-16.348879088595037	26.649360708813276	1.927363577159138	-0.17637561772631974	0.7469345658062254
-16.427997019937784	26.555959712111072	1.9349523695903055	-0.1827157562388524	0.7338748746986747
-16.656844434007954	26.17623866269756	1.9384415941189315	-0.2203349548106284	0.6780857135942601
-16.696536478621557	26.09508062700545	1.935276047742109	-0.23024447116007857	0.6656447170784473
-16.835749776418716	25.686852448177994	1.9051644878377954	-0.28497884349080144	0.600266509719204
-16.845061757485475	25.628453285604436	1.8979481722000993	-0.29478069298435416	0.5902718103566033
-16.850433340026893	25.176846057478727	1.834608585972653	-0.3769805519475945	0.5104994973923895
-16.85038673364371	25.14105029551206	1.8294149051411874	-0.38367329746750667	0.504198079736277
-16.822804208812027	24.752145786172367	1.7751408140988776	-0.45464691540511665	0.4375049177209249
-16.814022621155868	24.619664448408173	1.7566022004751942	-0.4787599713853221	0.41480011526449256
-16.812945472733826	24.6090037446475	1.7551803059312547	-0.48069357285849273	0.41296181654989417
-16.723937840816944	24.10943746964462	1.6847008405255062	-0.5762604302131846	0.31920349810966564
-16.711672631053567	24.055094941481215	1.6773100316768208	-0.5865589764187971	0.3091656698035272
-16.289023552988983	22.907733919851253	1.5193732854771693	-0.8073538694791642	0.07410856085545316
-16.541701583590093	23.45604246001041	1.5979226659041645	-0.7000011041098129	0.19250405200740725
-16.554803726644348	23.499372302025698	1.603529927795328	-0.6919023848171343	0.20087786563832022
-16.28488538521969	22.898119481008653	1.5180800805058177	-0.80917177884909	0.07204464572734105
-16.26218103763534	22.856454352609262	1.513180971760717	-0.8171508653341633	0.06283149681857929
-15.969194038819062	22.31634337785984	1.4497730244412774	-0.9205823255587746	-0.056939155277625025
-15.890230123807179	22.1925020649246	1.4405723861462756	-0.943878026461114	-0.08442301963397197
-15.611918811164477	21.76175729997115	1.4073100411876152	-1.024044060736117	-0.1814947730546041
-15.389654649869971	21.467446140267274	1.3969964000848971	-1.0755218883692579	-0.24880512017910214
-15.211472875440649	21.22502075941048	1.387873836284012	-1.116871274336289	-0.30536030277882115
-14.852605830718518	20.76860561637889	1.3963082203649193	-1.1884626126428577	-0.40729927424356294
-14.818368111934701	20.727265125728813	1.3966015265507943	-1.1951754123164984	-0.41688806183841154
-14.010753868674147	19.956266747716498	1.4452419184584875	-1.2992967317625046	-0.5763066012143446
-14.087441807327457	20.012526511232718	1.4391965568729899	-1.2918593010194892	-0.5676266268595006
-14.468160486474938	20.371519812579944	1.4121183511036648	-1.2460621042557443	-0.49684116418599905
-14.161164464278139	20.08381166702931	1.4331222261766845	-1.2832328276907412	-0.5541709358547504
-14.781086333771103	20.690256417429	1.3980329581322677	-1.200680189721494	-0.42548621465814396
-12.566775432145782	19.255877513320883	1.6251041201705967	-1.4444391617520895	-0.6348431497839959
-13.290339014836286	19.46305631769065	1.5110223563089558	-1.366323453095329	-0.6418653129868113
-13.1729303124603	19.418787275288505	1.5283761688246835	-1.3780545772131025	-0.6469131074525806
-12.843245224742368	19.28971157894774	1.5771264250361854	-1.4105347490750066	-0.6599091335362528
-13.364979556612642	19.508469790386137	1.5048882945563518	-1.3607314758093763	-0.6373730206063196
-13.714991928392514	19.7215588672211	1.46985787577193	-1.3295930175349153	-0.6146594692040845
-10.73275094914898	27.601566124654774	1.1216048123272915	-0.6502084581018597	0.6396128406622483
-10.621312259153935	27.431657608134955	1.1652090247998397	-0.676703700648992	0.607179493799652
-10.494472622804425	27.139762728691487	1.2324750957916724	-0.717129518261359	0.5538378775413815
-10.440814811578786	26.97290839065918	1.2596278279690059	-0.7367016410563316	0.5223071078032676
-10.340010025599554	26.46761329405222	1.3413083491328548	-0.7967987171012927	0.42337673941037435
-10.310942985096554	26.231506882359504	1.3652234683823707	-0.8214211533589815	0.3762491317668619
-10.254915889396067	25.788604694922874	1.4434872576060158	-0.8806839704134387	0.28943755301905266
-10.226478276469011	25.49740684588262	1.4895033390457402	-0.9200240910633306	0.22912180587113745
-10.15297056364784	24.454238785309386	1.7064423726351143	-1.0837134438054947	0.0370335696144589
-10.148816922605754	23.97207807587904	1.7999536785974655	-1.157859145113875	-0.04770112994271248
-10.1572747910747	24.735583520367605	1.6515678461875716	-1.0399432101963952	0.08642234876845299
-10.162097597121184	24.830116402868736	1.6331526426459608	-1.0251603354721328	0.10389748888645253
-10.162546766859359	23.84260305188515	1.819095668023556	-1.1762345187268384	-0.06832416724074572
-10.199764060738538	23.17965757589045	1.9292704154027738	-1.2734871355010187	-0.17970051926495562
-10.264133457042867	22.925685144978395	1.9491554368139385	-1.3043638251741965	-0.21758436372557155
-10.334836167150385	22.416165687077918	2.010924026733834	-1.370437603818305	-0.30103139812374125
-10.491992980100063	22.018023813554393	2.0205658654669882	-1.413413421734564	-0.35897204401979715
-11.549836964138185	20.072338696358347	1.959014371506189	-1.5532879410480673	-0.6131645521429641
-11.554967867880773	20.064003427239495	1.9580687811969792	-1.5533281717377057	-0.6139486255088642
-10.551136967279964	21.796553611972193	2.0363336082383636	-1.43885614881684	-0.3944246446152764
-10.861109989919282	21.2561808403101	2.016348836384914	-1.4862380005364269	-0.4673289373039736
-10.944210941660401	21.11696785294288	2.0132843917528715	-1.499134250618011	-0.4869900317569484
-11.133323225905555	20.800917117156818	1.9996382185102597	-1.5215906848883272	-0.5285381609106793
-11.346534801731305	20.436488911990164	1.9804387126487617	-1.5412445634335246	-0.5719272522185852
-11.231518843805489	20.62710766906838	1.9948261637028506	-1.5326850495691615	-0.5508637019015515
-11.741469854730147	19.77949816437784	1.9282724699472729	-1.5554233051267021	-0.6453072349877018
-11.841147224706019	19.661418434931374	1.9023481955661175	-1.5514110600619606	-0.6533094615474129
-11.973386913159729	19.52262481256701	1.8687276325986815	-1.5469744038303668	-0.6618338998880263
-12.17042537041236	19.353881967026794	1.7879279022417875	-1.5204280461694695	-0.6581651864672492
-12.254791953417843	19.298450378205736	1.7340279626260147	-1.4992893218102479	-0.6432933784541155
-12.107678242949614	19.405561627556374	1.8119983606790613	-1.5273865807734093	-0.659566223867763
-4.288326386940742	5.8070230604936794	0.04769037320589787	0.0408190290114741	-0.017482452778947537
-4.307057605244767	5.526002436139832	0.06560838185312427	0.057248955274242175	-0.019042018084960782
-4.180171464701457	5.245978145694322	0.08423815321955387	0.0756009567267374	-0.011726347160544591
-4.162615861022818	5.199209053922773	0.08716779393707329	0.07835966124732685	-0.0107288483933609
-4.143652721141185	5.191949089536986	0.08777009377877908	0.07879095279624047	-0.009717248206171111
-4.014987066173259	6.398560350145364	0.0100371564566453	0.0057941348285858495	-0.007537558744945997
-4.102160277057983	6.226155071234556	0.020863861859759945	0.01631436008292919	-0.009908163731502325
-4.158587255864665	6.1200098173878565	0.02772719522868588	0.023059481586490932	-0.011702445029442697
-4.284793079351208	5.824858607178209	0.046492981969427104	0.03967952057231529	-0.017286560749709756
-3.6322745368198053	5.1479752237781815	0.09362248621238037	0.08280200084902077	0.022468919425753766
-3.7520724673596213	5.133869891353276	0.0938234008104899	0.08339896949195576	0.014073088542299316
-4.068810461062704	5.185234828589743	0.0888799213492271	0.07962738678019995	-0.005110545707088618
-3.4079134276844885	5.238028583704212	0.0910386719150382	0.07713870377123841	0.037499569558676865
-3.870611147185512	6.723331704642558	0.009945659822600294	-0.00889340958733909	-0.0010811998959106383
-3.93550508782948	6.569124366309313	0.011907270656351741	-0.00497461335818042	-0.0030036159299020237
-3.083077723553127	5.477621858005871	0.08594242355002975	0.06080117862510844	0.06006308305010733
-3.2016356353304536	5.395281637801698	0.08856916036770077	0.06718487545305095	0.05152980991132876
-2.9250367521464256	5.618751443255416	0.09053744787501752	0.051122480015111396	0.07194708781089498
-2.808073832376915	5.742408533499555	0.09277985967802072	0.04297231002252777	0.07989128903925893
-2.561109083068193	6.012828978318681	0.11466227285825237	0.024930385487090995	0.09947363363949627
-3.6562255957727294	7.214473650128381	0.02789922089248233	-0.023403547501370334	-7.903741772421544E-4
-3.592522873141893	7.34008329807876	0.05055100047275904	-0.04129049367566426	0.0026184031706407156
-3.54328167840365	7.470859406778205	0.05711406130883092	-0.04665150024693755	0.0029590071067741785
-2.1477862434435124	6.617732931249476	0.18289890195522815	-0.024745476390106644	0.13851235524004882
-2.178221292733067	6.571855578800015	0.17641612943424484	-0.020056217644293762	0.1359929212914823
-2.0648331524982755	6.7576354797203635	0.20125055664485775	-0.038786255144142044	0.1457843614129533
-1.8849213199230619	7.066868042911974	0.24149123729174637	-0.06969032553033742	0.16107439320376943
-2.4120263893614973	6.229400814325045	0.1378222799781828	0.008218512343315745	0.11363183725735956
-2.5361866250272955	6.047252036713077	0.11698894854001038	0.023090474397754013	0.10145243764591413
-3.935819787141531	17.984500048599497	1.080167279760313	-0.5932342054611073	0.11956090020462354
-3.78336958602557	17.993315823553566	1.0710621374932332	-0.5955131569820823	0.11765838866585776
-3.427077741744119	7.766058137175304	0.13033472826313583	-0.10383678794172475	0.00762899495350932
-3.406569881135219	7.832445527304884	0.14000288180605822	-0.11071191549919814	0.008030779943274047
-3.395983191054093	7.883794864942119	0.14751950875754832	-0.11572645988829569	0.008621818462040281
-3.3371281060386737	8.150918617555703	0.19005151584904678	-0.14014483225721167	0.011018720676908959
-1.278169408830863	8.48437433428823	0.42659003621193603	-0.2160079924388566	0.2093936000590561
-1.4540629241815408	8.03470965362341	0.36858760355479303	-0.16908546416672526	0.19872785871561127
-1.8167261401452421	7.208011822579171	0.2589820441372935	-0.08379485852190731	0.16805427046746763
-1.5523830370140876	7.789776732269239	0.3355564060733044	-0.1422538326117098	0.18949286068045018
-0.9410764433027281	9.405038530050247	0.5355190345109401	-0.30542674006793763	0.22332208850857704
-1.0329367331417418	9.151234284338832	0.5065140812244192	-0.28272038291091006	0.22025509006245397
-0.7679094447811552	9.95277965234512	0.5899041556032643	-0.34847007338266056	0.22701509016938348
-0.33002843814312044	12.134348277380695	0.7709011437572233	-0.49364734116602577	0.22512427419281633
-0.3357764586920513	12.078843485378034	0.7669898377775567	-0.4904710635717541	0.2255348093337221
-3.417433509638533	17.827381727176302	1.053024938042701	-0.6040637820593949	0.12016219362816018
-3.353382382951112	17.741842308688575	1.0505430635661306	-0.606262415117263	0.12176612531225373
-3.674832941632539	17.93323560833925	1.066213261527155	-0.5971838335692149	0.11963379078128364
-3.5409307277999584	17.885907081965335	1.05960372414714	-0.6014353838308079	0.1193548650622251
-3.1860561960175433	17.549365365355296	1.0432784883804764	-0.6094649144844466	0.12420281021544008
-2.9981130641699174	17.395321314172424	1.0366535278116091	-0.6116734793218377	0.12662069147609853
-3.2165215628928006	17.57820816975883	1.0442591337006493	-0.6085568986413966	0.12405578328965663
-4.1137207324417435	17.95308223849858	1.0941863671796752	-0.5894459150928006	0.1190910799163851
-4.160621080742889	17.795938972454014	1.1006427801320424	-0.5897429713444129	0.12132374486795267
-4.190763877417752	17.70804950350443	1.104186222672484	-0.5883791588384156	0.12206170667351096
-0.33050020850094985	12.145123827625998	0.7715039969195445	-0.49411087635196216	0.2249814300546165
-1.4343564303268679	16.31909273804294	0.9688567015965437	-0.6175689564090827	0.15123394672197493
-1.3066176526698219	16.0680303809159	0.9597545601527487	-0.61670569556996	0.15451791080711724
-1.1152979539279455	15.611202681804269	0.9432913097936633	-0.6116298171152756	0.1628635616559725
-2.4474803932797915	17.1585224792057	1.0193736143022214	-0.6158937877505221	0.13449038650713957
-2.055761384167546	17.041296048986602	1.0043092413246235	-0.6188563354491231	0.13864193664597924
-1.9984998164489554	17.002629506016117	1.0016084944905617	-0.6185995173976925	0.1400028537903246
-1.5724149375605685	16.580962567434636	0.9792824337726678	-0.6200569189555079	0.1467719032749557
-2.9820955633715815	17.38344915169903	1.0361135189942905	-0.6118112582789456	0.12686853964174657
-2.724789042326286	17.256116533629893	1.027947896306604	-0.6138849507567794	0.13067065611076684
-2.531457869203797	17.190304756335227	1.0219915529338588	-0.615738482055157	0.1327044071655732
-4.183190145794866	17.56540290424019	1.1034160631728989	-0.587937752163685	0.12341975794082208
-4.207099313692599	17.371866069837257	1.106174520798903	-0.5893361347502715	0.12480812622521703
-4.17345519997633	17.089831976884682	1.0999056030895153	-0.5914361041353612	0.12406419539263094
-3.3148310309893363	8.423923301546052	0.23338344699832528	-0.1692761608107493	0.011341645432008027
-3.3001926290874843	8.663118489326514	0.2683839510226609	-0.19473609924010005	0.01060849180497457
-3.2862287614074197	8.915212706658004	0.304202342714769	-0.21957284744530858	0.012013923230074408
-3.2794829862540458	9.153166440048345	0.34055124419521227	-0.24527468766404537	0.013319189813267714
-0.3805651487088481	12.953841366376702	0.8181320814746607	-0.5307946962562305	0.21323324257698917
-0.4307061904896281	13.36924122248353	0.8423354931785396	-0.5501404119300675	0.20656048127883703
-0.5075965103225141	13.744646939005303	0.8600662350128243	-0.5620329563154964	0.2002993262760988
-0.5977318219793605	14.096499370658435	0.8783572853801168	-0.5754229666162041	0.19306125474567798
-3.2676731937878696	9.605726412719452	0.40422220342055426	-0.28724155339233304	0.019579444105434066
-3.256429234120413	10.042692132374542	0.464280834831409	-0.32629307701164234	0.026002414503521715
-3.268410707882346	10.416945356274994	0.5097436465693966	-0.35348427453559933	0.031132226055176522
-0.6591870284780542	10.31262568099423	0.6267429539831233	-0.3780569819350487	0.2293261087242127
-0.42285288091859907	11.258976825610697	0.7091596039675507	-0.4435073736322628	0.23142145077363419
-0.42939644071267913	11.215805729165236	0.7054949617902048	-0.44043896101987995	0.2315425199305463
-0.6312573047807166	10.428088654680536	0.6379747594748686	-0.38740035511488613	0.2297888390380188
-3.2903234695987535	10.897386429199772	0.5715681880454115	-0.3918159319933122	0.03741211761274882
-2.987291544864133	17.386535233830127	1.0363053605465709	-0.6117845051198944	0.12678131292358746
-4.164359810315925	17.031866286091535	1.0982641405376479	-0.5914730890372654	0.12425599458354966
-0.7097934901376413	14.466809880080852	0.896694736655407	-0.5881486980436246	0.18487186983914453
-0.8575672753041089	14.969271293498517	0.9168519152121144	-0.598996401372075	0.1756842525441552
-0.9532329287786547	15.217415294466539	0.9284985866279372	-0.6059876558603584	0.1698380533113787
-4.1386892518049425	16.602845789463966	1.0838752949282129	-0.5909757565896829	0.12111630539443813
-4.159558946386909	16.976159925336383	1.0962656339296941	-0.5908601748920737	0.12429068296743842
-4.083322820670365	16.225441788462653	1.0659445429497907	-0.5890436040108077	0.11771061949067506
-4.075875945060494	16.183223288394085	1.0637796134805635	-0.5886252813650404	0.11755376443968887
-3.9528003255732322	15.292784673108926	1.0046943337015397	-0.5779001574352964	0.10166773657484496
-3.9992067929440043	15.73055462668215	1.0357491544586495	-0.5850298515399781	0.11037126840017614
-4.068371905853679	16.139351008679608	1.0608870159936445	-0.5879036917782928	0.11696645361738647
-3.903746688804401	14.691009127397303	0.9586563369275567	-0.5641916487017172	0.09011137066751111
-3.86987704440043	14.375574603567006	0.932242762000816	-0.5549579929037382	0.08510001594516169
-3.9256796422272324	14.820378173973397	0.9689916660287206	-0.5669173199877071	0.09234591259621985
-3.9497350317267026	15.228464150498013	0.9998299670677793	-0.5763234491604705	0.10047025625287029
-3.7268568443784513	13.894308007070336	0.8889993682325348	-0.5427602235519464	0.078181028014121
-3.698215854277132	13.779058127098043	0.8783429282007145	-0.5393047589869775	0.0765694310488999
-3.6779639093146645	13.673870011895303	0.8679677723947468	-0.5349344989894438	0.0753196824152286
-3.571181750067259	13.33170586472178	0.8351566274183722	-0.5241051155357367	0.0704969834861358
-3.4835043026903465	12.977876322076302	0.7989452310362171	-0.5081321692564688	0.06744930744611319
-3.404126025364066	12.339701968592273	0.7351197080588481	-0.48025166148730813	0.05711061825778871
-3.3488293333994186	11.895449310153229	0.6847709160010377	-0.4536464411881587	0.051942560601851734
-3.300315153385468	11.14083500028607	0.6014411310444464	-0.40961290649922055	0.040739695151815636
-3.9511621749674837	15.271050023970451	1.0031049344130514	-0.5774426750565359	0.10135944801293212
-8.244373317370188	14.628658956740194	2.3765085455801574E-5	-1.9640967236032297E-5	-1.3107732628513349E-5
-8.208489142862772	14.204433859089825	2.2997788418191495E-5	-1.8783045195514885E-5	-1.3044507199948198E-5
-8.193734077492797	13.966873422743047	2.2574052766486172E-5	-1.8295786084177657E-5	-1.3024952628687918E-5
-8.232676222944097	14.462837941075223	2.3463135792655748E-5	-1.9309797469051038E-5	-1.3079431290434415E-5
-8.19035693955016	13.837323106092928	2.234815058085677E-5	-1.8018886304010048E-5	-1.3028881646761275E-5
-8.113167709168138	13.369167772280294	2.1484367173731794E-5	-1.7056984947329786E-5	-1.2905596303816972E-5
-8.077142174814208	13.181783020574018	2.1133617168072415E-5	-1.665797524994443E-5	-1.2851282411635757E-5
-7.967407351985131	12.816549861797377	2.042443074247324E-5	-1.5915912319420377E-5	-1.2659586266759849E-5
-7.4202031915344335	11.241546128091116	1.728384327833489E-5	-1.267081464189122E-5	-1.1637612009286198E-5
-7.380855782333087	11.139150568907128	1.7069871859283894E-5	-1.2445130580679487E-5	-1.1560400569268203E-5
-7.603903539139292	11.751642921695533	1.8307166206437898E-5	-1.372908344396079E-5	-1.1988240456995725E-5
-7.696154479064555	11.994745340563997	1.8798785687163382E-5	-1.4224688404285927E-5	-1.2166755863365415E-5
-7.744684776673163	12.145936214046198	1.909032476333521E-5	-1.452710355811319E-5	-1.2253908895404488E-5
-7.337783016568444	11.036160898112158	1.684857787270227E-5	-1.221737569844599E-5	-1.1472738600002315E-5
-5.478513842259125	7.328297301269693	9.030104060580031E-6	-4.477689350681857E-6	-7.749646406003571E-6
-5.496335515484936	7.350666297835906	9.084456596894611E-6	-4.517514552760919E-6	-7.78415066357193E-6
-5.513292533723025	7.373441024034741	9.137723040956542E-6	-4.565348074081085E-6	-7.816900361424955E-6
-5.7782594324877365	7.704138241466704	1.0014222591392607E-5	-5.226443428133056E-6	-8.38819798133409E-6
-5.226288884072366	6.97442447090005	8.198096243309358E-6	-3.6695070804103015E-6	-7.243301147923115E-6
-5.1320395346395955	6.880771446866525	7.928539962604161E-6	-3.49052622544338E-6	-7.050892701893742E-6
-4.981658732436152	6.746084424883188	7.503023155444924E-6	-3.1777933768193553E-6	-6.722772180442095E-6
-4.872230788355059	6.663668971542325	7.186480323161279E-6	-2.9927920896501973E-6	-6.475629556461263E-6
-5.95993806317256	8.088641025459268	1.0756518820634561E-5	-6.1289341280902565E-6	-8.722740287069974E-6
-6.156106083074739	8.43849134717127	1.1482008876642368E-5	-6.802821186507867E-6	-9.103358298201286E-6
-6.3622803987511345	8.893710900037291	1.2389343880240689E-5	-7.807910362155707E-6	-9.496485953808352E-6
-7.037730777065047	10.279206689455364	1.5289142493544662E-5	-1.0632342938793629E-5	-1.0864020542551748E-5
-6.511291309796823	9.166024915663732	1.2963265114620779E-5	-8.299917491139018E-6	-9.80566460203946E-6
-6.961309529005052	10.091919377967345	1.4910453448651941E-5	-1.0248108534707823E-5	-1.0715382148251188E-5
-6.976746835639336	10.11701394282087	1.4963291535529898E-5	-1.0292758495546845E-5	-1.0744620172778369E-5
-11.149672852779776	19.026028297048256	0.2087741649582075	-0.05001579014833976	-0.11365985980310714
-11.177286946315288	19.099277703541333	0.20999459357859648	-0.0518505115391851	-0.11415687529675475
-9.18227086019565	22.941744559833715	0.19913895697027575	-0.13253194753995962	-0.07188474776516246
-8.933979733519063	23.042297787756027	0.19434993064463565	-0.13456324695137778	-0.06568382700116387
-9.497726748011418	22.723004536194928	0.2034003307075561	-0.12767800025748305	-0.07896757890545972
-11.201816179455392	19.362671115833425	0.21182028243785464	-0.0575951763982335	-0.11411879850890314
-11.022193536741858	18.71762456011473	0.2036913663739257	-0.04284738591642943	-0.11150785201080167
-10.948655511422155	18.634752597804788	0.20073830386987934	-0.04050220335433641	-0.10989353929271241
-10.739200803101152	18.414265673982754	0.1927963943966582	-0.03479615236613934	-0.10551865843142078
-10.426129079411938	18.242868662510936	0.18019610464652303	-0.02931562721366108	-0.09816930282180872
-10.351495060601314	18.19934593348884	0.17720578743565618	-0.028075371231819832	-0.09641033515566563
-10.276659955502009	18.164399203559437	0.17422660150379765	-0.02699530319938189	-0.09473342572131963
-10.051706148564318	18.092298620546728	0.1647755933536828	-0.02433719402407897	-0.08903335929367223
-11.220597943108505	19.547650220008503	0.2131018789496343	-0.06157415411872898	-0.11406527011074628
-11.213232813518047	19.613678726955158	0.21322145378557075	-0.06276000321842612	-0.11387765086893642
-11.167862918473158	19.983763373685665	0.21402967883739588	-0.07063374189270907	-0.11231488282031221
-11.119734753615504	20.180895538942224	0.21415199535819862	-0.07431110712413884	-0.11142281671510054
-10.889962382093142	20.81510177874138	0.21324296147729327	-0.08706127935339301	-0.10653019559319063
-10.989883259185685	20.57314650704364	0.21371346539009883	-0.08251027390708682	-0.10836650288870754
-10.670647697607485	21.25443563231954	0.2122365670188418	-0.09611900515808502	-0.10211480328705423
-8.656589193032165	23.077778160673812	0.18735098704805433	-0.13473612513639688	-0.0592924643002003
-8.262164632393056	22.97490850022338	0.1742906796577446	-0.13065236210170889	-0.0491875293937426
-8.093510801985081	22.896766634500132	0.16817148826380085	-0.12812637261289303	-0.04533828697174324
-7.68989912608717	22.564207698669875	0.15096002772433936	-0.11750668067333259	-0.03524299122948278
-10.61906467426591	21.352055718189742	0.21201035202355145	-0.09795527212071493	-0.10127429764737696
-9.936768220586934	22.310409278173573	0.20833416204922164	-0.11860447457635503	-0.08829223519821483
-9.627937960973474	22.62487940796674	0.20532150789922207	-0.12563830142773252	-0.08170499422934598
-9.573169961095976	22.676544366109272	0.20469867498048877	-0.12674057219907964	-0.08061718015121538
-10.134279956953314	22.058148587414195	0.20926324453064749	-0.11284635784441482	-0.09236823477342623
-10.304582249602808	21.836678921374176	0.2105486736856299	-0.10822018200379335	-0.0954785832593761
-10.555587977067566	21.45179651669559	0.21159712168902986	-0.09987624203743402	-0.10026718750482885
-9.871150253323467	18.04329134881533	0.1573487661768062	-0.02251989242930643	-0.08478252729523489
-9.4491510421968	17.986087424675254	0.13827013497388552	-0.018855346732415564	-0.07375287992687822
-9.39405468440286	17.97674307009461	0.1358139374116994	-0.018423041474002706	-0.0723863968073406
-9.318824933668623	17.968766098777905	0.13218858244869544	-0.01781685132283834	-0.07039389352567699
-8.866655676614846	17.930756511797174	0.11056521896636207	-0.014534417874482224	-0.05811466915880704
-7.460370084706861	22.326890903804703	0.1407363057570871	-0.11080955607666143	-0.030537949744501258
-7.181921823170052	22.004421546653404	0.1271765306562096	-0.10060554981395944	-0.02427415768344128
-6.980050576019263	21.793148493492453	0.11833587156497982	-0.09471789981524124	-0.02041095167784704
-6.576542696581086	21.409318391621486	0.10145702218700281	-0.08286620396867812	-0.012044515598856224
-8.591810565175942	17.924390418426363	0.09624939086966057	-0.012437051879284405	-0.05039559223977364
-8.160987566235585	17.895824611247768	0.07131789256320155	-0.00888561626725623	-0.0370183831172574
-8.427526747689353	17.911776804777684	0.08692967381219577	-0.011132304096978102	-0.04541516826165127
-8.540982568507179	17.920050757602066	0.09362812116294261	-0.012079620467701849	-0.0489833314870778
-5.864615339578987	20.755750631962357	0.07535211125397873	-0.06390072846309153	0.002172184779851402
-5.543802938210256	20.38074487517408	0.06291144517216846	-0.05292585846698965	0.008109489415478583
-6.504364858334945	21.34437545298176	0.09873488283251293	-0.08113181555083969	-0.010763312643888696
-5.970918121132899	20.87023242852833	0.07937065484205512	-0.06679900605756955	4.589977209110889E-4
-5.171797381464162	19.89737251545445	0.04915117243162496	-0.04137379646012021	0.012470883417086716
-5.0245480447987125	19.683822661130662	0.043456684648448686	-0.035578852725599	0.014438846891976642
-4.900152014728899	19.401774462066626	0.037530945681801015	-0.02978877400405066	0.01436753844711469
-8.045165203849148	17.895237150670994	0.06223065306476544	-0.007646170424693295	-0.03195782101650745
-7.828330068792466	17.887207984644846	0.04406349934561668	-0.005616039407447168	-0.02237017889577412
-7.588389628929521	17.819549385161938	0.010414817287837221	-8.614980551605994E-4	-0.005387964055173149
-4.683175416995011	18.92056128922509	0.028089337915237357	-0.020599180136505288	0.015312774399137734
-4.557131527726211	18.533459102138394	0.02245213594519138	-0.01600599911613881	0.014053229414630915
-4.377707594286538	17.57417867700677	0.010765427831714608	-0.0061544705715176635	0.008758463763312626
-4.375950900357417	17.526057226949376	0.010101691078082667	-0.00565912349315815	0.00834171237310171
-4.484941864981501	18.19838652331461	0.017117211705988025	-0.011090740230680221	0.012436015414735277
-4.372825752777866	17.497105804998277	0.009822527382724607	-0.00551396196995459	0.008109857571462585
-4.260063754969469	16.957122878843833	0.0070763754762385184	-0.003372216064881056	0.005689876898959664
-4.2543796491463395	16.88173839584814	0.006606893092445745	-0.003131946858705616	0.00525681997184855
-4.172479120773178	16.325671413989923	0.0050750246240288	-0.001931780212624792	0.0035946569171307723
-4.151871519508384	16.155447405066244	0.004592596841394742	-0.0015302539892987476	0.00305496147051839
-4.144035245207647	16.121454065378032	0.004569133975203557	-0.001491672681125782	0.003005886957691743
-4.072421898747817	15.289956430567175	0.002898752470837438	-3.808221477033391E-4	0.0014713517557090644
-4.095328121705499	15.489697359268533	0.0032178125598144778	-5.814839244486667E-4	0.0016983261254286995
-4.118480058777639	15.68595857984359	0.003702694020807052	-8.516261697031596E-4	0.002100488342659488
-4.140149876500907	16.06180723438685	0.004444839062986855	-0.0014160375226047585	0.0028971791643238524
-4.179593610389492	14.862900564725685	0.001977973467470881	5.216455477719766E-5	8.431554525561282E-4
-4.129583690004605	15.034457843656845	0.002335799232113957	-7.417178513075814E-5	0.0010727091283173821
-4.332504046130264	14.727261534199787	0.0010284934093163487	-3.458978987215263E-5	4.8015887538375816E-4
-6.864381120883843	17.824925970386563	2.923510094080031E-5	-2.6051136247089117E-5	-1.0686246683424785E-5
-7.111456277637915	17.862901719600874	2.9447190648966338E-5	-2.614928462326055E-5	-1.1235966341606552E-5
-7.361730330183262	17.815658423143518	2.947109630511444E-5	-2.6040314504827842E-5	-1.1789829986348237E-5
-6.699631952192596	17.790187728061333	2.906922759398959E-5	-2.5966297966690372E-5	-1.0322198109691108E-5
-6.471535900809904	17.65611081898578	2.8644298814134798E-5	-2.56445389252672E-5	-9.820027805576983E-6
-6.01856299486931	16.965651538393175	2.6852739698034446E-5	-2.4123508414944513E-5	-8.842736155581085E-6
-6.018217814642384	16.964954947243214	2.6851001060389963E-5	-2.4121999096184522E-5	-8.841991394508632E-6
-6.192614293475787	17.31914560580889	2.773034481550286E-5	-2.4881349017885737E-5	-9.214700773120458E-6
-6.358826975092747	17.562077889890872	2.8373460291588875E-5	-2.5431205765914047E-5	-9.573537299306966E-6
-6.018066056155799	16.964687362149334	2.6850340834630317E-5	-2.412144044711734E-5	-8.841657364582551E-6
-4.908304538333134	14.969355025422521	2.212621547336281E-5	-2.010041201620608E-5	-6.502354659934837E-6
-4.894965705707698	14.956384548239772	2.2093118179023354E-5	-2.0073515876894658E-5	-6.474740759936078E-6
-5.522668475480044	15.89108446419409	2.4338906973461117E-5	-2.195016738477775E-5	-7.806132985299975E-6
-5.590293973325887	16.02332329799043	2.464503210537746E-5	-2.2210216473694377E-5	-7.948658507771001E-6
-5.62503595550961	16.102423683804165	2.4825334590839583E-5	-2.2365610480845858E-5	-8.017854543111262E-6
-5.79838945170203	16.47567517825189	2.5695475009991875E-5	-2.311755491521887E-5	-8.382780443690195E-6
-5.818300420163335	16.518599132988257	2.579421853981927E-5	-2.3203099555830174E-5	-8.421926479511937E-6
-6.016563718580136	16.961325465432818	2.6842389187152745E-5	-2.411454622452627E-5	-8.838485560615777E-6
-4.911331118979538	14.97328547513143	2.2135961076941813E-5	-2.0108464771147364E-5	-6.508893060304464E-6
-5.0735700023776875	15.16993664121582	2.2622436651723366E-5	-2.050696045290734E-5	-6.852629164326462E-6
-5.223708594183212	15.375437594116095	2.3122222019687818E-5	-2.092389219124475E-5	-7.1687210834526485E-6
-5.2244114000787105	15.376332166246335	2.3124397227041466E-5	-2.0925684515462325E-5	-7.1701830069565416E-6
-5.424504479191739	15.698092793846305	2.3888940465303757E-5	-2.156531535932012E-5	-7.595562569297249E-6
-5.22565127061393	15.37825402853767	2.3128942926133783E-5	-2.0929503380548896E-5	-7.172750899545896E-6
-4.7077301313837365	14.774519111724057	2.162959308146227E-5	-1.969552784443972E-5	-6.088903426060256E-6
-4.675015183440867	14.74800878513003	2.1563327549108445E-5	-1.9641099382104848E-5	-6.024508792324022E-6
-3.7658512309524754	7.028045440845924	5.842638026669028E-6	-4.08022223827557E-6	-4.173880029936E-6
