# Supplementary material for: Thyroarytenoid muscle fiber orientation regulates the ability to modulate vocal fold vertical thickness
Source: PLoS One. 2025 Dec 4;20(12):e0337735. doi: 10.1371/journal.pone.0337735 (PMC12677544; doi:10.1371/journal.pone.0337735)
Supplement: S4 Data — (ZIP) [file pone.0337735.s004.zip › Male/contourA8TA7.csv]

% Model	Angle7.mph
% Version	COMSOL 6.1.0.357
% Date	Dec 14 2024, 03:24
% Dimension	2
% Nodes	720
% Expressions	3
% Description	Line
% cpl1x	cpl1y	Displacement magnitude	u	v
-11.968005616002486	39.650844643500406	1.5006755813425499	1.8103839074225868E-4	0.1954645021724266
-12.100925229184412	39.521184251215715	1.4987982233248314	1.8008673123842206E-4	0.1954793054745004
-11.810234379374002	39.74293127707726	1.502006309783811	1.8171776332313248E-4	0.19545352604062224
-11.76596306338081	39.775513356632324	1.5024782454082506	1.8195728058847962E-4	0.19544972650230735
-11.47739948826791	39.862189693672036	1.503732844266934	1.825951364569735E-4	0.19543836842245227
-11.258980847445656	39.857881496438054	1.5036682541916746	1.8256344252544097E-4	0.19543723484558267
-11.716143543792246	39.796222579001906	1.5027775423837182	1.8211047691188816E-4	0.1954471527304695
-11.163938214941039	39.85365079891891	1.50360772097671	1.8252962356398762E-4	0.19543699259614009
-10.796207435616262	39.85090503287166	1.5035674202521583	1.8250134303643339E-4	0.19543460350712075
-10.709496869932108	39.85039381204079	1.5035594467650448	1.8249488902739674E-4	0.19543402680944294
-10.37169574884199	39.850036177539195	1.5035537782279942	1.8248242776604847E-4	0.1954316048184882
-12.13512273325702	39.460672833157	1.4979225263540226	1.7964323517123863E-4	0.19548600985459752
-12.240660142730178	39.24849072022055	1.4948531632338993	1.780869770705719E-4	0.1955094115363974
-12.227325367848685	39.08705965880899	1.4925157101435054	1.7690723129742996E-4	0.1955265338026081
-12.205740642978935	38.979124391808504	1.4909544583520817	1.7611813953762962E-4	0.19553788908894465
-9.681369688821853	39.850002288818345	1.5035472584723715	1.8246203155401454E-4	0.1954265900382239
-9.209886193231677	39.8500022888185	1.503548700336398	1.8244399944440236E-4	0.19542316474448046
-6.503691158131879	38.96454001876737	1.4907204776710745	1.759780248251047E-4	0.19549819476855979
-6.587351156296421	39.29642873129991	1.4955262053676799	1.7838541746825775E-4	0.19546332105154657
-6.771159512318912	39.57700815680421	1.4995861429686328	1.8042365086804436E-4	0.19543465932521423
-6.814129999907874	39.651652838586976	1.5006669185531445	1.809655529587728E-4	0.19542699112711992
-7.229593906641747	39.84203493583536	1.5034234052619044	1.823532687688496E-4	0.19540965597854143
-7.181795837296288	39.83706132882147	1.5033514400159804	1.8231664742685032E-4	0.19540984060949926
-7.033567159296577	39.76166368437849	1.5022586265046656	1.817677850810124E-4	0.19541682433208135
-7.6946177519140235	39.85300356006798	1.5035846191393019	1.8243463295948038E-4	0.19541185338794498
-6.488283836647731	38.91091546805024	1.489944757254257	1.7558751536218462E-4	0.19550381476297912
-10.243595360807257	39.850002288818345	1.5035533841467563	1.8247658313063129E-4	0.19543067669713435
-9.730298368089413	39.85000228881833	1.5035478049718076	1.824633088903058E-4	0.19542694526619375
-9.743014193148053	39.85000228881833	1.5035477635029857	1.8246388065409883E-4	0.19542703760727634
-9.085341826788042	39.8500022888185	1.503547811052341	1.8244101198512948E-4	0.19542225980005665
-7.779783738995952	39.851154726690396	1.5035597181068343	1.8242053288938784E-4	0.19541266896704335
-7.886706964608754	39.850916601280545	1.503554712369818	1.8242208001886576E-4	0.1954134703263566
-8.209330570361047	39.849987794146756	1.5035483751458512	1.8241571099374774E-4	0.19541590660179625
-8.699211804792647	39.85004545472901	1.5035517155756288	1.8242593100576326E-4	0.1954194533142357
-8.427966558711145	39.8500350871401	1.5035471933683546	1.8242268602489088E-4	0.19541748613635726
-12.152615457473026	38.61822056218743	1.485730341070035	1.734881276084484E-4	0.1955759989186864
-12.150457207342695	38.60568225439725	1.4855490499607105	1.7339672691723125E-4	0.1955773205255654
-12.146591986235311	38.58859764700979	1.4853017264099142	1.7327261951170675E-4	0.1955791147073298
-12.074238696384148	38.24828133015453	1.4803798236276742	1.707952979893075E-4	0.1956148863346217
-6.441829287929373	38.514252064367554	1.4842064511420787	1.7270621055600005E-4	0.19554587656158431
-6.4796557750756225	38.830935381536946	1.4887863927722467	1.750072297404967E-4	0.1955123015392406
-6.431316994593285	38.355730965701305	1.4819117317870707	1.7156012465601909E-4	0.19556274591537032
-6.415000660473024	38.12021737547059	1.478505322148958	1.698522575361528E-4	0.195587799684976
-12.006552716049852	37.91928976266428	1.4756168036156387	1.6841000361001823E-4	0.19564948611098842
-11.966773292852782	37.7322909897182	1.4729126593042805	1.6705424778622131E-4	0.19566914201841262
-11.899335717233097	37.41624344712912	1.468338446895539	1.6477224662674424E-4	0.19570236203421038
-11.86072968481382	37.23337054820751	1.4656943306194539	1.6344881478433403E-4	0.19572158653296917
-6.405495081109018	37.81045524455644	1.4740209385277079	1.6761511541685145E-4	0.195620841277294
-6.3802834672144035	37.49850283645258	1.4695100588848686	1.6536170103494395E-4	0.19565400436878985
-6.34327199449609	36.990127261889924	1.462152017197155	1.6170765852899498E-4	0.19570807880514057
-6.3346776499635205	36.89181710192548	1.4607318416238078	1.6099988924262568E-4	0.19571852481201635
-6.327277488709939	36.80573234114482	1.4594878167846042	1.6038456011248955E-4	0.19572767438815525
-11.839379859361392	37.12464213602315	1.4641198345856248	1.6266507605629444E-4	0.19573302899217185
-11.66031709327127	36.191536938073696	1.4506227817838844	1.5596698605419314E-4	0.19583125341330299
-11.619905720758748	35.962379473002436	1.447312518411132	1.5432736503858397E-4	0.1958554009774878
-11.730360249335298	36.58305483766412	1.4562926972125076	1.5876548801597738E-4	0.19579000214340975
-6.248695444183289	35.88284413383002	1.446149535631963	1.5377067045208492E-4	0.19582575283974793
-6.190644674951313	35.36621719878445	1.4386750559268462	1.5011338711237954E-4	0.19588056958711741
-6.146329446134891	34.860882297696094	1.4313704278853385	1.465144414291756E-4	0.19593426443621137
-1.0600869276340483	18.316100001774196	1.192607229221856	3.701539157398244E-5	0.19766960860686325
-1.0459016161732135	18.37692181363064	1.193481877864058	3.739984729931132E-5	0.19766302344294784
-1.1744205707972624	18.153797557800345	1.1902708293803017	3.599027332607258E-5	0.1976876628299255
-1.311326192584243	17.97535615877772	1.1877035136379386	3.4863118743953934E-5	0.19770758372609096
-1.386335587551091	17.922671465764726	1.1869448155658506	3.453123997038143E-5	0.19771368309750728
-1.650548821745367	17.757514160475903	1.184570521021849	3.349088953410933E-5	0.1977329867472574
-0.9718149006219283	18.630446296863695	1.1971326822109025	3.900355811999307E-5	0.1976354795728935
-0.9542349860686515	18.852537320770427	1.2003282617032396	4.0409350689398E-5	0.19761164825996907
-0.9467123425971604	18.932059856972355	1.2014739165401118	4.091329539331264E-5	0.19760310741365797
-0.9488912973033679	19.009058522305217	1.202582120321254	4.140168470373682E-5	0.19759489694673335
-0.9602591937381534	19.185733594449147	1.2051270315808367	4.252124388948643E-5	0.19757609895132466
-1.0005126263859143	19.36574217623491	1.2077172581673403	4.366249455819072E-5	0.19755712650370194
-6.05347281998843	34.07388368729615	1.420007535405631	1.4097979895756916E-4	0.19601773435321238
-5.779746191862431	31.198536783186327	1.3784475632766497	1.2099113739611911E-4	0.19632316170785322
-5.81260308842713	31.6601371096856	1.385102784138707	1.2415075011623048E-4	0.1962740437124254
-5.898916358898413	32.61341104261303	1.3988962462364887	1.3077040479102833E-4	0.19617275709239324
-5.976331308258205	33.33624786626052	1.4093281098430774	1.3579205967657768E-4	0.19609603226416422
-11.555172919712001	35.57995576034233	1.4417821844414165	1.5161556629492812E-4	0.1958957171976981
-11.427224513094306	34.824469013294944	1.4308581468613815	1.4622992232731104E-4	0.19597536367927834
-11.302991741507174	34.01939293201957	1.419215077360369	1.4056033728576965E-4	0.19606031904902238
-11.26269403333529	33.74326682230424	1.4152322560584794	1.3860272107643184E-4	0.19608947226598758
-10.87492360433819	31.536162433666846	1.3833337231778389	1.2323777060265683E-4	0.19632206775460162
-10.79808267178972	31.096982410679725	1.3769918171622493	1.2026528899514139E-4	0.19636835306002517
-10.515617328365707	29.431210118152052	1.352942047035416	1.0882963542583284E-4	0.19654397818026859
-11.095255333576779	32.78560916869341	1.4013720847474167	1.3193400649311705E-4	0.19619040365037504
-10.374607869233792	28.677418549364212	1.3420442058843673	1.0379440446977114E-4	0.1966233666563778
-1.9007542873442729	17.670028077820447	1.1833113464476308	3.29422334167771E-5	0.19774390627776461
-2.0779141835942943	17.606247817656115	1.1823945264973874	3.254265930443174E-5	0.1977518347226136
-2.421704394542373	17.610906476909	1.182461954707033	3.257881581214742E-5	0.1977535015273701
-2.5268901597962445	17.60827853304663	1.1824246007010557	3.2564526105669645E-5	0.19775444484716612
-1.0157099330243569	19.441588102125813	1.2088100136600792	4.4144067734484027E-5	0.197549121462251
-1.1062328150339649	19.65851365771074	1.2119331869300833	4.552007452835465E-5	0.19752652299233187
-1.0950141199455286	19.63861486947969	1.2116466691799808	4.5393776306041664E-5	0.1975285775580751
-1.0936631912571904	19.634142492606518	1.211582221760748	4.536531892459337E-5	0.19752904671839444
-1.2019485900933222	19.823967402584525	1.2143170280335724	4.656994311845406E-5	0.19750945521970734
-1.2626663164006444	19.90610167368628	1.2154991185131703	4.708988738677117E-5	0.19750106463221534
-1.3479656887537845	20.02184186709379	1.2171675653349614	4.7823581354053465E-5	0.19748923986259193
-1.3818036936806772	20.069240413165744	1.2178500499305969	4.8125111461870784E-5	0.19748439048598465
-1.490043238491493	20.21081153288452	1.2198905652497691	4.9021881841583016E-5	0.19746995074935855
-5.495158991359491	28.68268136418761	1.3420903854090407	1.0389629967206438E-4	0.19659015298608815
-5.507477156915547	28.790577524822243	1.3436434052591446	1.0461344648288519E-4	0.19657869998636118
-5.640376413522405	29.93509919763994	1.3601879132595998	1.1235904873465422E-4	0.19645725818634557
-5.66674537726079	30.200894570944342	1.3640186237797776	1.1414833273816366E-4	0.196429022521463
-11.232964758328787	33.56280133293661	1.4126206175556213	1.373234794449792E-4	0.19610850550590173
-9.890707351552885	26.584105713780335	1.3118114776797236	8.985182390134068E-5	0.19684326108173059
-9.499209611630052	25.463046361573806	1.2956364591451839	8.255240894303519E-5	0.19696020667764147
-10.251371607480321	28.08873461337165	1.3335419064798888	9.980020596765936E-5	0.19668528225173457
-9.949856872037069	26.81141811544305	1.3150948242793161	9.137328178914823E-5	0.19681942321336549
-9.409620206466	25.28683176907262	1.2930859122392573	8.13963351982674E-5	0.1969784122190797
-8.975776833099328	24.413789608181347	1.2805204153515564	7.580260574025725E-5	0.19706872468966546
-8.450931047688341	23.67686534172989	1.2698627327269953	7.106338728470945E-5	0.1971439667865906
-8.315280225053407	23.486682331666373	1.2671284383764427	6.986608011047649E-5	0.19716340019749268
-8.109310669822081	23.245736403988893	1.2636485398597057	6.834916928481927E-5	0.1971878127904403
-5.04821833795282	26.35030357792787	1.30842608555382	8.839524683800782E-5	0.19683654106719606
-5.072511135861281	26.457154341834364	1.3099631704127643	8.908160877360661E-5	0.19682527033273298
-5.319014801988768	27.6151602307035	1.3266772352723872	9.674271344401741E-5	0.19670309813154863
-5.298549699956672	27.508324942348306	1.3251384088538343	9.604665748963364E-5	0.19671438764118687
-1.6547952866665352	20.435138707303928	1.223120200863291	5.0444046658883415E-5	0.19744702749343385
-1.7068462026965912	20.505043732104994	1.2241280830859809	5.088883573004432E-5	0.1974398891170526
-1.8328638043067826	20.675856534446993	1.226587999548511	5.197312750040211E-5	0.19742243777755092
-1.9146876228856835	20.78271581099791	1.2281287115555597	5.2650535559845657E-5	0.1974115392037149
-1.9589596542270868	20.838178803681924	1.2289269824278912	5.29999828051049E-5	0.19740589308000595
-2.2267902915590323	21.173727916983232	1.233769897949479	5.513517047399066E-5	0.19737173799483293
-2.4765836027203294	21.524027437877677	1.2388097769580646	5.735711983545203E-5	0.19733588956113624
-2.510632075597485	21.56945277354053	1.2394658183626275	5.7648148973145005E-5	0.1973312527359114
-3.4170539347823667	18.323036770820913	1.1927137161072987	3.7090626900206916E-5	0.19768371197510695
-3.3613588547056894	18.26201824120377	1.1918355400324137	3.670538729705488E-5	0.19768988010392285
-2.8302006677410443	17.7685842180935	1.1847308447944855	3.358238337155505E-5	0.19773923288797557
-3.0213186080937637	17.882690433716814	1.1863739787733438	3.4306546275115956E-5	0.1977282480336255
-2.9853774190574067	17.85333337493745	1.1859520253031715	3.4120822508985724E-5	0.19773115830264706
-4.904236518511963	25.91960781073081	1.3022001129605247	8.560340508441671E-5	0.19688165465970625
-4.723668736196532	25.314951331292864	1.29348634613554	8.165454970457936E-5	0.19694511845356114
-4.604679940346854	25.051089745874435	1.2896700201109956	7.992711441768946E-5	0.1969725453715002
-4.281370486848969	24.383328411417228	1.2800590578953237	7.564277221823431E-5	0.1970418572790708
-3.2125741016240386	22.611557155864187	1.2544869516151693	6.428414909732606E-5	0.19722435839230204
-3.272014261258436	22.70654698603269	1.2558536761650567	6.48861561871928E-5	0.19721458481369067
-2.5518384799861815	21.63096481182497	1.2403518604056138	5.8042971631070846E-5	0.19732494313004112
-2.8735384712196232	22.08009398368013	1.2468317723984121	6.08998342091682E-5	0.19727899668998838
-3.1756044296995665	22.556944434453374	1.2536982397089298	6.393927449346328E-5	0.19722996010385208
-4.545571876999899	19.652622560032107	1.2118621948347938	4.550114720193329E-5	0.19754884514758778
-4.424895516455141	19.524062222800467	1.2100111412730181	4.469193069042468E-5	0.19756182234970354
-3.958958611653594	19.00470136406695	1.2025283657541461	4.140163288309886E-5	0.19761433581263133
-3.8782730930382083	18.915322300283425	1.2012430814085973	4.083809423483887E-5	0.19762337703860272
-5.025563667731989	20.107549344377823	1.2184281458690474	4.8397780982755874E-5	0.19750331521845926
-5.277731362781373	20.350988119887234	1.2219262453223418	4.992634966168907E-5	0.19747889005446595
-5.606549304112775	20.6598148798465	1.226386280896965	5.190206048021188E-5	0.19744801511209495
-6.131048509468386	21.17349677678001	1.2337755828462786	5.514596552262664E-5	0.1973964526089124
-7.17416985769136	22.198608654304337	1.2485477249050319	6.165293886074262E-5	0.19729360472170393
-7.6413332318231895	22.67125431062098	1.2553841178007348	6.46802503723679E-5	0.1972461355840509
-6.9150129554945305	21.927639425126234	1.2446555909698025	5.995338784388042E-5	0.19732091166964655
-6.31895859009996	21.343154735881807	1.2362320186023956	5.623922082431912E-5	0.19737954543135505
-6.618255579081206	21.642875823077	1.2405388134474427	5.81512646239379E-5	0.1973494440897951
-3.6680004015474728	23.30103040805593	1.2644385851117614	6.867323267445262E-5	0.19715358592454427
-3.83446762916781	23.580833568731567	1.2684697645280618	7.048854746857328E-5	0.19712475979345717
-4.071443328978513	23.987709649252928	1.274343557572823	7.30656635854269E-5	0.19708277896613152
-7.640251545310057	17.586782544931808	3.115410073081707E-5	-2.7383471328781568E-5	-1.3171275063142954E-5
-7.509356374993602	17.79911102953117	3.167374048495416E-5	-2.7905956240113068E-5	-1.2993731365355572E-5
-7.6989388334005735	17.4903691638282	3.093673001764228E-5	-2.7163501384540396E-5	-1.325441320621757E-5
-7.762103216471637	17.30759444679789	3.052590114673012E-5	-2.6742062094014103E-5	-1.3332576400275857E-5
-7.821162534822876	17.152686250634986	3.0194468749789014E-5	-2.6394161502463894E-5	-1.3413749479848665E-5
-7.87221896818102	16.9473112831706	2.976812416967997E-5	-2.5943913409241247E-5	-1.3478695183951726E-5
-7.921170402924522	16.753942907049066	2.9369745008508182E-5	-2.5519817202962547E-5	-1.3541637249150029E-5
-7.9783869673286425	16.470761822820492	2.8814207631983925E-5	-2.491927786905533E-5	-1.361486921438477E-5
-8.003886469325913	16.357472230499454	2.8592860071049953E-5	-2.46761176493719E-5	-1.3649868559830403E-5
-8.041803974825056	16.197407590250943	2.8305398906393876E-5	-2.434444027317385E-5	-1.3714581860421943E-5
-8.11957094103931	15.808141817188318	2.7598596880908217E-5	-2.3540553560153975E-5	-1.3837185189140728E-5
-8.094241908274963	15.975737091845481	2.7898422604170035E-5	-2.3881319615546608E-5	-1.3796152006023987E-5
-8.149959289733443	15.594634263864748	2.721455694195228E-5	-2.3101263149073632E-5	-1.3885543246876491E-5
-4.487015489615116	14.591722761896559	2.283791935679937E-5	-2.08276649681596E-5	-6.125125622876835E-6
-4.416731324563106	14.512870608922288	2.26419623545714E-5	-2.0659217042752958E-5	-5.9774910247745434E-6
-4.329055028394281	14.412978776001905	2.2386825446999306E-5	-2.0439335976052614E-5	-5.78807340401709E-6
-4.19303203891211	14.248275933735142	2.1977513902374543E-5	-2.0084802764196683E-5	-5.4972994231298925E-6
-4.178965322518646	14.23024927967746	2.1931743420863078E-5	-2.0045013164615027E-5	-5.466304116013655E-6
-8.208595369810979	15.125877972768416	2.6436597463159054E-5	-2.21846513610521E-5	-1.3999784022328502E-5
-8.250106284083648	14.883579494882824	2.6071846201589345E-5	-2.173631623120957E-5	-1.40760761170783E-5
-8.184763342662869	15.304083214581624	2.672684776024177E-5	-2.2527510581462268E-5	-1.3956061032147269E-5
-8.194040568253598	15.203367992185502	2.655292751921738E-5	-2.2328073512808857E-5	-1.3972465518747347E-5
-4.009503675450382	13.95499929048619	2.1270765191439072E-5	-1.9459421652911816E-5	-5.101886835099467E-6
-3.967321215997023	13.879167246534847	2.1083422933995024E-5	-1.929281882630915E-5	-5.006621624414748E-6
-3.8768075373306097	13.684183745503944	2.061585649610237E-5	-1.8876743261250015E-5	-4.80450272977758E-6
-3.8285567068758617	13.577304042901428	2.0362772962346137E-5	-1.8649179550277567E-5	-4.698684777809954E-6
-3.679175518096213	13.165512678706849	1.9386614957190995E-5	-1.776885166693705E-5	-4.358784855486761E-6
-3.5952780276413945	12.848827743115857	1.864427748511135E-5	-1.7099913345327117E-5	-4.160225993720563E-6
-3.8035301168690907	13.511178334388502	2.0209787838282824E-5	-1.8512316857148153E-5	-4.644098225684426E-6
-3.5706258476984103	12.751547870197772	1.840969913702181E-5	-1.688552749878729E-5	-4.09879038013174E-6
-3.536337058362929	12.508568926206657	1.7829830990014686E-5	-1.6359555867871918E-5	-4.000974308354673E-6
-3.4943523373487664	12.217884679130231	1.7144916522594446E-5	-1.573561684861329E-5	-3.885946413466289E-6
-3.476217738039166	12.051206781698731	1.6756644313474543E-5	-1.5385669159674868E-5	-3.833850528465795E-6
-3.4381043775288846	11.707787309160882	1.592007268341575E-5	-1.4618959541573244E-5	-3.7131804054055202E-6
-3.4175141432913065	11.442487558596586	1.5297039473473097E-5	-1.4051658336771723E-5	-3.6477936955219948E-6
-3.390535492772293	10.959938069747185	1.4138954891501322E-5	-1.298711907996227E-5	-3.5428934540487368E-6
-3.391605607580326	10.637069694303245	1.3371457893341881E-5	-1.227537631529809E-5	-3.51570461057617E-6
-3.3957072198915474	11.125983907025887	1.4525275399504661E-5	-1.334213785848221E-5	-3.5663767529418403E-6
-3.3933099091125833	10.454525891479044	1.2931621964401867E-5	-1.1863887283028898E-5	-3.4994477200255154E-6
-3.392748642497309	10.363320317554606	1.2709851060128575E-5	-1.1655628571087415E-5	-3.4893707110113546E-6
-3.3881777990103163	10.052022617744685	1.1971645820319805E-5	-1.0963130594187807E-5	-3.458438897467832E-6
-3.379931059854188	9.65560915900371	1.1035767762427593E-5	-1.0079983973981645E-5	-3.4225052974139652E-6
-3.38003327420144	9.645525660619372	1.1012742222326693E-5	-1.0058173032162926E-5	-3.4223915044017843E-6
-3.380411775956053	9.63612711841371	1.0992221596154765E-5	-1.0038403828483016E-5	-3.4232705109527184E-6
-3.4070943292007656	9.209820550583608	1.0023018748003687E-5	-9.086888745393845E-6	-3.4648728543259794E-6
-3.4177904844649305	8.97279793026408	9.51154183319639E-6	-8.575330720257439E-6	-3.498067099186785E-6
-4.670507470987797	6.528342318175511	7.294564286548811E-6	-3.1063791346590047E-6	-6.547890720748224E-6
-4.472672713765167	6.53165408154053	6.833893791862493E-6	-3.1375347612841044E-6	-6.042753618585844E-6
-4.296096768007061	6.564113874181485	6.577209799742045E-6	-3.2559402693381994E-6	-5.678367079344264E-6
-4.1907677441120486	6.6201318525786546	6.416214995126161E-6	-3.420654024927928E-6	-5.4163451014656065E-6
-3.42823364007561	8.77881073484247	9.075677406914478E-6	-8.136812430290693E-6	-3.5151116357702058E-6
-3.440421539484517	8.631632878187974	8.766699398131885E-6	-7.818526877328965E-6	-3.5437980902119542E-6
-3.510174069952668	8.051882576425108	7.630007888711909E-6	-6.583602736719603E-6	-3.7140448261622865E-6
-3.4654247941708625	8.41479710425795	8.33516490341588E-6	-7.36668134924969E-6	-3.6039463162233463E-6
-3.519325274558982	7.974355231943207	7.494457607631537E-6	-6.427275075885383E-6	-3.7455165662847345E-6
-3.8048036653298265	6.960169305120867	6.4042157254921336E-6	-4.388249514081123E-6	-4.639491598483302E-6
-3.942941641067294	6.809098812242506	6.315583695363694E-6	-3.94650711666325E-6	-4.922723001620028E-6
-4.081244662082278	6.715380176995773	6.41419524187481E-6	-3.7331275164469913E-6	-5.209664953226039E-6
-3.557899482821399	7.6388476831782866	7.062896018224619E-6	-5.853108364853315E-6	-3.927797586285881E-6
-3.5506928691402093	7.692857622749482	7.067498792633783E-6	-5.894785623431402E-6	-3.869227213075094E-6
-3.535122007221198	7.8370201875805385	7.28741790301797E-6	-6.164778101977128E-6	-3.8127264622900914E-6
-3.5827478111781415	7.560437912809053	6.9334665591257015E-6	-5.626501815104483E-6	-4.0058694026388075E-6
-3.656557182300242	7.31345080673359	6.694977303614005E-6	-5.14463634158404E-6	-4.263562002582352E-6
-3.741595319822733	7.091603710798701	6.554389876224358E-6	-4.758713746845826E-6	-4.501163582237833E-6
-12.48823622079036	29.318127189803445	1.130352834091989	-0.2680026191663578	0.9741893803370956
-12.301573729696075	29.291730374054282	1.0841482389887942	-0.275440813434002	0.9615979126327581
-12.904182385341631	29.37659805299116	1.2386580317510583	-0.25424452879197534	0.9891065707606128
-12.704310573905445	29.35687813300677	1.1852565781101743	-0.2610653088940933	0.9835891125160533
-13.215739023882737	29.375039723105594	1.3182303580803958	-0.24476529080134854	0.9864554752071766
-13.289816212405814	29.38416912499247	1.3391475958741044	-0.24325720734005638	0.9862250776284245
-13.628735756055638	29.408293625969595	1.4225746666058137	-0.23326307948206415	0.9732893610884219
-13.761313265189306	29.420327221129604	1.4559762412083264	-0.22984584894549948	0.9685765247769113
-13.789831291953012	29.42263826529943	1.4620474283688671	-0.2294148596435726	0.9669054498896067
-14.193507593470319	29.351006338599753	1.54163199766678	-0.21387069547133297	0.9345573010902606
-14.343065600888547	29.30623263263965	1.566141010385476	-0.20473353742279088	0.9215178063440733
-15.169871121939503	28.7024294022831	1.7246554224782675	-0.13542792158368455	0.8769409238079496
-15.025976096323706	28.826575538617305	1.695991194246722	-0.14611281569700785	0.8831406641236652
-14.704342841257393	29.099582909420015	1.6329356615025161	-0.172369609416813	0.8982484526388441
-14.77814405518191	29.048154888872233	1.6460930299127812	-0.16512696161062132	0.8933917890148095
-15.194930389272562	28.670268692680192	1.7306449358778275	-0.13433054305225486	0.8759886757556505
-15.552436058935607	28.262388145106144	1.811183490027479	-0.12174491375716726	0.8594210778140667
-15.65870487864321	28.128694460225432	1.835847394408972	-0.11855777803816872	0.8541694723874849
-15.420870685895718	28.414489982476084	1.7817228008751678	-0.12357461951657986	0.8657337587611122
-16.14669845066415	27.534817692946177	1.9366310945099205	-0.12890388033137418	0.8135719830931255
-16.18902508127296	27.487365967844962	1.9442126200223573	-0.1306302181903456	0.8088425433838341
-16.090879730623392	27.60512583812312	1.9250556575863509	-0.12752546065214757	0.8185762055801533
-15.906983759261689	27.83045491742547	1.8881757785703557	-0.12248996928559307	0.8355160136398372
-15.78801336657089	27.974288039163056	1.863786287633896	-0.11951386313224144	0.8449050783958156
-16.4224657835804	27.241242221715776	1.9781206095154693	-0.1435656035554584	0.7833478597308916
-16.636541644582238	27.015574682657572	1.9993898344435796	-0.1548614795936969	0.7541583728655555
-16.701862721366762	26.948993088668995	2.0018362293029317	-0.15904243303938664	0.7447783837648988
-16.98192097775023	26.67928029930171	2.003073963536457	-0.1751518387451947	0.7107289892150328
-17.086567607533095	26.586911131348927	1.997948499187352	-0.18274209897190627	0.7009677636752505
-16.810764952407226	26.84442366016748	2.001537044978165	-0.16546564541836065	0.7319257466595384
-17.316197999609905	26.352544552541893	1.976777694316072	-0.20417474906619756	0.6894989462207383
-17.45518464052986	26.210110438215963	1.962490010200185	-0.21584845566664246	0.6847581571243222
-17.722095738557805	25.895382301413925	1.9359357703385638	-0.25803027318750626	0.6904206451135294
-17.72264017583542	25.894744071275742	1.9358720494576065	-0.25811503902736804	0.6904298232476859
-17.932597821946576	25.11386146747848	1.87784192320598	-0.3779400011282193	0.6773683567209758
-17.907096306050956	25.00313633884308	1.8681597525500009	-0.39930794876361925	0.6677151640348201
-17.75267320881764	24.32471147247125	1.806678685554295	-0.5313477552991521	0.6075969223635435
-17.92944471255859	25.1306830888716	1.8788756545834882	-0.3755236071447062	0.6776126879366992
-17.722777975835573	25.894232143167198	1.9358257360463516	-0.25820721358173376	0.6904125431863715
-17.728945142955695	25.871483784810497	1.9341463505563485	-0.26169428997938793	0.6900409073326353
-17.700264955727473	24.192801294244298	1.7907849378314855	-0.5607379031381483	0.5824654888735328
-17.492893227235577	23.675149455238873	1.7278343441964155	-0.6769786668662002	0.4842003683737305
-17.219818972655105	23.051350814888384	1.6568372665270887	-0.8127001916818215	0.35350924726813915
-17.213682929786287	23.036984749786797	1.6550795079263774	-0.8157768510844451	0.35055571856411705
-17.20651458505761	23.021889840621302	1.6534846107217553	-0.8191385593472851	0.3471135965018891
-16.72944438496599	22.0265670999435	1.5581582132686893	-1.0294675945381346	0.11198680435124794
-16.772330573218266	22.113599037757318	1.5656957610474334	-1.0124566703445859	0.13263556562243592
-16.97378539565523	22.529669064239176	1.601222847494842	-0.9272374623580797	0.23136048081898797
-16.69878402350933	21.97001521221032	1.5552390096329949	-1.0396994776301305	0.09869553128385339
-16.44523432072541	21.481646309928003	1.5265383899733957	-1.1303728972527787	-0.015255959019942873
-16.38784636008633	21.382208809377225	1.5245067891985018	-1.1467361444529445	-0.038582536616688326
-16.10429654720809	20.90765006213037	1.508751463835757	-1.225504887182665	-0.15523641650641234
-15.229590069694847	19.59839917871314	1.5209132385937334	-1.3616309911930058	-0.48094223417236603
-15.573303162172023	20.08692966262294	1.5098858403615594	-1.321970851680746	-0.3608391635630086
-15.762739830454272	20.369577854236137	1.507546645897322	-1.2930030586115713	-0.28985733140337283
-15.676053214728174	20.229671015614727	1.50692293897616	-1.3105501648777538	-0.32482594809319776
-15.004965242227517	19.29705702264412	1.5227391598760387	-1.3573431065635635	-0.5543301569751522
-14.347740685004595	18.43237628944785	1.4541779664645484	-1.2425519570615422	-0.7272248882305216
-14.71316053352021	18.903140185799252	1.512960797067049	-1.3347573581746999	-0.6529821709223046
-14.112301424219844	18.14085757339455	1.3886387614490168	-1.1575439602372901	-0.7566062845888373
-13.786968016309958	17.746840232171802	1.2656751860672435	-1.0237550933423134	-0.740102666508453
-12.572484095421888	16.31238607204104	0.7242302823150413	-0.5506744818765018	-0.4681315115055852
-12.73923093656964	16.50237005974189	0.798873857359359	-0.6130186265257047	-0.5103777403622408
-13.149721100590622	16.985383718836303	0.9829168457510531	-0.7723734181959769	-0.6066266162594043
-13.560443943361147	17.474962802260926	1.1648738456001357	-0.9327730964234369	-0.6959155751037986
-12.433087863224218	16.142914163274668	0.6624631004604455	-0.5009220492364578	-0.43116639028286713
-11.67886765718853	15.130655135953049	0.3420957319620689	-0.23552482541364078	-0.2417536841939577
-11.370603754574383	14.616160191779192	0.21828616635726694	-0.12444095077406894	-0.17255885244290659
-11.928279318244115	15.521235666230787	0.4431221015799202	-0.3216298619325759	-0.3000736655187982
-11.098102119973685	14.067276715400904	0.13377228597337915	-0.057343351690773356	-0.11371885211618665
-10.94829922258624	13.75778922441979	0.08804890086305997	-0.02114827451972733	-0.08078558247556561
-10.566136973193167	12.955069884045642	0.032181896277755244	0.008306569447266944	-0.0266925054817456
-10.528617101577506	12.869997651759531	0.026580274843273397	0.010437903112732745	-0.02128874683098439
-10.125844678960055	12.03212679724241	0.016260506309371498	0.010844112673062676	-0.0027027702723361902
-10.205786830641387	12.200371242765215	0.0182582940046152	0.010662584552433532	-0.006458064209303483
-10.11776374681346	12.014636087480781	0.016239352682235638	0.01072807661714443	-0.0024706487443694313
-9.799033203597945	11.32040592221854	0.012188925888097012	0.008272780269243104	0.001747010546498972
-9.732454220074882	11.174895810343436	0.01099274050909611	0.007323889294152426	0.0031956329221828174
-10.081694286405995	11.938670646469957	0.015678115968890714	0.01037961576400218	-0.002034092414585491
-9.419861471494833	10.505758447346915	0.007050435417222217	0.002863256554487158	0.0020234792517323055
-9.39945834397536	10.463080013210769	0.006844594721269995	0.0025669876295729022	0.0019222479373072873
-9.362989365785312	10.388561145610026	0.006461578926116953	0.002364858375984023	0.001771350880513304
-9.15485933130238	9.94585479357356	0.004728473533260502	9.013438294347482E-4	7.252259135879073E-4
-12.250739993292553	19.150604908283345	1.6793990291994543	-1.5123705527632336	-0.587350265232067
-12.385666050996104	19.229462944007324	1.7660886638594175	-1.5686061394678938	-0.6451001154187693
-12.018444755085756	18.995911937273455	1.501606015597357	-1.402160128150249	-0.4759609409045132
-11.827571680933026	18.805921238230237	1.4213270995355767	-1.341788671788999	-0.42239030888070217
-11.71378598197753	18.69006222155872	1.3674424025611631	-1.3005902214963598	-0.38850963940231537
-11.489121580415649	18.312221504949157	1.234679686330943	-1.1867407585115002	-0.3162465502869175
-11.42092816915265	18.202424829191397	1.1960201018718501	-1.1529474051871405	-0.2960508899791935
-11.137081940903064	17.673975351763787	1.0096876719177352	-0.9821723190399361	-0.22066212155643136
-11.050577560623434	17.52903972488271	0.9566607220343191	-0.9330716407541775	-0.19993696085979712
-10.900173758069224	17.228821915447778	0.8460785618385137	-0.8280481546839791	-0.16762099290541976
-10.59407257662658	16.86993613536655	0.7033020334330868	-0.6920819132863247	-0.12086808271017255
-10.4015251414116	16.663994998799538	0.6241331229620961	-0.6157948529803624	-0.09768589562254665
-9.980308680915373	16.24426542990552	0.46424919819421956	-0.46015505351109387	-0.05760884561792223
-10.52456597891735	16.788877057884427	0.6717205028097024	-0.662098365527198	-0.10959502029824057
-9.215934750579713	15.702403997568886	0.2585244644519461	-0.25528271535609465	-0.035649213217201554
-9.506635524164235	15.916651407254937	0.3376265925679436	-0.3355107575078169	-0.032655284994636775
-9.713477904294042	16.0562870014233	0.39250450059966996	-0.3898149998505588	-0.04185225871782318
-8.987328542896977	15.535943891824608	0.19980077603705834	-0.19570665559639736	-0.036344479303168406
-7.038155536202357	2.4161328913912485	3.6958325059371965E-4	-2.3997703274565043E-4	1.4959103176201088E-4
-7.218271698777633	2.47634434863711	3.3149903966623576E-4	-2.3428775704118518E-4	1.3830927883092125E-4
-7.402921517489648	2.596088343862585	2.93508744421279E-4	-2.3572118258971525E-4	1.1789896602349377E-4
-5.610926604361966	2.56874897195521	6.907411085779233E-4	-3.0073581723856236E-4	2.047420372799373E-4
-5.791192046184306	2.4885541575675454	6.617239670283824E-4	-2.9762471815159876E-4	2.0634274479852072E-4
-6.090991914769232	2.367770791599311	5.981791546308128E-4	-2.8472910323427026E-4	1.9973605664823645E-4
-6.223300720670824	2.365865245728654	5.735215027980696E-4	-2.8036232368128586E-4	1.99737225579991E-4
-8.524776938151282	15.280293075065625	0.14963201081725083	-0.14311182382373064	-0.04156447515070039
-8.5390176621	15.301185889469425	0.15809296627337832	-0.15126375262642436	-0.04377072178468809
-8.574275941324595	15.320887483760043	0.16151284226460483	-0.1548482249996627	-0.04347899144363935
-5.2268760988311245	3.1984387632370352	7.023145377280106E-4	-3.102148656711249E-4	2.0803507183181604E-4
-5.323022364028059	2.954304032548915	7.100498091992399E-4	-3.081146651552285E-4	2.0698296768887652E-4
-5.411391041049513	2.8046470279535036	7.070370357965676E-4	-3.041989322860014E-4	2.058006494735053E-4
-5.361270108912003	2.863813885716368	7.128799985810988E-4	-3.063104143063776E-4	2.0679059899439474E-4
-5.176470922340737	3.3654332504811606	6.871993480587603E-4	-3.090336665214474E-4	2.0557909563477577E-4
-4.997438755280889	4.032636318053695	6.27982895749978E-4	-3.1194488224558077E-4	1.9342471646867867E-4
-5.108994509801874	3.6116460899580636	6.677654024739093E-4	-3.1258520861875686E-4	2.030556789293808E-4
-4.991774580661376	4.054261353979088	6.261109706576447E-4	-3.122728843978395E-4	1.9294601353972692E-4
-6.53602006808163	2.347293243898074	4.99483708763531E-4	-2.633258170690051E-4	1.8731431410477496E-4
-6.871423256057571	2.3759082864320638	4.1878050299136075E-4	-2.467501693719645E-4	1.66699305458681E-4
-6.725008134174486	2.363972974785624	4.531041443491121E-4	-2.539529592843155E-4	1.7695657925687996E-4
-7.498445287702315	2.6504749625169852	2.7467460520238943E-4	-2.357871832948579E-4	1.0743623868720613E-4
-7.543394316053332	2.6908233254228815	2.6908499475990227E-4	-2.3863636109902478E-4	1.0072200596642911E-4
-7.714537633122486	2.9137762658493207	2.692535190615062E-4	-2.521701748693998E-4	8.536319628730476E-5
-7.7891268079090406	3.0564766598021276	2.8627751618682737E-4	-2.6705662348207315E-4	7.755976459290812E-5
-7.80527300412054	3.4063802626319237	3.279402526057027E-4	-2.9634080092836315E-4	9.36735645041205E-5
-7.804324521600502	3.2269612996167556	3.025581000387471E-4	-2.789144200520655E-4	8.428690616372693E-5
-7.758877336072651	3.698244931275473	3.5198772847985283E-4	-3.130952544719706E-4	1.1703437968094268E-4
-7.751964178591711	3.7286102673963915	3.5575892421328985E-4	-3.1552215665977027E-4	1.200944302011918E-4
-4.868412953288395	4.489722570165323	5.777339146378952E-4	-3.0598056510466957E-4	1.6631845817198032E-4
-4.944274103721604	4.221530184777065	6.074332818615554E-4	-3.0987201021006786E-4	1.8266144558888483E-4
-4.861218645669248	4.514367912389247	5.739674151281942E-4	-3.0453000388134404E-4	1.6416570416134842E-4
-4.761328567585714	4.872867994409656	5.233712565390046E-4	-2.903723298056811E-4	1.3543565094303745E-4
-7.7347878369548635	3.762505605967378	3.5547461462950587E-4	-3.1615751914535205E-4	1.2488547768977723E-4
-7.441188952293851	4.488511996506501	3.60461110452574E-4	-2.99506907967093E-4	1.9819396234910076E-4
-7.462522939780039	4.43043664258904	3.6043128925745504E-4	-3.0091879343311484E-4	1.925675113762272E-4
-7.583988224902736	4.103803156183615	3.6546368160463705E-4	-3.1538603170576477E-4	1.645416762809631E-4
-7.428705960551779	4.562167039268793	3.582860167294405E-4	-2.9422000026405515E-4	2.0246590458168168E-4
-7.367225146909923	5.0179675342064245	3.5114400117647885E-4	-2.579052977446317E-4	2.3098692085988653E-4
-7.395373926440531	5.510469499667041	3.352580697854149E-4	-1.9022604426650606E-4	2.4284589898401518E-4
-7.396628687854849	5.543415335697084	3.3490569756067793E-4	-1.8641843639002225E-4	2.4346013148004138E-4
-8.951906927477943	9.55517852325179	0.0036179242620300693	6.347543370607704E-4	1.1239929020955228E-4
-8.732770861641235	9.107630277300872	0.00257542714181426	2.3350318114361758E-4	5.7205891523347935E-6
-8.477149435408428	8.592840803667324	0.0018435462793039868	6.262934374197675E-5	-2.6311771374052984E-5
-8.352048182285694	8.325615036227727	0.0015883912440153155	7.529568951371963E-5	-1.2131380543673985E-4
-8.222367325804308	8.079901469599669	0.0013717177765759667	6.471458143228626E-5	-1.2893099683221787E-4
-4.558078678429407	5.6727023718291845	3.5643545498255445E-4	-2.0783115529776045E-4	6.325936875708961E-5
-4.661854211303943	5.2307881209663405	4.5537025668208615E-4	-2.585294822737423E-4	9.845304680753138E-5
-4.6736829568741065	5.179041007331088	4.6538285496306787E-4	-2.6292869894348995E-4	1.0284850695799154E-4
-4.664862639408369	5.2157017440172675	4.5857034488199134E-4	-2.6005344013934023E-4	9.936863905164427E-5
-7.642518454416541	6.7438038314408955	5.084497943127834E-4	-3.732235875894839E-5	1.614521687160612E-4
-7.72390205946121	6.960130553786359	6.102398473932238E-4	-1.912166562254422E-5	1.2172610312087845E-4
-7.960824009101229	7.5515457825414485	9.644908680214222E-4	4.203045946640368E-5	5.3262046369327885E-6
-7.398279738095727	5.568321714484634	3.372554912388597E-4	-1.835591065482275E-4	2.4137942894245654E-4
-7.486554017062449	6.151026864151781	3.8796018932401764E-4	-1.0939575357153669E-4	2.2495510804509407E-4
-7.599533786520233	6.612688047526157	4.721709651550006E-4	-5.360181796744875E-5	1.6097162103922885E-4
-4.559353287845783	5.783205763653101	3.295413001292619E-4	-1.9589671323958177E-4	5.3382968203620994E-5
-4.539973927898901	6.108340489734484	2.519221640052276E-4	-1.520721433140439E-4	1.6786546356835504E-5
-4.595870421128182	6.280367827388355	1.53975649653236E-4	-9.489060050108471E-5	4.177354216077701E-6
-11.949523827617073	29.206895619841305	0.9998541623391366	-0.28863174002484815	0.9237630147913257
-11.807688642858182	29.154031813094953	0.9700146496460558	-0.29746286943113687	0.9008387364526539
-12.00330605669702	29.223330979102066	1.0127321578218793	-0.28600532385883565	0.9304093749548358
-11.58017196199464	29.065937130844834	0.9257055963662578	-0.3148578787537586	0.8672479214235969
-11.41683712235142	28.96940271662765	0.9037817734138741	-0.33496686193660974	0.8343276815170997
-11.219350371023808	28.853937987330728	0.8775394428738159	-0.36179046988220304	0.7941758619386583
-11.063811648377435	28.68153300927144	0.8796040184900433	-0.40587442760366654	0.7558106055737924
-10.947486528223845	28.535037823889105	0.8828835642688168	-0.44158970117635665	0.7261560218326243
-10.899230615467399	28.323819733732066	0.9284061771159311	-0.49906169234039544	0.7109379562818083
-10.868467577029437	28.194812621939796	0.9556504057260922	-0.5337647722220166	0.7012293940042589
-10.876511202290695	28.109887068149042	0.9915234213974577	-0.5609461406204236	0.7020748624052195
-10.899672074901286	27.854101802332053	1.0881093982038301	-0.6360413307458638	0.6995834386046355
-12.412266700730603	28.73183000599365	1.049174845785031	-0.29870454018133935	0.9248745346305396
-12.004390987243811	28.644127827029816	0.9790537083128489	-0.36463049399976194	0.8927876318420452
-11.418956634563854	28.353076382645266	0.9692004889011929	-0.48995594421930644	0.8149825749337419
-11.624144095082618	28.483083006210283	0.9561034099728447	-0.440213362134044	0.8463891772572031
-11.98757052088968	28.638168487186267	0.977379918353632	-0.36771132599478756	0.8910059587201969
-11.999455430555999	28.643021141499133	0.9781690269344152	-0.3654126275402569	0.8924096040155206
-11.11438165555979	28.077094826076056	1.024798490020355	-0.5767922052482888	0.7519234653529174
-11.390783517603357	28.330385589064328	0.9729690195515804	-0.49781949770433703	0.8096507131640296
-11.018694723095315	27.985290635821798	1.0520051746819243	-0.6035181775219587	0.7292377649352574
-13.471803069018005	28.77445563984976	1.3625556467582887	-0.1635496368902468	0.9702256699172221
-13.48260549035852	28.773788416678933	1.365948412320885	-0.16231811594814116	0.970412517686502
-12.935354512904492	28.789110493383188	1.1908080565505121	-0.22635060521772837	0.955561167204329
-12.730299209385468	28.768829272465172	1.1354605427070183	-0.254001538468982	0.9450893156311196
-14.231290469589101	28.525879619960573	1.5963645722922517	-0.11303724711977406	0.9606681697347461
-14.010448775461906	28.63328583652027	1.5321264226322016	-0.1214711440020292	0.9663554506230575
-13.506471729136642	28.767317669153915	1.3733835017692113	-0.1604999874683403	0.9702057925005811
-14.460841527293365	28.39408003504012	1.6579929144621752	-0.10687360968706427	0.9507696281681609
-14.783683682753072	28.129965573228738	1.7271487156472123	-0.11031327282514061	0.9290711137439721
-14.975465100779633	27.963363652093868	1.7669815359437377	-0.11492829298733934	0.9156734991377042
-14.857377166814722	28.070482248494333	1.7431491474695404	-0.11126381822140269	0.9242731703203273
-15.247091508969765	27.723494694946858	1.8223822690013742	-0.12186377573986709	0.8955539441634398
-15.438921475279523	27.548521108541188	1.8604831539798616	-0.12793740501593232	0.8810031321483066
-15.777307067901031	27.23142152114181	1.9235917403746385	-0.13972297842830028	0.8508896465551596
-15.505550048294694	27.4862002405047	1.8733288707714997	-0.13014855308432086	0.8754125265895578
-15.95882932927022	27.057658625283377	1.95590783150178	-0.14665070242989264	0.8323218106551896
-16.071627921968407	26.944874315391413	1.9739673062103564	-0.15227448882954436	0.8195132214374121
-16.348879088595037	26.649360708813276	2.0131492447652133	-0.16995591355477263	0.7797468558058381
-16.427997019937784	26.555959712111072	2.021525069175259	-0.17697542082800255	0.7668563988317398
-16.656844434007954	26.17623866269756	2.025365902417389	-0.21868485990925843	0.7108819943189628
-16.696536478621557	26.09508062700545	2.0219488334507596	-0.22962173196642047	0.698355187338622
-16.835749776418716	25.686852448177994	1.9898165971614556	-0.2900508975776831	0.6319314199255248
-16.845061757485475	25.628453285604436	1.982018905301427	-0.3008411879473913	0.621728974986148
-16.850433340026893	25.176846057478727	1.9136807265658635	-0.3913211020427483	0.5394423225649652
-16.85038673364371	25.14105029551206	1.9080779697256045	-0.39867443614039627	0.5329520367126044
-16.822804208812027	24.752145786172367	1.8507147770114967	-0.4759782510225522	0.4636203408823753
-16.814022621155868	24.619664448408173	1.8311260110800143	-0.5022498237651872	0.4400267824846532
-16.812945472733826	24.6090037446475	1.8296402061870443	-0.504352258779541	0.43811240490783604
-16.723937840816944	24.10943746964462	1.7560346629262922	-0.6078772242972532	0.3404933037756249
-16.711672631053567	24.055094941481215	1.7483946477313623	-0.61901077791769	0.3300146865667677
-16.289023552988983	22.907733919851253	1.586912234206469	-0.8563312795203412	0.08320712340164847
-16.541701583590093	23.45604246001041	1.6667841048640861	-0.7409477895024008	0.20765109726042885
-16.554803726644348	23.499372302025698	1.6724891523789034	-0.7322464081488345	0.21644303581631968
-16.28488538521969	22.898119481008653	1.585612743743866	-0.8582753030829555	0.0810390782259113
-16.26218103763534	22.856454352609262	1.5807244542236323	-0.8668084033797729	0.07138096686808347
-15.969194038819062	22.31634337785984	1.5174426044011342	-0.9775107680630633	-0.05422687673563273
-15.890230123807179	22.1925020649246	1.5087318486254735	-1.002555873047351	-0.08300810342320714
-15.611918811164477	21.76175729997115	1.477465672285719	-1.0886131819662235	-0.18484797625542326
-15.389654649869971	21.467446140267274	1.4688141233062209	-1.1435148836739883	-0.2556022823349717
-15.211472875440649	21.22502075941048	1.4610838673615028	-1.1876480744384674	-0.3150623198741355
-14.852605830718518	20.76860561637889	1.4730264032699478	-1.2640561017370875	-0.4212625223131418
-14.818368111934701	20.727265125728813	1.4736622105365926	-1.271235843180869	-0.4312837563739527
-14.010753868674147	19.956266747716498	1.5272798948948734	-1.379730188977216	-0.5980493749250003
-14.087441807327457	20.012526511232718	1.520611650567162	-1.3717720324270397	-0.5889120781432392
-14.468160486474938	20.371519812579944	1.4918620150183026	-1.3244006114899152	-0.515710927499409
-14.161164464278139	20.08381166702931	1.5141254473081602	-1.3628156495916222	-0.5749324412722064
-14.781086333771103	20.690256417429	1.4753691556180488	-1.2769765462787168	-0.44035634573034055
-12.566775432145782	19.255877513320883	1.7313291528734158	-1.5429907971791081	-0.6603585604573601
-13.290339014836286	19.46305631769065	1.5998050291459551	-1.452098371745196	-0.6667598317684176
-13.1729303124603	19.418787275288505	1.6195867808888151	-1.4657479022651547	-0.6720334703185639
-12.843245224742368	19.28971157894774	1.6748548403360997	-1.5032895985477992	-0.6854564499557216
-13.364979556612642	19.508469790386137	1.5929160382400336	-1.445885495599818	-0.6621272580274247
-13.714991928392514	19.7215588672211	1.5541346730120784	-1.411836691574563	-0.638452386367669
-10.73275094914898	27.601566124654774	1.1682266362950464	-0.6824159879307442	0.6517491919915006
-10.621312259153935	27.431657608134955	1.21494340287724	-0.7110387898039328	0.6178606384454496
-10.494472622804425	27.139762728691487	1.287170779773016	-0.7551707915729348	0.5626609802288076
-10.440814811578786	26.97290839065918	1.316369554760157	-0.7764431941164586	0.5297732609707486
-10.340010025599554	26.46761329405222	1.404527704821414	-0.841866658136931	0.4258796096834405
-10.310942985096554	26.231506882359504	1.4309541568485893	-0.8686815848432559	0.3768776138423367
-10.254915889396067	25.788604694922874	1.5170834158084623	-0.9341030451868716	0.28701415465712476
-10.226478276469011	25.49740684588262	1.5697722931874691	-0.978504669606922	0.22392970757343994
-10.15297056364784	24.454238785309386	1.8195673973694562	-1.165567823522348	0.03003643986811387
-10.148816922605754	23.97207807587904	1.9272904007525624	-1.2494627001107215	-0.0544058746010762
-10.1572747910747	24.735583520367605	1.7563608198982565	-1.11604037907742	0.07908481365879216
-10.162097597121184	24.830116402868736	1.7348061868692284	-1.0990516130396484	0.09663559107413103
-10.162546766859359	23.84260305188515	1.948575661924266	-1.269618746867692	-0.0749152933236936
-10.199764060738538	23.17965757589045	2.073404498084563	-1.3779986686025163	-0.186204370789757
-10.264133457042867	22.925685144978395	2.095078387029619	-1.4109839825697013	-0.22373154173680043
-10.334836167150385	22.416165687077918	2.1610123261634477	-1.4826091021103198	-0.30634820631050275
-10.491992980100063	22.018023813554393	2.1660252671698763	-1.524591457062007	-0.3643074672077118
-11.549836964138185	20.072338696358347	2.0754451065873942	-1.6568058000633163	-0.6289177237608409
-11.554967867880773	20.064003427239495	2.0744310308629097	-1.6568318774100805	-0.6297379992476058
-10.551136967279964	21.796553611972193	2.179917846246309	-1.550127030138694	-0.40012503595769
-10.861109989919282	21.2561808403101	2.1504868158719597	-1.594828434120532	-0.4748064104141835
-10.944210941660401	21.11696785294288	2.144449797771063	-1.6066308452729383	-0.4950933858729462
-11.133323225905555	20.800917117156818	2.125554829076198	-1.627914696764845	-0.5388434746656255
-11.346534801731305	20.436488911990164	2.101577421938231	-1.6465743958988532	-0.5851272027256536
-11.231518843805489	20.62710766906838	2.11786030348914	-1.6379670947455875	-0.562786726696231
-11.741469854730147	19.77949816437784	2.042426961041638	-1.6580220458212245	-0.6634418240274449
-11.841147224706019	19.661418434931374	2.0154403313409333	-1.653443269373441	-0.6728175655592543
-11.973386913159729	19.52262481256701	1.9804043971865508	-1.6483542249835863	-0.6829957773728228
-12.17042537041236	19.353881967026794	1.8991001456113108	-1.6221438550032643	-0.6820559635704674
-12.254791953417843	19.298450378205736	1.845524288487855	-1.6013420604944428	-0.6678405936661742
-12.107678242949614	19.405561627556374	1.9234380249145766	-1.629114817227172	-0.6825636529172338
-4.288326386940742	5.8070230604936794	0.04964603959281591	0.04255494073384028	-0.018048767983814624
-4.307057605244767	5.526002436139832	0.06838464828516669	0.05973552791264507	-0.019655780540521375
-4.180171464701457	5.245978145694322	0.08787184153400202	0.07892291321840399	-0.011962645833142068
-4.162615861022818	5.199209053922773	0.09093576165796219	0.08180747084049787	-0.010912127951231691
-4.143652721141185	5.191949089536986	0.09156451787472071	0.08225671125625382	-0.009850772999284834
-4.014987066173259	6.398560350145364	0.010275331363990614	0.0059770707685861514	-0.007688706917372457
-4.102160277057983	6.226155071234556	0.02158760958463534	0.016949275701479853	-0.010151412432765926
-4.158587255864665	6.1200098173878565	0.028767486541142674	0.02398954266594302	-0.01202417217360914
-4.284793079351208	5.824858607178209	0.048393641535823095	0.04136409151186727	-0.017844993921036334
-3.6322745368198053	5.1479752237781815	0.09766055294766698	0.08636588586485104	0.023851695979207846
-3.7520724673596213	5.133869891353276	0.09786152002253769	0.08701428693239163	0.015073786164688097
-4.068810461062704	5.185234828589743	0.09272011320372311	0.08311998221490904	-0.005025939728397912
-3.4079134276844885	5.238028583704212	0.09496747887078792	0.08039671357238565	0.03956007331199072
-3.870611147185512	6.723331704642558	0.010428619173759235	-0.00931628520543974	-0.0010235905003401183
-3.93550508782948	6.569124366309313	0.012398357986017598	-0.005242156415547772	-0.002978848460117901
-3.083077723553127	5.477621858005871	0.08975706229377216	0.06323479955872435	0.06307332184269977
-3.2016356353304536	5.395281637801698	0.09245014099783491	0.06994188930891422	0.054182104713141506
-2.9250367521464256	5.618751443255416	0.0946799876121488	0.053077512131700616	0.07543388238298308
-2.808073832376915	5.742408533499555	0.09709894686410843	0.04452831293899909	0.08369372936383924
-2.561109083068193	6.012828978318681	0.12013306445761585	0.025609980311186407	0.10404163822125649
-3.6562255957727294	7.214473650128381	0.02913388868990596	-0.024440872623796163	-7.773343624978942E-4
-3.592522873141893	7.34008329807876	0.05271678068567497	-0.04307286377569576	0.0027128303070549893
-3.54328167840365	7.470859406778205	0.05956098739114898	-0.048665253789313176	0.0030657480186007634
-2.1477862434435124	6.617732931249476	0.19162019932074764	-0.02642682569811858	0.14454125636609155
-2.178221292733067	6.571855578800015	0.18483933076994333	-0.021522839483838773	0.14193932047467528
-2.0648331524982755	6.7576354797203635	0.21081731675205378	-0.04111790089595754	0.15205222791576742
-1.8849213199230619	7.066868042911974	0.25291407706261493	-0.07344238010749435	0.16783292362603291
-2.4120263893614973	6.229400814325045	0.14440067123408906	0.00809899931513228	0.11873781863156294
-2.5361866250272955	6.047252036713077	0.12257610682956327	0.023681240989138902	0.1060975773726017
-3.935819787141531	17.984500048599497	1.1315643799011124	-0.617540958621334	0.12272837838050478
-3.78336958602557	17.993315823553566	1.122146577577896	-0.6199655178560071	0.12076337570926782
-3.427077741744119	7.766058137175304	0.1358598489758737	-0.1082324893934391	0.007634842473751671
-3.406569881135219	7.832445527304884	0.14596747367114876	-0.11540168213767976	0.008005347004601359
-3.395983191054093	7.883794864942119	0.15384489315688168	-0.1206252117055778	0.008601746870982658
-3.3371281060386737	8.150918617555703	0.19850806115059166	-0.14609180149772713	0.01103520860130398
-1.278169408830863	8.48437433428823	0.4465572666485286	-0.2260812695176372	0.2175097941349654
-1.4540629241815408	8.03470965362341	0.38586476927375457	-0.177192958037725	0.20659409523981323
-1.8167261401452421	7.208011822579171	0.2712186043326934	-0.08819068329484853	0.1750516166961574
-1.5523830370140876	7.789776732269239	0.35130368992156163	-0.14919137234539245	0.1970881794579599
-0.9410764433027281	9.405038530050247	0.5605612488874441	-0.31918249925851644	0.23170209109447568
-1.0329367331417418	9.151234284338832	0.5301989002577634	-0.2955455372896094	0.22858771666533262
-0.7679094447811552	9.95277965234512	0.617524686733113	-0.36397778186182606	0.2354318905122806
-0.33002843814312044	12.134348277380695	0.8071543954997217	-0.5150101260589043	0.23309863880723614
-0.3357764586920513	12.078843485378034	0.8030551415054727	-0.5117075650072743	0.23353333727992343
-3.417433509638533	17.827381727176302	1.1033741405486845	-0.6290111799922724	0.12343244491790864
-3.353382382951112	17.741842308688575	1.1007398075033208	-0.6313166409367922	0.12511742296753303
-3.674832941632539	17.93323560833925	1.1171067968437431	-0.6217405798366911	0.12284314517489765
-3.5409307277999584	17.885907081965335	1.1102371492984906	-0.626222916916061	0.12257633228114709
-3.1860561960175433	17.549365365355296	1.0930746028313512	-0.6346930812277934	0.12768235689818336
-2.9981130641699174	17.395321314172424	1.0861162704868617	-0.6370316289672601	0.13021678976981232
-3.2165215628928006	17.57820816975883	1.0941115320468249	-0.633741964009341	0.12752717960490956
-4.1137207324417435	17.95308223849858	1.146091149124305	-0.6135176878373865	0.12224130608268174
-4.160621080742889	17.795938972454014	1.1527388354887436	-0.6137978943479786	0.12460546964746907
-4.190763877417752	17.70804950350443	1.1564062976224208	-0.6123655500082826	0.12539487080262138
-0.33050020850094985	12.145123827625998	0.8077869359621392	-0.515491629666568	0.23294908359524133
-1.4343564303268679	16.31909273804294	1.0151579844045255	-0.643518182912584	0.15597801257364988
-1.3066176526698219	16.0680303809159	1.0055618481612871	-0.642655819135868	0.15940356759853094
-1.1152979539279455	15.611202681804269	0.988199021991838	-0.6374306047414464	0.16809615948410225
-2.4474803932797915	17.1585224792057	1.068070337631826	-0.6415390916787519	0.13845546331867817
-2.055761384167546	17.041296048986602	1.0523630303621914	-0.6447048723079326	0.14280704970553207
-1.9984998164489554	17.002629506016117	1.0495416818573862	-0.644449945378231	0.144231333562382
-1.5724149375605685	16.580962567434636	1.0261261268535438	-0.6460722318071158	0.15131389734407302
-2.9820955633715815	17.38344915169903	1.085549840857184	-0.6371782858469842	0.1304764985273739
-2.724789042326286	17.256116533629893	1.0770155604608762	-0.6393932360059694	0.13445680801538953
-2.531457869203797	17.190304756335227	1.0708022503795906	-0.6413623449034282	0.1365897654282192
-4.183190145794866	17.56540290424019	1.1555779689864893	-0.6119128871784406	0.12683860076484654
-4.207099313692599	17.371866069837257	1.1583956721894824	-0.6133596310376755	0.12831754718732238
-4.17345519997633	17.089831976884682	1.1517850121626192	-0.615584072526711	0.12758515940392093
-3.3148310309893363	8.423923301546052	0.24395199084430627	-0.17643496416343402	0.011308540638090094
-3.3001926290874843	8.663118489326514	0.2805742056127821	-0.2029344267539679	0.010433361858758934
-3.2862287614074197	8.915212706658004	0.3180881360678886	-0.22882100236268932	0.01181729939326481
-3.2794829862540458	9.153166440048345	0.35616787760988367	-0.2556092678625236	0.013116579436672769
-0.3805651487088481	12.953841366376702	0.8567015517069302	-0.5536046733491726	0.2206494588143535
-0.4307061904896281	13.36924122248353	0.882081253969592	-0.5736999031206315	0.21366948895144203
-0.5075965103225141	13.744646939005303	0.9007098800578968	-0.586040931322439	0.20713088114748174
-0.5977318219793605	14.096499370658435	0.9199076558320995	-0.5999399840901871	0.19957225224704186
-3.2676731937878696	9.605726412719452	0.42283608046645466	-0.2993461603075864	0.019523924404355582
-3.256429234120413	10.042692132374542	0.48573043730581256	-0.3400479718936752	0.026097702801402167
-3.268410707882346	10.416945356274994	0.5333520656993531	-0.3683819134836949	0.031362667109724955
-0.6591870284780542	10.31262568099423	0.6561090454123445	-0.3947745730475359	0.23775996434141417
-0.42285288091859907	11.258976825610697	0.7424482467093634	-0.46287773380556657	0.23976983429012702
-0.42939644071267913	11.215805729165236	0.7386109756665157	-0.45968558279028904	0.23990356192008905
-0.6312573047807166	10.428088654680536	0.6678698067147373	-0.4044988231144326	0.23821648281358637
-3.2903234695987535	10.897386429199772	0.5981213269359373	-0.40834208857139426	0.03780507266963498
-2.987291544864133	17.386535233830127	1.0857505348146619	-0.6371493013398082	0.13038513079961359
-4.164359810315925	17.031866286091535	1.1500615125075557	-0.6156309534154002	0.12779126993042325
-0.7097934901376413	14.466809880080852	0.9391618664812535	-0.6131375792406002	0.1910295304275001
-0.8575672753041089	14.969271293498517	0.9603788541623701	-0.6243649526860574	0.18145717789377352
-0.9532329287786547	15.217415294466539	0.9726131353576821	-0.6316085339764921	0.1753593106790195
-4.1386892518049425	16.602845789463966	1.1349321921876867	-0.6151878009950937	0.12455131396453463
-4.159558946386909	16.976159925336383	1.147964259778763	-0.6150012013207328	0.12783409080394142
-4.083322820670365	16.225441788462653	1.1161150115533232	-0.6132538174555726	0.12102740393210416
-4.075875945060494	16.183223288394085	1.1138451074954931	-0.612827215810065	0.12086615276393756
-3.9528003255732322	15.292784673108926	1.0518894444981537	-0.6018350431061891	0.10435064432234943
-3.9992067929440043	15.73055462668215	1.0844473092015061	-0.6091778463381161	0.11339726050029926
-4.068371905853679	16.139351008679608	1.1108137701955558	-0.6120845776538691	0.12025676801983655
-3.903746688804401	14.691009127397303	1.0036460722097553	-0.5876623425699361	0.09232413802300193
-3.86987704440043	14.375574603567006	0.9759709639887653	-0.5780861125730802	0.087119755457533
-3.9256796422272324	14.820378173973397	1.0144769511254506	-0.5904791552375489	0.09464862331355728
-3.9497350317267026	15.228464150498013	1.046792179973846	-0.6002039434731531	0.10310527774657972
-3.7268568443784513	13.894308007070336	0.9306697585372273	-0.5654475295460939	0.07994405108131097
-3.698215854277132	13.779058127098043	0.9195098585382494	-0.561863809482628	0.07827375399796883
-3.6779639093146645	13.673870011895303	0.908645770546519	-0.5573216888046773	0.0769829965385456
-3.571181750067259	13.33170586472178	0.8742654093513107	-0.5460741212957704	0.07198513725754302
-3.4835043026903465	12.977876322076302	0.8363445525657596	-0.5294683700495525	0.06883549734423795
-3.404126025364066	12.339701968592273	0.7694605314030798	-0.5004680154457024	0.058120098042224594
-3.3488293333994186	11.895449310153229	0.7167312588280241	-0.47276580227222176	0.052791283545380846
-3.300315153385468	11.14083500028607	0.629404185969941	-0.4268873654570975	0.04123306902075906
-3.9511621749674837	15.271050023970451	1.050223582447345	-0.6013626577808615	0.10403030871945788
-8.244373317370188	14.628658956740194	2.558037395553182E-5	-2.1181292088914605E-5	-1.405762786338004E-5
-8.208489142862772	14.204433859089825	2.4764373854600498E-5	-2.027005123360298E-5	-1.3991866360553554E-5
-8.193734077492797	13.966873422743047	2.4313580521497903E-5	-1.9752379608155548E-5	-1.3971917198096838E-5
-8.232676222944097	14.462837941075223	2.5259617601999202E-5	-2.0829884195019305E-5	-1.4028173729281763E-5
-8.19035693955016	13.837323106092928	2.407286684874381E-5	-1.9457858521053646E-5	-1.3976561484776117E-5
-8.113167709168138	13.369167772280294	2.315291741817263E-5	-1.843446287802727E-5	-1.3847338296504448E-5
-8.077142174814208	13.181783020574018	2.277892735153128E-5	-1.800956476279583E-5	-1.3790278469687435E-5
-7.967407351985131	12.816549861797377	2.2023332688140744E-5	-1.7219207454257707E-5	-1.3588076765777372E-5
-7.4202031915344335	11.241546128091116	1.8671833917038292E-5	-1.3759041385544292E-5	-1.2505914491101476E-5
-7.380855782333087	11.139150568907128	1.8443207219578146E-5	-1.3518335905865843E-5	-1.2424043982313193E-5
-7.603903539139292	11.751642921695533	1.976423969504317E-5	-1.4887663433072344E-5	-1.2877327926613944E-5
-7.696154479064555	11.994745340563997	2.028912388964339E-5	-1.5416378349691342E-5	-1.3066609850887317E-5
-7.744684776673163	12.145936214046198	2.060007589942227E-5	-1.573874462023544E-5	-1.3158774820035357E-5
-7.337783016568444	11.036160898112158	1.8206511032476903E-5	-1.3275254965619661E-5	-1.2330921220605894E-5
-5.478513842259125	7.328297301269693	9.82049668358903E-6	-5.003391272414102E-6	-8.362514759127829E-6
-5.496335515484936	7.350666297835906	9.87862477402575E-6	-5.046065367840616E-6	-8.399367523094922E-6
-5.513292533723025	7.373441024034741	9.935826747192911E-6	-5.097225611261082E-6	-8.434343141714454E-6
-5.7782594324877365	7.704138241466704	1.0874332927160578E-5	-5.80480248872399E-6	-9.044228183678289E-6
-5.226288884072366	6.97442447090005	8.923848839608736E-6	-4.139602373374846E-6	-7.82170356333874E-6
-5.1320395346395955	6.880771446866525	8.635599913900823E-6	-3.947930263549873E-6	-7.616183991810402E-6
-4.981658732436152	6.746084424883188	8.178689501420777E-6	-3.613771624832154E-6	-7.265872732565636E-6
-4.872230788355059	6.663668971542325	7.840267162938719E-6	-3.416099107568358E-6	-7.002062848963772E-6
-5.95993806317256	8.088641025459268	1.1676905441579086E-5	-6.769054042242255E-6	-9.401706007725782E-6
-6.156106083074739	8.43849134717127	1.2455449695934773E-5	-7.490222067504865E-6	-9.808050552367497E-6
-6.3622803987511345	8.893710900037291	1.343180013648987E-5	-8.564308967325138E-6	-1.022759304558956E-5
-7.037730777065047	10.279206689455364	1.6538638001709138E-5	-1.1582999601428934E-5	-1.1684157248681526E-5
-6.511291309796823	9.166024915663732	1.4046498167611077E-5	-9.09114945848216E-6	-1.0557406334319879E-5
-6.961309529005052	10.091919377967345	1.6133635050114166E-5	-1.1172754286252589E-5	-1.1526218344497096E-5
-6.976746835639336	10.11701394282087	1.619014312387054E-5	-1.1220526608147455E-5	-1.1557373696094746E-5
-11.149672852779776	19.026028297048256	0.218669254448187	-0.05213095975637508	-0.11998972549759852
-11.177286946315288	19.099277703541333	0.21993878160991018	-0.05406729595436081	-0.12051932745521793
-9.18227086019565	22.941744559833715	0.20855844215540092	-0.13948707338233984	-0.07596139120204559
-8.933979733519063	23.042297787756027	0.20357072950832436	-0.14164907764743523	-0.06940570689929154
-9.497726748011418	22.723004536194928	0.21298687818864143	-0.13433857328488813	-0.08344910460123552
-11.201816179455392	19.362671115833425	0.22182108736174022	-0.06013801990690898	-0.1204963766391947
-11.022193536741858	18.71762456011473	0.2133866215010404	-0.044568135055873044	-0.11769789465208326
-10.948655511422155	18.634752597804788	0.2103019675504443	-0.04209764077857149	-0.1159877220269164
-10.739200803101152	18.414265673982754	0.20200885856962686	-0.03608910546544094	-0.11135542127818905
-10.426129079411938	18.242868662510936	0.1888156019678706	-0.03033064445041233	-0.10358342671096941
-10.351495060601314	18.19934593348884	0.18568563573337996	-0.029027029558873974	-0.10172431859298647
-10.276659955502009	18.164399203559437	0.18256580650032075	-0.02789364521266023	-0.09995140231084486
-10.051706148564318	18.092298620546728	0.17265782003063673	-0.025107780995235432	-0.09392812353737151
-11.220597943108505	19.547650220008503	0.22314202773477806	-0.06434192528722311	-0.12045306328279712
-11.213232813518047	19.613678726955158	0.22326014777896572	-0.06559704327794677	-0.1202579950406579
-11.167862918473158	19.983763373685665	0.2240744975969512	-0.07392378165339299	-0.11863012984099758
-11.119734753615504	20.180895538942224	0.2241880842136167	-0.07781709370978705	-0.11769545842907471
-10.889962382093142	20.81510177874138	0.2232072932251894	-0.09131605970399426	-0.11255224165026863
-10.989883259185685	20.57314650704364	0.22371038427220286	-0.08649596202112234	-0.11448473798796299
-10.670647697607485	21.25443563231954	0.22215014489946444	-0.10090751914785111	-0.10789964934178177
-8.656589193032165	23.077778160673812	0.19626386194717155	-0.1418486864074922	-0.06264504988838261
-8.262164632393056	22.97490850022338	0.18260061135477249	-0.13755797753468074	-0.05195564283423336
-8.093510801985081	22.896766634500132	0.1761962866852408	-0.13489830130846087	-0.04788002645446304
-7.68989912608717	22.564207698669875	0.15814267729948012	-0.12369839896093315	-0.03719018499917945
-10.61906467426591	21.352055718189742	0.2219122298732077	-0.10285283750749383	-0.10701325578576762
-9.936768220586934	22.310409278173573	0.21810735722550226	-0.12472126035364413	-0.09330562645524974
-9.627937960973474	22.62487940796674	0.21498612373366596	-0.13217447868729212	-0.08634385004828148
-9.573169961095976	22.676544366109272	0.2143388478687435	-0.13334295546926758	-0.08519386198446313
-10.134279956953314	22.058148587414195	0.21906274524881747	-0.11862452121552997	-0.09760958211900686
-10.304582249602808	21.836678921374176	0.2203962400033593	-0.1137233377366915	-0.10089651980049828
-10.555587977067566	21.45179651669559	0.22148116010152635	-0.10488822272627135	-0.10594941682112641
-9.871150253323467	18.04329134881533	0.16487201586661754	-0.023205326017038237	-0.08943671194052516
-9.4491510421968	17.986087424675254	0.14485104205373173	-0.01938534386294816	-0.07778191702241061
-9.39405468440286	17.97674307009461	0.14227453040807145	-0.018934591223476356	-0.07633841271692844
-9.318824933668623	17.968766098777905	0.13847029909439829	-0.01830529270583431	-0.07423271316166852
-8.866655676614846	17.930756511797174	0.11577207926501368	-0.014897496574101537	-0.061255912469517754
-7.460370084706861	22.326890903804703	0.14742248934487057	-0.11662762373488818	-0.032204076172417564
-7.181921823170052	22.004421546653404	0.1331833424097984	-0.10585566094516558	-0.02556420370970284
-6.980050576019263	21.793148493492453	0.12392001191436441	-0.09964151406642731	-0.02147034837351032
-6.576542696581086	21.409318391621486	0.10622558022956462	-0.08713077909712583	-0.012611045691891405
-8.591810565175942	17.924390418426363	0.10074550070823426	-0.012733456283011438	-0.05309425463447426
-8.160987566235585	17.895824611247768	0.07457499750593605	-0.009075228852066802	-0.03895161393329513
-8.427526747689353	17.911776804777684	0.0909635908580173	-0.011389029314536133	-0.04782947194803691
-8.540982568507179	17.920050757602066	0.09799441338931907	-0.012364132276371693	-0.05160187204309806
-5.864615339578987	20.755750631962357	0.07889717493932874	-0.06712166758880574	0.00238617687670533
-5.543802938210256	20.38074487517408	0.06587131079523409	-0.05556125662994607	0.008623922185601441
-6.504364858334945	21.34437545298176	0.10337630241475262	-0.08529880327768698	-0.011256293579040733
-5.970918121132899	20.87023242852833	0.08310062423242186	-0.07017863835805305	5.833411697557015E-4
-5.171797381464162	19.89737251545445	0.051492849969427025	-0.04340910054566766	0.01319158782857516
-5.0245480447987125	19.683822661130662	0.04553500125645932	-0.03731857245664542	0.015250929211185107
-4.900152014728899	19.401774462066626	0.03933538999279924	-0.031243885388980052	0.01516180267408097
-8.045165203849148	17.895237150670994	0.06504188053913908	-0.0078102061369529525	-0.03361232405501441
-7.828330068792466	17.887207984644846	0.045985638675762386	-0.005748057724483225	-0.023493441081902353
-7.588389628929521	17.819549385161938	0.01086566801932593	-8.738487519887606E-4	-0.005651176803569543
-4.683175416995011	18.92056128922509	0.029456527470395143	-0.021598142389971046	0.016123448078248594
-4.557131527726211	18.533459102138394	0.023563455798508576	-0.01678423421200101	0.014787233323299561
-4.377707594286538	17.57417867700677	0.011315653426617653	-0.006463577356993614	0.009210482024169811
-4.375950900357417	17.526057226949376	0.01061975703468953	-0.005944745673716003	0.00877273568823097
-4.484941864981501	18.19838652331461	0.017977783185548338	-0.01163604089969636	0.013080596512987059
-4.372825752777866	17.497105804998277	0.010326979493983836	-0.005792759334106655	0.008529506276454886
-4.260063754969469	16.957122878843833	0.007437644331608679	-0.0035485460012385957	0.0059837869699764295
-4.2543796491463395	16.88173839584814	0.006945219699639805	-0.0032967994523304973	0.0055297628192249254
-4.172479120773178	16.325671413989923	0.005330721807821641	-0.0020363904975713013	0.003783239361540961
-4.151871519508384	16.155447405066244	0.004822011409933034	-0.0016148038698703888	0.0032161795924585783
-4.144035245207647	16.121454065378032	0.004796867401737577	-0.0015741242633095641	0.003164403791986824
-4.072421898747817	15.289956430567175	0.0030389100433412105	-4.058051804242383E-4	0.0015495753003072947
-4.095328121705499	15.489697359268533	0.0033744236845381533	-6.169204198836411E-4	0.0017888052108580815
-4.118480058777639	15.68595857984359	0.0038837049614660465	-9.006421654035331E-4	0.0022116809803943115
-4.140149876500907	16.06180723438685	0.0046660831152464406	-0.001494494648192296	0.003049959995644299
-4.179593610389492	14.862900564725685	0.0020723990332352244	4.9544173412091936E-5	8.897178210753217E-4
-4.129583690004605	15.034457843656845	0.0024479917202696357	-8.364329131422789E-5	0.0011312546962130958
-4.332504046130264	14.727261534199787	0.0010780829398457509	-3.9126905545851294E-5	5.061932604992475E-4
-6.864381120883843	17.824925970386563	3.1381096453906294E-5	-2.7955360373451182E-5	-1.1483585995154973E-5
-7.111456277637915	17.862901719600874	3.160252397004076E-5	-2.805851858878213E-5	-1.2064534970344806E-5
-7.361730330183262	17.815658423143518	3.1625452978976875E-5	-2.7943677158297493E-5	-1.2649883738092515E-5
-6.699631952192596	17.790187728061333	3.120774460544989E-5	-2.7866261520969208E-5	-1.1098783385340373E-5
-6.471535900809904	17.65611081898578	3.076179559014026E-5	-2.752776937513015E-5	-1.0568160888654463E-5
-6.01856299486931	16.965651538393175	2.887294920005467E-5	-2.5924471319948444E-5	-9.533422674731205E-6
-6.018217814642384	16.964954947243214	2.8871114520554178E-5	-2.59228798701669E-5	-9.53263348189993E-6
-6.192614293475787	17.31914560580889	2.9799391291989855E-5	-2.672384757793478E-5	-9.927776102570485E-6
-6.358826975092747	17.562077889890872	3.0476979181793175E-5	-2.7303110839940314E-5	-1.030752446950953E-5
-6.018066056155799	16.964687362149334	2.88704174610138E-5	-2.5922290371798153E-5	-9.53227938836193E-6
-4.908304538333134	14.969355025422521	2.3863484048577898E-5	-2.166587726714005E-5	-7.040245161707409E-6
-4.894965705707698	14.956384548239772	2.382832974877776E-5	-2.1637316056569428E-5	-7.0108006243467274E-6
-5.522668475480044	15.89108446419409	2.6211969798902727E-5	-2.3627063321780544E-5	-8.430267132532382E-6
-5.590293973325887	16.02332329799043	2.6536710614328863E-5	-2.39025346374461E-5	-8.582229731116285E-6
-5.62503595550961	16.102423683804165	2.6727854187790782E-5	-2.4067001769702086E-5	-8.656052265223507E-6
-5.79838945170203	16.47567517825189	2.764917915235883E-5	-2.486209793459417E-5	-9.044461753404142E-6
-5.818300420163335	16.518599132988257	2.775370354013289E-5	-2.4952526635971585E-5	-9.086145737548163E-6
-6.016563718580136	16.961325465432818	2.8862008545060864E-5	-2.5915009084658744E-5	-9.528908079188188E-6
-4.911331118979538	14.97328547513143	2.3873836414193745E-5	-2.1674424260730225E-5	-7.0472172805398345E-6
-5.0735700023776875	15.16993664121582	2.439058703463337E-5	-2.2097419559662005E-5	-7.413766689599484E-6
-5.223708594183212	15.375437594116095	2.492115926854802E-5	-2.253962147895531E-5	-7.750803938714394E-6
-5.2244114000787105	15.376332166246335	2.4923469098458586E-5	-2.254152323776019E-5	-7.752362933826387E-6
-5.424504479191739	15.698092793846305	2.5734859207733652E-5	-2.321955771620369E-5	-8.20588458338746E-6
-5.22565127061393	15.37825402853767	2.4928292267444193E-5	-2.254557046184979E-5	-7.755100975393246E-6
-4.7077301313837365	14.774519111724057	2.3336063052946465E-5	-2.123598529298927E-5	-6.599399158974595E-6
-4.675015183440867	14.74800878513003	2.3265728761953E-5	-2.117819228746266E-5	-6.530747972068234E-6
-3.7658512309524754	7.028045440845924	6.450950610818505E-6	-4.572560374676321E-6	-4.54268815151115E-6
