# Supplementary material for: Thyroarytenoid muscle fiber orientation regulates the ability to modulate vocal fold vertical thickness
Source: PLoS One. 2025 Dec 4;20(12):e0337735. doi: 10.1371/journal.pone.0337735 (PMC12677544; doi:10.1371/journal.pone.0337735)
Supplement: S4 Data — (ZIP) [file pone.0337735.s004.zip › Male/contourA8TA8.csv]

% Model	Angle7.mph
% Version	COMSOL 6.1.0.357
% Date	Dec 14 2024, 03:24
% Dimension	2
% Nodes	720
% Expressions	3
% Description	Line
% cpl1x	cpl1y	Displacement magnitude	u	v
-11.968005616002486	39.650844643500406	1.5379570509295393	1.8923009343661812E-4	0.19652957555365977
-12.100925229184412	39.521184251215715	1.5360687512904092	1.8823229860124002E-4	0.19654457850486823
-11.810234379374002	39.74293127707726	1.5392955678406424	1.899423230321584E-4	0.19651843514092562
-11.76596306338081	39.775513356632324	1.5397702465765184	1.9019344025324053E-4	0.196514581567867
-11.47739948826791	39.862189693672036	1.541032126958747	1.9086207523982802E-4	0.19650301894898164
-11.258980847445656	39.857881496438054	1.5409671650572037	1.9082867933734827E-4	0.19650181300713268
-11.716143543792246	39.796222579001906	1.540071291001502	1.9035403524878916E-4	0.19651196574168842
-11.163938214941039	39.85365079891891	1.5409062489859873	1.907931445889084E-4	0.1965015419941708
-10.796207435616262	39.85090503287166	1.54086566305586	1.9076316162325833E-4	0.19649902581901496
-10.709496869932108	39.85039381204079	1.5408576391727784	1.9075629303507013E-4	0.19649841903164283
-10.37169574884199	39.850036177539195	1.540851892147781	1.9074288085247534E-4	0.19649587802280644
-12.13512273325702	39.460672833157	1.535187942037861	1.8776730648585585E-4	0.19655136611886428
-12.240660142730178	39.24849072022055	1.5321006167687576	1.861355513427974E-4	0.19657505450576362
-12.227325367848685	39.08705965880899	1.5297495152640896	1.848985656225873E-4	0.19659236165761232
-12.205740642978935	38.979124391808504	1.528179105988984	1.840711691384002E-4	0.19660383603315185
-9.681369688821853	39.850002288818345	1.54084533624578	1.9072063692167395E-4	0.19649061972668838
-9.209886193231677	39.8500022888185	1.5408466859297372	1.907011823324063E-4	0.19648702833411755
-6.503691158131879	38.96454001876737	1.5279432929976215	1.8392065277965825E-4	0.19656215669286115
-6.587351156296421	39.29642873129991	1.53277710400887	1.8644441421249776E-4	0.1965269194909997
-6.771159512318912	39.57700815680421	1.5368608156652324	1.88581174028695E-4	0.19649799010156963
-6.814129999907874	39.651652838586976	1.537947914094115	1.8914927752724113E-4	0.19649024861647627
-7.229593906641747	39.84203493583536	1.5407205504147836	1.9060415028808686E-4	0.1964728338726152
-7.181795837296288	39.83706132882147	1.5406481580420617	1.9056573357988124E-4	0.19647300762727643
-7.033567159296577	39.76166368437849	1.5395489666495028	1.899903184321827E-4	0.1964800285955553
-7.6946177519140235	39.85300356006798	1.5408827278603423	1.9068975684811553E-4	0.19647518128128239
-6.488283836647731	38.91091546805024	1.5271630291231195	1.8351129609646326E-4	0.19656783472676131
-10.243595360807257	39.850002288818345	1.540851472978417	1.9073659420313662E-4	0.19649490466835204
-9.730298368089413	39.85000228881833	1.5408458834116658	1.907220381231089E-4	0.19649099218064653
-9.743014193148053	39.85000228881833	1.540845844511598	1.9072265331714221E-4	0.19649108900588005
-9.085341826788042	39.8500022888185	1.540845789131807	1.9069790125994957E-4	0.19648607957258996
-7.779783738995952	39.851154726690396	1.540857659110888	1.9067506560533634E-4	0.19647602890989177
-7.886706964608754	39.850916601280545	1.5408526688942223	1.906767726811236E-4	0.19647686808227405
-8.209330570361047	39.849987794146756	1.5408462097049553	1.906704302974627E-4	0.19647941854901146
-8.699211804792647	39.85004545472901	1.5408495961820416	1.906816790539138E-4	0.19648313723943422
-8.427966558711145	39.8500350871401	1.540845088621593	1.9067794925310986E-4	0.19648107480559257
-12.152615457473026	38.61822056218743	1.5229244300502998	1.813135958437872E-4	0.19664235095460833
-12.150457207342695	38.60568225439725	1.5227420732705477	1.8121776016416825E-4	0.19664368651803
-12.146591986235311	38.58859764700979	1.5224933015307833	1.8108763249191667E-4	0.1966454993922197
-12.074238696384148	38.24828133015453	1.5175425069297166	1.784902112835273E-4	0.1966816449928739
-6.441829287929373	38.514252064367554	1.5213910883168915	1.8049075149568906E-4	0.19661034952052678
-6.4796557750756225	38.830935381536946	1.5259979033321474	1.8290296668937197E-4	0.19657641310637528
-6.431316994593285	38.355730965701305	1.5190829295923993	1.7928919844120873E-4	0.1966274027777835
-6.415000660473024	38.12021737547059	1.515656544245843	1.7749876848759008E-4	0.19665272940249695
-12.006552716049852	37.91928976266428	1.5127516230603533	1.759893227238202E-4	0.19671660720596143
-11.966773292852782	37.7322909897182	1.5100315778863487	1.7456783080566259E-4	0.19673646859346805
-11.899335717233097	37.41624344712912	1.5054305435464248	1.7217516360075273E-4	0.1967700358641581
-11.86072968481382	37.23337054820751	1.5027708772611745	1.7078758061747065E-4	0.19678946144012946
-6.405495081109018	37.81045524455644	1.5111459309034267	1.751533529039998E-4	0.19668613409284302
-6.3802834672144035	37.49850283645258	1.5066085259714295	1.7279083959796228E-4	0.1967196574580128
-6.34327199449609	36.990127261889924	1.499207358419222	1.689596789017859E-4	0.1967743203485182
-6.3346776499635205	36.89181710192548	1.4977787970344185	1.6821760502732307E-4	0.1967848796435638
-6.327277488709939	36.80573234114482	1.4965274155152988	1.6757238835572204E-4	0.19679412851081213
-11.839379859361392	37.12464213602315	1.5011871799700667	1.6996587645972644E-4	0.19680102407249717
-11.66031709327127	36.191536938073696	1.4876107815636694	1.6294307977024897E-4	0.19690028089058811
-11.619905720758748	35.962379473002436	1.4842809344249892	1.6122392801346154E-4	0.19692468320148948
-11.730360249335298	36.58305483766412	1.4933138936520938	1.658773196936119E-4	0.19685859461297528
-6.248695444183289	35.88284413383002	1.4831105452475777	1.6063760352114955E-4	0.196893271057683
-6.190644674951313	35.36621719878445	1.4755920006836445	1.568022735782737E-4	0.19694867887531853
-6.146329446134891	34.860882297696094	1.4682443493389643	1.5302836093229665E-4	0.19700295579545923
-1.0600869276340483	18.316100001774196	1.2280423127816102	3.8153021453732724E-5	0.19875627790984252
-1.0459016161732135	18.37692181363064	1.228922401292082	3.855618385901547E-5	0.1987496166051117
-1.1744205707972624	18.153797557800345	1.225691454980532	3.7077930509056835E-5	0.19877455879110228
-1.311326192584243	17.97535615877772	1.2231082220247769	3.5895827562108604E-5	0.1987947323518392
-1.386335587551091	17.922671465764726	1.2223448434306277	3.5547734787887033E-5	0.19880091693569513
-1.650548821745367	17.757514160475903	1.2199557703349757	3.445656328091329E-5	0.19882049664267348
-0.9718149006219283	18.630446296863695	1.2325957464379194	4.02379834040263E-5	0.1987217507354545
-0.9542349860686515	18.852537320770427	1.2358111206527198	4.171209997549805E-5	0.1986976518729237
-0.9467123425971604	18.932059856972355	1.236963827139577	4.2240546131819213E-5	0.19868901484348145
-0.9488912973033679	19.009058522305217	1.2380788759939398	4.275263879679226E-5	0.19868071414519428
-0.9602591937381534	19.185733594449147	1.2406394730025934	4.392654634005069E-5	0.198661711118513
-1.0005126263859143	19.36574217623491	1.2432457222453839	4.512308093207828E-5	0.19864253854928707
-6.05347281998843	34.07388368729615	1.456813905083957	1.472234322785389E-4	0.19708732420492261
-5.779746191862431	31.198536783186327	1.4150076761548769	1.2625268507732994E-4	0.19739605613750189
-5.81260308842713	31.6601371096856	1.4217028992167102	1.2956857853746706E-4	0.19734640377700136
-5.898916358898413	32.61341104261303	1.4355776707115742	1.3651377064082977E-4	0.19724402004125385
-5.976331308258205	33.33624786626052	1.4460718248167503	1.4178214703605363E-4	0.19716646745569985
-11.555172919712001	35.57995576034233	1.4787179531683954	1.583803517682629E-4	0.1969654254410117
-11.427224513094306	34.824469013294944	1.4677295594060662	1.5273318236883136E-4	0.19704591377902603
-11.302991741507174	34.01939293201957	1.4560177252657056	1.4678725538458043E-4	0.19713177010925578
-11.26269403333529	33.74326682230424	1.4520112115564525	1.4473447466568513E-4	0.19716123313790185
-10.87492360433819	31.536162433666846	1.4199236241439468	1.2861649261965418E-4	0.19739628350493862
-10.79808267178972	31.096982410679725	1.4135437121360725	1.2549646940374442E-4	0.19744305705337492
-10.515617328365707	29.431210118152052	1.3893505647923985	1.134957450333972E-4	0.19762053832069099
-11.095255333576779	32.78560916869341	1.438069372288353	1.3773884516933278E-4	0.19726323015250552
-10.374607869233792	28.677418549364212	1.378387617483452	1.0820708148742212E-4	0.1977007622858843
-1.9007542873442729	17.670028077820447	1.2186888034437533	3.388101936912153E-5	0.19883159623344843
-2.0779141835942943	17.606247817656115	1.217766285794251	3.346185971423441E-5	0.19883965435470008
-2.421704394542373	17.610906476909	1.2178341536126678	3.349950675629113E-5	0.19884142110415912
-2.5268901597962445	17.60827853304663	1.2177965648312348	3.348443717821528E-5	0.19884239980025767
-1.0157099330243569	19.441588102125813	1.244345195279896	4.562798857957127E-5	0.19863444864477195
-1.1062328150339649	19.65851365771074	1.2474876320781296	4.707052093327855E-5	0.19861162188662945
-1.0950141199455286	19.63861486947969	1.247199348688004	4.693812723497442E-5	0.1986136964983168
-1.0936631912571904	19.634142492606518	1.2471345058624461	4.690829322470035E-5	0.19861417052362365
-1.2019485900933222	19.823967402584525	1.2498861288343823	4.8171074382071015E-5	0.19859438819433498
-1.2626663164006444	19.90610167368628	1.2510755204465918	4.871606874945093E-5	0.19858591925979585
-1.3479656887537845	20.02184186709379	1.2527541978863703	4.948513947482515E-5	0.1985739840218065
-1.3818036936806772	20.069240413165744	1.2534408800798258	4.980118081656871E-5	0.1985690890576366
-1.490043238491493	20.21081153288452	1.2554939177861635	5.074113667675219E-5	0.19855451540109442
-5.495158991359491	28.68268136418761	1.378434068484719	1.0830800984295092E-4	0.19766592856019313
-5.507477156915547	28.790577524822243	1.3799965418648337	1.0906118954782666E-4	0.19765435194247805
-5.640376413522405	29.93509919763994	1.3966394596175884	1.1719264287021917E-4	0.19753159971530984
-5.66674537726079	30.200894570944342	1.4004933065385001	1.1907129853693782E-4	0.1975030587450227
-11.232964758328787	33.56280133293661	1.4493842788424685	1.433929850461075E-4	0.19718046790723073
-9.890707351552885	26.584105713780335	1.3479738724802373	9.356579120366703E-5	0.19792295004101038
-9.499209611630052	25.463046361573806	1.3317011917445796	8.589806509413765E-5	0.19804108217217192
-10.251371607480321	28.08873461337165	1.3698346458760193	1.0401438351369823E-4	0.19776332680226638
-9.949856872037069	26.81141811544305	1.3512768096847783	9.516292277560377E-5	0.19789886514682337
-9.409620206466	25.28683176907262	1.3291354808633928	8.468452960007204E-5	0.19805946570119676
-8.975776833099328	24.413789608181347	1.3164931756938951	7.881066825443428E-5	0.19815066543088816
-8.450931047688341	23.67686534172989	1.3057715932705665	7.383637582321554E-5	0.19822660699930744
-8.315280225053407	23.486682331666373	1.3030204279320716	7.257962493551496E-5	0.19824622136299774
-8.109310669822081	23.245736403988893	1.2995194310546538	7.098818504602916E-5	0.19827085282704238
-5.04821833795282	26.35030357792787	1.34456759232514	9.203257964825838E-5	0.1979149362358608
-5.072511135861281	26.457154341834364	1.346114112652413	9.275362413079183E-5	0.1979035461933687
-5.319014801988768	27.6151602307035	1.3629286383117987	1.0079733200669951E-4	0.19778008064205063
-5.298549699956672	27.508324942348306	1.3613804347208438	1.0006596209854672E-4	0.19779149016933384
-1.6547952866665352	20.435138707303928	1.2587434498381818	5.223165202459459E-5	0.1985313778154688
-1.7068462026965912	20.505043732104994	1.2597574953714752	5.269783063182387E-5	0.19852417287632573
-1.8328638043067826	20.675856534446993	1.2622325275202089	5.3834186550782526E-5	0.1985065584708254
-1.9146876228856835	20.78271581099791	1.2637826667806162	5.454413934908301E-5	0.19849555881743577
-1.9589596542270868	20.838178803681924	1.2645858645206045	5.491033731536767E-5	0.19848986075731606
-2.2267902915590323	21.173727916983232	1.2694582543360264	5.714790476627948E-5	0.19845539153570574
-2.4765836027203294	21.524027437877677	1.2745291917037012	5.947630323346676E-5	0.19841920573281296
-2.510632075597485	21.56945277354053	1.2751892042400033	5.9781289690855996E-5	0.1984145257185363
-3.4170539347823667	18.323036770820913	1.22814950813659	3.822921870364701E-5	0.19877109617474953
-3.3613588547056894	18.26201824120377	1.2272658683215534	3.782539754473549E-5	0.19877731927368017
-2.8302006677410443	17.7685842180935	1.220117164191652	3.4551467542676634E-5	0.19882709156508155
-3.0213186080937637	17.882690433716814	1.2217704939330765	3.5310626350830284E-5	0.19881603058878305
-2.9853774190574067	17.85333337493745	1.2213458981886902	3.511592914346538E-5	0.19881896452201275
-4.904236518511963	25.91960781073081	1.3383042971096035	8.910140062751143E-5	0.19796051574410062
-4.723668736196532	25.314951331292864	1.3295377452283872	8.495598231371803E-5	0.19802464007365406
-4.604679940346854	25.051089745874435	1.3256986494090603	8.314338329235861E-5	0.19805234241562442
-4.281370486848969	24.383328411417228	1.3160289272847159	7.864772108929314E-5	0.19812234654709998
-3.2125741016240386	22.611557155864187	1.2903020293333392	6.673643873894844E-5	0.19830661493966098
-3.272014261258436	22.70654698603269	1.2916771553998323	6.736758956355776E-5	0.19829674717040865
-2.5518384799861815	21.63096481182497	1.276080661545386	6.0195052683365864E-5	0.19840815609467308
-2.8735384712196232	22.08009398368013	1.2826000133633189	6.318912230718205E-5	0.198361777681693
-3.1756044296995665	22.556944434453374	1.2895085329501108	6.637491400401149E-5	0.19831226987545933
-4.545571876999899	19.652622560032107	1.2474161915109698	4.704268255493075E-5	0.1986350080873795
-4.424895516455141	19.524062222800467	1.2455536717285476	4.6194876014006315E-5	0.19864810004218436
-3.958958611653594	19.00470136406695	1.2380248495323687	4.274736155861359E-5	0.19870108246533608
-3.8782730930382083	18.915322300283425	1.2367315520926625	4.2156831216345375E-5	0.19871020448336005
-5.025563667731989	20.107549344377823	1.254022178510935	5.007729941077478E-5	0.19858909051252926
-5.277731362781373	20.350988119887234	1.2575420859101882	5.1678294117217874E-5	0.19856445539270107
-5.606549304112775	20.6598148798465	1.2620291780360686	5.374815792901562E-5	0.19853331899076399
-6.131048509468386	21.17349677678001	1.2694642013656732	5.714617182190694E-5	0.1984813126652582
-7.17416985769136	22.198608654304337	1.2843267811480512	6.396529887861874E-5	0.198377582061282
-7.6413332318231895	22.67125431062098	1.2912042764490856	6.713928418226268E-5	0.19832970354752297
-6.9150129554945305	21.927639425126234	1.280410471925684	6.218374400277802E-5	0.1984051280091123
-6.31895859009996	21.343154735881807	1.2719353518279808	5.829166147302813E-5	0.1984642646822752
-6.618255579081206	21.642875823077	1.2762687862089712	6.029520941654447E-5	0.1984339036426052
-3.6680004015474728	23.30103040805593	1.3003140182379431	7.133816836515382E-5	0.19823516702978572
-3.83446762916781	23.580833568731567	1.3043696988229516	7.32414943062541E-5	0.19820606137820268
-4.071443328978513	23.987709649252928	1.310279092508349	7.594447150921929E-5	0.1981636714578467
-7.640251545310057	17.586782544931808	3.23078148685047E-5	-2.8424802578223855E-5	-1.3621859074441538E-5
-7.509356374993602	17.79911102953117	3.284286958781628E-5	-2.896114820250952E-5	-1.3439799044551826E-5
-7.6989388334005735	17.4903691638282	3.2083995022084784E-5	-2.819900964871895E-5	-1.3707190123144563E-5
-7.762103216471637	17.30759444679789	3.166102317620488E-5	-2.776596111182242E-5	-1.3787683897719562E-5
-7.821162534822876	17.152686250634986	3.1319690853702834E-5	-2.740839944319892E-5	-1.3871288241954495E-5
-7.87221896818102	16.9473112831706	3.0880786658928335E-5	-2.6945542104724975E-5	-1.3938505480615802E-5
-7.921170402924522	16.753942907049066	3.0470661350921643E-5	-2.650954080113027E-5	-1.4003679760969294E-5
-7.9783869673286425	16.470761822820492	2.9898576560277268E-5	-2.589181358638671E-5	-1.4079772307302212E-5
-8.003886469325913	16.357472230499454	2.9670647547567747E-5	-2.56416946418415E-5	-1.411612971346939E-5
-8.041803974825056	16.197407590250943	2.937439412973763E-5	-2.530028384131248E-5	-1.4183218586800202E-5
-8.11957094103931	15.808141817188318	2.8646115544388703E-5	-2.4472827176499597E-5	-1.431062454387215E-5
-8.094241908274963	15.975737091845481	2.8955100462955178E-5	-2.4823681821877392E-5	-1.4267866952465632E-5
-8.149959289733443	15.594634263864748	2.8250378300417205E-5	-2.4020515897201607E-5	-1.436114003743237E-5
-4.487015489615116	14.591722761896559	2.3753841957266603E-5	-2.16743694904459E-5	-6.353408846862245E-6
-4.416731324563106	14.512870608922288	2.35517834054055E-5	-2.150051253826634E-5	-6.200733899051168E-6
-4.329055028394281	14.412978776001905	2.32886655546052E-5	-2.1273557126120402E-5	-6.0048500290657465E-6
-4.19303203891211	14.248275933735142	2.2866475478438924E-5	-2.0907548108636333E-5	-5.70411509110049E-6
-4.178965322518646	14.23024927967746	2.281925611409836E-5	-2.0866467707994404E-5	-5.672057047484785E-6
-8.208595369810979	15.125877972768416	2.7448558092273433E-5	-2.307646861319092E-5	-1.4480532590482154E-5
-8.250106284083648	14.883579494882824	2.70728382650987E-5	-2.261501761869013E-5	-1.4559969958422108E-5
-8.184763342662869	15.304083214581624	2.7747659322671326E-5	-2.3429517646169702E-5	-1.4434869138693583E-5
-8.194040568253598	15.203367992185502	2.756844028462115E-5	-2.3224124332196177E-5	-1.4452144107368562E-5
-4.009503675450382	13.95499929048619	2.2137119759869215E-5	-2.0261856727938258E-5	-5.294986733941063E-6
-3.967321215997023	13.879167246534847	2.1943731892651922E-5	-2.0089825003104403E-5	-5.1964076550586116E-6
-3.8768075373306097	13.684183745503944	2.146085190835242E-5	-1.966004775364184E-5	-4.987149548717788E-6
-3.8285567068758617	13.577304042901428	2.1199514507706654E-5	-1.9425035842858363E-5	-4.877592452143793E-6
-3.679175518096213	13.165512678706849	2.0191039129313495E-5	-1.85156303811337E-5	-4.525472368115997E-6
-3.5952780276413945	12.848827743115857	1.9423696662451038E-5	-1.7824332557479683E-5	-4.319573966929412E-6
-3.8035301168690907	13.511178334388502	2.1041465449457985E-5	-1.9283644785308308E-5	-4.821040340412506E-6
-3.5706258476984103	12.751547870197772	1.9181230491300913E-5	-1.7602808541182234E-5	-4.255877877933375E-6
-3.536337058362929	12.508568926206657	1.8581464426705735E-5	-1.7059070917898843E-5	-4.154261875788767E-6
-3.4943523373487664	12.217884679130231	1.7873144138879638E-5	-1.6414154105093635E-5	-4.0347709378819144E-6
-3.476217738039166	12.051206781698731	1.7471457965827468E-5	-1.6052316276963368E-5	-3.980577127692437E-6
-3.4381043775288846	11.707787309160882	1.660598173572401E-5	-1.5259575775323392E-5	-3.8551686045665405E-6
-3.4175141432913065	11.442487558596586	1.596126219977938E-5	-1.4672890734083707E-5	-3.7870688254071527E-6
-3.390535492772293	10.959938069747185	1.4762576610274202E-5	-1.3571780130096222E-5	-3.6777696394187865E-6
-3.391605607580326	10.637069694303245	1.396782809115592E-5	-1.2835404855327594E-5	-3.649155744755033E-6
-3.3957072198915474	11.125983907025887	1.5162464029531723E-5	-1.3938991325379008E-5	-3.7023296683090774E-6
-3.3933099091125833	10.454525891479044	1.3512400222334927E-5	-1.2409722386642622E-5	-3.6320743968406618E-6
-3.392748642497309	10.363320317554606	1.3282712486961442E-5	-1.2194227989685257E-5	-3.621530139324178E-6
-3.3881777990103163	10.052022617744685	1.2518234680284799E-5	-1.147772383380608E-5	-3.58912714767917E-6
-3.379931059854188	9.65560915900371	1.154879044295842E-5	-1.0563783934641437E-5	-3.551482776942134E-6
-3.38003327420144	9.645525660619372	1.1524938258345104E-5	-1.0541213816779113E-5	-3.5513536866695714E-6
-3.380411775956053	9.63612711841371	1.1503669193516206E-5	-1.0520751922566662E-5	-3.552253691157653E-6
-3.4070943292007656	9.209820550583608	1.049905273399347E-5	-9.53602692609948E-6	-3.594916342398923E-6
-3.4177904844649305	8.97279793026408	9.968602296874176E-6	-9.006512726281572E-6	-3.6290724302998364E-6
-4.670507470987797	6.528342318175511	7.61185407595433E-6	-3.346680139711669E-6	-6.784968686948E-6
-4.472672713765167	6.53165408154053	7.139979489456097E-6	-3.3787636153053753E-6	-6.262368953894937E-6
-4.296096768007061	6.564113874181485	6.879776205525156E-6	-3.5010863384736824E-6	-5.885431577066697E-6
-4.1907677441120486	6.6201318525786546	6.7180569650376326E-6	-3.6713416308455036E-6	-5.61420241605179E-6
-3.42823364007561	8.77881073484247	9.516573264907773E-6	-8.552646941078916E-6	-3.646576923674657E-6
-3.440421539484517	8.631632878187974	9.195876754472347E-6	-8.223185077338267E-6	-3.676200833090015E-6
-3.510174069952668	8.051882576425108	8.014588572617364E-6	-6.944629748077673E-6	-3.852190142174072E-6
-3.4654247941708625	8.41479710425795	8.747803278241734E-6	-7.75543122118283E-6	-3.7383457039610636E-6
-3.519325274558982	7.974355231943207	7.87357334701208E-6	-6.782782857970842E-6	-3.884785483062721E-6
-3.8048036653298265	6.960169305120867	6.723950594962046E-6	-4.671838399338783E-6	-4.810168451509855E-6
-3.942941641067294	6.809098812242506	6.625302221052482E-6	-4.2150065406128265E-6	-5.103279625976176E-6
-4.081244662082278	6.715380176995773	6.72258492214626E-6	-3.994377219680984E-6	-5.400330312652355E-6
-3.557899482821399	7.6388476831782866	7.4235482899228825E-6	-6.188434961578754E-6	-4.0741184055996835E-6
-3.5506928691402093	7.692857622749482	7.4287837494296195E-6	-6.231552719667559E-6	-4.013264431078522E-6
-3.535122007221198	7.8370201875805385	7.657778326542604E-6	-6.511017934758018E-6	-3.9545551522075275E-6
-3.5827478111781415	7.560437912809053	7.287063808581914E-6	-5.95347851828876E-6	-4.154827249151714E-6
-3.656557182300242	7.31345080673359	7.034967593549987E-6	-5.454270377355134E-6	-4.421710390754655E-6
-3.741595319822733	7.091603710798701	6.884429265119924E-6	-5.054867825526157E-6	-4.667360013059077E-6
-12.48823622079036	29.318127189803445	1.1426403354316368	-0.26139023448640586	0.9846774191162795
-12.301573729696075	29.291730374054282	1.0945194036937251	-0.269696473465236	0.9714542378621978
-12.904182385341631	29.37659805299116	1.255418673124912	-0.24585468605062827	1.0006050309125207
-12.704310573905445	29.35687813300677	1.1997869248693913	-0.2534730201850678	0.9946722229421666
-13.215739023882737	29.375039723105594	1.3382635850675908	-0.23527871881272883	0.9983134182701755
-13.289816212405814	29.38416912499247	1.3600202033424948	-0.2335091313486741	0.9981763716459917
-13.628735756055638	29.408293625969595	1.4469732129866948	-0.22232424378845667	0.9855808167297854
-13.761313265189306	29.420327221129604	1.481774041036216	-0.21844146330203984	0.9810013808100675
-13.789831291953012	29.42263826529943	1.4881140606851933	-0.21792348261052086	0.9793602446883508
-14.193507593470319	29.351006338599753	1.5715362139117386	-0.20155502357684385	0.947372428603517
-14.343065600888547	29.30623263263965	1.5973275446176816	-0.1921111911104392	0.9345044325165797
-15.169871121939503	28.7024294022831	1.763234200234775	-0.12263279661172155	0.8917784544063433
-15.025976096323706	28.826575538617305	1.7332708359638525	-0.13320751877244386	0.8975800379788482
-14.704342841257393	29.099582909420015	1.667358290205455	-0.15930530393450906	0.9118400709649032
-14.77814405518191	29.048154888872233	1.6811592687858767	-0.15202381037020182	0.9071389974309494
-15.194930389272562	28.670268692680192	1.7694688008722999	-0.12160844701566974	0.8908888382318187
-15.552436058935607	28.262388145106144	1.8533818657920023	-0.10993662084097378	0.8752010565329298
-15.65870487864321	28.128694460225432	1.8790553227577669	-0.10705989102795671	0.8702042936139016
-15.420870685895718	28.414489982476084	1.8226760135638802	-0.11146056359255219	0.8812020740595844
-16.14669845066415	27.534817692946177	1.9842919948520994	-0.11896268802316387	0.8308540573350682
-16.18902508127296	27.487365967844962	1.9922136465856317	-0.12082946372098517	0.8262194569649088
-16.090879730623392	27.60512583812312	1.9722172345289763	-0.11739406981494341	0.8357248004448345
-15.906983759261689	27.83045491742547	1.9337015485306397	-0.11174675295489485	0.8521763459219494
-15.78801336657089	27.974288039163056	1.9081528766618256	-0.10840459893280696	0.8612457260480172
-16.4224657835804	27.241242221715776	2.027967090352044	-0.13451133064624082	0.8013915546262036
-16.636541644582238	27.015574682657572	2.050444195604655	-0.14660026314101882	0.7727607783924715
-16.701862721366762	26.948993088668995	2.0531953243287147	-0.15104542143112643	0.763606304625095
-16.98192097775023	26.67928029930171	2.0550718192347635	-0.16846253463157815	0.7304960656363381
-17.086567607533095	26.586911131348927	2.0499711457950958	-0.17661426133684394	0.7210912628765174
-16.810764952407226	26.84442366016748	2.0530912707694133	-0.15799294753791468	0.7511339332853393
-17.316197999609905	26.352544552541893	2.028552668519856	-0.199584759110417	0.710770385671667
-17.45518464052986	26.210110438215963	2.014178339072318	-0.2121794078347402	0.7066978617363645
-17.722095738557805	25.895382301413925	1.9873807528858038	-0.25666768980125604	0.7141419229116648
-17.72264017583542	25.894744071275742	1.9873165848714305	-0.25675714847469266	0.714154916631232
-17.932597821946576	25.11386146747848	1.9278444844767983	-0.3833294216381252	0.7025284507828464
-17.907096306050956	25.00313633884308	1.9177541178249105	-0.4057411992030135	0.6926294459395383
-17.75267320881764	24.32471147247125	1.8536708080732582	-0.5442706271101223	0.6310166756975989
-17.92944471255859	25.1306830888716	1.9288972125331836	-0.3807779759626143	0.7027527486635594
-17.722777975835573	25.894232143167198	1.9872685207335394	-0.2568543665741344	0.7141387543258598
-17.728945142955695	25.871483784810497	1.985547346075507	-0.2605377209725217	0.71380909636587
-17.700264955727473	24.192801294244298	1.8370633057797356	-0.5750028837041735	0.6051221766758549
-17.492893227235577	23.675149455238873	1.7716372130914515	-0.6965278182798127	0.5039149154032234
-17.219818972655105	23.051350814888384	1.698730495793904	-0.8379481509088237	0.36915801450809727
-17.213682929786287	23.036984749786797	1.6969305639421393	-0.8411533392600576	0.366113655186043
-17.20651458505761	23.021889840621302	1.6953220919769003	-0.8446486975970228	0.36257332133999226
-16.72944438496599	22.0265670999435	1.5996838836042244	-1.0635770556569044	0.1207461013139349
-16.772330573218266	22.113599037757318	1.6071927000256476	-1.0458433153898914	0.14199773929846338
-16.97378539565523	22.529669064239176	1.6424917406067354	-0.9571937052912813	0.24350049851827307
-16.69878402350933	21.97001521221032	1.5968638485208897	-1.0742243145893644	0.10705831677237025
-16.44523432072541	21.481646309928003	1.5691106105772352	-1.1685369396478826	-0.010273512836204566
-16.38784636008633	21.382208809377225	1.5673268106595768	-1.1855078798141911	-0.034275726631631316
-16.10429654720809	20.90765006213037	1.552731040939758	-1.2672194823979905	-0.15428528213680623
-15.229590069694847	19.59839917871314	1.5676797576027242	-1.4076571200815147	-0.48912805220739475
-15.573303162172023	20.08692966262294	1.5558636192809643	-1.3669777731470456	-0.365675232734837
-15.762739830454272	20.369577854236137	1.5529392344908373	-1.3371245254962054	-0.2926945931737483
-15.676053214728174	20.229671015614727	1.552703821262205	-1.3553047195132568	-0.3286740075263447
-15.004965242227517	19.29705702264412	1.5695534104405553	-1.4033783192601739	-0.5642890522107822
-14.347740685004595	18.43237628944785	1.498155478424545	-1.2850492499836919	-0.741758094002269
-14.71316053352021	18.903140185799252	1.5593431996888933	-1.380187890753536	-0.6655282548359437
-14.112301424219844	18.14085757339455	1.4300116022114207	-1.1972819580272662	-0.771751446200353
-13.786968016309958	17.746840232171802	1.3027676817648166	-1.059650767229951	-0.7539965198374878
-12.572484095421888	16.31238607204104	0.7455357741625116	-0.5732355310071485	-0.47460869713495824
-12.73923093656964	16.50237005974189	0.8222679209431716	-0.6373732743495529	-0.5178262293208875
-13.149721100590622	16.985383718836303	1.0116738414118154	-0.801340211647616	-0.6164130107358219
-13.560443943361147	17.474962802260926	1.1988484190478144	-0.9661093164833531	-0.7082513459791517
-12.433087863224218	16.142914163274668	0.6820203303559661	-0.521825845070347	-0.437030113862095
-11.67886765718853	15.130655135953049	0.3517916731332722	-0.24651191753997068	-0.24475676600549168
-11.370603754574383	14.616160191779192	0.22334087322676832	-0.13063474882159498	-0.17434983419726668
-11.928279318244115	15.521235666230787	0.4563129327205491	-0.3361312342459773	-0.30397934655549264
-11.098102119973685	14.067276715400904	0.13553822529618234	-0.06060518824785063	-0.11415318316314646
-10.94829922258624	13.75778922441979	0.08806833436151627	-0.02280776807540297	-0.08038577452211437
-10.566136973193167	12.955069884045642	0.030809014848011226	0.00827647692357433	-0.025121566803654342
-10.528617101577506	12.869997651759531	0.025102750644972326	0.010535491733534642	-0.01961165844003257
-10.125844678960055	12.03212679724241	0.016209674929883233	0.01120915222426456	-9.141627539114886E-4
-10.205786830641387	12.200371242765215	0.017903549024552583	0.010967986122783692	-0.004691274664996863
-10.11776374681346	12.014636087480781	0.016210897781760547	0.011088848287531131	-6.821247701396871E-4
-9.799033203597945	11.32040592221854	0.012718526881965569	0.008572434634626928	0.003303304018467082
-9.732454220074882	11.174895810343436	0.011623758279171144	0.007578331004002712	0.004728846185757664
-10.081694286405995	11.938670646469957	0.015701037657446085	0.010728957585948518	-2.7231334673426873E-4
-9.419861471494833	10.505758447346915	0.007479634603259631	0.002934039350953709	0.003177038309182259
-9.39945834397536	10.463080013210769	0.007258072796047209	0.0026246227569873635	0.0030458602285266755
-9.362989365785312	10.388561145610026	0.006838319721185458	0.0024141396741541835	0.002853672575193808
-9.15485933130238	9.94585479357356	0.004935767632465339	8.934689713076171E-4	0.001553541367275296
-12.250739993292553	19.150604908283345	1.7418934786815472	-1.570698193568072	-0.5994012098226502
-12.385666050996104	19.229462944007324	1.8322598648752646	-1.6297715153192418	-0.6579943117023026
-12.018444755085756	18.995911937273455	1.5562405283999485	-1.4546092663071335	-0.48601001247943754
-11.827571680933026	18.805921238230237	1.4729158152279909	-1.3918467702832067	-0.43066148988133823
-11.71378598197753	18.69006222155872	1.416911454778837	-1.3488652315545435	-0.3959725171433894
-11.489121580415649	18.312221504949157	1.2794456770461755	-1.2306655670866815	-0.3222593060183169
-11.42092816915265	18.202424829191397	1.2394170016277828	-1.1955855477888875	-0.30164814382332455
-11.137081940903064	17.673975351763787	1.0470634360214344	-1.019100491511361	-0.22481061943666386
-11.050577560623434	17.52903972488271	0.9922967279370616	-0.9683247808845373	-0.20373811515730778
-10.900173758069224	17.228821915447778	0.8779591687137199	-0.8596760817176784	-0.1708662665680089
-10.59407257662658	16.86993613536655	0.730460004543459	-0.7190734164896476	-0.12331701844400375
-10.4015251414116	16.663994998799538	0.648564381227264	-0.6400989840123995	-0.09965018416504731
-9.980308680915373	16.24426542990552	0.48301347800001326	-0.4788351892799464	-0.05880251189149109
-10.52456597891735	16.788877057884427	0.6978435351215805	-0.6880766425263316	-0.11181773762502392
-9.215934750579713	15.702403997568886	0.26918237514319254	-0.26580556446091946	-0.03675113415666563
-9.506635524164235	15.916651407254937	0.3515242171271244	-0.3493208261090558	-0.03345725084560116
-9.713477904294042	16.0562870014233	0.4085493554658003	-0.40578323335316546	-0.042770866815654944
-8.987328542896977	15.535943891824608	0.20806875323746188	-0.20379721825562463	-0.03763902744735819
-7.038155536202357	2.4161328913912485	5.785046224129048E-4	-4.2749223561757305E-4	2.4731491734325485E-4
-7.218271698777633	2.47634434863711	5.415921355834973E-4	-4.191601356921344E-4	2.4166041680199693E-4
-7.402921517489648	2.596088343862585	5.050127734126135E-4	-4.1660505523999445E-4	2.2632136749585512E-4
-5.610926604361966	2.56874897195521	8.754662806870528E-4	-4.850914960632255E-4	2.597022688669059E-4
-5.791192046184306	2.4885541575675454	8.511943244130251E-4	-4.85152684942771E-4	2.668473524998792E-4
-6.090991914769232	2.367770791599311	7.927734069545818E-4	-4.7625699332030013E-4	2.6865463161372216E-4
-6.223300720670824	2.365865245728654	7.703931192387511E-4	-4.720270626588827E-4	2.73315963043189E-4
-8.524776938151282	15.280293075065625	0.15576534712031478	-0.14892033440242772	-0.043390570601475074
-8.5390176621	15.301185889469425	0.16457364781648093	-0.15740401384382524	-0.04569596994204296
-8.574275941324595	15.320887483760043	0.16813757601795576	-0.16114411462231312	-0.045365568908792814
-5.2268760988311245	3.1984387632370352	8.695277601058106E-4	-4.7435595121731876E-4	2.5582767340212153E-4
-5.323022364028059	2.954304032548915	8.841398474210497E-4	-4.7995057134498324E-4	2.560877298142108E-4
-5.411391041049513	2.8046470279535036	8.847968471794086E-4	-4.806103832655687E-4	2.5647335432894337E-4
-5.361270108912003	2.863813885716368	8.890134782621004E-4	-4.8081596419598005E-4	2.5644067120077435E-4
-5.176470922340737	3.3654332504811606	8.498818645688519E-4	-4.6804840310442645E-4	2.525562703822471E-4
-4.997438755280889	4.032636318053695	7.741143970049443E-4	-4.5193287304043297E-4	2.3674975172775707E-4
-5.108994509801874	3.6116460899580636	8.242962528878925E-4	-4.643846798333158E-4	2.4890875262164745E-4
-4.991774580661376	4.054261353979088	7.717465060545246E-4	-4.5167482027186746E-4	2.3612612736171134E-4
-6.53602006808163	2.347293243898074	6.994585321682119E-4	-4.547307058156828E-4	2.7041101265916595E-4
-6.871423256057571	2.3759082864320638	6.226044158307734E-4	-4.3610715454188084E-4	2.5996168010249484E-4
-6.725008134174486	2.363972974785624	6.569947429466622E-4	-4.443267132832278E-4	2.660239579579888E-4
-7.498445287702315	2.6504749625169852	4.8544952288678676E-4	-4.1468151245318E-4	2.1837344275111513E-4
-7.543394316053332	2.6908233254228815	4.7947132724696334E-4	-4.164198826537098E-4	2.1269691624491857E-4
-7.714537633122486	2.9137762658493207	4.7039545666801034E-4	-4.2342648362021855E-4	2.023833562302831E-4
-7.7891268079090406	3.0564766598021276	4.8019254479643827E-4	-4.350335990833655E-4	1.9676566022564228E-4
-7.80527300412054	3.4063802626319237	5.134899922607806E-4	-4.5574536217426656E-4	2.1583305096500323E-4
-7.804324521600502	3.2269612996167556	4.923879098829925E-4	-4.42428520260879E-4	2.0509915570906482E-4
-7.758877336072651	3.698244931275473	5.350951550506673E-4	-4.649234127211369E-4	2.4082551730350048E-4
-7.751964178591711	3.7286102673963915	5.384743809952886E-4	-4.666222849384782E-4	2.4404126220185175E-4
-4.868412953288395	4.489722570165323	7.104748037914828E-4	-4.327639191283781E-4	2.0281844616354346E-4
-4.944274103721604	4.221530184777065	7.481524814042556E-4	-4.4444090459981817E-4	2.232739388992624E-4
-4.861218645669248	4.514367912389247	7.057595715898694E-4	-4.3044087398574844E-4	2.0014940416139155E-4
-4.761328567585714	4.872867994409656	6.417966920935459E-4	-4.036521997204545E-4	1.6408667681840945E-4
-7.7347878369548635	3.762505605967378	5.390560961018742E-4	-4.6629490391443085E-4	2.489220043405434E-4
-7.441188952293851	4.488511996506501	5.365611606536497E-4	-4.263106649642893E-4	3.2430776972970085E-4
-7.462522939780039	4.43043664258904	5.37062721129574E-4	-4.295825416009386E-4	3.184367954345086E-4
-7.583988224902736	4.103803156183615	5.452290607798312E-4	-4.5470280536599457E-4	2.889864980624921E-4
-7.428705960551779	4.562167039268793	5.335824028877928E-4	-4.184062124522428E-4	3.2956376192945155E-4
-7.367225146909923	5.0179675342064245	5.190842179813547E-4	-3.655115109661334E-4	3.647792394038659E-4
-7.395373926440531	5.510469499667041	4.937837000210691E-4	-2.7805610426670464E-4	3.878988035449104E-4
-7.396628687854849	5.543415335697084	4.923699210674453E-4	-2.7296674587749397E-4	3.8915525762554185E-4
-8.951906927477943	9.55517852325179	0.0037149489599065844	6.108949334086964E-4	7.958543287785204E-4
-8.732770861641235	9.107630277300872	0.00265288859711783	1.9485404685258252E-4	5.500517889280118E-4
-8.477149435408428	8.592840803667324	0.0018847708138015006	1.487898467111093E-5	4.036060403773217E-4
-8.352048182285694	8.325615036227727	0.0016050107931192663	2.871376256778979E-5	2.453909383772154E-4
-8.222367325804308	8.079901469599669	0.001387070191520932	1.8867515110209618E-5	1.9943127143189014E-4
-4.558078678429407	5.6727023718291845	4.3407478319066467E-4	-2.8308420336020494E-4	7.462499183022766E-5
-4.661854211303943	5.2307881209663405	5.566931953568961E-4	-3.561904565024107E-4	1.1837132777287936E-4
-4.6736829568741065	5.179041007331088	5.692173720209966E-4	-3.629035089316094E-4	1.238202640876115E-4
-4.664862639408369	5.2157017440172675	5.606700123309706E-4	-3.584464711129646E-4	1.1950596046171362E-4
-7.642518454416541	6.7438038314408955	5.951521580901893E-4	-8.528046901632251E-5	3.4928911393511256E-4
-7.72390205946121	6.960130553786359	6.858057619560766E-4	-6.610585376572026E-5	3.2754629725166145E-4
-7.960824009101229	7.5515457825414485	0.0010037884217646352	-3.139014906678903E-7	2.570586122615788E-4
-7.398279738095727	5.568321714484634	4.922780895054855E-4	-2.692477774803375E-4	3.87494241464531E-4
-7.486554017062449	6.151026864151781	5.07589085663673E-4	-1.738831266509757E-4	3.8704515287071324E-4
-7.599533786520233	6.612688047526157	5.652920180348297E-4	-1.0556898822633825E-4	3.4205741787246406E-4
-4.559353287845783	5.783205763653101	4.0127593431020297E-4	-2.6512187933854783E-4	6.276673061456695E-5
-4.539973927898901	6.108340489734484	3.0621904059814365E-4	-2.033076570939582E-4	1.8341903206582916E-5
-4.595870421128182	6.280367827388355	1.8641621950151978E-4	-1.2541248556806377E-4	4.199945385681423E-6
-11.949523827617073	29.206895619841305	1.0070553014857813	-0.28475509786639075	0.9319961814748741
-11.807688642858182	29.154031813094953	0.9763455702582942	-0.29456628194503737	0.9082030247236081
-12.00330605669702	29.223330979102066	1.020415857238575	-0.2818101565689611	0.9389104629414343
-11.58017196199464	29.065937130844834	0.9308078654390055	-0.31361548335473355	0.8733455958262881
-11.41683712235142	28.96940271662765	0.9089456655719458	-0.3353140981503949	0.8393676862775741
-11.219350371023808	28.853937987330728	0.8827700275532611	-0.3641327497662777	0.7979450398158124
-11.063811648377435	28.68153300927144	0.8866674674629051	-0.4107806274234869	0.758656889134308
-10.947486528223845	28.535037823889105	0.8915027371817521	-0.4485620418708772	0.7283077418674172
-10.899230615467399	28.323819733732066	0.9405272202560353	-0.5087909971355021	0.7133848173858692
-10.868467577029437	28.194812621939796	0.9698896163189271	-0.5451541877647677	0.7038361336414564
-10.876511202290695	28.109887068149042	1.0074714544652938	-0.5733921891687546	0.7051259510418545
-10.899672074901286	27.854101802332053	1.1089138491472514	-0.6513968069326922	0.7039440011311039
-12.412266700730603	28.73183000599365	1.0594457226001017	-0.2954856612572583	0.9344527252857041
-12.004390987243811	28.644127827029816	0.9871691067278733	-0.3654090864403735	0.9011942805978918
-11.418956634563854	28.353076382645266	0.9804956722586563	-0.4978474529422442	0.8215343393076061
-11.624144095082618	28.483083006210283	0.9653201394301889	-0.4454202120782752	0.8536782079075363
-11.98757052088968	28.638168487186267	0.9855009297428894	-0.3686750636339773	0.8993638636341659
-11.999455430555999	28.643021141499133	0.9862594188228718	-0.3662396035144723	0.9008032018177953
-11.11438165555979	28.077094826076056	1.0411813325743708	-0.5892365768473801	0.7571137064776554
-11.390783517603357	28.330385589064328	0.9846585352932933	-0.5061282051708447	0.8160810228590052
-11.018694723095315	27.985290635821798	1.0703109595663798	-0.6173093848184937	0.7339934036120098
-13.471803069018005	28.77445563984976	1.3853251758693492	-0.15288304944644698	0.9823959416361874
-13.48260549035852	28.773788416678933	1.3888502794285127	-0.15159276099649924	0.9826096668015329
-12.935354512904492	28.789110493383188	1.2067502069939195	-0.21897193382153035	0.9665228284307761
-12.730299209385468	28.768829272465172	1.1492729950207956	-0.24824028978621765	0.9555515716896075
-14.231290469589101	28.525879619960573	1.6276614933297529	-0.10124188690016173	0.9744379350062254
-14.010448775461906	28.63328583652027	1.56116322464429	-0.10961125495428897	0.9796934077348898
-13.506471729136642	28.767317669153915	1.396555940482381	-0.1497187511054132	0.9824547769481871
-14.460841527293365	28.39408003504012	1.6914391445994617	-0.09549843227220521	0.9649916056004041
-14.783683682753072	28.129965573228738	1.7632773466564169	-0.09991695085378369	0.9439177897802411
-14.975465100779633	27.963363652093868	1.8047805481604353	-0.10506874274204685	0.930914970344862
-14.857377166814722	28.070482248494333	1.7799030651893526	-0.10110042160927254	0.9392816917639064
-15.247091508969765	27.723494694946858	1.8625902952208813	-0.11266056027494975	0.9113365919252352
-15.438921475279523	27.548521108541188	1.9024602996086706	-0.11914936659414807	0.8972515789133603
-15.777307067901031	27.23142152114181	1.968567232787545	-0.13170563590932466	0.8679437640398762
-15.505550048294694	27.4862002405047	1.9158719263175357	-0.1215184253301892	0.8918065063780134
-15.95882932927022	27.057658625283377	2.00240986912394	-0.13912288028811545	0.8497830407619553
-16.071627921968407	26.944874315391413	2.0214020415664704	-0.14511970388540105	0.8373016044355612
-16.348879088595037	26.649360708813276	2.062433653723164	-0.16397968847738592	0.7982925160390557
-16.427997019937784	26.555959712111072	2.0713247119510156	-0.1714472370726049	0.7856586839236509
-16.656844434007954	26.17623866269756	2.0753415556519546	-0.2158215135285519	0.7300608103537359
-16.696536478621557	26.09508062700545	2.0717322297694847	-0.2274494160138839	0.717585571609076
-16.835749776418716	25.686852448177994	2.038270012607577	-0.291659451931118	0.651001256927307
-16.845061757485475	25.628453285604436	2.0300923504990527	-0.3030992958419443	0.640737188328896
-16.850433340026893	25.176846057478727	1.9585031626298186	-0.39895162819307045	0.5572801108520298
-16.85038673364371	25.14105029551206	1.952635919033318	-0.4067307344301882	0.5507082671159311
-16.822804208812027	24.752145786172367	1.893424135311464	-0.4879789087476431	0.4799896415235213
-16.814022621155868	24.619664448408173	1.8732071657323255	-0.515599102426987	0.4559326525171278
-16.812945472733826	24.6090037446475	1.8716838348725933	-0.5178067550342089	0.4539776512591526
-16.723937840816944	24.10943746964462	1.7962566132657272	-0.6262160759955898	0.354284835908376
-16.711672631053567	24.055094941481215	1.7884774289655658	-0.6378641117565347	0.34356395977084425
-16.289023552988983	22.907733919851253	1.6250822757151202	-0.8852579480924234	0.08995161202288908
-16.541701583590093	23.45604246001041	1.7055777940218404	-0.7649612052293809	0.21792608678287698
-16.554803726644348	23.499372302025698	1.7113326995530433	-0.7558878080868774	0.22696145897892983
-16.28488538521969	22.898119481008653	1.6237820402223626	-0.8872766332009945	0.08772409509045219
-16.26218103763534	22.856454352609262	1.618915102079887	-0.8961377029518465	0.07781472107501346
-15.969194038819062	22.31634337785984	1.555894721240532	-1.011146494722533	-0.05110124553863854
-15.890230123807179	22.1925020649246	1.5475407654663713	-1.0372478301953172	-0.08060702252014348
-15.611918811164477	21.76175729997115	1.5177226168923685	-1.1268591574181541	-0.18517137118624566
-15.389654649869971	21.467446140267274	1.5101411625389085	-1.1837385906199813	-0.2579474009044057
-15.211472875440649	21.22502075941048	1.5032887160778696	-1.229471153139134	-0.3190864537140297
-14.852605830718518	20.76860561637889	1.517433422249544	-1.3087712703899441	-0.4275299560593505
-14.818368111934701	20.727265125728813	1.5182896534733072	-1.3162326777441427	-0.4377886673142844
-14.010753868674147	19.956266747716498	1.5746199545780337	-1.4269794224426129	-0.608695817631464
-14.087441807327457	20.012526511232718	1.567542730228537	-1.4186838705255225	-0.5992728826095026
-14.468160486474938	20.371519812579944	1.5380902510275756	-1.37060485753684	-0.5249792651312108
-14.161164464278139	20.08381166702931	1.5608443790515478	-1.4095632172315824	-0.5850226794123057
-14.781086333771103	20.690256417429	1.5201613131891691	-1.3220987576097132	-0.4471520054987087
-12.566775432145782	19.255877513320883	1.7942303651490346	-1.6019758377912101	-0.6734156648124963
-13.290339014836286	19.46305631769065	1.6513405850806655	-1.5026348415666047	-0.6793201671610835
-13.1729303124603	19.418787275288505	1.6727211499900339	-1.5175952311134067	-0.6846823134021746
-12.843245224742368	19.28971157894774	1.7322583419140427	-1.558573357997836	-0.6982221846722552
-13.364979556612642	19.508469790386137	1.6439687440573816	-1.4960192600847286	-0.674613568090118
-13.714991928392514	19.7215588672211	1.602906048080328	-1.4602126709058454	-0.6504004192127444
-10.73275094914898	27.601566124654774	1.1925311706379151	-0.7000516812846884	0.6550865128690726
-10.621312259153935	27.431657608134955	1.24134112093549	-0.7301279390670882	0.6203373971775116
-10.494472622804425	27.139762728691487	1.3170699428599473	-0.776756740877669	0.5642545804217387
-10.440814811578786	26.97290839065918	1.3477613951782734	-0.7991998710679058	0.5306467024122292
-10.340010025599554	26.46761329405222	1.440337805673876	-0.8680733162210807	0.4238962168414828
-10.310942985096554	26.231506882359504	1.468578743858243	-0.8962785424085152	0.3740234825669416
-10.254915889396067	25.788604694922874	1.559758771618381	-0.9654710349968396	0.2829130021268131
-10.226478276469011	25.49740684588262	1.61694585245518	-1.0130930710002057	0.21827221845481815
-10.15297056364784	24.454238785309386	1.8885562365456356	-1.2153278760678332	0.024969906309311018
-10.148816922605754	23.97207807587904	2.0055182782004124	-1.3053695122906497	-0.058458773890871174
-10.1572747910747	24.735583520367605	1.8199284614575741	-1.1621857280576997	0.0732706442660752
-10.162097597121184	24.830116402868736	1.7962835258324057	-1.1437374637027387	0.09070405040052926
-10.162546766859359	23.84260305188515	2.028136726274324	-1.326627588349003	-0.0787323491434729
-10.199764060738538	23.17965757589045	2.162570300437941	-1.442130607551686	-0.1891862213282234
-10.264133457042867	22.925685144978395	2.185350627081578	-1.476363762247095	-0.22620235779223571
-10.334836167150385	22.416165687077918	2.2536100933897836	-1.5515413072117652	-0.3075187390680213
-10.491992980100063	22.018023813554393	2.2549592944252974	-1.5924553636707917	-0.365009788951799
-11.549836964138185	20.072338696358347	2.143025952628345	-1.718059967930027	-0.6351463957171329
-11.554967867880773	20.064003427239495	2.141965985601817	-1.7180752611930803	-0.6359839854966298
-10.551136967279964	21.796553611972193	2.267254731105753	-1.6178519086523897	-0.40082408654279755
-10.861109989919282	21.2561808403101	2.230866451771904	-1.6602472899799912	-0.47619479603521747
-10.944210941660401	21.11696785294288	2.222619237702073	-1.6711467990531537	-0.4967475938809349
-11.133323225905555	20.800917117156818	2.1998172779603564	-1.6913645890008304	-0.541649005771302
-11.346534801731305	20.436488911990164	2.1725104972399607	-1.709236398773609	-0.5898185076197832
-11.231518843805489	20.62710766906838	2.1900477279178223	-1.7005950423269836	-0.5666653761731808
-11.741469854730147	19.77949816437784	2.108494266070208	-1.7185605752458308	-0.6711504209063854
-11.841147224706019	19.661418434931374	2.0808862244714064	-1.713622060312268	-0.6814664460279152
-11.973386913159729	19.52262481256701	2.045026312819349	-1.7081029417876379	-0.6927931731838837
-12.17042537041236	19.353881967026794	1.9638502514616683	-1.6823186048741932	-0.6937628711829507
-12.254791953417843	19.298450378205736	1.9110338905791604	-1.6620592618444365	-0.6801625355620786
-12.107678242949614	19.405561627556374	1.988250932545676	-1.6892650120381747	-0.6936158096652374
-4.288326386940742	5.8070230604936794	0.050834578809326784	0.043621424025956916	-0.018373266014961434
-4.307057605244767	5.526002436139832	0.07007439657232417	0.061261185886820564	-0.020006724279878353
-4.180171464701457	5.245978145694322	0.09008658883420223	0.08095785761948801	-0.012079899067425154
-4.162615861022818	5.199209053922773	0.09323252054139632	0.08391915774442629	-0.010996408897313355
-4.143652721141185	5.191949089536986	0.0938774282114459	0.0843792256653006	-0.009904463315721418
-4.014987066173259	6.398560350145364	0.01040923075254065	0.006095117026987579	-0.007761671449135278
-4.102160277057983	6.226155071234556	0.022019671066332062	0.017342610218985623	-0.010279123691340396
-4.158587255864665	6.1200098173878565	0.02939615261458623	0.024562751793499038	-0.01220018278946541
-4.284793079351208	5.824858607178209	0.04954840904457777	0.04239918250317262	-0.01816475114975342
-3.6322745368198053	5.1479752237781815	0.10012782511349981	0.0885435943822764	0.024727737358258985
-3.7520724673596213	5.133869891353276	0.1003255514429712	0.08922466244529749	0.015716211291577454
-4.068810461062704	5.185234828589743	0.09506155425127841	0.0852582414085931	-0.004945904288851309
-3.4079134276844885	5.238028583704212	0.09737236041196408	0.08238561972105163	0.04085002497030579
-3.870611147185512	6.723331704642558	0.010716594363642877	-0.009566911077791382	-9.7729713900171E-4
-3.93550508782948	6.569124366309313	0.012690085523968428	-0.005396542377188977	-0.0029477731238323973
-3.083077723553127	5.477621858005871	0.0921042028343062	0.0647170043007564	0.06494025479859669
-3.2016356353304536	5.395281637801698	0.09483219230216577	0.07162292785704628	0.0558315321527836
-2.9250367521464256	5.618751443255416	0.09723197865351849	0.05426605067093784	0.07758904231896539
-2.808073832376915	5.742408533499555	0.09976171367915884	0.04547223565332141	0.08603977351415103
-2.561109083068193	6.012828978318681	0.12349725031804078	0.026017283267259966	0.10684984894717395
-3.6562255957727294	7.214473650128381	0.02987775881292011	-0.025066800504085277	-7.583170538927933E-4
-3.592522873141893	7.34008329807876	0.05401844151443268	-0.0441455320731818	0.0027814473876384273
-3.54328167840365	7.470859406778205	0.06103162668779141	-0.04987717383143032	0.0031432991686338196
-2.1477862434435124	6.617732931249476	0.19695237420934814	-0.02746222779531559	0.14822897543860047
-2.178221292733067	6.571855578800015	0.18999156625316188	-0.022427464743510286	0.14557797895700617
-2.0648331524982755	6.7576354797203635	0.21666085921396616	-0.04254988501778458	0.15588202158663597
-1.8849213199230619	7.066868042911974	0.2598797678323207	-0.07574002923136802	0.17195420393442606
-2.4120263893614973	6.229400814325045	0.14843583441984018	0.00801772700025808	0.12187022353627404
-2.5361866250272955	6.047252036713077	0.12601102298962774	0.024034222850596167	0.10895234179742802
-3.935819787141531	17.984500048599497	1.162768223554563	-0.6321414364758733	0.12464287358966619
-3.78336958602557	17.993315823553566	1.1531648542492527	-0.6346557026807982	0.12264002879742952
-3.427077741744119	7.766058137175304	0.1391830581127856	-0.1108791552047367	0.007650927477451252
-3.406569881135219	7.832445527304884	0.14955704420945226	-0.11822642229255327	0.008001947052796261
-3.395983191054093	7.883794864942119	0.15765398896058463	-0.12357634875952937	0.008601297033873714
-3.3371281060386737	8.150918617555703	0.20361432474416047	-0.14967847857992822	0.011059197856653512
-1.278169408830863	8.48437433428823	0.4586979656049487	-0.23220532304314695	0.22242370737028946
-1.4540629241815408	8.03470965362341	0.3963746741934886	-0.18213095108434246	0.21136451118527083
-1.8167261401452421	7.208011822579171	0.2786774301142845	-0.09088066487001806	0.1793149780968522
-1.5523830370140876	7.789776732269239	0.3608863352045868	-0.15342147799614714	0.2017000606942166
-0.9410764433027281	9.405038530050247	0.5757809553910175	-0.3275233324020833	0.2367651827975292
-1.0329367331417418	9.151234284338832	0.5445951140457991	-0.303326120851995	0.23362484654516563
-0.7679094447811552	9.95277965234512	0.6343104227832659	-0.3733724955273698	0.24051408147620887
-0.33002843814312044	12.134348277380695	0.8291816331492968	-0.5279223756063126	0.23790452686412356
-0.3357764586920513	12.078843485378034	0.8249682813593647	-0.524544052322031	0.23835396822843788
-3.417433509638533	17.827381727176302	1.1339531689176963	-0.6440076891190725	0.12540872513085768
-3.353382382951112	17.741842308688575	1.1312258217647488	-0.6463790413503359	0.1271426745474079
-3.674832941632539	17.93323560833925	1.1480116652558139	-0.6364957665653039	0.12478285233795572
-3.5409307277999584	17.885907081965335	1.1409870315623611	-0.6411200761575284	0.12452351697912503
-3.1860561960175433	17.549365365355296	1.1233169341537066	-0.6498643168015309	0.12978486253516341
-2.9981130641699174	17.395321314172424	1.1161569945016576	-0.6522847822369195	0.13238897312486203
-3.2165215628928006	17.57820816975883	1.1243881909430926	-0.6488866642063147	0.1296249209834921
-4.1137207324417435	17.95308223849858	1.1775971702306387	-0.6279739565066629	0.12414671271705024
-4.160621080742889	17.795938972454014	1.1843583543689546	-0.6282439329254645	0.12659208205502603
-4.190763877417752	17.70804950350443	1.1881007567813542	-0.6267707110745796	0.1274136671900033
-0.33050020850094985	12.145123827625998	0.8298322106423801	-0.5284146300416416	0.23775091618485564
-1.4343564303268679	16.31909273804294	1.0432938272795103	-0.6591539608514277	0.15884032005017465
-1.3066176526698219	16.0680303809159	1.0333970605336136	-0.6582953871240638	0.16235080594472848
-1.1152979539279455	15.611202681804269	1.015485821509244	-0.6529851752379902	0.17125117504224213
-2.4474803932797915	17.1585224792057	1.0976513055274109	-0.6569740414511775	0.14084891149384315
-2.055761384167546	17.041296048986602	1.0815586425054462	-0.6602676707463386	0.1453205467757762
-1.9984998164489554	17.002629506016117	1.0786649209508241	-0.6600148029088029	0.14678309466464784
-1.5724149375605685	16.580962567434636	1.0545910885654624	-0.661744528607187	0.15405423980034225
-2.9820955633715815	17.38344915169903	1.1155746221556966	-0.6524370806947766	0.1326557995934731
-2.724789042326286	17.256116533629893	1.10681887982115	-0.6547415589817913	0.13674293038900365
-2.531457869203797	17.190304756335227	1.1004515005690585	-0.6567832112457004	0.13893534271065366
-4.183190145794866	17.56540290424019	1.187237931993717	-0.6263126199764533	0.12891027567533586
-4.207099313692599	17.371866069837257	1.1900910087441627	-0.6277894700243033	0.13044536722219865
-4.17345519997633	17.089831976884682	1.1832733702768825	-0.6300925316329116	0.12972128429044774
-3.3148310309893363	8.423923301546052	0.2503455738945748	-0.18075390224109067	0.01130190457735854
-3.3001926290874843	8.663118489326514	0.2879522866608023	-0.20787924277367958	0.010338911017935213
-3.2862287614074197	8.915212706658004	0.32649761513889386	-0.23439934326337625	0.01170895679259264
-3.2794829862540458	9.153166440048345	0.3656311623648574	-0.261842981165416	0.013005017362477172
-0.3805651487088481	12.953841366376702	0.8801355752191162	-0.5673831718633531	0.22511798776058028
-0.4307061904896281	13.36924122248353	0.9062293004975531	-0.5879265574705064	0.21795254449274515
-0.5075965103225141	13.744646939005303	0.9254039275423362	-0.6005349034743102	0.21124669690459608
-0.5977318219793605	14.096499370658435	0.9451523912496698	-0.6147375355632441	0.20349484541947088
-3.2676731937878696	9.605726412719452	0.4341207764571349	-0.30664695708401846	0.019499782567035225
-3.256429234120413	10.042692132374542	0.49873849964248934	-0.34834378076265005	0.02616241491529397
-3.268410707882346	10.416945356274994	0.5476722799068421	-0.3773664262682479	0.031507600400171185
-0.6591870284780542	10.31262568099423	0.6739548445928085	-0.404897249878861	0.24285038250347013
-0.42285288091859907	11.258976825610697	0.7626757916207791	-0.4745946999942842	0.24480398892042676
-0.42939644071267913	11.215805729165236	0.758733805802279	-0.4713282436891301	0.2449455426524376
-0.6312573047807166	10.428088654680536	0.6860366999293057	-0.414850511652111	0.24330247611800943
-3.2903234695987535	10.897386429199772	0.6142319442280375	-0.41830884540129537	0.03804676605335079
-2.987291544864133	17.386535233830127	1.1157806457003863	-0.6524066621397528	0.13256194309960975
-4.164359810315925	17.031866286091535	1.1815004602699761	-0.6301461644249919	0.12993614151427132
-0.7097934901376413	14.466809880080852	0.9649635152482414	-0.6282155102232525	0.19473957499206546
-0.8575672753041089	14.969271293498517	0.9868258320833093	-0.6396664339847422	0.18493645214442284
-0.9532329287786547	15.217415294466539	0.9994169305130095	-0.6470592070625133	0.17868717620990243
-4.1386892518049425	16.602845789463966	1.1659222368286923	-0.6297417915725269	0.12663592650484445
-4.159558946386909	16.976159925336383	1.1793435225765962	-0.6295070041027132	0.12998403653951338
-4.083322820670365	16.225441788462653	1.1465673684992508	-0.6278125359279255	0.12304047437176105
-4.075875945060494	16.183223288394085	1.1442339107318522	-0.6273816284282933	0.12287650829870644
-3.9528003255732322	15.292784673108926	1.0805361442283652	-0.6162411543505362	0.10597902253939734
-3.9992067929440043	15.73055462668215	1.1140063538957998	-0.623706607219992	0.11523342359218686
-4.068371905853679	16.139351008679608	1.1411184649028454	-0.6266269492254608	0.12225372945509494
-3.903746688804401	14.691009127397303	1.0309549683452186	-0.6017959806100542	0.09366690582156695
-3.86987704440043	14.375574603567006	1.0025144702660624	-0.5920162153295003	0.08834556510320715
-3.9256796422272324	14.820378173973397	1.0420865598131392	-0.6046662482541015	0.09604605687408121
-3.9497350317267026	15.228464150498013	1.075297607179703	-0.6145780567683252	0.10470459352288115
-3.7268568443784513	13.894308007070336	0.9559645859805153	-0.5791164350837712	0.08101406876025256
-3.698215854277132	13.779058127098043	0.94449938490744	-0.5754565038484201	0.0793081931568121
-3.6779639093146645	13.673870011895303	0.9333387054608513	-0.5708115357508967	0.0779927036454222
-3.571181750067259	13.33170586472178	0.8980052174338924	-0.5593142289748549	0.07288843974417117
-3.4835043026903465	12.977876322076302	0.8590469087094524	-0.5423294565977664	0.06967638079676128
-3.404126025364066	12.339701968592273	0.7903040614422125	-0.5126572446182385	0.0587325813073443
-3.3488293333994186	11.895449310153229	0.7361291338289595	-0.4842952065133226	0.05330665342072216
-3.300315153385468	11.14083500028607	0.6463712948344827	-0.4373050581545731	0.04153509328486196
-3.9511621749674837	15.271050023970451	1.0788238998847297	-0.6157600800057292	0.10565136016414238
-8.244373317370188	14.628658956740194	2.6565469769269004E-5	-2.2042634292059092E-5	-1.454136573128224E-5
-8.208489142862772	14.204433859089825	2.5722602315758818E-5	-2.1102302310883255E-5	-1.4474252112438206E-5
-8.193734077492797	13.966873422743047	2.5256822644987216E-5	-2.056800767705154E-5	-1.445411318145334E-5
-8.232676222944097	14.462837941075223	2.623439001321162E-5	-2.1680219390258824E-5	-1.4511282123290474E-5
-8.19035693955016	13.837323106092928	2.5007823585213868E-5	-2.0263812008004096E-5	-1.4459176693007143E-5
-8.113167709168138	13.369167772280294	2.4056696079594702E-5	-1.9206722235693918E-5	-1.4326818691643895E-5
-8.077142174814208	13.181783020574018	2.3669719522442888E-5	-1.8767589301493266E-5	-1.426831273537804E-5
-7.967407351985131	12.816549861797377	2.288839469342689E-5	-1.795075117078345E-5	-1.406047661240697E-5
-7.4202031915344335	11.241546128091116	1.941944314118826E-5	-1.4372648141964948E-5	-1.2945592672318317E-5
-7.380855782333087	11.139150568907128	1.918258858919573E-5	-1.4123675613029626E-5	-1.286117765370106E-5
-7.603903539139292	11.751642921695533	2.0550377286994203E-5	-1.553984739661314E-5	-1.3328332651985973E-5
-7.696154479064555	11.994745340563997	2.1093774709197756E-5	-1.6086692406425322E-5	-1.3523497634545788E-5
-7.744684776673163	12.145936214046198	2.1415501069782133E-5	-1.6419982884277097E-5	-1.3618376735427799E-5
-7.337783016568444	11.036160898112158	1.893723896525423E-5	-1.3872164394905075E-5	-1.2765060067802299E-5
-5.478513842259125	7.328297301269693	1.0233476844266111E-5	-5.310345868698199E-6	-8.6623832253532E-6
-5.496335515484936	7.350666297835906	1.0293680279732226E-5	-5.354532701237852E-6	-8.700506571420292E-6
-5.513292533723025	7.373441024034741	1.0353066649313148E-5	-5.407499213764498E-6	-8.736689701550174E-6
-5.7782594324877365	7.704138241466704	1.1326147528597574E-5	-6.140123413470104E-6	-9.367692421521997E-6
-5.226288884072366	6.97442447090005	9.300259579640335E-6	-4.416179150304377E-6	-8.102856321759E-6
-5.1320395346395955	6.880771446866525	9.001667209853736E-6	-4.217724739456591E-6	-7.890214052147674E-6
-4.981658732436152	6.746084424883188	8.52726034428004E-6	-3.871856564410377E-6	-7.527772687914129E-6
-4.872230788355059	6.663668971542325	8.176561615978328E-6	-3.6673017987294398E-6	-7.25482517957795E-6
-5.95993806317256	8.088641025459268	1.21630307525716E-5	-7.138259172624863E-6	-9.737565679202277E-6
-6.156106083074739	8.43849134717127	1.297104882822175E-5	-7.88488575496615E-6	-1.0157937564958071E-5
-6.3622803987511345	8.893710900037291	1.3986371248586682E-5	-8.996687633754624E-6	-1.0591865851604893E-5
-7.037730777065047	10.279206689455364	1.7208676537526432E-5	-1.2121196082101224E-5	-1.2097364445001861E-5
-6.511291309796823	9.166024915663732	1.4623533796522064E-5	-9.54223476503459E-6	-1.0933042260916722E-5
-6.961309529005052	10.091919377967345	1.6788987414791556E-5	-1.1696724657616692E-5	-1.1934325061932947E-5
-6.976746835639336	10.11701394282087	1.684750033741117E-5	-1.1746183636827925E-5	-1.196653017194854E-5
-11.149672852779776	19.026028297048256	0.22436381847498846	-0.053343136760157416	-0.12379011080662719
-11.177286946315288	19.099277703541333	0.22565891319936812	-0.05533946822717281	-0.12433950354590248
-9.18227086019565	22.941744559833715	0.21399912027518153	-0.14361746983419943	-0.07843130288514781
-8.933979733519063	23.042297787756027	0.2089064822945193	-0.14585951255105634	-0.07166148388808202
-9.497726748011418	22.723004536194928	0.2185118775645827	-0.13828943439138972	-0.08616305809310168
-11.201816179455392	19.362671115833425	0.22756677475897624	-0.06160406851982225	-0.1243280294035681
-11.022193536741858	18.71762456011473	0.21897686235908875	-0.045547235811619145	-0.121413406598637
-10.948655511422155	18.634752597804788	0.21582020898887636	-0.04300317456327033	-0.11964608839289825
-10.739200803101152	18.414265673982754	0.20733402718882055	-0.036816496149899125	-0.11486039278015618
-10.426129079411938	18.242868662510936	0.1938077187346407	-0.030895119531267952	-0.10683724863239434
-10.351495060601314	18.19934593348884	0.19059933949635666	-0.029554142064183477	-0.10491876969954506
-10.276659955502009	18.164399203559437	0.18740007805647235	-0.028389468251228216	-0.10308869508558623
-10.051706148564318	18.092298620546728	0.17723259874414116	-0.025528622177418858	-0.09687370612588203
-11.220597943108505	19.547650220008503	0.22890539865232384	-0.0659415516250237	-0.12429275925290256
-11.213232813518047	19.613678726955158	0.22902141419207503	-0.06723832274614808	-0.12409372915268524
-11.167862918473158	19.983763373685665	0.22983233879202208	-0.07583522165067708	-0.1224310526356831
-11.119734753615504	20.180895538942224	0.22993850770046964	-0.07985865324792923	-0.12147230191688821
-10.889962382093142	20.81510177874138	0.22891294209104848	-0.09380839049655368	-0.11618463804624647
-10.989883259185685	20.57314650704364	0.22943552266184192	-0.08882570454470354	-0.11817301554736565
-10.670647697607485	21.25443563231954	0.2278284284448147	-0.10372202586887365	-0.11139306619938497
-8.656589193032165	23.077778160673812	0.20143202137224564	-0.1460763718028165	-0.06467736541655712
-8.262164632393056	22.97490850022338	0.18743145247355378	-0.14166207632153835	-0.05363424711283725
-8.093510801985081	22.896766634500132	0.18086698739642657	-0.13892208747508783	-0.0494210712984155
-7.68989912608717	22.564207698669875	0.16232891854642234	-0.12737185735748738	-0.038370351423185636
-10.61906467426591	21.352055718189742	0.22758423418942644	-0.10573341566345977	-0.11047964493665707
-9.936768220586934	22.310409278173573	0.2237231668038102	-0.12834052908482504	-0.09633988448107872
-9.627937960973474	22.62487940796674	0.22055115062040573	-0.13604923854872278	-0.08915280408656345
-9.573169961095976	22.676544366109272	0.2198917022398767	-0.13725806065239612	-0.08796537926866758
-10.134279956953314	22.058148587414195	0.22468797215106173	-0.12203898495131904	-0.100779726206599
-10.304582249602808	21.836678921374176	0.22604376304707097	-0.11697043645845642	-0.10417252396289914
-10.555587977067566	21.45179651669559	0.22714429328416946	-0.10783838628935077	-0.10938197461709266
-9.871150253323467	18.04329134881533	0.1692424109598914	-0.02357605341847485	-0.09223928014278476
-9.4491510421968	17.986087424675254	0.14868091893480181	-0.019666016733399332	-0.08021190456514524
-9.39405468440286	17.97674307009461	0.1460354006726094	-0.019204426404729382	-0.07872251418613527
-9.318824933668623	17.968766098777905	0.14212800490159522	-0.018561864368756505	-0.07654899799794343
-8.866655676614846	17.930756511797174	0.11880934985327095	-0.015081414597216649	-0.06315489022308962
-7.460370084706861	22.326890903804703	0.1513238235056182	-0.12007418301738979	-0.03321341430036457
-7.181921823170052	22.004421546653404	0.13668995189138083	-0.10895916663201702	-0.026344732879377213
-6.980050576019263	21.793148493492453	0.12718405000666733	-0.10254709475329421	-0.022111111743059384
-6.576542696581086	21.409318391621486	0.10901870543317965	-0.08963824882789709	-0.012953867503208162
-8.591810565175942	17.924390418426363	0.10337071099687548	-0.012881046955308595	-0.05472646208165145
-8.160987566235585	17.895824611247768	0.07647854390107364	-0.009164618659736926	-0.04012184042502361
-8.427526747689353	17.911776804777684	0.09331985028827129	-0.011514849183975563	-0.04929016407933585
-8.540982568507179	17.920050757602066	0.1005443498457697	-0.012504987285821853	-0.053185917018024026
-5.864615339578987	20.755750631962357	0.08098210834337771	-0.06899880325177943	0.002504799486691482
-5.543802938210256	20.38074487517408	0.06761388375875567	-0.05708884155933737	0.008915028598247145
-6.504364858334945	21.34437545298176	0.10609645334238406	-0.08774681350513962	-0.011555088020614439
-5.970918121132899	20.87023242852833	0.08529245314712801	-0.07215145219860106	6.499484320131432E-4
-5.171797381464162	19.89737251545445	0.05287359834055384	-0.04458182724683954	0.013598485290383763
-5.0245480447987125	19.683822661130662	0.046760631697456506	-0.03831757385669682	0.015708594770744252
-4.900152014728899	19.401774462066626	0.04039757445031935	-0.032078394818656354	0.015605937307815163
-8.045165203849148	17.895237150670994	0.06668401274762172	-0.007887791414879422	-0.034613957133254415
-7.828330068792466	17.887207984644846	0.047106563063742	-0.005812429077684984	-0.024173244606590386
-7.588389628929521	17.819549385161938	0.011128283023550253	-8.786368868394564E-4	-0.005809836908175213
-4.683175416995011	18.92056128922509	0.030256184051890733	-0.022166469691998196	0.016571265428229762
-4.557131527726211	18.533459102138394	0.02420522356707626	-0.017225925973792813	0.01519105126787092
-4.377707594286538	17.57417867700677	0.011618206583358288	-0.006637447223925093	0.009456944676117324
-4.375950900357417	17.526057226949376	0.010903454799706494	-0.00610538751782098	0.009007542702970661
-4.484941864981501	18.19838652331461	0.01846901707891728	-0.011945446058167383	0.013433300464848218
-4.372825752777866	17.497105804998277	0.01060286261757793	-0.005949627061005837	0.008758056267369047
-4.260063754969469	16.957122878843833	0.007628867718412569	-0.0036466996656530828	0.0061429817862799834
-4.2543796491463395	16.88173839584814	0.007123884063719916	-0.0033887563910014323	0.005677586809107878
-4.172479120773178	16.325671413989923	0.005466051419213599	-0.002094624390569605	0.0038854600308371946
-4.151871519508384	16.155447405066244	0.004943490794660277	-0.0016618154694213478	0.0033035906020254463
-4.144035245207647	16.121454065378032	0.004917714490329696	-0.0016199423486423427	0.003250365452056296
-4.072421898747817	15.289956430567175	0.003115181206029176	-4.1937888683522806E-4	0.0015922153313584428
-4.095328121705499	15.489697359268533	0.0034590573394106686	-6.363177380776941E-4	0.0018380560590679188
-4.118480058777639	15.68595857984359	0.003981172731685256	-9.27603512433363E-4	0.0022721666121208483
-4.140149876500907	16.06180723438685	0.004783638467787549	-0.00153806244255829	0.003132840620323641
-4.179593610389492	14.862900564725685	0.0021243229905712514	4.834668729249012E-5	9.150511796619001E-4
-4.129583690004605	15.034457843656845	0.0025093465419346647	-8.861639377506466E-5	0.00116311373381683
-4.332504046130264	14.727261534199787	0.0011053245442857378	-4.1537398569031666E-5	5.204218879898678E-4
-6.864381120883843	17.824925970386563	3.2545734573367954E-5	-2.9011855273538105E-5	-1.1885518353057418E-5
-7.111456277637915	17.862901719600874	3.277189221136229E-5	-2.9117775697705588E-5	-1.2483427474059967E-5
-7.361730330183262	17.815658423143518	3.279405954532734E-5	-2.8999874010859276E-5	-1.3085871650526047E-5
-6.699631952192596	17.790187728061333	3.2368583017109206E-5	-2.8920434843608564E-5	-1.1489439596289029E-5
-6.471535900809904	17.65611081898578	3.191168329344993E-5	-2.857292428388149E-5	-1.0943378413228434E-5
-6.01856299486931	16.965651538393175	2.9971245931148667E-5	-2.6925360049976955E-5	-9.877208343970511E-6
-6.018217814642384	16.964954947243214	2.9969360142108038E-5	-2.692372441977832E-5	-9.87639474213734E-6
-6.192614293475787	17.31914560580889	3.092366498533396E-5	-2.774707963680715E-5	-1.0283866408194248E-5
-6.358826975092747	17.562077889890872	3.161952891567104E-5	-2.8342160849035365E-5	-1.067504543007375E-5
-6.018066056155799	16.964687362149334	2.9968643504383875E-5	-2.6923118301122343E-5	-9.876029617360546E-6
-4.908304538333134	14.969355025422521	2.4810931232209103E-5	-2.2539299846967736E-5	-7.299690947106436E-6
-4.894965705707698	14.956384548239772	2.4774688249749598E-5	-2.250982818648365E-5	-7.269240598508284E-6
-5.522668475480044	15.89108446419409	2.723177706329467E-5	-2.456103703156116E-5	-8.737287670064447E-6
-5.590293973325887	16.02332329799043	2.7566452163326072E-5	-2.4844856143826922E-5	-8.89446657649546E-6
-5.62503595550961	16.102423683804165	2.7763378284853134E-5	-2.501421983339081E-5	-8.970847891254643E-6
-5.79838945170203	16.47567517825189	2.871202477541396E-5	-2.5832609610444385E-5	-9.372234896096554E-6
-5.818300420163335	16.518599132988257	2.8819625819411267E-5	-2.5925668240550022E-5	-9.415317891167099E-6
-6.016563718580136	16.961325465432818	2.9959990824439093E-5	-2.6915628588840043E-5	-9.872548144364267E-6
-4.911331118979538	14.97328547513143	2.4821606832519654E-5	-2.2548116430130614E-5	-7.306902197437757E-6
-5.0735700023776875	15.16993664121582	2.5354440700164778E-5	-2.298446788981534E-5	-7.68601219430065E-6
-5.223708594183212	15.375437594116095	2.5901414036656734E-5	-2.3440423617087124E-5	-8.03459505660542E-6
-5.2244114000787105	15.376332166246335	2.5903795405164767E-5	-2.344238494455295E-5	-8.03620749183268E-6
-5.424504479191739	15.698092793846305	2.674016042104161E-5	-2.4141264710600477E-5	-8.505264793092276E-6
-5.22565127061393	15.37825402853767	2.590876634294407E-5	-2.3446556041926247E-5	-8.039039377407792E-6
-4.7077301313837365	14.774519111724057	2.426720715616505E-5	-2.2095735149411172E-5	-6.843795064657478E-6
-4.675015183440867	14.74800878513003	2.4194737092758722E-5	-2.2036103021083327E-5	-6.772814350440448E-6
-3.7658512309524754	7.028045440845924	6.775219220027464E-6	-4.862372633381769E-6	-4.710031556120484E-6
