# Supplementary material for: Thyroarytenoid muscle fiber orientation regulates the ability to modulate vocal fold vertical thickness
Source: PLoS One. 2025 Dec 4;20(12):e0337735. doi: 10.1371/journal.pone.0337735 (PMC12677544; doi:10.1371/journal.pone.0337735)
Supplement: S4 Data — (ZIP) [file pone.0337735.s004.zip › Male/contourA8TA9.csv]

% Model	Angle7.mph
% Version	COMSOL 6.1.0.357
% Date	Dec 14 2024, 03:24
% Dimension	2
% Nodes	720
% Expressions	3
% Description	Line
% cpl1x	cpl1y	Displacement magnitude	u	v
-11.968005616002486	39.650844643500406	1.584053677688336	1.9955849347621973E-4	0.19819043015396692
-12.100925229184412	39.521184251215715	1.5821485952538668	1.9850140765071873E-4	0.19820573356071355
-11.810234379374002	39.74293127707726	1.5854041280514841	2.0031292687969237E-4	0.19817904742718923
-11.76596306338081	39.775513356632324	1.5858830178183174	2.0057894811862037E-4	0.19817511338300053
-11.47739948826791	39.862189693672036	1.587156083469269	2.012870842438458E-4	0.19816325847761068
-11.258980847445656	39.857881496438054	1.5870905525728092	2.0125143443770174E-4	0.19816196090741905
-11.716143543792246	39.796222579001906	1.5861867418323523	2.0074904315843517E-4	0.1981724364941725
-11.163938214941039	39.85365079891891	1.5870290636836228	2.012136573225704E-4	0.19816165431015725
-10.796207435616262	39.85090503287166	1.5869880674704948	2.011813351499941E-4	0.19815897561022142
-10.709496869932108	39.85039381204079	1.5869799692332163	2.0117388731722487E-4	0.1981583302908369
-10.37169574884199	39.850036177539195	1.5869741264286414	2.0115909309558746E-4	0.19815563637459624
-12.13512273325702	39.460672833157	1.5812599484084562	1.9800879204551414E-4	0.19821264859925042
-12.240660142730178	39.24849072022055	1.5781451054933378	1.9627999142406467E-4	0.19823677718586158
-12.227325367848685	39.08705965880899	1.575773082922916	1.949694350738581E-4	0.1982543764520064
-12.205740642978935	38.979124391808504	1.5741886550554725	1.940927975426375E-4	0.19826604030917638
-9.681369688821853	39.850002288818345	1.5869675243977384	2.0113409382294502E-4	0.1981500650389825
-9.209886193231677	39.8500022888185	1.586968783151224	2.0111255721333605E-4	0.1981462601759128
-6.503691158131879	38.96454001876737	1.5739503208242343	1.9392741388502368E-4	0.19822181430355845
-6.587351156296421	39.29642873129991	1.5788271679471242	1.9660054162466453E-4	0.19818599802989223
-6.771159512318912	39.57700815680421	1.5829472903315884	1.9886377954550751E-4	0.19815662995869965
-6.814129999907874	39.651652838586976	1.5840440746597368	1.994655186894555E-4	0.19814876909998314
-7.229593906641747	39.84203493583536	1.586841436651208	2.010066352087594E-4	0.19813118765636398
-7.181795837296288	39.83706132882147	1.5867683932435752	2.00965903328562E-4	0.19813134913495337
-7.033567159296577	39.76166368437849	1.585659426178999	2.0035639387172224E-4	0.19813844346995485
-7.6946177519140235	39.85300356006798	1.5870050742713715	2.0109780652333747E-4	0.19813372396980936
-6.488283836647731	38.91091546805024	1.5731630986441116	1.9349387363873442E-4	0.19822758502005272
-10.243595360807257	39.850002288818345	1.5869736804578354	2.0115216325906996E-4	0.19815460486095748
-9.730298368089413	39.85000228881833	1.5869680729473687	2.0113568104999414E-4	0.19815045963151542
-9.743014193148053	39.85000228881833	1.5869680365885004	2.0113635947588795E-4	0.19815056222212726
-9.085341826788042	39.8500022888185	1.586967877714867	2.011088346685242E-4	0.1981452551254368
-7.779783738995952	39.851154726690396	1.5869797567226727	2.0108238910255405E-4	0.19813461337173163
-7.886706964608754	39.850916601280545	1.5869747693398017	2.010843409844729E-4	0.19813550118468748
-8.209330570361047	39.849987794146756	1.5869681548445083	2.01078159120604E-4	0.19813819862415738
-8.699211804792647	39.85004545472901	1.586971593002568	2.0109095419356603E-4	0.19814213822087073
-8.427966558711145	39.8500350871401	1.5869670943200633	2.0108646957194102E-4	0.19813995343847002
-12.152615457473026	38.61822056218743	1.5688871625937195	1.911713087184605E-4	0.19830519768464225
-12.150457207342695	38.60568225439725	1.568703175503924	1.910697733948922E-4	0.19830655541673786
-12.146591986235311	38.58859764700979	1.5684521858585443	1.909319106240105E-4	0.1983083980794174
-12.074238696384148	38.24828133015453	1.5634571734809573	1.8818019439594295E-4	0.19834513916442287
-6.441829287929373	38.514252064367554	1.5673396582556307	1.902946211069842E-4	0.19827081577826433
-6.4796557750756225	38.830935381536946	1.5719876079373907	1.9284955220006105E-4	0.19823630809611342
-6.431316994593285	38.355730965701305	1.565010918120707	1.8902186131686038E-4	0.1982881588382209
-6.415000660473024	38.12021737547059	1.5615539510084362	1.8712546222140805E-4	0.1983139155629159
-12.006552716049852	37.91928976266428	1.558623604212815	1.8553084202299996E-4	0.19838067821984676
-11.966773292852782	37.7322909897182	1.5558792364072094	1.8402490954854873E-4	0.19840086679622407
-11.899335717233097	37.41624344712912	1.551237142090137	1.814901020432654E-4	0.19843498701310747
-11.86072968481382	37.23337054820751	1.5485536907039665	1.8002012660127452E-4	0.19845473273402806
-6.405495081109018	37.81045524455644	1.5570031530374058	1.8464105340794515E-4	0.19834789132957376
-6.3802834672144035	37.49850283645258	1.5524251735986987	1.821384768219425E-4	0.1983819829039595
-6.34327199449609	36.990127261889924	1.5449579777044133	1.7807988360888895E-4	0.19843757343000185
-6.3346776499635205	36.89181710192548	1.543516604391071	1.7729375991372905E-4	0.19844831146870892
-6.327277488709939	36.80573234114482	1.5422539891086908	1.7661015216198863E-4	0.19845771695706715
-11.839379859361392	37.12464213602315	1.5469558936893224	1.791496779039862E-4	0.19846648651879448
-11.66031709327127	36.191536938073696	1.533258121608958	1.7170997183269497E-4	0.1985673851008008
-11.619905720758748	35.962379473002436	1.5298983727858586	1.6988870439047418E-4	0.19859219214787938
-11.730360249335298	36.58305483766412	1.5390120722502323	1.748184975953234E-4	0.19852500761197991
-6.248695444183289	35.88284413383002	1.5287169759548282	1.692632294217908E-4	0.19855853812983848
-6.190644674951313	35.36621719878445	1.521131088452754	1.6519910450935103E-4	0.19861487957138202
-6.146329446134891	34.860882297696094	1.5137176602217108	1.6120036531259098E-4	0.1986700748011457
-1.0600869276340483	18.316100001774196	1.2713317224949372	3.941407457527395E-5	0.2004520942381801
-1.0459016161732135	18.37692181363064	1.2722199885908565	3.984113907357076E-5	0.20044531456918324
-1.1744205707972624	18.153797557800345	1.2689590985495365	3.827509483474965E-5	0.20047072098989815
-1.311326192584243	17.97535615877772	1.2663519147805178	3.7022739906235773E-5	0.20049127924567997
-1.386335587551091	17.922671465764726	1.2655814828888365	3.6653905395512404E-5	0.20049759098148118
-1.650548821745367	17.757514160475903	1.263170195626211	3.549772270879917E-5	0.20051758070571352
-0.9718149006219283	18.630446296863695	1.2759272898106353	4.16227440741359E-5	0.2004169494078482
-0.9542349860686515	18.852537320770427	1.2791724560028088	4.318413531572309E-5	0.20039243174343685
-0.9467123425971604	18.932059856972355	1.280335794850566	4.3743884551339515E-5	0.2003836442626517
-0.9488912973033679	19.009058522305217	1.2814611547061483	4.4286244815198505E-5	0.20037520159782735
-0.9602591937381534	19.185733594449147	1.2840453926035986	4.552955194322107E-5	0.20035587539643843
-1.0005126263859143	19.36574217623491	1.2866757667709279	4.6796633516667074E-5	0.20033638477626203
-6.05347281998843	34.07388368729615	1.5021842282662303	1.5504780808110386E-4	0.198755862845375
-5.779746191862431	31.198536783186327	1.4600022311275511	1.3281162623874737E-4	0.19906980916414635
-5.81260308842713	31.6601371096856	1.4667582376930124	1.363292244932182E-4	0.19901931486728755
-5.898916358898413	32.61341104261303	1.4807572665608242	1.4369403101086698E-4	0.19891520033642002
-5.976331308258205	33.33624786626052	1.4913462586570492	1.4928026224937587E-4	0.19883634081629242
-11.555172919712001	35.57995576034233	1.5242855164974976	1.6687588944786394E-4	0.19863361096737037
-11.427224513094306	34.824469013294944	1.513198741691892	1.6089282626646214E-4	0.19871543630335275
-11.302991741507174	34.01939293201957	1.5013818740852558	1.5459170069388335E-4	0.1988027222759629
-11.26269403333529	33.74326682230424	1.4973392425359522	1.5241667155240301E-4	0.19883267669586172
-10.87492360433819	31.536162433666846	1.4649631914783505	1.3532925185101273E-4	0.19907162699430567
-10.79808267178972	31.096982410679725	1.4585254867561614	1.3201866479632917E-4	0.19911917609546037
-10.515617328365707	29.431210118152052	1.4341139578084003	1.1928864449357643E-4	0.19929960490820994
-11.095255333576779	32.78560916869341	1.483272583542305	1.4500011859416989E-4	0.1989363664983624
-10.374607869233792	28.677418549364212	1.4230519303157432	1.1367108480683997E-4	0.19938115684198743
-1.9007542873442729	17.670028077820447	1.2618914952461664	3.4887753385369186E-5	0.20052894074183908
-2.0779141835942943	17.606247817656115	1.260960407908307	3.444351657924709E-5	0.2005371866936171
-2.421704394542373	17.610906476909	1.2610289220386954	3.448296786130986E-5	0.20053907960450068
-2.5268901597962445	17.60827853304663	1.2609909795566403	3.446687088304802E-5	0.2005401044339969
-1.0157099330243569	19.441588102125813	1.287785372268512	4.733132328479936E-5	0.200328160166626
-1.1062328150339649	19.65851365771074	1.2909568374396283	4.885869512373276E-5	0.2003049665772849
-1.0950141199455286	19.63861486947969	1.290665892695622	4.871853216442876E-5	0.2003070736948792
-1.0936631912571904	19.634142492606518	1.2906004531031658	4.868694184060613E-5	0.20030755548575294
-1.2019485900933222	19.823967402584525	1.2933774389815968	5.00238565760822E-5	0.20028746357656393
-1.2626663164006444	19.90610167368628	1.2945778283743348	5.0600755573142156E-5	0.20027886609391943
-1.3479656887537845	20.02184186709379	1.2962719478804332	5.1414899208594743E-5	0.2002667496240743
-1.3818036936806772	20.069240413165744	1.2969649609756466	5.174942178752582E-5	0.20026177999024553
-1.490043238491493	20.21081153288452	1.2990368955215903	5.274437420586135E-5	0.20024698620528436
-5.495158991359491	28.68268136418761	1.423098862366925	1.1376820654855613E-4	0.19934423187780823
-5.507477156915547	28.790577524822243	1.424675645765205	1.14568102164725E-4	0.1993324600617103
-5.640376413522405	29.93509919763994	1.441468534405018	1.2319871238022968E-4	0.19920763782895962
-5.66674537726079	30.200894570944342	1.4453574848007518	1.2519304558598622E-4	0.19917861516285335
-11.232964758328787	33.56280133293661	1.494688888415841	1.5099517279990596E-4	0.19885223141644795
-9.890707351552885	26.584105713780335	1.3923628787747078	9.812447383981931E-5	0.19960699863722825
-9.499209611630052	25.463046361573806	1.3759420453771887	8.997895538959384E-5	0.19972703362302274
-10.251371607480321	28.08873461337165	1.4144217780327875	1.0922173855121005E-4	0.19944475414536122
-9.949856872037069	26.81141811544305	1.3956956427698501	9.981942163218267E-5	0.19958251953339043
-9.409620206466	25.28683176907262	1.373353229089598	8.869125416771584E-5	0.1997457053875146
-8.975776833099328	24.413789608181347	1.36059482406481	8.245533622634E-5	0.19983834034952355
-8.450931047688341	23.67686534172989	1.3497761316630013	7.717824597886777E-5	0.19991542937939666
-8.315280225053407	23.486682331666373	1.3469995371255388	7.584503125535033E-5	0.19993534036753727
-8.109310669822081	23.245736403988893	1.3434665853762828	7.415806116622216E-5	0.19996033419636725
-5.04821833795282	26.35030357792787	1.388925171896697	9.64908330943625E-5	0.19959739418272138
-5.072511135861281	26.457154341834364	1.3904859374871958	9.725685143375605E-5	0.1995858146080515
-5.319014801988768	27.6151602307035	1.4074530754530805	1.0579542890276359E-4	0.1994602954125187
-5.298549699956672	27.508324942348306	1.4058906839526877	1.050181624883294E-4	0.19947189522966294
-1.6547952866665352	20.435138707303928	1.3023164210780562	5.432188167931717E-5	0.20022349708054696
-1.7068462026965912	20.505043732104994	1.3033397774156061	5.48152951583441E-5	0.20021618287801407
-1.8328638043067826	20.675856534446993	1.305837613844861	5.6017901127252444E-5	0.20019830095404006
-1.9146876228856835	20.78271581099791	1.3074019921152895	5.676927008324987E-5	0.20018713514244757
-1.9589596542270868	20.838178803681924	1.3082126131674863	5.715676034765099E-5	0.2001813515205067
-2.2267902915590323	21.173727916983232	1.3131295905433755	5.9524564479722515E-5	0.20014636471093566
-2.4765836027203294	21.524027437877677	1.3182473496002403	6.198831387539958E-5	0.20010962649480754
-2.510632075597485	21.56945277354053	1.3189133793844583	6.231106537971617E-5	0.20010487555692028
-3.4170539347823667	18.323036770820913	1.2714399228819975	3.949038478130438E-5	0.2004678240955363
-3.3613588547056894	18.26201824120377	1.2705480722449032	3.906289549655756E-5	0.20047413853080776
-2.8302006677410443	17.7685842180935	1.2633331473056764	3.559658329241869E-5	0.2005246176887021
-3.0213186080937637	17.882690433716814	1.2650018091022024	3.64003568197817E-5	0.2005134199616701
-2.9853774190574067	17.85333337493745	1.264573250032113	3.6194222387614914E-5	0.20051639428792986
-4.904236518511963	25.91960781073081	1.382605145994463	9.337968867178576E-5	0.19964371854091306
-4.723668736196532	25.314951331292864	1.3737585913396904	8.898051955723003E-5	0.19970889684740234
-4.604679940346854	25.051089745874435	1.3698848367571472	8.705832229095292E-5	0.19973704274315512
-4.281370486848969	24.383328411417228	1.3601263033060573	8.2291024086658E-5	0.19980816343961597
-3.2125741016240386	22.611557155864187	1.3341648149841001	6.967269838965766E-5	0.19999530484052278
-3.272014261258436	22.70654698603269	1.3355526173437113	7.03410407370434E-5	0.19998528375860938
-2.5518384799861815	21.63096481182497	1.319813020483001	6.274894196711922E-5	0.20009840792015277
-2.8735384712196232	22.08009398368013	1.3263920394653366	6.59176615920005E-5	0.20005132193052003
-3.1756044296995665	22.556944434453374	1.333364073543252	6.928994914370526E-5	0.2000010467012709
-4.545571876999899	19.652622560032107	1.290884669310118	4.881592508185629E-5	0.200329715859694
-4.424895516455141	19.524062222800467	1.2890048946929795	4.791916643241082E-5	0.2003429987978887
-3.958958611653594	19.00470136406695	1.2814066427415105	4.427202053341456E-5	0.20039675996645404
-3.8782730930382083	18.915322300283425	1.2801013092406448	4.3647196535055175E-5	0.2004060160988113
-5.025563667731989	20.107549344377823	1.2975511834410565	5.202563384973814E-5	0.20028314599336172
-5.277731362781373	20.350988119887234	1.3011038530711372	5.3718281028816256E-5	0.2002581587012157
-5.606549304112775	20.6598148798465	1.3056319136734609	5.5907687588199145E-5	0.20022658177452446
-6.131048509468386	21.17349677678001	1.3131357777023371	5.9500959965939595E-5	0.2001738315688399
-7.17416985769136	22.198608654304337	1.3281349497945305	6.671704586525341E-5	0.20006862079432852
-7.6413332318231895	22.67125431062098	1.3350748490275863	7.007833479476282E-5	0.2000200568427784
-6.9150129554945305	21.927639425126234	1.3241822753227435	6.483112099305338E-5	0.20009656522696595
-6.31895859009996	21.343154735881807	1.315629290886513	6.071287205283783E-5	0.20015654530577778
-6.618255579081206	21.642875823077	1.3200028469699585	6.283272579130633E-5	0.20012574941376696
-3.6680004015474728	23.30103040805593	1.3442682154042782	7.45459578381697E-5	0.1999227547226046
-3.83446762916781	23.580833568731567	1.3483609896045288	7.656182638854774E-5	0.19989319477805967
-4.071443328978513	23.987709649252928	1.354324313700514	7.94259068091254E-5	0.19985014094875053
-7.640251545310057	17.586782544931808	3.3502007500785304E-5	-2.9541679456273756E-5	-1.4037545667658534E-5
-7.509356374993602	17.79911102953117	3.405310284818483E-5	-3.0092203633876026E-5	-1.3851549270650032E-5
-7.6989388334005735	17.4903691638282	3.3271538048344757E-5	-2.9309985969537386E-5	-1.4124854875709158E-5
-7.762103216471637	17.30759444679789	3.2835969239068216E-5	-2.8864954226030854E-5	-1.4207484540516103E-5
-7.821162534822876	17.152686250634986	3.248435175700576E-5	-2.8497425553999105E-5	-1.4293382019222307E-5
-7.87221896818102	16.9473112831706	3.20324855045175E-5	-2.802158556086747E-5	-1.4362809244045568E-5
-7.921170402924522	16.753942907049066	3.1610192359662925E-5	-2.7573303852026942E-5	-1.4430150918290752E-5
-7.9783869673286425	16.470761822820492	3.102097884429599E-5	-2.693783585848745E-5	-1.450908883228204E-5
-8.003886469325913	16.357472230499454	3.078620537961509E-5	-2.6680519890638127E-5	-1.4546803779552649E-5
-8.041803974825056	16.197407590250943	3.0480799654942953E-5	-2.6329048557513856E-5	-1.4616332974158973E-5
-8.11957094103931	15.808141817188318	2.9730193932973218E-5	-2.5477233348100666E-5	-1.4748668489183022E-5
-8.094241908274963	15.975737091845481	3.004869613380475E-5	-2.5838514270987048E-5	-1.470412152062547E-5
-8.149959289733443	15.594634263864748	2.9322247625947252E-5	-2.501143952613045E-5	-1.4801423756941173E-5
-4.487015489615116	14.591722761896559	2.4708642849020985E-5	-2.2587416606300265E-5	-6.5345207507174165E-6
-4.416731324563106	14.512870608922288	2.4500497271108757E-5	-2.240787290837255E-5	-6.376555106365032E-6
-4.329055028394281	14.412978776001905	2.422937364566322E-5	-2.2173458191356668E-5	-6.173865703345264E-6
-4.19303203891211	14.248275933735142	2.379430901641947E-5	-2.1795371787525222E-5	-5.862670268888171E-6
-4.178965322518646	14.23024927967746	2.3745632471916095E-5	-2.17529301306774E-5	-5.829493080868603E-6
-8.208595369810979	15.125877972768416	2.8495644516371772E-5	-2.403914183100348E-5	-1.4926297627086948E-5
-8.250106284083648	14.883579494882824	2.810863839812576E-5	-2.3564367566861252E-5	-1.5009026953186385E-5
-8.184763342662869	15.304083214581624	2.8803908419092887E-5	-2.4402645733870225E-5	-1.4878584276960068E-5
-8.194040568253598	15.203367992185502	2.8619183714079294E-5	-2.4191106658320223E-5	-1.4896788766018933E-5
-4.009503675450382	13.95499929048619	2.304219802053094E-5	-2.1128347251215306E-5	-5.43913736013835E-6
-3.967321215997023	13.879167246534847	2.2842671710336444E-5	-2.0950596941041015E-5	-5.337062033242887E-6
-3.8768075373306097	13.684183745503944	2.234427619732347E-5	-2.0506433769068522E-5	-5.12030064634389E-6
-3.8285567068758617	13.577304042901428	2.207456436396881E-5	-2.026360374899686E-5	-5.0068125714113E-6
-3.679175518096213	13.165512678706849	2.103315792490878E-5	-1.932368164474275E-5	-4.64182420531624E-6
-3.5952780276413945	12.848827743115857	2.0240277236501496E-5	-1.860895923786319E-5	-4.42820273375218E-6
-3.8035301168690907	13.511178334388502	2.1911390054791205E-5	-2.011747480790039E-5	-4.948201833507673E-6
-3.5706258476984103	12.751547870197772	1.9989681251217098E-5	-1.8379924896074893E-5	-4.362108443136923E-6
-3.536337058362929	12.508568926206657	1.9369356174050103E-5	-1.7817549852164867E-5	-4.256458582200362E-6
-3.4943523373487664	12.217884679130231	1.8636866534995894E-5	-1.7150637776200955E-5	-4.132226076476374E-6
-3.476217738039166	12.051206781698731	1.822136101437625E-5	-1.6776370490140547E-5	-4.075817653842301E-6
-3.4381043775288846	11.707787309160882	1.7325774867099864E-5	-1.5956250704773047E-5	-3.945339317487451E-6
-3.4175141432913065	11.442487558596586	1.6658575585676224E-5	-1.534928779404736E-5	-3.87437110240142E-6
-3.390535492772293	10.959938069747185	1.541747307243468E-5	-1.4209837269546482E-5	-3.7603928010957686E-6
-3.391605607580326	10.637069694303245	1.4594064996539881E-5	-1.3447696120770063E-5	-3.730258276492693E-6
-3.3957072198915474	11.125983907025887	1.5831505300664685E-5	-1.4589790937537208E-5	-3.7860935964091975E-6
-3.3933099091125833	10.454525891479044	1.4122149064084348E-5	-1.3007121891361272E-5	-3.7122682200758797E-6
-3.392748642497309	10.363320317554606	1.3884063821494138E-5	-1.2784042730366E-5	-3.701224585493066E-6
-3.3881777990103163	10.052022617744685	1.3091826475467972E-5	-1.2042424657236607E-5	-3.667275443451673E-6
-3.379931059854188	9.65560915900371	1.2086842608041648E-5	-1.1096375063562636E-5	-3.627901825010773E-6
-3.38003327420144	9.645525660619372	1.206211561525998E-5	-1.1073014956174739E-5	-3.62775825369058E-6
-3.380411775956053	9.63612711841371	1.2040051604594423E-5	-1.1051837659846741E-5	-3.628684169384076E-6
-3.4070943292007656	9.209820550583608	1.0997232711744162E-5	-1.0032513887985567E-5	-3.672484737632777E-6
-3.4177904844649305	8.97279793026408	1.0446295510915849E-5	-9.484446541547387E-6	-3.707782290816678E-6
-4.670507470987797	6.528342318175511	7.907969001354275E-6	-3.6275693591048035E-6	-6.975201767009601E-6
-4.472672713765167	6.53165408154053	7.425921439504956E-6	-3.660735779180477E-6	-6.434131623221189E-6
-4.296096768007061	6.564113874181485	7.165079939894975E-6	-3.78740225571934E-6	-6.04445468259439E-6
-4.1907677441120486	6.6201318525786546	7.004810196201028E-6	-3.963576287712039E-6	-5.763501464229724E-6
-3.42823364007561	8.77881073484247	9.976633169078377E-6	-9.01462725296069E-6	-3.725780004735122E-6
-3.440421539484517	8.631632878187974	9.643082168222996E-6	-8.673676940064655E-6	-3.756423169279392E-6
-3.510174069952668	8.051882576425108	8.412071359008434E-6	-7.350307799930859E-6	-3.938545104580853E-6
-3.4654247941708625	8.41479710425795	9.176819861661522E-6	-8.189618507000583E-6	-3.820718357715713E-6
-3.519325274558982	7.974355231943207	8.264920121956574E-6	-7.182853110573963E-6	-3.9723980116266044E-6
-3.8048036653298265	6.960169305120867	7.041718025706347E-6	-4.999289490721884E-6	-4.931851383969041E-6
-3.942941641067294	6.809098812242506	6.927411829501061E-6	-4.5261985863509695E-6	-5.235043242076956E-6
-4.081244662082278	6.715380176995773	7.020161799502174E-6	-4.29812716448594E-6	-5.5424522923315855E-6
-3.557899482821399	7.6388476831782866	7.79468480420923E-6	-6.5690034271501E-6	-4.169822425825513E-6
-3.5506928691402093	7.692857622749482	7.800241346547453E-6	-6.612991194253171E-6	-4.106267666456381E-6
-3.535122007221198	7.8370201875805385	8.039295613036735E-6	-6.901845574151733E-6	-4.045087391809714E-6
-3.5827478111781415	7.560437912809053	7.648964696140498E-6	-6.324945488624526E-6	-4.253375095832388E-6
-3.656557182300242	7.31345080673359	7.379824201002605E-6	-5.808234057276995E-6	-4.530394755461957E-6
-3.741595319822733	7.091603710798701	7.2164905603854024E-6	-5.395737937204417E-6	-4.784523818260099E-6
-12.48823622079036	29.318127189803445	1.1515990858275564	-0.25070447290662723	0.9916009064824924
-12.301573729696075	29.291730374054282	1.100995048606063	-0.2601313193324965	0.9775365650592334
-12.904182385341631	29.37659805299116	1.270187590621193	-0.23285443887703478	1.0089858312415512
-12.704310573905445	29.35687813300677	1.2116622647012447	-0.24150376972002935	1.0024386785604549
-13.215739023882737	29.375039723105594	1.3572978319105502	-0.22087853036292987	1.0073568236299344
-13.289816212405814	29.38416912499247	1.380135713090482	-0.2187647836597281	1.007381598079507
-13.628735756055638	29.408293625969595	1.471663812592143	-0.20605910416824574	0.9954789706753595
-13.761313265189306	29.420327221129604	1.5082787207687414	-0.20157830327738321	0.9911697806936933
-13.789831291953012	29.42263826529943	1.5149708499928531	-0.20094846430382401	0.9895933538527548
-14.193507593470319	29.351006338599753	1.603405471385208	-0.18362609755292886	0.9584340894455273
-14.343065600888547	29.30623263263965	1.630883144227045	-0.17386237749801353	0.9459244362047216
-15.169871121939503	28.7024294022831	1.806246504694408	-0.10466798435036474	0.9061314730565989
-15.025976096323706	28.826575538617305	1.7746311724807935	-0.11502059849439569	0.9113288075378385
-14.704342841257393	29.099582909420015	1.7050804955705077	-0.14071752467466858	0.9242911960326305
-14.77814405518191	29.048154888872233	1.7197116407351551	-0.1334411402087785	0.9198437952383252
-15.194930389272562	28.670268692680192	1.8127883182729039	-0.10374661635210009	0.9053397784466481
-15.552436058935607	28.262388145106144	1.9009674784387673	-0.09336926484304436	0.8910661435678437
-15.65870487864321	28.128694460225432	1.9279129657412328	-0.09093027760340827	0.8864846923194898
-15.420870685895718	28.414489982476084	1.868687308155502	-0.09448266175898165	0.8965573241206756
-16.14669845066415	27.534817692946177	2.0387970838663656	-0.10479250795036815	0.8493231706876866
-16.18902508127296	27.487365967844962	2.047153554461784	-0.10683554319877146	0.8448709963652445
-16.090879730623392	27.60512583812312	2.0260894470704187	-0.10298474085417145	0.8539512891235137
-15.906983759261689	27.83045491742547	1.9855008311684013	-0.09657905856638009	0.8695329586032685
-15.78801336657089	27.974288039163056	1.9584721685352426	-0.09278013363113802	0.8780541468823613
-16.4224657835804	27.241242221715776	2.0853053617562747	-0.12144606054679208	0.8212726947813471
-16.636541644582238	27.015574682657572	2.1093456390793186	-0.1345121684419426	0.7937357674534318
-16.701862721366762	26.948993088668995	2.1125154431510396	-0.13929233190639662	0.7850004699101225
-16.98192097775023	26.67928029930171	2.115273906097062	-0.15840964960185566	0.7536102945398976
-17.086567607533095	26.586911131348927	2.110235685683094	-0.1672989188625625	0.7448357052052259
-16.810764952407226	26.84442366016748	2.1126802534935663	-0.14692087759233846	0.7732161780357933
-17.316197999609905	26.352544552541893	2.0885929608642035	-0.19232946366314513	0.7363288873774799
-17.45518464052986	26.210110438215963	2.074182856878311	-0.20617052415220688	0.7332847802437202
-17.722095738557805	25.895382301413925	2.047245648794727	-0.2536960354641579	0.7433220480453886
-17.72264017583542	25.894744071275742	2.0471813633708877	-0.253791745176073	0.7433406169914201
-17.932597821946576	25.11386146747848	1.9861329954291664	-0.38920833387102904	0.7337796623035829
-17.907096306050956	25.00313633884308	1.9755366687277434	-0.4129264423463677	0.7235781982884127
-17.75267320881764	24.32471147247125	1.9082329878105293	-0.5595971140430381	0.6601331878056069
-17.92944471255859	25.1306830888716	1.9872040280877086	-0.3864809072337213	0.7339756786055076
-17.722777975835573	25.894232143167198	2.0471312165401225	-0.2538955538175882	0.7433261700234893
-17.728945142955695	25.871483784810497	2.045364278203293	-0.2578361405888145	0.7430568497144778
-17.700264955727473	24.192801294244298	1.890714487516932	-0.5919611635036794	0.6333357769393162
-17.492893227235577	23.675149455238873	1.822213804211703	-0.7199649152781622	0.5286588017671844
-17.219818972655105	23.051350814888384	1.7469958088304287	-0.8683003826237553	0.3890309813587991
-17.213682929786287	23.036984749786797	1.7451461267225727	-0.8716616407692492	0.3858781286203707
-17.20651458505761	23.021889840621302	1.743525353917428	-0.875315941692861	0.38222141503925844
-16.72944438496599	22.0265670999435	1.6478051538517269	-1.1044341331433853	0.13250558740705184
-16.772330573218266	22.113599037757318	1.6552493882390293	-1.0858455019244735	0.1544644421013998
-16.97378539565523	22.529669064239176	1.6901227154651195	-0.9931651897363759	0.2592052152860953
-16.69878402350933	21.97001521221032	1.6451246823698478	-1.115570794564977	0.1183543738774433
-16.44523432072541	21.481646309928003	1.6187076336413695	-1.2141568486471226	-0.002946819623835088
-16.38784636008633	21.382208809377225	1.61724260419947	-1.2318273645841777	-0.02774104843590925
-16.10429654720809	20.90765006213037	1.6041274950697257	-1.3169057183661637	-0.1516426217137664
-15.229590069694847	19.59839917871314	1.6223778585274413	-1.4622146647432817	-0.49697311578515546
-15.573303162172023	20.08692966262294	1.6096788497464107	-1.4204104768486228	-0.3696433694164938
-15.762739830454272	20.369577854236137	1.6060715862039403	-1.3895654838821765	-0.2943673221866696
-15.676053214728174	20.229671015614727	1.6063137733404718	-1.408472429126343	-0.3315096306651207
-15.004965242227517	19.29705702264412	1.624253599087184	-1.4579501365458496	-0.5741243874717601
-14.347740685004595	18.43237628944785	1.549321842460296	-1.3354926466559394	-0.7568191102392866
-14.71316053352021	18.903140185799252	1.6134423841141257	-1.434053905535393	-0.6783042392040531
-14.112301424219844	18.14085757339455	1.4780365000547402	-1.2445042801382842	-0.7874887666644914
-13.786968016309958	17.746840232171802	1.3457993921532854	-1.1024780007854311	-0.7682491681103635
-12.572484095421888	16.31238607204104	0.7704763862375222	-0.6004718231458447	-0.480871171217387
-12.73923093656964	16.50237005974189	0.849600225874802	-0.6667274107274666	-0.5251135494509889
-13.149721100590622	16.985383718836303	1.045182993387983	-0.8361329068942683	-0.6261877967017412
-13.560443943361147	17.474962802260926	1.2382955397816524	-1.005968337828574	-0.7207684502357744
-12.433087863224218	16.142914163274668	0.7049373875363634	-0.547085396792481	-0.44267630661713175
-11.67886765718853	15.130655135953049	0.3631941658809529	-0.2598550505139532	-0.24762304286045703
-11.370603754574383	14.616160191779192	0.2292311184126007	-0.13819338334093628	-0.17598379652854274
-11.928279318244115	15.521235666230787	0.47184026529611306	-0.35370240538081127	-0.30773529212843653
-11.098102119973685	14.067276715400904	0.13750888866128935	-0.06462990556215634	-0.1143097416488977
-10.94829922258624	13.75778922441979	0.087957060612886	-0.024899044798587892	-0.07961738113549588
-10.566136973193167	12.955069884045642	0.029110180340714248	0.008197724645406955	-0.023073101735060907
-10.528617101577506	12.869997651759531	0.023290109585836077	0.010616300164098895	-0.01744853190888969
-10.125844678960055	12.03212679724241	0.01645217055582381	0.011643207976770853	0.0013279374685574437
-10.205786830641387	12.200371242765215	0.017710815914381024	0.011323873318506704	-0.0024640513210905752
-10.11776374681346	12.014636087480781	0.016476813088875483	0.01151789430073989	0.0015590779471210416
-9.799033203597945	11.32040592221854	0.013596395491742443	0.008931934857672803	0.005240264999240526
-9.732454220074882	11.174895810343436	0.012633457496787352	0.007883082535972983	0.006633494505049538
-10.081694286405995	11.938670646469957	0.016026223746460056	0.011144644256458532	0.0019340819643859824
-9.419861471494833	10.505758447346915	0.00821136386713404	0.003019803140186092	0.004606804650438071
-9.39945834397536	10.463080013210769	0.007964690731791091	0.00269455527092553	0.0044383026576633655
-9.362989365785312	10.388561145610026	0.007498747315660363	0.00247402875467812	0.004195037972260647
-9.15485933130238	9.94585479357356	0.005346307305417219	8.850863396564825E-4	0.00258049799565344
-12.250739993292553	19.150604908283345	1.8157594189304262	-1.6401580300399012	-0.6118750344628819
-12.385666050996104	19.229462944007324	1.9105156173487388	-1.7027081856381643	-0.671200475683946
-12.018444755085756	18.995911937273455	1.6207739124183114	-1.5169146424020805	-0.49646320589688253
-11.827571680933026	18.805921238230237	1.5338439245958242	-1.4512837492610964	-0.43902929552559494
-11.71378598197753	18.69006222155872	1.4753128791378725	-1.4061474391002395	-0.4034119181970531
-11.489121580415649	18.312221504949157	1.332280129683401	-1.2827277843259735	-0.32821111442157636
-11.42092816915265	18.202424829191397	1.2906268856144338	-1.2460991122566039	-0.3071734312260849
-11.137081940903064	17.673975351763787	1.0912454187603111	-1.0628960985580722	-0.2288822946961112
-11.050577560623434	17.52903972488271	1.034436774999412	-1.0101370736197743	-0.20747257709531688
-10.900173758069224	17.228821915447778	0.9156867155037667	-0.8972077514532889	-0.17406470203645236
-10.59407257662658	16.86993613536655	0.7626337435100276	-0.7511193340204471	-0.1257496065133039
-10.4015251414116	16.663994998799538	0.6775254242656004	-0.6689629067016035	-0.10158843783525298
-9.980308680915373	16.24426542990552	0.5052878467220466	-0.501038347494885	-0.05998475346281667
-10.52456597891735	16.788877057884427	0.728801171576874	-0.7189231711452738	-0.1140198252059912
-9.215934750579713	15.702403997568886	0.2818246947507401	-0.27830832310003417	-0.03796150699057472
-9.506635524164235	15.916651407254937	0.36802589317985973	-0.36573699012444866	-0.03427544009677045
-9.713477904294042	16.0562870014233	0.4276022996727497	-0.42476779264299147	-0.043685242945473796
-8.987328542896977	15.535943891824608	0.21786502665170443	-0.21340508932087993	-0.03910846774102911
-7.038155536202357	2.4161328913912485	8.444024193445671E-4	-6.588010108520742E-4	3.6786231817267467E-4
-7.218271698777633	2.47634434863711	8.076109885104565E-4	-6.472135606159686E-4	3.6919263487948423E-4
-7.402921517489648	2.596088343862585	7.694577779284871E-4	-6.397213772575034E-4	3.601708014995445E-4
-5.610926604361966	2.56874897195521	0.001116906952168464	-7.12344144486395E-4	3.2723911643400675E-4
-5.791192046184306	2.4885541575675454	0.0010983670497969715	-7.16336894882971E-4	3.4123530632877366E-4
-6.090991914769232	2.367770791599311	0.001047089528564016	-7.124208365575689E-4	3.5346260156036426E-4
-6.223300720670824	2.365865245728654	0.0010269997532348818	-7.083708667378666E-4	3.638863312743161E-4
-8.524776938151282	15.280293075065625	0.16301631159158592	-0.1557989751385531	-0.04553858952565098
-8.5390176621	15.301185889469425	0.1722358135646816	-0.16467578785522327	-0.04796076357113144
-8.574275941324595	15.320887483760043	0.17597141096621982	-0.16860208704732535	-0.04758066586215272
-5.2268760988311245	3.1984387632370352	0.0010860754776773841	-6.76581900400501E-4	3.1449909631788605E-4
-5.323022364028059	2.954304032548915	0.0011101935649096436	-6.916994118092415E-4	3.163820516970106E-4
-5.411391041049513	2.8046470279535036	0.0011163218698098788	-6.980286183478478E-4	3.187082968910634E-4
-5.361270108912003	2.863813885716368	0.0011181505589574097	-6.95871579471384E-4	3.174091015211298E-4
-5.176470922340737	3.3654332504811606	0.0010601220768185547	-6.639363301213846E-4	3.102278821435555E-4
-4.997438755280889	4.032636318053695	9.610539694102098E-4	-6.242779184482177E-4	2.8994573464242133E-4
-5.108994509801874	3.6116460899580636	0.0010257410250848384	-6.513376188812824E-4	3.0519954441915806E-4
-4.991774580661376	4.054261353979088	9.579728663648205E-4	-6.232939669265903E-4	2.891444496442694E-4
-6.53602006808163	2.347293243898074	9.598892208091908E-4	-6.907948018550808E-4	3.7278128600506716E-4
-6.871423256057571	2.3759082864320638	8.864236790883787E-4	-6.696781596346103E-4	3.749517242129011E-4
-6.725008134174486	2.363972974785624	9.201473655858334E-4	-6.7913768774099E-4	3.758017977119768E-4
-7.498445287702315	2.6504749625169852	7.489622758412254E-4	-6.353369110850163E-4	3.5535701776057816E-4
-7.543394316053332	2.6908233254228815	7.418781903415966E-4	-6.35694182659713E-4	3.5097886997004587E-4
-7.714537633122486	2.9137762658493207	7.252576073472401E-4	-6.34595011908935E-4	3.4693685358376574E-4
-7.7891268079090406	3.0564766598021276	7.295003997843968E-4	-6.421095112306366E-4	3.4403747604857637E-4
-7.80527300412054	3.4063802626319237	7.534846554536326E-4	-6.521472016074404E-4	3.667139295747177E-4
-7.804324521600502	3.2269612996167556	7.370783521983765E-4	-6.439560259033897E-4	3.54338840214291E-4
-7.758877336072651	3.698244931275473	7.696195372678599E-4	-6.519124794620939E-4	3.936645850968668E-4
-7.751964178591711	3.7286102673963915	7.724188423508437E-4	-6.52704798289243E-4	3.970652445928676E-4
-4.868412953288395	4.489722570165323	8.794580484306392E-4	-5.887914492976884E-4	2.476478570216039E-4
-4.944274103721604	4.221530184777065	9.277895801443319E-4	-6.100882816383758E-4	2.7314485615381626E-4
-4.861218645669248	4.514367912389247	8.735214626147077E-4	-5.8539306534208E-4	2.443459596537866E-4
-4.761328567585714	4.872867994409656	7.92076322215729E-4	-5.430176071025703E-4	1.9929148967855133E-4
-7.7347878369548635	3.762505605967378	7.728684178007394E-4	-6.511846642600756E-4	4.020449021238314E-4
-7.441188952293851	4.488511996506501	7.553694665746125E-4	-5.823717599735923E-4	4.7982073037386723E-4
-7.462522939780039	4.43043664258904	7.569625496637196E-4	-5.879421691021125E-4	4.7366126170943543E-4
-7.583988224902736	4.103803156183615	7.716147278180353E-4	-6.262079083820603E-4	4.425176850839123E-4
-7.428705960551779	4.562167039268793	7.512017615577318E-4	-5.712403483813643E-4	4.8628217665917724E-4
-7.367225146909923	5.0179675342064245	7.284982326872155E-4	-4.979195437237704E-4	5.297087127494173E-4
-7.395373926440531	5.510469499667041	6.963918500306236E-4	-3.8615816567778947E-4	5.667288940429565E-4
-7.396628687854849	5.543415335697084	6.943273780320839E-4	-3.7949179848321724E-4	5.687774314671262E-4
-8.951906927477943	9.55517852325179	0.003997155572869727	5.823542420659021E-4	0.0016439186005412338
-8.732770861641235	9.107630277300872	0.002884038721647773	1.4758870811174972E-4	0.001225448708580518
-8.477149435408428	8.592840803667324	0.002060487285676662	-4.389304981336431E-5	9.367384867853901E-4
-8.352048182285694	8.325615036227727	0.0017329409889099805	-2.887512402646889E-5	6.999080779316564E-4
-8.222367325804308	8.079901469599669	0.001506290424311676	-3.7791580423060185E-5	6.063080542891141E-4
-4.558078678429407	5.6727023718291845	5.323402420438403E-4	-3.756276198613564E-4	8.863339336633604E-5
-4.661854211303943	5.2307881209663405	6.851279286240923E-4	-4.763189446098544E-4	1.428724401174878E-4
-4.6736829568741065	5.179041007331088	7.008685665746516E-4	-4.8588267626080265E-4	1.4961281685815697E-4
-4.664862639408369	5.2157017440172675	6.900993367255772E-4	-4.794765113694007E-4	1.442756920703299E-4
-7.642518454416541	6.7438038314408955	7.59478179065088E-4	-1.4438629211367346E-4	5.812698758601896E-4
-7.72390205946121	6.960130553786359	8.453427816813056E-4	-1.2406072259435585E-4	5.819083477375185E-4
-7.960824009101229	7.5515457825414485	0.0011264133606225576	-5.2649291254648936E-5	5.685307124308219E-4
-7.398279738095727	5.568321714484634	6.92825165840843E-4	-3.747156246845782E-4	5.676388171985303E-4
-7.486554017062449	6.151026864151781	6.911109597354712E-4	-2.532923504468072E-4	5.870102073345069E-4
-7.599533786520233	6.612688047526157	7.318456040092919E-4	-1.6959998882015096E-4	5.656723305204558E-4
-4.559353287845783	5.783205763653101	4.918777299241085E-4	-3.5023932359547503E-4	7.434783805814874E-5
-4.539973927898901	6.108340489734484	3.7447273268369826E-4	-2.6628306982968264E-4	2.0329164018386778E-5
-4.595870421128182	6.280367827388355	2.2705627773167444E-4	-1.6291475806198843E-4	4.316413492902325E-6
-11.949523827617073	29.206895619841305	1.0094652031839064	-0.2776527857334482	0.9360084688182946
-11.807688642858182	29.154031813094953	0.9776938783495606	-0.2887412949677052	0.9111637185046334
-12.00330605669702	29.223330979102066	1.0234420483147064	-0.27429187022131085	0.9432575656826143
-11.58017196199464	29.065937130844834	0.9306519826205882	-0.3099306797485366	0.8747617388278632
-11.41683712235142	28.96940271662765	0.9090063288009713	-0.3336438017031715	0.839540866207473
-11.219350371023808	28.853937987330728	0.8830744384996734	-0.3649721945858104	0.7966286753144105
-11.063811648377435	28.68153300927144	0.8895011040049685	-0.4147613981067688	0.7563043479646305
-10.947486528223845	28.535037823889105	0.896473885217836	-0.4550826061740383	0.7251752427360606
-10.899230615467399	28.323819733732066	0.9499614968722463	-0.5186486641623218	0.7106586792638185
-10.868467577029437	28.194812621939796	0.9820288633541754	-0.5570216506700945	0.7013347356034644
-10.876511202290695	28.109887068149042	1.0216905183570835	-0.5865150597020278	0.7031548798715864
-10.899672074901286	27.854101802332053	1.1291098819397782	-0.6679925540183071	0.7035878830569242
-12.412266700730603	28.73183000599365	1.0660560205876106	-0.28932567793808217	0.9404343345945196
-12.004390987243811	28.644127827029816	0.990874375227867	-0.3641519332414576	0.905618569358395
-11.418956634563854	28.353076382645266	0.9883331510289283	-0.5052655795039881	0.8237630235323253
-11.624144095082618	28.483083006210283	0.9704777124596675	-0.4495949962810171	0.8567895561700507
-11.98757052088968	28.638168487186267	0.9892127916938669	-0.3676453191701899	0.9037278079898654
-11.999455430555999	28.643021141499133	0.9899314404915304	-0.36504207699816443	0.9052101831725399
-11.11438165555979	28.077094826076056	1.0556145726907697	-0.6022230449577309	0.757720842261872
-11.390783517603357	28.330385589064328	0.9930045635756155	-0.5140483509212035	0.8181657330984912
-11.018694723095315	27.985290635821798	1.0872358715614923	-0.6319628117887219	0.7340773619709091
-13.471803069018005	28.77445563984976	1.4079127475018007	-0.13769183047100642	0.9919531025895809
-13.48260549035852	28.773788416678933	1.411605905612447	-0.1363313245143845	0.9922063264743494
-12.935354512904492	28.789110493383188	1.220706179400691	-0.2077833816517125	0.9743625839306613
-12.730299209385468	28.768829272465172	1.1604847483757583	-0.2390121286269436	0.9627134314480869
-14.231290469589101	28.525879619960573	1.6609651959919038	-0.0848372546097584	0.9864741880236771
-14.010448775461906	28.63328583652027	1.591657528385897	-0.09309977067978965	0.9910544060209456
-13.506471729136642	28.767317669153915	1.4196512976213997	-0.13439499205371072	0.9921314956360773
-14.460841527293365	28.39408003504012	1.7274573790111107	-0.07964702646465424	0.977791218433167
-14.783683682753072	28.129965573228738	1.802747098216934	-0.08533385209089256	0.9578240793558424
-14.975465100779633	27.963363652093868	1.8463855710571087	-0.09116153842090505	0.9455158040459464
-14.857377166814722	28.070482248494333	1.8201717098573702	-0.08681738184815198	0.9534687624379344
-15.247091508969765	27.723494694946858	1.9072742622285657	-0.09958113834556696	0.9269056380032056
-15.438921475279523	27.548521108541188	1.9494099460656256	-0.10656034413702754	0.9136189454465725
-15.777307067901031	27.23142152114181	2.019372124965111	-0.12004465796880305	0.8857350960386341
-15.505550048294694	27.4862002405047	1.9635434688216642	-0.1091219798829618	0.9084334745543885
-15.95882932927022	27.057658625283377	2.055186659725952	-0.12808896012285478	0.8683120024077713
-16.071627921968407	26.944874315391413	2.075390865101607	-0.13457232211224268	0.8564211898493246
-16.348879088595037	26.649360708813276	2.1187671087415594	-0.15489461666828158	0.8189266915513123
-16.427997019937784	26.555959712111072	2.1283564684481333	-0.16293943632111865	0.8067948938936437
-16.656844434007954	26.17623866269756	2.132604860122031	-0.2107508650949795	0.7522409952441574
-16.696536478621557	26.09508062700545	2.1287162805418967	-0.22330002476243746	0.7399565817431354
-16.835749776418716	25.686852448177994	2.0935590155843835	-0.29252342443362517	0.6737807377927609
-16.845061757485475	25.628453285604436	2.0848948138304717	-0.30481544733131694	0.6635229996382572
-16.850433340026893	25.176846057478727	2.009122264623142	-0.40762090010756874	0.5790727372699107
-16.85038673364371	25.14105029551206	2.0029187393949077	-0.4159481897392496	0.5724437159880936
-16.822804208812027	24.752145786172367	1.9415527048265524	-0.5021135672278606	0.5003251529150995
-16.814022621155868	24.619664448408173	1.9206054979076548	-0.5314192313400602	0.47580636443523366
-16.812945472733826	24.6090037446475	1.9190389772281284	-0.533757438786971	0.47380888773319774
-16.723937840816944	24.10943746964462	1.8415489020272826	-0.6481289819061844	0.3719227701220722
-16.711672631053567	24.055094941481215	1.8336204989711775	-0.6604093590399133	0.3609348770858119
-16.289023552988983	22.907733919851253	1.6682901751710508	-0.9200641921614232	0.09941723302794858
-16.541701583590093	23.45604246001041	1.7492424902208896	-0.7937553719339809	0.2315288783746729
-16.554803726644348	23.499372302025698	1.7550429914323402	-0.7842232230376989	0.24085055397809413
-16.28488538521969	22.898119481008653	1.6669929125330156	-0.9221699929718746	0.09712197098013012
-16.26218103763534	22.856454352609262	1.662175222104999	-0.9314154843745712	0.0869282473308175
-15.969194038819062	22.31634337785984	1.599748105303941	-1.0514618570218883	-0.045751766134059325
-15.890230123807179	22.1925020649246	1.5919115412194595	-1.0788216146669585	-0.0760640540810949
-15.611918811164477	21.76175729997115	1.5641596045768933	-1.1726594057729214	-0.18375831182875735
-15.389654649869971	21.467446140267274	1.5579664774658473	-1.2317677691232718	-0.25892423894729316
-15.211472875440649	21.22502075941048	1.552216315915212	-1.2792709461772804	-0.3220083297176271
-14.852605830718518	20.76860561637889	1.5691592097799816	-1.3619969057715495	-0.432780598694276
-14.818368111934701	20.727265125728813	1.5702989522567194	-1.3697911243497674	-0.4432980321077211
-14.010753868674147	19.956266747716498	1.6296099263180042	-1.4828436326824987	-0.6188369589821006
-14.087441807327457	20.012526511232718	1.6219923894475456	-1.4741127889174337	-0.6090530915966345
-14.468160486474938	20.371519812579944	1.5920373913665835	-1.425433309210061	-0.5339343066981495
-14.161164464278139	20.08381166702931	1.615069845953706	-1.4648266478534486	-0.5945290806575854
-14.781086333771103	20.690256417429	1.5723735352075572	-1.3757929518767664	-0.4530198121492007
-12.566775432145782	19.255877513320883	1.868534804714428	-1.672387470654975	-0.686658570538686
-13.290339014836286	19.46305631769065	1.7115304073329303	-1.5624743295596384	-0.6918495065941676
-13.1729303124603	19.418787275288505	1.7349375233391051	-1.5791482869411626	-0.6972527552803149
-12.843245224742368	19.28971157894774	1.799876728396813	-1.6246026841628227	-0.7107565705482025
-13.364979556612642	19.508469790386137	1.7035504129718375	-1.5553509553966176	-0.6870617991608694
-13.714991928392514	19.7215588672211	1.6597652113406143	-1.5174814712158442	-0.6622542552696679
-10.73275094914898	27.601566124654774	1.2174945833679873	-0.7197282278634007	0.653558272256985
-10.621312259153935	27.431657608134955	1.2692261804701115	-0.7518044557656604	0.6178004515823851
-10.494472622804425	27.139762728691487	1.3500073494845681	-0.8018132848592938	0.5609252777259174
-10.440814811578786	26.97290839065918	1.3829165867141808	-0.8258882451828736	0.52654995072745
-10.340010025599554	26.46761329405222	1.481807584193746	-0.8994034731894021	0.4165854066548744
-10.310942985096554	26.231506882359504	1.5128515902501518	-0.9294689813007543	0.36609035107312227
-10.254915889396067	25.788604694922874	1.610733942463043	-1.0033088509950492	0.2744447770043719
-10.226478276469011	25.49740684588262	1.674191990295947	-1.0550700085279787	0.20817065081647568
-10.15297056364784	24.454238785309386	1.974280356883046	-1.2767219913805734	0.017945348697657463
-10.148816922605754	23.97207807587904	2.1027921088726216	-1.3743235763816253	-0.06317082968438814
-10.1572747910747	24.735583520367605	1.8988708663372402	-1.2191747569368239	0.0646441094876987
-10.162097597121184	24.830116402868736	1.872487624769163	-1.1987964810148382	0.08170763789867866
-10.162546766859359	23.84260305188515	2.126975080694557	-1.3968969133885296	-0.08299846168385136
-10.199764060738538	23.17965757589045	2.2727792775129636	-1.520846277066587	-0.19161673085949354
-10.264133457042867	22.925685144978395	2.2966942180025187	-1.5564297055391711	-0.22774874972126213
-10.334836167150385	22.416165687077918	2.3670493557728394	-1.6358532176955989	-0.30671921336395314
-10.491992980100063	22.018023813554393	2.3632020721683897	-1.6752077541446617	-0.3631838051998635
-11.549836964138185	20.072338696358347	2.221723096891481	-1.790881479827209	-0.6390781793290965
-11.554967867880773	20.064003427239495	2.2205992462195754	-1.7908770512142245	-0.6399309395402254
-10.551136967279964	21.796553611972193	2.3730586362412462	-1.7002761115600742	-0.3987633819707735
-10.861109989919282	21.2561808403101	2.3271294193365875	-1.7393344083518418	-0.4744939285366176
-10.944210941660401	21.11696785294288	2.3158705117599885	-1.7489432117438657	-0.495251271736259
-11.133323225905555	20.800917117156818	2.2875899342852017	-1.7674732502718125	-0.5412463643847113
-11.346534801731305	20.436488911990164	2.2557972714110957	-1.7841361485620393	-0.5918928193872635
-11.231518843805489	20.62710766906838	2.2750053975957094	-1.775518956114439	-0.56767151829284
-11.741469854730147	19.77949816437784	2.185115753765721	-1.7901842425418688	-0.676897207287901
-11.841147224706019	19.661418434931374	2.156696599056354	-1.7847446647867755	-0.6885135196921451
-11.973386913159729	19.52262481256701	2.119810174354911	-1.7786110377642526	-0.7013977703383916
-12.17042537041236	19.353881967026794	2.03924910892907	-1.7536971608822585	-0.7049757874261592
-12.254791953417843	19.298450378205736	1.9878384425694335	-1.7342694874684792	-0.6923948134910352
-12.107678242949614	19.405561627556374	2.0636190727054338	-1.7605573107628785	-0.7039609030811886
-4.288326386940742	5.8070230604936794	0.05229591366579851	0.04495323283213605	-0.01873962649147188
-4.307057605244767	5.526002436139832	0.07215388572995797	0.06316090488720108	-0.020401585403138904
-4.180171464701457	5.245978145694322	0.09281612316867126	0.08348435378187999	-0.012181873548841697
-4.162615861022818	5.199209053922773	0.09606319285988497	0.08654010528145903	-0.01105682502613542
-4.143652721141185	5.191949089536986	0.09672804999865825	0.08701334184035237	-0.009926877775430503
-4.014987066173259	6.398560350145364	0.010558189180265593	0.006254822936356446	-0.00782001459160874
-4.102160277057983	6.226155071234556	0.022539898643295767	0.017841505318487855	-0.01040284075209881
-4.158587255864665	6.1200098173878565	0.030165195610857152	0.025283364113885022	-0.01238438635416237
-4.284793079351208	5.824858607178209	0.0509677442689436	0.043692147881858094	-0.018525365536804162
-3.6322745368198053	5.1479752237781815	0.10318096964676268	0.09124004420265243	0.025858548748068953
-3.7520724673596213	5.133869891353276	0.10336848537944913	0.09196290071703245	0.01655795282986468
-4.068810461062704	5.185234828589743	0.09794873782997891	0.08791099901909927	-0.004802550814256482
-3.4079134276844885	5.238028583704212	0.10035698525784671	0.08484714253773891	0.042492228516091524
-3.870611147185512	6.723331704642558	0.011058123620111823	-0.009861740562827822	-9.016157111893339E-4
-3.93550508782948	6.569124366309313	0.01303592662687523	-0.005569462707349572	-0.0028831380120774293
-3.083077723553127	5.477621858005871	0.0950376249624483	0.06655011767406291	0.06729228588782235
-3.2016356353304536	5.395281637801698	0.09779940493167208	0.0737027551768643	0.05791583564828729
-2.9250367521464256	5.618751443255416	0.10042370271190232	0.055735459911881544	0.08029416846877976
-2.808073832376915	5.742408533499555	0.10309379066352772	0.04663900306214926	0.08897891255566036
-2.561109083068193	6.012828978318681	0.1276866560844311	0.02652103941739465	0.11035422881275093
-3.6562255957727294	7.214473650128381	0.03077911104713473	-0.025827244718909598	-7.138987289591146E-4
-3.592522873141893	7.34008329807876	0.05559192459181709	-0.04544489610548363	0.00289091125448227
-3.54328167840365	7.470859406778205	0.06280938548873996	-0.05134521995106419	0.0032669946019027595
-2.1477862434435124	6.617732931249476	0.2035319264011729	-0.02873659252575636	0.15280691182646114
-2.178221292733067	6.571855578800015	0.19635338981253583	-0.02354118381326782	0.15009663719201066
-2.0648331524982755	6.7576354797203635	0.22386083592553538	-0.04431186929168779	0.16063150484428632
-1.8849213199230619	7.066868042911974	0.26844035417985596	-0.07856599362076586	0.17705591307906654
-2.4120263893614973	6.229400814325045	0.1534408366925975	0.007918998738226912	0.1257705448435072
-2.5361866250272955	6.047252036713077	0.13028677355456963	0.024470955773522096	0.11251365914913015
-3.935819787141531	17.984500048599497	1.20069904018827	-0.6497625787028753	0.12708254029045116
-3.78336958602557	17.993315823553566	1.190873933625236	-0.6523878145602576	0.12503201732226185
-3.427077741744119	7.766058137175304	0.14320581430248402	-0.11409138521160765	0.007713268820081597
-3.406569881135219	7.832445527304884	0.15390437023993744	-0.12165631662743091	0.0080416957191027
-3.395983191054093	7.883794864942119	0.16226931219422078	-0.12716032377937678	0.008645323034854713
-3.3371281060386737	8.150918617555703	0.209811456093553	-0.15403784298840983	0.011142596310222692
-1.278169408830863	8.48437433428823	0.47354293244055423	-0.23969831329658287	0.22846643883296458
-1.4540629241815408	8.03470965362341	0.40923798690217805	-0.18818248420050598	0.21723876711041917
-1.8167261401452421	7.208011822579171	0.2878376023900849	-0.0941886726922932	0.1845878700734347
-1.5523830370140876	7.789776732269239	0.37262271853626705	-0.1586106884304906	0.20738613280390386
-0.9410764433027281	9.405038530050247	0.5943688897829408	-0.33770229392193113	0.242982602597126
-1.0329367331417418	9.151234284338832	0.5621823601922677	-0.3128261284205434	0.23981246833531322
-0.7679094447811552	9.95277965234512	0.6548025097192315	-0.38482680278012116	0.24675342241402642
-0.33002843814312044	12.134348277380695	0.8560389158506553	-0.5436254126489815	0.2438059256022637
-0.3357764586920513	12.078843485378034	0.8516871525723093	-0.5401557334504508	0.24427326410025113
-3.417433509638533	17.827381727176302	1.1711388973311903	-0.6621219984855096	0.12791789334544573
-3.353382382951112	17.741842308688575	1.1682996637357703	-0.664575781420832	0.12971083469102743
-3.674832941632539	17.93323560833925	1.1855868126011508	-0.6543095892924106	0.12725045788319617
-3.5409307277999584	17.885907081965335	1.1783777667826605	-0.659109914799537	0.12699902973922694
-3.1860561960175433	17.549365365355296	1.1600972347885725	-0.6681993640564783	0.13244506295088737
-2.9981130641699174	17.395321314172424	1.1526956139750848	-0.6707246776730441	0.13513132577812847
-3.2165215628928006	17.57820816975883	1.1612098997401423	-0.6671886053069496	0.13227979013226707
-4.1137207324417435	17.95308223849858	1.2158905087281116	-0.6454176505373739	0.12657870097050702
-4.160621080742889	17.795938972454014	1.2227907944041108	-0.6456764744438175	0.12912533118054526
-4.190763877417752	17.70804950350443	1.226626211780209	-0.644154931435954	0.12998760637575535
-0.33050020850094985	12.145123827625998	0.8567113592767587	-0.5441305861660104	0.24364742006004608
-1.4343564303268679	16.31909273804294	1.0775486211215322	-0.6780967938377251	0.16240524565425726
-1.3066176526698219	16.0680303809159	1.0672886867237223	-0.6772480645844624	0.16601701520176662
-1.1152979539279455	15.611202681804269	1.0487133719258561	-0.6718427741086832	0.17516575892370412
-2.4474803932797915	17.1585224792057	1.1336412141860912	-0.6756469992903643	0.143853969468313
-2.055761384167546	17.041296048986602	1.1170873956287615	-0.6791030677970015	0.14846776235378015
-1.9984998164489554	17.002629506016117	1.1141072065528588	-0.6788540323606896	0.14997637313126702
-1.5724149375605685	16.580962567434636	1.0892424518159685	-0.6807262625946409	0.15747232944474154
-2.9820955633715815	17.38344915169903	1.1520941729617278	-0.670884261668055	0.13540661044816865
-2.724789042326286	17.256116533629893	1.1430741602151957	-0.6733036853114494	0.1396205224234992
-2.531457869203797	17.190304756335227	1.1365228060632389	-0.6754374198655574	0.14188315485795386
-4.183190145794866	17.56540290424019	1.2257251572570413	-0.6436929440469914	0.13154955959978595
-4.207099313692599	17.371866069837257	1.228624981975798	-0.6452091614252092	0.1331546393580997
-4.17345519997633	17.089831976884682	1.221560719455064	-0.6476139629057289	0.13244120176284233
-3.3148310309893363	8.423923301546052	0.25811617647666735	-0.18600465177273265	0.01135156792058673
-3.3001926290874843	8.663118489326514	0.29692216232214996	-0.2138893644410553	0.010282966627990234
-3.2862287614074197	8.915212706658004	0.33672627115813164	-0.24117911308707998	0.011638489347530232
-3.2794829862540458	9.153166440048345	0.37714719343802394	-0.26941853977316066	0.012934573914295828
-0.3805651487088481	12.953841366376702	0.9086978988354746	-0.5841277106895314	0.2306119102566211
-0.4307061904896281	13.36924122248353	0.9356566901836534	-0.6052092086329142	0.22322265577240274
-0.5075965103225141	13.744646939005303	0.9554928211513334	-0.6181371049496502	0.21631531958330077
-0.5977318219793605	14.096499370658435	0.9759080767874463	-0.6327029572801961	0.2083305148783237
-3.2676731937878696	9.605726412719452	0.4478567168712775	-0.3155165779150344	0.019539079670912382
-3.256429234120413	10.042692132374542	0.5145748490895065	-0.3584201754984983	0.026311906446011217
-3.268410707882346	10.416945356274994	0.5651069546844305	-0.38827723909723716	0.03175648804205272
-0.6591870284780542	10.31262568099423	0.695735718204368	-0.4172326891796038	0.2490988749279629
-0.42285288091859907	11.258976825610697	0.7873498489518845	-0.48885648421368144	0.2509825038284239
-0.42939644071267913	11.215805729165236	0.7832807989083224	-0.48550033232779355	0.2511336025716621
-0.6312573047807166	10.428088654680536	0.7082077574699033	-0.4274628662141334	0.249545322329463
-3.2903234695987535	10.897386429199772	0.6338484841759271	-0.43041063245264866	0.03841642460090221
-2.987291544864133	17.386535233830127	1.1523065765287936	-0.6708519732491982	0.13530978808564517
-4.164359810315925	17.031866286091535	1.2197291100096874	-0.6476771474131107	0.1326666016009547
-0.7097934901376413	14.466809880080852	0.9963934266989349	-0.6465148968973937	0.19931951807804077
-0.8575672753041089	14.969271293498517	1.0190374847728092	-0.6582288072879319	0.18923984805492805
-0.9532329287786547	15.217415294466539	1.0320600229023045	-0.6657980627092883	0.18280834844968596
-4.1386892518049425	16.602845789463966	1.2036115537000633	-0.6473299316126955	0.12929189988994383
-4.159558946386909	16.976159925336383	1.2175006412758758	-0.6470278034472893	0.13272065592214513
-4.083322820670365	16.225441788462653	1.1836075181827415	-0.64541552385064	0.1256075394667205
-4.075875945060494	16.183223288394085	1.1811974629337938	-0.6449804581815282	0.1254399979099502
-3.9528003255732322	15.292784673108926	1.115388942095028	-0.6336797111875964	0.10807081527426333
-3.9992067929440043	15.73055462668215	1.1499653366750184	-0.6412849495007229	0.11758102134824087
-4.068371905853679	16.139351008679608	1.1779802362030143	-0.6442121684543826	0.12480060649081424
-3.903746688804401	14.691009127397303	1.0641861918583877	-0.6189154652147778	0.09540630014533037
-3.86987704440043	14.375574603567006	1.0348174268962436	-0.6088937434450773	0.08994051896721544
-3.9256796422272324	14.820378173973397	1.0756824627177497	-0.6218482632059651	0.09785308870681063
-3.9497350317267026	15.228464150498013	1.1099791714896794	-0.6319790349340725	0.10676055480252232
-3.7268568443784513	13.894308007070336	0.9867523025077933	-0.5956844272941754	0.08241516033948955
-3.698215854277132	13.779058127098043	0.9749168236580485	-0.5919338435442308	0.08066504946958572
-3.6779639093146645	13.673870011895303	0.9633961411835562	-0.5871654330449882	0.07931879651954893
-3.571181750067259	13.33170586472178	0.9269043856150825	-0.5753693589769076	0.07408160419680393
-3.4835043026903465	12.977876322076302	0.886685897948866	-0.5579290439380515	0.0707900095859976
-3.404126025364066	12.339701968592273	0.8156817612795233	-0.5274478368512537	0.05956271359794769
-3.3488293333994186	11.895449310153229	0.7597485767774154	-0.498288724776046	0.05401523392885925
-3.300315153385468	11.14083500028607	0.6670304153268432	-0.4499529051878131	0.04197974560458091
-3.9511621749674837	15.271050023970451	1.113620497330181	-0.6331885541851076	0.10773406628956674
-8.244373317370188	14.628658956740194	2.7584305662617198E-5	-2.297377514448887E-5	-1.4990195473779235E-5
-8.208489142862772	14.204433859089825	2.6712712624559112E-5	-2.2002855436629827E-5	-1.49216289721373E-5
-8.193734077492797	13.966873422743047	2.623081828415016E-5	-2.1451040313851438E-5	-1.4901284506783363E-5
-8.232676222944097	14.462837941075223	2.724225891766709E-5	-2.2599830170747828E-5	-1.4959413578269176E-5
-8.19035693955016	13.837323106092928	2.5972791200492497E-5	-2.1136594535537594E-5	-1.490680889597702E-5
-8.113167709168138	13.369167772280294	2.498806561774727E-5	-2.0043918155296402E-5	-1.477123409668557E-5
-8.077142174814208	13.181783020574018	2.4586972795545023E-5	-1.9589690475157747E-5	-1.4711259862636755E-5
-7.967407351985131	12.816549861797377	2.3777988765317967E-5	-1.8744890250920294E-5	-1.44975916974965E-5
-7.4202031915344335	11.241546128091116	2.0182167753580633E-5	-1.5042443679664115E-5	-1.3348339469185389E-5
-7.380855782333087	11.139150568907128	1.9936326027767748E-5	-1.4784714228406955E-5	-1.3261239140225824E-5
-7.603903539139292	11.751642921695533	2.1354801304513156E-5	-1.6250299334818927E-5	-1.3743010425318171E-5
-7.696154479064555	11.994745340563997	2.191816645921149E-5	-1.6816205871715935E-5	-1.3944389714673808E-5
-7.744684776673163	12.145936214046198	2.225147942284821E-5	-1.7160993992394336E-5	-1.4042108620295493E-5
-7.337783016568444	11.036160898112158	1.96815233130983E-5	-1.4524287487117457E-5	-1.316194857034366E-5
-5.478513842259125	7.328297301269693	1.0632877114943652E-5	-5.660531676115902E-6	-8.918042963906086E-6
-5.496335515484936	7.350666297835906	1.0695265642082556E-5	-5.706229219913528E-6	-8.957475734072711E-6
-5.513292533723025	7.373441024034741	1.0756991145522584E-5	-5.761066090038084E-6	-8.994908520824763E-6
-5.7782594324877365	7.704138241466704	1.1767315826678494E-5	-6.519310302252924E-6	-9.64806386455736E-6
-5.226288884072366	6.97442447090005	9.659346144644152E-6	-4.7345832969222E-6	-8.339118191812163E-6
-5.1320395346395955	6.880771446866525	9.349746795268006E-6	-4.529277710778195E-6	-8.119088090976796E-6
-4.981658732436152	6.746084424883188	8.856460307782718E-6	-4.17114500666356E-6	-7.743941777293976E-6
-4.872230788355059	6.663668971542325	8.492394172925402E-6	-3.95944474839941E-6	-7.46137654840557E-6
-5.95993806317256	8.088641025459268	1.264235970061801E-5	-7.553104308101673E-6	-1.0030692360407071E-5
-6.156106083074739	8.43849134717127	1.3481964698396894E-5	-8.325735860808393E-6	-1.0465706707962294E-5
-6.3622803987511345	8.893710900037291	1.4540113167305055E-5	-9.476997788491493E-6	-1.0914637385963166E-5
-7.037730777065047	10.279206689455364	1.7887046718791284E-5	-1.2711655751993126E-5	-1.2471978996043744E-5
-6.511291309796823	9.166024915663732	1.5201046507575168E-5	-1.004156292014126E-5	-1.1267865426136618E-5
-6.961309529005052	10.091919377967345	1.7451470394133645E-5	-1.2272269029901066E-5	-1.2303537668852819E-5
-6.976746835639336	10.11701394282087	1.7512080229617493E-5	-1.2323460335556299E-5	-1.2336848161398725E-5
-11.149672852779776	19.026028297048256	0.2309241905628503	-0.05474741158202111	-0.12842345349485418
-11.177286946315288	19.099277703541333	0.23224448658768534	-0.05681538887604684	-0.12899726552820434
-9.18227086019565	22.941744559833715	0.22028336913846117	-0.14859770182596677	-0.08147438352005354
-8.933979733519063	23.042297787756027	0.2150846660559369	-0.15093961735475803	-0.07444203863977636
-9.497726748011418	22.723004536194928	0.22487542703533273	-0.14304681365595118	-0.08950498007952416
-11.201816179455392	19.362671115833425	0.23417029043718496	-0.06331356687119533	-0.12900322841768358
-11.022193536741858	18.71762456011473	0.2254339817921219	-0.04667277705523312	-0.12594205650318824
-10.948655511422155	18.634752597804788	0.22220012883330212	-0.04404144121035447	-0.1241057398680254
-10.739200803101152	18.414265673982754	0.21350547317969604	-0.03764248609423669	-0.11913489168085281
-10.426129079411938	18.242868662510936	0.19960775502411038	-0.03152794229415435	-0.11080952785917149
-10.351495060601314	18.19934593348884	0.1963119874711806	-0.030142322805774266	-0.10881981367384172
-10.276659955502009	18.164399203559437	0.19302346453987163	-0.02894045783105088	-0.10692078101663474
-10.051706148564318	18.092298620546728	0.18256218527187834	-0.02599047799273267	-0.10047565094821156
-11.220597943108505	19.547650220008503	0.2355211910369555	-0.06781175780826418	-0.12898053360863135
-11.213232813518047	19.613678726955158	0.23563259916508253	-0.06915942543974815	-0.12877739978873914
-11.167862918473158	19.983763373685665	0.2364277018358122	-0.07808298754153734	-0.12707848473409353
-11.119734753615504	20.180895538942224	0.23652085648277887	-0.0822657836903022	-0.12609250132886388
-10.889962382093142	20.81510177874138	0.2354357113407185	-0.09676684992906992	-0.12063738202069096
-10.989883259185685	20.57314650704364	0.23598294927721425	-0.09158435897351996	-0.12269123126018833
-10.670647697607485	21.25443563231954	0.23432055232902432	-0.10707577437916532	-0.11568129301636529
-8.656589193032165	23.077778160673812	0.20743244152439527	-0.1511794594903609	-0.06718299994811527
-8.262164632393056	22.97490850022338	0.1930595848719498	-0.14661590938700914	-0.055704902980939525
-8.093510801985081	22.896766634500132	0.18631729156659563	-0.14377815830471258	-0.05132157867275199
-7.68989912608717	22.564207698669875	0.16722283690439926	-0.13179882585001537	-0.03982516194773951
-10.61906467426591	21.352055718189742	0.23406937952507462	-0.10916864445080462	-0.11473563834464555
-9.936768220586934	22.310409278173573	0.23016694399613846	-0.13268615549003304	-0.10007379610954191
-9.627937960973474	22.62487940796674	0.22695347960886342	-0.14071171232178203	-0.09261136045246059
-9.573169961095976	22.676544366109272	0.22628276675637674	-0.14197061209964162	-0.09137812032512466
-10.134279956953314	22.058148587414195	0.23113481676987985	-0.1261327924933076	-0.10467790186645526
-10.304582249602808	21.836678921374176	0.23250895247306658	-0.12085683850150603	-0.10819966007192844
-10.555587977067566	21.45179651669559	0.2336209054174446	-0.11135981284537932	-0.1135969844693516
-9.871150253323467	18.04329134881533	0.17433977339624224	-0.023978074376353083	-0.09566902906983321
-9.4491510421968	17.986087424675254	0.15315799916659217	-0.01996229094068322	-0.0831917538938535
-9.39405468440286	17.97674307009461	0.1504333157934836	-0.019487740463299798	-0.08164697494147724
-9.318824933668623	17.968766098777905	0.14640672328257076	-0.018829717493749475	-0.07939102899831754
-8.866655676614846	17.930756511797174	0.12237042514965588	-0.01526348033566606	-0.06549068243860491
-7.460370084706861	22.326890903804703	0.15589152879252732	-0.12422117251694967	-0.034456570730063765
-7.181921823170052	22.004421546653404	0.14079808318880066	-0.11268570320966179	-0.02730373409399274
-6.980050576019263	21.793148493492453	0.1310146289608053	-0.10602971983613943	-0.02289722883025958
-6.576542696581086	21.409318391621486	0.11230637435329954	-0.09263243201818686	-0.013371733530732505
-8.591810565175942	17.924390418426363	0.10645260355820807	-0.013023439415417958	-0.056735494042445406
-8.160987566235585	17.895824611247768	0.07871703937320074	-0.009243634354998177	-0.04156461368908049
-8.427526747689353	17.911776804777684	0.09608777621786829	-0.011633269591364927	-0.051089113771543355
-8.540982568507179	17.920050757602066	0.10353871086258297	-0.012639627012752182	-0.05513616948866314
-5.864615339578987	20.755750631962357	0.08345225003545037	-0.07121858127427738	0.002642129199428566
-5.543802938210256	20.38074487517408	0.06968324440353448	-0.05888448879499814	0.009252779071010957
-6.504364858334945	21.34437545298176	0.10930075982756467	-0.09066721648991591	-0.011919217135769176
-5.970918121132899	20.87023242852833	0.08788568893180257	-0.07448869387254572	7.260468792978125E-4
-5.171797381464162	19.89737251545445	0.054520329242317186	-0.04595077934757343	0.014066597627405503
-5.0245480447987125	19.683822661130662	0.048224283845325684	-0.039479370449859545	0.016233006899090328
-4.900152014728899	19.401774462066626	0.04166513210381083	-0.03304789880118741	0.01610968556508473
-8.045165203849148	17.895237150670994	0.06861443798710908	-0.007956909310686268	-0.035849772328161944
-7.828330068792466	17.887207984644846	0.0484230906557644	-0.005872757139066554	-0.025013257946866305
-7.588389628929521	17.819549385161938	0.011436344015014203	-8.814184672783035E-4	-0.006004958929386696
-4.683175416995011	18.92056128922509	0.031206321065570062	-0.022820928692847593	0.017070145998528734
-4.557131527726211	18.533459102138394	0.024958295809187174	-0.017733191362188636	0.015638174174168504
-4.377707594286538	17.57417867700677	0.011953272866267687	-0.006835618170203909	0.009726472709190304
-4.375950900357417	17.526057226949376	0.011216047032969799	-0.006288566835672476	0.00926405511187087
-4.484941864981501	18.19838652331461	0.019038994509187786	-0.01230119896408147	0.013820967570630054
-4.372825752777866	17.497105804998277	0.010906365343008997	-0.006128655807746519	0.00900769827097837
-4.260063754969469	16.957122878843833	0.007828732893148232	-0.003757700763747811	0.0063155569903420765
-4.2543796491463395	16.88173839584814	0.007310006622054014	-0.0034931557621407706	0.005837948384819457
-4.172479120773178	16.325671413989923	0.0056066386374460575	-0.0021608441616639156	0.003996693517190747
-4.151871519508384	16.155447405066244	0.005069364408000179	-0.0017153534990531753	0.003398845357270628
-4.144035245207647	16.121454065378032	0.005043279983402811	-0.001672079205984961	0.0033440563165105333
-4.072421898747817	15.289956430567175	0.0031968293611899148	-4.3488414739120484E-4	0.0016391741287619603
-4.095328121705499	15.489697359268533	0.003548860290300966	-6.58396092220149E-4	0.0018921873546889232
-4.118480058777639	15.68595857984359	0.004084185691158657	-9.581532055798379E-4	0.002338486809431192
-4.140149876500907	16.06180723438685	0.004905985481789134	-0.0015876200787035397	0.0032232252220274578
-4.179593610389492	14.862900564725685	0.002180592119079317	4.667159479155885E-5	9.431665529382557E-4
-4.129583690004605	15.034457843656845	0.0025753920792708153	-9.453514554688656E-5	0.001198357033564669
-4.332504046130264	14.727261534199787	0.0011348251213937938	-4.439232252044222E-5	5.362710776278299E-4
-6.864381120883843	17.824925970386563	3.375206186344124E-5	-3.0143871566820474E-5	-1.225081946841751E-5
-7.111456277637915	17.862901719600874	3.398278067244219E-5	-3.025278966312409E-5	-1.2866574264063137E-5
-7.361730330183262	17.815658423143518	3.400391936062217E-5	-3.0131881862908455E-5	-1.3487008502933019E-5
-6.699631952192596	17.790187728061333	3.357124516030811E-5	-3.0049975818235386E-5	-1.1842873964924249E-5
-6.471535900809904	17.65611081898578	3.3103454964724706E-5	-2.9693042321143536E-5	-1.1280599954882646E-5
-6.01856299486931	16.965651538393175	3.111067497888452E-5	-2.7999480928316825E-5	-1.0181114068713774E-5
-6.018217814642384	16.964954947243214	3.110873712109069E-5	-2.799779942801256E-5	-1.0180274474453817E-5
-6.192614293475787	17.31914560580889	3.208952223100871E-5	-2.884438357556724E-5	-1.0600876279250879E-5
-6.358826975092747	17.562077889890872	3.2803942029799155E-5	-2.9455908595943524E-5	-1.1004162650788996E-5
-6.018066056155799	16.964687362149334	3.110800059363292E-5	-2.7997176035802258E-5	-1.0179897596982347E-5
-4.908304538333134	14.969355025422521	2.579717036283554E-5	-2.3480553787359407E-5	-7.513688305779314E-6
-4.894965705707698	14.956384548239772	2.575983757097736E-5	-2.345012187363115E-5	-7.4821742840848545E-6
-5.522668475480044	15.89108446419409	2.8291309473423346E-5	-2.556566560487983E-5	-9.00190869137083E-6
-5.590293973325887	16.02332329799043	2.863607696137738E-5	-2.5858178813942015E-5	-9.164655094557673E-6
-5.62503595550961	16.102423683804165	2.883887761029386E-5	-2.603262419537414E-5	-9.243769436872648E-6
-5.79838945170203	16.47567517825189	2.981535824041459E-5	-2.6875229112876867E-5	-9.659027481328777E-6
-5.818300420163335	16.518599132988257	2.9926080125539678E-5	-2.6971012160077934E-5	-9.703600465660011E-6
-6.016563718580136	16.961325465432818	3.109909971129336E-5	-2.7989470162646096E-5	-1.0176298337436885E-5
-4.911331118979538	14.97328547513143	2.5808172889764124E-5	-2.3489653811681117E-5	-7.521153724184941E-6
-5.0735700023776875	15.16993664121582	2.6357201247087454E-5	-2.3940033674634493E-5	-7.913587497323646E-6
-5.223708594183212	15.375437594116095	2.692077633927036E-5	-2.441041409732202E-5	-8.274441669335119E-6
-5.2244114000787105	15.376332166246335	2.6923229807949495E-5	-2.441243787800714E-5	-8.276110790461656E-6
-5.424504479191739	15.698092793846305	2.778491405333708E-5	-2.5133103233180032E-5	-8.761718224089048E-6
-5.22565127061393	15.37825402853767	2.6928350345472035E-5	-2.441673835101819E-5	-8.27904252324733E-6
-4.7077301313837365	14.774519111724057	2.523711925637599E-5	-2.302256826316318E-5	-7.0418785569001445E-6
-4.675015183440867	14.74800878513003	2.516253788582008E-5	-2.296099718903653E-5	-6.96844788176015E-6
-3.7658512309524754	7.028045440845924	7.099626025978633E-6	-5.196416524149318E-6	-4.828210686551753E-6
