# Supplementary material for: Thyroarytenoid muscle fiber orientation regulates the ability to modulate vocal fold vertical thickness
Source: PLoS One. 2025 Dec 4;20(12):e0337735. doi: 10.1371/journal.pone.0337735 (PMC12677544; doi:10.1371/journal.pone.0337735)
Supplement: S4 Data — (ZIP) [file pone.0337735.s004.zip › Male/contourA9TA1.csv]

% Model	Angle8.mph
% Version	COMSOL 6.1.0.357
% Date	Dec 14 2024, 04:17
% Dimension	2
% Nodes	720
% Expressions	3
% Description	Line
% cpl1x	cpl1y	Displacement magnitude	u	v
-11.968005616002486	39.650844643500406	7.542308048876298E-17	-5.327195229036125E-21	-1.4931175445175124E-17
-12.100925229184412	39.521184251215715	7.528292509751067E-17	-5.2994490768207784E-21	-1.4931203605691544E-17
-11.810234379374002	39.74293127707726	7.552236847128511E-17	-5.347019054347445E-21	-1.4931141877101502E-17
-11.76596306338081	39.775513356632324	7.555761786491151E-17	-5.354004976148565E-21	-1.493113246419978E-17
-11.47739948826791	39.862189693672036	7.565134453103007E-17	-5.372640684250979E-21	-1.4931070758062215E-17
-11.258980847445656	39.857881496438054	7.564651183261085E-17	-5.371762304958834E-21	-1.4931024017588784E-17
-11.716143543792246	39.796222579001906	7.557995867890982E-17	-5.358477936955655E-21	-1.4931121823618723E-17
-11.163938214941039	39.85365079891891	7.564204997131281E-17	-5.370799522852998E-21	-1.493100366931278E-17
-10.796207435616262	39.85090503287166	7.563913577907123E-17	-5.370071372733187E-21	-1.493092498568075E-17
-10.709496869932108	39.85039381204079	7.563854737283071E-17	-5.3699129047820364E-21	-1.4930906470065593E-17
-10.37169574884199	39.850036177539195	7.563820986459218E-17	-5.3696537309395786E-21	-1.4930834277916692E-17
-12.13512273325702	39.460672833157	7.52175619666287E-17	-5.286518340172996E-21	-1.493121076335715E-17
-12.240660142730178	39.24849072022055	7.498856303673747E-17	-5.241161866510249E-21	-1.4931232713185463E-17
-12.227325367848685	39.08705965880899	7.481410788608263E-17	-5.206777279250295E-21	-1.493122942271889E-17
-12.205740642978935	38.979124391808504	7.469767341553853E-17	-5.183782572563944E-21	-1.4931224500812426E-17
-9.681369688821853	39.850002288818345	7.56377149322149E-17	-5.369301734388537E-21	-1.4930686991133507E-17
-9.209886193231677	39.8500022888185	7.56380150832975E-17	-5.368947766422151E-21	-1.4930586430060856E-17
-6.503691158131879	38.96454001876737	7.468109186568549E-17	-5.1806592291646365E-21	-1.4930013573076865E-17
-6.587351156296421	39.29642873129991	7.503970627535617E-17	-5.250989789774355E-21	-1.4930029935431434E-17
-6.771159512318912	39.57700815680421	7.534259751487605E-17	-5.31052250656187E-21	-1.4930067902446694E-17
-6.814129999907874	39.651652838586976	7.542323347583468E-17	-5.326348925340237E-21	-1.493007673356277E-17
-7.229593906641747	39.84203493583536	7.562886969099548E-17	-5.366851537445953E-21	-1.4930164595219404E-17
-7.181795837296288	39.83706132882147	7.562351113820418E-17	-5.365788861372399E-21	-1.4930154414845537E-17
-7.033567159296577	39.76166368437849	7.554193777425527E-17	-5.3497669799642355E-21	-1.4930123099243666E-17
-7.6946177519140235	39.85300356006798	7.56408597547928E-17	-5.369141628344158E-21	-1.4930263581361755E-17
-6.488283836647731	38.91091546805024	7.462322227050447E-17	-5.169246337722662E-21	-1.4930010495511103E-17
-10.243595360807257	39.850002288818345	7.563822351125273E-17	-5.3695304323806695E-21	-1.4930806942828106E-17
-9.730298368089413	39.85000228881833	7.563776086301764E-17	-5.3693206023131156E-21	-1.4930697420492238E-17
-9.743014193148053	39.85000228881833	7.56377524163455E-17	-5.369332491660621E-21	-1.4930700130277987E-17
-9.085341826788042	39.8500022888185	7.56379527053144E-17	-5.368903569401553E-21	-1.493055985042252E-17
-7.779783738995952	39.851154726690396	7.563904440396764E-17	-5.3687056118527745E-21	-1.493028175240802E-17
-7.886706964608754	39.850916601280545	7.56385840660931E-17	-5.368723210126849E-21	-1.493030455080346E-17
-8.209330570361047	39.849987794146756	7.563827618414024E-17	-5.368445771721779E-21	-1.4930373217516785E-17
-8.699211804792647	39.85004545472901	7.563847564043411E-17	-5.368589237237432E-21	-1.493047757773304E-17
-8.427966558711145	39.8500350871401	7.56380576796675E-17	-5.368584551442443E-21	-1.493041975426224E-17
-12.152615457473026	38.61822056218743	7.430790733766962E-17	-5.10711261185311E-21	-1.493121216795455E-17
-12.150457207342695	38.60568225439725	7.429439284635732E-17	-5.104448841749953E-21	-1.493121166998167E-17
-12.146591986235311	38.58859764700979	7.427594512735309E-17	-5.100830340887908E-21	-1.493121079711019E-17
-12.074238696384148	38.24828133015453	7.390894907317137E-17	-5.0285887821719154E-21	-1.493119435555984E-17
-6.441829287929373	38.514252064367554	7.419523249136121E-17	-5.085105604227064E-21	-1.4930002135351564E-17
-6.4796557750756225	38.830935381536946	7.45367678768135E-17	-5.1522994859714494E-21	-1.493000898103534E-17
-6.431316994593285	38.355730965701305	7.402408105718033E-17	-5.051651574214143E-21	-1.4930000562196087E-17
-6.415000660473024	38.12021737547059	7.377003862772607E-17	-5.001770258235562E-21	-1.4929997950843234E-17
-12.006552716049852	37.91928976266428	7.355362038512466E-17	-4.95901959923275E-21	-1.493117899151447E-17
-11.966773292852782	37.7322909897182	7.335206766743403E-17	-4.919485314798437E-21	-1.4931169954071096E-17
-11.899335717233097	37.41624344712912	7.301099279139942E-17	-4.852927261699525E-21	-1.493115466322032E-17
-11.86072968481382	37.23337054820751	7.28139199140504E-17	-4.8143241339584836E-21	-1.493114588780516E-17
-6.405495081109018	37.81045524455644	7.343549298687651E-17	-4.936470968565669E-21	-1.4929997157485017E-17
-6.3802834672144035	37.49850283645258	7.309928219798462E-17	-4.870709432026044E-21	-1.4929993057081428E-17
-6.34327199449609	36.990127261889924	7.255060001277779E-17	-4.764074399523219E-21	-1.4929987251426575E-17
-6.3346776499635205	36.89181710192548	7.244482946701293E-17	-4.7434252506344995E-21	-1.4929985805025105E-17
-6.327277488709939	36.80573234114482	7.235222281486318E-17	-4.725482678477214E-21	-1.4929984616935273E-17
-11.839379859361392	37.12464213602315	7.269644629733337E-17	-4.791454729009256E-21	-1.4931141027525806E-17
-11.66031709327127	36.191536938073696	7.169054972152687E-17	-4.596056806414023E-21	-1.493110007267094E-17
-11.619905720758748	35.962379473002436	7.144413314398886E-17	-4.548227961786297E-21	-1.4931090759202226E-17
-11.730360249335298	36.58305483766412	7.21133725938554E-17	-4.677695610553583E-21	-1.493111615818458E-17
-6.248695444183289	35.88284413383002	7.135851080474683E-17	-4.5325849297846545E-21	-1.4929971568519152E-17
-6.190644674951313	35.36621719878445	7.080190944140186E-17	-4.426004829517968E-21	-1.492996176476822E-17
-6.146329446134891	34.860882297696094	7.025773087875684E-17	-4.321060197755108E-21	-1.4929954360809796E-17
-1.0600869276340483	18.316100001774196	5.258347504302904E-17	-1.1301596309362737E-21	-1.492904029567364E-17
-1.0459016161732135	18.37692181363064	5.264762116719733E-17	-1.1413978271672269E-21	-1.492903763716007E-17
-1.1744205707972624	18.153797557800345	5.241196262607983E-17	-1.1002090521519944E-21	-1.4929061511651166E-17
-1.311326192584243	17.97535615877772	5.2223559814760947E-17	-1.067276526832472E-21	-1.492908693214172E-17
-1.386335587551091	17.922671465764726	5.21678279948021E-17	-1.0575853646756228E-21	-1.4929100819832544E-17
-1.650548821745367	17.757514160475903	5.199376954043514E-17	-1.0272028458064628E-21	-1.4929149721765057E-17
-0.9718149006219283	18.630446296863695	5.291580570440867E-17	-1.1882671705198763E-21	-1.492902377286907E-17
-0.9542349860686515	18.852537320770427	5.315042769479437E-17	-1.2293734927623914E-21	-1.4929020342818316E-17
-0.9467123425971604	18.932059856972355	5.323465804337997E-17	-1.2441070305191995E-21	-1.4929018887759594E-17
-0.9488912973033679	19.009058522305217	5.331609253647744E-17	-1.258393175742762E-21	-1.4929019216038513E-17
-0.9602591937381534	19.185733594449147	5.3503148221789197E-17	-1.2911393523992246E-21	-1.4929021173769703E-17
-1.0005126263859143	19.36574217623491	5.3693434676495737E-17	-1.3245398121885694E-21	-1.4929028452231354E-17
-6.05347281998843	34.07388368729615	6.941288254827642E-17	-4.159911807543433E-21	-1.4929938366123362E-17
-5.779746191862431	31.198536783186327	6.632181315157055E-17	-3.578149495275693E-21	-1.4929893686360345E-17
-5.81260308842713	31.6601371096856	6.681535387344637E-17	-3.6699513809871616E-21	-1.4929898291124267E-17
-5.898916358898413	32.61341104261303	6.784219026398916E-17	-3.86265773155944E-21	-1.4929912338572336E-17
-5.976331308258205	33.33624786626052	6.861697535820006E-17	-4.008785274749427E-21	-1.4929925214678657E-17
-11.555172919712001	35.57995576034233	7.103238890316962E-17	-4.4691706453264995E-21	-1.4931075737020474E-17
-11.427224513094306	34.824469013294944	7.021865689607642E-17	-4.3121344580698E-21	-1.4931046036343556E-17
-11.302991741507174	34.01939293201957	6.935199790477001E-17	-4.147016046679819E-21	-1.4931016788164378E-17
-11.26269403333529	33.74326682230424	6.905583372608121E-17	-4.089975467688411E-21	-1.4931007196960218E-17
-10.87492360433819	31.536162433666846	6.668335256842761E-17	-3.643232913268756E-21	-1.493091784884917E-17
-10.79808267178972	31.096982410679725	6.621294022107431E-17	-3.5568727552581836E-21	-1.4930900156385208E-17
-10.515617328365707	29.431210118152052	6.442666679005868E-17	-3.223866225034509E-21	-1.4930834971951157E-17
-11.095255333576779	32.78560916869341	6.80239197238235E-17	-3.8960439173516875E-21	-1.4930968668516765E-17
-10.374607869233792	28.677418549364212	6.361815517070481E-17	-3.0780901096578824E-21	-1.493080288131993E-17
-1.9007542873442729	17.670028077820447	5.190136307058758E-17	-1.011190795759404E-21	-1.4929195973352237E-17
-2.0779141835942943	17.606247817656115	5.1834124953741165E-17	-9.99529103241118E-22	-1.4929228750389494E-17
-2.421704394542373	17.610906476909	5.1839015791433935E-17	-1.0006159520440688E-21	-1.4929292198698637E-17
-2.5268901597962445	17.60827853304663	5.183628167982261E-17	-1.0002073961806803E-21	-1.4929311629212078E-17
-1.0157099330243569	19.441588102125813	5.377381868280088E-17	-1.3386324817041841E-21	-1.4929031193601642E-17
-1.1062328150339649	19.65851365771074	5.400342052420119E-17	-1.3789240255152901E-21	-1.4929047732690617E-17
-1.0950141199455286	19.63861486947969	5.3982350824275225E-17	-1.3752241825093638E-21	-1.4929045675444517E-17
-1.0936631912571904	19.634142492606518	5.3977607191306756E-17	-1.3743910054632153E-21	-1.4929045429626452E-17
-1.2019485900933222	19.823967402584525	5.417879474930348E-17	-1.409676005084809E-21	-1.4929065290724557E-17
-1.2626663164006444	19.90610167368628	5.4265685563080125E-17	-1.4249134304243516E-21	-1.4929076413544575E-17
-1.3479656887537845	20.02184186709379	5.4388505467103085E-17	-1.4464098395199342E-21	-1.4929092054723293E-17
-1.3818036936806772	20.069240413165744	5.443872857294835E-17	-1.455250264387523E-21	-1.492909826176187E-17
-1.490043238491493	20.21081153288452	5.458891723417054E-17	-1.4815331539606963E-21	-1.4929118099141258E-17
-5.495158991359491	28.68268136418761	6.362142530229215E-17	-3.0818360047631825E-21	-1.4929846856829926E-17
-5.507477156915547	28.790577524822243	6.373624151406634E-17	-3.1026050552923756E-21	-1.4929848764484062E-17
-5.640376413522405	29.93509919763994	6.49651202575886E-17	-3.3274367248200743E-21	-1.4929870724032925E-17
-5.66674537726079	30.200894570944342	6.52488382790854E-17	-3.379319824955776E-21	-1.492987476107272E-17
-11.232964758328787	33.56280133293661	6.886108995310072E-17	-4.052682843007149E-21	-1.4931000322467882E-17
-9.890707351552885	26.584105713780335	6.137609849592288E-17	-2.6737394173523877E-21	-1.4930697016545788E-17
-9.499209611630052	25.463046361573806	6.017908260831864E-17	-2.462364959206419E-21	-1.4930616413979598E-17
-10.251371607480321	28.08873461337165	6.298680781276465E-17	-2.962184017480764E-21	-1.4930775296783397E-17
-9.949856872037069	26.81141811544305	6.161978000496057E-17	-2.7180012134351178E-21	-1.4930709698864785E-17
-9.409620206466	25.28683176907262	5.998978280097933E-17	-2.428735192020187E-21	-1.4930598551334367E-17
-8.975776833099328	24.413789608181347	5.906234604899589E-17	-2.266385595966277E-21	-1.4930513396864733E-17
-8.450931047688341	23.67686534172989	5.827304421941383E-17	-2.1283653846626314E-21	-1.4930412517866143E-17
-8.315280225053407	23.486682331666373	5.807171601184742E-17	-2.093549384916955E-21	-1.4930386967785285E-17
-8.109310669822081	23.245736403988893	5.781471151631144E-17	-2.0493238865776143E-21	-1.4930348480882847E-17
-5.04821833795282	26.35030357792787	6.112649471345447E-17	-2.6320718234656324E-21	-1.4929769657273742E-17
-5.072511135861281	26.457154341834364	6.123985645871332E-17	-2.651926570508057E-21	-1.4929773702212927E-17
-5.319014801988768	27.6151602307035	6.24782269864836E-17	-2.8743944794672856E-21	-1.4929816693466582E-17
-5.298549699956672	27.508324942348306	6.23645394540289E-17	-2.854317883044039E-21	-1.4929813287099425E-17
-1.6547952866665352	20.435138707303928	5.48264897399547E-17	-1.5232393074535714E-21	-1.492914829089712E-17
-1.7068462026965912	20.505043732104994	5.490074669039202E-17	-1.5362815796180105E-21	-1.4929157844928057E-17
-1.8328638043067826	20.675856534446993	5.508182748101662E-17	-1.5680851098094869E-21	-1.492918094361217E-17
-1.9146876228856835	20.78271581099791	5.519532706960262E-17	-1.5879491393746498E-21	-1.4929195944869122E-17
-1.9589596542270868	20.838178803681924	5.525403052018777E-17	-1.5982000118149027E-21	-1.492920404271904E-17
-2.2267902915590323	21.173727916983232	5.561122949039799E-17	-1.6608573882652225E-21	-1.4929253136520483E-17
-2.4765836027203294	21.524027437877677	5.598212655549569E-17	-1.726068180352678E-21	-1.4929298810561767E-17
-2.510632075597485	21.56945277354053	5.603058203982968E-17	-1.7346096533558732E-21	-1.492930508105383E-17
-3.4170539347823667	18.323036770820913	5.2591136953463884E-17	-1.1326606394290604E-21	-1.492947558820081E-17
-3.3613588547056894	18.26201824120377	5.252675939471551E-17	-1.121380339501038E-21	-1.492946539794367E-17
-2.8302006677410443	17.7685842180935	5.200534739978635E-17	-1.0299937960442894E-21	-1.4929367511006957E-17
-3.0213186080937637	17.882690433716814	5.2125861359646663E-17	-1.0511847632701194E-21	-1.492940268149402E-17
-2.9853774190574067	17.85333337493745	5.209497501529677E-17	-1.0457494638583277E-21	-1.4929396099508525E-17
-4.904236518511963	25.91960781073081	6.066521504668611E-17	-2.55103635690518E-21	-1.4929743902109355E-17
-4.723668736196532	25.314951331292864	6.002070899237218E-17	-2.4363873992077077E-21	-1.4929711493579E-17
-4.604679940346854	25.051089745874435	5.973767625986729E-17	-2.3860218169304857E-21	-1.4929689444243656E-17
-4.281370486848969	24.383328411417228	5.90284034255807E-17	-2.261234281336523E-21	-1.492963080945102E-17
-3.2125741016240386	22.611557155864187	5.713840026962672E-17	-1.929182379356353E-21	-1.4929433866790293E-17
-3.272014261258436	22.70654698603269	5.723908593696254E-17	-1.946798684766521E-21	-1.4929444739472167E-17
-2.5518384799861815	21.63096481182497	5.609592136782321E-17	-1.746198176970704E-21	-1.4929312684420535E-17
-2.8735384712196232	22.08009398368013	5.657400703577776E-17	-1.8299929561219086E-21	-1.4929371763243036E-17
-3.1756044296995665	22.556944434453374	5.708017222133195E-17	-1.9190824749046865E-21	-1.4929427114367902E-17
-4.545571876999899	19.652622560032107	5.3998175650800415E-17	-1.3792401358480298E-21	-1.492968436844755E-17
-4.424895516455141	19.524062222800467	5.386226910907403E-17	-1.3554881082143465E-21	-1.492966234476708E-17
-3.958958611653594	19.00470136406695	5.331195271774983E-17	-1.2589650630808028E-21	-1.4929575793671144E-17
-3.8782730930382083	18.915322300283425	5.321773545284069E-17	-1.2424409354426844E-21	-1.4929561040268678E-17
-5.025563667731989	20.107549344377823	5.448210537361275E-17	-1.4643145742048101E-21	-1.49297739426545E-17
-5.277731362781373	20.350988119887234	5.473872987757227E-17	-1.5092499037294567E-21	-1.4929820008922783E-17
-5.606549304112775	20.6598148798465	5.5067912904964784E-17	-1.5672927995358215E-21	-1.4929881825286352E-17
-6.131048509468386	21.17349677678001	5.561108655186477E-17	-1.6626736721786307E-21	-1.4929978307798193E-17
-7.17416985769136	22.198608654304337	5.669977014484467E-17	-1.853604840412641E-21	-1.4930172232849213E-17
-7.6413332318231895	22.67125431062098	5.720551688479122E-17	-1.9422880559283415E-21	-1.4930260137072914E-17
-6.9150129554945305	21.927639425126234	5.641372355845972E-17	-1.8038293075922067E-21	-1.4930124603752396E-17
-6.31895859009996	21.343154735881807	5.579288316142913E-17	-1.694818024118661E-21	-1.493001382417407E-17
-6.618255579081206	21.642875823077	5.610971181942792E-17	-1.7509600257235556E-21	-1.4930069643025174E-17
-3.6680004015474728	23.30103040805593	5.787342636415764E-17	-2.0576397363332134E-21	-1.492951768885371E-17
-3.83446762916781	23.580833568731567	5.81712412202814E-17	-2.1107786346120745E-21	-1.4929548704287385E-17
-4.071443328978513	23.987709649252928	5.860518520757017E-17	-2.1860075724563516E-21	-1.4929591827408434E-17
-7.640251545310057	17.586782544931808	8.827278734845111E-22	7.857857371933886E-22	3.6083368265855553E-22
-7.509356374993602	17.79911102953117	9.019224680089517E-22	8.063094301467046E-22	3.544977470336673E-22
-7.6989388334005735	17.4903691638282	8.747503824101484E-22	7.771804021863473E-22	3.6378344956889768E-22
-7.762103216471637	17.30759444679789	8.596289049200503E-22	7.609696489551248E-22	3.662550753192884E-22
-7.821162534822876	17.152686250634986	8.474973454878323E-22	7.476494689968037E-22	3.6889122313302334E-22
-7.87221896818102	16.9473112831706	8.318768144818277E-22	7.305977293185431E-22	3.7069224799268627E-22
-7.921170402924522	16.753942907049066	8.172104489448183E-22	7.145133925003051E-22	3.7237396563544565E-22
-7.9783869673286425	16.470761822820492	7.970173763676465E-22	6.921148855363307E-22	3.741245449012148E-22
-8.003886469325913	16.357472230499454	7.889017784399519E-22	6.830082576241505E-22	3.749645623236619E-22
-8.041803974825056	16.197407590250943	7.786585447766228E-22	6.708879627867226E-22	3.767748429524189E-22
-8.11957094103931	15.808141817188318	7.533706332766092E-22	6.41498600541864E-22	3.7985972427116723E-22
-8.094241908274963	15.975737091845481	7.640180242779158E-22	6.538419156738554E-22	3.789276419358522E-22
-8.149959289733443	15.594634263864748	7.396157968274285E-22	6.255452464295155E-22	3.8080238973304724E-22
-4.487015489615116	14.591722761896559	5.801616349607421E-22	5.452432354227494E-22	1.167567309137744E-22
-4.416731324563106	14.512870608922288	5.737156686552154E-22	5.395331654916263E-22	1.1215230102720699E-22
-4.329055028394281	14.412978776001905	5.65314174624533E-22	5.320656266030332E-22	1.062220172173083E-22
-4.19303203891211	14.248275933735142	5.51989585942261E-22	5.201472436095866E-22	9.719729029683969E-23
-4.178965322518646	14.23024927967746	5.504993835655106E-22	5.188093274278203E-22	9.623192438364519E-23
-8.208595369810979	15.125877972768416	7.121481375072453E-22	5.927502300627929E-22	3.831697680891189E-22
-8.250106284083648	14.883579494882824	6.991496283669639E-22	5.765538660677177E-22	3.8500479381465598E-22
-8.184763342662869	15.304083214581624	7.224165483536598E-22	6.050562939650111E-22	3.8224100926336416E-22
-8.194040568253598	15.203367992185502	7.162298449803177E-22	5.978909352642609E-22	3.8244088373864096E-22
-4.009503675450382	13.95499929048619	5.292151861136481E-22	4.992820999867552E-22	8.515097544524677E-23
-3.967321215997023	13.879167246534847	5.231745013133129E-22	4.937228406805032E-22	8.224218158525576E-23
-3.8768075373306097	13.684183745503944	5.084236842963073E-22	4.800965433007393E-22	7.62575638904054E-23
-3.8285567068758617	13.577304042901428	5.003721928505865E-22	4.725887037827629E-22	7.311583632156265E-23
-3.679175518096213	13.165512678706849	4.697458213585684E-22	4.438994080589493E-22	6.3306625473435E-23
-3.5952780276413945	12.848827743115857	4.46937714996266E-22	4.225217181330286E-22	5.784842808490513E-23
-3.8035301168690907	13.511178334388502	4.956147844745971E-22	4.68158272086664E-22	7.156134221729915E-23
-3.5706258476984103	12.751547870197772	4.396152268792834E-22	4.1558751925996216E-22	5.611424305912401E-23
-3.536337058362929	12.508568926206657	4.21966742595993E-22	3.9899343559797893E-22	5.365368814852029E-23
-3.4943523373487664	12.217884679130231	4.009892620585825E-22	3.7918728226736397E-22	5.073422407980166E-23
-3.476217738039166	12.051206781698731	3.893371466555474E-22	3.682995819488627E-22	4.953507395088979E-23
-3.4381043775288846	11.707787309160882	3.6383706248458406E-22	3.441913100214235E-22	4.650307953312556E-23
-3.4175141432913065	11.442487558596586	3.4519835623022423E-22	3.2667530508332145E-22	4.511765381487246E-23
-3.390535492772293	10.959938069747185	3.1056478709175713E-22	2.9398109252667293E-22	4.2956379010293505E-23
-3.391605607580326	10.637069694303245	2.8783592240446527E-22	2.724651496720796E-22	4.281597531449599E-23
-3.3957072198915474	11.125983907025887	3.2206626545262276E-22	3.048394609850005E-22	4.331375727241494E-23
-3.3933099091125833	10.454525891479044	2.746461623168151E-22	2.598949151064687E-22	4.264103392647627E-23
-3.392748642497309	10.363320317554606	2.6805166299032836E-22	2.5362271849785903E-22	4.2507658635627067E-23
-3.3881777990103163	10.052022617744685	2.461128108968366E-22	2.327488560773101E-22	4.216410715744112E-23
-3.379931059854188	9.65560915900371	2.1860257341437675E-22	2.0656231505593132E-22	4.1909331365597495E-23
-3.38003327420144	9.645525660619372	2.1792588877068307E-22	2.059151752594629E-22	4.192511039410185E-23
-3.380411775956053	9.63612711841371	2.173348431070913E-22	2.0534355539762E-22	4.1972526988844234E-23
-3.4070943292007656	9.209820550583608	1.886489476426115E-22	1.7722469749997405E-22	4.389013597665457E-23
-3.4177904844649305	8.97279793026408	1.7385534557141857E-22	1.6248909973951142E-22	4.5411462289703645E-23
-4.670507470987797	6.528342318175511	1.5012172541608892E-22	3.809988201385197E-24	1.3751723140040865E-22
-4.472672713765167	6.53165408154053	1.3120223475355936E-22	5.188104008027314E-24	1.2215386429828414E-22
-4.296096768007061	6.564113874181485	1.1812825780342653E-22	9.442369690164885E-24	1.1172175031570312E-22
-4.1907677441120486	6.6201318525786546	1.0898561159277186E-22	1.4822524124603064E-23	1.0412428636483397E-22
-3.42823364007561	8.77881073484247	1.6095151944070873E-22	1.4965306724256313E-22	4.6176372129866497E-23
-3.440421539484517	8.631632878187974	1.5199202155748743E-22	1.4058827318547488E-22	4.724138717392578E-23
-3.510174069952668	8.051882576425108	1.196809211558438E-22	1.058962811579878E-22	5.302029821920232E-23
-3.4654247941708625	8.41479710425795	1.396323373233878E-22	1.2783279776821301E-22	4.9322128047925055E-23
-3.519325274558982	7.974355231943207	1.1593121646699338E-22	1.0158181050292114E-22	5.406046286058374E-23
-3.8048036653298265	6.960169305120867	9.665728612559407E-23	4.5828156848997364E-23	8.317402979525129E-23
-3.942941641067294	6.809098812242506	9.720831555347174E-23	3.164765666564722E-23	9.082994952578953E-23
-4.081244662082278	6.715380176995773	1.026440717578573E-22	2.5236431803828457E-23	9.869173243401728E-23
-3.557899482821399	7.6388476831782866	1.0585506203333471E-22	8.710823042594963E-23	5.975485597805522E-23
-3.5506928691402093	7.692857622749482	1.0482138470649685E-22	8.734824177217797E-23	5.781326190065711E-23
-3.535122007221198	7.8370201875805385	1.1059102682772544E-22	9.456687481303489E-23	5.617062962783331E-23
-3.5827478111781415	7.560437912809053	1.0291010169384443E-22	8.045293993106201E-23	6.248882549724046E-23
-3.656557182300242	7.31345080673359	9.919118822475058E-23	6.797200579844866E-23	7.103576981610292E-23
-3.741595319822733	7.091603710798701	9.822256798847027E-23	5.778551646783998E-23	7.887350193664134E-23
-12.48823622079036	29.318127189803445	6.736904009265845E-17	2.851506051277948E-17	-5.818622776437334E-17
-12.301573729696075	29.291730374054282	6.605411543050004E-17	2.8412315667361625E-17	-5.781072066744517E-17
-12.904182385341631	29.37659805299116	7.062422831717336E-17	2.882039078820784E-17	-5.850981321340611E-17
-12.704310573905445	29.35687813300677	6.90291646302806E-17	2.871892561081608E-17	-5.841641614621847E-17
-13.215739023882737	29.375039723105594	7.308898524028057E-17	2.899065238208428E-17	-5.818902702804539E-17
-13.289816212405814	29.38416912499247	7.376114587616283E-17	2.907860302643707E-17	-5.812612136842364E-17
-13.628735756055638	29.408293625969595	7.637207161525525E-17	2.939977865533794E-17	-5.711204106310086E-17
-13.761313265189306	29.420327221129604	7.742773684401122E-17	2.9550990027084E-17	-5.673694094801228E-17
-13.789831291953012	29.42263826529943	7.761445118090911E-17	2.9598958029631233E-17	-5.661535574294201E-17
-14.193507593470319	29.351006338599753	7.966774978707395E-17	2.941127220961398E-17	-5.423716415435797E-17
-14.343065600888547	29.30623263263965	8.017706887725891E-17	2.9154561262267756E-17	-5.3206692155679925E-17
-15.169871121939503	28.7024294022831	8.396694237842127E-17	2.4496754943820074E-17	-4.79639032115827E-17
-15.025976096323706	28.826575538617305	8.324160703565553E-17	2.54123305329875E-17	-4.886717745673482E-17
-14.704342841257393	29.099582909420015	8.167326726869142E-17	2.7477597125474532E-17	-5.091405765012517E-17
-14.77814405518191	29.048154888872233	8.194655873221519E-17	2.7046132601145733E-17	-5.040204771486524E-17
-15.194930389272562	28.670268692680192	8.416098642086024E-17	2.4291341779680348E-17	-4.7836204055615405E-17
-15.552436058935607	28.262388145106144	8.679749817098641E-17	2.1832157902999203E-17	-4.583876320858123E-17
-15.65870487864321	28.128694460225432	8.763555932179127E-17	2.1067988037983685E-17	-4.5228712880800114E-17
-15.420870685895718	28.414489982476084	8.576758249102109E-17	2.257728729079916E-17	-4.653143494043298E-17
-16.14669845066415	27.534817692946177	9.128227999989037E-17	1.895155676216133E-17	-4.188444865562906E-17
-16.18902508127296	27.487365967844962	9.156106316200403E-17	1.8836029492637158E-17	-4.1540625234591306E-17
-16.090879730623392	27.60512583812312	9.084732341359438E-17	1.919081693162401E-17	-4.227250150179437E-17
-15.906983759261689	27.83045491742547	8.949298085657519E-17	1.9915034678048025E-17	-4.3597854734394613E-17
-15.78801336657089	27.974288039163056	8.866279185933485E-17	2.0395365995988627E-17	-4.440911593622344E-17
-16.4224657835804	27.241242221715776	9.262909056537236E-17	1.851129065352171E-17	-3.960182053784333E-17
-16.636541644582238	27.015574682657572	9.323997592918333E-17	1.8116522536384708E-17	-3.751717617906857E-17
-16.701862721366762	26.948993088668995	9.323259464249218E-17	1.8058723256798236E-17	-3.683820927479411E-17
-16.98192097775023	26.67928029930171	9.290471152769343E-17	1.7611806814559295E-17	-3.428890461535077E-17
-17.086567607533095	26.586911131348927	9.255274807704536E-17	1.7537227418742585E-17	-3.3512303607603E-17
-16.810764952407226	26.84442366016748	9.308302455007E-17	1.7890946660934478E-17	-3.5864505097915346E-17
-17.316197999609905	26.352544552541893	9.136436824834287E-17	1.7527716721815153E-17	-3.2154644019221567E-17
-17.45518464052986	26.210110438215963	9.048646121835417E-17	1.745994906565419E-17	-3.1452385976250826E-17
-17.722095738557805	25.895382301413925	8.894338292764398E-17	1.8209506771164184E-17	-3.079800075770776E-17
-17.72264017583542	25.894744071275742	8.893976121316271E-17	1.8211033718765043E-17	-3.0796442458405443E-17
-17.932597821946576	25.11386146747848	8.625667569181536E-17	2.0782124175466597E-17	-2.927487644204632E-17
-17.907096306050956	25.00313633884308	8.592168394168986E-17	2.13327854302269E-17	-2.886410701408903E-17
-17.75267320881764	24.32471147247125	8.378411160515754E-17	2.4726015500318457E-17	-2.6278522492312328E-17
-17.92944471255859	25.1306830888716	8.630638279380172E-17	2.0731905172515978E-17	-2.929864816686104E-17
-17.722777975835573	25.894232143167198	8.893795573806123E-17	1.821314592376175E-17	-3.079493475321536E-17
-17.728945142955695	25.871483784810497	8.886018197285807E-17	1.828797026448172E-17	-3.075092082158692E-17
-17.700264955727473	24.192801294244298	8.318242365333386E-17	2.5526659075487642E-17	-2.5265149404577203E-17
-17.492893227235577	23.675149455238873	8.075309290834363E-17	2.8811379673864124E-17	-2.1320375790643097E-17
-17.219818972655105	23.051350814888384	7.720323962363625E-17	3.29283457531107E-17	-1.580841767335901E-17
-17.213682929786287	23.036984749786797	7.711512706784559E-17	3.302344002801639E-17	-1.5684558892502057E-17
-17.20651458505761	23.021889840621302	7.701406333527615E-17	3.3128132231311867E-17	-1.553473345622063E-17
-16.72944438496599	22.0265670999435	7.028761645686814E-17	3.945811372028637E-17	-5.3941228888686946E-18
-16.772330573218266	22.113599037757318	7.08659630518141E-17	3.895668968142228E-17	-6.2706626748955216E-18
-16.97378539565523	22.529669064239176	7.365427221123985E-17	3.6325056633457403E-17	-1.0526956170010807E-17
-16.69878402350933	21.97001521221032	6.996887686616677E-17	3.977491775638681E-17	-4.824375496104161E-18
-16.44523432072541	21.481646309928003	6.698124649627533E-17	4.266940073681756E-17	9.069296318273669E-20
-16.38784636008633	21.382208809377225	6.653106860239344E-17	4.320449701660377E-17	1.1087042494766416E-18
-16.10429654720809	20.90765006213037	6.398788821364671E-17	4.5815647202307676E-17	6.152531610502003E-18
-15.229590069694847	19.59839917871314	6.044503692335496E-17	5.0789542149862686E-17	2.0416201305759056E-17
-15.573303162172023	20.08692966262294	6.121297508282585E-17	4.921731056119181E-17	1.509995460026672E-17
-15.762739830454272	20.369577854236137	6.199418994965854E-17	4.813104730071582E-17	1.1986310572726773E-17
-15.676053214728174	20.229671015614727	6.145368492501762E-17	4.8747103277078005E-17	1.3500707595281942E-17
-15.004965242227517	19.29705702264412	6.017909630775182E-17	5.056119347612477E-17	2.368087612797483E-17
-14.347740685004595	18.43237628944785	5.764030561129436E-17	4.6526972305065954E-17	3.142883428194672E-17
-14.71316053352021	18.903140185799252	5.953976691434804E-17	4.9782911193235416E-17	2.8026213665864324E-17
-14.112301424219844	18.14085757339455	5.555023132160511E-17	4.353227325242806E-17	3.2998743188678354E-17
-13.786968016309958	17.746840232171802	5.139605737059976E-17	3.838412719578569E-17	3.3192763066281815E-17
-12.572484095421888	16.31238607204104	3.1067621482782963E-17	1.889394995437527E-17	2.3921077628996263E-17
-12.73923093656964	16.50237005974189	3.3935051291973446E-17	2.1482738792811342E-17	2.552437476438196E-17
-13.149721100590622	16.985383718836303	4.091211504879787E-17	2.8063094062489786E-17	2.9069492156217575E-17
-13.560443943361147	17.474962802260926	4.772437045695981E-17	3.4695928921845886E-17	3.196695451515786E-17
-12.433087863224218	16.142914163274668	2.8585352969068445E-17	1.692244024590379E-17	2.2264229465771497E-17
-11.67886765718853	15.130655135953049	1.5937064851430142E-17	7.15470456932312E-18	1.3406362385784377E-17
-11.370603754574383	14.616160191779192	1.1435173659930229E-17	3.645982976135474E-18	1.0123154320242791E-17
-11.928279318244115	15.521235666230787	1.971560074778693E-17	1.002398482211547E-17	1.620154848902587E-17
-11.098102119973685	14.067276715400904	8.382980455212114E-18	1.5581823057273643E-18	7.550680399541102E-18
-10.94829922258624	13.75778922441979	6.680318335094688E-18	4.428197868280691E-19	6.141747947235699E-18
-10.566136973193167	12.955069884045642	3.9348654213152875E-18	-3.9545804896182327E-19	3.551552170577437E-18
-10.528617101577506	12.869997651759531	3.6436373634277884E-18	-4.591952413544506E-19	3.2825901811088972E-18
-10.125844678960055	12.03212679724241	2.321953366655356E-18	-3.8370643936987755E-19	2.0191460873479443E-18
-10.205786830641387	12.200371242765215	2.5890827055053752E-18	-3.971815373886836E-19	2.27448835788758E-18
-10.11776374681346	12.014636087480781	2.30335089007538E-18	-3.800227902626916E-19	2.002183308522871E-18
-9.799033203597945	11.32040592221854	1.641960690840715E-18	-2.874210087307253E-19	1.44167468017794E-18
-9.732454220074882	11.174895810343436	1.4981806451136975E-18	-2.6496064373395197E-19	1.3092001554652986E-18
-10.081694286405995	11.938670646469957	2.2321938061830765E-18	-3.6876031540487805E-19	1.9412834403048278E-18
-9.419861471494833	10.505758447346915	1.1292520500607696E-18	-1.3963758836046602E-19	1.0160520744437032E-18
-9.39945834397536	10.463080013210769	1.1032067945673024E-18	-1.317436332796065E-19	9.943015052141054E-19
-9.362989365785312	10.388561145610026	1.0662787422723097E-18	-1.259087433130147E-19	9.635409834125258E-19
-9.15485933130238	9.94585479357356	8.496814075417581E-19	-8.073533744470582E-20	7.834105597022265E-19
-12.250739993292553	19.150604908283345	5.824006463245928E-17	5.1529561402659834E-17	2.4400971845718602E-17
-12.385666050996104	19.229462944007324	6.133872331386288E-17	5.3395663443765097E-17	2.6916927186105313E-17
-12.018444755085756	18.995911937273455	5.201993750203307E-17	4.793344427850706E-17	1.964102494816869E-17
-11.827571680933026	18.805921238230237	4.914904146765493E-17	4.5740955437827434E-17	1.7685390737927967E-17
-11.71378598197753	18.69006222155872	4.724039087841576E-17	4.431445485691409E-17	1.6282530437904198E-17
-11.489121580415649	18.312221504949157	4.236748903346386E-17	4.0191861588364497E-17	1.33798990504177E-17
-11.42092816915265	18.202424829191397	4.0960556270538736E-17	3.898072176752889E-17	1.2570530885612141E-17
-11.137081940903064	17.673975351763787	3.4040900628586413E-17	3.264775728249434E-17	9.572807263539451E-18
-11.050577560623434	17.52903972488271	3.20635856786697E-17	3.08297971427844E-17	8.69471582388055E-18
-10.900173758069224	17.228821915447778	2.8078242744887614E-17	2.7036504632232662E-17	7.373153991660764E-18
-10.59407257662658	16.86993613536655	2.2805262946292705E-17	2.2083814265248072E-17	5.4135756249782524E-18
-10.4015251414116	16.663994998799538	1.997380167105085E-17	1.939360292363954E-17	4.478950113239008E-18
-9.980308680915373	16.24426542990552	1.4418590328097712E-17	1.4081110498644882E-17	2.807111448327869E-18
-10.52456597891735	16.788877057884427	2.162762986105844E-17	2.0978368659007386E-17	4.957350159357531E-18
-9.215934750579713	15.702403997568886	7.870590117453374E-18	7.6996051739428E-18	1.5125921838169608E-18
-9.506635524164235	15.916651407254937	1.0278512103532324E-17	1.0121630644961117E-17	1.587993321156097E-18
-9.713477904294042	16.0562870014233	1.2046509313395852E-17	1.1821194979591531E-17	2.066297871205389E-18
-8.987328542896977	15.535943891824608	6.073483246742146E-18	5.901976168826676E-18	1.3839089279852168E-18
-7.038155536202357	2.4161328913912485	2.050223023421649E-19	-1.77199149783624E-19	9.054560724569384E-20
-7.218271698777633	2.47634434863711	2.0526936437068007E-19	-1.7487116674858882E-19	9.71458368290033E-20
-7.402921517489648	2.596088343862585	2.0393868753544863E-19	-1.7065407750456363E-19	1.0381557797334682E-19
-5.610926604361966	2.56874897195521	1.841989763279493E-19	-1.6971734382102296E-19	4.2557070285203056E-20
-5.791192046184306	2.4885541575675454	1.890087563517302E-19	-1.7320629317823665E-19	4.816980274966009E-20
-6.090991914769232	2.367770791599311	1.9597339526786895E-19	-1.7822788063981343E-19	5.731685745404156E-20
-6.223300720670824	2.365865245728654	1.9782228527718752E-19	-1.7867177119625879E-19	6.212545489781404E-20
-8.524776938151282	15.280293075065625	4.532526058518936E-18	4.3722148866696556E-18	1.1941061807061229E-18
-8.5390176621	15.301185889469425	4.789467701122447E-18	4.6213350776866646E-18	1.2556815119627235E-18
-8.574275941324595	15.320887483760043	4.896774252761698E-18	4.726277029024864E-18	1.2748709391020572E-18
-5.2268760988311245	3.1984387632370352	1.6038238418332096E-19	-1.481778403094196E-19	3.490475199913492E-20
-5.323022364028059	2.954304032548915	1.6912018194895808E-19	-1.5627509069690322E-19	3.634143020435645E-20
-5.411391041049513	2.8046470279535036	1.7465852153101045E-19	-1.6127452798164156E-19	3.8048242025202765E-20
-5.361270108912003	2.863813885716368	1.7226925759165688E-19	-1.5916055897379946E-19	3.692152718889681E-20
-5.176470922340737	3.3654332504811606	1.547396929967793E-19	-1.4295534098286153E-19	3.422955942748906E-20
-4.997438755280889	4.032636318053695	1.3327687520334165E-19	-1.2306174164236965E-19	3.129557364448271E-20
-5.108994509801874	3.6116460899580636	1.463854404817041E-19	-1.3524488939274082E-19	3.324081850226777E-20
-4.991774580661376	4.054261353979088	1.3259353072835217E-19	-1.22432602189626E-19	3.117910638079163E-20
-6.53602006808163	2.347293243898074	2.0157236743299318E-19	-1.7958813812429875E-19	7.281416817493152E-20
-6.871423256057571	2.3759082864320638	2.0442101054590902E-19	-1.786291529471759E-19	8.474399282383518E-20
-6.725008134174486	2.363972974785624	2.0342280911135568E-19	-1.791752309617935E-19	7.96979857465114E-20
-7.498445287702315	2.6504749625169852	2.0328128459759623E-19	-1.6859786628747233E-19	1.0714743345438783E-19
-7.543394316053332	2.6908233254228815	2.0266149927481778E-19	-1.6725210560120727E-19	1.0869190801981498E-19
-7.714537633122486	2.9137762658493207	1.9862265490092908E-19	-1.5957096588790832E-19	1.149959957816185E-19
-7.7891268079090406	3.0564766598021276	1.9607192065906526E-19	-1.551433478450975E-19	1.1781269300052841E-19
-7.80527300412054	3.4063802626319237	1.8792817817340367E-19	-1.4423599026239538E-19	1.1976324374309374E-19
-7.804324521600502	3.2269612996167556	1.920855294213596E-19	-1.4970241305260011E-19	1.1901472173629222E-19
-7.758877336072651	3.698244931275473	1.8081090656606596E-19	-1.352281752456879E-19	1.198285285334417E-19
-7.751964178591711	3.7286102673963915	1.8005717579991265E-19	-1.3430560839054623E-19	1.1977632790795774E-19
-4.868412953288395	4.489722570165323	1.1834785667969556E-19	-1.0980120251326755E-19	2.6122424001278425E-20
-4.944274103721604	4.221530184777065	1.271335644201118E-19	-1.1759375467068737E-19	2.923877083771279E-20
-4.861218645669248	4.514367912389247	1.1744295990764094E-19	-1.0899841904799668E-19	2.5738481624783824E-20
-4.761328567585714	4.872867994409656	1.0382534351753676E-19	-9.69078897979546E-20	2.0153864207435017E-20
-7.7347878369548635	3.762505605967378	1.7912272462657466E-19	-1.332643409471466E-19	1.1953250021415666E-19
-7.441188952293851	4.488511996506501	1.6042667063627605E-19	-1.1026519609234443E-19	1.165019124049677E-19
-7.462522939780039	4.43043664258904	1.6180993554727834E-19	-1.1209198110504998E-19	1.166483020780339E-19
-7.583988224902736	4.103803156183615	1.6925312496596232E-19	-1.221208678510577E-19	1.1717274371374035E-19
-7.428705960551779	4.562167039268793	1.5948544170162074E-19	-1.079258428335776E-19	1.1720358241596053E-19
-7.367225146909923	5.0179675342064245	1.5382535953759444E-19	-9.329143186174495E-20	1.220251543660332E-19
-7.395373926440531	5.510469499667041	1.544691570040438E-19	-7.753722593875941E-20	1.326685146206014E-19
-7.396628687854849	5.543415335697084	1.544257587815773E-19	-7.6477622487593E-20	1.332806581687914E-19
-8.951906927477943	9.55517852325179	7.309934983268243E-19	-7.406067601496268E-20	6.804783406332727E-19
-8.732770861641235	9.107630277300872	5.790302708639463E-19	-5.678738864510204E-20	5.473729096874238E-19
-8.477149435408428	8.592840803667324	4.587858928382187E-19	-5.1871136279140484E-20	4.368721241053574E-19
-8.352048182285694	8.325615036227727	3.98666248531471E-19	-5.095584924031417E-20	3.8137580179031295E-19
-8.222367325804308	8.079901469599669	3.5878156986203883E-19	-4.990366229544429E-20	3.436084851090436E-19
-4.558078678429407	5.6727023718291845	6.679900432442516E-20	-6.328224648556468E-20	7.286316694228111E-21
-4.661854211303943	5.2307881209663405	8.816290567777816E-20	-8.295095285576336E-20	1.3676657352638E-20
-4.6736829568741065	5.179041007331088	9.049145683624311E-20	-8.504019500795439E-20	1.4462061548906305E-20
-4.664862639408369	5.2157017440172675	8.88773998109623E-20	-8.360276969188959E-20	1.383934400583927E-20
-7.642518454416541	6.7438038314408955	1.906855250074505E-19	-4.683317812301295E-20	1.8157484213909039E-19
-7.72390205946121	6.960130553786359	2.1238772248577172E-19	-4.6818689300537474E-20	2.026179750219558E-19
-7.960824009101229	7.5515457825414485	2.685172419124297E-19	-4.583452497621514E-20	2.5735323337955697E-19
-7.398279738095727	5.568321714484634	1.5467487715837721E-19	-7.57833182839494E-20	1.3385006046404169E-19
-7.486554017062449	6.151026864151781	1.6398405388790615E-19	-5.896899507399774E-20	1.5112592309139284E-19
-7.599533786520233	6.612688047526157	1.8473325637596534E-19	-4.984879018198063E-20	1.7477498195757662E-19
-4.559353287845783	5.783205763653101	6.110545101513588E-20	-5.788203625776846E-20	5.916729752099665E-21
-4.539973927898901	6.108340489734484	4.510589833776531E-20	-4.233313654556325E-20	3.393522117067273E-22
-4.595870421128182	6.280367827388355	2.6559739229294904E-20	-2.4904401693571457E-20	-3.593280105401945E-22
-11.949523827617073	29.206895619841305	6.353147126356185E-17	2.80563582099815E-17	-5.652496756874748E-17
-11.807688642858182	29.154031813094953	6.259579315823523E-17	2.7976725779785564E-17	-5.568349310265606E-17
-12.00330605669702	29.223330979102066	6.390920153465464E-17	2.809900499391888E-17	-5.676206962441704E-17
-11.58017196199464	29.065937130844834	6.119776701232611E-17	2.797486616225033E-17	-5.442704909561987E-17
-11.41683712235142	28.96940271662765	6.028949413601333E-17	2.8151550469885285E-17	-5.306515485824059E-17
-11.219350371023808	28.853937987330728	5.924389801252646E-17	2.846412111052188E-17	-5.140473968235641E-17
-11.063811648377435	28.68153300927144	5.887196767387416E-17	2.937793463924533E-17	-4.963434072005231E-17
-10.947486528223845	28.535037823889105	5.860917925867596E-17	3.0158392426790256E-17	-4.8228737925159545E-17
-10.899230615467399	28.323819733732066	5.954261640091923E-17	3.1764448183061485E-17	-4.687619614948104E-17
-10.868467577029437	28.194812621939796	6.009201172020344E-17	3.273045446913869E-17	-4.603887246580975E-17
-10.876511202290695	28.109887068149042	6.130153281938301E-17	3.3683010040082965E-17	-4.5619198392039794E-17
-10.899672074901286	27.854101802332053	6.458680359756365E-17	3.63691595995829E-17	-4.420404416478782E-17
-12.412266700730603	28.73183000599365	6.359702700898626E-17	2.80463642475582E-17	-5.541401158720714E-17
-12.004390987243811	28.644127827029816	6.1791553069597E-17	2.949708892997317E-17	-5.418094332712296E-17
-11.418956634563854	28.353076382645266	6.133752909630715E-17	3.244420808745627E-17	-5.0474172552229794E-17
-11.624144095082618	28.483083006210283	6.10777540733973E-17	3.1224031049479853E-17	-5.202228888652975E-17
-11.98757052088968	28.638168487186267	6.174095942520404E-17	2.956429484306728E-17	-5.4102016890883493E-17
-11.999455430555999	28.643021141499133	6.176725667262358E-17	2.9513980913382657E-17	-5.4166704496542286E-17
-11.11438165555979	28.077094826076056	6.266037246993328E-17	3.4653581191476063E-17	-4.723251167767628E-17
-11.390783517603357	28.330385589064328	6.142630897770556E-17	3.263371824559786E-17	-5.021027966108858E-17
-11.018694723095315	27.985290635821798	6.342281125735215E-17	3.5374114003560277E-17	-4.595312722193136E-17
-13.471803069018005	28.77445563984976	7.266868680936077E-17	2.465464342616067E-17	-5.630032350150223E-17
-13.48260549035852	28.773788416678933	7.277417852917069E-17	2.461798741280483E-17	-5.629259394832565E-17
-12.935354512904492	28.789110493383188	6.751031529515793E-17	2.640351927786997E-17	-5.63136159328031E-17
-12.730299209385468	28.768829272465172	6.590635461146338E-17	2.702401335971272E-17	-5.602094522139944E-17
-14.231290469589101	28.525879619960573	8.049513473052557E-17	2.1881211086180505E-17	-5.437620774413958E-17
-14.010448775461906	28.63328583652027	7.824810706960872E-17	2.271549854418016E-17	-5.515007626962361E-17
-13.506471729136642	28.767317669153915	7.302144193728424E-17	2.453579830850964E-17	-5.623846112076944E-17
-14.460841527293365	28.39408003504012	8.269485791577553E-17	2.092658843228394E-17	-5.336556423825653E-17
-14.783683682753072	28.129965573228738	8.524223933780887E-17	1.9764871661826738E-17	-5.1429618333444285E-17
-14.975465100779633	27.963363652093868	8.668971309416852E-17	1.9179554846177012E-17	-5.0240082828075074E-17
-14.857377166814722	28.070482248494333	8.582549250089759E-17	1.9501919044389802E-17	-5.0992728211133583E-17
-15.247091508969765	27.723494694946858	8.870513326964834E-17	1.8396872688227885E-17	-4.8488469399921686E-17
-15.438921475279523	27.548521108541188	9.004793183203716E-17	1.79835292112856E-17	-4.7202695941053704E-17
-15.777307067901031	27.23142152114181	9.225530247443304E-17	1.7338416796409822E-17	-4.4736844801493965E-17
-15.505550048294694	27.4862002405047	9.051648234816484E-17	1.7831021847014844E-17	-4.67343795080319E-17
-15.95882932927022	27.057658625283377	9.33965604265126E-17	1.7013331789242847E-17	-4.330544308350312E-17
-16.071627921968407	26.944874315391413	9.397312525946716E-17	1.6885052567677026E-17	-4.232754528030491E-17
-16.348879088595037	26.649360708813276	9.530000790360472E-17	1.6627595516869153E-17	-3.9525323240105513E-17
-16.427997019937784	26.555959712111072	9.554061051362368E-17	1.6627157919733917E-17	-3.8636826458483817E-17
-16.656844434007954	26.17623866269756	9.572578800624202E-17	1.6877989013539167E-17	-3.5232280160587216E-17
-16.696536478621557	26.09508062700545	9.561913553893535E-17	1.7020457243219173E-17	-3.4497108145672004E-17
-16.835749776418716	25.686852448177994	9.440852620158183E-17	1.795157114189623E-17	-3.0931269818903905E-17
-16.845061757485475	25.628453285604436	9.415185090056671E-17	1.81525886776822E-17	-3.041233242708784E-17
-16.850433340026893	25.176846057478727	9.189722872874634E-17	1.9944294183686807E-17	-2.65402581014192E-17
-16.85038673364371	25.14105029551206	9.169744167585985E-17	2.009810293052615E-17	-2.6232518595919148E-17
-16.822804208812027	24.752145786172367	8.932041700637512E-17	2.1836688211535178E-17	-2.3080334504318774E-17
-16.814022621155868	24.619664448408173	8.850456626686433E-17	2.242530570349499E-17	-2.200484990475805E-17
-16.812945472733826	24.6090037446475	8.843701418282378E-17	2.2475165831873983E-17	-2.1918801289001013E-17
-16.723937840816944	24.10943746964462	8.486828483593774E-17	2.5050995288907033E-17	-1.7419170086189728E-17
-16.711672631053567	24.055094941481215	8.447756366978726E-17	2.5343980431853503E-17	-1.694617691602127E-17
-16.289023552988983	22.907733919851253	7.45874749150381E-17	3.220598358584893E-17	-5.911752561761355E-18
-16.541701583590093	23.45604246001041	7.97205364858727E-17	2.8855704505427494E-17	-1.1459540102465807E-17
-16.554803726644348	23.499372302025698	8.007969417819676E-17	2.858993327675932E-17	-1.185395232987097E-17
-16.28488538521969	22.898119481008653	7.449656329896785E-17	3.226651097496617E-17	-5.816044763115406E-18
-16.26218103763534	22.856454352609262	7.412298006180506E-17	3.2531167196518666E-17	-5.382270311170083E-18
-15.969194038819062	22.31634337785984	6.929775310092465E-17	3.5932819550311754E-17	2.3959394591420933E-19
-15.890230123807179	22.1925020649246	6.833058394544699E-17	3.6683120362848145E-17	1.545139755568373E-18
-15.611918811164477	21.76175729997115	6.479853934199002E-17	3.938417947622516E-17	6.131662836846417E-18
-15.389654649869971	21.467446140267274	6.286045755266416E-17	4.116472731432509E-17	9.339288952490171E-18
-15.211472875440649	21.22502075941048	6.121499954513836E-17	4.262663232759673E-17	1.1994404441656171E-17
-14.852605830718518	20.76860561637889	5.938388430520805E-17	4.5280728032326326E-17	1.6956886123715657E-17
-14.818368111934701	20.727265125728813	5.918249929044219E-17	4.552714164938785E-17	1.7422894424094732E-17
-14.010753868674147	19.956266747716498	5.8290776901755E-17	4.982738676248806E-17	2.5174865245178444E-17
-14.087441807327457	20.012526511232718	5.820989014524552E-17	4.953727354892905E-17	2.476330155992371E-17
-14.468160486474938	20.371519812579944	5.825083567824017E-17	4.762875911410309E-17	2.1255753217177013E-17
-14.161164464278139	20.08381166702931	5.815897082317426E-17	4.9174237852289886E-17	2.410737783068688E-17
-14.781086333771103	20.690256417429	5.906751927673184E-17	4.576103835794303E-17	1.783735188479013E-17
-12.566775432145782	19.255877513320883	6.108643718929925E-17	5.327178388046554E-17	2.7535242573499686E-17
-13.290339014836286	19.46305631769065	5.924481350517084E-17	5.2062663448997E-17	2.82010100204492E-17
-13.1729303124603	19.418787275288505	5.960778755565069E-17	5.232225804657912E-17	2.836601530538673E-17
-12.843245224742368	19.28971157894774	6.068250572289433E-17	5.305544472803783E-17	2.881448181444355E-17
-13.364979556612642	19.508469790386137	5.917656558699991E-17	5.191033931549374E-17	2.7993301962573295E-17
-13.714991928392514	19.7215588672211	5.865785432264969E-17	5.1071264341768437E-17	2.6988714709031686E-17
-10.73275094914898	27.601566124654774	6.87329193071102E-17	3.811983584391828E-17	-4.145430208367669E-17
-10.621312259153935	27.431657608134955	7.114933541310255E-17	3.916739271488433E-17	-3.95865763083701E-17
-10.494472622804425	27.139762728691487	7.46272593211366E-17	4.036948912047136E-17	-3.671373069057043E-17
-10.440814811578786	26.97290839065918	7.604576483081645E-17	4.096277404961709E-17	-3.5063831767704727E-17
-10.340010025599554	26.46761329405222	7.968349453539826E-17	4.252355340044819E-17	-3.00032796327271E-17
-10.310942985096554	26.231506882359504	8.05797984119059E-17	4.311136008254066E-17	-2.7591550882639617E-17
-10.254915889396067	25.788604694922874	8.342726173114013E-17	4.443319106715255E-17	-2.31230382208055E-17
-10.226478276469011	25.49740684588262	8.468318799577672E-17	4.5169048860909925E-17	-2.0064674584344717E-17
-10.15297056364784	24.454238785309386	9.03234931345196E-17	4.805046134871383E-17	-9.301926305517451E-18
-10.148816922605754	23.97207807587904	9.249111008917678E-17	4.9332940843300775E-17	-4.327036160049274E-18
-10.1572747910747	24.735583520367605	8.906414537527174E-17	4.7283503532217887E-17	-1.2211835580221036E-17
-10.162097597121184	24.830116402868736	8.867813651140207E-17	4.7041190749178136E-17	-1.3209454062247253E-17
-10.162546766859359	23.84260305188515	9.285501112373461E-17	4.968227265154209E-17	-3.0741495905070526E-18
-10.199764060738538	23.17965757589045	9.533422401305534E-17	5.1598689245560576E-17	3.721558120331933E-18
-10.264133457042867	22.925685144978395	9.524554285014835E-17	5.2236197268897743E-17	6.0403481892780636E-18
-10.334836167150385	22.416165687077918	9.64863065493979E-17	5.373377147827859E-17	1.1122828865819983E-17
-10.491992980100063	22.018023813554393	9.532190374733399E-17	5.475927533807787E-17	1.4569253513182465E-17
-11.549836964138185	20.072338696358347	8.310209015561164E-17	5.811039887471676E-17	2.846676847659418E-17
-11.554967867880773	20.064003427239495	8.30075618805218E-17	5.810050762921584E-17	2.850608858607917E-17
-10.551136967279964	21.796553611972193	9.538480785313391E-17	5.543091906152699E-17	1.6666577636639542E-17
-10.861109989919282	21.2561808403101	9.170609106136374E-17	5.662124460414474E-17	2.0878300113182315E-17
-10.944210941660401	21.11696785294288	9.086704038463084E-17	5.699731985948158E-17	2.198918912308523E-17
-11.133323225905555	20.800917117156818	8.850183888842432E-17	5.747694836117186E-17	2.4151470176579644E-17
-11.346534801731305	20.436488911990164	8.583101391071544E-17	5.791962461598212E-17	2.642706298051266E-17
-11.231518843805489	20.62710766906838	8.755341045842969E-17	5.781232400056283E-17	2.5307380640085993E-17
-11.741469854730147	19.77949816437784	7.997942969161095E-17	5.799071304356525E-17	2.990747210249525E-17
-11.841147224706019	19.661418434931374	7.787389537494291E-17	5.768990067916948E-17	3.0133892906115366E-17
-11.973386913159729	19.52262481256701	7.520300764056845E-17	5.735135754815791E-17	3.036387317298207E-17
-12.17042537041236	19.353881967026794	6.959198724433252E-17	5.603764034883433E-17	2.964542709999487E-17
-12.254791953417843	19.298450378205736	6.612128941655097E-17	5.499969742661163E-17	2.847744997578816E-17
-12.107678242949614	19.405561627556374	7.126149081751754E-17	5.638911108133609E-17	2.981125987936309E-17
-4.288326386940742	5.8070230604936794	2.599979604886682E-18	-2.1233617452924155E-18	1.1343940531916805E-18
-4.307057605244767	5.526002436139832	3.470741203757748E-18	-2.918031847465282E-18	1.2394637163728558E-18
-4.180171464701457	5.245978145694322	4.369353078919635E-18	-3.808639880584274E-18	9.335886645849285E-19
-4.162615861022818	5.199209053922773	4.511969075039526E-18	-3.9426081587597556E-18	8.937246638854104E-19
-4.143652721141185	5.191949089536986	4.542638168042875E-18	-3.965300392662825E-18	8.484980633434434E-19
-4.014987066173259	6.398560350145364	7.863174769097011E-19	-3.86673128690541E-19	6.134666598205749E-19
-4.102160277057983	6.226155071234556	1.3155415457916856E-18	-9.26008374634789E-19	7.4251188572283E-19
-4.158587255864665	6.1200098173878565	1.6430222582936716E-18	-1.2651248266009937E-18	8.323145315630353E-19
-4.284793079351208	5.824858607178209	2.54247118284479E-18	-2.067775872032779E-18	1.1236831987300565E-18
-3.6322745368198053	5.1479752237781815	4.8499744296531005E-18	-4.242964111439253E-18	-6.393710792510552E-19
-3.7520724673596213	5.133869891353276	4.872199492736727E-18	-4.247815068502794E-18	-2.3896006135391E-19
-4.068810461062704	5.185234828589743	4.601371931430564E-18	-4.016744869794057E-18	6.36094317184049E-19
-3.4079134276844885	5.238028583704212	4.709443249662819E-18	-4.014978673140045E-18	-1.3648494850270352E-18
-3.870611147185512	6.723331704642558	4.558457145218245E-19	3.9184313482450115E-19	1.9688191461169981E-19
-3.93550508782948	6.569124366309313	6.661395337204047E-19	1.7015409663389286E-19	3.603737231743864E-19
-3.083077723553127	5.477621858005871	4.306652461818602E-18	-3.3048203412395484E-18	-2.5184443359379577E-18
-3.2016356353304536	5.395281637801698	4.500097259564364E-18	-3.580219976411866E-18	-2.08054083600166E-18
-2.9250367521464256	5.618751443255416	4.367191938660631E-18	-2.877926547259512E-18	-3.1507794887330173E-18
-2.808073832376915	5.742408533499555	4.374087390166631E-18	-2.513842786649953E-18	-3.574540432299811E-18
-2.561109083068193	6.012828978318681	5.220578722311777E-18	-1.7051307281579668E-18	-4.644986684394025E-18
-3.6562255957727294	7.214473650128381	1.3474284011138072E-18	1.1280850268102308E-18	1.2778560715812293E-19
-3.592522873141893	7.34008329807876	2.5084602588706823E-18	2.0368705948878868E-18	-8.912125517611333E-20
-3.54328167840365	7.470859406778205	2.83415598157777E-18	2.301344705419804E-18	-1.0070659416790885E-19
-2.1477862434435124	6.617732931249476	8.368512638647209E-18	6.052388900445015E-19	-6.863394221176701E-18
-2.178221292733067	6.571855578800015	8.052600688202152E-18	3.7851947559499622E-19	-6.707619742502165E-18
-2.0648331524982755	6.7576354797203635	9.268236206338812E-18	1.2821075635486788E-18	-7.312902624288601E-18
-1.8849213199230619	7.066868042911974	1.1232852365414653E-17	2.7759536342458818E-18	-8.265685969118958E-18
-2.4120263893614973	6.229400814325045	6.281211816671982E-18	-9.331712133276807E-19	-5.440497892586144E-18
-2.5361866250272955	6.047252036713077	5.318382891581762E-18	-1.6223449491824695E-18	-4.752695139647168E-18
-3.935819787141531	17.984500048599497	5.3249332442413104E-17	3.226675070824943E-17	-7.856711334573157E-18
-3.78336958602557	17.993315823553566	5.2676417945248186E-17	3.2321490425708495E-17	-7.744545412239606E-18
-3.427077741744119	7.766058137175304	6.544201866315364E-18	5.212993818570051E-18	-5.686535222932219E-19
-3.406569881135219	7.832445527304884	7.016675407955407E-18	5.5680847354717665E-18	-6.275919537632585E-19
-3.395983191054093	7.883794864942119	7.38051693744979E-18	5.8405110600239216E-18	-6.695354035903891E-19
-3.3371281060386737	8.150918617555703	9.356976314091222E-18	7.178329562209032E-18	-8.027137047036509E-19
-1.278169408830863	8.48437433428823	2.0490542164190888E-17	1.0296727201724351E-17	-1.1541719585454208E-17
-1.4540629241815408	8.03470965362341	1.7572311627240213E-17	7.813255013041176E-18	-1.0755560123833556E-17
-1.8167261401452421	7.208011822579171	1.2090214812314382E-17	3.4663976618128248E-18	-8.691724083543877E-18
-1.5523830370140876	7.789776732269239	1.5917325350507145E-17	6.4421321266518945E-18	-1.0137093170980828E-17
-0.9410764433027281	9.405038530050247	2.5995783535467836E-17	1.5125385845490673E-17	-1.2655191861050893E-17
-1.0329367331417418	9.151234284338832	2.453382976743551E-17	1.38914262898695E-17	-1.239981256617228E-17
-0.7679094447811552	9.95277965234512	2.872748778980327E-17	1.749262658288944E-17	-1.2992165367411413E-17
-0.33002843814312044	12.134348277380695	3.780781715900557E-17	2.5559862142820795E-17	-1.3287760548048651E-17
-0.3357764586920513	12.078843485378034	3.7611922085207046E-17	2.5381019846151253E-17	-1.3302716181401501E-17
-3.417433509638533	17.827381727176302	5.163393955214686E-17	3.262201429948351E-17	-7.820089724586715E-18
-3.353382382951112	17.741842308688575	5.152816422071688E-17	3.2723948346949574E-17	-7.888269670251018E-18
-3.674832941632539	17.93323560833925	5.238511278801973E-17	3.237182236203805E-17	-7.825971755336278E-18
-3.5409307277999584	17.885907081965335	5.19973186729E-17	3.253527679308415E-17	-7.790900305534766E-18
-3.1860561960175433	17.549365365355296	5.119403335910336E-17	3.286006672797913E-17	-7.991924004928725E-18
-2.9981130641699174	17.395321314172424	5.0863348384969947E-17	3.294507329360427E-17	-8.108305747306094E-18
-3.2165215628928006	17.57820816975883	5.12387779181884E-17	3.2816388726650456E-17	-7.986475142042887E-18
-4.1137207324417435	17.95308223849858	5.40812664276801E-17	3.216866266042992E-17	-7.821175164334092E-18
-4.160621080742889	17.795938972454014	5.447409739115531E-17	3.222120763357881E-17	-7.89140997537604E-18
-4.190763877417752	17.70804950350443	5.467697871037614E-17	3.2168451642649614E-17	-7.906986812435328E-18
-0.33050020850094985	12.145123827625998	3.783759808369822E-17	2.5586520538457923E-17	-1.3280669240432164E-17
-1.4343564303268679	16.31909273804294	4.734947788513325E-17	3.289923365713943E-17	-9.352348881167682E-18
-1.3066176526698219	16.0680303809159	4.6935498339215205E-17	3.281429920217286E-17	-9.534322425499359E-18
-1.1152979539279455	15.611202681804269	4.618930050389822E-17	3.247349836473431E-17	-9.999752243449953E-18
-2.4474803932797915	17.1585224792057	4.9920255098863706E-17	3.3061014845369566E-17	-8.498125734296236E-18
-2.055761384167546	17.041296048986602	4.90983798040714E-17	3.3133490259489437E-17	-8.700951091187396E-18
-1.9984998164489554	17.002629506016117	4.895492190854778E-17	3.310628001018701E-17	-8.768768952784051E-18
-1.5724149375605685	16.580962567434636	4.7842735851243846E-17	3.3073347464107003E-17	-9.119120951884048E-18
-2.9820955633715815	17.38344915169903	5.083572298120565E-17	3.2949649328814086E-17	-8.120300222732727E-18
-2.724789042326286	17.256116533629893	5.039337668180063E-17	3.300737117564987E-17	-8.308772428123937E-18
-2.531457869203797	17.190304756335227	5.0063626942128125E-17	3.3067832861443E-17	-8.406632517639481E-18
-4.183190145794866	17.56540290424019	5.4634706835460753E-17	3.2136161769039344E-17	-7.949165873523042E-18
-4.207099313692599	17.371866069837257	5.479592847767972E-17	3.2218541720671394E-17	-7.985507307057247E-18
-4.17345519997633	17.089831976884682	5.447993980884247E-17	3.2284135211409384E-17	-7.904729901376402E-18
-3.3148310309893363	8.423923301546052	1.1456838136723089E-17	8.758493948266442E-18	-8.560151318799234E-19
-3.3001926290874843	8.663118489326514	1.3207315313460783E-17	1.0130770597714396E-17	-9.220274472043151E-19
-3.2862287614074197	8.915212706658004	1.497279459039987E-17	1.1444690453000921E-17	-1.0688609211649442E-18
-3.2794829862540458	9.153166440048345	1.6760258295946657E-17	1.2803395458442233E-17	-1.196362575817707E-18
-0.3805651487088481	12.953841366376702	4.0146422709362063E-17	2.7686887091868965E-17	-1.2699863178256115E-17
-0.4307061904896281	13.36924122248353	4.135109688120754E-17	2.879681719829114E-17	-1.2364273553480786E-17
-0.5075965103225141	13.744646939005303	4.2209835796839005E-17	2.949498304086946E-17	-1.2033082404370672E-17
-0.5977318219793605	14.096499370658435	4.3108086758754775E-17	3.027477492588786E-17	-1.1653762321024328E-17
-3.2676731937878696	9.605726412719452	1.991857148172549E-17	1.503562151732772E-17	-1.6404415832746257E-18
-3.256429234120413	10.042692132374542	2.2887446609713237E-17	1.7109257983634557E-17	-2.090920385095013E-18
-3.268410707882346	10.416945356274994	2.513702929098363E-17	1.8569486168378872E-17	-2.4354296845650983E-18
-0.6591870284780542	10.31262568099423	3.057566433580407E-17	1.91111363784479E-17	-1.3211262856358368E-17
-0.42285288091859907	11.258976825610697	3.471383467430394E-17	2.27356744151415E-17	-1.3513777715730617E-17
-0.42939644071267913	11.215805729165236	3.4528333684455336E-17	2.256526395982264E-17	-1.3511871051712988E-17
-0.6312573047807166	10.428088654680536	3.114292268902639E-17	1.9624340852752223E-17	-1.3266016199227258E-17
-3.2903234695987535	10.897386429199772	2.818476925585575E-17	2.0609162515549758E-17	-2.860828842107628E-18
-2.987291544864133	17.386535233830127	5.084583669175798E-17	3.2949317795710505E-17	-8.1160247989781E-18
-4.164359810315925	17.031866286091535	5.439382108308138E-17	3.227593286326414E-17	-7.908202026797933E-18
-0.7097934901376413	14.466809880080852	4.400133552368237E-17	3.102647775258017E-17	-1.1214448332210322E-17
-0.8575672753041089	14.969271293498517	4.494563752581369E-17	3.1690151317056666E-17	-1.0704198206352567E-17
-0.9532329287786547	15.217415294466539	4.5508333091243314E-17	3.2109845352391417E-17	-1.039065966237442E-17
-4.1386892518049425	16.602845789463966	5.36783936640529E-17	3.216103390833421E-17	-7.710745380012625E-18
-4.159558946386909	16.976159925336383	5.429173051611828E-17	3.2233015835000783E-17	-7.903463564754832E-18
-4.083322820670365	16.225441788462653	5.277973043641057E-17	3.196784626987425E-17	-7.506674077672365E-18
-4.075875945060494	16.183223288394085	5.267004834461112E-17	3.193499994195446E-17	-7.496284279167863E-18
-3.9528003255732322	15.292784673108926	4.973963235672274E-17	3.115017707809493E-17	-6.629579374767439E-18
-3.9992067929440043	15.73055462668215	5.127706053044671E-17	3.163105046962897E-17	-7.10625721658624E-18
-4.068371905853679	16.139351008679608	5.252497050430968E-17	3.1885993356571794E-17	-7.46304995624665E-18
-3.903746688804401	14.691009127397303	4.744487786684358E-17	3.0285152340965363E-17	-6.002518764149421E-18
-3.86987704440043	14.375574603567006	4.6125497029881376E-17	2.973187540888113E-17	-5.722733446831568E-18
-3.9256796422272324	14.820378173973397	4.796029150497219E-17	3.0459335926271066E-17	-6.12333009428988E-18
-3.9497350317267026	15.228464150498013	4.9497134518814115E-17	3.105196967599947E-17	-6.563589424033364E-18
-3.7268568443784513	13.894308007070336	4.396517483932483E-17	2.89879785001769E-17	-5.334731584127986E-18
-3.698215854277132	13.779058127098043	4.3430316068834065E-17	2.8781574415549425E-17	-5.24295806190207E-18
-3.6779639093146645	13.673870011895303	4.290891090703844E-17	2.85315176799476E-17	-5.166689499318589E-18
-3.571181750067259	13.33170586472178	4.1278102465681E-17	2.789791403322398E-17	-4.893936849863831E-18
-3.4835043026903465	12.977876322076302	3.946189059843177E-17	2.699110246492044E-17	-4.708416846548217E-18
-3.404126025364066	12.339701968592273	3.63010937224081E-17	2.5422679609778755E-17	-4.107098825544329E-18
-3.3488293333994186	11.895449310153229	3.378646369562282E-17	2.396079745130826E-17	-3.776733954433413E-18
-3.300315153385468	11.14083500028607	2.967374789128098E-17	2.1567816248907616E-17	-3.076939973477789E-18
-3.9511621749674837	15.271050023970451	4.966057606964864E-17	3.112072699589985E-17	-6.612410308973183E-18
-8.244373317370188	14.628658956740194	6.823257747724183E-22	5.572306605952651E-22	3.838052008904897E-22
-8.208489142862772	14.204433859089825	6.548828138892057E-22	5.260997236087645E-22	3.8062275237602986E-22
-8.193734077492797	13.966873422743047	6.397762477275544E-22	5.084592164874535E-22	3.793800784436557E-22
-8.232676222944097	14.462837941075223	6.713356558161342E-22	5.450330070465607E-22	3.8239106120936983E-22
-8.19035693955016	13.837323106092928	6.319379979322938E-22	4.986218653871408E-22	3.7922484896531037E-22
-8.113167709168138	13.369167772280294	6.018604381741235E-22	4.647038312404891E-22	3.7367617104434026E-22
-8.077142174814208	13.181783020574018	5.8990292577099505E-22	4.508416968513519E-22	3.713088716883818E-22
-7.967407351985131	12.816549861797377	5.654801435599144E-22	4.252347081823172E-22	3.6346348899158717E-22
-7.4202031915344335	11.241546128091116	4.610662576153507E-22	3.1614566681319605E-22	3.2401392785686346E-22
-7.380855782333087	11.139150568907128	4.541458960875819E-22	3.085941350368097E-22	3.2108889738751457E-22
-7.603903539139292	11.751642921695533	4.948241586115906E-22	3.5153720781928516E-22	3.3750197044277107E-22
-7.696154479064555	11.994745340563997	5.10973924885981E-22	3.6797283218012265E-22	3.4424791404143278E-22
-7.744684776673163	12.145936214046198	5.207727481888412E-22	3.78198584716427E-22	3.4768009542484527E-22
-7.337783016568444	11.036160898112158	4.471725439434882E-22	3.0111357781804217E-22	3.1787990082657064E-22
-5.478513842259125	7.328297301269693	2.1930844553835863E-22	5.818610712944147E-23	1.9198847587908286E-22
-5.496335515484936	7.350666297835906	2.210481537677244E-22	5.931015331941367E-23	1.93085506004225E-22
-5.513292533723025	7.373441024034741	2.2255310450562596E-22	6.077410074821368E-23	1.941346275135436E-22
-5.7782594324877365	7.704138241466704	2.4950014043941236E-22	8.046996119247854E-23	2.1265355946774083E-22
-5.226288884072366	6.97442447090005	1.9779012947445564E-22	3.305863027147393E-23	1.7583272932144175E-22
-5.1320395346395955	6.880771446866525	1.8907006823430263E-22	2.790817238330092E-23	1.6973313974655817E-22
-4.981658732436152	6.746084424883188	1.7689902179164547E-22	1.8150613938993217E-23	1.5914911562323284E-22
-4.872230788355059	6.663668971542325	1.668199101734428E-22	1.2455447901366405E-23	1.5113834515437746E-22
-5.95993806317256	8.088641025459268	2.665698548622998E-22	1.0906536578409035E-22	2.2321082330895703E-22
-6.156106083074739	8.43849134717127	2.873280443726006E-22	1.2921178980298992E-22	2.3554438292721914E-22
-6.3622803987511345	8.893710900037291	3.114331027349733E-22	1.6089145311907775E-22	2.4844423491428594E-22
-7.037730777065047	10.279206689455364	3.9810564020128155E-22	2.497150553290701E-22	2.957263123391384E-22
-6.511291309796823	9.166024915663732	3.2869447543174256E-22	1.754304718554738E-22	2.587735794325961E-22
-6.961309529005052	10.091919377967345	3.861986733143718E-22	2.372680002504351E-22	2.903319915180477E-22
-6.976746835639336	10.11701394282087	3.8783685561538415E-22	2.3862853962787563E-22	2.9132878194089916E-22
-11.149672852779776	19.026028297048256	9.507284075643879E-18	2.5211037507220004E-18	4.8815145432965026E-18
-11.177286946315288	19.099277703541333	9.56509941785692E-18	2.599023568278975E-18	4.900031962535446E-18
-9.18227086019565	22.941744559833715	9.184391297070212E-18	5.93248936137756E-18	3.0631025547280167E-18
-8.933979733519063	23.042297787756027	8.968140042841094E-18	6.0092593344431005E-18	2.800958316473097E-18
-9.497726748011418	22.723004536194928	9.374916319065351E-18	5.736809002945564E-18	3.3631467490378063E-18
-11.201816179455392	19.362671115833425	9.659808152128628E-18	2.840252816340914E-18	4.891191406528894E-18
-11.022193536741858	18.71762456011473	9.26264305359047E-18	2.2137674255504226E-18	4.800111026014002E-18
-10.948655511422155	18.634752597804788	9.127850050067662E-18	2.1115801880507366E-18	4.735271267245802E-18
-10.739200803101152	18.414265673982754	8.762131976008751E-18	1.8596519566513022E-18	4.557590288559355E-18
-10.426129079411938	18.242868662510936	8.197717214905386E-18	1.6102481088810612E-18	4.2539878794054286E-18
-10.351495060601314	18.19934593348884	8.063024742881805E-18	1.5535735214712202E-18	4.18089103957926E-18
-10.276659955502009	18.164399203559437	7.929331979246709E-18	1.5032300310532848E-18	4.111018272584471E-18
-10.051706148564318	18.092298620546728	7.510323300794018E-18	1.3769456215582215E-18	3.873352759190463E-18
-11.220597943108505	19.547650220008503	9.726413599711995E-18	3.0077800516318453E-18	4.883620549410636E-18
-11.213232813518047	19.613678726955158	9.735415461430637E-18	3.0572592467984062E-18	4.8743508043171045E-18
-11.167862918473158	19.983763373685665	9.78687407392454E-18	3.384562276120424E-18	4.799609305769248E-18
-11.119734753615504	20.180895538942224	9.800978644680251E-18	3.5371821206033604E-18	4.758546070380357E-18
-10.889962382093142	20.81510177874138	9.782151554192356E-18	4.0634636579926315E-18	4.5422277589042046E-18
-10.989883259185685	20.57314650704364	9.794245788994738E-18	3.875473905516476E-18	4.622894355206489E-18
-10.670647697607485	21.25443563231954	9.748455263079113E-18	4.4369167191033565E-18	4.350910835120345E-18
-8.656589193032165	23.077778160673812	8.653988346708398E-18	6.005944926143942E-18	2.531838216848495E-18
-8.262164632393056	22.97490850022338	8.068467741146618E-18	5.81584250705371E-18	2.108132766921027E-18
-8.093510801985081	22.896766634500132	7.79409928298243E-18	5.701670114871437E-18	1.947733595545325E-18
-7.68989912608717	22.564207698669875	7.026470285378043E-18	5.232875245573471E-18	1.5294897832484892E-18
-10.61906467426591	21.352055718189742	9.741174370089735E-18	4.512714766550905E-18	4.314557845926967E-18
-9.936768220586934	22.310409278173573	9.59184952217763E-18	5.365175246359037E-18	3.7592813195123106E-18
-9.627937960973474	22.62487940796674	9.459709894527989E-18	5.6543077089837486E-18	3.4790493567423375E-18
-9.573169961095976	22.676544366109272	9.432497058960958E-18	5.6993775743977925E-18	3.432854777236387E-18
-10.134279956953314	22.058148587414195	9.631421726744224E-18	5.127624102340749E-18	3.933300537372506E-18
-10.304582249602808	21.836678921374176	9.684644363257315E-18	4.936503718784085E-18	4.065791346736979E-18
-10.555587977067566	21.45179651669559	9.725494823666488E-18	4.592105017136579E-18	4.271452237683253E-18
-9.871150253323467	18.04329134881533	7.180527426160713E-18	1.288740526369301E-18	3.69494839286204E-18
-9.4491510421968	17.986087424675254	6.340705760980159E-18	1.102414292830017E-18	3.2323419580593145E-18
-9.39405468440286	17.97674307009461	6.231985480494853E-18	1.0801609971844486E-18	3.1746838241987557E-18
-9.318824933668623	17.968766098777905	6.0713395708885795E-18	1.0477561697515258E-18	3.0906047085917855E-18
-8.866655676614846	17.930756511797174	5.1171719843460805E-18	8.704369416159137E-19	2.5740092162736803E-18
-7.460370084706861	22.326890903804703	6.567857061231189E-18	4.939619507187453E-18	1.3357479449913243E-18
-7.181921823170052	22.004421546653404	5.964748200151462E-18	4.496339844834735E-18	1.0790740266525525E-18
-6.980050576019263	21.793148493492453	5.563425178432739E-18	4.23753161622173E-18	9.200970720647291E-19
-6.576542696581086	21.409318391621486	4.799351461671502E-18	3.720711710663354E-18	5.734606172015605E-19
-8.591810565175942	17.924390418426363	4.481919175105952E-18	7.526915330187328E-19	2.2481232625026278E-18
-8.160987566235585	17.895824611247768	3.3698976246286837E-18	5.487710952625733E-19	1.6813392693103649E-18
-8.427526747689353	17.911776804777684	4.06608319319467E-18	6.777304627940372E-19	2.036857346058333E-18
-8.540982568507179	17.920050757602066	4.3653551035939786E-18	7.324129871966136E-19	2.188179163881107E-18
-5.864615339578987	20.755750631962357	3.589765228402747E-18	2.885219962827623E-18	-3.2824728500774254E-20
-5.543802938210256	20.38074487517408	3.006694553336438E-18	2.397986895732404E-18	-2.9305877536797845E-19
-6.504364858334945	21.34437545298176	4.673996125572071E-18	3.6446098749061705E-18	5.197243899090689E-19
-5.970918121132899	20.87023242852833	3.778076288949573E-18	3.0134170461001314E-18	4.164775648472764E-20
-5.171797381464162	19.89737251545445	2.344201874033753E-18	1.8793781281132814E-18	-4.888513698257446E-19
-5.0245480447987125	19.683822661130662	2.072290945358047E-18	1.6188216072828826E-18	-5.768109324594027E-19
-4.900152014728899	19.401774462066626	1.7843936349238453E-18	1.3565351542630087E-18	-5.765344348788044E-19
-8.045165203849148	17.895237150670994	2.95825295306205E-18	4.730208513294686E-19	1.460918996068127E-18
-7.828330068792466	17.887207984644846	2.13396051942178E-18	3.4099292947986147E-19	1.0436396208096422E-18
-7.588389628929521	17.819549385161938	5.0571228662844735E-19	5.764795927012056E-20	2.5484190767358717E-19
-4.683175416995011	18.92056128922509	1.3234356422521588E-18	9.377186115748265E-19	-6.273228136107802E-19
-4.557131527726211	18.533459102138394	1.0352242376328048E-18	7.260312485362389E-19	-5.7968366141830775E-19
-4.377707594286538	17.57417867700677	4.602846842865258E-19	2.7342875802186015E-19	-3.618012391444882E-19
-4.375950900357417	17.526057226949376	4.29007707106106E-19	2.509584381304398E-19	-3.440035287673063E-19
-4.484941864981501	18.19838652331461	7.745540676079453E-19	5.014075408155474E-19	-5.13081002207478E-19
-4.372825752777866	17.497105804998277	4.161674348786899E-19	2.4445184100615143E-19	-3.3402350824895387E-19
-4.260063754969469	16.957122878843833	2.8548391198392447E-19	1.4510700084476521E-19	-2.3380262813157733E-19
-4.2543796491463395	16.88173839584814	2.649683913291235E-19	1.3467991692019547E-19	-2.1524336741459682E-19
-4.172479120773178	16.325671413989923	2.0448388009729207E-19	8.174902474122864E-20	-1.4651556923222273E-19
-4.151871519508384	16.155447405066244	1.8532639199173292E-19	6.402329383493233E-20	-1.241594937074066E-19
-4.144035245207647	16.121454065378032	1.85140713722153E-19	6.235309752549894E-20	-1.222723260998614E-19
-4.072421898747817	15.289956430567175	1.22500609301802E-19	1.4138863350611545E-20	-6.015671361945236E-20
-4.095328121705499	15.489697359268533	1.3443182441713652E-19	2.2769570717730057E-20	-6.917695900627957E-20
-4.118480058777639	15.68595857984359	1.5399230634034901E-19	3.457609614381063E-20	-8.582670366523414E-20
-4.140149876500907	16.06180723438685	1.8048560237655437E-19	5.908402782531156E-20	-1.1793087946529208E-19
-4.179593610389492	14.862900564725685	8.498605617352594E-20	-4.313537404777779E-21	-3.375214810512411E-20
-4.129583690004605	15.034457843656845	9.946346163661591E-20	9.462011198663794E-22	-4.319925529674849E-20
-4.332504046130264	14.727261534199787	4.395394577951605E-20	3.8051188214511974E-22	-1.9531874981469163E-20
-6.864381120883843	17.824925970386563	8.879816649386418E-22	8.076128830437553E-22	2.982522465232277E-22
-7.111456277637915	17.862901719600874	8.974750745789168E-22	8.119089156328231E-22	3.1988610797285773E-22
-7.361730330183262	17.815658423143518	8.994541629360358E-22	8.07651617215796E-22	3.4170677588164177E-22
-6.699631952192596	17.790187728061333	8.806103678265102E-22	8.038804236671438E-22	2.839449151184206E-22
-6.471535900809904	17.65611081898578	8.625492097670618E-22	7.903248703913851E-22	2.641450860814262E-22
-6.01856299486931	16.965651538393175	7.901930332036111E-22	7.282134242700867E-22	2.2655542452993654E-22
-6.018217814642384	16.964954947243214	7.901234718040444E-22	7.281520642410068E-22	2.265270543954715E-22
-6.192614293475787	17.31914560580889	8.2505982844773025E-22	7.588235327037232E-22	2.406092669240301E-22
-6.358826975092747	17.562077889890872	8.512742315640733E-22	7.8145231634390075E-22	2.5450586153889927E-22
-6.018066056155799	16.964687362149334	7.900972509836077E-22	7.281295297528617E-22	2.2651440033813453E-22
-4.908304538333134	14.969355025422521	6.14361266275605E-22	5.740910196727901E-22	1.456566060140098E-22
-4.894965705707698	14.956384548239772	6.131924277488354E-22	5.731091423346185E-22	1.4472796786945658E-22
-5.522668475480044	15.89108446419409	6.944194137493906E-22	6.432209545316127E-22	1.8988200673050476E-22
-5.590293973325887	16.02332329799043	7.05642091830423E-22	6.530612099294759E-22	1.9472615677521255E-22
-5.62503595550961	16.102423683804165	7.123285258435045E-22	6.590070504540405E-22	1.9706033532884253E-22
-5.79838945170203	16.47567517825189	7.453586071290196E-22	6.883104410945735E-22	2.099524422523759E-22
-5.818300420163335	16.518599132988257	7.491097218143359E-22	6.916457323589195E-22	2.1132076235687294E-22
-6.016563718580136	16.961325465432818	7.897893437409028E-22	7.278562244204864E-22	2.263995995063709E-22
-4.911331118979538	14.97328547513143	6.147075939778111E-22	5.743871266505119E-22	1.45877133290694E-22
-5.0735700023776875	15.16993664121582	6.31946999048273E-22	5.889965359773994E-22	1.5744869046025393E-22
-5.223708594183212	15.375437594116095	6.499334818577805E-22	6.044959089979309E-22	1.681378891296808E-22
-5.2244114000787105	15.376332166246335	6.500111341250387E-22	6.045620240019658E-22	1.6818708129504526E-22
-5.424504479191739	15.698092793846305	6.777524791303266E-22	6.285307042029667E-22	1.8263504222657226E-22
-5.22565127061393	15.37825402853767	6.501765771566756E-22	6.04705564098339E-22	1.6827415168948587E-22
-4.7077301313837365	14.774519111724057	5.967740099041215E-22	5.592732036861397E-22	1.3173970740957189E-22
-4.675015183440867	14.74800878513003	5.9442328978081E-22	5.572855865018627E-22	1.2957173564097338E-22
-3.7658512309524754	7.028045440845924	9.610692583116798E-23	5.1708941465317685E-23	8.029458706364336E-23
