# Supplementary material for: Thyroarytenoid muscle fiber orientation regulates the ability to modulate vocal fold vertical thickness
Source: PLoS One. 2025 Dec 4;20(12):e0337735. doi: 10.1371/journal.pone.0337735 (PMC12677544; doi:10.1371/journal.pone.0337735)
Supplement: S4 Data — (ZIP) [file pone.0337735.s004.zip › Male/contourA9TA10.csv]

% Model	Angle8.mph
% Version	COMSOL 6.1.0.357
% Date	Dec 14 2024, 04:17
% Dimension	2
% Nodes	720
% Expressions	3
% Description	Line
% cpl1x	cpl1y	Displacement magnitude	u	v
-11.968005616002486	39.650844643500406	1.1699593131015895	1.862347710261174E-4	0.15285032100694879
-12.100925229184412	39.521184251215715	1.1684954848685656	1.8520447744000426E-4	0.15285978023159058
-11.810234379374002	39.74293127707726	1.1709969176676323	1.8696871246047045E-4	0.15284310031793547
-11.76596306338081	39.775513356632324	1.1713648985453733	1.8722779473180013E-4	0.15284063692440059
-11.47739948826791	39.862189693672036	1.172343144065579	1.8791576040445564E-4	0.1528327252271353
-11.258980847445656	39.857881496438054	1.1722927827445113	1.8787861229073452E-4	0.15283127367495553
-11.716143543792246	39.796222579001906	1.1715982686214166	1.8739308608054398E-4	0.15283889886590518
-11.163938214941039	39.85365079891891	1.1722455823676368	1.8784087178436E-4	0.15283079392351812
-10.796207435616262	39.85090503287166	1.1722141586071761	1.8780513376772038E-4	0.15282805878377614
-10.709496869932108	39.85039381204079	1.17220793983766	1.8779658937355997E-4	0.15282740587434518
-10.37169574884199	39.850036177539195	1.172203519915907	1.877778464508741E-4	0.1528247583911736
-12.13512273325702	39.460672833157	1.1678126812870777	1.8472435379808267E-4	0.15286397272022306
-12.240660142730178	39.24849072022055	1.1654194147234835	1.8303854242966242E-4	0.15287855828980215
-12.227325367848685	39.08705965880899	1.1635968396192795	1.817601533410077E-4	0.1528889124973186
-12.205740642978935	38.979124391808504	1.1623794867044348	1.8090477529350012E-4	0.15289573435510995
-9.681369688821853	39.850002288818345	1.1721984336468954	1.877425354972236E-4	0.15281931375729516
-9.209886193231677	39.8500022888185	1.172199559099436	1.8771493002050105E-4	0.15281559836180886
-6.503691158131879	38.96454001876737	1.16219710328134	1.8069474386500287E-4	0.15285189356919246
-6.587351156296421	39.29642873129991	1.1659442642824764	1.832971485877151E-4	0.15283097896487946
-6.771159512318912	39.57700815680421	1.1691098985150359	1.855002566609441E-4	0.15281418503269337
-6.814129999907874	39.651652838586976	1.1699526095753767	1.8608612855968532E-4	0.1528096706554167
-7.229593906641747	39.84203493583536	1.1721018999063337	1.8758705983685616E-4	0.15280055970636425
-7.181795837296288	39.83706132882147	1.1720457887181321	1.8754709810290423E-4	0.15280050764507702
-7.033567159296577	39.76166368437849	1.171193698739531	1.8695354923266153E-4	0.15280424400984408
-7.6946177519140235	39.85300356006798	1.1722275895600924	1.8767999870926555E-4	0.1528034950473558
-6.488283836647731	38.91091546805024	1.1615922542290689	1.8027317780687383E-4	0.15285525730369154
-10.243595360807257	39.850002288818345	1.1722032103488373	1.8776918372651508E-4	0.15282374840608162
-9.730298368089413	39.85000228881833	1.1721988596841904	1.8774487945512528E-4	0.15281969908718127
-9.743014193148053	39.85000228881833	1.172198827502958	1.877457279906905E-4	0.15281979936030857
-9.085341826788042	39.8500022888185	1.1721988676655792	1.877093982185043E-4	0.1528146178976593
-7.779783738995952	39.851154726690396	1.1722081712479326	1.8766628738204954E-4	0.1528042837396106
-7.886706964608754	39.850916601280545	1.1722042654218428	1.8766916496957523E-4	0.15280513926526545
-8.209330570361047	39.849987794146756	1.1721993177059176	1.876678226481282E-4	0.15280773085338517
-8.699211804792647	39.85004545472901	1.1722019147810194	1.8768715075234346E-4	0.15281157699194586
-8.427966558711145	39.8500350871401	1.1721983935265925	1.8767839411842424E-4	0.1528094456427891
-12.152615457473026	38.61822056218743	1.1583060975775767	1.7805507483101743E-4	0.1529186983825491
-12.150457207342695	38.60568225439725	1.1581647394322707	1.7795600895663323E-4	0.15291949358588883
-12.146591986235311	38.58859764700979	1.1579718938223285	1.7782149437586703E-4	0.15292056987177094
-12.074238696384148	38.24828133015453	1.1541341459167214	1.7513797679129435E-4	0.15294204517225216
-6.441829287929373	38.514252064367554	1.1571179307541573	1.7715927767044147E-4	0.15288066917339388
-6.4796557750756225	38.830935381536946	1.160689044731521	1.7964598216852617E-4	0.15286038714738226
-6.431316994593285	38.355730965701305	1.1553286637604174	1.7591896956343207E-4	0.15289088905684017
-6.415000660473024	38.12021737547059	1.1526725874999604	1.740725832577397E-4	0.15290606421902275
-12.006552716049852	37.91928976266428	1.15042028292009	1.725542926314563E-4	0.1529628259308407
-11.966773292852782	37.7322909897182	1.1483117768249038	1.7108516881152828E-4	0.1529746260460219
-11.899335717233097	37.41624344712912	1.1447451197951395	1.6861149218582174E-4	0.15299456880350254
-11.86072968481382	37.23337054820751	1.14268342216654	1.6717757241331864E-4	0.15300611137261566
-6.405495081109018	37.81045524455644	1.149175977303945	1.7165138439287036E-4	0.1529261186519743
-6.3802834672144035	37.49850283645258	1.1456586940741573	1.6921191504556192E-4	0.1529461939261798
-6.34327199449609	36.990127261889924	1.139921384946737	1.6525181353425374E-4	0.15297894053146568
-6.3346776499635205	36.89181710192548	1.138814024007544	1.6448484696934663E-4	0.15298526163149334
-6.327277488709939	36.80573234114482	1.1378440066049644	1.6381674605368333E-4	0.1529907988937878
-11.839379859361392	37.12464213602315	1.1414557438874793	1.6632866385393478E-4	0.15301298780842382
-11.66031709327127	36.191536938073696	1.1309316512137488	1.5906770059600386E-4	0.1530720267276841
-11.619905720758748	35.962379473002436	1.1283505171727355	1.5728915755481212E-4	0.15308655294453194
-11.730360249335298	36.58305483766412	1.135352669271818	1.6210322330833718E-4	0.1530472139748256
-6.248695444183289	35.88284413383002	1.1274436955468747	1.5664313743066194E-4	0.15305015346383471
-6.190644674951313	35.36621719878445	1.1216155223985491	1.5266383628793749E-4	0.15308327901395066
-6.146329446134891	34.860882297696094	1.1159198521624993	1.4875374024253383E-4	0.15311576743498292
-1.0600869276340483	18.316100001774196	0.9297395920824405	2.824766121546305E-5	0.15415477291810784
-1.0459016161732135	18.37692181363064	0.9304216534419855	2.867151626754262E-5	0.15415072613444697
-1.1744205707972624	18.153797557800345	0.927917633893141	2.7115763796270338E-5	0.1541661037701781
-1.311326192584243	17.97535615877772	0.9259156038214172	2.5871208916909214E-5	0.15417863999669162
-1.386335587551091	17.922671465764726	0.9253239576595341	2.55041397885937E-5	0.15418258181193226
-1.650548821745367	17.757514160475903	0.923472425611694	2.435366302670623E-5	0.15419514115998162
-0.9718149006219283	18.630446296863695	0.9332685790423301	3.0440646321735857E-5	0.15413375320337996
-0.9542349860686515	18.852537320770427	0.9357605107256088	3.198904369707839E-5	0.1541192137002182
-0.9467123425971604	18.932059856972355	0.936653895361798	3.2544309465331106E-5	0.15411399900710732
-0.9488912973033679	19.009058522305217	0.9375180734400843	3.308163348390222E-5	0.15410901546218841
-0.9602591937381534	19.185733594449147	0.9395026021284121	3.431361132573646E-5	0.15409762607030203
-1.0005126263859143	19.36574217623491	0.9415224618980844	3.556723390959966E-5	0.15408622068461184
-6.05347281998843	34.07388368729615	1.1070596808525317	1.4271738233343737E-4	0.15316618902136708
-5.779746191862431	31.198536783186327	1.074653395461346	1.2081601390003877E-4	0.15335090116636022
-5.81260308842713	31.6601371096856	1.079842868385666	1.2429635796842493E-4	0.15332115899996596
-5.898916358898413	32.61341104261303	1.0905982491683466	1.3155433349058718E-4	0.15325988844845387
-5.976331308258205	33.33624786626052	1.0987325245882973	1.370570032665957E-4	0.15321351828228924
-11.555172919712001	35.57995576034233	1.1240382880277748	1.5434233073692113E-4	0.15311081453773762
-11.427224513094306	34.824469013294944	1.1155204286241434	1.4849516532221851E-4	0.15315874795314766
-11.302991741507174	34.01939293201957	1.1064418230713378	1.4231963072208802E-4	0.15320991478958457
-11.26269403333529	33.74326682230424	1.1033362641071718	1.4019219322202416E-4	0.1532274816751585
-10.87492360433819	31.536162433666846	1.0784635026377856	1.233857783890795E-4	0.1533674172947277
-10.79808267178972	31.096982410679725	1.0735183016300724	1.2010164008984648E-4	0.15339525990332128
-10.515617328365707	29.431210118152052	1.0547654496290197	1.0751604754543869E-4	0.1535009519031599
-11.095255333576779	32.78560916869341	1.092528877703911	1.3289686508011304E-4	0.1532882091931107
-10.374607869233792	28.677418549364212	1.0462676507343684	1.0189903143441239E-4	0.15354868114245301
-1.9007542873442729	17.670028077820447	0.9224904806690731	2.3745496684189522E-5	0.1542025606155524
-2.0779141835942943	17.606247817656115	0.9217755162429495	2.3302569031378035E-5	0.154207933627202
-2.421704394542373	17.610906476909	0.9218280666069125	2.333810655944666E-5	0.15421002092888575
-2.5268901597962445	17.60827853304663	0.9217989273219658	2.3321001446434595E-5	0.15421092298068226
-1.0157099330243569	19.441588102125813	0.9423745898612681	3.60963645923684E-5	0.15408140281758997
-1.1062328150339649	19.65851365771074	0.9448100309953688	3.76054405980289E-5	0.1540679503408038
-1.0950141199455286	19.63861486947969	0.9445866059805675	3.746712480598571E-5	0.15406916405601628
-1.0936631912571904	19.634142492606518	0.9445363503005163	3.74359002012138E-5	0.15406944499322303
-1.2019485900933222	19.823967402584525	0.9466689378669707	3.875552564108254E-5	0.15405787573958152
-1.2626663164006444	19.90610167368628	0.947590725890596	3.932412374164797E-5	0.15405296545216135
-1.3479656887537845	20.02184186709379	0.9488917680851078	4.012704053718369E-5	0.15404604470623445
-1.3818036936806772	20.069240413165744	0.9494239621297768	4.0456458639926344E-5	0.1540432026638923
-1.490043238491493	20.21081153288452	0.9510151417688244	4.1436784757215626E-5	0.15403476433528612
-5.495158991359491	28.68268136418761	1.0463036271861919	1.0191320010225636E-4	0.1535122653959324
-5.507477156915547	28.790577524822243	1.0475146316289838	1.0271264470505342E-4	0.15350534316267386
-5.640376413522405	29.93509919763994	1.0604153395784994	1.112920215302216E-4	0.15343194760085577
-5.66674537726079	30.200894570944342	1.063402404677094	1.132774639660817E-4	0.15341487483107255
-11.232964758328787	33.56280133293661	1.1012998962688452	1.3880129312640287E-4	0.15323894091752177
-9.890707351552885	26.584105713780335	1.0226932544654235	8.637966115986254E-5	0.15368060884057438
-9.499209611630052	25.463046361573806	1.010080385574654	7.819979739411549E-5	0.15375033436298635
-10.251371607480321	28.08873461337165	1.0396379525471213	9.748275820651642E-5	0.15358587103623794
-9.949856872037069	26.81141811544305	1.0252534667224387	8.806519545257301E-5	0.15366632762528723
-9.409620206466	25.28683176907262	1.0080915654006501	7.691588990008032E-5	0.15376110170109175
-8.975776833099328	24.413789608181347	0.9982932437167489	7.06665515879494E-5	0.15381456458231962
-8.450931047688341	23.67686534172989	0.9899826665435599	6.539639460090445E-5	0.15385858902267158
-8.315280225053407	23.486682331666373	0.9878504925718539	6.406235055739702E-5	0.15386996162030758
-8.109310669822081	23.245736403988893	0.9851369217322342	6.238261393833104E-5	0.1538841377577558
-5.04821833795282	26.35030357792787	1.0200533459062635	8.468109181709211E-5	0.1536606611940815
-5.072511135861281	26.457154341834364	1.021251943308751	8.545144980469686E-5	0.15365387988405782
-5.319014801988768	27.6151602307035	1.0342850291362875	9.397103810460683E-5	0.1535803701763743
-5.298549699956672	27.508324942348306	1.0330850808969307	9.318886210610696E-5	0.1535871692509893
-1.6547952866665352	20.435138707303928	0.9535335861223188	4.29888302648621E-5	0.15402134521097144
-1.7068462026965912	20.505043732104994	0.9543195201942357	4.3474482685660285E-5	0.15401716881557875
-1.8328638043067826	20.675856534446993	0.9562377363043697	4.4656765771907406E-5	0.154006953926563
-1.9146876228856835	20.78271581099791	0.9574391677045186	4.539579603572368E-5	0.15400058466221164
-1.9589596542270868	20.838178803681924	0.9580616549983455	4.577634180003606E-5	0.15399729057560452
-2.2267902915590323	21.173727916983232	0.9618380948531275	4.8101746551533584E-5	0.15397736431130188
-2.4765836027203294	21.524027437877677	0.9657681332067277	5.0519069732048385E-5	0.15395634784801301
-2.510632075597485	21.56945277354053	0.9662797012643523	5.083590613908735E-5	0.1539536353494202
-3.4170539347823667	18.323036770820913	0.9298224379518962	2.8286724346503083E-5	0.1541707076382606
-3.3613588547056894	18.26201824120377	0.9291376242546143	2.7864660300870096E-5	0.15417428295561617
-2.8302006677410443	17.7685842180935	0.9235973414126941	2.4437683168012304E-5	0.15420262308979835
-3.0213186080937637	17.882690433716814	0.9248786661152207	2.5232319693803936E-5	0.1541965427943976
-2.9853774190574067	17.85333337493745	0.9245496210349122	2.502857010898114E-5	0.1541981997260608
-4.904236518511963	25.91960781073081	1.015198505627973	8.157169024604386E-5	0.15368765343333277
-4.723668736196532	25.314951331292864	1.0084037658026368	7.71847526506345E-5	0.15372569325221777
-4.604679940346854	25.051089745874435	1.0054279253512843	7.527654903979536E-5	0.15374200166973367
-4.281370486848969	24.383328411417228	0.9979335024964335	7.053726098163822E-5	0.15378316683109972
-3.2125741016240386	22.611557155864187	0.977992936862804	5.807126753137049E-5	0.15389082660954076
-3.272014261258436	22.70654698603269	0.9790586886605179	5.873022403770757E-5	0.15388506694765236
-2.5518384799861815	21.63096481182497	0.9669706195514478	5.126556144493432E-5	0.15394992762291562
-2.8735384712196232	22.08009398368013	0.9720235573131781	5.4378722064636246E-5	0.15392299593298633
-3.1756044296995665	22.556944434453374	0.9773779100009476	5.769412907432441E-5	0.15389411741020417
-4.545571876999899	19.652622560032107	0.9447544782793577	3.7457688021386646E-5	0.15409226628598807
-4.424895516455141	19.524062222800467	0.943311012331381	3.657838081237251E-5	0.1540997775859858
-3.958958611653594	19.00470136406695	0.9374759481064067	3.299753774061811E-5	0.1541302360788936
-3.8782730930382083	18.915322300283425	0.936473668155106	3.2383255506754126E-5	0.15413548006462
-5.025563667731989	20.107549344377823	0.9498745638599466	4.060351251494662E-5	0.15406610499330092
-5.277731362781373	20.350988119887234	0.9526023997014403	4.225658869893046E-5	0.15405204477236378
-5.606549304112775	20.6598148798465	0.9560802826704178	4.4402036408663796E-5	0.1540343199751097
-6.131048509468386	21.17349677678001	0.9618424428084189	4.7915622821287793E-5	0.15400462704187312
-7.17416985769136	22.198608654304337	0.9733615934000774	5.501020520108363E-5	0.15394542441001996
-7.6413332318231895	22.67125431062098	0.9786924712315419	5.83307922446964E-5	0.15391807218159126
-6.9150129554945305	21.927639425126234	0.970326533624804	5.314947121978917E-5	0.1539612036395001
-6.31895859009996	21.343154735881807	0.9637579261344675	4.910443959394113E-5	0.15399495117840642
-6.618255579081206	21.642875823077	0.9671163172542603	5.11844347001675E-5	0.1539776053238872
-3.6680004015474728	23.30103040805593	0.9857530421373635	6.287845281812322E-5	0.15384920752588124
-3.83446762916781	23.580833568731567	0.9888964453128082	6.486452177242731E-5	0.1538321967759298
-4.071443328978513	23.987709649252928	0.9934767255570053	6.770151304798117E-5	0.15380739850298578
-7.640251545310057	17.586782544931808	4.097869469566841E-5	-3.443572531564452E-5	-1.9018153760971234E-5
-7.509356374993602	17.79911102953117	4.154450320586862E-5	-3.49764321118347E-5	-1.880531610976302E-5
-7.6989388334005735	17.4903691638282	4.0737636223345315E-5	-3.420344703649766E-5	-1.9117713791462647E-5
-7.762103216471637	17.30759444679789	4.028576618008884E-5	-3.375918587547311E-5	-1.9217098872671192E-5
-7.821162534822876	17.152686250634986	3.991815513867719E-5	-3.338914866398663E-5	-1.931795317872271E-5
-7.87221896818102	16.9473112831706	3.944619000169156E-5	-3.2909676937123916E-5	-1.9403041889759284E-5
-7.921170402924522	16.753942907049066	3.900560153225206E-5	-3.2457151644644885E-5	-1.9485930206762556E-5
-7.9783869673286425	16.470761822820492	3.8387279973121506E-5	-3.181123479917011E-5	-1.958556988022997E-5
-8.003886469325913	16.357472230499454	3.814191369105738E-5	-3.154989834850821E-5	-1.963219144532957E-5
-8.041803974825056	16.197407590250943	3.781833858007226E-5	-3.1189312990303816E-5	-1.971245153631057E-5
-8.11957094103931	15.808141817188318	3.7025431594327706E-5	-3.0316156113320953E-5	-1.9870674323434064E-5
-8.094241908274963	15.975737091845481	3.736276924293933E-5	-3.0687972311923215E-5	-1.9816363684633435E-5
-8.149959289733443	15.594634263864748	3.659600244841568E-5	-2.983719568302647E-5	-1.9936472254634348E-5
-4.487015489615116	14.591722761896559	3.1904287891098694E-5	-2.7393801257605065E-5	-1.1321433024435306E-5
-4.416731324563106	14.512870608922288	3.1677785792291616E-5	-2.7207645577387364E-5	-1.1152754740411472E-5
-4.329055028394281	14.412978776001905	3.1384475340859945E-5	-2.6965621862540937E-5	-1.0937482392846761E-5
-4.19303203891211	14.248275933735142	3.090885339786682E-5	-2.6572044530986905E-5	-1.060490059235558E-5
-4.178965322518646	14.23024927967746	3.085592524046829E-5	-2.6527985590436096E-5	-1.0569650217323245E-5
-8.208595369810979	15.125877972768416	3.571820900020348E-5	-2.882855942292732E-5	-2.0087513871738512E-5
-8.250106284083648	14.883579494882824	3.530613957515245E-5	-2.833528323476548E-5	-2.018436561834779E-5
-8.184763342662869	15.304083214581624	3.604609471627612E-5	-2.9205868454800053E-5	-2.0029698585589E-5
-8.194040568253598	15.203367992185502	3.585080043863517E-5	-2.898698910045525E-5	-2.00535427154982E-5
-4.009503675450382	13.95499929048619	3.0083395518442704E-5	-2.5874627676747434E-5	-1.0149009905041E-5
-3.967321215997023	13.879167246534847	2.986607646901242E-5	-2.568943335560627E-5	-1.0039987933138263E-5
-3.8768075373306097	13.684183745503944	2.9316071046704004E-5	-2.5221994253203698E-5	-9.8051313684623E-6
-3.8285567068758617	13.577304042901428	2.9019375104479366E-5	-2.496701764129853E-5	-9.682032716272396E-6
-3.679175518096213	13.165512678706849	2.787094913012217E-5	-2.397583199387229E-5	-9.284375768813963E-6
-3.5952780276413945	12.848827743115857	2.6990221974520563E-5	-2.321586756157326E-5	-9.048402205345806E-6
-3.8035301168690907	13.511178334388502	2.8837455360286345E-5	-2.4811921091057793E-5	-9.617444481493022E-6
-3.5706258476984103	12.751547870197772	2.6716322758260303E-5	-2.2974726712885243E-5	-8.976682899795972E-6
-3.536337058362929	12.508568926206657	2.60325611123788E-5	-2.2375575994137215E-5	-8.859499941000622E-6
-3.4943523373487664	12.217884679130231	2.5225412447023075E-5	-2.1665705390388583E-5	-8.721563457955703E-6
-3.476217738039166	12.051206781698731	2.4763134051584527E-5	-2.126319374620679E-5	-8.65705740991363E-6
-3.4381043775288846	11.707787309160882	2.378707535679467E-5	-2.0392201616590187E-5	-8.513693222249514E-6
-3.4175141432913065	11.442487558596586	2.3049787306696422E-5	-1.9738990225133844E-5	-8.431492383901065E-6
-3.390535492772293	10.959938069747185	2.1692749930076753E-5	-1.8515408051191264E-5	-8.300742808621748E-6
-3.391605607580326	10.637069694303245	2.0795385023599686E-5	-1.7691232482999547E-5	-8.262270296210076E-6
-3.3957072198915474	11.125983907025887	2.2148502864067422E-5	-1.8925948713777676E-5	-8.332059650208871E-6
-3.3933099091125833	10.454525891479044	2.0286334370049385E-5	-1.7218287358089015E-5	-8.241217340507675E-6
-3.392748642497309	10.363320317554606	2.0030297749514243E-5	-1.6977810047551955E-5	-8.227942294811482E-6
-3.3881777990103163	10.052022617744685	1.917271459810585E-5	-1.6175657137555014E-5	-8.184537198094048E-6
-3.379931059854188	9.65560915900371	1.8084104697030588E-5	-1.514434108134471E-5	-8.129949446140358E-6
-3.38003327420144	9.645525660619372	1.8057199252236238E-5	-1.5118775938275045E-5	-8.129485817727011E-6
-3.380411775956053	9.63612711841371	1.8033009107901297E-5	-1.5095208141499055E-5	-8.130061352388187E-6
-3.4070943292007656	9.209820550583608	1.6919268529357782E-5	-1.3981556753677997E-5	-8.167232538855903E-6
-3.4177904844649305	8.97279793026408	1.6322917039075624E-5	-1.3372166591616306E-5	-8.1926300718884E-6
-4.670507470987797	6.528342318175511	1.3566016695308613E-5	-6.856239575337226E-6	-1.1668857391936915E-5
-4.472672713765167	6.53165408154053	1.3080337976128273E-5	-6.883440543827075E-6	-1.1094823708606961E-5
-4.296096768007061	6.564113874181485	1.2776274887377505E-5	-7.004327190359652E-6	-1.0648644976457917E-5
-4.1907677441120486	6.6201318525786546	1.2619283941000964E-5	-7.185897734745403E-6	-1.034886093002665E-5
-3.42823364007561	8.77881073484247	1.5824921333631193E-5	-1.2856564250993296E-5	-8.207595858846845E-6
-3.440421539484517	8.631632878187974	1.546713382397256E-5	-1.2473956553410652E-5	-8.235573345360617E-6
-3.510174069952668	8.051882576425108	1.4147435850377003E-5	-1.0983955673549956E-5	-8.414263665568619E-6
-3.4654247941708625	8.41479710425795	1.4964073259709677E-5	-1.1927034801515095E-5	-8.297514677861653E-6
-3.519325274558982	7.974355231943207	1.398559633152136E-5	-1.0791640530065793E-5	-8.444872248208143E-6
-3.8048036653298265	6.960169305120867	1.2556524360717136E-5	-8.253498681660734E-6	-9.393628562564371E-6
-3.942941641067294	6.809098812242506	1.2490647571683497E-5	-7.77189940076529E-6	-9.73868741397169E-6
-4.081244662082278	6.715380176995773	1.2606732631149914E-5	-7.517220235969824E-6	-1.008717691013182E-5
-3.557899482821399	7.6388476831782866	1.3391314510185066E-5	-1.0026631505120871E-5	-8.612698104175609E-6
-3.5506928691402093	7.692857622749482	1.3441062065200864E-5	-1.0112774700316224E-5	-8.562619545162946E-6
-3.535122007221198	7.8370201875805385	1.3721497891014116E-5	-1.0458224602113911E-5	-8.507636275043336E-6
-3.5827478111781415	7.560437912809053	1.3257507499184841E-5	-9.780482684022464E-6	-8.696318241384479E-6
-3.656557182300242	7.31345080673359	1.2935546354212198E-5	-9.176606336095503E-6	-8.96163430916471E-6
-3.741595319822733	7.091603710798701	1.2714096804635385E-5	-8.664960575374966E-6	-9.22682388478188E-6
-12.48823622079036	29.318127189803445	1.0657999558121447	-0.30493543642343757	0.9957501821228532
-12.301573729696075	29.291730374054282	1.0389658734612977	-0.31563953973166	0.9809421329419541
-12.904182385341631	29.37659805299116	1.1356938568391557	-0.2834299438366137	1.0129641737513588
-12.704310573905445	29.35687813300677	1.0996209764916451	-0.2941505697939898	1.0069359617039129
-13.215739023882737	29.375039723105594	1.1922077964147972	-0.26794757349249204	1.0102789519634239
-13.289816212405814	29.38416912499247	1.2082768879816457	-0.26492645564258943	1.0097179550223838
-13.628735756055638	29.408293625969595	1.2737000389073738	-0.2481503930144749	0.9937063727590894
-13.761313265189306	29.420327221129604	1.2999502322029688	-0.24209903848171457	0.9878063478150181
-13.789831291953012	29.42263826529943	1.304702166026094	-0.2411773079081286	0.9858140060341491
-14.193507593470319	29.351006338599753	1.369705759947281	-0.21625537266631578	0.9481283523573294
-14.343065600888547	29.30623263263965	1.3896576361580824	-0.20340334850041275	0.9334366795975906
-15.169871121939503	28.7024294022831	1.5433965611921099	-0.1069925435352219	0.8863087312428443
-15.025976096323706	28.826575538617305	1.5143093765416487	-0.12245825122117432	0.892615000514418
-14.704342841257393	29.099582909420015	1.4514842767049487	-0.15936815601707244	0.9081049115938995
-14.77814405518191	29.048154888872233	1.463797105284651	-0.14977299112591752	0.9029422504619239
-15.194930389272562	28.670268692680192	1.54966289571052	-0.1049669375107053	0.8854742819472657
-15.552436058935607	28.262388145106144	1.6340304508107735	-0.08010913441639472	0.869334552124069
-15.65870487864321	28.128694460225432	1.6602682589579247	-0.07318245349275354	0.8642864573996065
-15.420870685895718	28.414489982476084	1.6029228654847412	-0.08623451282463701	0.8755561779288243
-16.14669845066415	27.534817692946177	1.7691173331010823	-0.06971822616240654	0.8227438046723129
-16.18902508127296	27.487365967844962	1.7774150844776089	-0.07039247128458692	0.8176501302636352
-16.090879730623392	27.60512583812312	1.756523500600467	-0.06988603519238804	0.827886946423759
-15.906983759261689	27.83045491742547	1.7165357308003486	-0.06970842904063679	0.8453894809241124
-15.78801336657089	27.974288039163056	1.6900865309190571	-0.07010615826148314	0.854862889578868
-16.4224657835804	27.241242221715776	1.8152446329280045	-0.07860169080320267	0.7897373741509401
-16.636541644582238	27.015574682657572	1.840134200890021	-0.08542595002014798	0.7574942120927899
-16.701862721366762	26.948993088668995	1.8435658965390906	-0.08867384674041394	0.7470754973716446
-16.98192097775023	26.67928029930171	1.849019814494568	-0.10086194482922324	0.7072370412617597
-17.086567607533095	26.586911131348927	1.8453130728890363	-0.10690413315173815	0.6949771585066747
-16.810764952407226	26.84442366016748	1.8447888430210384	-0.093497333363027	0.7319124691528376
-17.316197999609905	26.352544552541893	1.8273343878790578	-0.12512737907533583	0.6789124258645673
-17.45518464052986	26.210110438215963	1.8154264005484428	-0.13462636934224115	0.672049612299597
-17.722095738557805	25.895382301413925	1.7922641880607206	-0.1718138871506679	0.674742983229166
-17.72264017583542	25.894744071275742	1.7922088880682527	-0.1718893420991215	0.6747461871019816
-17.932597821946576	25.11386146747848	1.7398352888221016	-0.2865259233416553	0.6635284221923727
-17.907096306050956	25.00313633884308	1.7306416163839897	-0.3083016382789376	0.6542483492858848
-17.75267320881764	24.32471147247125	1.672145892183995	-0.4429855381200969	0.5966374142106128
-17.92944471255859	25.1306830888716	1.7407338552229152	-0.28418778749385193	0.6637241501592346
-17.722777975835573	25.894232143167198	1.7921646631039958	-0.171977222867737	0.6747292855523249
-17.728945142955695	25.871483784810497	1.7906493404231971	-0.1753111300494569	0.6744110946335126
-17.700264955727473	24.192801294244298	1.656361468050688	-0.473750576514634	0.5709188011174695
-17.492893227235577	23.675149455238873	1.5955283242124167	-0.5963984527743689	0.47057342113154044
-17.219818972655105	23.051350814888384	1.5297586706325932	-0.7416386403646313	0.33466415886864287
-17.213682929786287	23.036984749786797	1.5281391364976962	-0.7449332653369426	0.3315853850372821
-17.20651458505761	23.021889840621302	1.5268044694300753	-0.7485787255818149	0.3279722019851792
-16.72944438496599	22.0265670999435	1.451057177385168	-0.9780929776686526	0.08162558919708075
-16.772330573218266	22.113599037757318	1.456672788913807	-0.9593754211460372	0.10325885969021781
-16.97378539565523	22.529669064239176	1.482433340166293	-0.8662415169186499	0.20670060236948712
-16.69878402350933	21.97001521221032	1.4498189185921215	-0.9894902267344797	0.06767590548744715
-16.44523432072541	21.481646309928003	1.4364737498071507	-1.090167100925424	-0.05191604659054068
-16.38784636008633	21.382208809377225	1.4380968832222898	-1.108559121332877	-0.07632557764662734
-16.10429654720809	20.90765006213037	1.440900543244834	-1.1969928513069459	-0.1978508255586539
-15.229590069694847	19.59839917871314	1.5146604442564215	-1.360502495169639	-0.5363187238680649
-15.573303162172023	20.08692966262294	1.479816352585002	-1.3105537714024582	-0.4112806753799836
-15.762739830454272	20.369577854236137	1.464136413545651	-1.2758302831826103	-0.3375840208154659
-15.676053214728174	20.229671015614727	1.4701581755025193	-1.2964914061423487	-0.37391458264913224
-15.004965242227517	19.29705702264412	1.5307842327413188	-1.363060296392671	-0.6119179455216917
-14.347740685004595	18.43237628944785	1.4989124284483513	-1.2645579945219194	-0.7928858055426616
-14.71316053352021	18.903140185799252	1.539108815899219	-1.3486367081297206	-0.7132831475384283
-14.112301424219844	18.14085757339455	1.4431235306338013	-1.183526878800623	-0.8244824314393473
-13.786968016309958	17.746840232171802	1.3264827192439126	-1.0510474075798197	-0.8081631004032095
-12.572484095421888	16.31238607204104	0.7785598134887104	-0.5787033611984976	-0.5188363694310926
-12.73923093656964	16.50237005974189	0.8550604412236044	-0.6411517772842239	-0.5636465174262983
-13.149721100590622	16.985383718836303	1.0440784493593782	-0.8011799964226762	-0.6668106815807291
-13.560443943361147	17.474962802260926	1.2263368024889414	-0.9606983329065566	-0.7611822171886232
-12.433087863224218	16.142914163274668	0.7140154486558183	-0.5277626997005388	-0.4791760905146402
-11.67886765718853	15.130655135953049	0.37410030488576157	-0.25282653759362667	-0.2737319450654355
-11.370603754574383	14.616160191779192	0.23866331571157556	-0.13486323213691925	-0.19618796951774173
-11.928279318244115	15.521235666230787	0.48276836212578633	-0.3433842064396194	-0.3382419178097209
-11.098102119973685	14.067276715400904	0.1462243480414795	-0.06351850293336561	-0.12932887952196023
-10.94829922258624	13.75778922441979	0.09587823651425526	-0.02479378637406444	-0.09182044322642668
-10.566136973193167	12.955069884045642	0.033666013096356834	0.0068489081209654225	-0.0301320410710761
-10.528617101577506	12.869997651759531	0.02766067057056063	0.009197114352898557	-0.02400359296697629
-10.125844678960055	12.03212679724241	0.010302709759320476	0.010062968634826235	-0.00196603118125766
-10.205786830641387	12.200371242765215	0.013689197884494433	0.009780204641172907	-0.006424512151726316
-10.11776374681346	12.014636087480781	0.010273229958594584	0.009939739128728569	-0.0016896142841545422
-9.799033203597945	11.32040592221854	0.009694986036509144	0.0076556135189622156	0.0034579226591354337
-9.732454220074882	11.174895810343436	0.008501225797745367	0.006710956983706291	0.005038960660375844
-10.081694286405995	11.938670646469957	0.010004845865917747	0.009599751124721105	-0.001163176806768764
-9.419861471494833	10.505758447346915	0.005124271648381673	0.00223719658949234	0.0038525936935081963
-9.39945834397536	10.463080013210769	0.004957959866334987	0.0019453210921367226	0.003719300787990286
-9.362989365785312	10.388561145610026	0.004641495039705965	0.001758387824601553	0.0035017934475431688
-9.15485933130238	9.94585479357356	0.0032931853853160574	3.6655929248314623E-4	0.002101480216584197
-12.250739993292553	19.150604908283345	1.7855778023008964	-1.5675305143493081	-0.6597413411872204
-12.385666050996104	19.229462944007324	1.8811617658905173	-1.62696301007036	-0.7190395789847382
-12.018444755085756	18.995911937273455	1.5872705982517612	-1.4485616043020375	-0.5443109158697113
-11.827571680933026	18.805921238230237	1.5019255610295768	-1.387580900971327	-0.4883355469854628
-11.71378598197753	18.69006222155872	1.4442196865170704	-1.3454497868356243	-0.45343957601500084
-11.489121580415649	18.312221504949157	1.3071311842794218	-1.2317358243284633	-0.37682048307032817
-11.42092816915265	18.202424829191397	1.26714780005616	-1.1978721617672223	-0.35525527030461224
-11.137081940903064	17.673975351763787	1.0755076195662472	-1.0267278154032464	-0.27267946942014826
-11.050577560623434	17.52903972488271	1.0205435124539055	-0.9773149438381008	-0.24964947142465824
-10.900173758069224	17.228821915447778	0.9059074820706864	-0.8711014942752753	-0.2125914764931537
-10.59407257662658	16.86993613536655	0.7577075833818535	-0.733137111578992	-0.1586297368793338
-10.4015251414116	16.663994998799538	0.6746797654860406	-0.6546819746022133	-0.1313310555030538
-9.980308680915373	16.24426542990552	0.5067756584887113	-0.4940304748603268	-0.08272708247101515
-10.52456597891735	16.788877057884427	0.7247858841043067	-0.702649045481257	-0.14576516013783977
-9.215934750579713	15.702403997568886	0.2874707753032319	-0.27739121764870084	-0.050970942167033725
-9.506635524164235	15.916651407254937	0.37211995476481374	-0.36307120798761183	-0.05101256790777436
-9.713477904294042	16.0562870014233	0.43050712732942886	-0.4202211795825631	-0.06304564638154866
-8.987328542896977	15.535943891824608	0.2248392030793704	-0.21399218197472447	-0.04924337797739784
-7.038155536202357	2.4161328913912485	7.270802574877008E-4	-5.782535461163578E-4	3.0698943199379113E-4
-7.218271698777633	2.47634434863711	6.979925826095533E-4	-5.685174722425225E-4	3.0950315281995714E-4
-7.402921517489648	2.596088343862585	6.675533004840864E-4	-5.616250225202873E-4	3.0372640388239084E-4
-5.610926604361966	2.56874897195521	9.374037662533887E-4	-6.193925338471285E-4	2.6347269928743666E-4
-5.791192046184306	2.4885541575675454	9.239558894627228E-4	-6.233722610202873E-4	2.760070921306775E-4
-6.090991914769232	2.367770791599311	8.851507191391963E-4	-6.213773388002703E-4	2.8801355038505426E-4
-6.223300720670824	2.365865245728654	8.696004593688002E-4	-6.182107735802792E-4	2.9741648290475107E-4
-8.524776938151282	15.280293075065625	0.1682744480038393	-0.15692168707265905	-0.05098316794338631
-8.5390176621	15.301185889469425	0.17773282663297507	-0.16585268987641405	-0.053717348037086284
-8.574275941324595	15.320887483760043	0.18161148541392627	-0.16975248746981408	-0.053674762492834115
-5.2268760988311245	3.1984387632370352	9.061782037939075E-4	-5.853242778944486E-4	2.510650224220253E-4
-5.323022364028059	2.954304032548915	9.278707119834849E-4	-5.9950426504828E-4	2.5301193298463576E-4
-5.411391041049513	2.8046470279535036	9.342743200960212E-4	-6.058512612979858E-4	2.553846617756763E-4
-5.361270108912003	2.863813885716368	9.350541030185318E-4	-6.036098135514172E-4	2.5403231053874295E-4
-5.176470922340737	3.3654332504811606	8.839790795068369E-4	-5.737850179439773E-4	2.4742915926253466E-4
-4.997438755280889	4.032636318053695	7.992095966014621E-4	-5.363823792171808E-4	2.3037103135728937E-4
-5.108994509801874	3.6116460899580636	8.543726774799842E-4	-5.615972667384811E-4	2.4311986591652666E-4
-4.991774580661376	4.054261353979088	7.965741898221426E-4	-5.354117788449025E-4	2.29701074954601E-4
-6.53602006808163	2.347293243898074	8.173327864167686E-4	-6.043756100693083E-4	3.0699276572384676E-4
-6.871423256057571	2.3759082864320638	7.599037622704348E-4	-5.872861173084565E-4	3.113704843145037E-4
-6.725008134174486	2.363972974785624	7.863379625181131E-4	-5.949344905667954E-4	3.108809900746577E-4
-7.498445287702315	2.6504749625169852	6.512909761617891E-4	-5.577141041736688E-4	3.0064312044099064E-4
-7.543394316053332	2.6908233254228815	6.455594879574062E-4	-5.577010452173602E-4	2.975221854261564E-4
-7.714537633122486	2.9137762658493207	6.31213637397582E-4	-5.55229548066635E-4	2.9588250873002856E-4
-7.7891268079090406	3.0564766598021276	6.334871893385616E-4	-5.601838880939876E-4	2.943303729086175E-4
-7.80527300412054	3.4063802626319237	6.500151778749319E-4	-5.656234401753875E-4	3.131656747488061E-4
-7.804324521600502	3.2269612996167556	6.383029197037965E-4	-5.603779348629293E-4	3.0297047468447614E-4
-7.758877336072651	3.698244931275473	6.609381738103904E-4	-5.633010021932501E-4	3.3477518575539657E-4
-7.751964178591711	3.7286102673963915	6.629700822665258E-4	-5.637217118680845E-4	3.374958587522383E-4
-4.868412953288395	4.489722570165323	7.304035932292237E-4	-5.040911815294933E-4	1.955687206842369E-4
-4.944274103721604	4.221530184777065	7.711430053550203E-4	-5.234164506502478E-4	2.1653836206556823E-4
-4.861218645669248	4.514367912389247	7.254566216022603E-4	-5.011593289477497E-4	1.9285951791796153E-4
-4.761328567585714	4.872867994409656	6.574280452497526E-4	-4.6400517284915326E-4	1.558866076291472E-4
-7.7347878369548635	3.762505605967378	6.631457062011937E-4	-5.622670060647756E-4	3.4139255474135326E-4
-7.441188952293851	4.488511996506501	6.438525697775183E-4	-5.019939803048161E-4	4.0207734915007764E-4
-7.462522939780039	4.43043664258904	6.455486266922657E-4	-5.068827556283319E-4	3.9725716223310643E-4
-7.583988224902736	4.103803156183615	6.598364913465232E-4	-5.398148221169311E-4	3.731482058871518E-4
-7.428705960551779	4.562167039268793	6.397354740356499E-4	-4.925506594501977E-4	4.070188287297817E-4
-7.367225146909923	5.0179675342064245	6.169219849750223E-4	-4.3047590758416433E-4	4.407225437885066E-4
-7.395373926440531	5.510469499667041	5.83265382490887E-4	-3.373214303556085E-4	4.678746496631191E-4
-7.396628687854849	5.543415335697084	5.810579193982666E-4	-3.317102156938917E-4	4.6935523315891727E-4
-8.951906927477943	9.55517852325179	0.0023738511433863364	1.5859184517938202E-4	0.0012975527827756277
-8.732770861641235	9.107630277300872	0.0018629056236665244	-1.1289188679558973E-4	9.79440489900411E-4
-8.477149435408428	8.592840803667324	0.0013686138398998826	-2.3272046028634952E-4	7.21116396790997E-4
-8.352048182285694	8.325615036227727	0.0011805753372278367	-1.7833201460618352E-4	5.343655995181738E-4
-8.222367325804308	8.079901469599669	0.0010366739538998659	-1.63930320316787E-4	4.617296555125609E-4
-4.558078678429407	5.6727023718291845	4.4189488524278865E-4	-3.2139714768663317E-4	6.50642135053224E-5
-4.661854211303943	5.2307881209663405	5.686095484341212E-4	-4.0700737060572116E-4	1.095607056612272E-4
-4.6736829568741065	5.179041007331088	5.816850434455428E-4	-4.151980538930724E-4	1.150809328424291E-4
-4.664862639408369	5.2157017440172675	5.727389221899869E-4	-4.0970410547561765E-4	1.1070578722341084E-4
-7.642518454416541	6.7438038314408955	6.048104094848721E-4	-1.5474734036621986E-4	4.7389731928601346E-4
-7.72390205946121	6.960130553786359	6.57159380951939E-4	-1.4773867751993107E-4	4.656945505504482E-4
-7.960824009101229	7.5515457825414485	8.24322802496631E-4	-1.1245318414555528E-4	4.435096842319474E-4
-7.398279738095727	5.568321714484634	5.793678941243356E-4	-3.280998454268247E-4	4.6828137926497335E-4
-7.486554017062449	6.151026864151781	5.677626400547395E-4	-2.333470411850523E-4	4.8080458906130525E-4
-7.599533786520233	6.612688047526157	5.856085576045555E-4	-1.7329196608123265E-4	4.6131366478594155E-4
-4.559353287845783	5.783205763653101	4.085048085629298E-4	-2.9965110513496205E-4	5.347681775945848E-5
-4.539973927898901	6.108340489734484	3.1162874945138376E-4	-2.283835495106913E-4	9.311847644729099E-6
-4.595870421128182	6.280367827388355	1.9208097389181286E-4	-1.4106951587003998E-4	-3.2202181913908817E-6
-11.949523827617073	29.206895619841305	0.9956714979669352	-0.3356051994520399	0.9360492329035921
-11.807688642858182	29.154031813094953	0.9851245415305778	-0.3481052721609478	0.9089078546815423
-12.00330605669702	29.223330979102066	1.0018473914271773	-0.3318473544676937	0.9438364620902162
-11.58017196199464	29.065937130844834	0.9718883681434327	-0.3712336741188672	0.8688919233551728
-11.41683712235142	28.96940271662765	0.9748001513801652	-0.3976575570501607	0.8315783181748359
-11.219350371023808	28.853937987330728	0.9798557260642894	-0.4321608114521182	0.7864812617151232
-11.063811648377435	28.68153300927144	1.0121902586068914	-0.4849585061625593	0.7453182428188686
-10.947486528223845	28.535037823889105	1.0394097171329064	-0.527910643432048	0.7133744920181511
-10.899230615467399	28.323819733732066	1.1107182309278272	-0.5937844288068038	0.7002464548376035
-10.868467577029437	28.194812621939796	1.1534393289178009	-0.633433554971785	0.6916430185937169
-10.876511202290695	28.109887068149042	1.1977869190700459	-0.662668306844865	0.6941094612761755
-10.899672074901286	27.854101802332053	1.3199211825324357	-0.7427014063232076	0.6967773364561924
-12.412266700730603	28.73183000599365	1.0119448354415113	-0.3483364977157264	0.9438235548564088
-12.004390987243811	28.644127827029816	1.013193838612425	-0.4301361778699038	0.9075784844071222
-11.418956634563854	28.353076382645266	1.1172664614606855	-0.5788187273574996	0.8215840050562211
-11.624144095082618	28.483083006210283	1.064937018512037	-0.5210233267434966	0.8563370909513385
-11.98757052088968	28.638168487186267	1.014678377360094	-0.4338896029811606	0.9055882511751878
-11.999455430555999	28.643021141499133	1.0131492913852365	-0.43110601397266896	0.9071485979989873
-11.11438165555979	28.077094826076056	1.2252062942628301	-0.6770407231152256	0.7522709903860345
-11.390783517603357	28.330385589064328	1.1261974549025697	-0.5877621057526978	0.8157164051479376
-11.018694723095315	27.985290635821798	1.266429547088363	-0.7069943803269056	0.7279241219411908
-13.471803069018005	28.77445563984976	1.215837147754838	-0.1714147200138293	0.9948833198632187
-13.48260549035852	28.773788416678933	1.2184448765011502	-0.16978504598522381	0.9951207132571749
-12.935354512904492	28.789110493383188	1.0858792305905736	-0.2551681573315563	0.9783530873061492
-12.730299209385468	28.768829272465172	1.0563406042447987	-0.29090947838053416	0.9663829234722248
-14.231290469589101	28.525879619960573	1.4253926340927188	-0.09617773691974962	0.985730525545464
-14.010448775461906	28.63328583652027	1.3646286098173706	-0.11133140238703881	0.9917282721810248
-13.506471729136642	28.767317669153915	1.2249886614862113	-0.16717030332850596	0.9949500354566575
-14.460841527293365	28.39408003504012	1.483307957277891	-0.0837628785508828	0.975431222807065
-14.783683682753072	28.129965573228738	1.5513643094650518	-0.07878616269081282	0.9524912645403014
-14.975465100779633	27.963363652093868	1.591734746708457	-0.07819566670748634	0.938346765415627
-14.857377166814722	28.070482248494333	1.5672237270785905	-0.07779003339384546	0.9474753619294601
-15.247091508969765	27.723494694946858	1.6487802127742577	-0.07756379274773874	0.9170742710193751
-15.438921475279523	27.548521108541188	1.6889632136473514	-0.078815805270478	0.9018904913701308
-15.777307067901031	27.23142152114181	1.7562662260386692	-0.0825885291531333	0.8699920338034566
-15.505550048294694	27.4862002405047	1.7025238206584268	-0.07932810904118373	0.8959365980248295
-15.95882932927022	27.057658625283377	1.791258514365043	-0.08535854192586033	0.850258479927642
-16.071627921968407	26.944874315391413	1.8110994418338136	-0.0887212234652494	0.8367552456551006
-16.348879088595037	26.649360708813276	1.8551536800465147	-0.10062265017039257	0.7943584220235933
-16.427997019937784	26.555959712111072	1.8647193106219901	-0.10649837986299708	0.7806848286437278
-16.656844434007954	26.17623866269756	1.872151392064756	-0.14535282250530993	0.7196341933577888
-16.696536478621557	26.09508062700545	1.8691326136399842	-0.15601841850498013	0.7059173224654811
-16.835749776418716	25.686852448177994	1.8408012802387643	-0.2149088628682111	0.6328826441889018
-16.845061757485475	25.628453285604436	1.833286456502993	-0.22573638293929432	0.6217747620211573
-16.850433340026893	25.176846057478727	1.7669554458395167	-0.31830052285732807	0.5327464843798241
-16.85038673364371	25.14105029551206	1.761583827033393	-0.32571390469129125	0.5257021101317325
-16.822804208812027	24.752145786172367	1.7075499049752523	-0.40430618823987535	0.4500087256163511
-16.814022621155868	24.619664448408173	1.6891291190013704	-0.4310511077253919	0.4242678368977198
-16.812945472733826	24.6090037446475	1.68776613963	-0.4332190701433107	0.4221849118346483
-16.723937840816944	24.10943746964462	1.6192186734953806	-0.5399357742615689	0.3175228622615158
-16.711672631053567	24.055094941481215	1.612225393872374	-0.5515423177330145	0.30624779556048853
-16.289023552988983	22.907733919851253	1.4681574253879315	-0.8026503999607834	0.04231223040961839
-16.541701583590093	23.45604246001041	1.5375827951449847	-0.6787612185683595	0.17496922565809803
-16.554803726644348	23.499372302025698	1.5425838393646303	-0.6696107931899753	0.1844450069625325
-16.28488538521969	22.898119481008653	1.4670832182971454	-0.80471683237554	0.04000627431404134
-16.26218103763534	22.856454352609262	1.4633598388443618	-0.8138438607595775	0.02977671527039538
-15.969194038819062	22.31634337785984	1.4148700292371996	-0.9323207637741266	-0.10335431929084682
-15.890230123807179	22.1925020649246	1.410751280937949	-0.9595281570787306	-0.13361977082774792
-15.611918811164477	21.76175729997115	1.3965114208736975	-1.0535698976968915	-0.24100557707462134
-15.389654649869971	21.467446140267274	1.4021374744877373	-1.1138801808416985	-0.31605202491765266
-15.211472875440649	21.22502075941048	1.406193638934676	-1.1623236703029427	-0.3785889105479888
-14.852605830718518	20.76860561637889	1.4422118336495793	-1.2474469167581013	-0.48758374148787414
-14.818368111934701	20.727265125728813	1.445228056052589	-1.2555132149965236	-0.49792582352072595
-14.010753868674147	19.956266747716498	1.5421162739790468	-1.3762724580599213	-0.6714399630073962
-14.087441807327457	20.012526511232718	1.5313974217620179	-1.3665407776976772	-0.6619473825959403
-14.468160486474938	20.371519812579944	1.4849820989694433	-1.3146112667831145	-0.5880683958828511
-14.161164464278139	20.08381166702931	1.5212606646292288	-1.356526404325884	-0.6475365629292045
-14.781086333771103	20.690256417429	1.4490748958727744	-1.2617710184470305	-0.5074861457256835
-12.566775432145782	19.255877513320883	1.8321143563016102	-1.591428969779136	-0.7349133804778298
-13.290339014836286	19.46305631769065	1.6508705678139732	-1.4646520166491255	-0.7423208107518388
-13.1729303124603	19.418787275288505	1.6780528950695017	-1.4836835590565765	-0.747215071278012
-12.843245224742368	19.28971157894774	1.7529254645421886	-1.5354501201862454	-0.7592766129741155
-13.364979556612642	19.508469790386137	1.640061944838488	-1.4564330979935236	-0.7374942673254068
-13.714991928392514	19.7215588672211	1.584329812250238	-1.4145107721439367	-0.712928139999091
-10.73275094914898	27.601566124654774	1.4182991656449284	-0.7927653036071678	0.6442865647716685
-10.621312259153935	27.431657608134955	1.4781974096279331	-0.8245595325813555	0.6068295384830227
-10.494472622804425	27.139762728691487	1.5628371184115084	-0.8745397472318935	0.5471558668424836
-10.440814811578786	26.97290839065918	1.5981787570293386	-0.8987607265734194	0.5113238072512526
-10.340010025599554	26.46761329405222	1.6975019205743789	-0.9716485505964045	0.3986721244127006
-10.310942985096554	26.231506882359504	1.7286942677227424	-1.0003276952529645	0.34684392169161116
-10.254915889396067	25.788604694922874	1.818493582201065	-1.0694809872323523	0.25281593988364814
-10.226478276469011	25.49740684588262	1.876941312994206	-1.1172460566441185	0.18389334153524672
-10.15297056364784	24.454238785309386	2.1387870805811238	-1.3143568799625172	-0.021823325941936225
-10.148816922605754	23.97207807587904	2.2475310854483777	-1.3994271456545826	-0.11101772517625488
-10.1572747910747	24.735583520367605	2.0742599607090733	-1.2641913295247633	0.029742850995578766
-10.162097597121184	24.830116402868736	2.0513990398531776	-1.2459809303041613	0.048367103254929024
-10.162546766859359	23.84260305188515	2.26696929123298	-1.4188614275527804	-0.13325502228408007
-10.199764060738538	23.17965757589045	2.3892133220342187	-1.5269223896982043	-0.2523678566418972
-10.264133457042867	22.925685144978395	2.4068602205085403	-1.5581291984257701	-0.2913617761568095
-10.334836167150385	22.416165687077918	2.465943888232114	-1.6269746655675705	-0.37444634566540347
-10.491992980100063	22.018023813554393	2.456961542538662	-1.6608765384776831	-0.4316257216930846
-11.549836964138185	20.072338696358347	2.267491927680578	-1.7545774738654514	-0.6897704754546798
-11.554967867880773	20.064003427239495	2.2659376220105902	-1.7543556968302205	-0.690571021064615
-10.551136967279964	21.796553611972193	2.4644207242050227	-1.6825355841399283	-0.4659089098793013
-10.861109989919282	21.2561808403101	2.4076518043981077	-1.7155952242006802	-0.5386831268525892
-10.944210941660401	21.11696785294288	2.39164558599743	-1.7234309520567923	-0.5572568071165689
-11.133323225905555	20.800917117156818	2.3564284685547534	-1.738735011936059	-0.5983890731270614
-11.346534801731305	20.436488911990164	2.3130054792855175	-1.751360075442379	-0.6443669529776404
-11.231518843805489	20.62710766906838	2.3404162051146007	-1.7469424440816446	-0.6216691750575192
-11.741469854730147	19.77949816437784	2.2148681310618645	-1.7463043604212931	-0.725421378999586
-11.841147224706019	19.661418434931374	2.1757606366473983	-1.734155151717431	-0.7354844173428887
-11.973386913159729	19.52262481256701	2.124802226665013	-1.7196234784252948	-0.7472247456604844
-12.17042537041236	19.353881967026794	2.0229348507399676	-1.682868399908859	-0.750250408072717
-12.254791953417843	19.298450378205736	1.9661444268580908	-1.6616600351218385	-0.7385166914406388
-12.107678242949614	19.405561627556374	2.0537899201358494	-1.693578187323118	-0.7490157104028479
-4.288326386940742	5.8070230604936794	0.039189082193929324	0.032606271698439965	-0.01580911330542163
-4.307057605244767	5.526002436139832	0.05364032153837929	0.045792791412163095	-0.017257822527395446
-4.180171464701457	5.245978145694322	0.06855936627925417	0.06062937901681918	-0.011605682769092247
-4.162615861022818	5.199209053922773	0.07092320158968106	0.06286009202377613	-0.01084722179763803
-4.143652721141185	5.191949089536986	0.07141029946072322	0.0632169147422158	-0.01004783505918372
-4.014987066173259	6.398560350145364	0.009321246158888033	0.004371882744438009	-0.0076639953407682225
-4.102160277057983	6.226155071234556	0.017898273265802168	0.01292351205023743	-0.009669916336800446
-4.158587255864665	6.1200098173878565	0.023195264563165376	0.018390976256539723	-0.011084043236435612
-4.284793079351208	5.824858607178209	0.038237770336075096	0.03169154727650313	-0.015646169662962308
-3.6322745368198053	5.1479752237781815	0.07574559426290826	0.06678667715680756	0.015533240860592476
-3.7520724673596213	5.133869891353276	0.07614976236154591	0.0671750618811707	0.00881211651117669
-4.068810461062704	5.185234828589743	0.07226503355722644	0.06393577097826622	-0.006383839208806014
-3.4079134276844885	5.238028583704212	0.07333464822325281	0.06237324473226134	0.027610554476143058
-3.870611147185512	6.723331704642558	0.008516230609836578	-0.007604095236787892	-0.0018121050798793124
-3.93550508782948	6.569124366309313	0.010367995284814732	-0.004495582899295631	-0.0037657987166005583
-3.083077723553127	5.477621858005871	0.06820873575821405	0.049467050994966094	0.04596887662412478
-3.2016356353304536	5.395281637801698	0.07078386964251926	0.05450054466335343	0.03902850226329482
-2.9250367521464256	5.618751443255416	0.07138920797541193	0.04179184117363589	0.0557368100321928
-2.808073832376915	5.742408533499555	0.0728670397567172	0.03531020652323744	0.06225929765393058
-2.561109083068193	6.012828978318681	0.09041529175516094	0.0209232102317186	0.07844129796970746
-3.6562255957727294	7.214473650128381	0.023144276114226342	-0.019291787497588586	-0.0015911124661568007
-3.592522873141893	7.34008329807876	0.042111920034690276	-0.034218246382855436	0.001087501229766951
-3.54328167840365	7.470859406778205	0.04757835988179804	-0.03866043693580469	0.0012300035163519065
-2.1477862434435124	6.617732931249476	0.14655444978274262	-0.019007752607454357	0.11093896712356152
-2.178221292733067	6.571855578800015	0.14116938156662062	-0.015205617524103297	0.10880213005016202
-2.0648331524982755	6.7576354797203635	0.16175418653230922	-0.03038627495525229	0.11711273615191825
-1.8849213199230619	7.066868042911974	0.1951022125872368	-0.05544372316985158	0.13009602276282814
-2.4120263893614973	6.229400814325045	0.10943385865136418	0.007509294268650919	0.09020603198021215
-2.5361866250272955	6.047252036713077	0.09229905208483945	0.01945336427955541	0.08007665915095653
-3.935819787141531	17.984500048599497	0.8957681216683394	-0.499442211032372	0.09701346812475757
-3.78336958602557	17.993315823553566	0.8879186351601904	-0.5011665554399831	0.09550968483955849
-3.427077741744119	7.766058137175304	0.10851103926511188	-0.08590787608134401	0.004936032892328404
-3.406569881135219	7.832445527304884	0.1164687855860132	-0.0915513259428736	0.005288539145762829
-3.395983191054093	7.883794864942119	0.12263200270185032	-0.0957170310157127	0.005760552747712064
-3.3371281060386737	8.150918617555703	0.15740150080831478	-0.11599839028493006	0.007387577975699984
-1.278169408830863	8.48437433428823	0.3485982277934485	-0.1761286282125769	0.17203310325630955
-1.4540629241815408	8.03470965362341	0.30048065768186677	-0.13714026458794226	0.16263321562533162
-1.8167261401452421	7.208011822579171	0.20955079324853906	-0.06692062155616324	0.13602382501660543
-1.5523830370140876	7.789776732269239	0.2731151696739191	-0.11498857672148796	0.15462608610502704
-0.9410764433027281	9.405038530050247	0.43903164364839764	-0.2508739559267583	0.184440278177352
-1.0329367331417418	9.151234284338832	0.4149427394124252	-0.23187977048580338	0.18168359852741295
-0.7679094447811552	9.95277965234512	0.4841932322889981	-0.28701004460931057	0.18778914325759138
-0.33002843814312044	12.134348277380695	0.6348493074793822	-0.40933057463555667	0.18693130927875043
-0.3357764586920513	12.078843485378034	0.6315864840853126	-0.40664471640317285	0.18726255520532947
-3.417433509638533	17.827381727176302	0.8723327574863187	-0.5076782513390263	0.09770804907391
-3.353382382951112	17.741842308688575	0.8702230606462082	-0.5093905539636034	0.09904131859585744
-3.674832941632539	17.93323560833925	0.8836709155706663	-0.5023952884687863	0.09717156295429748
-3.5409307277999584	17.885907081965335	0.8779543231777575	-0.5057070508885229	0.0969769432009216
-3.1860561960175433	17.549365365355296	0.8640690870526935	-0.5117770554000967	0.10111765909061604
-2.9981130641699174	17.395321314172424	0.8583941261987816	-0.5133717444287409	0.10322670675185686
-3.2165215628928006	17.57820816975883	0.8649005240442241	-0.5110618252045235	0.10097876632704217
-4.1137207324417435	17.95308223849858	0.9077138397141167	-0.496522990017372	0.09644975560153775
-4.160621080742889	17.795938972454014	0.9130609638470589	-0.49675328059876545	0.09812937036471744
-4.190763877417752	17.70804950350443	0.9159357193451605	-0.49559086781194395	0.0986474745403995
-0.33050020850094985	12.145123827625998	0.6353530077830627	-0.4097251801117254	0.1868120332412553
-1.4343564303268679	16.31909273804294	0.8005202029567908	-0.516348531860187	0.12442384175193362
-1.3066176526698219	16.0680303809159	0.7928750895070636	-0.5153649642942483	0.12725668091843262
-1.1152979539279455	15.611202681804269	0.7791031100576582	-0.5107061184181833	0.13439989835710436
-2.4474803932797915	17.1585224792057	0.8434818320056036	-0.5162937943633067	0.1100322856527738
-2.055761384167546	17.041296048986602	0.830596381682033	-0.5183849154619524	0.11365127712156159
-1.9984998164489554	17.002629506016117	0.8282815665471956	-0.5181023269077609	0.11480132779600981
-1.5724149375605685	16.580962567434636	0.8093239853959157	-0.5186982745812978	0.12064425763476448
-2.9820955633715815	17.38344915169903	0.8579295463249423	-0.5134666618731878	0.10344026770464905
-2.724789042326286	17.256116533629893	0.8508756166496984	-0.5148967513523408	0.10672890797145052
-2.531457869203797	17.190304756335227	0.8457415892901634	-0.5162448580622194	0.10850674333295973
-4.183190145794866	17.56540290424019	0.9151139356390459	-0.4950949237735289	0.09969823142281847
-4.207099313692599	17.371866069837257	0.9172220494636709	-0.49613723298870865	0.10073191033658206
-4.17345519997633	17.089831976884682	0.9117490582721082	-0.497556292996567	0.10004522985516462
-3.3148310309893363	8.423923301546052	0.19289875058924894	-0.14024610875659627	0.007522633232738842
-3.3001926290874843	8.663118489326514	0.22181026070794196	-0.16148551748847756	0.007033580371956123
-3.2862287614074197	8.915212706658004	0.25128565702287287	-0.18213201641032245	0.008215803817473121
-3.2794829862540458	9.153166440048345	0.2811528506879899	-0.20350628291319847	0.009241180254756369
-0.3805651487088481	12.953841366376702	0.674323389694832	-0.44091695964643635	0.17701642004148144
-0.4307061904896281	13.36924122248353	0.6945717242966326	-0.4573925445823853	0.17143509250733768
-0.5075965103225141	13.744646939005303	0.7094032075405386	-0.4676043206703919	0.16615715225315297
-0.5977318219793605	14.096499370658435	0.7247210502945755	-0.4790748141463387	0.1600686516112076
-3.2676731937878696	9.605726412719452	0.33369321207569497	-0.23850231508218211	0.014461129926679198
-3.256429234120413	10.042692132374542	0.3832299334408085	-0.2710552893671389	0.01985111692025742
-3.268410707882346	10.416945356274994	0.42079700120979335	-0.2937962302466405	0.02412846236544804
-0.6591870284780542	10.31262568099423	0.5147830241767369	-0.31182679738599384	0.18990023149464735
-0.42285288091859907	11.258976825610697	0.5833434413558315	-0.3669291182055838	0.19200653440039092
-0.42939644071267913	11.215805729165236	0.580287914563076	-0.3643423808512449	0.19209256448357376
-0.6312573047807166	10.428088654680536	0.5241233109694259	-0.319677223130992	0.1903438194996761
-3.2903234695987535	10.897386429199772	0.47182331586681836	-0.3257899933231735	0.029337375662958617
-2.987291544864133	17.386535233830127	0.8580940765625092	-0.5134506039567701	0.10336534939752423
-4.164359810315925	17.031866286091535	0.9103158793954454	-0.4975163839549058	0.10020006375990642
-0.7097934901376413	14.466809880080852	0.7400802726459406	-0.4900407251359863	0.1531468472370033
-0.8575672753041089	14.969271293498517	0.75693539047138	-0.49953932935690226	0.1453157191361939
-0.9532329287786547	15.217415294466539	0.7667094307985477	-0.5056170817721596	0.1403742767888431
-4.1386892518049425	16.602845789463966	0.8980345958258867	-0.4965583653915331	0.09760151041652221
-4.159558946386909	16.976159925336383	0.908603615344452	-0.49694001091429174	0.10022142266229887
-4.083322820670365	16.225441788462653	0.8829008021935321	-0.49445232958798885	0.09482236469761833
-4.075875945060494	16.183223288394085	0.8810690656494131	-0.49404602071797815	0.09470070784127649
-3.9528003255732322	15.292784673108926	0.8316513940805035	-0.4840016243517427	0.08176227916377193
-3.9992067929440043	15.73055462668215	0.857579797724737	-0.4904599847847688	0.0888863075897186
-4.068371905853679	16.139351008679608	0.8786432826357675	-0.49338917698868706	0.09422322676443148
-3.903746688804401	14.691009127397303	0.7931960184220812	-0.47190473071129113	0.0723392209470004
-3.86987704440043	14.375574603567006	0.7711561242135934	-0.4639057100795616	0.06824712020285947
-3.9256796422272324	14.820378173973397	0.8018232568737402	-0.47431484076949243	0.07415152883020099
-3.9497350317267026	15.228464150498013	0.8275881228592684	-0.482615374676335	0.08078267068004494
-3.7268568443784513	13.894308007070336	0.7351067443205401	-0.45329174185389287	0.06265589815534567
-3.698215854277132	13.779058127098043	0.7262152150167458	-0.4503030560632202	0.06134894939520147
-3.6779639093146645	13.673870011895303	0.7175715145850614	-0.44657634552602105	0.06032586015393432
-3.571181750067259	13.33170586472178	0.6902969906658742	-0.43728071370189847	0.056444190999624735
-3.4835043026903465	12.977876322076302	0.6601708407631971	-0.4236988010694799	0.054025692986534375
-3.404126025364066	12.339701968592273	0.6072456622852148	-0.4000579959530949	0.045588101384724564
-3.3488293333994186	11.895449310153229	0.5654778569037261	-0.3776513089292697	0.041353446916768004
-3.300315153385468	11.14083500028607	0.49655540515451785	-0.3406952865744198	0.032090628713720606
-3.9511621749674837	15.271050023970451	0.8303229475411615	-0.4835942138980305	0.08151179157933697
-8.244373317370188	14.628658956740194	3.475456326559001E-5	-2.7721166223534206E-5	-2.017264621139057E-5
-8.208489142862772	14.204433859089825	3.383608779250683E-5	-2.6707483065485094E-5	-2.0113195370211374E-5
-8.193734077492797	13.966873422743047	3.3330003443164585E-5	-2.61323420210405E-5	-2.0098458669110718E-5
-8.232676222944097	14.462837941075223	3.439439351958466E-5	-2.733170798898759E-5	-2.0146583919108117E-5
-8.19035693955016	13.837323106092928	3.3059788992469316E-5	-2.58047622782882E-5	-2.0106433015204236E-5
-8.113167709168138	13.369167772280294	3.202339464692548E-5	-2.4658840673946784E-5	-1.9974044839556996E-5
-8.077142174814208	13.181783020574018	3.160280164774145E-5	-2.418294268800716E-5	-1.991340160803439E-5
-7.967407351985131	12.816549861797377	3.0750627226309555E-5	-2.3290927812454465E-5	-1.969701255753098E-5
-7.4202031915344335	11.241546128091116	2.6953708410246735E-5	-1.9355220435283078E-5	-1.8520296401014974E-5
-7.380855782333087	11.139150568907128	2.6695962304211577E-5	-1.908349424085446E-5	-1.8430683287960265E-5
-7.603903539139292	11.751642921695533	2.819115409333005E-5	-2.06405384057127E-5	-1.892395323007402E-5
-7.696154479064555	11.994745340563997	2.878830964226932E-5	-2.1246341611142087E-5	-1.9130313123583975E-5
-7.744684776673163	12.145936214046198	2.914137642817322E-5	-2.1613519202713247E-5	-1.922983000715619E-5
-7.337783016568444	11.036160898112158	2.642737520452459E-5	-1.880721492393555E-5	-1.8327981564465642E-5
-5.478513842259125	7.328297301269693	1.6570783418551608E-5	-9.09127747167051E-6	-1.3795340903592504E-5
-5.496335515484936	7.350666297835906	1.6640497731807162E-5	-9.145501505998357E-6	-1.3839442765002927E-5
-5.513292533723025	7.373441024034741	1.6709674295417674E-5	-9.20636931269072E-6	-1.3880960404562167E-5
-5.7782594324877365	7.704138241466704	1.780664545332665E-5	-1.0067769803328623E-5	-1.458636103049055E-5
-5.226288884072366	6.97442447090005	1.548447727990017E-5	-8.08521354296678E-6	-1.3154722687587667E-5
-5.1320395346395955	6.880771446866525	1.5143696833800854E-5	-7.846727807386274E-6	-1.29116050878915E-5
-4.981658732436152	6.746084424883188	1.4598790658048674E-5	-7.458718047135597E-6	-1.2505325155194222E-5
-4.872230788355059	6.663668971542325	1.4213426747065963E-5	-7.225911842999288E-6	-1.220214972318443E-5
-5.95993806317256	8.088641025459268	1.8792386764320466E-5	-1.1177222751709842E-5	-1.5016331284683681E-5
-6.156106083074739	8.43849134717127	1.9728595489814907E-5	-1.2057118885295698E-5	-1.5491938975633417E-5
-6.3622803987511345	8.893710900037291	2.089324644433745E-5	-1.3306819428618957E-5	-1.5982220825001653E-5
-7.037730777065047	10.279206689455364	2.4520905744991306E-5	-1.6857264560440844E-5	-1.7619238754152596E-5
-6.511291309796823	9.166024915663732	2.162480524003496E-5	-1.3957821146883548E-5	-1.6355904569069983E-5
-6.961309529005052	10.091919377967345	2.4055541818913912E-5	-1.638289650100802E-5	-1.7444672563909128E-5
-6.976746835639336	10.11701394282087	2.4122619890680786E-5	-1.6440867393484348E-5	-1.748011970054365E-5
-11.149672852779776	19.026028297048256	0.18833084207380354	-0.04817525980757306	-0.1137864826158266
-11.177286946315288	19.099277703541333	0.18939734659369464	-0.050023200944816465	-0.11432411714874624
-9.18227086019565	22.941744559833715	0.17961021897947024	-0.13318339572518567	-0.07177233494827248
-8.933979733519063	23.042297787756027	0.17574297804860808	-0.13530922638140963	-0.06554449357563231
-9.497726748011418	22.723004536194928	0.1829983964336022	-0.1281766781479172	-0.07895722608414851
-11.201816179455392	19.362671115833425	0.19085252602606845	-0.05588935784907071	-0.11441517112982705
-11.022193536741858	18.71762456011473	0.183950447638219	-0.040941296120911214	-0.11145723864718504
-10.948655511422155	18.634752597804788	0.18128568900776781	-0.03860986542913361	-0.10978856769527734
-10.739200803101152	18.414265673982754	0.17416695975328023	-0.032925899233917054	-0.10527016678417797
-10.426129079411938	18.242868662510936	0.16263988221423875	-0.027553030788383732	-0.09777195373037532
-10.351495060601314	18.19934593348884	0.15991457322245342	-0.02633031839078687	-0.09598405160122987
-10.276659955502009	18.164399203559437	0.15719735038708976	-0.02527440352589869	-0.0942721977948996
-10.051706148564318	18.092298620546728	0.1485077791799661	-0.022718801967838285	-0.08851444024084268
-11.220597943108505	19.547650220008503	0.19186719866998733	-0.059953917793962995	-0.11446210899654043
-11.213232813518047	19.613678726955158	0.1919134032979518	-0.06119006925616432	-0.1142897689219189
-11.167862918473158	19.983763373685665	0.1923939740264527	-0.06927555455615939	-0.11285524666887048
-11.119734753615504	20.180895538942224	0.1923570067561779	-0.07310351104638452	-0.1119766825424117
-10.889962382093142	20.81510177874138	0.19119351833178894	-0.08630357076029553	-0.10711101358443142
-10.989883259185685	20.57314650704364	0.1917611006400311	-0.0815577451269295	-0.10896663190483064
-10.670647697607485	21.25443563231954	0.19016971427924903	-0.09566238505255792	-0.10264657987108405
-8.656589193032165	23.077778160673812	0.16985789427480566	-0.1356193230799953	-0.05905828223796672
-8.262164632393056	22.97490850022338	0.15860490412235342	-0.13175353024109385	-0.04889989191953295
-8.093510801985081	22.896766634500132	0.15326498367134384	-0.1293171012225615	-0.04495780096985584
-7.68989912608717	22.564207698669875	0.1377877682619598	-0.1189982329926624	-0.0346701419047102
-10.61906467426591	21.352055718189742	0.1899328682864634	-0.09758147008913914	-0.10177822368921037
-9.936768220586934	22.310409278173573	0.18689178841459525	-0.11884452748153518	-0.08846668877451058
-9.627937960973474	22.62487940796674	0.18456026958321498	-0.1260558909054711	-0.08175617931628461
-9.573169961095976	22.676544366109272	0.18405648536617586	-0.12719615245327207	-0.08064007157184291
-10.134279956953314	22.058148587414195	0.18759150474864522	-0.1129527054350849	-0.09261656020650802
-10.304582249602808	21.836678921374176	0.1886478987643169	-0.10817038196485862	-0.09583319950100502
-10.555587977067566	21.45179651669559	0.18955565276119646	-0.09958425763741176	-0.10072631187755321
-9.871150253323467	18.04329134881533	0.14169968854516996	-0.020976521308911367	-0.08421018986568683
-9.4491510421968	17.986087424675254	0.1241493962928846	-0.01753299849915451	-0.07313489079260252
-9.39405468440286	17.97674307009461	0.1219012644399057	-0.017123073248828655	-0.07176118024902656
-9.318824933668623	17.968766098777905	0.11859040184695989	-0.016556202300120806	-0.06976008361890224
-8.866655676614846	17.930756511797174	0.09878686927500543	-0.013490295539254193	-0.05744744432964467
-7.460370084706861	22.326890903804703	0.12854689927593183	-0.11239328218391391	-0.029736031299925345
-7.181921823170052	22.004421546653404	0.11612909667570442	-0.10241488456831613	-0.0231219648559279
-6.980050576019263	21.793148493492453	0.10822048315456559	-0.09657925198615537	-0.018986330641853826
-6.576542696581086	21.409318391621486	0.09318163581302162	-0.08486060628986569	-0.009956127894153913
-8.591810565175942	17.924390418426363	0.08576520651456349	-0.011578858610580773	-0.049665679158535765
-8.160987566235585	17.895824611247768	0.06333984542774947	-0.008454603483079973	-0.036344936718383174
-8.427526747689353	17.911776804777684	0.07737561434727375	-0.010417251183165662	-0.044702435528868344
-8.540982568507179	17.920050757602066	0.08338596004569114	-0.01124976418947858	-0.04825021032035055
-5.864615339578987	20.755750631962357	0.07048989467865992	-0.06588982090545936	0.0049761079196638
-5.543802938210256	20.38074487517408	0.05955772080024069	-0.05487977419858019	0.011170536423029287
-6.504364858334945	21.34437545298176	0.09080987785991099	-0.08311441859634225	-0.008589891781669598
-5.970918121132899	20.87023242852833	0.07394922886194645	-0.06883581996411237	0.0031675259127227477
-5.171797381464162	19.89737251545445	0.04786947401781229	-0.04306491821613154	0.015588936295863286
-5.0245480447987125	19.683822661130662	0.04285835352686443	-0.03724581799981992	0.01755674681447396
-4.900152014728899	19.401774462066626	0.037606899865981445	-0.03139908896164894	0.017424668133271887
-8.045165203849148	17.895237150670994	0.05524833200415136	-0.007339104082065544	-0.03149020399007368
-7.828330068792466	17.887207984644846	0.039147028001131214	-0.0054794453695634895	-0.02224790278243776
-7.588389628929521	17.819549385161938	0.0092691561641155	-8.734260678972649E-4	-0.005316501041023293
-4.683175416995011	18.92056128922509	0.029272866834993205	-0.022086165956707406	0.018095816989928657
-4.557131527726211	18.533459102138394	0.024212728172823834	-0.017279045353026462	0.01648966126259323
-4.377707594286538	17.57417867700677	0.012602795374885766	-0.0071020709117324676	0.010340440755539942
-4.375950900357417	17.526057226949376	0.011925382581209832	-0.006590319534009696	0.009881346515607983
-4.484941864981501	18.19838652331461	0.019176818780697248	-0.012246027136750008	0.014632030411578224
-4.372825752777866	17.497105804998277	0.011635297576964798	-0.0064434963295486305	0.009634228310897774
-4.260063754969469	16.957122878843833	0.008348185331563883	-0.004222336554729275	0.006818500279933874
-4.2543796491463395	16.88173839584814	0.007835914449301304	-0.003969152453206661	0.006358406342139501
-4.172479120773178	16.325671413989923	0.005769155334212081	-0.002594151873234244	0.0044441116235469725
-4.151871519508384	16.155447405066244	0.005105922440328984	-0.00213912875047964	0.003824501718236012
-4.144035245207647	16.121454065378032	0.005047790991718271	-0.002087010607058088	0.003759561633013185
-4.072421898747817	15.289956430567175	0.002932436027648158	-7.78606379173962E-4	0.0018947196278252948
-4.095328121705499	15.489697359268533	0.0033203704590288314	-0.0010230528758071156	0.0021895982297385464
-4.118480058777639	15.68595857984359	0.0038783951356898606	-0.0013266692771632747	0.002669429751663059
-4.140149876500907	16.06180723438685	0.004891944827113695	-0.00199427227210719	0.0036256225897819843
-4.179593610389492	14.862900564725685	0.0019425469406225873	-2.5791011183225865E-4	0.0012021467840587275
-4.129583690004605	15.034457843656845	0.0023309594368768555	-4.3033867065449336E-4	0.0014797327014857908
-4.332504046130264	14.727261534199787	0.0010297315018354836	-1.9336281993053884E-4	6.601331908422049E-4
-6.864381120883843	17.824925970386563	4.1322090048502016E-5	-3.504299996658621E-5	-1.7208115773835917E-5
-7.111456277637915	17.862901719600874	4.1524007601051655E-5	-3.514233972574574E-5	-1.7821711920500657E-5
-7.361730330183262	17.815658423143518	4.151328454085246E-5	-3.5018801026263477E-5	-1.844082387495094E-5
-6.699631952192596	17.790187728061333	4.115839013564814E-5	-3.49553043465378E-5	-1.6800150285273062E-5
-6.471535900809904	17.65611081898578	4.071102761212142E-5	-3.4611790511354155E-5	-1.6238621674020066E-5
-6.01856299486931	16.965651538393175	3.8701398501769555E-5	-3.293512438661087E-5	-1.5134034890600579E-5
-6.018217814642384	16.964954947243214	3.8699425252772994E-5	-3.2933450275795366E-5	-1.5133192018067486E-5
-6.192614293475787	17.31914560580889	3.970213040773752E-5	-3.377836873804604E-5	-1.55577293745132E-5
-6.358826975092747	17.562077889890872	4.041630433741233E-5	-3.4379478523389984E-5	-1.5961690429022787E-5
-6.018066056155799	16.964687362149334	3.869866975787349E-5	-3.29328242269353E-5	-1.5132813148215139E-5
-4.908304538333134	14.969355025422521	3.3077498698860645E-5	-2.831386679398177E-5	-1.2359615819253264E-5
-4.894965705707698	14.956384548239772	3.303722871400714E-5	-2.8282449882587026E-5	-1.2326303401994658E-5
-5.522668475480044	15.89108446419409	3.574619803126235E-5	-3.046305342529649E-5	-1.3918653913934985E-5
-5.590293973325887	16.02332329799043	3.611418352987707E-5	-3.076426394601457E-5	-1.4088620275057252E-5
-5.62503595550961	16.102423683804165	3.6329809663843075E-5	-3.0942939026590355E-5	-1.4171938035250746E-5
-5.79838945170203	16.47567517825189	3.7355558334819416E-5	-3.180091946650814E-5	-1.45999600797354E-5
-5.818300420163335	16.518599132988257	3.747192868762636E-5	-3.189819731814309E-5	-1.4646535557943618E-5
-6.016563718580136	16.961325465432818	3.868941842425507E-5	-3.2925044822045354E-5	-1.5129139137405355E-5
-4.911331118979538	14.97328547513143	3.3089328147775426E-5	-2.8323272528265505E-5	-1.2367449360702977E-5
-5.0735700023776875	15.16993664121582	3.368150532957583E-5	-2.878950243031013E-5	-1.2780786137321367E-5
-5.223708594183212	15.375437594116095	3.4284771035203606E-5	-2.9274056509579654E-5	-1.3159939423463704E-5
-5.2244114000787105	15.376332166246335	3.4287411608130106E-5	-2.927614901497278E-5	-1.3161699899788624E-5
-5.424504479191739	15.698092793846305	3.520917421252133E-5	-3.0019406846015294E-5	-1.3669654484534775E-5
-5.22565127061393	15.37825402853767	3.4292885362535425E-5	-2.9280576508638125E-5	-1.3164780536159882E-5
-4.7077301313837365	14.774519111724057	3.24742311540701E-5	-2.78415620469205E-5	-1.1860801023152576E-5
-4.675015183440867	14.74800878513003	3.23935980844801E-5	-2.777809547391691E-5	-1.1782521814961337E-5
-3.7658512309524754	7.028045440845924	1.2609770045429762E-5	-8.460987785944235E-6	-9.28295681677499E-6
