# Supplementary material for: Thyroarytenoid muscle fiber orientation regulates the ability to modulate vocal fold vertical thickness
Source: PLoS One. 2025 Dec 4;20(12):e0337735. doi: 10.1371/journal.pone.0337735 (PMC12677544; doi:10.1371/journal.pone.0337735)
Supplement: S4 Data — (ZIP) [file pone.0337735.s004.zip › Male/contourA9TA11.csv]

% Model	Angle8.mph
% Version	COMSOL 6.1.0.357
% Date	Dec 14 2024, 04:17
% Dimension	2
% Nodes	720
% Expressions	3
% Description	Line
% cpl1x	cpl1y	Displacement magnitude	u	v
-11.968005616002486	39.650844643500406	1.1872523122384675	1.9397935259788431E-4	0.1542843565898955
-12.100925229184412	39.521184251215715	1.1857744961928782	1.9289826247972946E-4	0.15429402792931238
-11.810234379374002	39.74293127707726	1.1882998441567334	1.9474928024316025E-4	0.15427696032079052
-11.76596306338081	39.775513356632324	1.1886713406611573	1.9502110617241822E-4	0.1542744393550515
-11.47739948826791	39.862189693672036	1.189658943516564	1.9574261331114297E-4	0.15426630707018724
-11.258980847445656	39.857881496438054	1.1896081198881328	1.957031980297376E-4	0.15426477499927446
-11.716143543792246	39.796222579001906	1.1889069438455673	1.9519447484525802E-4	0.15427265617645675
-11.163938214941039	39.85365079891891	1.189560469694945	1.9566339128920397E-4	0.15426426299708193
-10.796207435616262	39.85090503287166	1.1895287638881458	1.9562500902557477E-4	0.15426138687405422
-10.709496869932108	39.85039381204079	1.189522491517799	1.9561577245550034E-4	0.15426070054624996
-10.37169574884199	39.850036177539195	1.1895180459283987	1.9559518333628782E-4	0.15425792140969233
-12.13512273325702	39.460672833157	1.1850851683075567	1.9239447754659615E-4	0.15429830835318148
-12.240660142730178	39.24849072022055	1.1826690258368375	1.9062541362629805E-4	0.15431319668098903
-12.227325367848685	39.08705965880899	1.1808290439024547	1.892838772884469E-4	0.15432374415311648
-12.205740642978935	38.979124391808504	1.179600056644776	1.8838619716615517E-4	0.15433069018339018
-9.681369688821853	39.850002288818345	1.1895129649044023	1.9555586325380574E-4	0.1542522076502275
-9.209886193231677	39.8500022888185	1.1895141157674491	1.955254445458005E-4	0.1542483090175175
-6.503691158131879	38.96454001876737	1.179416281314249	1.8815641687247974E-4	0.15428465392459742
-6.587351156296421	39.29642873129991	1.183199230210287	1.908862003387568E-4	0.15426336208646818
-6.771159512318912	39.57700815680421	1.1863951000631154	1.9319715497922006E-4	0.1542462925781886
-6.814129999907874	39.651652838586976	1.1872458591530832	1.9381172198600332E-4	0.15424170261923226
-7.229593906641747	39.84203493583536	1.1894156561809497	1.9538632444443852E-4	0.1542325162314921
-7.181795837296288	39.83706132882147	1.1893590113895283	1.9534434167984966E-4	0.15423245196827562
-7.033567159296577	39.76166368437849	1.1884987955224235	1.9472168273193394E-4	0.1542362244780053
-7.6946177519140235	39.85300356006798	1.1895425140523437	1.9548460807677247E-4	0.1542356168249638
-6.488283836647731	38.91091546805024	1.1788056534272813	1.8771428973991296E-4	0.15428807789971027
-10.243595360807257	39.850002288818345	1.1895177381672744	1.9558566971600815E-4	0.15425686130730346
-9.730298368089413	39.85000228881833	1.1895133906643038	1.9555848547058764E-4	0.15425261198426646
-9.743014193148053	39.85000228881833	1.1895133578177077	1.9555941770986256E-4	0.15425271721912165
-9.085341826788042	39.8500022888185	1.1895134270174572	1.955192511456644E-4	0.15424728036729207
-7.779783738995952	39.851154726690396	1.1895228986439257	1.954704562630574E-4	0.1542364405002624
-7.886706964608754	39.850916601280545	1.1895189567849975	1.954736987496287E-4	0.15423733750580687
-8.209330570361047	39.849987794146756	1.1895139178422625	1.9547315200920935E-4	0.15424005446139186
-8.699211804792647	39.85004545472901	1.189516507051123	1.9549482119322805E-4	0.1542440897664086
-8.427966558711145	39.8500350871401	1.1895129824394828	1.9548478546875737E-4	0.1542418537465999
-12.152615457473026	38.61822056218743	1.1754877547336717	1.8539586472080753E-4	0.15435407712582824
-12.150457207342695	38.60568225439725	1.1753450451208434	1.8529190513108139E-4	0.15435488688982238
-12.146591986235311	38.58859764700979	1.1751503570958428	1.8515075118654998E-4	0.1543559826500387
-12.074238696384148	38.24828133015453	1.1712759279987417	1.823349568466116E-4	0.15437784779801939
-6.441829287929373	38.514252064367554	1.174288570855349	1.8444807222575118E-4	0.15431396124562638
-6.4796557750756225	38.830935381536946	1.1778938184277805	1.8705641205209867E-4	0.15429330306664296
-6.431316994593285	38.355730965701305	1.172482206528368	1.8314689246589253E-4	0.15432437263512555
-6.415000660473024	38.12021737547059	1.1698007443983012	1.8121012037407712E-4	0.15433983205271803
-12.006552716049852	37.91928976266428	1.1675265884148587	1.7962405326147498E-4	0.1543990064476957
-11.966773292852782	37.7322909897182	1.1653979235370242	1.780825006917039E-4	0.1544110207402052
-11.899335717233097	37.41624344712912	1.1617971832747864	1.7548683970159768E-4	0.15443132543860272
-11.86072968481382	37.23337054820751	1.1597157740299373	1.739822785636974E-4	0.15444307764954773
-6.405495081109018	37.81045524455644	1.1662707284702778	1.7867009624767457E-4	0.1543602647740799
-6.3802834672144035	37.49850283645258	1.1627198131540837	1.761108078143763E-4	0.15438071516793384
-6.34327199449609	36.990127261889924	1.1569276742995602	1.719557011726133E-4	0.1544140743002091
-6.3346776499635205	36.89181710192548	1.155809717397952	1.711509713214022E-4	0.15442051334624232
-6.327277488709939	36.80573234114482	1.1548304160272256	1.704498215116725E-4	0.1544261539139553
-11.839379859361392	37.12464213602315	1.1584763704992826	1.7309162137696415E-4	0.1544500794582681
-11.66031709327127	36.191536938073696	1.1478516645284809	1.654730055847768E-4	0.1545101951491457
-11.619905720758748	35.962379473002436	1.1452458274103854	1.636067500557192E-4	0.15452498711522025
-11.730360249335298	36.58305483766412	1.1523149198661304	1.6865821413479624E-4	0.15448492858136587
-6.248695444183289	35.88284413383002	1.144330624123062	1.6292223664457391E-4	0.15448661595935687
-6.190644674951313	35.36621719878445	1.1384467006674002	1.5874512740694669E-4	0.15452035555063093
-6.146329446134891	34.860882297696094	1.1326965535945939	1.5464124093693722E-4	0.15455344940693236
-1.0600869276340483	18.316100001774196	0.944728980115116	2.8058588688023992E-5	0.15561112619746334
-1.0459016161732135	18.37692181363064	0.9454176274496192	2.8503308684627286E-5	0.1556069994880132
-1.1744205707972624	18.153797557800345	0.9428894387747904	2.687072175369152E-5	0.15562269660959738
-1.311326192584243	17.97535615877772	0.940868080247309	2.5564621172776913E-5	0.15563550008124574
-1.386335587551091	17.922671465764726	0.9402707244115682	2.51793137798326E-5	0.15563953268562403
-1.650548821745367	17.757514160475903	0.938401293243649	2.397169036418668E-5	0.1556523866532905
-0.9718149006219283	18.630446296863695	0.9482920079596183	3.035969912695371E-5	0.1555896882247374
-0.9542349860686515	18.852537320770427	0.9508079812585862	3.1984123592871706E-5	0.15557486866257864
-0.9467123425971604	18.932059856972355	0.9517099753604397	3.25666857459932E-5	0.1555695532460253
-0.9488912973033679	19.009058522305217	0.9525824858798061	3.3130312127359586E-5	0.15556447543763358
-0.9602591937381534	19.185733594449147	0.9545861417006141	3.44226164371791E-5	0.15555287202506254
-1.0005126263859143	19.36574217623491	0.9566254794219318	3.57373020964476E-5	0.1555412583875568
-6.05347281998843	34.07388368729615	1.12375150771015	1.4830277174579344E-4	0.15460480386253359
-5.779746191862431	31.198536783186327	1.0910349587113386	1.252907477301376E-4	0.15479294697133195
-5.81260308842713	31.6601371096856	1.0962742387713074	1.2895007689475927E-4	0.1547626502638832
-5.898916358898413	32.61341104261303	1.107132503656554	1.3657686764627553E-4	0.1547002401465835
-5.976331308258205	33.33624786626052	1.1153447597978703	1.4235857930222623E-4	0.15465301120487518
-11.555172919712001	35.57995576034233	1.1408923422029018	1.6051402411829528E-4	0.1545496931902882
-11.427224513094306	34.824469013294944	1.1322930184109299	1.543777866785361E-4	0.15459850541207454
-11.302991741507174	34.01939293201957	1.1231275473926152	1.4789446594960646E-4	0.15465061277923395
-11.26269403333529	33.74326682230424	1.119992237150282	1.4566162390140162E-4	0.15466850328690437
-10.87492360433819	31.536162433666846	1.0948813511983937	1.2800758884238525E-4	0.1548110002891252
-10.79808267178972	31.096982410679725	1.0898887153401857	1.245533217241572E-4	0.15483935151336486
-10.515617328365707	29.431210118152052	1.0709561466041775	1.1132177022382407E-4	0.1549469793132365
-11.095255333576779	32.78560916869341	1.1090814871413517	1.3799814311804315E-4	0.15473034277436795
-10.374607869233792	28.677418549364212	1.062376880063046	1.0540536924738038E-4	0.15499557873572223
-1.9007542873442729	17.670028077820447	0.9374098568782949	2.3333107647694708E-5	0.15566000004363484
-2.0779141835942943	17.606247817656115	0.9366879767569685	2.286802284382971E-5	0.15566551261112838
-2.421704394542373	17.610906476909	0.9367410122349126	2.2904648256721892E-5	0.15566771210821662
-2.5268901597962445	17.60827853304663	0.9367115829217264	2.2886495626521108E-5	0.1556686534859641
-1.0157099330243569	19.441588102125813	0.95748581562934	3.629223336207026E-5	0.1555363521615144
-1.1062328150339649	19.65851365771074	0.9599447268287746	3.787445723932237E-5	0.15552266305104523
-1.0950141199455286	19.63861486947969	0.9597191492552	3.772946602450959E-5	0.1555238974758395
-1.0936631912571904	19.634142492606518	0.9596684096857299	3.769672449896525E-5	0.15552418346942298
-1.2019485900933222	19.823967402584525	0.9618215354185187	3.9080088666953295E-5	0.15551241711549696
-1.2626663164006444	19.90610167368628	0.9627522068887555	3.9675987211484125E-5	0.15550742629276448
-1.3479656887537845	20.02184186709379	0.9640657713018709	4.051754874990096E-5	0.1555003919674582
-1.3818036936806772	20.069240413165744	0.9646030903884142	4.086275647014323E-5	0.1554975029843313
-1.490043238491493	20.21081153288452	0.9662095867916406	4.189010318157012E-5	0.15548892713496587
-5.495158991359491	28.68268136418761	1.0624135514344932	1.0540542916389978E-4	0.15495730587704262
-5.507477156915547	28.790577524822243	1.0636362039823866	1.0624732269734728E-4	0.1549502552569047
-5.640376413522405	29.93509919763994	1.0766605051046334	1.1527452622085474E-4	0.15487549633289938
-5.66674537726079	30.200894570944342	1.079676263153584	1.1736416286253328E-4	0.15485810709122977
-11.232964758328787	33.56280133293661	1.1179364131025005	1.4420165757795392E-4	0.15468017303169967
-9.890707351552885	26.584105713780335	1.0385764076720896	8.906643194165382E-5	0.1551298945758438
-9.499209611630052	25.463046361573806	1.025842418199115	8.044881609055662E-5	0.15520084853068922
-10.251371607480321	28.08873461337165	1.0556836531515081	1.0075975159605391E-4	0.15503344534639588
-9.949856872037069	26.81141811544305	1.0411611570037498	9.083959850507043E-5	0.1551153563010686
-9.409620206466	25.28683176907262	1.0238345541956049	7.909829798764261E-5	0.15521179974308977
-8.975776833099328	24.413789608181347	1.0139419499252016	7.252038672391338E-5	0.15526617921416214
-8.450931047688341	23.67686534172989	1.0055516924315873	6.697842009267363E-5	0.1553109200122939
-8.315280225053407	23.486682331666373	1.003398972013768	6.55756424370178E-5	0.15532247737586763
-8.109310669822081	23.245736403988893	1.000659337553169	6.381141421964417E-5	0.1553368755605801
-5.04821833795282	26.35030357792787	1.035911384057249	8.726915833071095E-5	0.15510842855532364
-5.072511135861281	26.457154341834364	1.0371215260154165	8.808079994264402E-5	0.15510152274773556
-5.319014801988768	27.6151602307035	1.050279685805292	9.704699789901196E-5	0.15502666639175072
-5.298549699956672	27.508324942348306	1.0490681943038138	9.622249434025475E-5	0.15503359011867637
-1.6547952866665352	20.435138707303928	0.9687522909417308	4.351622106938608E-5	0.1554752875971515
-1.7068462026965912	20.505043732104994	0.96954578575098	4.40251076900187E-5	0.1554710427383957
-1.8328638043067826	20.675856534446993	0.9714824714332839	4.526369435631903E-5	0.1554606600676698
-1.9146876228856835	20.78271581099791	0.9726954619751402	4.603795912331275E-5	0.15545418692331983
-1.9589596542270868	20.838178803681924	0.973323947506827	4.643651412738959E-5	0.15545083952589625
-2.2267902915590323	21.173727916983232	0.9771366862350894	4.8872317962015043E-5	0.15543059063872278
-2.4765836027203294	21.524027437877677	0.9811045859392977	5.140403349397676E-5	0.15540922652779543
-2.510632075597485	21.56945277354053	0.9816210666671376	5.173593958037173E-5	0.15540646955040913
-3.4170539347823667	18.323036770820913	0.9448124572135976	2.8092471282363308E-5	0.15562786083664748
-3.3613588547056894	18.26201824120377	0.9441210352638536	2.7650089220370032E-5	0.15563149227530076
-2.8302006677410443	17.7685842180935	0.9385273399262616	2.4057225386986964E-5	0.1556602595389546
-3.0213186080937637	17.882690433716814	0.9398210160772318	2.4890350063249585E-5	0.15565410391929965
-2.9853774190574067	17.85333337493745	0.9394887928557365	2.4676744447261945E-5	0.1556557847623231
-4.904236518511963	25.91960781073081	1.0310099811214848	8.399731412165603E-5	0.1551359065664235
-4.723668736196532	25.314951331292864	1.0241499518288817	7.938241646980414E-5	0.15517463591774044
-4.604679940346854	25.051089745874435	1.02114559539858	7.737707981718219E-5	0.15519123120557052
-4.281370486848969	24.383328411417228	1.0135790550855954	7.23970342845432E-5	0.15523311777397417
-3.2125741016240386	22.611557155864187	0.993446961464518	5.931731165299782E-5	0.1553426108539744
-3.272014261258436	22.70654698603269	0.9945229771665057	6.0008251984485306E-5	0.1553367535452089
-2.5518384799861815	21.63096481182497	0.9823186317198405	5.2186046798710935E-5	0.15540269979034807
-2.8735384712196232	22.08009398368013	0.9874201427966558	5.544756099109812E-5	0.15537532265607557
-3.1756044296995665	22.556944434453374	0.9928260256456353	5.892199619487487E-5	0.155345956565666
-4.545571876999899	19.652622560032107	0.9598883905728156	3.769755514970752E-5	0.15554816860206483
-4.424895516455141	19.524062222800467	0.9584310069170248	3.677718001759803E-5	0.1555557966831423
-3.958958611653594	19.00470136406695	0.9525397458932992	3.302793647906495E-5	0.15558673496838737
-3.8782730930382083	18.915322300283425	0.9515277905343313	3.23846218821993E-5	0.15559206142885632
-5.025563667731989	20.107549344377823	0.9650577021810641	4.099038760501346E-5	0.15552161361691652
-5.277731362781373	20.350988119887234	0.9678118681531722	4.271932683472799E-5	0.15550734053821277
-5.606549304112775	20.6598148798465	0.9713231591899103	4.496527933420891E-5	0.15548935049441726
-6.131048509468386	21.17349677678001	0.9771408630687772	4.8641482379426636E-5	0.1554592081822491
-7.17416985769136	22.198608654304337	0.9887708412938956	5.607346149220391E-5	0.1553991129893029
-7.6413332318231895	22.67125431062098	0.9941528456599584	5.9556155473188574E-5	0.15537134683765938
-6.9150129554945305	21.927639425126234	0.985706505621716	5.4123177916231935E-5	0.15541513426755693
-6.31895859009996	21.343154735881807	0.9790747052610633	4.988647331848524E-5	0.1554493901720812
-6.618255579081206	21.642875823077	0.9824654686336833	5.2064867772274836E-5	0.15543178130177826
-3.6680004015474728	23.30103040805593	1.0012816234533675	6.435852822737139E-5	0.1553002925902479
-3.83446762916781	23.580833568731567	1.004455241252454	6.644175403764261E-5	0.15528299155380137
-4.071443328978513	23.987709649252928	1.0090795245477346	6.941937767625475E-5	0.15525776882082992
-7.640251545310057	17.586782544931808	4.132610580210726E-5	-3.479556770984939E-5	-1.910796065080916E-5
-7.509356374993602	17.79911102953117	4.1895646006892644E-5	-3.53388521047584E-5	-1.8894662629040267E-5
-7.6989388334005735	17.4903691638282	4.1083460218693585E-5	-3.4562158931393123E-5	-1.9207839594337502E-5
-7.762103216471637	17.30759444679789	4.062867984285196E-5	-3.411539617205686E-5	-1.9307691605079863E-5
-7.821162534822876	17.152686250634986	4.0258606470311694E-5	-3.374319277680336E-5	-1.9409085932733192E-5
-7.87221896818102	16.9473112831706	3.978372388282775E-5	-3.326095070146736E-5	-1.9494818607543852E-5
-7.921170402924522	16.753942907049066	3.9340317869032067E-5	-3.280572683909822E-5	-1.95783315574763E-5
-7.9783869673286425	16.470761822820492	3.8718052633511716E-5	-3.215582618459198E-5	-1.9678907128615263E-5
-8.003886469325913	16.357472230499454	3.847107001436345E-5	-3.189283956599477E-5	-1.972595470268178E-5
-8.041803974825056	16.197407590250943	3.814529616026986E-5	-3.1529891910979164E-5	-1.9806969651176924E-5
-8.11957094103931	15.808141817188318	3.734710407810038E-5	-3.0651048860058274E-5	-1.996679522073789E-5
-8.094241908274963	15.975737091845481	3.7686690623719066E-5	-3.102532547849605E-5	-1.9911863426636137E-5
-8.149959289733443	15.594634263864748	3.6914736154503295E-5	-3.016884759547535E-5	-2.0033380192688143E-5
-4.487015489615116	14.591722761896559	3.220233175003638E-5	-2.7703975680117633E-5	-1.135088961212405E-5
-4.416731324563106	14.512870608922288	3.1974446637082166E-5	-2.7516330785459217E-5	-1.1180771012331658E-5
-4.329055028394281	14.412978776001905	3.167927031996244E-5	-2.727233307812823E-5	-1.0963636629526838E-5
-4.19303203891211	14.248275933735142	3.120064729316952E-5	-2.687554246405773E-5	-1.0628197352133229E-5
-4.178965322518646	14.23024927967746	3.114737039065735E-5	-2.683111848817667E-5	-1.059263994270798E-5
-8.208595369810979	15.125877972768416	3.6031101646784056E-5	-2.9153465775012794E-5	-2.0186389913945037E-5
-8.250106284083648	14.883579494882824	3.561648898953288E-5	-2.865717496013964E-5	-2.0284311611109824E-5
-8.184763342662869	15.304083214581624	3.636111654045242E-5	-2.953323008617349E-5	-2.0127852824155742E-5
-8.194040568253598	15.203367992185502	3.616452706601222E-5	-2.9312880277062336E-5	-2.0152059330776724E-5
-4.009503675450382	13.95499929048619	3.036969641807818E-5	-2.617246674728954E-5	-1.0168322250450421E-5
-3.967321215997023	13.879167246534847	3.015084270002259E-5	-2.598573844594988E-5	-1.0058322513017177E-5
-3.8768075373306097	13.684183745503944	2.9596940581176265E-5	-2.5514451020579784E-5	-9.821364189946781E-6
-3.8285567068758617	13.577304042901428	2.929814222105718E-5	-2.5257393473153113E-5	-9.697158806717885E-6
-3.679175518096213	13.165512678706849	2.8141222489022195E-5	-2.4258029379221424E-5	-9.29582802715687E-6
-3.5952780276413945	12.848827743115857	2.7253775357739505E-5	-2.3491767006979142E-5	-9.057617858203475E-6
-3.8035301168690907	13.511178334388502	2.9114926535129072E-5	-2.5101036427899823E-5	-9.631989156793923E-6
-3.5706258476984103	12.751547870197772	2.697769034116619E-5	-2.3248591214827283E-5	-8.985192927946837E-6
-3.536337058362929	12.508568926206657	2.6288267023650698E-5	-2.2644371371487797E-5	-8.866788020947008E-6
-3.4943523373487664	12.217884679130231	2.5474489913680618E-5	-2.1928544182150585E-5	-8.727403530404803E-6
-3.476217738039166	12.051206781698731	2.50083986545855E-5	-2.152266490798236E-5	-8.662216101851165E-6
-3.4381043775288846	11.707787309160882	2.4023822473883437E-5	-2.0644157419915507E-5	-8.517272563099484E-6
-3.4175141432913065	11.442487558596586	2.3280195162637164E-5	-1.9985418861649703E-5	-8.434164512646802E-6
-3.390535492772293	10.959938069747185	2.191091511384733E-5	-1.875129440435472E-5	-8.301909362285003E-6
-3.391605607580326	10.637069694303245	2.1005076073673785E-5	-1.792002346666198E-5	-8.262884347349206E-6
-3.3957072198915474	11.125983907025887	2.237074119787931E-5	-1.9165316082044385E-5	-8.333614497173423E-6
-3.3933099091125833	10.454525891479044	2.049110939579753E-5	-1.744296151247012E-5	-8.241487669827844E-6
-3.392748642497309	10.363320317554606	2.0232536028651155E-5	-1.7200379966251305E-5	-8.228037446129805E-6
-3.3881777990103163	10.052022617744685	1.93666397417231E-5	-1.639129766992401E-5	-8.184078228534005E-6
-3.379931059854188	9.65560915900371	1.826724605402306E-5	-1.5351121963395227E-5	-8.128892653038607E-6
-3.38003327420144	9.645525660619372	1.824007559941258E-5	-1.532534004303003E-5	-8.128421589989018E-6
-3.380411775956053	9.63612711841371	1.821564005128478E-5	-1.5301577020421568E-5	-8.129002172634534E-6
-3.4070943292007656	9.209820550583608	1.7089888066498938E-5	-1.417837190215467E-5	-8.166330291207754E-6
-3.4177904844649305	8.97279793026408	1.6487038270144605E-5	-1.3563901614276559E-5	-8.191998402373943E-6
-4.670507470987797	6.528342318175511	1.3661816551852325E-5	-6.993777040163517E-6	-1.1698390303147799E-5
-4.472672713765167	6.53165408154053	1.3174144602188018E-5	-7.021354173890159E-6	-1.111916388842396E-5
-4.296096768007061	6.564113874181485	1.2870763164448873E-5	-7.1435640474563104E-6	-1.0669536878780788E-5
-4.1907677441120486	6.6201318525786546	1.2714921712569516E-5	-7.326855241855688E-6	-1.0367061532423324E-5
-3.42823364007561	8.77881073484247	1.598335951086385E-5	-1.304388637431496E-5	-8.2070296953141E-6
-3.440421539484517	8.631632878187974	1.562130720722251E-5	-1.265812867638108E-5	-8.235250289737996E-6
-3.510174069952668	8.051882576425108	1.4284793716172313E-5	-1.1155936144454057E-5	-8.415472604638053E-6
-3.4654247941708625	8.41479710425795	1.511220610460327E-5	-1.2106775866009202E-5	-8.297723112624363E-6
-3.519325274558982	7.974355231943207	1.4120852476687011E-5	-1.0962114854120653E-5	-8.446410035372863E-6
-3.8048036653298265	6.960169305120867	1.266456008954196E-5	-8.404619823886425E-6	-9.404553799028498E-6
-3.942941641067294	6.809098812242506	1.2592738978586606E-5	-7.918320091609112E-6	-9.752253208999794E-6
-4.081244662082278	6.715380176995773	1.2706369362924195E-5	-7.661567086299802E-6	-1.0103509747623536E-5
-3.557899482821399	7.6388476831782866	1.351898361261283E-5	-1.0192057480044255E-5	-8.616419888305466E-6
-3.5506928691402093	7.692857622749482	1.3569101070899798E-5	-1.0278324112933876E-5	-8.565576228436643E-6
-3.535122007221198	7.8370201875805385	1.3853209716557763E-5	-1.0626257609708516E-5	-8.509956469764975E-6
-3.5827478111781415	7.560437912809053	1.3382092760068915E-5	-9.943399582119611E-6	-8.700829798753297E-6
-3.656557182300242	7.31345080673359	1.305383048448754E-5	-9.334900822229201E-6	-8.968941598983652E-6
-3.741595319822733	7.091603710798701	1.282713528399416E-5	-8.81991233908919E-6	-9.236510952808273E-6
-12.48823622079036	29.318127189803445	1.0627905581749326	-0.30176442961849564	0.9934402002793576
-12.301573729696075	29.291730374054282	1.0354361875493245	-0.31289198659511597	0.9781994064007039
-12.904182385341631	29.37659805299116	1.1342890412084021	-0.2793525852522173	1.0114954687013311
-12.704310573905445	29.35687813300677	1.097355236649412	-0.2904872062381586	1.0051098352936711
-13.215739023882737	29.375039723105594	1.1922548166040439	-0.2633204914271309	1.0092919875146127
-13.289816212405814	29.38416912499247	1.2087114252608344	-0.2601444092859241	1.0088323987056547
-13.628735756055638	29.408293625969595	1.2759239667211508	-0.24271668878646963	0.9933096278650811
-13.761313265189306	29.420327221129604	1.3028788204904715	-0.23640602273348268	0.9875990126415045
-13.789831291953012	29.42263826529943	1.3077739706051925	-0.23543786716539103	0.9856544992691122
-14.193507593470319	29.351006338599753	1.3749466274331053	-0.21010053019563835	0.9485624790605438
-14.343065600888547	29.30623263263965	1.3956428220427406	-0.19714998469510706	0.9341238624323827
-15.169871121939503	28.7024294022831	1.5536776774563674	-0.10103107846381597	0.8887270442495482
-15.025976096323706	28.826575538617305	1.5238381759332285	-0.11637483941281329	0.8946927650148511
-14.704342841257393	29.099582909420015	1.459363752399187	-0.15303509689270012	0.9094476356802788
-14.77814405518191	29.048154888872233	1.472055116925035	-0.14346448797822633	0.9044360028675025
-15.194930389272562	28.670268692680192	1.56007258298936	-0.09905380241327062	0.8879519262136882
-15.552436058935607	28.262388145106144	1.6462561445283477	-0.07481127925227385	0.8726580323495303
-15.65870487864321	28.128694460225432	1.6730308323259968	-0.06809794807044238	0.8678582302835123
-15.420870685895718	28.414489982476084	1.614505887520874	-0.08073496693874552	0.8785689855277183
-16.14669845066415	27.534817692946177	1.7841141043061932	-0.06562962427244902	0.8275823820547182
-16.18902508127296	27.487365967844962	1.7925863918810465	-0.06639460415479756	0.822592269277446
-16.090879730623392	27.60512583812312	1.7712702746302085	-0.06567481749152602	0.8325851647624961
-15.906983759261689	27.83045491742547	1.7304877013304527	-0.06510138915597526	0.849601342623678
-15.78801336657089	27.974288039163056	1.7034417128926034	-0.06527441378750862	0.8587491434323675
-16.4224657835804	27.241242221715776	1.8313587323370784	-0.0750739463187065	0.7953449053402388
-16.636541644582238	27.015574682657572	1.8569054872470703	-0.08239753105267955	0.7636663015764814
-16.701862721366762	26.948993088668995	1.8605132161792821	-0.08583282020909722	0.7534555320592223
-16.98192097775023	26.67928029930171	1.8664186106285043	-0.09890964836958978	0.7143990646433125
-17.086567607533095	26.586911131348927	1.8628236701407124	-0.10530607933591415	0.7024016455033286
-16.810764952407226	26.84442366016748	1.861880505915932	-0.09100309497108977	0.7385966032686823
-17.316197999609905	26.352544552541893	1.8449937286969313	-0.12450990348361207	0.6870254465252237
-17.45518464052986	26.210110438215963	1.8332479024250965	-0.13458728948174867	0.6805600211676339
-17.722095738557805	25.895382301413925	1.810425437441019	-0.17304168475965773	0.6841552804728404
-17.72264017583542	25.894744071275742	1.810370925935971	-0.1731198367242078	0.6841604383918598
-17.932597821946576	25.11386146747848	1.7580670276937311	-0.29115283319761565	0.6735500018447087
-17.907096306050956	25.00313633884308	1.7487473941115157	-0.3134033014595382	0.6641320856942063
-17.75267320881764	24.32471147247125	1.6894607588215316	-0.4510511964618245	0.6056990087758966
-17.92944471255859	25.1306830888716	1.7589602054079878	-0.28874530741467	0.6737383580868722
-17.722777975835573	25.894232143167198	1.810326395945861	-0.17321012028271862	0.6841440042075779
-17.728945142955695	25.871483784810497	1.8088131230596043	-0.17664275082955233	0.6838435626449751
-17.700264955727473	24.192801294244298	1.673408364084377	-0.48238662858123066	0.5796325475874492
-17.492893227235577	23.675149455238873	1.6118044198123362	-0.6073356298747201	0.4779596577882896
-17.219818972655105	23.051350814888384	1.5456260331470166	-0.7550165465923178	0.3402090848620017
-17.213682929786287	23.036984749786797	1.5440008884345513	-0.7583677398803493	0.337088738363772
-17.20651458505761	23.021889840621302	1.5426764001042292	-0.7620686105501764	0.3334287857867958
-16.72944438496599	22.0265670999435	1.4678192455903651	-0.9950434934385177	0.08402685557110937
-16.772330573218266	22.113599037757318	1.4733393342575165	-0.9760477432465706	0.10593137547264411
-16.97378539565523	22.529669064239176	1.4985934294255607	-0.8816197769587248	0.2106246905995943
-16.69878402350933	21.97001521221032	1.4666741254055964	-1.0065955332634666	0.06991288505875319
-16.44523432072541	21.481646309928003	1.4541955796653998	-1.1086002812457996	-0.05111610411766591
-16.38784636008633	21.382208809377225	1.4560094923883007	-1.1272113528254508	-0.07580037678209724
-16.10429654720809	20.90765006213037	1.4596800272454313	-1.216664796436562	-0.1986653064325876
-15.229590069694847	19.59839917871314	1.5348702983742748	-1.3810501755958604	-0.5405333355327355
-15.573303162172023	20.08692966262294	1.4997044377832667	-1.331071706435182	-0.4142623782211552
-15.762739830454272	20.369577854236137	1.4837754598005446	-1.2962195912467336	-0.3398306349998721
-15.676053214728174	20.229671015614727	1.4900231401818265	-1.3170574600416645	-0.37655954837664124
-15.004965242227517	19.29705702264412	1.5509695950765818	-1.383462434632324	-0.6166328352952756
-14.347740685004595	18.43237628944785	1.517730889168551	-1.283147175866994	-0.798901213071259
-14.71316053352021	18.903140185799252	1.5589508467387596	-1.3685382940699813	-0.7187240783089043
-14.112301424219844	18.14085757339455	1.4607913039854576	-1.2009096056376611	-0.8305700224344685
-13.786968016309958	17.746840232171802	1.3423326974694907	-1.0667716426863962	-0.8135987093528043
-12.572484095421888	16.31238607204104	0.7878212528350079	-0.5887979724530723	-0.5212035972307677
-12.73923093656964	16.50237005974189	0.8651877914580242	-0.6520032958765394	-0.5663860238337745
-13.149721100590622	16.985383718836303	1.0564591918765471	-0.8139762213106907	-0.6704819799955304
-13.560443943361147	17.474962802260926	1.2408865037738956	-0.9753410034940206	-0.7659359486522389
-12.433087863224218	16.142914163274668	0.7225210744187356	-0.537135032926005	-0.48130124764731563
-11.67886765718853	15.130655135953049	0.3783584208719659	-0.257816376780497	-0.27484355276538835
-11.370603754574383	14.616160191779192	0.24084908554832277	-0.1377070569132255	-0.19682414037832918
-11.928279318244115	15.521235666230787	0.4885561331701901	-0.3499341900204349	-0.3397054162540316
-11.098102119973685	14.067276715400904	0.14702017663873757	-0.06505445438508088	-0.12938846729391257
-10.94829922258624	13.75778922441979	0.09589880973242655	-0.025606528764551863	-0.09152357580006928
-10.566136973193167	12.955069884045642	0.03318873034979285	0.006784998983511567	-0.02933062508183889
-10.528617101577506	12.869997651759531	0.02714862029046147	0.009194823445561717	-0.023156431711118416
-10.125844678960055	12.03212679724241	0.010320094039263856	0.010193397544405581	-0.0010807832731220437
-10.205786830641387	12.200371242765215	0.013594853734310613	0.009881163835139442	-0.005546593827167133
-10.11776374681346	12.014636087480781	0.01030008448567353	0.010068318663790043	-8.045992473336566E-4
-9.799033203597945	11.32040592221854	0.010138983078183783	0.007766189294885841	0.004229032212068927
-9.732454220074882	11.174895810343436	0.009020028217127687	0.006801901902441356	0.005796490595736466
-10.081694286405995	11.938670646469957	0.010074538333513322	0.009724039222589938	-2.913403193706666E-4
-9.419861471494833	10.505758447346915	0.005541770487848724	0.0022515424138231308	0.0044279721312131875
-9.39945834397536	10.463080013210769	0.005358438000379008	0.001954188921444924	0.004279859590152916
-9.362989365785312	10.388561145610026	0.005022060074947947	0.0017641074131250177	0.004041718755264709
-9.15485933130238	9.94585479357356	0.003521438356152551	3.5056930066533606E-4	0.002515662899347749
-12.250739993292553	19.150604908283345	1.8137440506699984	-1.5934534370828608	-0.6642096544164896
-12.385666050996104	19.229462944007324	1.9111223492004532	-1.6542859949541342	-0.7236686974791018
-12.018444755085756	18.995911937273455	1.6116198154244383	-1.471645830863311	-0.5481283511720006
-11.827571680933026	18.805921238230237	1.5248420080362173	-1.409569285502662	-0.49138797352292224
-11.71378598197753	18.69006222155872	1.4661382552611977	-1.3666119373345704	-0.4561709132467779
-11.489121580415649	18.312221504949157	1.3269469513178804	-1.2509466323804832	-0.37904753333452046
-11.42092816915265	18.202424829191397	1.2863443312770175	-1.2164936834416453	-0.35734855442800756
-11.137081940903064	17.673975351763787	1.092085879069233	-1.0428790779857298	-0.2742864150493266
-11.050577560623434	17.52903972488271	1.036369789059223	-0.9927446253036674	-0.25115554274529567
-10.900173758069224	17.228821915447778	0.920082812396767	-0.884958435505762	-0.2139101637165613
-10.59407257662658	16.86993613536655	0.7698208327445216	-0.7449892147639683	-0.15968085381192168
-10.4015251414116	16.663994998799538	0.6855996782842846	-0.6653705682587432	-0.1322039957559954
-9.980308680915373	16.24426542990552	0.5152182788692552	-0.5022879113613984	-0.08332816959342745
-10.52456597891735	16.788877057884427	0.7364481940514978	-0.7140645160359347	-0.1467351433529775
-9.215934750579713	15.702403997568886	0.29233279813486557	-0.2820724608150049	-0.05154524256830558
-9.506635524164235	15.916651407254937	0.378424641993791	-0.36920695702173834	-0.0514660764812681
-9.713477904294042	16.0562870014233	0.4377549136717531	-0.427297816344821	-0.06353873631281975
-8.987328542896977	15.535943891824608	0.22864268738747656	-0.2176034685586664	-0.04989514284641324
-7.038155536202357	2.4161328913912485	8.336436862051846E-4	-6.703936489499938E-4	3.5473419187984035E-4
-7.218271698777633	2.47634434863711	8.044824821424546E-4	-6.593786951846995E-4	3.601477147605266E-4
-7.402921517489648	2.596088343862585	7.731199320151214E-4	-6.504807452731573E-4	3.5705985191579394E-4
-5.610926604361966	2.56874897195521	0.001034297705952425	-7.094791765996422E-4	2.8941287416185224E-4
-5.791192046184306	2.4885541575675454	0.0010232295691174524	-7.150720338307537E-4	3.0470573426394365E-4
-6.090991914769232	2.367770791599311	9.876053715899918E-4	-7.151806360389383E-4	3.209692853661134E-4
-6.223300720670824	2.365865245728654	9.729637638411892E-4	-7.121167081445672E-4	3.3270264748790703E-4
-8.524776938151282	15.280293075065625	0.17107806575707724	-0.1595061902404095	-0.05186163987339302
-8.5390176621	15.301185889469425	0.1806948084907527	-0.16858520369364577	-0.05464393687875905
-8.574275941324595	15.320887483760043	0.18464105466645206	-0.17255504423278467	-0.05458443587613174
-5.2268760988311245	3.1984387632370352	9.922980120361483E-4	-6.652170147527375E-4	2.7341351882917636E-4
-5.323022364028059	2.954304032548915	0.0010180107503521036	-6.832652101536663E-4	2.760169477530825E-4
-5.411391041049513	2.8046470279535036	0.0010268353026260627	-6.919333564186575E-4	2.7917900863091863E-4
-5.361270108912003	2.863813885716368	0.0010265555025100392	-6.887211764644497E-4	2.773091816789523E-4
-5.176470922340737	3.3654332504811606	9.674585699377914E-4	-6.511218098692846E-4	2.693937332200394E-4
-4.997438755280889	4.032636318053695	8.728783334525496E-4	-6.041719098870845E-4	2.506199442914934E-4
-5.108994509801874	3.6116460899580636	9.341081421010056E-4	-6.352940984649809E-4	2.6454828762564875E-4
-4.991774580661376	4.054261353979088	8.699390721169854E-4	-6.029051934860459E-4	2.4988170822535713E-4
-6.53602006808163	2.347293243898074	9.22346666965879E-4	-6.982833634133928E-4	3.471348268422152E-4
-6.871423256057571	2.3759082864320638	8.661374916250437E-4	-6.80296325429506E-4	3.5675396094742246E-4
-6.725008134174486	2.363972974785624	8.922278640223788E-4	-6.883982019135091E-4	3.540873232119471E-4
-7.498445287702315	2.6504749625169852	7.563843136710142E-4	-6.455742780809681E-4	3.553135151681555E-4
-7.543394316053332	2.6908233254228815	7.502013818826859E-4	-6.449838611249201E-4	3.5276230505125147E-4
-7.714537633122486	2.9137762658493207	7.332041624170779E-4	-6.391467919312154E-4	3.537614559955725E-4
-7.7891268079090406	3.0564766598021276	7.337467655650091E-4	-6.42347772730435E-4	3.5336076290617843E-4
-7.80527300412054	3.4063802626319237	7.466237573287751E-4	-6.432796196639719E-4	3.735513060453311E-4
-7.804324521600502	3.2269612996167556	7.367319770961738E-4	-6.40220702422373E-4	3.627533068833913E-4
-7.758877336072651	3.698244931275473	7.549281054116242E-4	-6.370435505976045E-4	3.957993613901769E-4
-7.751964178591711	3.7286102673963915	7.566971129174853E-4	-6.370820830043776E-4	3.9857501900405096E-4
-4.868412953288395	4.489722570165323	7.967364524799242E-4	-5.653148186218496E-4	2.1262246669533018E-4
-4.944274103721604	4.221530184777065	8.418176899160326E-4	-5.885083507380333E-4	2.3551744222227939E-4
-4.861218645669248	4.514367912389247	7.913055787813165E-4	-5.619576632149734E-4	2.096720794096052E-4
-4.761328567585714	4.872867994409656	7.162579653740218E-4	-5.185877802654046E-4	1.6926045730072104E-4
-7.7347878369548635	3.762505605967378	7.566500006871502E-4	-6.351417083495084E-4	4.0248044890221426E-4
-7.441188952293851	4.488511996506501	7.302833034213736E-4	-5.633433387568392E-4	4.636562220654655E-4
-7.462522939780039	4.43043664258904	7.325015534770456E-4	-5.691512109005015E-4	4.58755507263583E-4
-7.583988224902736	4.103803156183615	7.497771640062585E-4	-6.072903949850667E-4	4.3414575976503077E-4
-7.428705960551779	4.562167039268793	7.256851408122592E-4	-5.526315325050991E-4	4.690549660481014E-4
-7.367225146909923	5.0179675342064245	6.997520323002148E-4	-4.825480130478156E-4	5.058873742018491E-4
-7.395373926440531	5.510469499667041	6.643946071207642E-4	-3.8001255971421225E-4	5.385368162769111E-4
-7.396628687854849	5.543415335697084	6.620224948002633E-4	-3.737876314247247E-4	5.403303660413473E-4
-8.951906927477943	9.55517852325179	0.002549882430740228	1.3682844097774664E-4	0.00164096609982925
-8.732770861641235	9.107630277300872	0.0020025910148419456	-1.3843597339549424E-4	0.0012531796510489087
-8.477149435408428	8.592840803667324	0.0014819016322937396	-2.613087076507825E-4	9.365444866784387E-4
-8.352048182285694	8.325615036227727	0.0012648069056664683	-2.055436510710346E-4	7.183945825425902E-4
-8.222367325804308	8.079901469599669	0.0011140430831583059	-1.9019746888330907E-4	6.264777657612276E-4
-4.558078678429407	5.6727023718291845	4.8027634020429266E-4	-3.5757525256761575E-4	7.033687956834898E-5
-4.661854211303943	5.2307881209663405	6.188339906121975E-4	-4.5401801732380964E-4	1.188564614490253E-4
-4.6736829568741065	5.179041007331088	6.331787544402158E-4	-4.6333324947718784E-4	1.2486943407791679E-4
-4.664862639408369	5.2157017440172675	6.233554455357289E-4	-4.570697024628101E-4	1.2010439436650164E-4
-7.642518454416541	6.7438038314408955	6.827637008041073E-4	-1.7910497304816223E-4	5.665017962740323E-4
-7.72390205946121	6.960130553786359	7.355660037475606E-4	-1.7200041739345284E-4	5.674315222609413E-4
-7.960824009101229	7.5515457825414485	8.930492680982477E-4	-1.353939057609944E-4	5.688977153499124E-4
-7.398279738095727	5.568321714484634	6.60088848966897E-4	-3.6977828902679617E-4	5.394777606102582E-4
-7.486554017062449	6.151026864151781	6.466327277643906E-4	-2.6513308254177677E-4	5.600794718045039E-4
-7.599533786520233	6.612688047526157	6.630657203026454E-4	-1.9947292742055145E-4	5.50523537014787E-4
-4.559353287845783	5.783205763653101	4.4383810117103683E-4	-3.3289524895997074E-4	5.783193109126311E-5
-4.539973927898901	6.108340489734484	3.3814550408055517E-4	-2.5293523501239304E-4	1.0025671105718274E-5
-4.595870421128182	6.280367827388355	2.0782748159088536E-4	-1.5567979054902708E-4	-3.184554109547749E-6
-11.949523827617073	29.206895619841305	0.9916981226943002	-0.3338189127261935	0.9323046863659645
-11.807688642858182	29.154031813094953	0.981366397853136	-0.3468105337451213	0.904701524815026
-12.00330605669702	29.223330979102066	0.9979080371778355	-0.32990027663882293	0.940243321079868
-11.58017196199464	29.065937130844834	0.968497757364101	-0.3707482339182817	0.8639796709934798
-11.41683712235142	28.96940271662765	0.9722126213784796	-0.39792277001604237	0.8261489695291123
-11.219350371023808	28.853937987330728	0.9782786343718981	-0.4333436606196499	0.7804420374533476
-11.063811648377435	28.68153300927144	1.012178090305388	-0.4872512311000808	0.7388531974451131
-10.947486528223845	28.535037823889105	1.0406561155542149	-0.5311132701772164	0.7065711033823653
-10.899230615467399	28.323819733732066	1.1136932445524048	-0.59816522958169	0.6935077109344154
-10.868467577029437	28.194812621939796	1.157465127887229	-0.6385229671397706	0.6849328294666418
-10.876511202290695	28.109887068149042	1.2024870594516752	-0.6681854329080869	0.6875171757816596
-10.899672074901286	27.854101802332053	1.3265604802215059	-0.7493548574882051	0.6905456103380379
-12.412266700730603	28.73183000599365	1.0089677309589165	-0.34726913964762673	0.9411339744183415
-12.004390987243811	28.644127827029816	1.0107428632721158	-0.43075609152252536	0.9040450162023478
-11.418956634563854	28.353076382645266	1.118619841840788	-0.5823682146488391	0.8169097428829315
-11.624144095082618	28.483083006210283	1.0646341485265096	-0.5234838665747643	0.8521113492808734
-11.98757052088968	28.638168487186267	1.0122965835547793	-0.4345867781265649	0.9020214109937773
-11.999455430555999	28.643021141499133	1.0107039323587987	-0.43174631392527796	0.9036049364735782
-11.11438165555979	28.077094826076056	1.2295470786344909	-0.6824598822869979	0.7466413260059059
-11.390783517603357	28.330385589064328	1.1278150070108055	-0.5914742079597262	0.8109672743966263
-11.018694723095315	27.985290635821798	1.2717873212118047	-0.7130046476295091	0.7219928427081885
-13.471803069018005	28.77445563984976	1.2171198325033759	-0.16693308737420703	0.9941598650004555
-13.48260549035852	28.773788416678933	1.219785234664592	-0.16527717086461477	0.9944203197514269
-12.935354512904492	28.789110493383188	1.0843445863078964	-0.2522616448848367	0.9766741649151256
-12.730299209385468	28.768829272465172	1.0542605617383791	-0.28871013129699835	0.964330380828576
-14.231290469589101	28.525879619960573	1.4311092108472767	-0.09119988754887137	0.9864571775415647
-14.010448775461906	28.63328583652027	1.3691395789186338	-0.1063394062601785	0.9920629200553679
-13.506471729136642	28.767317669153915	1.2264671977800985	-0.16263874622030994	0.9942974644885624
-14.460841527293365	28.39408003504012	1.4902264467120765	-0.0789892110700689	0.97662107427592
-14.783683682753072	28.129965573228738	1.5598632769518228	-0.07452215414088416	0.9543778850196317
-14.975465100779633	27.963363652093868	1.6011783490556293	-0.07419474403333907	0.9406694547043568
-14.857377166814722	28.070482248494333	1.5760967977435545	-0.07363734542528386	0.949539259944166
-15.247091508969765	27.723494694946858	1.6595560641879996	-0.07390038623488523	0.9200080218503202
-15.438921475279523	27.548521108541188	1.7006823450252797	-0.07538162098616856	0.905318396324434
-15.777307067901031	27.23142152114181	1.7695285408236194	-0.07963285970903304	0.8742274234404686
-15.505550048294694	27.4862002405047	1.7145360244749415	-0.07598706812819597	0.8995130735783134
-15.95882932927022	27.057658625283377	1.8053137729060231	-0.08271532180973022	0.8549346192858753
-16.071627921968407	26.944874315391413	1.8256499974287794	-0.08628762775864626	0.8417577739126796
-16.348879088595037	26.649360708813276	1.8707314831223005	-0.09885739095302129	0.8001480186894772
-16.427997019937784	26.555959712111072	1.8805579416896459	-0.10502402561709051	0.7867210062608534
-16.656844434007954	26.17623866269756	1.8881393746199264	-0.1454105148424384	0.7261812429191626
-16.696536478621557	26.09508062700545	1.88503494250814	-0.1564743511259729	0.712559725108561
-16.835749776418716	25.686852448177994	1.8564507703102313	-0.2173760252780341	0.6397220136349532
-16.845061757485475	25.628453285604436	1.8488039850664353	-0.22852665496500893	0.628622053246562
-16.850433340026893	25.176846057478727	1.7813024748888973	-0.32371035054814584	0.5392644238133231
-16.85038673364371	25.14105029551206	1.7758493112430265	-0.33132260434100846	0.5321941278018041
-16.822804208812027	24.752145786172367	1.721350113782919	-0.4117479504516145	0.45594545452847457
-16.814022621155868	24.619664448408173	1.7027776440740356	-0.43912427629557405	0.4300228088499432
-16.812945472733826	24.6090037446475	1.701408144398306	-0.4413423622012241	0.42792268294148145
-16.723937840816944	24.10943746964462	1.6325383563274172	-0.5502090919217025	0.32246033166865834
-16.711672631053567	24.055094941481215	1.6255267553448487	-0.5620388425342501	0.3110780708650876
-16.289023552988983	22.907733919851253	1.481907284647271	-0.8176642474298599	0.044289029078548744
-16.541701583590093	23.45604246001041	1.5507584935022345	-0.6915169800900304	0.17837278699631257
-16.554803726644348	23.499372302025698	1.5557344014881664	-0.6822008636086361	0.1879618916890116
-16.28488538521969	22.898119481008653	1.4808446416886132	-0.8197616576825869	0.041960787098337636
-16.26218103763534	22.856454352609262	1.4771840230681883	-0.8290163360985239	0.03162640021104744
-15.969194038819062	22.31634337785984	1.4294471081206117	-0.9491571063931603	-0.10290990854771612
-15.890230123807179	22.1925020649246	1.4256690655280688	-0.9767846783076652	-0.13344019414805208
-15.611918811164477	21.76175729997115	1.4126141151395777	-1.0722270557943256	-0.24188571668707826
-15.389654649869971	21.467446140267274	1.419144772378894	-1.133241697703078	-0.31780692371474006
-15.211472875440649	21.22502075941048	1.4238835634064424	-1.1822219913601308	-0.38099730275196864
-14.852605830718518	20.76860561637889	1.4612448037746968	-1.2683290302574552	-0.4905484243443875
-14.818368111934701	20.727265125728813	1.464390763208782	-1.276478437705147	-0.5009561658970111
-14.010753868674147	19.956266747716498	1.5624129876404562	-1.3973619297735485	-0.6755099157493493
-14.087441807327457	20.012526511232718	1.551434955091169	-1.387487301549811	-0.6659111092292224
-14.468160486474938	20.371519812579944	1.5049396347331438	-1.3356575527437027	-0.5922385733999216
-14.161164464278139	20.08381166702931	1.5412026881852938	-1.377461397047746	-0.6514590200907394
-14.781086333771103	20.690256417429	1.4683091479414072	-1.282741420155201	-0.5106257692015191
-12.566775432145782	19.255877513320883	1.8604093227732923	-1.6178201181190794	-0.7394635240795057
-13.290339014836286	19.46305631769065	1.673277118101463	-1.4867853157620143	-0.7468548737204906
-13.1729303124603	19.418787275288505	1.7013002996128295	-1.506537806669643	-0.7516485808461686
-12.843245224742368	19.28971157894774	1.778410433037847	-1.5601545132392824	-0.763392192121038
-13.364979556612642	19.508469790386137	1.662209605881674	-1.4784024279244354	-0.7420273414257819
-13.714991928392514	19.7215588672211	1.605466802208178	-1.4359650388215939	-0.7174816106381425
-10.73275094914898	27.601566124654774	1.4268783125749924	-0.8006743959150173	0.6374152706589074
-10.621312259153935	27.431657608134955	1.4880978673020815	-0.83337982686065	0.5994861095963495
-10.494472622804425	27.139762728691487	1.575264947288847	-0.8850026984842301	0.5394272796170366
-10.440814811578786	26.97290839065918	1.6117526417509085	-0.910077799277483	0.5032394519575821
-10.340010025599554	26.46761329405222	1.7143461575275571	-0.9852906551887237	0.3892221535719936
-10.310942985096554	26.231506882359504	1.7470187009462053	-1.0148577731498234	0.33725045859467795
-10.254915889396067	25.788604694922874	1.839956822116286	-1.085951037026124	0.24353425579764587
-10.226478276469011	25.49740684588262	1.9015861782041008	-1.1355395732948197	0.1739936805336845
-10.15297056364784	24.454238785309386	2.176403290900517	-1.3408539440032312	-0.030011449520075242
-10.148816922605754	23.97207807587904	2.2902333628056377	-1.4289450828814623	-0.1179884992673341
-10.1572747910747	24.735583520367605	2.1088528627229195	-1.2889561319976057	0.020712717564071843
-10.162097597121184	24.830116402868736	2.0847446299114485	-1.26987623083342	0.03913736090116883
-10.162546766859359	23.84260305188515	2.310404298458186	-1.4489233684991616	-0.14002343256826424
-10.199764060738538	23.17965757589045	2.437081721211559	-1.5599816174164927	-0.2579413217912495
-10.264133457042867	22.925685144978395	2.4552379292403916	-1.59161310464388	-0.2963262725191055
-10.334836167150385	22.416165687077918	2.5149528469850746	-1.6615332629809814	-0.37780766377763564
-10.491992980100063	22.018023813554393	2.5042101389480913	-1.694813791418233	-0.4338609556782671
-11.549836964138185	20.072338696358347	2.3004762609242766	-1.7836708832339123	-0.690271464655187
-11.554967867880773	20.064003427239495	2.2988642526188277	-1.7834201756463073	-0.6910720725639259
-10.551136967279964	21.796553611972193	2.5105398586544303	-1.715970698676701	-0.46742801687193486
-10.861109989919282	21.2561808403101	2.4494255655199018	-1.7475780703638848	-0.539014796800971
-10.944210941660401	21.11696785294288	2.4318775687288405	-1.7548305440277365	-0.5571886288129813
-11.133323225905555	20.800917117156818	2.3941203166023266	-1.769281929071712	-0.5978418754200382
-11.346534801731305	20.436488911990164	2.3483696469606405	-1.781402939441715	-0.6442838397644637
-11.231518843805489	20.62710766906838	2.3769823452137286	-1.777236890487825	-0.6214408174826631
-11.741469854730147	19.77949816437784	2.2459454784745825	-1.7741733141595812	-0.7265711097583765
-11.841147224706019	19.661418434931374	2.2059872319967333	-1.7614731123186642	-0.7371089603022892
-11.973386913159729	19.52262481256701	2.1540066916653497	-1.7463051801171097	-0.7494710667832549
-12.17042537041236	19.353881967026794	2.0515709933396176	-1.7093054072101748	-0.7535162935719006
-12.254791953417843	19.298450378205736	1.9954431549464564	-1.6885391275708583	-0.7424230745153465
-12.107678242949614	19.405561627556374	2.0827290752794747	-1.7202021459029213	-0.7519330267395001
-4.288326386940742	5.8070230604936794	0.03974987282026174	0.033102855770515596	-0.015984178416919143
-4.307057605244767	5.526002436139832	0.054428106483587674	0.04649780272574327	-0.017448066170390394
-4.180171464701457	5.245978145694322	0.06958433847882566	0.06156652638468827	-0.011695414816024218
-4.162615861022818	5.199209053922773	0.0719852617077645	0.06383214786859212	-0.010922942513796807
-4.143652721141185	5.191949089536986	0.07247978962216867	0.06419413903267115	-0.010110116111457115
-4.014987066173259	6.398560350145364	0.00940210801593646	0.004432238491129523	-0.007719160127481615
-4.102160277057983	6.226155071234556	0.018116215106312672	0.013112127913610685	-0.009752451432160468
-4.158587255864665	6.1200098173878565	0.02350140635751221	0.01866277005193507	-0.01118906310549389
-4.284793079351208	5.824858607178209	0.03878326803794241	0.03217377861801343	-0.015818924778131918
-3.6322745368198053	5.1479752237781815	0.07688640442562095	0.0678005965282	0.015888807620521642
-3.7520724673596213	5.133869891353276	0.07729073196016706	0.06820059387453474	0.009060923903623848
-4.068810461062704	5.185234828589743	0.07334791241921765	0.06492172487464563	-0.006386183244401672
-3.4079134276844885	5.238028583704212	0.07444559833096692	0.06330759225832852	0.0281559350761063
-3.870611147185512	6.723331704642558	0.008642252599753287	-0.007718742498064337	-0.001802607863795569
-3.93550508782948	6.569124366309313	0.01050202262107498	-0.00456461340877377	-0.003769435202248243
-3.083077723553127	5.477621858005871	0.06928038981987442	0.050181169664702416	0.046787709208346455
-3.2016356353304536	5.395281637801698	0.07187772486797218	0.05530102246125972	0.03974411738050794
-2.9250367521464256	5.618751443255416	0.07254335143554652	0.04237690843055901	0.056695384355098674
-2.808073832376915	5.742408533499555	0.07406462470457575	0.0357873006809996	0.06331102959480775
-2.561109083068193	6.012828978318681	0.09191765994973446	0.021162258356098106	0.07971912849007218
-3.6562255957727294	7.214473650128381	0.023488139140273555	-0.0195823993854429	-0.0015860207112679513
-3.592522873141893	7.34008329807876	0.04272469998006546	-0.034723319322688496	0.0011257651813416784
-3.54328167840365	7.470859406778205	0.04827069439577533	-0.039231073422936524	0.0012732379210469256
-2.1477862434435124	6.617732931249476	0.148936057463188	-0.019412523644960527	0.11265414314743352
-2.178221292733067	6.571855578800015	0.14346963699037601	-0.015551032649346907	0.11049112943232199
-2.0648331524982755	6.7576354797203635	0.16436608022502736	-0.030969316089392025	0.11890344779822706
-1.8849213199230619	7.066868042911974	0.1982196187642717	-0.056417922828929386	0.132043777023211
-2.4120263893614973	6.229400814325045	0.11123565263042232	0.00753089080403704	0.09164390229969453
-2.5361866250272955	6.047252036713077	0.09383263407528025	0.019668179605139557	0.08137730871330746
-3.935819787141531	17.984500048599497	0.9094229835448673	-0.506352676990985	0.09817110554129505
-3.78336958602557	17.993315823553566	0.9014787266975284	-0.5081136851981608	0.09664605282478747
-3.427077741744119	7.766058137175304	0.11008154023816524	-0.08716607372578522	0.0049924371755660744
-3.406569881135219	7.832445527304884	0.11816033035508555	-0.09289307261938434	0.005342419118559781
-3.395983191054093	7.883794864942119	0.12442000852994228	-0.09711784737814644	0.005819010971447967
-3.3371281060386737	8.150918617555703	0.15975104925464245	-0.11769004454298601	0.007468824982524817
-1.278169408830863	8.48437433428823	0.3540289813409502	-0.17888021123466097	0.17443982563523253
-1.4540629241815408	8.03470965362341	0.3051866958195245	-0.13933307626853614	0.16494828248980123
-1.8167261401452421	7.208011822579171	0.21288860441925528	-0.06807173464931862	0.13804552187264688
-1.5523830370140876	7.789776732269239	0.27740784503652294	-0.11685380339550203	0.15685163409674915
-0.9410764433027281	9.405038530050247	0.445822828096862	-0.25467646240056296	0.18695347937837067
-1.0329367331417418	9.151234284338832	0.42137083717280316	-0.2354164994711381	0.18417516541086834
-0.7679094447811552	9.95277965234512	0.491668407949132	-0.29131250726166313	0.19032398147841634
-0.33002843814312044	12.134348277380695	0.6446039693919181	-0.4153063393705876	0.1893775910703696
-0.3357764586920513	12.078843485378034	0.6412917946539554	-0.412584254505827	0.18971493749088386
-3.417433509638533	17.827381727176302	0.8856893777731507	-0.5147526710914802	0.0988817594368612
-3.353382382951112	17.741842308688575	0.8835447288475018	-0.516494249780894	0.10023634187195385
-3.674832941632539	17.93323560833925	0.8971779093553115	-0.5093688242655356	0.09833446517681317
-3.5409307277999584	17.885907081965335	0.8913879267558962	-0.512741133410005	0.09813941017902868
-3.1860561960175433	17.549365365355296	0.8772938617853375	-0.5189264668868926	0.1023451069148668
-2.9981130641699174	17.395321314172424	0.8715354152024181	-0.5205544266904587	0.10448417964834589
-3.2165215628928006	17.57820816975883	0.8781385670303274	-0.5181994119595177	0.10220427905825552
-4.1137207324417435	17.95308223849858	0.9215211034565738	-0.5033739614232255	0.09760408873683188
-4.160621080742889	17.795938972454014	0.9269349532053789	-0.5036034791780207	0.09931781223755087
-4.190763877417752	17.70804950350443	0.9298491512847007	-0.5024229974227336	0.09984858608435371
-0.33050020850094985	12.145123827625998	0.6451153546151072	-0.4157061330743001	0.18925650539569652
-1.4343564303268679	16.31909273804294	0.8128340536495279	-0.5236670198161105	0.12598169266252995
-1.3066176526698219	16.0680303809159	0.805067357752131	-0.5226809625557755	0.12885285474173155
-1.1152979539279455	15.611202681804269	0.7910744005350856	-0.5179752508917159	0.13609280664266588
-2.4474803932797915	17.1585224792057	0.856420124393957	-0.523546823638179	0.11138608590888757
-2.055761384167546	17.041296048986602	0.8433586996195954	-0.5256876903422237	0.11505618539517729
-1.9984998164489554	17.002629506016117	0.8410116249993234	-0.5254044761672417	0.11622306822247214
-1.5724149375605685	16.580962567434636	0.8217736658019266	-0.526038182813037	0.12214792108552205
-2.9820955633715815	17.38344915169903	0.8710641503313636	-0.5206515619275992	0.10470082344652319
-2.724789042326286	17.256116533629893	0.86391356469251	-0.5221162358187594	0.10803600327546006
-2.531457869203797	17.190304756335227	0.858710428808187	-0.5234932723580593	0.10983904851751736
-4.183190145794866	17.56540290424019	0.9290171506846656	-0.5019241102347146	0.10092036657527985
-4.207099313692599	17.371866069837257	0.9311533811051124	-0.5029828808129169	0.10197651932695169
-4.17345519997633	17.089831976884682	0.9255996561163317	-0.5044355876278749	0.1012877707240474
-3.3148310309893363	8.423923301546052	0.19580683896430534	-0.14228038409321353	0.007600948769875871
-3.3001926290874843	8.663118489326514	0.22515676915481908	-0.16381831826574333	0.007084949036422159
-3.2862287614074197	8.915212706658004	0.2550859243464695	-0.18476140204928015	0.00827118271440114
-3.2794829862540458	9.153166440048345	0.2854148263736894	-0.2064426224057775	0.009302453467308562
-0.3805651487088481	12.953841366376702	0.6846789357552783	-0.4473100639087801	0.17931200156409355
-0.4307061904896281	13.36924122248353	0.7052335844260782	-0.4640023076763699	0.17364721362608235
-0.5075965103225141	13.744646939005303	0.7202940190905718	-0.4743444581177652	0.16829333860671705
-0.5977318219793605	14.096499370658435	0.7358454352228229	-0.48596279191429964	0.1621168590146267
-3.2676731937878696	9.605726412719452	0.33875849651067047	-0.2419382631248978	0.014578325477187898
-3.256429234120413	10.042692132374542	0.3890547398214391	-0.27495683915324515	0.02002611829166919
-3.268410707882346	10.416945356274994	0.42719697339857077	-0.298019720720173	0.024352135175363207
-0.6591870284780542	10.31262568099423	0.5227215876344911	-0.3164741271672723	0.19244742498878736
-0.42285288091859907	11.258976825610697	0.5923193987026592	-0.37233320452216767	0.19454699279482812
-0.42939644071267913	11.215805729165236	0.5892180482373761	-0.36971109687418174	0.19463584417306595
-0.6312573047807166	10.428088654680536	0.5322025271559657	-0.3244331503288864	0.1928917164796659
-3.2903234695987535	10.897386429199772	0.4790074708003671	-0.3304706155519156	0.02962022956100092
-2.987291544864133	17.386535233830127	0.8712309953858408	-0.5206349790549968	0.10462482502826585
-4.164359810315925	17.031866286091535	0.9241461887025226	-0.5043980423701101	0.10144589091022789
-0.7097934901376413	14.466809880080852	0.7514397926108523	-0.4970670223540172	0.15509724886386717
-0.8575672753041089	14.969271293498517	0.768560286063519	-0.5066788994669698	0.1471588653654814
-0.9532329287786547	15.217415294466539	0.778484243265412	-0.5128311998646642	0.1421477526638618
-4.1386892518049425	16.602845789463966	0.911680991326707	-0.5034505084028035	0.09881476202861803
-4.159558946386909	16.976159925336383	0.9224089440950469	-0.5038163333053319	0.10146872638562317
-4.083322820670365	16.225441788462653	0.896320485054067	-0.5013378879008606	0.09599852729250644
-4.075875945060494	16.183223288394085	0.8944616509886202	-0.5009285181698445	0.09587528532220786
-3.9528003255732322	15.292784673108926	0.8442964416367998	-0.4907946048150476	0.08275165062957084
-3.9992067929440043	15.73055462668215	0.8706177417074856	-0.4973197748781053	0.08997663332482925
-4.068371905853679	16.139351008679608	0.8919995702630776	-0.5002649973119165	0.09539113836118931
-3.903746688804401	14.691009127397303	0.8052615419009261	-0.47855822676657067	0.07319267701536405
-3.86987704440043	14.375574603567006	0.7828894418069182	-0.4704596487790827	0.0690431960772861
-3.9256796422272324	14.820378173973397	0.8140189350487175	-0.4809958110491498	0.07503126337744045
-3.9497350317267026	15.228464150498013	0.8401719485187746	-0.4893921093492993	0.08175812155788771
-3.7268568443784513	13.894308007070336	0.7462967716002272	-0.4597162921465837	0.0633734447984655
-3.698215854277132	13.779058127098043	0.7372718713364632	-0.45669024701704286	0.06204843007176048
-3.6779639093146645	13.673870011895303	0.7284983330285263	-0.4529143588936884	0.061012133157623535
-3.571181750067259	13.33170586472178	0.700809829614536	-0.4434988565864773	0.057076182287383634
-3.4835043026903465	12.977876322076302	0.6702297458560493	-0.4297359954162055	0.05462490263221952
-3.404126025364066	12.339701968592273	0.6164966808101779	-0.40577666145995417	0.04607266661144806
-3.3488293333994186	11.895449310153229	0.5740956774405228	-0.38306016041938007	0.04178530767863093
-3.300315153385468	11.14083500028607	0.5041156510495812	-0.34558628332436464	0.03240682366792087
-3.9511621749674837	15.271050023970451	0.8429479554186486	-0.4903826567222885	0.08249761115471667
-8.244373317370188	14.628658956740194	3.5060380488891194E-5	-2.8038243995419567E-5	-2.0272646469062545E-5
-8.208489142862772	14.204433859089825	3.413420950775016E-5	-2.7016387408007855E-5	-2.0213065852379506E-5
-8.193734077492797	13.966873422743047	3.362374627345321E-5	-2.643652213731022E-5	-2.0198425591537495E-5
-8.232676222944097	14.462837941075223	3.469733978926612E-5	-2.7645770092473633E-5	-2.0246490724323558E-5
-8.19035693955016	13.837323106092928	3.335098407778352E-5	-2.6106107387898796E-5	-2.0206606679439334E-5
-8.113167709168138	13.369167772280294	3.230534648497677E-5	-2.4950421763193275E-5	-2.007366414772562E-5
-8.077142174814208	13.181783020574018	3.188076668863441E-5	-2.4470305272158004E-5	-2.0012738149471885E-5
-7.967407351985131	12.816549861797377	3.1020978101663896E-5	-2.3570556483479543E-5	-1.979502130360366E-5
-7.4202031915344335	11.241546128091116	2.718816807273824E-5	-1.9600251174010256E-5	-1.8609461745337567E-5
-7.380855782333087	11.139150568907128	2.6927805079347902E-5	-1.932605893850893E-5	-1.8519126543635264E-5
-7.603903539139292	11.751642921695533	2.8437505218413463E-5	-2.0896889128743346E-5	-1.901624180612655E-5
-7.696154479064555	11.994745340563997	2.9040339037189433E-5	-2.1507987791461375E-5	-1.922425192678625E-5
-7.744684776673163	12.145936214046198	2.9396634783698724E-5	-2.1878342520681214E-5	-1.9324472075923003E-5
-7.337783016568444	11.036160898112158	2.6656444643700616E-5	-1.9047265756041596E-5	-1.84155509915031E-5
-5.478513842259125	7.328297301269693	1.6696909073104894E-5	-9.24774864107297E-6	-1.3843213923109322E-5
-5.496335515484936	7.350666297835906	1.676727346787885E-5	-9.302367380685693E-6	-1.3887683733414595E-5
-5.513292533723025	7.373441024034741	1.6837153088180372E-5	-9.36374764828908E-6	-1.3929552438803441E-5
-5.7782594324877365	7.704138241466704	1.7945165090074723E-5	-1.023206600686587E-5	-1.4641257628389368E-5
-5.226288884072366	6.97442447090005	1.559832198101129E-5	-8.232930357845929E-6	-1.3197138775363147E-5
-5.1320395346395955	6.880771446866525	1.5254327907809771E-5	-7.992639440523234E-6	-1.2951956993414828E-5
-4.981658732436152	6.746084424883188	1.4703899161314983E-5	-7.601239526198678E-6	-1.2542101727372395E-5
-4.872230788355059	6.663668971542325	1.4314770193551967E-5	-7.366484379052166E-6	-1.2236222964574034E-5
-5.95993806317256	8.088641025459268	1.8942822997052096E-5	-1.1351514360160835E-5	-1.5074807405710038E-5
-6.156106083074739	8.43849134717127	1.988855083528107E-5	-1.2238455047006608E-5	-1.5554559056982342E-5
-6.3622803987511345	8.893710900037291	2.106628718789709E-5	-1.349917113601641E-5	-1.6049060265579434E-5
-7.037730777065047	10.279206689455364	2.473071322695067E-5	-1.7080115956097716E-5	-1.7700643972288966E-5
-6.511291309796823	9.166024915663732	2.180481282669825E-5	-1.4155299022624576E-5	-1.6426158596293506E-5
-6.961309529005052	10.091919377967345	2.4260732446642188E-5	-1.660160090056037E-5	-1.7524594728303863E-5
-6.976746835639336	10.11701394282087	2.4328397376414277E-5	-1.6660041641128774E-5	-1.7560347422589827E-5
-11.149672852779776	19.026028297048256	0.18988261640837575	-0.048599621807159064	-0.11549048304329577
-11.177286946315288	19.099277703541333	0.19094805733735076	-0.05047143579527777	-0.11603782064698177
-9.18227086019565	22.941744559833715	0.18118758530435794	-0.1349694800863569	-0.07293626012743318
-8.933979733519063	23.042297787756027	0.1773329793422095	-0.13713633301663267	-0.06661064666477065
-9.497726748011418	22.723004536194928	0.18454862731609056	-0.12987346299981367	-0.08023342832330847
-11.201816179455392	19.362671115833425	0.1923876924979936	-0.056419680381838234	-0.11614180477377409
-11.022193536741858	18.71762456011473	0.18550679795861058	-0.04127166832530434	-0.11311952822359808
-10.948655511422155	18.634752597804788	0.18283276902100498	-0.038912275997719036	-0.11142630779818435
-10.739200803101152	18.414265673982754	0.17568733476572543	-0.03315830716928048	-0.10684203395563706
-10.426129079411938	18.242868662510936	0.16408974164687548	-0.02772366888094023	-0.09923841089735541
-10.351495060601314	18.19934593348884	0.1613481299519019	-0.026486029646340135	-0.0974260766779821
-10.276659955502009	18.164399203559437	0.15861303663572876	-0.02541797997459696	-0.09568981976215599
-10.051706148564318	18.092298620546728	0.14986037671285146	-0.02283386303031925	-0.0898534490288347
-11.220597943108505	19.547650220008503	0.19339127449684967	-0.06054046740242242	-0.11619865758670575
-11.213232813518047	19.613678726955158	0.19343236460389374	-0.06179600069257797	-0.11602603231776679
-11.167862918473158	19.983763373685665	0.19388905105713722	-0.0699986756372103	-0.11458900833309407
-11.119734753615504	20.180895538942224	0.19384111151280292	-0.07388777109365982	-0.1137036012442238
-10.889962382093142	20.81510177874138	0.19265141785992346	-0.08729691445682534	-0.10878954127687909
-10.989883259185685	20.57314650704364	0.1932279731017028	-0.08247319248068759	-0.11066561317192572
-10.670647697607485	21.25443563231954	0.19162505558895385	-0.0968072654743774	-0.10427138344189155
-8.656589193032165	23.077778160673812	0.17144458327623807	-0.13746016322462173	-0.06001922411685952
-8.262164632393056	22.97490850022338	0.16014297683087356	-0.1335464571425936	-0.049696952406982374
-8.093510801985081	22.896766634500132	0.1547760100486986	-0.13107655905925858	-0.04568774826486384
-7.68989912608717	22.564207698669875	0.13916575320244506	-0.12060533684736534	-0.03522650688348025
-10.61906467426591	21.352055718189742	0.19138787430953338	-0.09875868792750486	-0.10339180842769713
-9.936768220586934	22.310409278173573	0.18839780247613783	-0.12037653173778404	-0.08989107122152065
-9.627937960973474	22.62487940796674	0.18610045927788482	-0.1277136368818193	-0.0830771213221206
-9.573169961095976	22.676544366109272	0.18560134888465293	-0.12887405094516	-0.08194357505653911
-10.134279956953314	22.058148587414195	0.18907851944743917	-0.11438816751126546	-0.0940999480675172
-10.304582249602808	21.836678921374176	0.1901199331215499	-0.10952289860271963	-0.09736543364576394
-10.555587977067566	21.45179651669559	0.1910133011572139	-0.10079621141947032	-0.10232448845911848
-9.871150253323467	18.04329134881533	0.14300153308633137	-0.021071854845501746	-0.08548930874449473
-9.4491510421968	17.986087424675254	0.1253056845138231	-0.017595928185375215	-0.07425737677518865
-9.39405468440286	17.97674307009461	0.12303921961668128	-0.017181565850923543	-0.07286435455938793
-9.318824933668623	17.968766098777905	0.1196995633879858	-0.016609861753403433	-0.07083366215719077
-8.866655676614846	17.930756511797174	0.09972062858867839	-0.01351530258143788	-0.058341413909198725
-7.460370084706861	22.326890903804703	0.12984538016204822	-0.11389601195527481	-0.030205781309020126
-7.181921823170052	22.004421546653404	0.11729913238368947	-0.1037669936273149	-0.02347282427606763
-6.980050576019263	21.793148493492453	0.10932355850825795	-0.09783980986013796	-0.01926436107803782
-6.576542696581086	21.409318391621486	0.0941461275016366	-0.08594191271037484	-0.010075470809846186
-8.591810565175942	17.924390418426363	0.08657938385882351	-0.011595389940187998	-0.050437690441314686
-8.160987566235585	17.895824611247768	0.06394373895337824	-0.008460145964101771	-0.03690945989322735
-8.427526747689353	17.911776804777684	0.07811187280567465	-0.010428843209273788	-0.045397530669054664
-8.540982568507179	17.920050757602066	0.08417844871910118	-0.011263937647694915	-0.049000758483548644
-5.864615339578987	20.755750631962357	0.07125023621540459	-0.06667707567129293	0.005070534550789392
-5.543802938210256	20.38074487517408	0.060206422152506225	-0.05551087797289092	0.011333750708410917
-6.504364858334945	21.34437545298176	0.09175520054631771	-0.08416661782721117	-0.008687393792653599
-5.970918121132899	20.87023242852833	0.07473927409349508	-0.0696687863946604	0.003239694241522593
-5.171797381464162	19.89737251545445	0.04840762293627032	-0.04353739562683355	0.01578844809613537
-5.0245480447987125	19.683822661130662	0.04334340917486369	-0.03764580479599778	0.01777008975344211
-4.900152014728899	19.401774462066626	0.038033161507643055	-0.031736406941026044	0.017623398347301845
-8.045165203849148	17.895237150670994	0.05577268431863735	-0.007345884688912684	-0.03198146955980871
-7.828330068792466	17.887207984644846	0.03951440377290641	-0.005488746053962263	-0.022596871117399032
-7.588389628929521	17.819549385161938	0.009355245920791237	-8.736509275170729E-4	-0.005396076828652443
-4.683175416995011	18.92056128922509	0.0295975717389147	-0.022314194882586638	0.018274175493344678
-4.557131527726211	18.533459102138394	0.024469222978483085	-0.017456126955652858	0.016644143543321954
-4.377707594286538	17.57417867700677	0.012713191335272734	-0.007177637465306863	0.010430153274794737
-4.375950900357417	17.526057226949376	0.01202856406703737	-0.0066613941687878155	0.009966916980275685
-4.484941864981501	18.19838652331461	0.019374886926533337	-0.012376208726372667	0.01476316300351492
-4.372825752777866	17.497105804998277	0.011735783499973295	-0.006513636838458717	0.009717976208141053
-4.260063754969469	16.957122878843833	0.008404960355362485	-0.004269789704868816	0.006875372307730599
-4.2543796491463395	16.88173839584814	0.007889138020916654	-0.004015277663960934	0.006412552974101036
-4.172479120773178	16.325671413989923	0.005804622216421381	-0.0026262716933637084	0.0044839751458603605
-4.151871519508384	16.155447405066244	0.005135371323736038	-0.0021667349976361126	0.0038597141610105783
-4.144035245207647	16.121454065378032	0.005076831489075315	-0.002113860686302657	0.0037941496689106553
-4.072421898747817	15.289956430567175	0.0029488381624539336	-7.914515210689905E-4	0.001913841199562266
-4.095328121705499	15.489697359268533	0.0033387036926116535	-0.0010385203053169148	0.0022115279614945
-4.118480058777639	15.68595857984359	0.0039000191962141346	-0.0013448994092808283	0.0026953193001347745
-4.140149876500907	16.06180723438685	0.0049201156701921146	-0.002020029160127174	0.003659105680046247
-4.179593610389492	14.862900564725685	0.001954126677925079	-2.6555706269523147E-4	0.0012162585216782711
-4.129583690004605	15.034457843656845	0.0023445321233468534	-4.400349410048224E-4	0.0014962892645340735
-4.332504046130264	14.727261534199787	0.001036195366845438	-1.977260434748552E-4	6.677144587253641E-4
-6.864381120883843	17.824925970386563	4.167465130896003E-5	-3.5405300437168535E-5	-1.7286797065319397E-5
-7.111456277637915	17.862901719600874	4.187658419897743E-5	-3.550530421005497E-5	-1.790447813644925E-5
-7.361730330183262	17.815658423143518	4.186483980519624E-5	-3.538133865334343E-5	-1.852770556406783E-5
-6.699631952192596	17.790187728061333	4.151079165494663E-5	-3.531706391346808E-5	-1.6876055741565463E-5
-6.471535900809904	17.65611081898578	4.106207725808398E-5	-3.4971648737623294E-5	-1.6310778612216162E-5
-6.01856299486931	16.965651538393175	3.9042315623057803E-5	-3.328511385104051E-5	-1.5197827718937338E-5
-6.018217814642384	16.964954947243214	3.9040331604911904E-5	-3.3283429721736676E-5	-1.5196978145748987E-5
-6.192614293475787	17.31914560580889	4.004852267364698E-5	-3.413342097241296E-5	-1.5624954973960768E-5
-6.358826975092747	17.562077889890872	4.076615454234264E-5	-3.4737960792584384E-5	-1.6031906537014516E-5
-6.018066056155799	16.964687362149334	3.903957187044974E-5	-3.328279970156637E-5	-1.5196596204283408E-5
-4.908304538333134	14.969355025422521	3.3382744930933257E-5	-2.8631550461515207E-5	-1.2398183248983686E-5
-4.894965705707698	14.956384548239772	3.334222015861924E-5	-2.85998782057043E-5	-1.2364574924840576E-5
-5.522668475480044	15.89108446419409	3.6068953997487474E-5	-3.07968404671778E-5	-1.3971494024017596E-5
-5.590293973325887	16.02332329799043	3.6439338869570243E-5	-3.1100189060116795E-5	-1.4143042182529611E-5
-5.62503595550961	16.102423683804165	3.665632871929581E-5	-3.1280059913590194E-5	-1.4227153091432963E-5
-5.79838945170203	16.47567517825189	3.7688505394452785E-5	-3.2143783248842704E-5	-1.4659053084163104E-5
-5.818300420163335	16.518599132988257	3.7805566013076145E-5	-3.22416786338271E-5	-1.4706049052327299E-5
-6.016563718580136	16.961325465432818	3.903026558982214E-5	-3.3274971208511075E-5	-1.5192889915440073E-5
-4.911331118979538	14.97328547513143	3.33946537461495E-5	-2.8641030647976387E-5	-1.2406088330592175E-5
-5.0735700023776875	15.16993664121582	3.399069249301598E-5	-2.9110926904276834E-5	-1.2823161696264479E-5
-5.223708594183212	15.375437594116095	3.459792844910528E-5	-2.959917946755898E-5	-1.3205777308979534E-5
-5.2244114000787105	15.376332166246335	3.460058607641444E-5	-2.9601288051338177E-5	-1.3207553714163814E-5
-5.424504479191739	15.698092793846305	3.552840131140764E-5	-3.0350043154564204E-5	-1.3720185979087832E-5
-5.22565127061393	15.37825402853767	3.460609523055308E-5	-2.960574785123261E-5	-1.3210662679901447E-5
-4.7077301313837365	14.774519111724057	3.277566392998736E-5	-2.815541824876222E-5	-1.1894941154618582E-5
-4.675015183440867	14.74800878513003	3.2694569522236746E-5	-2.8091440066191918E-5	-1.1815987908999065E-5
-3.7658512309524754	7.028045440845924	1.2720171499783269E-5	-8.613990155011839E-6	-9.292914932132337E-6
