# Supplementary material for: Thyroarytenoid muscle fiber orientation regulates the ability to modulate vocal fold vertical thickness
Source: PLoS One. 2025 Dec 4;20(12):e0337735. doi: 10.1371/journal.pone.0337735 (PMC12677544; doi:10.1371/journal.pone.0337735)
Supplement: S4 Data — (ZIP) [file pone.0337735.s004.zip › Male/contourA9TA12.csv]

% Model	Angle8.mph
% Version	COMSOL 6.1.0.357
% Date	Dec 14 2024, 04:17
% Dimension	2
% Nodes	720
% Expressions	3
% Description	Line
% cpl1x	cpl1y	Displacement magnitude	u	v
-11.968005616002486	39.650844643500406	1.2011636591933468	2.0092223389145357E-4	0.15562009850657527
-12.100925229184412	39.521184251215715	1.1996728586647323	1.997953136069077E-4	0.15562996732300607
-11.810234379374002	39.74293127707726	1.2022204038872404	2.0172462120608757E-4	0.15561253948111098
-11.76596306338081	39.775513356632324	1.2025951644302153	2.0200794343466126E-4	0.15560996503792432
-11.47739948826791	39.862189693672036	1.2035914558150569	2.0275969166412948E-4	0.15560162961869972
-11.258980847445656	39.857881496438054	1.203540202694985	2.0271820506070182E-4	0.15560002507229947
-11.716143543792246	39.796222579001906	1.202832840325307	2.021885966276222E-4	0.15560814017295682
-11.163938214941039	39.85365079891891	1.2034921372548022	2.026765192400258E-4	0.15559948415261488
-10.796207435616262	39.85090503287166	1.2034601735130561	2.0263569153311563E-4	0.15559648091266493
-10.709496869932108	39.85039381204079	1.203453851677536	2.0262581202708707E-4	0.15559576444522605
-10.37169574884199	39.850036177539195	1.2034493857845328	2.026034938277336E-4	0.15559286652010493
-12.13512273325702	39.460672833157	1.1989774750963935	1.9927018175250376E-4	0.15563432992385876
-12.240660142730178	39.24849072022055	1.1965401032434044	1.9742599727350015E-4	0.1556495013684174
-12.227325367848685	39.08705965880899	1.1946839649726773	1.9602748526288547E-4	0.15566023075927252
-12.205740642978935	38.979124391808504	1.1934441823889237	1.950916341418158E-4	0.1556672938651707
-9.681369688821853	39.850002288818345	1.2034443095473408	2.025604055990588E-4	0.155586909924437
-9.209886193231677	39.8500022888185	1.2034454918419686	2.0252734708356868E-4	0.15558284597662583
-6.503691158131879	38.96454001876737	1.1932591526410519	1.9484346448399265E-4	0.15561927744529258
-6.587351156296421	39.29642873129991	1.1970753166424042	1.9768809019173094E-4	0.15559762975378827
-6.771159512318912	39.57700815680421	1.2002992446681127	2.000962811660882E-4	0.15558029848034086
-6.814129999907874	39.651652838586976	1.2011574726430216	2.0073672072373915E-4	0.15557563683733353
-7.229593906641747	39.84203493583536	1.2033462987128494	2.0237776237603305E-4	0.15556637340826193
-7.181795837296288	39.83706132882147	1.2032891592175496	2.0233395319849197E-4	0.1555662983790604
-7.033567159296577	39.76166368437849	1.2024214010771688	2.016850438568782E-4	0.1555701070523579
-7.6946177519140235	39.85300356006798	1.2034742388687532	2.0248091236112434E-4	0.15556962250417408
-6.488283836647731	38.91091546805024	1.1926431621486842	1.9438280255546682E-4	0.15562275827816816
-10.243595360807257	39.850002288818345	1.2034490814452026	2.0259318242262707E-4	0.15559176118875895
-9.730298368089413	39.85000228881833	1.203444735233683	2.0256328950089638E-4	0.15558733140363665
-9.743014193148053	39.85000228881833	1.2034447015525118	2.0256430024416871E-4	0.15558744111583742
-9.085341826788042	39.8500022888185	1.2034448058084846	2.0252053148485917E-4	0.15558177386297606
-7.779783738995952	39.851154726690396	1.2034544421875177	2.0246637599230188E-4	0.1555704778109132
-7.886706964608754	39.850916601280545	1.2034504633771945	2.024699637107177E-4	0.15557141223537216
-8.209330570361047	39.849987794146756	1.2034453461293877	2.0247018429813703E-4	0.15557424229722916
-8.699211804792647	39.85004545472901	1.2034479257770672	2.024940547918366E-4	0.15557844822093264
-8.427966558711145	39.8500350871401	1.2034443950124452	2.0248281345356116E-4	0.1555761177979438
-12.152615457473026	38.61822056218743	1.189295767487597	1.919744300432734E-4	0.15569107924818956
-12.150457207342695	38.60568225439725	1.189151804051347	1.918660552560479E-4	0.15569190273514405
-12.146591986235311	38.58859764700979	1.1889554062915217	1.9171891196495763E-4	0.15569301686361606
-12.074238696384148	38.24828133015453	1.1850469430849688	1.8878379605356794E-4	0.15571524964481925
-6.441829287929373	38.514252064367554	1.1880864022366502	1.9097926062081248E-4	0.15564908553094814
-6.4796557750756225	38.830935381536946	1.1917233211125122	1.9369726346059148E-4	0.15562807318245137
-6.431316994593285	38.355730965701305	1.186264172023665	1.8962319486614707E-4	0.15565967710332013
-6.415000660473024	38.12021737547059	1.183559154348674	1.876049329540191E-4	0.1556754039841937
-12.006552716049852	37.91928976266428	1.1812646797015776	1.8595815152375596E-4	0.15573676461404798
-11.966773292852782	37.7322909897182	1.179117312957047	1.8435126927130813E-4	0.15574898087944763
-11.899335717233097	37.41624344712912	1.1754849469208748	1.816455887697385E-4	0.1557696268957806
-11.86072968481382	37.23337054820751	1.1733852508129194	1.800773160284342E-4	0.15578157679749272
-6.405495081109018	37.81045524455644	1.1799981360722618	1.8495777085951497E-4	0.15569619246275662
-6.3802834672144035	37.49850283645258	1.1764160193100932	1.8229044232102827E-4	0.1557169958659195
-6.34327199449609	36.990127261889924	1.1705730024060461	1.7795949120120048E-4	0.15575093135723128
-6.3346776499635205	36.89181710192548	1.1694452180308814	1.771207076165167E-4	0.1557574814074334
-6.327277488709939	36.80573234114482	1.1684573069300557	1.7638975113340878E-4	0.15576321919637084
-11.839379859361392	37.12464213602315	1.1721349649967356	1.7914901329893054E-4	0.15578869680572513
-11.66031709327127	36.191536938073696	1.1614169158996488	1.7120789210386988E-4	0.15584982759532107
-11.619905720758748	35.962379473002436	1.1587881703541822	1.6926254313275323E-4	0.15586487003405358
-11.730360249335298	36.58305483766412	1.1659193669614636	1.7452807334255528E-4	0.1558241332867617
-6.248695444183289	35.88284413383002	1.1578652359213022	1.6854294976032425E-4	0.15582472349895155
-6.190644674951313	35.36621719878445	1.1519296005505986	1.641874202147451E-4	0.1558590411627356
-6.146329446134891	34.860882297696094	1.1461289192032766	1.5990874764330767E-4	0.1558927048163856
-1.0600869276340483	18.316100001774196	0.9565059713433318	2.7849029872488937E-5	0.15696800735077038
-1.0459016161732135	18.37692181363064	0.957200705285282	2.8312502384835538E-5	0.15696380569686494
-1.1744205707972624	18.153797557800345	0.9546501741521511	2.6610846598465354E-5	0.1569798013777261
-1.311326192584243	17.97535615877772	0.9526109485034596	2.524941615753316E-5	0.15699285417399905
-1.386335587551091	17.922671465764726	0.9520083127604078	2.484770911018282E-5	0.1569969710771027
-1.650548821745367	17.757514160475903	0.9501223398227382	2.3588701542097155E-5	0.157010098307724
-0.9718149006219283	18.630446296863695	0.9601004718444288	3.0247331566911788E-5	0.15694617738583888
-0.9542349860686515	18.852537320770427	0.9626386699873715	3.1940078673012335E-5	0.15693109476583553
-0.9467123425971604	18.932059856972355	0.9635486264440972	3.254717423652706E-5	0.15692568475711455
-0.9488912973033679	19.009058522305217	0.9644288412504557	3.313443480969939E-5	0.15692051829333067
-0.9602591937381534	19.185733594449147	0.9664501847866378	3.448094509638069E-5	0.15690871350178265
-1.0005126263859143	19.36574217623491	0.9685075301438542	3.5850480709725434E-5	0.15689690350133456
-6.05347281998843	34.07388368729615	1.1371051905463785	1.5329769809871777E-4	0.15594493756240985
-5.779746191862431	31.198536783186327	1.1041009496498042	1.292829990045956E-4	0.15613630991407534
-5.81260308842713	31.6601371096856	1.1093863689689174	1.3310400192003715E-4	0.15610549144460065
-5.898916358898413	32.61341104261303	1.1203400659608453	1.410637837187912E-4	0.1560420088196803
-5.976331308258205	33.33624786626052	1.128624592416338	1.4709740539139312E-4	0.15599397147313837
-11.555172919712001	35.57995576034233	1.1543964209161484	1.6603824836212812E-4	0.15588999499782777
-11.427224513094306	34.824469013294944	1.1457215298467485	1.5964132632240505E-4	0.15593963542559983
-11.302991741507174	34.01939293201957	1.1364754952131417	1.5288037389840083E-4	0.15599262898185381
-11.26269403333529	33.74326682230424	1.1333126050686841	1.5055247650301175E-4	0.15601082438026417
-10.87492360433819	31.536162433666846	1.107980921260541	1.321334969408816E-4	0.15615573544846928
-10.79808267178972	31.096982410679725	1.1029443350489845	1.2852552858911607E-4	0.15618456602021305
-10.515617328365707	29.431210118152052	1.083845191741468	1.1471055789751E-4	0.1562940181028715
-11.095255333576779	32.78560916869341	1.1223059754276559	1.4255673785693935E-4	0.15607371186626934
-10.374607869233792	28.677418549364212	1.0751904264617966	1.0852328326027593E-4	0.15634343775529252
-1.9007542873442729	17.670028077820447	0.9491221279790962	2.2922762122191238E-5	0.1570178904972371
-2.0779141835942943	17.606247817656115	0.948393855664243	2.2437749472060302E-5	0.15702353176976966
-2.421704394542373	17.610906476909	0.9484473368380175	2.2475327068811085E-5	0.15702583189459732
-2.5268901597962445	17.60827853304663	0.9484176393492291	2.2456225469828083E-5	0.157026808760158
-1.0157099330243569	19.441588102125813	0.9693754582452847	3.6428590409217925E-5	0.15689191398713537
-1.1062328150339649	19.65851365771074	0.9718560720444542	3.8076499880435716E-5	0.15687800111926442
-1.0950141199455286	19.63861486947969	0.9716285038997408	3.7925515798924683E-5	0.1568792551733245
-1.0936631912571904	19.634142492606518	0.9715773167164047	3.789141173270314E-5	0.15687954593990283
-1.2019485900933222	19.823967402584525	0.9737494378328978	3.9332000254514165E-5	0.15686759274585504
-1.2626663164006444	19.90610167368628	0.974688322912446	3.995239708333979E-5	0.1568625253477882
-1.3479656887537845	20.02184186709379	0.9760134710833364	4.0828644454144146E-5	0.15685538303217722
-1.3818036936806772	20.069240413165744	0.9765555301569213	4.1188021971619544E-5	0.15685244943823012
-1.490043238491493	20.21081153288452	0.9781761946191827	4.2257561391295943E-5	0.1568437427653146
-5.495158991359491	28.68268136418761	1.0752277446061547	1.0850978387908481E-4	0.15630348814920944
-5.507477156915547	28.790577524822243	1.076461178151048	1.093900721660483E-4	0.15629631665937607
-5.640376413522405	29.93509919763994	1.089600050749086	1.1882204517468E-4	0.15622027413358777
-5.66674537726079	30.200894570944342	1.0926423800027782	1.2100588209512704E-4	0.1562025870178353
-11.232964758328787	33.56280133293661	1.1312387260087091	1.490302170540915E-4	0.15602269249119322
-9.890707351552885	26.584105713780335	1.0511804727057206	9.144334839383556E-5	0.1564800060656978
-9.499209611630052	25.463046361573806	1.0383343174358932	8.24298666810276E-5	0.15655212065631552
-10.251371607480321	28.08873461337165	1.0684383154004742	1.0367043497316332E-4	0.15638194244891332
-9.949856872037069	26.81141811544305	1.0537879634041003	9.329567342531724E-5	0.15646522523367257
-9.409620206466	25.28683176907262	1.0363087993783542	8.101922505424006E-5	0.1565632460365981
-8.975776833099328	24.413789608181347	1.0263289564761464	7.414466345817878E-5	0.15661849355377677
-8.450931047688341	23.67686534172989	1.0178648759462032	6.835759454754483E-5	0.15666391532030607
-8.315280225053407	23.486682331666373	1.0156931565282397	6.689288813766504E-5	0.1566756483222434
-8.109310669822081	23.245736403988893	1.0129293928720629	6.505264406596713E-5	0.15669025815954835
-5.04821833795282	26.35030357792787	1.0484922295532602	8.955642270799108E-5	0.1564571808434002
-5.072511135861281	26.457154341834364	1.0497130504127705	9.040538880098706E-5	0.156450157639735
-5.319014801988768	27.6151602307035	1.0629870722910242	9.977510940517806E-5	0.1563740317234119
-5.298549699956672	27.508324942348306	1.0617648976934666	9.891229769272528E-5	0.1563810729311231
-1.6547952866665352	20.435138707303928	0.9807413333063519	4.395012620283208E-5	0.15682989367154906
-1.7068462026965912	20.505043732104994	0.9815418235451334	4.4479861450784986E-5	0.1568255837094288
-1.8328638043067826	20.675856534446993	0.9834955922217953	4.5768950653526575E-5	0.15681504151285774
-1.9146876228856835	20.78271581099791	0.9847192771939796	4.6574821231347145E-5	0.15680846954638236
-1.9589596542270868	20.838178803681924	0.9853533089589646	4.698951945507735E-5	0.15680507140165584
-2.2267902915590323	21.173727916983232	0.9891996433902129	4.952433795024644E-5	0.1567845154062592
-2.4765836027203294	21.524027437877677	0.993202555270994	5.2158613213608836E-5	0.15676282091436378
-2.510632075597485	21.56945277354053	0.9937235845176902	5.25040396387201E-5	0.1567600216368878
-3.4170539347823667	18.323036770820913	0.956590021092417	2.78779186972385E-5	0.1569854607702386
-3.3613588547056894	18.26201824120377	0.9558924923038638	2.741730097732157E-5	0.15698914575785008
-2.8302006677410443	17.7685842180935	0.9502494223681412	2.3675489190069366E-5	0.15701832210016375
-3.0213186080937637	17.882690433716814	0.9515545146022399	2.4543176438638926E-5	0.15701209296355023
-2.9853774190574067	17.85333337493745	0.9512193557348017	2.4320721813687984E-5	0.15701379679455055
-4.904236518511963	25.91960781073081	1.0435476862153095	8.613793357427082E-5	0.15648511761745748
-4.723668736196532	25.314951331292864	1.0366272082711967	8.131726882450425E-5	0.15652449783520853
-4.604679940346854	25.051089745874435	1.0335964233081285	7.92243629129433E-5	0.15654136452969827
-4.281370486848969	24.383328411417228	1.0259631551652133	7.402742054711731E-5	0.1565839339595068
-3.2125741016240386	22.611557155864187	1.0056537286246554	6.039588760054507E-5	0.15669516585234353
-3.272014261258436	22.70654698603269	1.0067392375312658	6.111554875553055E-5	0.15668921589485701
-2.5518384799861815	21.63096481182497	0.994427299662958	5.297249730323689E-5	0.15675619296973797
-2.8735384712196232	22.08009398368013	0.9995737668454538	5.636709729503296E-5	0.15672839248289666
-3.1756044296995665	22.556944434453374	1.0050273226473003	5.998425742712293E-5	0.15669856371342705
-4.545571876999899	19.652622560032107	0.9717990028449535	3.7872246989353055E-5	0.15690457656878476
-4.424895516455141	19.524062222800467	0.9703287535164858	3.6915086833942876E-5	0.15691231613899603
-3.958958611653594	19.00470136406695	0.9643855197149342	3.3014904501151555E-5	0.15694371208897082
-3.8782730930382083	18.915322300283425	0.9633646243038303	3.234556452259288E-5	0.15694911722580182
-5.025563667731989	20.107549344377823	0.9770138689631278	4.129681793474331E-5	0.1568776446697666
-5.277731362781373	20.350988119887234	0.9797923641600219	4.309362036806656E-5	0.15686316793530997
-5.606549304112775	20.6598148798465	0.9833345824626458	4.542966385949013E-5	0.1568449238683769
-6.131048509468386	21.17349677678001	0.9892036361072581	4.9251422878287116E-5	0.15681435171066302
-7.17416985769136	22.198608654304337	1.0009361486891035	5.698595172419792E-5	0.15675340270682828
-7.6413332318231895	22.67125431062098	1.0063655119904393	6.061429337008856E-5	0.1567252407943826
-6.9150129554945305	21.927639425126234	0.9978447546815843	5.4955361893984084E-5	0.1567696551835072
-6.31895859009996	21.343154735881807	0.991154488420482	5.054680507923258E-5	0.15680439739708918
-6.618255579081206	21.642875823077	0.9945751807144176	5.28134179038826E-5	0.1567865370427532
-3.6680004015474728	23.30103040805593	1.0135574121728876	6.564733757722745E-5	0.15665218376985407
-3.83446762916781	23.580833568731567	1.0167589977177043	6.781790912225022E-5	0.15663460743892682
-4.071443328978513	23.987709649252928	1.0214240190753892	7.092198140690492E-5	0.15660898228229725
-7.640251545310057	17.586782544931808	4.153933204389434E-5	-3.503580942028768E-5	-1.9142353265724447E-5
-7.509356374993602	17.79911102953117	4.211116071662022E-5	-3.5580563742270464E-5	-1.892906289261296E-5
-7.6989388334005735	17.4903691638282	4.129572642881121E-5	-3.4801762433760855E-5	-1.924231933906397E-5
-7.762103216471637	17.30759444679789	4.083917117057257E-5	-3.435348155950294E-5	-1.9342357749056374E-5
-7.821162534822876	17.152686250634986	4.0467586475932364E-5	-3.3979957615950256E-5	-1.9444007744108955E-5
-7.87221896818102	16.9473112831706	3.999096558394288E-5	-3.34960479700836E-5	-1.9530089198092496E-5
-7.921170402924522	16.753942907049066	3.954585439444621E-5	-3.303918226803406E-5	-1.9613937550842917E-5
-7.9783869673286425	16.470761822820492	3.892121903116024E-5	-3.2386854338003816E-5	-1.9715053747204143E-5
-8.003886469325913	16.357472230499454	3.8673248516633366E-5	-3.2122853228590776E-5	-1.976234759607283E-5
-8.041803974825056	16.197407590250943	3.834613651553878E-5	-3.1758457845316635E-5	-1.9843822945975403E-5
-8.11957094103931	15.808141817188318	3.754474060865465E-5	-3.0876134588927284E-5	-2.0004623587367534E-5
-8.094241908274963	15.975737091845481	3.7885685343057256E-5	-3.125191633681153E-5	-1.9949306178140944E-5
-8.149959289733443	15.594634263864748	3.71105703123132E-5	-3.039193505305062E-5	-2.0071696244512085E-5
-4.487015489615116	14.591722761896559	3.238786781722947E-5	-2.791274343354152E-5	-1.1346619817827271E-5
-4.416731324563106	14.512870608922288	3.215922503791784E-5	-2.772415413917939E-5	-1.1175596673982149E-5
-4.329055028394281	14.412978776001905	3.186300268360645E-5	-2.747889583221264E-5	-1.0957286237052558E-5
-4.19303203891211	14.248275933735142	3.1382712587379246E-5	-2.7080058833874216E-5	-1.0620050692255349E-5
-4.178965322518646	14.23024927967746	3.132923747308992E-5	-2.7035401301405664E-5	-1.0584299269611846E-5
-8.208595369810979	15.125877972768416	3.6223430338231896E-5	-2.9372469764369713E-5	-2.022597376511761E-5
-8.250106284083648	14.883579494882824	3.5807344184523606E-5	-2.8874433676233307E-5	-2.0324561552790837E-5
-8.184763342662869	15.304083214581624	3.6554709126042116E-5	-2.9753703599315696E-5	-2.0166977941744945E-5
-8.194040568253598	15.203367992185502	3.635733894200394E-5	-2.9532457746906973E-5	-2.0191418286410405E-5
-4.009503675450382	13.95499929048619	3.054864231365992E-5	-2.6373397414490767E-5	-1.0157669570028031E-5
-3.967321215997023	13.879167246534847	3.0328891133103546E-5	-2.618569062314085E-5	-1.0047048963007389E-5
-3.8768075373306097	13.684183745503944	2.977272891921228E-5	-2.571197086249593E-5	-9.808768496509964E-6
-3.8285567068758617	13.577304042901428	2.9472707313949244E-5	-2.5453597992623896E-5	-9.683865786734088E-6
-3.679175518096213	13.165512678706849	2.8310775936749347E-5	-2.4449069659929805E-5	-9.280215410125207E-6
-3.5952780276413945	12.848827743115857	2.7419338994786712E-5	-2.3678852399087017E-5	-9.04059832438208E-6
-3.8035301168690907	13.511178334388502	2.928874308100196E-5	-2.529645111452945E-5	-9.618333336604984E-6
-3.5706258476984103	12.751547870197772	2.7141923899269853E-5	-2.343438538569049E-5	-8.96772180085981E-6
-3.536337058362929	12.508568926206657	2.644903248536994E-5	-2.2826974360112784E-5	-8.848537359098738E-6
-3.4943523373487664	12.217884679130231	2.5631201864649046E-5	-2.210739984692617E-5	-8.708226159703758E-6
-3.476217738039166	12.051206781698731	2.5162788855976697E-5	-2.1699418638819117E-5	-8.642609017905472E-6
-3.4381043775288846	11.707787309160882	2.4172885875687956E-5	-2.0816154255195956E-5	-8.496642537847149E-6
-3.4175141432913065	11.442487558596586	2.342533688803067E-5	-2.0153961130756568E-5	-8.412960765207514E-6
-3.390535492772293	10.959938069747185	2.2048344174611323E-5	-1.8913218399563964E-5	-8.279743704453396E-6
-3.391605607580326	10.637069694303245	2.1137092761447508E-5	-1.8077517610284824E-5	-8.240366161823409E-6
-3.3957072198915474	11.125983907025887	2.2510723936195007E-5	-1.932941053351688E-5	-8.311695146164797E-6
-3.3933099091125833	10.454525891479044	2.0619953589921396E-5	-1.7597867054635115E-5	-8.218738848926246E-6
-3.392748642497309	10.363320317554606	2.0359731904155876E-5	-1.735396600259495E-5	-8.205175950436235E-6
-3.3881777990103163	10.052022617744685	1.9488474216764388E-5	-1.65405560548735E-5	-8.160868237123219E-6
-3.379931059854188	9.65560915900371	1.8382092239186522E-5	-1.5494888287662E-5	-8.105331530234273E-6
-3.38003327420144	9.645525660619372	1.83547504055145E-5	-1.546897258861738E-5	-8.104856310872126E-6
-3.380411775956053	9.63612711841371	1.8330155296049728E-5	-1.5445091140930468E-5	-8.105441371134637E-6
-3.4070943292007656	9.209820550583608	1.7196403289756004E-5	-1.4315974198853002E-5	-8.142871704751299E-6
-3.4177904844649305	8.97279793026408	1.6589230235475507E-5	-1.3698419288188418E-5	-8.168752371424468E-6
-4.670507470987797	6.528342318175511	1.3710757763028453E-5	-7.095428307216382E-6	-1.1694011844573797E-5
-4.472672713765167	6.53165408154053	1.3222379951103698E-5	-7.123284149286941E-6	-1.111147643764103E-5
-4.296096768007061	6.564113874181485	1.2920287856390427E-5	-7.246411901819666E-6	-1.0659831891700966E-5
-4.1907677441120486	6.6201318525786546	1.2765785504653497E-5	-7.430824750036995E-6	-1.0355651368796279E-5
-3.42823364007561	8.77881073484247	1.6081705406818875E-5	-1.3175685581021592E-5	-8.183824846383014E-6
-3.440421539484517	8.631632878187974	1.5716740377718087E-5	-1.2788033754411655E-5	-8.21220673974796E-6
-3.510174069952668	8.051882576425108	1.436854984930073E-5	-1.127854351578837E-5	-8.39341010981355E-6
-3.4654247941708625	8.41479710425795	1.5203512009591375E-5	-1.2234038742828297E-5	-8.275026324294132E-6
-3.519325274558982	7.974355231943207	1.420314731961535E-5	-1.1083843306324437E-5	-8.42457531723656E-6
-3.8048036653298265	6.960169305120867	1.2726470452503146E-5	-8.515234306913453E-6	-9.388910138212522E-6
-3.942941641067294	6.809098812242506	1.2649563665788785E-5	-8.0258275959365E-6	-9.73815872074442E-6
-4.081244662082278	6.715380176995773	1.2760786392459523E-5	-7.767823936133095E-6	-1.0091056800033366E-5
-3.557899482821399	7.6388476831782866	1.359608641983194E-5	-1.0311190751630163E-5	-8.59614412738981E-6
-3.5506928691402093	7.692857622749482	1.3646369669787844E-5	-1.039732444787307E-5	-8.54473219663199E-6
-3.535122007221198	7.8370201875805385	1.3933029633309538E-5	-1.0746625923890045E-5	-8.488676765338949E-6
-3.5827478111781415	7.560437912809053	1.3456790415516023E-5	-1.0060869693634148E-5	-8.681070294737967E-6
-3.656557182300242	7.31345080673359	1.312380859115626E-5	-9.449728909473836E-6	-8.951068826114807E-6
-3.741595319822733	7.091603710798701	1.2893086141359969E-5	-8.9330165243662E-6	-9.22014131518706E-6
-12.48823622079036	29.318127189803445	1.0597272659327415	-0.30012584004733067	0.9907400165360197
-12.301573729696075	29.291730374054282	1.0320223933083301	-0.31157932144019973	0.9751591204379739
-12.904182385341631	29.37659805299116	1.1323876804743347	-0.2770115042479437	1.0094794693224267
-12.704310573905445	29.35687813300677	1.0948222805673398	-0.2884678693131464	1.0027999274903947
-13.215739023882737	29.375039723105594	1.1914442446994966	-0.2605562293697858	1.007686545885576
-13.289816212405814	29.38416912499247	1.208193000488851	-0.2572582828158292	1.007312466443037
-13.628735756055638	29.408293625969595	1.2767711365405567	-0.239325954151577	0.9922064788654552
-13.761313265189306	29.420327221129604	1.3042635099897735	-0.2328137928690689	0.9866574908164384
-13.789831291953012	29.42263826529943	1.3092691351802972	-0.23180973204368763	0.9847538803080271
-14.193507593470319	29.351006338599753	1.3781183031312816	-0.20615386826784288	0.9481701401806849
-14.343065600888547	29.30623263263965	1.399390153380641	-0.19313536386621832	0.9339469089211305
-15.169871121939503	28.7024294022831	1.5607384839192895	-0.0972762847397711	0.8899679109439129
-15.025976096323706	28.826575538617305	1.5303162458447426	-0.11252158969040087	0.895656595327204
-14.704342841257393	29.099582909420015	1.464567956824626	-0.14897594367266717	0.9098128507229375
-14.77814405518191	29.048154888872233	1.477550413624558	-0.13942891852735567	0.9049256564139473
-15.194930389272562	28.670268692680192	1.5672333361877198	-0.09533667494317949	0.889241232449507
-15.552436058935607	28.262388145106144	1.654840775846096	-0.07157239167896423	0.8746450122764591
-15.65870487864321	28.128694460225432	1.6820372854736882	-0.06502721269784412	0.8700516651614465
-15.420870685895718	28.414489982476084	1.6225843701688272	-0.07734195027821196	0.8803002053943203
-16.14669845066415	27.534817692946177	1.7949038561571344	-0.06332448759024692	0.8308453043767191
-16.18902508127296	27.487365967844962	1.8035168090302383	-0.06416023983284201	0.8259447126825619
-16.090879730623392	27.60512583812312	1.781860165858915	-0.06327481077605755	0.8357286247046618
-15.906983759261689	27.83045491742547	1.7404416041152737	-0.06239596031118601	0.8523313779219915
-15.78801336657089	27.974288039163056	1.7129182769827183	-0.06239911755743678	0.861206099900927
-16.4224657835804	27.241242221715776	1.843061206806051	-0.07320913067207914	0.7992688181772276
-16.636541644582238	27.015574682657572	1.8691551986870065	-0.08093161774497794	0.7680855184471608
-16.701862721366762	26.948993088668995	1.8729159751763145	-0.08451661917780215	0.7580538013722777
-16.98192097775023	26.67928029930171	1.8792337377889183	-0.09830841907137333	0.7196692718454096
-17.086567607533095	26.586911131348927	1.8757520370507932	-0.10498670568495676	0.7078961296620285
-16.810764952407226	26.84442366016748	1.8744192328554092	-0.08996562791013128	0.7434559462279113
-17.316197999609905	26.352544552541893	1.8581118723597303	-0.1249605032933908	0.6930910199896031
-17.45518464052986	26.210110438215963	1.8465358115297388	-0.1354935113026718	0.6869543058263206
-17.722095738557805	25.895382301413925	1.8240755712434327	-0.17492350617420857	0.6912872958978467
-17.72264017583542	25.894744071275742	1.824021899029401	-0.17500373549167614	0.6912940566402388
-17.932597821946576	25.11386146747848	1.771936859612434	-0.29567739935671944	0.6812146087437388
-17.907096306050956	25.00313633884308	1.7625338892779443	-0.31829321595885923	0.6716929497949777
-17.75267320881764	24.32471147247125	1.7027226109037004	-0.45822081633590084	0.6126443608339359
-17.92944471255859	25.1306830888716	1.772822623932843	-0.29321594329703593	0.6813965953148201
-17.722777975835573	25.894232143167198	1.823977245841725	-0.17509587179668054	0.691278046914026
-17.728945142955695	25.871483784810497	1.822470348910525	-0.17860526786841935	0.6909931149306694
-17.700264955727473	24.192801294244298	1.6864743959518749	-0.48998979472536086	0.5863164950263516
-17.492893227235577	23.675149455238873	1.6243360493206043	-0.6166759322587554	0.4836413620030516
-17.219818972655105	23.051350814888384	1.5579259235470853	-0.7661907170201184	0.3444802297099712
-17.213682929786287	23.036984749786797	1.5562988474708122	-0.7695841763334689	0.34132824840107634
-17.20651458505761	23.021889840621302	1.5549850743995777	-0.7733260192855308	0.3376324374530241
-16.72944438496599	22.0265670999435	1.4809765558435246	-1.0088338439221902	0.08589208411026955
-16.772330573218266	22.113599037757318	1.4864123486041403	-0.9896372876334255	0.10800477322718935
-16.97378539565523	22.529669064239176	1.5112118987706133	-0.8942736620308007	0.2136558942554035
-16.69878402350933	21.97001521221032	1.4799069227377946	-1.0204959713815442	0.07165383500514591
-16.44523432072541	21.481646309928003	1.4681335719829078	-1.1234362010875008	-0.05046136452505388
-16.38784636008633	21.382208809377225	1.4700984757028155	-1.1422017984401909	-0.07535180280338102
-16.10429654720809	20.90765006213037	1.4744519744744815	-1.232363703457379	-0.19922038176672632
-15.229590069694847	19.59839917871314	1.5506203693342933	-1.397185963572665	-0.5436078194131759
-15.573303162172023	20.08692966262294	1.5152852831268402	-1.3472832251242328	-0.4164328508082806
-15.762739830454272	20.369577854236137	1.4991952596543208	-1.3123878144188494	-0.34145798248733666
-15.676053214728174	20.229671015614727	1.50560854395313	-1.3333347286532553	-0.3784853024105641
-15.004965242227517	19.29705702264412	1.5666444816652685	-1.3994360181539864	-0.6200560624462266
-14.347740685004595	18.43237628944785	1.5321543303503238	-1.2975761979428264	-0.803203969406155
-14.71316053352021	18.903140185799252	1.5742691199656234	-1.384045181841902	-0.7226533772636392
-14.112301424219844	18.14085757339455	1.474258360480783	-1.2143666723579267	-0.8348827959950742
-13.786968016309958	17.746840232171802	1.3543628579933271	-1.07894241517121	-0.8173804838469687
-12.572484095421888	16.31238607204104	0.7947977312922169	-0.5965946270827852	-0.5227333894091425
-12.73923093656964	16.50237005974189	0.8728256034599895	-0.6603906731676963	-0.5681816694661272
-13.149721100590622	16.985383718836303	1.0658177697000073	-0.8238715696173624	-0.672950188429355
-13.560443943361147	17.474962802260926	1.251909795660723	-0.986670450511509	-0.7692011575684035
-12.433087863224218	16.142914163274668	0.7289225635480638	-0.544371652196623	-0.4826641323853258
-11.67886765718853	15.130655135953049	0.3815314213076136	-0.2616608006330464	-0.275534583299913
-11.370603754574383	14.616160191779192	0.2424483151761645	-0.1399014547353043	-0.19719261790260262
-11.928279318244115	15.521235666230787	0.49289459381018164	-0.35498361860433775	-0.34063173593768753
-11.098102119973685	14.067276715400904	0.1475640740677197	-0.06624263304626542	-0.1293475884166114
-10.94829922258624	13.75778922441979	0.09585597436437589	-0.026240910710082343	-0.09122700237584663
-10.566136973193167	12.955069884045642	0.032792434132716534	0.0067333587196477486	-0.028677287405428437
-10.528617101577506	12.869997651759531	0.02672832657368643	0.009190817222573873	-0.02247101501766702
-10.125844678960055	12.03212679724241	0.01038996116032389	0.010294793117721867	-3.8025563501753944E-4
-10.205786830641387	12.200371242765215	0.013562521536057533	0.009959232343214885	-0.004848789389175112
-10.11776374681346	12.014636087480781	0.010377011869279515	0.01016831267129785	-1.044809185714986E-4
-9.799033203597945	11.32040592221854	0.010510748190200318	0.007851552786088976	0.004833891848292499
-9.732454220074882	11.174895810343436	0.00945244803376174	0.006872145686086517	0.00638968590193463
-10.081694286405995	11.938670646469957	0.010182402972121214	0.009820677833936142	3.978577111461885E-4
-9.419861471494833	10.505758447346915	0.005889773392918691	0.0022633892701718157	0.004877052071885667
-9.39945834397536	10.463080013210769	0.005692864162876798	0.001961829688243795	0.004717385878256742
-9.362989365785312	10.388561145610026	0.00534207855890474	0.001769315981769545	0.004463208686923952
-9.15485933130238	9.94585479357356	0.003726099918130102	3.3910046161794445E-4	0.0028392721463706017
-12.250739993292553	19.150604908283345	1.8352688133120758	-1.6134761039892611	-0.6672088164347432
-12.385666050996104	19.229462944007324	1.9339987993692087	-1.6753897216986395	-0.7267431935355054
-12.018444755085756	18.995911937273455	1.6302858765453476	-1.4894831183048074	-0.5507069924638026
-11.827571680933026	18.805921238230237	1.542413411799938	-1.4265546185890683	-0.49338582664323316
-11.71378598197753	18.69006222155872	1.4829460448508889	-1.3829541759600974	-0.45792808886902464
-11.489121580415649	18.312221504949157	1.3421243542143504	-1.2657571119210405	-0.3804518975929605
-11.42092816915265	18.202424829191397	1.3010401701693686	-1.2308400593347057	-0.35866149378138723
-11.137081940903064	17.673975351763787	1.1047584496551066	-1.0552986771196662	-0.2752770909954453
-11.050577560623434	17.52903972488271	1.048461345827532	-1.0046007808023025	-0.252084849703159
-10.900173758069224	17.228821915447778	0.9309007638014095	-0.8955922503885712	-0.21472503306728996
-10.59407257662658	16.86993613536655	0.7790512499095926	-0.75406757111966	-0.16033182909911572
-10.4015251414116	16.663994998799538	0.693915427637575	-0.6735510466696037	-0.13273878854302176
-9.980308680915373	16.24426542990552	0.5216338756741703	-0.508592962841024	-0.08369634595453482
-10.52456597891735	16.788877057884427	0.7453321185099232	-0.7228042943465592	-0.14733261595039732
-9.215934750579713	15.702403997568886	0.2960117067752611	-0.28563719745027716	-0.05193570363658771
-9.506635524164235	15.916651407254937	0.3832056390919416	-0.3738835296930711	-0.051750715051472634
-9.713477904294042	16.0562870014233	0.4432570375628976	-0.43269652997945224	-0.06384107746935411
-8.987328542896977	15.535943891824608	0.23151118448010505	-0.22034841399616528	-0.050355608827983483
-7.038155536202357	2.4161328913912485	9.17498847104084E-4	-7.42730589504617E-4	3.9220261804345053E-4
-7.218271698777633	2.47634434863711	8.882227517048513E-4	-7.307128256833007E-4	3.9989760418799843E-4
-7.402921517489648	2.596088343862585	8.560765368345114E-4	-7.202380176324537E-4	3.9892767890080773E-4
-5.610926604361966	2.56874897195521	0.0011110102715864516	-7.801848658213718E-4	3.0972810202426306E-4
-5.791192046184306	2.4885541575675454	0.0011017787817236891	-7.870460106923254E-4	3.2718898517216445E-4
-6.090991914769232	2.367770791599311	0.001068607129296206	-7.888114708727808E-4	3.4680200790580704E-4
-6.223300720670824	2.365865245728654	0.0010546420834766997	-7.858291031387599E-4	3.6036625553219467E-4
-8.524776938151282	15.280293075065625	0.17319034435832592	-0.1614660138821266	-0.05251235942422819
-8.5390176621	15.301185889469425	0.18292644968459298	-0.17065719601460946	-0.055330239203805726
-8.574275941324595	15.320887483760043	0.18692370529835678	-0.17468057751462496	-0.05525656902932109
-5.2268760988311245	3.1984387632370352	0.0010604363758959141	-7.279025756708425E-4	2.90896106522875E-4
-5.323022364028059	2.954304032548915	0.00108935148231549	-7.489942699277692E-4	2.9401884820779003E-4
-5.411391041049513	2.8046470279535036	0.0011001113298429225	-7.594895518985906E-4	2.978038856210923E-4
-5.361270108912003	2.863813885716368	0.001098991031936634	-7.555135545813951E-4	2.9552608785373834E-4
-5.176470922340737	3.3654332504811606	0.0010334857357186796	-7.117956763759798E-4	2.865744091500337E-4
-4.997438755280889	4.032636318053695	9.310433882534345E-4	-6.573271413522065E-4	2.664551687937249E-4
-5.108994509801874	3.6116460899580636	9.971313306680772E-4	-6.93101038044939E-4	2.8130720047572576E-4
-4.991774580661376	4.054261353979088	9.278598843100505E-4	-6.55827076395947E-4	2.656634728026937E-4
-6.53602006808163	2.347293243898074	0.0010052301299665702	-7.720025552247533E-4	3.786185609946707E-4
-6.871423256057571	2.3759082864320638	9.498496190005408E-4	-7.533153229239159E-4	3.923620089535978E-4
-6.725008134174486	2.363972974785624	9.757115204469002E-4	-7.617707324816055E-4	3.8798127197262804E-4
-7.498445287702315	2.6504749625169852	8.389430860918154E-4	-7.145496359497994E-4	3.982351442928223E-4
-7.543394316053332	2.6908233254228815	8.3241075029987E-4	-7.13504271715266E-4	3.9613360434589343E-4
-7.714537633122486	2.9137762658493207	8.1340703080911E-4	-7.050178165813224E-4	3.992104986965078E-4
-7.7891268079090406	3.0564766598021276	8.12685124742256E-4	-7.068344129997935E-4	3.9971652702290106E-4
-7.80527300412054	3.4063802626319237	8.227497655516457E-4	-7.042100766511852E-4	4.2096563339370915E-4
-7.804324521600502	3.2269612996167556	8.142539514158019E-4	-7.028778493810232E-4	4.0969755915307236E-4
-7.758877336072651	3.698244931275473	8.289507345469203E-4	-6.94887873715056E-4	4.437055228929789E-4
-7.751964178591711	3.7286102673963915	8.305106780550327E-4	-6.946246818930939E-4	4.4652311177241093E-4
-4.868412953288395	4.489722570165323	8.490628044831692E-4	-6.133027668202978E-4	2.259590963391681E-4
-4.944274103721604	4.221530184777065	8.975975306044817E-4	-6.395403335096923E-4	2.5035963586844234E-4
-4.861218645669248	4.514367912389247	8.432492884708554E-4	-6.096115566277748E-4	2.2282014993826348E-4
-4.761328567585714	4.872867994409656	7.626386868197239E-4	-5.613579016802193E-4	1.7972056311389275E-4
-7.7347878369548635	3.762505605967378	8.302605928165285E-4	-6.923014624593412E-4	4.5043280604367843E-4
-7.441188952293851	4.488511996506501	7.981258624396683E-4	-6.114300320746799E-4	5.119503967772881E-4
-7.462522939780039	4.43043664258904	8.007713631569633E-4	-6.179616754087173E-4	5.069902509750537E-4
-7.583988224902736	4.103803156183615	8.20483014642132E-4	-6.601995916745288E-4	4.820076081334938E-4
-7.428705960551779	4.562167039268793	7.931418136465471E-4	-5.997206115955932E-4	5.177024465147055E-4
-7.367225146909923	5.0179675342064245	7.64758011600073E-4	-5.233424494467166E-4	5.56960008369778E-4
-7.395373926440531	5.510469499667041	7.281956008734791E-4	-4.134442380667272E-4	5.938931117270782E-4
-7.396628687854849	5.543415335697084	7.25706547356401E-4	-4.06737620399778E-4	5.959301721512046E-4
-8.951906927477943	9.55517852325179	0.002712006720779052	1.2071815001416666E-4	0.0019093572297592498
-8.732770861641235	9.107630277300872	0.002129894278564107	-1.5776011390252484E-4	0.0014671721407774365
-8.477149435408428	8.592840803667324	0.0015865412938151488	-2.8310434535632693E-4	0.001105062201074632
-8.352048182285694	8.325615036227727	0.0013459630830194391	-2.2639968461008055E-4	8.623278241052415E-4
-8.222367325804308	8.079901469599669	0.001188021400002027	-2.1037682109343561E-4	7.553285286630509E-4
-4.558078678429407	5.6727023718291845	5.105192705212897E-4	-3.859082793407726E-4	7.44696398440956E-5
-4.661854211303943	5.2307881209663405	6.584218508756525E-4	-4.908449759306654E-4	1.2612897867736642E-4
-4.6736829568741065	5.179041007331088	6.737689918998625E-4	-5.010427538965245E-4	1.3252680435467637E-4
-4.664862639408369	5.2157017440172675	6.632528923902239E-4	-4.941750719359923E-4	1.2745707342426735E-4
-7.642518454416541	6.7438038314408955	7.468194334318336E-4	-1.981016601512643E-4	6.389695770550531E-4
-7.72390205946121	6.960130553786359	8.011380456276149E-4	-1.9088902444605122E-4	6.470561455860862E-4
-7.960824009101229	7.5515457825414485	9.55742852498862E-4	-1.5317044708020817E-4	6.670100689513833E-4
-7.398279738095727	5.568321714484634	7.236350460959958E-4	-4.024138203403964E-4	5.952492627389442E-4
-7.486554017062449	6.151026864151781	7.095984106065612E-4	-2.8999034607722217E-4	6.22152518888643E-4
-7.599533786520233	6.612688047526157	7.263898149596261E-4	-2.199048561968835E-4	6.203396207932714E-4
-4.559353287845783	5.783205763653101	4.716679834829599E-4	-3.5892916364094126E-4	6.124900560498579E-5
-4.539973927898901	6.108340489734484	3.5901157059612065E-4	-2.721600216910514E-4	1.0598040319970218E-5
-4.595870421128182	6.280367827388355	2.2020175563854983E-4	-1.6711736979091384E-4	-3.136841227596268E-6
-11.949523827617073	29.206895619841305	0.9880639857322143	-0.3332486588922131	0.9284893619497911
-11.807688642858182	29.154031813094953	0.977968260907432	-0.34661475717997664	0.9005391877428506
-12.00330605669702	29.223330979102066	0.994277594744972	-0.3292067683453252	0.9365432707220898
-11.58017196199464	29.065937130844834	0.9654906992439904	-0.3711667925905523	0.8592837821887771
-11.41683712235142	28.96940271662765	0.9699079811648508	-0.3989017809290011	0.8210665306950526
-11.219350371023808	28.853937987330728	0.9768581723165284	-0.4350047129423057	0.774904320242596
-11.063811648377435	28.68153300927144	1.012038025456433	-0.48972893772723425	0.732993955817056
-10.947486528223845	28.535037823889105	1.0415403785155573	-0.5342612320096247	0.700454298440969
-10.899230615467399	28.323819733732066	1.1159081220148495	-0.6021843539505132	0.6874191489309497
-10.868467577029437	28.194812621939796	1.1604907551636903	-0.6430658490410353	0.6788537653772907
-10.876511202290695	28.109887068149042	1.206014474468708	-0.6730472629490877	0.6815109958205611
-10.899672074901286	27.854101802332053	1.3315299751398988	-0.7550584375008564	0.6847629282004815
-12.412266700730603	28.73183000599365	1.0060730499213295	-0.34726522276392746	0.9381647385010101
-12.004390987243811	28.644127827029816	1.008416846087407	-0.4319959161932143	0.9004031255303903
-11.418956634563854	28.353076382645266	1.119439316093016	-0.5857619409288802	0.8123795853289804
-11.624144095082618	28.483083006210283	1.0641131714678609	-0.5260770691775107	0.8479286557090812
-11.98757052088968	28.638168487186267	1.0100301749824963	-0.43588343849367384	0.8983530548202324
-11.999455430555999	28.643021141499133	1.008384079534236	-0.4330011715300181	0.8999548247774567
-11.11438165555979	28.077094826076056	1.2327275288263237	-0.6872343103591861	0.7413431262324613
-11.390783517603357	28.330385589064328	1.1288459750343545	-0.5949863874237739	0.8063782713622297
-11.018694723095315	27.985290635821798	1.275763357132014	-0.7182267931221353	0.7164536550483402
-13.471803069018005	28.77445563984976	1.2171784807103312	-0.16438788043656413	0.992777885980708
-13.48260549035852	28.773788416678933	1.219885831983525	-0.1627123981743831	0.9930571869805347
-12.935354512904492	28.789110493383188	1.0823779281411736	-0.25090224983044124	0.9745187083850757
-12.730299209385468	28.768829272465172	1.0519441402136822	-0.2878703694724999	0.9618748939492847
-14.231290469589101	28.525879619960573	1.4345250455716387	-0.08827816544598889	0.986261420379093
-14.010448775461906	28.63328583652027	1.3716319143938684	-0.10341812074572679	0.9915460155461835
-13.506471729136642	28.767317669153915	1.2266717773483486	-0.16005673271533757	0.9929734043812474
-14.460841527293365	28.39408003504012	1.494575171284554	-0.07620859073040254	0.9768129770969867
-14.783683682753072	28.129965573228738	1.5654702452738911	-0.07212855458179471	0.9551566308146074
-14.975465100779633	27.963363652093868	1.607535719404688	-0.07199938229637959	0.9418115443534203
-14.857377166814722	28.070482248494333	1.5820020188813144	-0.07132670788134825	0.950466234117179
-15.247091508969765	27.723494694946858	1.6669688819396367	-0.07196553804277148	0.9216603064482488
-15.438921475279523	27.548521108541188	1.7088455322781353	-0.07360769195564801	0.9073847923679382
-15.777307067901031	27.23142152114181	1.7789250003217014	-0.07822688850532161	0.8769702205651146
-15.505550048294694	27.4862002405047	1.7229330677325274	-0.07428370471914814	0.9017038116402571
-15.95882932927022	27.057658625283377	1.8153481932128797	-0.08155671026629506	0.8580557532970015
-16.071627921968407	26.944874315391413	1.8360885555447048	-0.08529944013661214	0.8451637125665726
-16.348879088595037	26.649360708813276	1.8820017468541388	-0.09841049752345077	0.8042447613215661
-16.427997019937784	26.555959712111072	1.8920464787833393	-0.1048118232771319	0.7910315207978428
-16.656844434007954	26.17623866269756	1.899792400734056	-0.14640654482428375	0.7309741023629348
-16.696536478621557	26.09508062700545	1.8966331578801334	-0.15778321382427588	0.7174469916271132
-16.835749776418716	25.686852448177994	1.8679385390162861	-0.22027590478762588	0.6448476447526953
-16.845061757485475	25.628453285604436	1.8602005409190367	-0.2316778555797741	0.6337656871178334
-16.850433340026893	25.176846057478727	1.7918679024678892	-0.32889389748633685	0.5442191232117355
-16.85038673364371	25.14105029551206	1.7863583821509201	-0.33666141686588097	0.5371345694192097
-16.822804208812027	24.752145786172367	1.7315909113965076	-0.4184970775368546	0.4605157253438642
-16.814022621155868	24.619664448408173	1.7129333862853486	-0.4463595424428927	0.43447339334947954
-16.812945472733826	24.6090037446475	1.7115609949135602	-0.4486160888022578	0.43236077385041505
-16.723937840816944	24.10943746964462	1.6425542102837332	-0.5590934656564338	0.3263221378866038
-16.711672631053567	24.055094941481215	1.63554033087604	-0.5710894603510006	0.31485995012383905
-16.289023552988983	22.907733919851253	1.492568909897234	-0.8301196055465042	0.04594679331642447
-16.541701583590093	23.45604246001041	1.5607952774087663	-0.7022511358157864	0.181090284330472
-16.554803726644348	23.499372302025698	1.5657411364221883	-0.692810123271752	0.19076622259346004
-16.28488538521969	22.898119481008653	1.491517247976812	-0.8322395122939086	0.04360253827837071
-16.26218103763534	22.856454352609262	1.4879150901017868	-0.8415876368931784	0.033188323088347516
-15.969194038819062	22.31634337785984	1.4408636518385467	-0.9629328432611518	-0.10242208150270322
-15.890230123807179	22.1925020649246	1.4373698012659752	-0.9908664131759636	-0.13315031272086353
-15.611918811164477	21.76175729997115	1.4252711437649044	-1.0873109383886088	-0.24239597748870723
-15.389654649869971	21.467446140267274	1.4325384116475974	-1.1488224283216621	-0.3189853787150754
-15.211472875440649	21.22502075941048	1.4378254223803282	-1.198167829468691	-0.3826664657579595
-14.852605830718518	20.76860561637889	1.4762329472512816	-1.2849639966722919	-0.4926027173406531
-14.818368111934701	20.727265125728813	1.47947752417045	-1.2931669863166027	-0.5030560316976574
-14.010753868674147	19.956266747716498	1.578223160893691	-1.4139863669871018	-0.6782619252968641
-14.087441807327457	20.012526511232718	1.567050833309255	-1.404010466010345	-0.66858498278862
-14.468160486474938	20.371519812579944	1.5205685738408425	-1.3523143125245767	-0.5951806756753604
-14.161164464278139	20.08381166702931	1.5567526896443533	-1.3939846504904068	-0.6541111839282019
-14.781086333771103	20.690256417429	1.4834477290840566	-1.2994275516647413	-0.512806524264209
-12.566775432145782	19.255877513320883	1.8820778882462492	-1.6382776258857308	-0.7424693116573461
-13.290339014836286	19.46305631769065	1.6906063577670691	-1.504094367492429	-0.7499066731698179
-13.1729303124603	19.418787275288505	1.7192531737230807	-1.5243928993777411	-0.7545990461195106
-12.843245224742368	19.28971157894774	1.798029939115489	-1.5794041412649684	-0.7660492559565666
-13.364979556612642	19.508469790386137	1.6793519702028226	-1.495597409203694	-0.7450861326700341
-13.714991928392514	19.7215588672211	1.6219018017672413	-1.4528263942868103	-0.7206118223487763
-10.73275094914898	27.601566124654774	1.433358482779223	-0.8073598159814295	0.6311147170953515
-10.621312259153935	27.431657608134955	1.4956198043686162	-0.8407824477150958	0.5928203425249914
-10.494472622804425	27.139762728691487	1.5848426937721194	-0.8937101772677772	0.5324783209338442
-10.440814811578786	26.97290839065918	1.6222659237310344	-0.91947398360789	0.4960151888899431
-10.340010025599554	26.46761329405222	1.7275114037082548	-0.9965604717354674	0.3809127127204673
-10.310942985096554	26.231506882359504	1.7614274862911419	-1.0268512114317165	0.3288724376789906
-10.254915889396067	25.788604694922874	1.856956220752467	-1.0994954996648236	0.2355858806838237
-10.226478276469011	25.49740684588262	1.9212785281455345	-1.1505974912792463	0.1656127959692712
-10.15297056364784	24.454238785309386	2.206861247086168	-1.3627054943400152	-0.036623975765618356
-10.148816922605754	23.97207807587904	2.3248631707507936	-1.4532786051857896	-0.12342180748489692
-10.1572747910747	24.735583520367605	2.1368214797887872	-1.3093877978778452	0.013294605998944397
-10.162097597121184	24.830116402868736	2.111678880543448	-1.289574677495638	0.031520784007268314
-10.162546766859359	23.84260305188515	2.345640101204763	-1.473691824767185	-0.14526822759536473
-10.199764060738538	23.17965757589045	2.475947618064895	-1.587170896150239	-0.2620759360138351
-10.264133457042867	22.925685144978395	2.4944857012551216	-1.6190883288944096	-0.29992306707827115
-10.334836167150385	22.416165687077918	2.5546116844194886	-1.689794451965035	-0.3799997040205806
-10.491992980100063	22.018023813554393	2.542237392819938	-1.722415479663045	-0.4350568036593332
-11.549836964138185	20.072338696358347	2.3258225766878247	-1.8064099595598138	-0.6898829959344736
-11.554967867880773	20.064003427239495	2.324161688807606	-1.8061327250155765	-0.6906837317056114
-10.551136967279964	21.796553611972193	2.5474859627930817	-1.7430352776238724	-0.4679916505724371
-10.861109989919282	21.2561808403101	2.4824663148436024	-1.7731926470115036	-0.5384982371955049
-10.944210941660401	21.11696785294288	2.4635513012653156	-1.7798611372116948	-0.5563075786110543
-11.133323225905555	20.800917117156818	2.423505502863001	-1.7934158887396079	-0.596498413380446
-11.346534801731305	20.436488911990164	2.3757591165840326	-1.805028146888585	-0.6433868531730619
-11.231518843805489	20.62710766906838	2.405383794696027	-1.8011076594966537	-0.6204047246751575
-11.741469854730147	19.77949816437784	2.269698378568387	-1.795837411094134	-0.7267372687588645
-11.841147224706019	19.661418434931374	2.2290287342343653	-1.7826747952384328	-0.7376224013715507
-11.973386913159729	19.52262481256701	2.176183845751993	-1.7669308877463725	-0.7504604397829673
-12.17042537041236	19.353881967026794	2.073269852320057	-1.7296506203574462	-0.7554783365537114
-12.254791953417843	19.298450378205736	2.017712249486228	-1.7092418037045627	-0.7449312436090547
-12.107678242949614	19.405561627556374	2.104678270171191	-1.7407172618627909	-0.753584420580405
-4.288326386940742	5.8070230604936794	0.04019897322179728	0.03350716222241164	-0.016115553576843206
-4.307057605244767	5.526002436139832	0.05505924161008583	0.04706982985815573	-0.017590533003338852
-4.180171464701457	5.245978145694322	0.07040651079321945	0.06232446181422025	-0.011756151549503074
-4.162615861022818	5.199209053922773	0.07283716665225166	0.06461803313868177	-0.010972220694307127
-4.143652721141185	5.191949089536986	0.07333766925144737	0.06498413142912579	-0.010148556643621643
-4.014987066173259	6.398560350145364	0.009461708967392941	0.004485455610390201	-0.0077545639383036075
-4.102160277057983	6.226155071234556	0.018287416521125078	0.013268335065867746	-0.009809342909037472
-4.158587255864665	6.1200098173878565	0.02374542361392313	0.01888575970231125	-0.011264347681492107
-4.284793079351208	5.824858607178209	0.03921998221281635	0.03256652154294789	-0.015948465567329036
-3.6322745368198053	5.1479752237781815	0.07780542232206765	0.06861907753341602	0.01618751136081933
-3.7520724673596213	5.133869891353276	0.0782079805633397	0.0690286328481838	0.009273587747717646
-4.068810461062704	5.185234828589743	0.07421700105790852	0.06571859460618112	-0.006376309927853683
-3.4079134276844885	5.238028583704212	0.07534328895943465	0.06406202037670956	0.028607396079337506
-3.870611147185512	6.723331704642558	0.008738236683940475	-0.007806350309955252	-0.0017896250844040794
-3.93550508782948	6.569124366309313	0.010604121537150023	-0.004614531133479668	-0.0037648786407718485
-3.083077723553127	5.477621858005871	0.07015241985326559	0.0507584758004975	0.04745886364812276
-3.2016356353304536	5.395281637801698	0.07276489702080369	0.05594782704300713	0.04033229212460853
-2.9250367521464256	5.618751443255416	0.07348300691398872	0.04285047014184744	0.05747852403152462
-2.808073832376915	5.742408533499555	0.07504004128809011	0.03617412743218541	0.06416893675479057
-2.561109083068193	6.012828978318681	0.09313425652565044	0.021358065241767497	0.08075799687721144
-3.6562255957727294	7.214473650128381	0.023758957012677644	-0.019812354446470653	-0.0015751377279240822
-3.592522873141893	7.34008329807876	0.04320730369669621	-0.03512240235894191	0.0011654554805616958
-3.54328167840365	7.470859406778205	0.048815955457691185	-0.03968196226362643	0.0013180801656022976
-2.1477862434435124	6.617732931249476	0.15084472214510025	-0.019732019934618338	0.11404267823387917
-2.178221292733067	6.571855578800015	0.14531445189154002	-0.015823115524669785	0.1118588044198691
-2.0648331524982755	6.7576354797203635	0.16645590168589414	-0.031431159815300425	0.12035211272460297
-1.8849213199230619	7.066868042911974	0.20070684609034886	-0.05719218135207356	0.13361768918448086
-2.4120263893614973	6.229400814325045	0.11268813556770876	0.0075525963010224986	0.09281071605170466
-2.5361866250272955	6.047252036713077	0.09507392416490892	0.01984455660220257	0.08243444165545938
-3.935819787141531	17.984500048599497	0.9201369320750477	-0.511785244679227	0.099146109300843
-3.78336958602557	17.993315823553566	0.9121184133741489	-0.5135755583939628	0.09760326717782643
-3.427077741744119	7.766058137175304	0.11132047605447318	-0.08816329525048242	0.005055494756576649
-3.406569881135219	7.832445527304884	0.11949501136653731	-0.09395690054121199	0.005404342542380418
-3.395983191054093	7.883794864942119	0.12583087144470573	-0.09822854327818963	0.005885090788060757
-3.3371281060386737	8.150918617555703	0.16160419038287183	-0.11903105614775315	0.00755719655227912
-1.278169408830863	8.48437433428823	0.35833544956996133	-0.18106576718288814	0.17637653132188852
-1.4540629241815408	8.03470965362341	0.30892343339480954	-0.1410760415660335	0.1668126102567226
-1.8167261401452421	7.208011822579171	0.21554944246798774	-0.06898711285989768	0.13967806855889298
-1.5523830370140876	7.789776732269239	0.28081934243507867	-0.11833708128956166	0.15864537650572375
-0.9410764433027281	9.405038530050247	0.45119811504562796	-0.25769213020095844	0.1889747006639828
-1.0329367331417418	9.151234284338832	0.42646106164001957	-0.23822222456249065	0.18617919635300478
-0.7679094447811552	9.95277965234512	0.4975802680246294	-0.29472236932154694	0.19236267494916795
-0.33002843814312044	12.134348277380695	0.6523001820608955	-0.420033093655641	0.19134822804767487
-0.3357764586920513	12.078843485378034	0.6489494580292311	-0.41728253873598986	0.1916903383293509
-3.417433509638533	17.827381727176302	0.8961721285523252	-0.5203173687121192	0.09986635135218315
-3.353382382951112	17.741842308688575	0.8940010744742257	-0.522082784511851	0.1012375031831254
-3.674832941632539	17.93323560833925	0.90777699726919	-0.5148522020284609	0.09931207017134089
-3.5409307277999584	17.885907081965335	0.9019303102545229	-0.5182731557647076	0.09911589767965752
-3.1860561960175433	17.549365365355296	0.8876761874062156	-0.5245527219088341	0.10337098333262347
-2.9981130641699174	17.395321314172424	0.8818539929016552	-0.5262083080824457	0.10553271677164246
-3.2165215628928006	17.57820816975883	0.88853099359909	-0.5238160742568478	0.10322880479570477
-4.1137207324417435	17.95308223849858	0.9323549730139868	-0.5087592593539227	0.09857779583821838
-4.160621080742889	17.795938972454014	0.9378233226594999	-0.5089889471879376	0.10031913019174274
-4.190763877417752	17.70804950350443	0.940769811146971	-0.5077946864033162	0.100860281426041
-0.33050020850094985	12.145123827625998	0.6528175513997965	-0.42043695270469233	0.19122572862731807
-1.4343564303268679	16.31909273804294	0.82251548867317	-0.529437338403363	0.12726002780327367
-1.3066176526698219	16.0680303809159	0.8146552673640093	-0.5284507356279544	0.13016067136644638
-1.1152979539279455	15.611202681804269	0.8004919272375832	-0.5237101872765217	0.1374756668292905
-2.4474803932797915	17.1585224792057	0.8665830166772677	-0.5292590794001266	0.11250801098236776
-2.055761384167546	17.041296048986602	0.8533853552894192	-0.5314407911391705	0.11621674498881157
-1.9984998164489554	17.002629506016117	0.8510134372934288	-0.5311573920612163	0.11739668727620665
-1.5724149375605685	16.580962567434636	0.8315595683830725	-0.5318239409958814	0.12338416817056744
-2.9820955633715815	17.38344915169903	0.8813776284989094	-0.5263073022794125	0.10575171123544326
-2.724789042326286	17.256116533629893	0.8741530719805632	-0.5278007233785802	0.10912234079342636
-2.531457869203797	17.190304756335227	0.868896771906794	-0.5292015082060346	0.11094437619623826
-4.183190145794866	17.56540290424019	0.9399316345175103	-0.5072943784932392	0.10194875318664812
-4.207099313692599	17.371866069837257	0.9420926203470434	-0.5083673722141571	0.1030229953536347
-4.17345519997633	17.089831976884682	0.9364784506459356	-0.5098486156021969	0.10233229265760681
-3.3148310309893363	8.423923301546052	0.19810100029357502	-0.14389287822043564	0.007689199327273626
-3.3001926290874843	8.663118489326514	0.2277966570102119	-0.16566710679669397	0.0071532274029499805
-3.2862287614074197	8.915212706658004	0.258083935960546	-0.18684486711625603	0.008344232223100252
-3.2794829862540458	9.153166440048345	0.28877746177099095	-0.20876888356928017	0.00938201399482419
-0.3805651487088481	12.953841366376702	0.6928431019814981	-0.452363982608724	0.18116478763979743
-0.4307061904896281	13.36924122248353	0.7136363207375471	-0.46922591978357986	0.17543475741198533
-0.5075965103225141	13.744646939005303	0.7288744706272319	-0.479669755756561	0.17002161878185024
-0.5977318219793605	14.096499370658435	0.7446073652249696	-0.4914035239850935	0.16377638099179515
-3.2676731937878696	9.605726412719452	0.34275422265887695	-0.2446590301601912	0.014704504437968498
-3.256429234120413	10.042692132374542	0.3936490378118006	-0.27804528419451	0.0202001162288469
-3.268410707882346	10.416945356274994	0.43224382375336523	-0.30136198384514795	0.024566214474571947
-0.6591870284780542	10.31262568099423	0.5289969685191914	-0.3201559518813894	0.1944961272331354
-0.42285288091859907	11.258976825610697	0.5994073149905743	-0.3766106886523824	0.1965911531887081
-0.42939644071267913	11.215805729165236	0.5962700989870782	-0.37396075817620256	0.19668219230521636
-0.6312573047807166	10.428088654680536	0.538588201492209	-0.32820052909655095	0.19494106022442456
-3.2903234695987535	10.897386429199772	0.48467163820557124	-0.3341734412133335	0.029883361563114014
-2.987291544864133	17.386535233830127	0.8815462516533716	-0.5262902746563178	0.10567488645532741
-4.164359810315925	17.031866286091535	0.9350097011437442	-0.5098133441344583	0.10249291873080174
-0.7097934901376413	14.466809880080852	0.7603842577573869	-0.5026154311141602	0.1566804229756212
-0.8575672753041089	14.969271293498517	0.7777101143567927	-0.5123146486214109	0.14865861423170673
-0.9532329287786547	15.217415294466539	0.7877501926848346	-0.5185246613047925	0.14359310342968734
-4.1386892518049425	16.602845789463966	0.9224039062740036	-0.5088769819423442	0.09983523920305959
-4.159558946386909	16.976159925336383	0.9332533522046692	-0.5092277708512972	0.10251684586867284
-4.083322820670365	16.225441788462653	0.9068681280665608	-0.5067615795284973	0.09698869269036306
-4.075875945060494	16.183223288394085	0.90498835113919	-0.5063500719580446	0.09686407731014125
-3.9528003255732322	15.292784673108926	0.8542408544417042	-0.4961506344082899	0.08359084592385112
-3.9992067929440043	15.73055462668215	0.8808686449184506	-0.5027261912387263	0.09089712157544377
-4.068371905853679	16.139351008679608	0.9024980185649256	-0.5056815364153353	0.09637451070871651
-3.903746688804401	14.691009127397303	0.8147536339109684	-0.483807155613042	0.07392240206864276
-3.86987704440043	14.375574603567006	0.7921219810003444	-0.4756313823835279	0.069726527463897
-3.9256796422272324	14.820378173973397	0.8236126589011263	-0.4862658193587824	0.07578224536360119
-3.9497350317267026	15.228464150498013	0.8500685761602457	-0.49473564032541106	0.08258611008359569
-3.7268568443784513	13.894308007070336	0.7551044347488887	-0.4647878728976187	0.0639926234648463
-3.698215854277132	13.779058127098043	0.7459752367565563	-0.46173282515865494	0.06265285789967995
-3.6779639093146645	13.673870011895303	0.7371000314710882	-0.4579184974079945	0.06160573852633312
-3.571181750067259	13.33170586472178	0.7090872667343827	-0.4484096226720481	0.057625226181203255
-3.4835043026903465	12.977876322076302	0.6781514405772356	-0.434505106201736	0.05514648874128048
-3.404126025364066	12.339701968592273	0.6237846334863422	-0.41029614247791085	0.046500961608826455
-3.3488293333994186	11.895449310153229	0.5808865033081221	-0.38733616901365303	0.042170160579358726
-3.300315153385468	11.14083500028607	0.5100755244828972	-0.3494548077027183	0.03269729876169368
-3.9511621749674837	15.271050023970451	0.8528767395888979	-0.49573522371584966	0.0833339266470544
-8.244373317370188	14.628658956740194	3.524830523596726E-5	-2.8252438630329496E-5	-2.0312896727665502E-5
-8.208489142862772	14.204433859089825	3.431715112074396E-5	-2.7225363493586218E-5	-2.0253208001708943E-5
-8.193734077492797	13.966873422743047	3.380382233091347E-5	-2.664246668664333E-5	-2.023861864486043E-5
-8.232676222944097	14.462837941075223	3.4883426212037524E-5	-2.785805303073756E-5	-2.0286661710663543E-5
-8.19035693955016	13.837323106092928	3.3529358014229E-5	-2.6310216604381194E-5	-2.0246933325834796E-5
-8.113167709168138	13.369167772280294	3.247765493446543E-5	-2.51482537491974E-5	-2.0113648317878436E-5
-8.077142174814208	13.181783020574018	3.2050420869712467E-5	-2.4665408404511258E-5	-2.005255387120729E-5
-7.967407351985131	12.816549861797377	3.118565122639122E-5	-2.3760701316883496E-5	-1.9834009973722816E-5
-7.4202031915344335	11.241546128091116	2.7329152111831982E-5	-1.9768349170739785E-5	-1.864277568918225E-5
-7.380855782333087	11.139150568907128	2.7067028083287073E-5	-1.949257280276857E-5	-1.8551972960022566E-5
-7.603903539139292	11.751642921695533	2.858637193250001E-5	-2.1072190726229065E-5	-1.905157171841962E-5
-7.696154479064555	11.994745340563997	2.9192946536431646E-5	-2.1686640815759965E-5	-1.9260650482261397E-5
-7.744684776673163	12.145936214046198	2.9551355640647227E-5	-2.2059014546112267E-5	-1.9361318985175032E-5
-7.337783016568444	11.036160898112158	2.6793802831283467E-5	-1.9212172657871122E-5	-1.8447829453022266E-5
-5.478513842259125	7.328297301269693	1.6765695992621235E-5	-9.361015460800059E-6	-1.3850212547103645E-5
-5.496335515484936	7.350666297835906	1.6836471606627485E-5	-9.415853814882698E-6	-1.3894906583885368E-5
-5.513292533723025	7.373441024034741	1.6906811279932926E-5	-9.4775460660458E-6	-1.3936991046287245E-5
-5.7782594324877365	7.704138241466704	1.8022041083669295E-5	-1.0349957048121764E-5	-1.4652672862726062E-5
-5.226288884072366	6.97442447090005	1.565879206207259E-5	-8.340757447953065E-6	-1.3200778339966493E-5
-5.1320395346395955	6.880771446866525	1.5312750925195328E-5	-8.099432341672994E-6	-1.2954327928839914E-5
-4.981658732436152	6.746084424883188	1.4758700405566214E-5	-7.705917589766652E-6	-1.2542233038193598E-5
-4.872230788355059	6.663668971542325	1.4367119577511748E-5	-7.469968234638122E-6	-1.2234647410800315E-5
-5.95993806317256	8.088641025459268	1.902791638137796E-5	-1.1475705500328037E-5	-1.5088404274275442E-5
-6.156106083074739	8.43849134717127	1.9979876982105672E-5	-1.236681035626987E-5	-1.5570751607994086E-5
-6.3622803987511345	8.893710900037291	2.1166489659767056E-5	-1.3634398934930373E-5	-1.606789691207707E-5
-7.037730777065047	10.279206689455364	2.4855228558031484E-5	-1.723418407990745E-5	-1.7728887139072913E-5
-6.511291309796823	9.166024915663732	2.1909483993809375E-5	-1.4293521024603306E-5	-1.644719626580088E-5
-6.961309529005052	10.091919377967345	2.4382187905403058E-5	-1.6753064441375556E-5	-1.7551875894503955E-5
-6.976746835639336	10.11701394282087	2.4450220023220334E-5	-1.681178640378983E-5	-1.7587823082586374E-5
-11.149672852779776	19.026028297048256	0.19107879186799537	-0.04893304786652209	-0.11687174569996502
-11.177286946315288	19.099277703541333	0.1921424473843369	-0.05082394971240561	-0.11742697570056249
-9.18227086019565	22.941744559833715	0.182410558739816	-0.13640896438796896	-0.07388545599157316
-8.933979733519063	23.042297787756027	0.1785700056421429	-0.13860957637974725	-0.0674804593321837
-9.497726748011418	22.723004536194928	0.18574542538454833	-0.13123979640344363	-0.0812737195362655
-11.201816179455392	19.362671115833425	0.19356740806943812	-0.05683818824227461	-0.11754196318495706
-11.022193536741858	18.71762456011473	0.18671041069376215	-0.04152987238942871	-0.1144668598292238
-10.948655511422155	18.634752597804788	0.18403047440098774	-0.03914820866216706	-0.11275387737485407
-10.739200803101152	18.414265673982754	0.17686753601210953	-0.03333831259687202	-0.10811659472697623
-10.426129079411938	18.242868662510936	0.16521800479797355	-0.027854420620306183	-0.10042821341486034
-10.351495060601314	18.19934593348884	0.16246443933784643	-0.026604819999752324	-0.09859628044104504
-10.276659955502009	18.164399203559437	0.15971601325760584	-0.025527073223617365	-0.09684036920519747
-10.051706148564318	18.092298620546728	0.15091565343573968	-0.02292017550464188	-0.09094088506870909
-11.220597943108505	19.547650220008503	0.19456056448954334	-0.06100414353732706	-0.11760728722145515
-11.213232813518047	19.613678726955158	0.19459716747069725	-0.06227538221328423	-0.11743454389811478
-11.167862918473158	19.983763373685665	0.19503265445522744	-0.07057247837661351	-0.1159964982883861
-11.119734753615504	20.180895538942224	0.1949751329602417	-0.07451118217423619	-0.11510589055332279
-10.889962382093142	20.81510177874138	0.19376322003705623	-0.08808988463767536	-0.11015406850963683
-10.989883259185685	20.57314650704364	0.19434725025356195	-0.08320282110793402	-0.11204625986833272
-10.670647697607485	21.25443563231954	0.1927350376735216	-0.09772334456743483	-0.10559323399817368
-8.656589193032165	23.077778160673812	0.17268356454595699	-0.1389451015528866	-0.06080339676510049
-8.262164632393056	22.97490850022338	0.16134895615865963	-0.13499324814185182	-0.05034777094134356
-8.093510801985081	22.896766634500132	0.15596286266919848	-0.13249645702702118	-0.04628373614409667
-7.68989912608717	22.564207698669875	0.14024967397150967	-0.12190206822768374	-0.03568071890079426
-10.61906467426591	21.352055718189742	0.19249769162309713	-0.0997011217264005	-0.10470469772026245
-9.936768220586934	22.310409278173573	0.18955335703007856	-0.12160802094890567	-0.0910515798228234
-9.627937960973474	22.62487940796674	0.187287298302822	-0.12904792726166803	-0.08415377618160313
-9.573169961095976	22.676544366109272	0.18679263548953126	-0.13022483503955518	-0.0830060849507529
-10.134279956953314	22.058148587414195	0.19021732905713895	-0.11554109496701033	-0.0953079693864417
-10.304582249602808	21.836678921374176	0.1912450548579802	-0.1106080524272948	-0.09861300720424848
-10.555587977067566	21.45179651669559	0.19212564317690264	-0.1017670210851529	-0.10362493718972016
-9.871150253323467	18.04329134881533	0.14401827694307429	-0.021142349931483284	-0.08652857649881782
-9.4491510421968	17.986087424675254	0.12621036412255487	-0.017640649071057078	-0.07517040980125651
-9.39405468440286	17.97674307009461	0.12392981720499827	-0.01722271472097124	-0.07376183232262472
-9.318824933668623	17.968766098777905	0.12056785310855295	-0.016647173611627035	-0.07170718744102528
-8.866655676614846	17.930756511797174	0.10045281860828394	-0.013529631598753821	-0.05906977297839948
-7.460370084706861	22.326890903804703	0.13086765823467733	-0.11510793760466528	-0.030589030043721672
-7.181921823170052	22.004421546653404	0.11821992156963179	-0.1048569184603598	-0.023758339053585938
-6.980050576019263	21.793148493492453	0.1101925369044279	-0.09885530943653638	-0.019490109516358635
-6.576542696581086	21.409318391621486	0.09490692596676378	-0.086811966817845	-0.010170648546376232
-8.591810565175942	17.924390418426363	0.08721828115431672	-0.01160345011673075	-0.05106684865764867
-8.160987566235585	17.895824611247768	0.06441836056926822	-0.008460461482057383	-0.037369953400321725
-8.427526747689353	17.911776804777684	0.07868996116468803	-0.010433280090690751	-0.045964189103587516
-8.540982568507179	17.920050757602066	0.08480045550491215	-0.011270142097438023	-0.04961250675748219
-5.864615339578987	20.755750631962357	0.07185243232472632	-0.06730787613955799	0.0051490387881715114
-5.543802938210256	20.38074487517408	0.06072088110625588	-0.056015151898067585	0.011467165108958823
-6.504364858334945	21.34437545298176	0.09250126653148372	-0.08501289753672185	-0.008764730148303203
-5.970918121132899	20.87023242852833	0.07536438783804042	-0.07033681315266517	0.0033003077426888992
-5.171797381464162	19.89737251545445	0.04883610775406197	-0.043913432582785836	0.015949872033763742
-5.0245480447987125	19.683822661130662	0.04373009427997362	-0.037963558245841036	0.017941961209764358
-4.900152014728899	19.401774462066626	0.03837337387806391	-0.03200438638722711	0.017782662616191193
-8.045165203849148	17.895237150670994	0.056184818315788004	-0.007347839741773153	-0.03238245858482642
-7.828330068792466	17.887207984644846	0.039803399222689925	-0.0054937362078929085	-0.02288218220069207
-7.588389628929521	17.819549385161938	0.009422837855255597	-8.733962826605866E-4	-0.005460924575023725
-4.683175416995011	18.92056128922509	0.029856827921510037	-0.022494661911025244	0.018415094186093637
-4.557131527726211	18.533459102138394	0.024673539918064626	-0.017596138986985192	0.01676548649868831
-4.377707594286538	17.57417867700677	0.012799707424208204	-0.007237467562092544	0.010499857608458034
-4.375950900357417	17.526057226949376	0.012109332569092371	-0.0067177283370189874	0.01003337420854934
-4.484941864981501	18.19838652331461	0.019532591944586536	-0.012479433231165932	0.01486560027661973
-4.372825752777866	17.497105804998277	0.011814428864575814	-0.006569286006919209	0.009783048523991072
-4.260063754969469	16.957122878843833	0.008447869792734729	-0.004307548733557253	0.0069192607934506975
-4.2543796491463395	16.88173839584814	0.007929354783042112	-0.004052100461934896	0.006454456595784048
-4.172479120773178	16.325671413989923	0.005830857918752954	-0.002652037070671535	0.0045150138041794696
-4.151871519508384	16.155447405066244	0.0051568425880641425	-0.002188947289411458	0.0038872104834429414
-4.144035245207647	16.121454065378032	0.0050979802810235736	-0.002135455381233622	0.003821154038249432
-4.072421898747817	15.289956430567175	0.002960661265078642	-8.019756703088384E-4	0.0019289253863110029
-4.095328121705499	15.489697359268533	0.0033518930518997587	-0.0010511196807695368	0.002228814021560905
-4.118480058777639	15.68595857984359	0.003915613345511071	-0.0013596381083772367	0.002715647505788613
-4.140149876500907	16.06180723438685	0.0049406295316480235	-0.0020407511025241094	0.0036852581634170215
-4.179593610389492	14.862900564725685	0.001962601955260083	-2.7199673119009143E-4	0.0012275754743760324
-4.129583690004605	15.034457843656845	0.002354414193821557	-4.4811479882685536E-4	0.0015095003477907164
-4.332504046130264	14.727261534199787	0.0010409488152448544	-2.0134139731175872E-4	6.737897024851053E-4
-6.864381120883843	17.824925970386563	4.1891273145198445E-5	-3.5646752386129985E-5	-1.7314359333202717E-5
-7.111456277637915	17.862901719600874	4.2093081862268786E-5	-3.574721948345479E-5	-1.7934655066321318E-5
-7.361730330183262	17.815658423143518	4.2080654559766825E-5	-3.5623079479502374E-5	-1.8560521769603396E-5
-6.699631952192596	17.790187728061333	4.1727416219159164E-5	-3.555815229232958E-5	-1.6901837814882256E-5
-6.471535900809904	17.65611081898578	4.127807203747206E-5	-3.521154594828401E-5	-1.633417407892944E-5
-6.01856299486931	16.965651538393175	3.925257739227223E-5	-3.351890416137643E-5	-1.5215798201137972E-5
-6.018217814642384	16.964954947243214	3.9250587142605164E-5	-3.35172138290578E-5	-1.5214944250661684E-5
-6.192614293475787	17.31914560580889	4.026193492018934E-5	-3.437033314820595E-5	-1.564517032486042E-5
-6.358826975092747	17.562077889890872	4.098151264634995E-5	-3.497699283394476E-5	-1.6054059228610947E-5
-6.018066056155799	16.964687362149334	3.9249824953589574E-5	-3.3516581331978584E-5	-1.5214560301072209E-5
-4.908304538333134	14.969355025422521	3.3572275983272236E-5	-2.8845146385960115E-5	-1.2399724041897055E-5
-4.894965705707698	14.956384548239772	3.353160795322219E-5	-2.8813310280202566E-5	-1.2365926303423511E-5
-5.522668475480044	15.89108446419409	3.626863720174051E-5	-3.1020601379643604E-5	-1.3982288699252961E-5
-5.590293973325887	16.02332329799043	3.6640419388166964E-5	-3.1325283125798335E-5	-1.4154868490348169E-5
-5.62503595550961	16.102423683804165	3.685819847598788E-5	-3.1505890080858326E-5	-1.4239498658837872E-5
-5.79838945170203	16.47567517825189	3.789414044846254E-5	-3.237318474285384E-5	-1.4673940006389542E-5
-5.818300420163335	16.518599132988257	3.801159623774316E-5	-3.2471458063131243E-5	-1.4721210511659559E-5
-6.016563718580136	16.961325465432818	3.92404867483933E-5	-3.3508722583138965E-5	-1.5210832821796765E-5
-4.911331118979538	14.97328547513143	3.358423083462154E-5	-2.885467405947505E-5	-1.240767536660348E-5
-5.0735700023776875	15.16993664121582	3.4182476219578046E-5	-2.932690113859568E-5	-1.2827155335058148E-5
-5.223708594183212	15.375437594116095	3.479201092034845E-5	-2.9817497997722032E-5	-1.3212011661706977E-5
-5.2244114000787105	15.376332166246335	3.479467828844592E-5	-2.9819616756545538E-5	-1.3213798332382173E-5
-5.424504479191739	15.698092793846305	3.572600948255879E-5	-3.057183069148913E-5	-1.3729470285698642E-5
-5.22565127061393	15.37825402853767	3.4800207898308844E-5	-2.9824096837056617E-5	-1.3216925688848744E-5
-4.7077301313837365	14.774519111724057	3.2963048442884384E-5	-2.8366557596836128E-5	-1.1893648011460388E-5
-4.675015183440867	14.74800878513003	3.288170781895591E-5	-2.830225173566972E-5	-1.1814267645755301E-5
-3.7658512309524754	7.028045440845924	1.2784035637720854E-5	-8.725812275432644E-6	-9.276661928354755E-6
