# Supplementary material for: Thyroarytenoid muscle fiber orientation regulates the ability to modulate vocal fold vertical thickness
Source: PLoS One. 2025 Dec 4;20(12):e0337735. doi: 10.1371/journal.pone.0337735 (PMC12677544; doi:10.1371/journal.pone.0337735)
Supplement: S4 Data — (ZIP) [file pone.0337735.s004.zip › Male/contourA9TA13.csv]

% Model	Angle8.mph
% Version	COMSOL 6.1.0.357
% Date	Dec 14 2024, 04:17
% Dimension	2
% Nodes	720
% Expressions	3
% Description	Line
% cpl1x	cpl1y	Displacement magnitude	u	v
-11.968005616002486	39.650844643500406	1.2127902312337913	2.073456135355344E-4	0.15684021856754826
-12.100925229184412	39.521184251215715	1.2112875915558068	2.0617617967205184E-4	0.15685026961735654
-11.810234379374002	39.74293127707726	1.2138553749566232	2.0817810649712443E-4	0.15683250923371467
-11.76596306338081	39.775513356632324	1.2142331119295402	2.0847209215196652E-4	0.15682988542171872
-11.47739948826791	39.862189693672036	1.215237326960665	2.0925187892632615E-4	0.15682136218054987
-11.258980847445656	39.857881496438054	1.215185682452947	2.0920845376922628E-4	0.1568196903496541
-11.716143543792246	39.796222579001906	1.214472677652903	2.0865950074908514E-4	0.15682802203690716
-11.163938214941039	39.85365079891891	1.215137239680508	2.0916501480268103E-4	0.15681912256104252
-10.796207435616262	39.85090503287166	1.2151050432750028	2.0912187866318563E-4	0.15681600135041407
-10.709496869932108	39.85039381204079	1.215098676618267	2.0911139046910076E-4	0.1568152569121944
-10.37169574884199	39.850036177539195	1.2150941945037326	2.0908742596281005E-4	0.15681224877536148
-12.13512273325702	39.460672833157	1.2105866868234603	2.0563124626768578E-4	0.1568547079980233
-12.240660142730178	39.24849072022055	1.2081299611490455	2.0371737223854632E-4	0.15687014049416387
-12.227325367848685	39.08705965880899	1.2062590929047705	2.0226600636423666E-4	0.15688103742050757
-12.205740642978935	38.979124391808504	1.2050094696508022	2.0129474350988653E-4	0.15688820831203495
-9.681369688821853	39.850002288818345	1.2150891237507735	2.090407420697106E-4	0.15680606689967178
-9.209886193231677	39.8500022888185	1.2150903393405532	2.0900516680618308E-4	0.15680184960465268
-6.503691158131879	38.96454001876737	1.2048233246750133	2.0102914526827517E-4	0.15683835493201936
-6.587351156296421	39.29642873129991	1.2086697703980924	2.0398024395462433E-4	0.15681637964404144
-6.771159512318912	39.57700815680421	1.2119192765488465	2.0647858744789394E-4	0.15679880764824508
-6.814129999907874	39.651652838586976	1.2127843134688496	2.0714301506831863E-4	0.15679408006845055
-7.229593906641747	39.84203493583536	1.214990485629767	2.0884566717306352E-4	0.15678474655366886
-7.181795837296288	39.83706132882147	1.214932895474476	2.0880016183453127E-4	0.15678466150705753
-7.033567159296577	39.76166368437849	1.2140582611424366	2.0812691136316022E-4	0.15678850317811382
-7.6946177519140235	39.85300356006798	1.2151194106535668	2.0895335998215677E-4	0.15678813343303688
-6.488283836647731	38.91091546805024	1.2042024455655753	2.005513007564979E-4	0.156841888104517
-10.243595360807257	39.850002288818345	1.2150938943397067	2.090763543802865E-4	0.15681110147906904
-9.730298368089413	39.85000228881833	1.2150895493755132	2.0904387575280197E-4	0.1568065042826094
-9.743014193148053	39.85000228881833	1.2150895148067613	2.0904496131811411E-4	0.15680661814860525
-9.085341826788042	39.8500022888185	1.2150896561176106	2.089977573236074E-4	0.1568007371802873
-7.779783738995952	39.851154726690396	1.2150994493531422	2.0893847510826413E-4	0.15678901805644857
-7.886706964608754	39.850916601280545	1.2150954349427068	2.0894239387821145E-4	0.15678998717911652
-8.209330570361047	39.849987794146756	1.2150902488102118	2.089433584167363E-4	0.15679292212245233
-8.699211804792647	39.85004545472901	1.2150928177492593	2.0896932980710278E-4	0.15679728628381467
-8.427966558711145	39.8500350871401	1.2150892803883506	2.08956936377601E-4	0.15679486831151263
-12.152615457473026	38.61822056218743	1.2008281321651797	1.980598573638966E-4	0.15691236057465005
-12.150457207342695	38.60568225439725	1.2006830258729362	1.9794738697178816E-4	0.15691319669651313
-12.146591986235311	38.58859764700979	1.2004850694844043	1.9779468846006933E-4	0.15691432773431666
-12.074238696384148	38.24828133015453	1.1965455827945894	1.9474890218355384E-4	0.15693689896542065
-6.441829287929373	38.514252064367554	1.1996095161017888	1.9702044199613282E-4	0.15686862414413927
-6.4796557750756225	38.830935381536946	1.2032753052157175	1.9984011653486787E-4	0.1568472856471026
-6.431316994593285	38.355730965701305	1.1977728222546054	1.9561348681059213E-4	0.15687938166080376
-6.415000660473024	38.12021737547059	1.195046331845969	1.9351967344564833E-4	0.15689535487001346
-12.006552716049852	37.91928976266428	1.1927333044142234	1.9181684929982226E-4	0.15695874197730703
-11.966773292852782	37.7322909897182	1.1905688912017418	1.9014937825014003E-4	0.15697114418114172
-11.899335717233097	37.41624344712912	1.18690769591448	1.8734166940875536E-4	0.15699210441793893
-11.86072968481382	37.23337054820751	1.1847913316881513	1.8571431287102132E-4	0.15700423631865776
-6.405495081109018	37.81045524455644	1.1914570499248036	1.9077317705696502E-4	0.15691647101291656
-6.3802834672144035	37.49850283645258	1.1878464933836874	1.880056734220947E-4	0.15693759952036815
-6.34327199449609	36.990127261889924	1.1819570963218047	1.835116760188075E-4	0.156972065807659
-6.3346776499635205	36.89181710192548	1.180820355627971	1.8264131628028933E-4	0.15697871808545888
-6.327277488709939	36.80573234114482	1.179824598437253	1.818827195475791E-4	0.15698454540746748
-11.839379859361392	37.12464213602315	1.1835311246657607	1.8475110452991693E-4	0.15701146515106293
-11.66031709327127	36.191536938073696	1.1727279939961295	1.7651095162763265E-4	0.1570735305086773
-11.619905720758748	35.962379473002436	1.1700783722744363	1.7449226616847959E-4	0.15708880355566196
-11.730360249335298	36.58305483766412	1.1772661767899233	1.7995627721134922E-4	0.15704744238054114
-6.248695444183289	35.88284413383002	1.1691484218928279	1.737399256248095E-4	0.15704700954827394
-6.190644674951313	35.36621719878445	1.1631656560945873	1.692189391957226E-4	0.15708185951654996
-6.146329446134891	34.860882297696094	1.157318915905483	1.6477818607021737E-4	0.15711604789156125
-1.0600869276340483	18.316100001774196	0.9661884509847555	2.764397788884613E-5	0.15820758137899
-1.0459016161732135	18.37692181363064	0.9668887216177843	2.812478554792242E-5	0.15820331067270396
-1.1744205707972624	18.153797557800345	0.964317863539323	2.635927393516674E-5	0.1582195815178113
-1.311326192584243	17.97535615877772	0.9622623827250402	2.4946687096295558E-5	0.15823286413402618
-1.386335587551091	17.922671465764726	0.9616549423963431	2.452981576633486E-5	0.15823705877223326
-1.650548821745367	17.757514160475903	0.9597539216753594	2.3223295684095973E-5	0.158250438011795
-0.9718149006219283	18.630446296863695	0.9698115869138795	3.0132132747398928E-5	0.15818539022332542
-0.9542349860686515	18.852537320770427	0.9723700047765351	3.188803513620013E-5	0.15817006526234917
-0.9467123425971604	18.932059856972355	0.9732872069239541	3.251781066373883E-5	0.15816456810894236
-0.9488912973033679	19.009058522305217	0.9741744316392462	3.312691673241919E-5	0.15815931998017752
-0.9602591937381534	19.185733594449147	0.9762118699425388	3.452352966203287E-5	0.15814732969732942
-1.0005126263859143	19.36574217623491	0.9782855988901514	3.5943753078291436E-5	0.15813533885634093
-6.05347281998843	34.07388368729615	1.1482234967673828	1.5791432010983541E-4	0.1571690893570954
-5.779746191862431	31.198536783186327	1.1149570990389552	1.329693611103313E-4	0.15736343526057017
-5.81260308842713	31.6601371096856	1.120284540833195	1.3694040833364072E-4	0.15733213633371268
-5.898916358898413	32.61341104261303	1.1313252155535016	1.4520914492528915E-4	0.1572676660946532
-5.976331308258205	33.33624786626052	1.1396755795452966	1.5147648601382836E-4	0.1572188843916958
-11.555172919712001	35.57995576034233	1.1656517503978685	1.7114597909840277E-4	0.15711431419094962
-11.427224513094306	34.824469013294944	1.156907985357128	1.6450734178733155E-4	0.1571647171724861
-11.302991741507174	34.01939293201957	1.1475885294607369	1.574889280952293E-4	0.15721852667627215
-11.26269403333529	33.74326682230424	1.1444005108910986	1.550728934369535E-4	0.15723700281033243
-10.87492360433819	31.536162433666846	1.1188676288455945	1.3594437252135744E-4	0.157384136482286
-10.79808267178972	31.096982410679725	1.1137910094649823	1.3219374901079828E-4	0.157413408339674
-10.515617328365707	29.431210118152052	1.0945401094595775	1.1783737999960855E-4	0.15752453998880314
-11.095255333576779	32.78560916869341	1.1333064945268903	1.4676895438933617E-4	0.15730085518560455
-10.374607869233792	28.677418549364212	1.0858165666602826	1.1139849066132074E-4	0.15757471473022347
-1.9007542873442729	17.670028077820447	0.958745724761898	2.2532057310432655E-5	0.15825839517675766
-2.0779141835942943	17.606247817656115	0.9580116369160606	2.2028616115848474E-5	0.15826415520010156
-2.421704394542373	17.610906476909	0.9580655213357632	2.2067061247631255E-5	0.1582665483866175
-2.5268901597962445	17.60827853304663	0.9580355795598229	2.204707879012533E-5	0.1582675580548508
-1.0157099330243569	19.441588102125813	0.97916043578922	3.654328438436845E-5	0.15813027263563637
-1.1062328150339649	19.65851365771074	0.9816607968287713	3.8251884104061963E-5	0.15811615374352672
-1.0950141199455286	19.63861486947969	0.9814314174114841	3.8095363774550624E-5	0.15811742586778402
-1.0936631912571904	19.634142492606518	0.9813798228621167	3.806000054216839E-5	0.1581177210297279
-1.2019485900933222	19.823967402584525	0.9835692297338555	3.95534548862227E-5	0.15810559583761827
-1.2626663164006444	19.90610167368628	0.9845155879079902	4.0196476758198756E-5	0.1581004579641302
-1.3479656887537845	20.02184186709379	0.9858512782822358	4.110476249925403E-5	0.15809321626010525
-1.3818036936806772	20.069240413165744	0.9863976506700848	4.1477227274707087E-5	0.15809024160600627
-1.490043238491493	20.21081153288452	0.9880312088657375	4.258573242471883E-5	0.15808141453701485
-5.495158991359491	28.68268136418761	1.085854483392678	1.1137194308316484E-4	0.15753320986783942
-5.507477156915547	28.790577524822243	1.0870977314845072	1.1228788930512648E-4	0.1575259270662677
-5.640376413522405	29.93509919763994	1.1003409919757852	1.220956210134895E-4	0.15744870237140066
-5.66674537726079	30.200894570944342	1.1034075174103786	1.2436692423150125E-4	0.15743074097582607
-11.232964758328787	33.56280133293661	1.1423101725080698	1.5349287152824543E-4	0.15724905357062444
-9.890707351552885	26.584105713780335	1.0616157960446684	9.363061003083338E-5	0.15771335665529523
-9.499209611630052	25.463046361573806	1.048667499964503	8.424962564069557E-5	0.15778653940809978
-10.251371607480321	28.08873461337165	1.0790108090068378	1.0635330662982556E-4	0.15761380687862497
-9.949856872037069	26.81141811544305	1.064244004475345	9.555638056145434E-5	0.15769835253208858
-9.409620206466	25.28683176907262	1.0466258969715319	8.278323784292054E-5	0.15779782505500217
-8.975776833099328	24.413789608181347	1.0365666485372265	7.563360664219648E-5	0.15785387145597624
-8.450931047688341	23.67686534172989	1.0280353271943288	6.961945661350487E-5	0.15789991957505428
-8.315280225053407	23.486682331666373	1.025846320781197	6.809741473211875E-5	0.1579118141332962
-8.109310669822081	23.245736403988893	1.023060588389408	6.618685836734689E-5	0.1579266185679289
-5.04821833795282	26.35030357792787	1.0589064355751003	9.166025365367924E-5	0.1576892696359111
-5.072511135861281	26.457154341834364	1.0601369749962808	9.254386327799358E-5	0.1576821382788663
-5.319014801988768	27.6151602307035	1.073516520655197	1.0228802345219867E-4	0.1576048430375065
-5.298549699956672	27.508324942348306	1.0722846210439465	1.0138962684098487E-4	0.15761199244350332
-1.6547952866665352	20.435138707303928	0.99061676138698	4.43396510898721E-5	0.15806737257616477
-1.7068462026965912	20.505043732104994	0.9914236186908897	4.4888641130320106E-5	0.15806300269592624
-1.8328638043067826	20.675856534446993	0.9933929331424467	4.622435961084293E-5	0.15805231367427944
-1.9146876228856835	20.78271581099791	0.9946263517031096	4.705941278413594E-5	0.15804565075905475
-1.9589596542270868	20.838178803681924	0.9952654297967578	4.748900940781482E-5	0.15804220591187046
-2.2267902915590323	21.173727916983232	0.9991423474475889	5.011524489966353E-5	0.15802136728526284
-2.4765836027203294	21.524027437877677	1.0031771176033026	5.284418685713583E-5	0.1579993686858198
-2.510632075597485	21.56945277354053	1.0037022883313478	5.3202099458684144E-5	0.15799653047502996
-3.4170539347823667	18.323036770820913	0.9662730104382183	2.766806690454252E-5	0.1582256994349047
-3.3613588547056894	18.26201824120377	0.9655699268729557	2.7190606321880147E-5	0.15822943368836967
-2.8302006677410443	17.7685842180935	0.9598819389084705	2.3311185455006188E-5	0.15825898630585758
-3.0213186080937637	17.882690433716814	0.961197415851385	2.4210807322181976E-5	0.15825268964890246
-2.9853774190574067	17.85333337493745	0.9608595874039672	2.398017771621072E-5	0.15825441461785072
-4.904236518511963	25.91960781073081	1.0539225978188291	8.810578833342786E-5	0.15771762898866074
-4.723668736196532	25.314951331292864	1.046947080816728	8.309432971658077E-5	0.15775760876897443
-4.604679940346854	25.051089745874435	1.0438922194213631	8.092029174285799E-5	0.15777472542230392
-4.281370486848969	24.383328411417228	1.0361982158987653	7.552251287892703E-5	0.1578179238246608
-3.2125741016240386	22.611557155864187	1.0157273241577411	6.138068663437054E-5	0.157930756783086
-3.272014261258436	22.70654698603269	1.0168214719521165	6.212688462137329E-5	0.15792472151634973
-2.5518384799861815	21.63096481182497	1.0044116012772863	5.3687504780531416E-5	0.15799264757884857
-2.8735384712196232	22.08009398368013	1.009598993485367	5.7204996535610314E-5	0.15796445739744283
-3.1756044296995665	22.556944434453374	1.0150959379035651	6.095398713453112E-5	0.15793420265078323
-4.545571876999899	19.652622560032107	0.9816030485659808	3.802169360640962E-5	0.15814371853778872
-4.424895516455141	19.524062222800467	0.9801210947096995	3.70306012372111E-5	0.1581515606611843
-3.958958611653594	19.00470136406695	0.9741305671673488	3.299112157644395E-5	0.15818337765309937
-3.8782730930382083	18.915322300283425	0.9731015404874501	3.2297762373581595E-5	0.15818885517224898
-5.025563667731989	20.107549344377823	0.9868593817020934	4.156783158619153E-5	0.1581164400496772
-5.277731362781373	20.350988119887234	0.9896600051102882	4.342718111488228E-5	0.1581017760307324
-5.606549304112775	20.6598148798465	0.9932303809545839	4.584637644117206E-5	0.1580832984130462
-6.131048509468386	21.17349677678001	0.9991461519216834	4.980233931525797E-5	0.1580523310249877
-7.17416985769136	22.198608654304337	1.0109719852334522	5.781614152100297E-5	0.15799059712179747
-7.6413332318231895	22.67125431062098	1.016444480172792	6.157909822936667E-5	0.15796207141589041
-6.9150129554945305	21.927639425126234	1.0078559774115026	5.571143224412638E-5	0.15800706217733196
-6.31895859009996	21.343154735881807	1.0011124980499644	5.1144254460420125E-5	0.15804225143394585
-6.618255579081206	21.642875823077	1.0045604197009321	5.3492291066555714E-5	0.15802415988208068
-3.6680004015474728	23.30103040805593	1.0236938486454266	6.682643545440502E-5	0.15788716353622725
-3.83446762916781	23.580833568731567	1.0269208956787454	6.907778013688617E-5	0.15786933371385126
-4.071443328978513	23.987709649252928	1.03162300809973	7.229878020112235E-5	0.15784333799102584
-7.640251545310057	17.586782544931808	4.168700109042926E-5	-3.521414958039818E-5	-1.9153155308821906E-5
-7.509356374993602	17.79911102953117	4.226042861062043E-5	-3.575987478131866E-5	-1.8940059950242092E-5
-7.6989388334005735	17.4903691638282	4.1442734809512554E-5	-3.497968794136801E-5	-1.9253110186708594E-5
-7.762103216471637	17.30759444679789	4.098494247898099E-5	-3.453034862757008E-5	-1.935320695166544E-5
-7.821162534822876	17.152686250634986	4.061230145145164E-5	-3.4155904068519816E-5	-1.9454979873880577E-5
-7.87221896818102	16.9473112831706	4.013449540475672E-5	-3.367084630571372E-5	-1.9541262991016715E-5
-7.921170402924522	16.753942907049066	3.9688206161713315E-5	-3.321284132470366E-5	-1.962530300689011E-5
-7.9783869673286425	16.470761822820492	3.9061944398213356E-5	-3.255883130063825E-5	-1.9726755373626852E-5
-8.003886469325913	16.357472230499454	3.881328615925307E-5	-3.2294122502844226E-5	-1.9774203224976534E-5
-8.041803974825056	16.197407590250943	3.84852484877109E-5	-3.192872383690907E-5	-1.985598560578183E-5
-8.11957094103931	15.808141817188318	3.7681642319052697E-5	-3.1043990500685636E-5	-2.001743141720191E-5
-8.094241908274963	15.975737091845481	3.802352010020579E-5	-3.1420812538241904E-5	-1.996185471512932E-5
-8.149959289733443	15.594634263864748	3.724621720240064E-5	-3.055840167882683E-5	-2.0084830915534707E-5
-4.487015489615116	14.591722761896559	3.251792299071298E-5	-2.8068623000261774E-5	-1.1329708428318953E-5
-4.416731324563106	14.512870608922288	3.228881957760543E-5	-2.7879365837135232E-5	-1.1158054302198176E-5
-4.329055028394281	14.412978776001905	3.199194486446626E-5	-2.7633211227873535E-5	-1.0938919560214376E-5
-4.19303203891211	14.248275933735142	3.151062505210259E-5	-2.723292231496309E-5	-1.0600430131368047E-5
-4.178965322518646	14.23024927967746	3.145702443421722E-5	-2.7188098507368005E-5	-1.0564542720354201E-5
-8.208595369810979	15.125877972768416	3.6356686465655345E-5	-2.9536151521880356E-5	-2.0239993371643136E-5
-8.250106284083648	14.883579494882824	3.593962841038224E-5	-2.9036977964103584E-5	-2.0339032626101673E-5
-8.184763342662869	15.304083214581624	3.668881867947092E-5	-2.9918376972995938E-5	-2.018068143706448E-5
-8.194040568253598	15.203367992185502	3.6490913498411597E-5	-2.9696515621680767E-5	-2.0205284293753805E-5
-4.009503675450382	13.95499929048619	3.067457950008066E-5	-2.6523728548669984E-5	-1.0136299968783668E-5
-3.967321215997023	13.879167246534847	3.0454242580111E-5	-2.6335327221989455E-5	-1.0025242617787603E-5
-3.8768075373306097	13.684183745503944	2.9896617942376383E-5	-2.5859895472944647E-5	-9.786040438410818E-6
-3.8285567068758617	13.577304042901428	2.9595801876096858E-5	-2.5600596296923394E-5	-9.660650885035152E-6
-3.679175518096213	13.165512678706849	2.8430571072315213E-5	-2.4592437129672084E-5	-9.255380305140815E-6
-3.5952780276413945	12.848827743115857	2.7536492244758343E-5	-2.38194549942E-5	-9.014785526880137E-6
-3.8035301168690907	13.511178334388502	2.941135529390818E-5	-2.544289769264916E-5	-9.594867585936854E-6
-3.5706258476984103	12.751547870197772	2.725817547261543E-5	-2.357407720213864E-5	-8.941590439253348E-6
-3.536337058362929	12.508568926206657	2.6562919494647117E-5	-2.296443277093057E-5	-8.82185954821564E-6
-3.4943523373487664	12.217884679130231	2.574232858474049E-5	-2.2242235967794744E-5	-8.680896713355484E-6
-3.476217738039166	12.051206781698731	2.527234147172034E-5	-2.1832795001768285E-5	-8.614981964438557E-6
-3.4381043775288846	11.707787309160882	2.4278739484449844E-5	-2.0946187988235715E-5	-8.468289707536497E-6
-3.4175141432913065	11.442487558596586	2.3528493603762474E-5	-2.028159443945897E-5	-8.38421045898299E-6
-3.390535492772293	10.959938069747185	2.214611228591009E-5	-1.9036238622893403E-5	-8.250321941569246E-6
-3.391605607580326	10.637069694303245	2.123103453470117E-5	-1.819746759501224E-5	-8.210701285956553E-6
-3.3957072198915474	11.125983907025887	2.2610269259094346E-5	-1.9453934977347265E-5	-8.28244355137889E-6
-3.3933099091125833	10.454525891479044	2.0711632471440813E-5	-1.771601133135046E-5	-8.18890746434446E-6
-3.392748642497309	10.363320317554606	2.0450228757251405E-5	-1.74711928756107E-5	-8.175266032540481E-6
-3.3881777990103163	10.052022617744685	1.9575149556155856E-5	-1.6654783474489628E-5	-8.13072052672074E-6
-3.379931059854188	9.65560915900371	1.8463767905577145E-5	-1.5605338217852756E-5	-8.074960718697885E-6
-3.38003327420144	9.645525660619372	1.8436303615562512E-5	-1.557933083094846E-5	-8.074483079145416E-6
-3.380411775956053	9.63612711841371	1.8411593969224978E-5	-1.555536958373785E-5	-8.075072210912759E-6
-3.4070943292007656	9.209820550583608	1.727198400354558E-5	-1.4422194138157673E-5	-8.112581929349885E-6
-3.4177904844649305	8.97279793026408	1.6661647644777175E-5	-1.3802560364010814E-5	-8.138640308771158E-6
-4.670507470987797	6.528342318175511	1.3739204948368284E-5	-7.177472092058389E-6	-1.1676983852199855E-5
-4.472672713765167	6.53165408154053	1.3250721855003081E-5	-7.205547359559068E-6	-1.1092117356888128E-5
-4.296096768007061	6.564113874181485	1.2950111305868657E-5	-7.329367739174004E-6	-1.0639163884642505E-5
-4.1907677441120486	6.6201318525786546	1.2796966136931648E-5	-7.514585338298222E-6	-1.0333787602351626E-5
-3.42823364007561	8.77881073484247	1.6151270506460166E-5	-1.3277969765190319E-5	-8.153743761669284E-6
-3.440421539484517	8.631632878187974	1.5784129097073536E-5	-1.2889054793444455E-5	-8.182244564537015E-6
-3.510174069952668	8.051882576425108	1.4427093411241115E-5	-1.1374718941102033E-5	-8.36414642347186E-6
-3.4654247941708625	8.41479710425795	1.5267814093506076E-5	-1.2333311283664647E-5	-8.245315666731659E-6
-3.519325274558982	7.974355231943207	1.426058189043259E-5	-1.11794500670031E-5	-8.395484111333366E-6
-3.8048036653298265	6.960169305120867	1.2767522585289754E-5	-8.60377949036521E-6	-9.364310067752834E-6
-3.942941641067294	6.809098812242506	1.2686175692938995E-5	-8.112114129860201E-6	-9.71456965834433E-6
-4.081244662082278	6.715380176995773	1.2795139186868349E-5	-7.853274964674287E-6	-1.0068549317182666E-5
-3.557899482821399	7.6388476831782866	1.3649624290352043E-5	-1.040536176909745E-5	-8.568256329806788E-6
-3.5506928691402093	7.692857622749482	1.3699983101331933E-5	-1.049126820671915E-5	-8.516393819110082E-6
-3.535122007221198	7.8370201875805385	1.3988578494503811E-5	-1.0841397960557811E-5	-8.46001242243689E-6
-3.5827478111781415	7.560437912809053	1.3508344640273248E-5	-1.0153828533788258E-5	-8.653554107274233E-6
-3.656557182300242	7.31345080673359	1.317156717293123E-5	-9.541017257059184E-6	-8.924947154989033E-6
-3.741595319822733	7.091603710798701	1.293754867501249E-5	-9.023345959468943E-6	-9.195068384380906E-6
-12.48823622079036	29.318127189803445	1.0569370860830207	-0.29960753309512006	0.9880458597662684
-12.301573729696075	29.291730374054282	1.0289856958904298	-0.3113242660505555	0.9721864280518369
-12.904182385341631	29.37659805299116	1.1304797006322358	-0.27592288039948704	1.0073592270191556
-12.704310573905445	29.35687813300677	1.0924287456546158	-0.287641271647183	1.0004311408361428
-13.215739023882737	29.375039723105594	1.1903930628302632	-0.25912580797691315	1.0059205249847278
-13.289816212405814	29.38416912499247	1.2073724273191058	-0.25572772620286377	1.005619744793264
-13.628735756055638	29.408293625969595	1.2770401458800316	-0.23738602459266017	0.9908725546935533
-13.761313265189306	29.420327221129604	1.3049613472895674	-0.23070989164430541	0.9854628650955036
-13.789831291953012	29.42263826529943	1.310056007439946	-0.22967680647769928	0.9835945177521892
-14.193507593470319	29.351006338599753	1.3802573897916235	-0.20376337516433152	0.9474475706973859
-14.343065600888547	29.30623263263965	1.4019925900674615	-0.19069457152994118	0.9334085715917249
-15.169871121939503	28.7024294022831	1.5659961723371287	-0.09505992538167736	0.8906117185902724
-15.025976096323706	28.826575538617305	1.5351049306744944	-0.11022417274117163	0.8960700880543357
-14.704342841257393	29.099582909420015	1.4683350802715953	-0.14650684856018448	0.9097291541530451
-14.77814405518191	29.048154888872233	1.4815498842497754	-0.13698098013915638	0.904945995984457
-15.194930389272562	28.670268692680192	1.5725716332269237	-0.09315093078777183	0.8899252376326309
-15.552436058935607	28.262388145106144	1.661336528507909	-0.06977406036491607	0.8759123623280026
-15.65870487864321	28.128694460225432	1.6888763095463006	-0.06336685109578777	0.8714923933769889
-15.420870685895718	28.414489982476084	1.6286676282366126	-0.07541998264873172	0.8813549850642328
-16.14669845066415	27.534817692946177	1.8032142969644565	-0.062280101250527034	0.8331893032626616
-16.18902508127296	27.487365967844962	1.8119444267242417	-0.06317361578178717	0.8283655057724914
-16.090879730623392	27.60512583812312	1.7900052376944897	-0.062153510620551015	0.83797105132562
-15.906983759261689	27.83045491742547	1.7480606616612628	-0.061027956360304704	0.8542233637244852
-15.78801336657089	27.974288039163056	1.7201427661004085	-0.06089654775270294	0.8628679414584679
-16.4224657835804	27.241242221715776	1.8521417116347951	-0.07252684587674092	0.8021794757229772
-16.636541644582238	27.015574682657572	1.8787058568745398	-0.08058199695898682	0.771424129101071
-16.701862721366762	26.948993088668995	1.8826023054041765	-0.08429232516923246	0.7615446783368526
-16.98192097775023	26.67928029930171	1.8893049818168626	-0.09868188233863898	0.7237310289886811
-17.086567607533095	26.586911131348927	1.8859372935905858	-0.10559253992727652	0.7121479016488961
-16.810764952407226	26.84442366016748	1.884235740523144	-0.08997392913241507	0.7471684347464587
-17.316197999609905	26.352544552541893	1.8685146582933276	-0.12618985955464626	0.6978178357821343
-17.45518464052986	26.210110438215963	1.8571119569536145	-0.13709305753981513	0.6919559228407663
-17.722095738557805	25.895382301413925	1.8350271377584393	-0.17729914744471825	0.6969060008819589
-17.72264017583542	25.894744071275742	1.8349743312589197	-0.17738102792993696	0.6969141039242995
-17.932597821946576	25.11386146747848	1.7832043072069712	-0.300179987657356	0.6873127009808585
-17.907096306050956	25.00313633884308	1.7737461976123698	-0.32308968143834976	0.6777121783509423
-17.75267320881764	24.32471147247125	1.7135863789191033	-0.4648490384374643	0.6181990744762178
-17.92944471255859	25.1306830888716	1.7840815171900284	-0.2976749601763199	0.687488865283987
-17.722777975835573	25.894232143167198	1.8349296806538657	-0.17747464077297037	0.6968984830728961
-17.728945142955695	25.871483784810497	1.8334319531788121	-0.18104582488377716	0.6966275082507952
-17.700264955727473	24.192801294244298	1.6971905722055498	-0.4969666571323325	0.5916692450228062
-17.492893227235577	23.675149455238873	1.6346753181754743	-0.625042879382412	0.48821263890475664
-17.219818972655105	23.051350814888384	1.568140896647152	-0.7760256691103868	0.34792054453426885
-17.213682929786287	23.036984749786797	1.5665140335124637	-0.779452715693172	0.3447432538116602
-17.20651458505761	23.021889840621302	1.565210941953514	-0.7832266219987596	0.34101847992653905
-16.72944438496599	22.0265670999435	1.491997449905932	-1.0207026999331759	0.08739303380992745
-16.772330573218266	22.113599037757318	1.4973577720813207	-1.0013515142897245	0.10967403981925186
-16.97378539565523	22.529669064239176	1.5217471828349396	-0.9052712149865211	0.21609649599000869
-16.69878402350933	21.97001521221032	1.490991370387927	-1.032448157241245	0.0730554090402422
-16.44523432072541	21.481646309928003	1.479816301160719	-1.1360892674155971	-0.04992860462427403
-16.38784636008633	21.382208809377225	1.4819061504080784	-1.154970266509949	-0.07498320539795725
-16.10429654720809	20.90765006213037	1.4868257668175922	-1.245655392444642	-0.19965246346205623
-15.229590069694847	19.59839917871314	1.56369778057064	-1.4106648105331643	-0.5460232065735058
-15.573303162172023	20.08692966262294	1.5282811994301986	-1.360893006995103	-0.4181433872981978
-15.762739830454272	20.369577854236137	1.51208325157319	-1.326002227445592	-0.34274201095911483
-15.676053214728174	20.229671015614727	1.5186243504502415	-1.3470184073967157	-0.3800068902110176
-15.004965242227517	19.29705702264412	1.5796146730052736	-1.4127392723232788	-0.6227329096408845
-14.347740685004595	18.43237628944785	1.5439364580330481	-1.309488971664913	-0.8065032929674429
-14.71316053352021	18.903140185799252	1.5868749598726508	-1.3969002383889464	-0.7257061365686128
-14.112301424219844	18.14085757339455	1.4852013017209273	-1.2254487380743841	-0.8381528404430588
-13.786968016309958	17.746840232171802	1.3641020659132637	-1.08896643846801	-0.8201922932087162
-12.572484095421888	16.31238607204104	0.8004066685746949	-0.602999971215715	-0.5237833157539932
-12.73923093656964	16.50237005974189	0.8789733591998485	-0.6672866725510304	-0.5694345428993516
-13.149721100590622	16.985383718836303	1.0733666862160558	-0.8320126702855383	-0.6747219066665975
-13.560443943361147	17.474962802260926	1.2608196146217043	-0.9959977863360467	-0.7715971604927536
-12.433087863224218	16.142914163274668	0.7340650306562342	-0.5503150158993848	-0.4835910285002338
-11.67886765718853	15.130655135953049	0.3840572287846369	-0.2648112071727211	-0.2759870680640498
-11.370603754574383	14.616160191779192	0.2437003294973751	-0.1417017138428226	-0.19741118513070208
-11.928279318244115	15.521235666230787	0.4963672861318511	-0.35912454919705084	-0.3412523038601676
-11.098102119973685	14.067276715400904	0.14796110762419074	-0.06721895649558154	-0.12925452053272282
-10.94829922258624	13.75778922441979	0.09577949899414717	-0.02676593821977707	-0.09093733937151215
-10.566136973193167	12.955069884045642	0.03244601807946877	0.006690053882453508	-0.028117230921761376
-10.528617101577506	12.869997651759531	0.026364034588477858	0.00918657984717873	-0.021886834111233693
-10.125844678960055	12.03212679724241	0.010485074648613424	0.010379027498650594	2.0680751094994822E-4
-10.205786830641387	12.200371242765215	0.01356255395060192	0.01002394058096024	-0.004261999307514032
-10.11776374681346	12.014636087480781	0.010477779731472289	0.010251410822187978	4.820842476802125E-4
-9.799033203597945	11.32040592221854	0.010833697638617048	0.007921825856215448	0.00533704043003348
-9.732454220074882	11.174895810343436	0.009826625298154505	0.0069300323262306285	0.006882462967152208
-10.081694286405995	11.938670646469957	0.010306931209305164	0.009900965249167028	9.749315159612363E-4
-9.419861471494833	10.505758447346915	0.006190484666658365	0.0022738383014912896	0.005249046543643819
-9.39945834397536	10.463080013210769	0.005982315683635846	0.0019688410766911762	0.005079834661291444
-9.362989365785312	10.388561145610026	0.00562014815516543	0.0017743243047003085	0.004812434908509622
-9.15485933130238	9.94585479357356	0.003911089049297449	3.304355687174039E-4	0.0031076637497420576
-12.250739993292553	19.150604908283345	1.8527547909760216	-1.6298942442121434	-0.66934829843352
-12.385666050996104	19.229462944007324	1.9525587129157636	-1.6926873774275792	-0.7289080374972721
-12.018444755085756	18.995911937273455	1.6455089527951805	-1.5041344279285644	-0.5525675417688853
-11.827571680933026	18.805921238230237	1.5567528988816022	-1.4405073088178626	-0.49478058876737074
-11.71378598197753	18.69006222155872	1.4966683226112951	-1.396380191329525	-0.45913025196649265
-11.489121580415649	18.312221504949157	1.3545066414545512	-1.277910369834375	-0.3813909536442912
-11.42092816915265	18.202424829191397	1.3130251596911087	-1.2426064519914652	-0.35953322982378794
-11.137081940903064	17.673975351763787	1.1150816769693888	-1.0654699197967674	-0.27591990967674335
-11.050577560623434	17.52903972488271	1.0583069866573238	-1.0143046145816215	-0.25268844764191073
-10.900173758069224	17.228821915447778	0.9397007739185234	-0.9042858897759797	-0.21525500753644702
-10.59407257662658	16.86993613536655	0.786549848064312	-0.7614773774726955	-0.1607565276336391
-10.4015251414116	16.663994998799538	0.7006671000559205	-0.6802232449618173	-0.1330826867877618
-9.980308680915373	16.24426542990552	0.5268326453398833	-0.5137247811595776	-0.08393286341322864
-10.52456597891735	16.788877057884427	0.7525471069917804	-0.7299347364968839	-0.14771965824265537
-9.215934750579713	15.702403997568886	0.2989813751573659	-0.2885319505932451	-0.05221964411588051
-9.506635524164235	15.916651407254937	0.3870724676572189	-0.3776839113353485	-0.05193917533136569
-9.713477904294042	16.0562870014233	0.44771149643816754	-0.4370872790415008	-0.06403539529573227
-8.987328542896977	15.535943891824608	0.23381961885157068	-0.22257380986241404	-0.05070403991951648
-7.038155536202357	2.4161328913912485	9.875695519978784E-4	-8.030937545251019E-4	4.2345089693546017E-4
-7.218271698777633	2.47634434863711	9.581663367677822E-4	-7.902400019774804E-4	4.330517897511122E-4
-7.402921517489648	2.596088343862585	9.253363140813422E-4	-7.784481500729547E-4	4.338522306085597E-4
-5.610926604361966	2.56874897195521	0.001175386675109684	-8.391780719906588E-4	3.266453075357667E-4
-5.791192046184306	2.4885541575675454	0.0011676666073408002	-8.470982409664492E-4	3.4591681480479984E-4
-6.090991914769232	2.367770791599311	0.0011365078919918544	-8.502487219100563E-4	3.6832912920700553E-4
-6.223300720670824	2.365865245728654	0.001123085278131591	-8.473347177257065E-4	3.8342163622330776E-4
-8.524776938151282	15.280293075065625	0.1748887660192386	-0.16305164339570996	-0.053027521878476036
-8.5390176621	15.301185889469425	0.18472087080694388	-0.17233350983575813	-0.05587351879882112
-8.574275941324595	15.320887483760043	0.1887591969985329	-0.17640050635994403	-0.05578746005011756
-5.2268760988311245	3.1984387632370352	0.0011176015450105109	-7.801931248833233E-4	3.054396281361554E-4
-5.323022364028059	2.954304032548915	0.0011492136571297378	-8.038286665326901E-4	3.0899887626179966E-4
-5.411391041049513	2.8046470279535036	0.0011616056552997715	-8.158515360152934E-4	3.133062792782483E-4
-5.361270108912003	2.863813885716368	0.0011597806454226455	-8.112372600769494E-4	3.106868194357812E-4
-5.176470922340737	3.3654332504811606	0.001088867510908702	-7.624039166773825E-4	3.008652455990926E-4
-4.997438755280889	4.032636318053695	9.797733622906955E-4	-7.016450755259804E-4	2.796230081379663E-4
-5.108994509801874	3.6116460899580636	0.0010499701099744537	-7.413107218523637E-4	2.952450525829576E-4
-4.991774580661376	4.054261353979088	9.763828108720112E-4	-6.999496917418559E-4	2.7878676842353004E-4
-6.53602006808163	2.347293243898074	0.001074622499029612	-8.335164807670597E-4	4.0486557547522565E-4
-6.871423256057571	2.3759082864320638	0.0010198598576324422	-8.142471968117545E-4	4.2205481011198064E-4
-6.725008134174486	2.363972974785624	0.0010455568785021833	-8.229961557431125E-4	4.162413549378427E-4
-7.498445287702315	2.6504749625169852	9.07857004121069E-4	-7.72107330812261E-4	4.3404111759822036E-4
-7.543394316053332	2.6908233254228815	9.010353792329174E-4	-7.706814193236293E-4	4.3231599216581745E-4
-7.714537633122486	2.9137762658493207	8.803926836630657E-4	-7.599806231730821E-4	4.3712961043617337E-4
-7.7891268079090406	3.0564766598021276	8.786610168259926E-4	-7.606375483297914E-4	4.3839359388101514E-4
-7.80527300412054	3.4063802626319237	8.864054332277883E-4	-7.550356951137472E-4	4.6052308225798423E-4
-7.804324521600502	3.2269612996167556	8.790582167387774E-4	-7.551502206544576E-4	4.4886445318510375E-4
-7.758877336072651	3.698244931275473	8.908274720093371E-4	-7.431298027537855E-4	4.836679085874963E-4
-7.751964178591711	3.7286102673963915	8.922114169322258E-4	-7.42613801483353E-4	4.8651977180316455E-4
-4.868412953288395	4.489722570165323	8.92874793708992E-4	-6.532995900259031E-4	2.3704776771007704E-4
-4.944274103721604	4.221530184777065	9.44317204097023E-4	-6.820825561634182E-4	2.627011042791753E-4
-4.861218645669248	4.514367912389247	8.867403567656872E-4	-6.493294483067696E-4	2.3375195260870408E-4
-4.761328567585714	4.872867994409656	8.014578254659388E-4	-5.969974710951416E-4	1.884166992454606E-4
-7.7347878369548635	3.762505605967378	8.917779773726054E-4	-7.399700374105575E-4	4.904313665306263E-4
-7.441188952293851	4.488511996506501	8.547117952086812E-4	-6.515086395342793E-4	5.522050531961782E-4
-7.462522939780039	4.43043664258904	8.577234937508639E-4	-6.586459093615057E-4	5.471979335930777E-4
-7.583988224902736	4.103803156183615	8.795185634621096E-4	-7.043129700783145E-4	5.21918423088037E-4
-7.428705960551779	4.562167039268793	8.494000421891861E-4	-6.389651889984121E-4	5.582474625333909E-4
-7.367225146909923	5.0179675342064245	8.18960951296642E-4	-5.573271714713365E-4	5.995042566802184E-4
-7.395373926440531	5.510469499667041	7.814469757802295E-4	-4.412827988099622E-4	6.399838976213852E-4
-7.396628687854849	5.543415335697084	7.788654990735303E-4	-4.341741648347498E-4	6.422222951750539E-4
-8.951906927477943	9.55517852325179	0.002860431098339079	1.0809419180283993E-4	0.0021320059817893627
-8.732770861641235	9.107630277300872	0.0022461326246827635	-1.7326081202434694E-4	0.0016447625669800485
-8.477149435408428	8.592840803667324	0.0016823100993891959	-3.007305291039494E-4	0.0012450221843698951
-8.352048182285694	8.325615036227727	0.0014219255259585208	-2.4335763212997045E-4	9.818601845312594E-4
-8.222367325804308	8.079901469599669	0.0012569755266982159	-2.2682754335283105E-4	8.62338128322177E-4
-4.558078678429407	5.6727023718291845	5.358229986815698E-4	-4.09506819031651E-4	7.790770992589343E-5
-4.661854211303943	5.2307881209663405	6.915510093303272E-4	-5.215250484152626E-4	1.3217380235276308E-4
-4.6736829568741065	5.179041007331088	7.07738023371181E-4	-5.32459170292142E-4	1.388914710200538E-4
-4.664862639408369	5.2157017440172675	6.966414110803638E-4	-5.250873197242429E-4	1.3356836591093914E-4
-7.642518454416541	6.7438038314408955	8.016169973212546E-4	-2.1384836998323444E-4	6.992230838323008E-4
-7.72390205946121	6.960130553786359	8.578421068525261E-4	-2.0651450739700037E-4	7.132614175822491E-4
-7.960824009101229	7.5515457825414485	0.0010128327003722803	-1.6779762182700123E-4	7.485511869595913E-4
-7.398279738095727	5.568321714484634	7.767025679146456E-4	-4.295867416612849E-4	6.416827352660029E-4
-7.486554017062449	6.151026864151781	7.625774859687715E-4	-3.1065742759849534E-4	6.738043044051854E-4
-7.599533786520233	6.612688047526157	7.804067116665261E-4	-2.3685375935573658E-4	6.783938423859045E-4
-4.559353287845783	5.783205763653101	4.949470927445892E-4	-3.80612430239707E-4	6.409302302621773E-5
-4.539973927898901	6.108340489734484	3.764568017839537E-4	-2.881721084982638E-4	1.107721867574816E-5
-4.595870421128182	6.280367827388355	2.3053931565936668E-4	-1.7664263799902844E-4	-3.0897855156105427E-6
-11.949523827617073	29.206895619841305	0.9849344620003764	-0.33359460110309697	0.9248888126908785
-11.807688642858182	29.154031813094953	0.9750775616608557	-0.3472605682612839	0.8966635613681191
-12.00330605669702	29.223330979102066	0.9911351720941068	-0.32945348047981127	0.9330349261920801
-11.58017196199464	29.065937130844834	0.9629903381544065	-0.37230291614310385	0.854983161827893
-11.41683712235142	28.96940271662765	0.9680329290571661	-0.4004794752604995	0.8164603727031972
-11.219350371023808	28.853937987330728	0.9757709655350129	-0.4371178128128803	0.7699384535633476
-11.063811648377435	28.68153300927144	1.012038803665062	-0.4924780256186815	0.7277707008265408
-10.947486528223845	28.535037823889105	1.0424075846507892	-0.5375326830249962	0.695023546803396
-10.899230615467399	28.323819733732066	1.1178520131381857	-0.6061383055162366	0.6819956110789626
-10.868467577029437	28.194812621939796	1.1630922664992192	-0.6474302476616526	0.6734287867973137
-10.876511202290695	28.109887068149042	1.2090105208934379	-0.6776646635546013	0.6761333222814361
-10.899672074901286	27.854101802332053	1.335657526172001	-0.760342459039861	0.6795278356175893
-12.412266700730603	28.73183000599365	1.0035270552128126	-0.34807904357434233	0.9352653570406191
-12.004390987243811	28.644127827029816	1.006453999929881	-0.43378006627507715	0.8969469781112048
-11.418956634563854	28.353076382645266	1.1201673665375929	-0.5892228307482457	0.8081990846323404
-11.624144095082618	28.483083006210283	1.0637149788551965	-0.5289155910227914	0.8440302327655029
-11.98757052088968	28.638168487186267	1.008120045356062	-0.43771187656407257	0.8948750362539047
-11.999455430555999	28.643021141499133	1.0064276007152142	-0.43479704742664343	0.896491805429656
-11.11438165555979	28.077094826076056	1.2353998950040894	-0.6917748181879574	0.736515910862394
-11.390783517603357	28.330385589064328	1.1297502133395965	-0.5985387577968756	0.8021491832255286
-11.018694723095315	27.985290635821798	1.2790860532595305	-0.7231261075423647	0.711425444006565
-13.471803069018005	28.77445563984976	1.2167485976459538	-0.16319967137275437	0.9911989856090746
-13.48260549035852	28.773788416678933	1.2194876760126885	-0.16150872347976752	0.9914940703087005
-12.935354512904492	28.789110493383188	1.080433419168105	-0.250658426094702	0.9722964369760467
-12.730299209385468	28.768829272465172	1.0497736825128152	-0.28803043083026425	0.9594037865853621
-14.231290469589101	28.525879619960573	1.4367508375194395	-0.08678203131522388	0.9856736108032008
-14.010448775461906	28.63328583652027	1.373118444754363	-0.10193185254330338	0.9906906355028191
-13.506471729136642	28.767317669153915	1.2263553289931024	-0.15883957345389388	0.9914429123707128
-14.460841527293365	28.39408003504012	1.4975561211007333	-0.07481301855952195	0.976553302084948
-14.783683682753072	28.129965573228738	1.5694921392177972	-0.07104001728430656	0.9553960804960595
-14.975465100779633	27.963363652093868	1.6121762156402424	-0.07106829729242538	0.9423571236977146
-14.857377166814722	28.070482248494333	1.5862710080606002	-0.07030317428156524	0.9508313834517925
-15.247091508969765	27.723494694946858	1.6724763345509106	-0.07124629185494841	0.9226354246943934
-15.438921475279523	27.548521108541188	1.7149711510982	-0.07300778163270837	0.9087113256148925
-15.777307067901031	27.23142152114181	1.786070153448589	-0.0779276964027401	0.8788630218263218
-15.505550048294694	27.4862002405047	1.729251717786865	-0.07374049810135408	0.9031345745391332
-15.95882932927022	27.057658625283377	1.823024033277142	-0.08146163521238846	0.8602731830850354
-16.071627921968407	26.944874315391413	1.8441064281932977	-0.08534578857477139	0.847629537175671
-16.348879088595037	26.649360708813276	1.8907222897276525	-0.09890696776510999	0.8073094169405715
-16.427997019937784	26.555959712111072	1.9009549369131258	-0.10550449589667198	0.7942791173856869
-16.656844434007954	26.17623866269756	1.9088805548230088	-0.14808651230472417	0.7346605325492118
-16.696536478621557	26.09508062700545	1.9056904938656891	-0.15971640885304839	0.7212214660802158
-16.835749776418716	25.686852448177994	1.8769843811529952	-0.22351183011913717	0.6488626818185887
-16.845061757485475	25.628453285604436	1.8691833597002907	-0.23511667898861532	0.6378021303780038
-16.850433340026893	25.176846057478727	1.8002463305851293	-0.3339755243194572	0.5481422241242495
-16.85038673364371	25.14105029551206	1.7946973790854568	-0.3418692601267168	0.5410495351188574
-16.822804208812027	24.752145786172367	1.7397842650467268	-0.42484113772362075	0.46417486701647714
-16.814022621155868	24.619664448408173	1.7210833066101738	-0.4530954481356512	0.43805095177012116
-16.812945472733826	24.6090037446475	1.7197102277986982	-0.4553830135086275	0.4359288517067587
-16.723937840816944	24.10943746964462	1.6506783467110413	-0.5671349206514075	0.329462303246029
-16.711672631053567	24.055094941481215	1.643671517670636	-0.5792631157435614	0.31793774413622916
-16.289023552988983	22.907733919851253	1.5014410647536143	-0.841029585399631	0.04735449669291343
-16.541701583590093	23.45604246001041	1.5690339545626761	-0.7117677353461916	0.18333271622470648
-16.554803726644348	23.499372302025698	1.573947786599192	-0.7022266654637463	0.19307857053931604
-16.28488538521969	22.898119481008653	1.5003997073701618	-0.8431666367335524	0.044998012846116174
-16.26218103763534	22.856454352609262	1.4968523491528227	-0.8525872450034117	0.03452002577163756
-15.969194038819062	22.31634337785984	1.4504351768553478	-0.9748564289772035	-0.1019515492219239
-15.890230123807179	22.1925020649246	1.447185491647708	-1.003025019090225	-0.13283503937349522
-15.611918811164477	21.76175729997115	1.4358936312490487	-1.1002268400343143	-0.24271764961746878
-15.389654649869971	21.467446140267274	1.4437871110848168	-1.162110184722323	-0.31984657262160715
-15.211472875440649	21.22502075941048	1.4495362815141872	-1.211718725707655	-0.3839226193006125
-14.852605830718518	20.76860561637889	1.4888019479526666	-1.299027120567222	-0.4941487768445064
-14.818368111934701	20.727265125728813	1.4921250240209702	-1.3072661002891393	-0.5046359832230969
-14.010753868674147	19.956266747716498	1.5913747548874702	-1.4279436074993963	-0.6802663062521795
-14.087441807327457	20.012526511232718	1.5800515247906572	-1.4178958938775441	-0.6705277789455492
-14.468160486474938	20.371519812579944	1.5336166230454653	-1.3663372927912216	-0.5974087735537578
-14.161164464278139	20.08381166702931	1.569703634148878	-1.4078750722073115	-0.6560423964512909
-14.781086333771103	20.690256417429	1.4961361044400374	-1.3135219605199588	-0.5144485242599912
-12.566775432145782	19.255877513320883	1.8997153009675407	-1.6551035529392295	-0.744579904736202
-13.290339014836286	19.46305631769065	1.7048996605948765	-1.5185079089032865	-0.7521063386840807
-13.1729303124603	19.418787275288505	1.7340267501006519	-1.5392321210996507	-0.7567003192744504
-12.843245224742368	19.28971157894774	1.8140950341575928	-1.5953270245285571	-0.7678821011282556
-13.364979556612642	19.508469790386137	1.6935052032695408	-1.509928840906714	-0.747299617915317
-13.714991928392514	19.7215588672211	1.6355377512363574	-1.4669334401141465	-0.7229332331247681
-10.73275094914898	27.601566124654774	1.4387211137414884	-0.813456233334259	0.6254468824268327
-10.621312259153935	27.431657608134955	1.501840890611502	-0.8474712293916973	0.5868599546550015
-10.494472622804425	27.139762728691487	1.5927889043537053	-0.9014748604911091	0.5262932781341266
-10.440814811578786	26.97290839065918	1.6309953273712832	-0.9278123461229221	0.4896031842693322
-10.340010025599554	26.46761329405222	1.7384239911212933	-1.0064520693851475	0.37357500000772875
-10.310942985096554	26.231506882359504	1.7733800061672085	-1.0373298264782491	0.32150762816607625
-10.254915889396067	25.788604694922874	1.8710641213823749	-1.1112354381823357	0.22866038291795265
-10.226478276469011	25.49740684588262	1.937709061689971	-1.1636229707458023	0.15832313710584808
-10.15297056364784	24.454238785309386	2.2327252224946754	-1.3816894637532409	-0.042161366082991626
-10.148816922605754	23.97207807587904	2.35440947832756	-1.4744652472756063	-0.12782932326783464
-10.1572747910747	24.735583520367605	2.1604802982976867	-1.3271110736504537	0.006986271288763593
-10.162097597121184	24.830116402868736	2.134434503245744	-1.3066455873875582	0.02502107683469675
-10.162546766859359	23.84260305188515	2.375735192681237	-1.4952562782912326	-0.14949587372968295
-10.199764060738538	23.17965757589045	2.50935507289777	-1.610918110761062	-0.265260231653529
-10.264133457042867	22.925685144978395	2.528227293237259	-1.6430502423484508	-0.3026153438435246
-10.334836167150385	22.416165687077918	2.5886847715072574	-1.7143995986158274	-0.3814270864615945
-10.491992980100063	22.018023813554393	2.5747160757433822	-1.746279873769414	-0.43559241432409196
-11.549836964138185	20.072338696358347	2.346589418644401	-1.8253351961936077	-0.6890055008644703
-11.554967867880773	20.064003427239495	2.344885492689344	-1.825033400932498	-0.6898068199304038
-10.551136967279964	21.796553611972193	2.578869445647285	-1.766295519779737	-0.4679642590062377
-10.861109989919282	21.2561808403101	2.510148967117037	-1.7949577066491698	-0.5374862636824397
-10.944210941660401	21.11696785294288	2.489966029699254	-1.8010306725199219	-0.5549574877379548
-11.133323225905555	20.800917117156818	2.4478117146898954	-1.8136700761562343	-0.5947102040802444
-11.346534801731305	20.436488911990164	2.3983253192521934	-1.8247841613609719	-0.6420524620700907
-11.231518843805489	20.62710766906838	2.428821562276099	-1.8211016078725564	-0.6189271003233314
-11.741469854730147	19.77949816437784	2.289080104330305	-1.8137840532998801	-0.7263593763432774
-11.841147224706019	19.661418434931374	2.247790677645371	-1.8002084835608816	-0.7375490337390945
-11.973386913159729	19.52262481256701	2.1941870218968447	-1.7839390769284167	-0.7507980391252821
-12.17042537041236	19.353881967026794	2.0908183584405426	-1.7463815316113307	-0.7566039560000056
-12.254791953417843	19.298450378205736	2.0357419965145622	-1.726237924933071	-0.746554781931728
-12.107678242949614	19.405561627556374	2.122450455892795	-1.7576029026970317	-0.7544573330576523
-4.288326386940742	5.8070230604936794	0.040573080581342943	0.03384782623155681	-0.016219757883962113
-4.307057605244767	5.526002436139832	0.05558515531638106	0.047550698246784456	-0.01770334403592724
-4.180171464701457	5.245978145694322	0.07109222461397818	0.06296021644177927	-0.011800127357731135
-4.162615861022818	5.199209053922773	0.07354767072290211	0.06527706980825493	-0.011006507656666973
-4.143652721141185	5.191949089536986	0.07405316511894175	0.06564657029887852	-0.010173769214187202
-4.014987066173259	6.398560350145364	0.00950831925618065	0.004532610647392407	-0.0077788619956059065
-4.102160277057983	6.226155071234556	0.018428053991009153	0.013401445087103532	-0.009851282427435583
-4.158587255864665	6.1200098173878565	0.02394800529202565	0.019074604829755037	-0.011321834455965041
-4.284793079351208	5.824858607178209	0.039583689049436564	0.03289751124456973	-0.016051151393292055
-3.6322745368198053	5.1479752237781815	0.07857421255777108	0.06930468520352848	0.01644467341375439
-3.7520724673596213	5.133869891353276	0.07897417976102107	0.06972236583504907	0.009458750668836596
-4.068810461062704	5.185234828589743	0.0749421197905038	0.06638669124723023	-0.006361083994160823
-3.4079134276844885	5.238028583704212	0.07609583084587655	0.06469405002213939	0.028992257785265277
-3.870611147185512	6.723331704642558	0.00881537586822489	-0.007876889985580499	-0.0017756307910289822
-3.93550508782948	6.569124366309313	0.01068617170051059	-0.004653001452032296	-0.0037566611434653218
-3.083077723553127	5.477621858005871	0.07088701752572163	0.051242463999333326	0.048027137670763866
-3.2016356353304536	5.395281637801698	0.07351054900053912	0.0564899285025459	0.04083125900549002
-2.9250367521464256	5.618751443255416	0.07427488206627783	0.04324777923430602	0.0581401153665492
-2.808073832376915	5.742408533499555	0.0758622963697218	0.036499008358948946	0.06489289622790263
-2.561109083068193	6.012828978318681	0.09415580242427612	0.02152355728952674	0.08163261491586854
-3.6562255957727294	7.214473650128381	0.02398194646558391	-0.020002318650678298	-0.0015620881820123072
-3.592522873141893	7.34008329807876	0.043604611084775355	-0.03545171143668013	0.0012037884345687062
-3.54328167840365	7.470859406778205	0.049264847306885656	-0.040054019832419525	0.0013613875235705614
-2.1477862434435124	6.617732931249476	0.15243588803943614	-0.019995718392663675	0.11520818333858199
-2.178221292733067	6.571855578800015	0.14685317851742705	-0.01604738207854556	0.11300700091003596
-2.0648331524982755	6.7576354797203635	0.1681960993136074	-0.03181321739337557	0.1215674740680181
-1.8849213199230619	7.066868042911974	0.2027738223967322	-0.05783404481266138	0.13493703140662489
-2.4120263893614973	6.229400814325045	0.11390395337145906	0.00757304651048726	0.09379176882049575
-2.5361866250272955	6.047252036713077	0.09611586966084182	0.019993845873759495	0.08332426644602085
-3.935819787141531	17.984500048599497	0.928935383612314	-0.5162512273047172	0.0999858530146057
-3.78336958602557	17.993315823553566	0.9208559782496546	-0.5180659372284515	0.09842775772871831
-3.427077741744119	7.766058137175304	0.11234161305597382	-0.08898793043452598	0.005118335937590804
-3.406569881135219	7.832445527304884	0.12059522217252648	-0.09483684421035898	0.005466739115116144
-3.395983191054093	7.883794864942119	0.1269939377674802	-0.0991472754334862	0.005951228994481179
-3.3371281060386737	8.150918617555703	0.16313147801745542	-0.12014015046953477	0.007644246698347002
-1.278169408830863	8.48437433428823	0.361898730954867	-0.1828762712010766	0.17799509136371328
-1.4540629241815408	8.03470965362341	0.3120182225789442	-0.14252071999977167	0.16837153301594843
-1.8167261401452421	7.208011822579171	0.21775938155999058	-0.06974622924397833	0.14104589715846977
-1.5523830370140876	7.789776732269239	0.2836465229017864	-0.11956697026133123	0.16014618202488246
-0.9410764433027281	9.405038530050247	0.4556399092719177	-0.26018738778431044	0.19066314359534564
-1.0329367331417418	9.151234284338832	0.4306686641649205	-0.2405442973459973	0.1878534186585433
-0.7679094447811552	9.95277965234512	0.502462640575166	-0.297542370510001	0.19406573454590065
-0.33002843814312044	12.134348277380695	0.6586454106663211	-0.42393651211399286	0.1929961970545862
-0.3357764586920513	12.078843485378034	0.6552631314695113	-0.4211625592219678	0.1933422059627592
-3.417433509638533	17.827381727176302	0.9047824662613428	-0.5248939719973441	0.10071219363085585
-3.353382382951112	17.741842308688575	0.90259031786318	-0.5266794789624855	0.10209686070617863
-3.674832941632539	17.93323560833925	0.9164818667043688	-0.5193607163180922	0.10015305266195165
-3.5409307277999584	17.885907081965335	0.9105891539540817	-0.5228223029675254	0.09995550963832402
-3.1860561960175433	17.549365365355296	0.8962058099523221	-0.5291815034044455	0.1042502061551116
-2.9981130641699174	17.395321314172424	0.8903322972453844	-0.5308606926943443	0.1064300123131276
-3.2165215628928006	17.57820816975883	0.8970687321786407	-0.5284367907941877	0.10410701844290618
-4.1137207324417435	17.95308223849858	0.941252052287659	-0.5131860594487097	0.09941724964102935
-4.160621080742889	17.795938972454014	0.9467663893176292	-0.5134163380331038	0.10118177162123172
-4.190763877417752	17.70804950350443	0.9497401788594775	-0.512210999534336	0.1017317111853202
-0.33050020850094985	12.145123827625998	0.6591676675302679	-0.4243437049531777	0.19287254059138106
-1.4343564303268679	16.31909273804294	0.8304777399140193	-0.5341913382604121	0.12834250518933715
-1.3066176526698219	16.0680303809159	0.8225418003705188	-0.5332051407103794	0.13126700158761065
-1.1152979539279455	15.611202681804269	0.8082402733496434	-0.5284371687159745	0.13864308793734287
-2.4474803932797915	17.1585224792057	0.8749356121288827	-0.533961327215318	0.11346426055561626
-2.055761384167546	17.041296048986602	0.8616271843070917	-0.5361776832666598	0.11720384591006601
-1.9984998164489554	17.002629506016117	0.859235145263955	-0.5358943196346677	0.11839442367725614
-1.5724149375605685	16.580962567434636	0.8396063768334974	-0.5365897873845134	0.12443234421099258
-2.9820955633715815	17.38344915169903	0.8898518309620198	-0.530961285179443	0.10665089639562887
-2.724789042326286	17.256116533629893	0.8825676398789594	-0.5324792898305427	0.11004999931118722
-2.531457869203797	17.190304756335227	0.8772683158180207	-0.5339002121417856	0.11188715836825344
-4.183190145794866	17.56540290424019	0.9488980158204712	-0.5117100565927385	0.10283401388241367
-4.207099313692599	17.371866069837257	0.9510809035200827	-0.5127955002669706	0.10392339113376779
-4.17345519997633	17.089831976884682	0.9454187990401174	-0.5143014562444355	0.10323090255190664
-3.3148310309893363	8.423923301546052	0.1999921249986746	-0.14522643705066662	0.0077774279934451586
-3.3001926290874843	8.663118489326514	0.22997270210211646	-0.1671958727139122	0.00722572511539548
-3.2862287614074197	8.915212706658004	0.26055531739193766	-0.1885674714364311	0.008421595298597082
-3.2794829862540458	9.153166440048345	0.29154968123752806	-0.21069198259266514	0.00946583591848442
-0.3805651487088481	12.953841366376702	0.6995705605236877	-0.45653578377317583	0.18271623252934274
-0.4307061904896281	13.36924122248353	0.7205586545492533	-0.4735368330172428	0.1769327833703324
-0.5075965103225141	13.744646939005303	0.7359416250198344	-0.484063769950974	0.17147117974307385
-0.5977318219793605	14.096499370658435	0.7518225048521496	-0.49589195210732157	0.1651696554248261
-3.2676731937878696	9.605726412719452	0.3460479899006264	-0.24690749828132347	0.014828208141404918
-3.256429234120413	10.042692132374542	0.3974359099589123	-0.2805970099751044	0.020364516430181667
-3.268410707882346	10.416945356274994	0.43640308533544697	-0.30412281163973354	0.02476462989098529
-0.6591870284780542	10.31262568099423	0.5341778291180836	-0.3232000311821156	0.19620757581846
-0.42285288091859907	11.258976825610697	0.6052545922775497	-0.38014487985680706	0.19829928110473438
-0.42939644071267913	11.215805729165236	0.6020879764481871	-0.3774720674990904	0.19839210226862905
-0.6312573047807166	10.428088654680536	0.5438595956170167	-0.3313150475784232	0.19665308386949848
-3.2903234695987535	10.897386429199772	0.4893390524650999	-0.33723141071052687	0.03012358630115105
-2.987291544864133	17.386535233830127	0.8900218916429695	-0.5309438723974996	0.1065734056319121
-4.164359810315925	17.031866286091535	0.9439378760135205	-0.5142683040575052	0.10339354450904363
-0.7097934901376413	14.466809880080852	0.7677481536419132	-0.5071917290907602	0.15801125477955136
-0.8575672753041089	14.969271293498517	0.7852410017735547	-0.516961707654287	0.14992139870702326
-0.9532329287786547	15.217415294466539	0.7953755588997911	-0.5232186210010651	0.14481138912868377
-4.1386892518049425	16.602845789463966	0.931218796434975	-0.5133428952035911	0.10071348482213
-4.159558946386909	16.976159925336383	0.9421661312811251	-0.5136797537019246	0.10341833010432439
-4.083322820670365	16.225441788462653	0.9155406167043658	-0.5112266592858034	0.09784133597598912
-4.075875945060494	16.183223288394085	0.9136438292622153	-0.5108135572311879	0.09771551595972337
-3.9528003255732322	15.292784673108926	0.8624206406926408	-0.5005632013922674	0.08431691718258455
-3.9992067929440043	15.73055462668215	0.8892990790103225	-0.50717888119695	0.09169117266834817
-4.068371905853679	16.139351008679608	0.9111304305703731	-0.5101410418720705	0.09722138726727281
-3.903746688804401	14.691009127397303	0.8225633751828185	-0.48813323143349574	0.0745569072859963
-3.86987704440043	14.375574603567006	0.7997192244110327	-0.479894646196001	0.07032212624343075
-3.9256796422272324	14.820378173973397	0.8315055733028155	-0.4906089080035003	0.07643458385175841
-3.9497350317267026	15.228464150498013	0.8582092686080592	-0.4991380984267756	0.08330281079933462
-3.7268568443784513	13.894308007070336	0.7623535915700459	-0.4689697545891731	0.06453404391166248
-3.698215854277132	13.779058127098043	0.7531389499536808	-0.4658910873590133	0.06318182561599599
-3.6779639093146645	13.673870011895303	0.7441803782616022	-0.46204529274402195	0.06212554902005284
-3.571181750067259	13.33170586472178	0.7159016484549219	-0.45246017901734575	0.05810727973649184
-3.4835043026903465	12.977876322076302	0.6846739360364013	-0.43843957180464266	0.05560496388193745
-3.404126025364066	12.339701968592273	0.6297867639952146	-0.41402586180972073	0.046880858818175206
-3.3488293333994186	11.895449310153229	0.5864802087054809	-0.39086578044889614	0.04251315364559952
-3.300315153385468	11.14083500028607	0.5149861385548996	-0.3526491897827304	0.03296067024506065
-3.9511621749674837	15.271050023970451	0.8610437472890597	-0.500145007786993	0.08405757813174254
-8.244373317370188	14.628658956740194	3.5378468895073064E-5	-2.8412806411952912E-5	-2.032733501695418E-5
-8.208489142862772	14.204433859089825	3.444370542074413E-5	-2.7382015334282004E-5	-2.0267534669218314E-5
-8.193734077492797	13.966873422743047	3.392828328549465E-5	-2.6796951552438924E-5	-2.0252963994208818E-5
-8.232676222944097	14.462837941075223	3.501226923885466E-5	-2.801706619240461E-5	-2.030102364927385E-5
-8.19035693955016	13.837323106092928	3.36525568405904E-5	-2.646338256101895E-5	-2.0261369208362045E-5
-8.113167709168138	13.369167772280294	3.25964212732834E-5	-2.5296932566209097E-5	-2.012782989343861E-5
-8.077142174814208	13.181783020574018	3.216722781170741E-5	-2.481212970039713E-5	-2.0066617239926882E-5
-7.967407351985131	12.816549861797377	3.129883238416039E-5	-2.390389064205495E-5	-1.9847486567234354E-5
-7.4202031915344335	11.241546128091116	2.7425003153573122E-5	-1.989594768644081E-5	-1.8652175715381993E-5
-7.380855782333087	11.139150568907128	2.7161572170730794E-5	-1.9619044961074594E-5	-1.8561036011543154E-5
-7.603903539139292	11.751642921695533	2.868800784938831E-5	-2.1204875105345924E-5	-1.9062424798817187E-5
-7.696154479064555	11.994745340563997	2.9297312814775433E-5	-2.1821679714259273E-5	-1.9272274819890533E-5
-7.744684776673163	12.145936214046198	2.9657258885679788E-5	-2.2195479127274703E-5	-1.937326497577171E-5
-7.337783016568444	11.036160898112158	2.6886964975892486E-5	-1.9337507927780972E-5	-1.8456482806845153E-5
-5.478513842259125	7.328297301269693	1.68084699134531E-5	-9.450958955881717E-6	-1.384100711758165E-5
-5.496335515484936	7.350666297835906	1.6879533435286532E-5	-9.50593204726151E-6	-1.38858528324788E-5
-5.513292533723025	7.373441024034741	1.695020571193871E-5	-9.567834963381233E-6	-1.3928084490385135E-5
-5.7782594324877365	7.704138241466704	1.807064049838835E-5	-1.0442930146239235E-5	-1.4646543016135778E-5
-5.226288884072366	6.97442447090005	1.5695374072438472E-5	-8.426956998407148E-6	-1.3189279660344912E-5
-5.1320395346395955	6.880771446866525	1.534789182940464E-5	-8.18497619930867E-6	-1.2941964557656444E-5
-4.981658732436152	6.746084424883188	1.4791221926239495E-5	-7.79000041905254E-6	-1.2528316202518704E-5
-4.872230788355059	6.663668971542325	1.4397882464941457E-5	-7.553239685942933E-6	-1.2219537973818448E-5
-5.95993806317256	8.088641025459268	1.9082730879161735E-5	-1.157307047577669E-5	-1.5083751604002429E-5
-6.156106083074739	8.43849134717127	2.003920205124967E-5	-1.2466906261016612E-5	-1.556790337107657E-5
-6.3622803987511345	8.893710900037291	2.1232437133423913E-5	-1.3739243607973627E-5	-1.606688894573895E-5
-7.037730777065047	10.279206689455364	2.493893645027753E-5	-1.7351944727712178E-5	-1.773461193588067E-5
-6.511291309796823	9.166024915663732	2.197860782038795E-5	-1.4400307080269703E-5	-1.6447759151864174E-5
-6.961309529005052	10.091919377967345	2.446365364695208E-5	-1.6869009778136384E-5	-1.755690749025844E-5
-6.976746835639336	10.11701394282087	2.4531941386111706E-5	-1.692791909971384E-5	-1.7592992259199743E-5
-11.149672852779776	19.026028297048256	0.1920823589266652	-0.04921539676072238	-0.11805666856318263
-11.177286946315288	19.099277703541333	0.1931441844543299	-0.05112259350956365	-0.1186186848464817
-9.18227086019565	22.941744559833715	0.18343929030672046	-0.13764142575483557	-0.07470179290791662
-8.933979733519063	23.042297787756027	0.17961220530929356	-0.13987123898137557	-0.0682286765851542
-9.497726748011418	22.723004536194928	0.18675015511222376	-0.13240916887825832	-0.08216820717109001
-11.201816179455392	19.362671115833425	0.19455586961124366	-0.05719328902144506	-0.11874330222073465
-11.022193536741858	18.71762456011473	0.18772158937488023	-0.04174798706580318	-0.11562260540872554
-10.948655511422155	18.634752597804788	0.1850370957731189	-0.03934733817477608	-0.1138927019288421
-10.739200803101152	18.414265673982754	0.17786049415383834	-0.033489720869904975	-0.1092100434670916
-10.426129079411938	18.242868662510936	0.16616806524918426	-0.027963829074438562	-0.10144912205271925
-10.351495060601314	18.19934593348884	0.16340465631129575	-0.026704011035684268	-0.09960043471376663
-10.276659955502009	18.164399203559437	0.1606451666928827	-0.025617990132197038	-0.09782769326246238
-10.051706148564318	18.092298620546728	0.15180499548853843	-0.022991666659991437	-0.09187423541240936
-11.220597943108505	19.547650220008503	0.19553961281452817	-0.06139787487647417	-0.1188160532284385
-11.213232813518047	19.613678726955158	0.19557224359201353	-0.06268259042614106	-0.11864324822344631
-11.167862918473158	19.983763373685665	0.1959889352165674	-0.07106053491315871	-0.11720468234409917
-11.119734753615504	20.180895538942224	0.1959229382705858	-0.075041829452348	-0.11630973312724979
-10.889962382093142	20.81510177874138	0.19469156436070617	-0.08876607759591218	-0.11132602311476726
-10.989883259185685	20.57314650704364	0.1952821048368409	-0.08382458098397853	-0.11323188389509115
-10.670647697607485	21.25443563231954	0.1936618356536504	-0.09850528058072258	-0.10672887978367264
-8.656589193032165	23.077778160673812	0.17372915827262458	-0.14021708996059104	-0.061478023320929755
-8.262164632393056	22.97490850022338	0.16236854308320497	-0.13623291947857208	-0.05090782506963348
-8.093510801985081	22.896766634500132	0.15696702529973866	-0.13371321425077204	-0.046796579676653044
-7.68989912608717	22.564207698669875	0.1411671550121706	-0.12301350855960333	-0.036071474084990465
-10.61906467426591	21.352055718189742	0.19342437862125242	-0.10050572902227994	-0.10583270135345953
-9.936768220586934	22.310409278173573	0.1905207297873168	-0.12266120642960687	-0.09204921052258822
-9.627937960973474	22.62487940796674	0.18828280462305852	-0.13018964377051756	-0.08507948828042704
-9.573169961095976	22.676544366109272	0.18779220462041146	-0.13138076676853036	-0.08391966209457215
-10.134279956953314	22.058148587414195	0.19116989232386145	-0.11652675475915192	-0.0963462381296879
-10.304582249602808	21.836678921374176	0.19218532909517458	-0.11153536025631289	-0.0996851963386085
-10.555587977067566	21.45179651669559	0.1930546230519276	-0.102596059756035	-0.10474228180920171
-9.871150253323467	18.04329134881533	0.14487541887270497	-0.021200336765899407	-0.08742070970576918
-9.4491510421968	17.986087424675254	0.12697330033204549	-0.017676694773065094	-0.07595443930637381
-9.39405468440286	17.97674307009461	0.12468093592733413	-0.01725570662350209	-0.07453254580817076
-9.318824933668623	17.968766098777905	0.12130018686858524	-0.016676903894676475	-0.07245735588905537
-8.866655676614846	17.930756511797174	0.10107046265501493	-0.01353974298814661	-0.05969549471216756
-7.460370084706861	22.326890903804703	0.1317331004669124	-0.11614666979241026	-0.03091854940105202
-7.181921823170052	22.004421546653404	0.11899906122433654	-0.10579116494621472	-0.024003335579906006
-6.980050576019263	21.793148493492453	0.11092802870079124	-0.09972570487792545	-0.019683448631988495
-6.576542696581086	21.409318391621486	0.09555104542303819	-0.0875576514290276	-0.010250897507108947
-8.591810565175942	17.924390418426363	0.08775714997841105	-0.01160839519713788	-0.05160729912748959
-8.160987566235585	17.895824611247768	0.06481862487236703	-0.008459237919043995	-0.03776552366830334
-8.427526747689353	17.911776804777684	0.07917754297565457	-0.01043527168759264	-0.046450962242071764
-8.540982568507179	17.920050757602066	0.085325082732162	-0.01127351860252919	-0.050138013582412225
-5.864615339578987	20.755750631962357	0.07236334896711634	-0.06784804498147692	0.0052185158671007635
-5.543802938210256	20.38074487517408	0.06115783924694463	-0.05644670801057654	0.011583730580416805
-6.504364858334945	21.34437545298176	0.09313304749704887	-0.08573813547769062	-0.008829576203403957
-5.970918121132899	20.87023242852833	0.07589445764557058	-0.07090899010253075	0.003354412536486609
-5.171797381464162	19.89737251545445	0.04920124059365989	-0.04423488878203578	0.01609011961688502
-5.0245480447987125	19.683822661130662	0.04406003014496755	-0.03823509101423538	0.018090970265633853
-4.900152014728899	19.401774462066626	0.03866414086812887	-0.03223344670434668	0.017920578015339965
-8.045165203849148	17.895237150670994	0.0565323170491482	-0.00734825321756344	-0.03272698951315744
-7.828330068792466	17.887207984644846	0.04004704078835526	-0.005497117902681431	-0.02312746744290074
-7.588389628929521	17.819549385161938	0.00947974178667852	-8.730127399080405E-4	-0.00551656373676725
-4.683175416995011	18.92056128922509	0.030079138309004938	-0.022648848902179337	0.018536547967819055
-4.557131527726211	18.533459102138394	0.024849121013820884	-0.017715768169217553	0.016869850761035813
-4.377707594286538	17.57417867700677	0.01287432350238208	-0.007288730466599967	0.010559598889900884
-4.375950900357417	17.526057226949376	0.01217902752166129	-0.006766024246146434	0.010090331946711367
-4.484941864981501	18.19838652331461	0.019668533162981887	-0.012567773310669439	0.014953571847519238
-4.372825752777866	17.497105804998277	0.011882307046908808	-0.006617016217928134	0.009838835125960647
-4.260063754969469	16.957122878843833	0.00848463337112235	-0.0043400581926798165	0.00695680780590183
-4.2543796491463395	16.88173839584814	0.007963829468808043	-0.004083843648857534	0.0064903525125314995
-4.172479120773178	16.325671413989923	0.0058531306585566335	-0.0026743061643330302	0.0045416631739629695
-4.151871519508384	16.155447405066244	0.005174956261223714	-0.00220817623349295	0.003910844382144807
-4.144035245207647	16.121454065378032	0.0051157967894002385	-0.002154147038071815	0.0038443618213681537
-4.072421898747817	15.289956430567175	0.002970475758675853	-8.111815351167184E-4	0.0019419289659833878
-4.095328121705499	15.489697359268533	0.0033628666347102565	-0.0010621075497022053	0.0022437161018874887
-4.118480058777639	15.68595857984359	0.003928618503527608	-0.0013724418213420307	0.0027331438812391046
-4.140149876500907	16.06180723438685	0.0049579010046363675	-0.0020586916093323494	0.0037077354314259603
-4.179593610389492	14.862900564725685	0.001969667964484706	-2.7770245451857355E-4	0.0012374048567187325
-4.129583690004605	15.034457843656845	0.002362648630537136	-4.5523954776837983E-4	0.001520949772070897
-4.332504046130264	14.727261534199787	0.001044914978806682	-2.045156691399986E-4	6.790626796698163E-4
-6.864381120883843	17.824925970386563	4.204139238952303E-5	-3.582576303994313E-5	-1.7320374409121257E-5
-7.111456277637915	17.862901719600874	4.224305956583807E-5	-3.5926593526757176E-5	-1.794257209233011E-5
-7.361730330183262	17.815658423143518	4.223014601444212E-5	-3.580238418871606E-5	-1.857036341174627E-5
-6.699631952192596	17.790187728061333	4.187758237542919E-5	-3.5736886056573956E-5	-1.6906558860749674E-5
-6.471535900809904	17.65611081898578	4.14278948543875E-5	-3.538942159919186E-5	-1.633717136236553E-5
-6.01856299486931	16.965651538393175	3.939866570799204E-5	-3.369245787306052E-5	-1.5214848414430907E-5
-6.018217814642384	16.964954947243214	3.939667132703844E-5	-3.3690763155428674E-5	-1.5213991269468168E-5
-6.192614293475787	17.31914560580889	4.0410097817972974E-5	-3.454608403938092E-5	-1.5645858516041898E-5
-6.358826975092747	17.562077889890872	4.1130942114463395E-5	-3.5154247082941884E-5	-1.605615833204667E-5
-6.018066056155799	16.964687362149334	3.939590751811233E-5	-3.369012890545756E-5	-1.5213605856451579E-5
-4.908304538333134	14.969355025422521	3.37047934459021E-5	-2.900448352116353E-5	-1.2386924822695889E-5
-4.894965705707698	14.956384548239772	3.36640357517738E-5	-2.897253026495782E-5	-1.235299265305377E-5
-5.522668475480044	15.89108446419409	3.640775235259899E-5	-3.118712780897611E-5	-1.397613001927649E-5
-5.590293973325887	16.02332329799043	3.678044948671014E-5	-3.1492744647836966E-5	-1.4149453827332691E-5
-5.62503595550961	16.102423683804165	3.69987436363353E-5	-3.1673863675743526E-5	-1.4234459617725645E-5
-5.79838945170203	16.47567517825189	3.803717860916353E-5	-3.2543668054183685E-5	-1.4670745253092685E-5
-5.818300420163335	16.518599132988257	3.815489074720885E-5	-3.2642203943963954E-5	-1.4718214501154557E-5
-6.016563718580136	16.961325465432818	3.9386548253367623E-5	-3.3682248983584564E-5	-1.520986294055953E-5
-4.911331118979538	14.97328547513143	3.37167781351346E-5	-2.9014044999928375E-5	-1.2394909228368844E-5
-5.0735700023776875	15.16993664121582	3.431643141603474E-5	-2.9487926904060623E-5	-1.2816106006270147E-5
-5.223708594183212	15.375437594116095	3.492745618698718E-5	-2.9980186495884617E-5	-1.3202567628299358E-5
-5.2244114000787105	15.376332166246335	3.493012977566672E-5	-2.9982312458090565E-5	-1.3204361627771877E-5
-5.424504479191739	15.698092793846305	3.58637519946188E-5	-3.073696711366165E-5	-1.372221899893119E-5
-5.22565127061393	15.37825402853767	3.493567264892509E-5	-2.9986806831879272E-5	-1.320750219760054E-5
-4.7077301313837365	14.774519111724057	3.309422047576959E-5	-2.852413764105953E-5	-1.1878837390851707E-5
-4.675015183440867	14.74800878513003	3.30127348551114E-5	-2.8459597801575257E-5	-1.1799156286128389E-5
-3.7658512309524754	7.028045440845924	1.2826761660858179E-5	-8.815213487080778E-6	-9.25163634873734E-6
