# Supplementary material for: Thyroarytenoid muscle fiber orientation regulates the ability to modulate vocal fold vertical thickness
Source: PLoS One. 2025 Dec 4;20(12):e0337735. doi: 10.1371/journal.pone.0337735 (PMC12677544; doi:10.1371/journal.pone.0337735)
Supplement: S4 Data — (ZIP) [file pone.0337735.s004.zip › Male/contourA9TA14.csv]

% Model	Angle8.mph
% Version	COMSOL 6.1.0.357
% Date	Dec 14 2024, 04:17
% Dimension	2
% Nodes	720
% Expressions	3
% Description	Line
% cpl1x	cpl1y	Displacement magnitude	u	v
-11.968005616002486	39.650844643500406	1.222883746007612	2.1337472609230185E-4	0.1579682227904846
-12.100925229184412	39.521184251215715	1.2213701733579687	2.1216529994084836E-4	0.1579784440243992
-11.810234379374002	39.74293127707726	1.2239566452870192	2.1423553564695128E-4	0.15796037293904272
-11.76596306338081	39.775513356632324	1.2243371310667752	2.1453955166306462E-4	0.15795770299750878
-11.47739948826791	39.862189693672036	1.2253486643737745	2.1534570392421886E-4	0.15794900388439992
-11.258980847445656	39.857881496438054	1.2252966587894547	2.1530044269042734E-4	0.15794726870095285
-11.716143543792246	39.796222579001906	1.2245784419669439	2.1473331362330782E-4	0.15795580357377312
-11.163938214941039	39.85365079891891	1.225247868437814	2.1525534717423397E-4	0.15794667558642822
-10.796207435616262	39.85090503287166	1.2252154590575675	2.1521001020982227E-4	0.15794344334978833
-10.709496869932108	39.85039381204079	1.2252090512625153	2.1519894040730186E-4	0.15794267258814515
-10.37169574884199	39.850036177539195	1.2252045558785123	2.1517339614802943E-4	0.15793956075872034
-12.13512273325702	39.460672833157	1.2206641703008214	2.1160173976966104E-4	0.15798295310694477
-12.240660142730178	39.24849072022055	1.2181895740602269	2.096223053828547E-4	0.1579986291273043
-12.227325367848685	39.08705965880899	1.2163051042165205	2.081212193032325E-4	0.1580096820830172
-12.205740642978935	38.979124391808504	1.2150463950974624	2.071166426636519E-4	0.1580169533156946
-9.681369688821853	39.850002288818345	1.2251994915325677	2.1512325627194776E-4	0.1579331669481889
-9.209886193231677	39.8500022888185	1.2252007411224595	2.150852635796465E-4	0.15792880540201104
-6.503691158131879	38.96454001876737	1.2148592431304874	2.0683437849640463E-4	0.15796537176587838
-6.587351156296421	39.29642873129991	1.2187336502233834	2.0988559248708922E-4	0.15794309153802583
-6.771159512318912	39.57700815680421	1.222006773177669	2.1246870718099513E-4	0.15792529581244424
-6.814129999907874	39.651652838586976	1.22287809708192	2.1315569125094014E-4	0.15792050692975176
-7.229593906641747	39.84203493583536	1.2251002843503895	2.1491628461805346E-4	0.1579111092973079
-7.181795837296288	39.83706132882147	1.2250422783284127	2.1486918230068287E-4	0.15791101478399763
-7.033567159296577	39.76166368437849	1.224161294822783	2.141730413723943E-4	0.15791488677693682
-7.6946177519140235	39.85300356006798	1.225230117201284	2.1502827186195594E-4	0.15791462585660576
-6.488283836647731	38.91091546805024	1.214233850235297	2.0634037847922326E-4	0.1579689536532467
-10.243595360807257	39.850002288818345	1.2252042603278077	2.1516159467446756E-4	0.1579383739789632
-9.730298368089413	39.85000228881833	1.2251999170560575	2.1512663008529522E-4	0.15793361929135644
-9.743014193148053	39.85000228881833	1.2251998815791747	2.1512778750513967E-4	0.15793373706518943
-9.085341826788042	39.8500022888185	1.2252000608191758	2.150772831741253E-4	0.15792765506259787
-7.779783738995952	39.851154726690396	1.2252100041980944	2.1501306518077772E-4	0.1579155380317185
-7.886706964608754	39.850916601280545	1.2252059556552557	2.150173033096459E-4	0.15791653978474202
-8.209330570361047	39.849987794146756	1.2252007071037687	2.1501899124578812E-4	0.1579195733575961
-8.699211804792647	39.85004545472901	1.2252032644679733	2.1504698217248997E-4	0.15792408634928168
-8.427966558711145	39.8500350871401	1.2251997206906606	2.1503348024122144E-4	0.15792158603518272
-12.152615457473026	38.61822056218743	1.2108346583630047	2.0377106012496132E-4	0.15804144718669907
-12.150457207342695	38.60568225439725	1.2106884969281908	2.0365473708966749E-4	0.15804229507193177
-12.146591986235311	38.58859764700979	1.2104891014083607	2.0349681334416397E-4	0.15804344184950977
-12.074238696384148	38.24828133015453	1.2065209713785707	2.0034693240246037E-4	0.1580663281402423
-6.441829287929373	38.514252064367554	1.2096075248992073	2.0268980519854267E-4	0.15799607037670388
-6.4796557750756225	38.830935381536946	1.2132999696752542	2.0560508077550088E-4	0.15797442815426996
-6.431316994593285	38.355730965701305	1.2077574763053516	2.0123499689215154E-4	0.15800698245225903
-6.415000660473024	38.12021737547059	1.20501115998812	1.9907014321403485E-4	0.15802318508904903
-12.006552716049852	37.91928976266428	1.2026809785941102	1.9731480362996935E-4	0.1580884765335186
-11.966773292852782	37.7322909897182	1.200500827360158	1.9559034697155968E-4	0.1581010518242975
-11.899335717233097	37.41624344712912	1.196813013975244	1.9268668271845053E-4	0.15812230456303158
-11.86072968481382	37.23337054820751	1.1946812610856108	1.9100375927771058E-4	0.1581346058862506
-6.405495081109018	37.81045524455644	1.2013957805051723	1.962302410584454E-4	0.15804460644377974
-6.3802834672144035	37.49850283645258	1.1977589670195061	1.9336853781910964E-4	0.15806603773754252
-6.34327199449609	36.990127261889924	1.1918267463632366	1.887212179302153E-4	0.15810099838439634
-6.3346776499635205	36.89181710192548	1.1906817375668481	1.878211645252162E-4	0.15810774586974174
-6.327277488709939	36.80573234114482	1.1896787374480082	1.8703657381166888E-4	0.15811365657554657
-11.839379859361392	37.12464213602315	1.193411893077963	1.9000772709590116E-4	0.15814193603045748
-11.66031709327127	36.191536938073696	1.1825302110288796	1.8148637768748764E-4	0.15820487143203407
-11.619905720758748	35.962379473002436	1.179861318239538	1.7939872988296444E-4	0.15822035917493116
-11.730360249335298	36.58305483766412	1.187101386160669	1.8504938039724984E-4	0.15817841665783783
-6.248695444183289	35.88284413383002	1.1789249142292773	1.7861543323030037E-4	0.1581770146328594
-6.190644674951313	35.36621719878445	1.172898638039149	1.7393884127129156E-4	0.15821236028515512
-6.146329446134891	34.860882297696094	1.1670093757060465	1.6934566231276493E-4	0.1582470373267887
-1.0600869276340483	18.316100001774196	0.9744879038953955	2.7442848477054762E-5	0.15935368259822824
-1.0459016161732135	18.37692181363064	0.9751932796027278	2.793991605174529E-5	0.1593493475338603
-1.1744205707972624	18.153797557800345	0.9726036772206922	2.61145037671425E-5	0.1593658749717342
-1.311326192584243	17.97535615877772	0.9705332069149577	2.465392713281106E-5	0.1593793719525535
-1.386335587551091	17.922671465764726	0.9699213354398984	2.4222828978765803E-5	0.15938363915200826
-1.650548821745367	17.757514160475903	0.9680064393942411	2.2871734316209454E-5	0.15939725366682406
-0.9718149006219283	18.630446296863695	0.9781374467493327	3.0015289259948205E-5	0.15933115477859539
-0.9542349860686515	18.852537320770427	0.9807145097561949	3.183042719490311E-5	0.15931560401233588
-0.9467123425971604	18.932059856972355	0.9816383943718603	3.248147662185203E-5	0.15931002565751654
-0.9488912973033679	19.009058522305217	0.9825320835206548	3.3111071466016226E-5	0.15930470145093725
-0.9602591937381534	19.185733594449147	0.9845843649138544	3.4554674705149886E-5	0.159292538381248
-1.0005126263859143	19.36574217623491	0.9866732018971911	3.6022429674619643E-5	0.1592803791393697
-6.05347281998843	34.07388368729615	1.1578477853629416	1.6224400222947092E-4	0.1583008318410828
-5.779746191862431	31.198536783186327	1.124339394581519	1.3642384860425736E-4	0.15849794675808532
-5.81260308842713	31.6601371096856	1.1297056137624062	1.4053609327590436E-4	0.15846620040401538
-5.898916358898413	32.61341104261303	1.1408265859806777	1.490955058472325E-4	0.15840081045653076
-5.976331308258205	33.33624786626052	1.1492377126633682	1.5558273409206757E-4	0.1583513356406825
-11.555172919712001	35.57995576034233	1.1754025035104938	1.7593772681485524E-4	0.15824622887593381
-11.427224513094306	34.824469013294944	1.1665951537185237	1.690717874323883E-4	0.1582973418258944
-11.302991741507174	34.01939293201957	1.1572079188361695	1.6181124108476227E-4	0.1583519110281334
-11.26269403333529	33.74326682230424	1.153996706771738	1.5931232561947149E-4	0.1583706485567544
-10.87492360433819	31.536162433666846	1.1282781030850568	1.39516381440909E-4	0.15851985146189565
-10.79808267178972	31.096982410679725	1.1231645394261414	1.356315067374267E-4	0.15854953411532394
-10.515617328365707	29.431210118152052	1.1037735750196973	1.2076570447124157E-4	0.1586622294126393
-11.095255333576779	32.78560916869341	1.1428220147776722	1.5071847554359294E-4	0.1584353992476747
-10.374607869233792	28.677418549364212	1.0949865567044084	1.1408987319261565E-4	0.15871310704958552
-1.9007542873442729	17.670028077820447	0.9669908781425612	2.2156758762317526E-5	0.15940536499696167
-2.0779141835942943	17.606247817656115	0.9662514274047407	2.1636026941240625E-5	0.15941123598397472
-2.421704394542373	17.610906476909	0.9663056819185497	2.167527639629045E-5	0.15941371650917158
-2.5268901597962445	17.60827853304663	0.9662755145715223	2.165446504595821E-5	0.15941475693324053
-1.0157099330243569	19.441588102125813	0.9875544106635548	3.6642050233565645E-5	0.15927524148494257
-1.1062328150339649	19.65851365771074	0.9900729826131067	3.840755288750863E-5	0.15926093082165993
-1.0950141199455286	19.63861486947969	0.9898419328147423	3.8245842443254266E-5	0.15926221975995644
-1.0936631912571904	19.634142492606518	0.9897899625429398	3.820929843421711E-5	0.1592625190142861
-1.2019485900933222	19.823967402584525	0.9919953114012154	3.975231456661704E-5	0.15925023378393105
-1.2626663164006444	19.90610167368628	0.9929485609411839	4.041654191591103E-5	0.15924503036555415
-1.3479656887537845	20.02184186709379	0.9942939745692164	4.135485946281465E-5	0.15923769622570166
-1.3818036936806772	20.069240413165744	0.9948443249117382	4.1739591116160606E-5	0.1592346833800224
-1.490043238491493	20.21081153288452	0.9964897749705341	4.2884616639697906E-5	0.15922574434767708
-5.495158991359491	28.68268136418761	1.0950250360826368	1.1405070336342173E-4	0.15867013933814478
-5.507477156915547	28.790577524822243	1.0962773381066793	1.1500022322541908E-4	0.15866275287280132
-5.640376413522405	29.93509919763994	1.1096169489451495	1.25161630315536E-4	0.15858442717396815
-5.66674537726079	30.200894570944342	1.1127057995540264	1.2751527348090185E-4	0.15856621037369684
-11.232964758328787	33.56280133293661	1.1518911709513087	1.576779839571279E-4	0.15838286937852344
-9.890707351552885	26.584105713780335	1.0706096887449201	9.567444611186204E-5	0.15885367918526944
-9.499209611630052	25.463046361573806	1.0575671497265215	8.594756612320502E-5	0.15892785581886862
-10.251371607480321	28.08873461337165	1.088131285391202	1.0886368977039825E-4	0.15875274607442602
-9.949856872037069	26.81141811544305	1.0732570182978312	9.766931443151939E-5	0.15883846722448952
-9.409620206466	25.28683176907262	1.0555107003279218	8.442876230924448E-5	0.1589392905380776
-8.975776833099328	24.413789608181347	1.0453782080843323	7.702048615680019E-5	0.1589960801358148
-8.450931047688341	23.67686534172989	1.0367848359787308	7.079295718448507E-5	0.15904271046961418
-8.315280225053407	23.486682331666373	1.0345798877133878	6.92170710879986E-5	0.15905475520301227
-8.109310669822081	23.245736403988893	1.0317738877371263	6.724053187894509E-5	0.15906974041526822
-5.04821833795282	26.35030357792787	1.067880864475729	9.362541489232124E-5	0.15882840361378875
-5.072511135861281	26.457154341834364	1.0691203674493868	9.454162624679329E-5	0.15882117151123223
-5.319014801988768	27.6151602307035	1.08259728775342	1.0463809007378293E-4	0.1587427872628187
-5.298549699956672	27.508324942348306	1.0813564170491212	1.0370618397060734E-4	0.15875003743115965
-1.6547952866665352	20.435138707303928	0.9990941534054003	4.4696030462260597E-5	0.15921152300810198
-1.7068462026965912	20.505043732104994	0.9999068835368207	4.5263067510470653E-5	0.15920709740138508
-1.8328638043067826	20.675856534446993	1.0018905353886791	4.6642480955391986E-5	0.15919627182040305
-1.9146876228856835	20.78271581099791	1.0031329318481483	4.7504880861368714E-5	0.1591895243237641
-1.9589596542270868	20.838178803681924	1.003776663521659	4.794843320372025E-5	0.1591860360473849
-2.2267902915590323	21.173727916983232	1.007681793541836	5.066033025478748E-5	0.15916493459724068
-2.4765836027203294	21.524027437877677	1.0117459436277938	5.3477961013074386E-5	0.15914265311646422
-2.510632075597485	21.56945277354053	1.0122749352791232	5.384757623018902E-5	0.15913977869434695
-3.4170539347823667	18.323036770820913	0.9745729238670737	2.7462298091245327E-5	0.15937242423799144
-3.3613588547056894	18.26201824120377	0.9738647188124945	2.6969050232688633E-5	0.15937620428327948
-2.8302006677410443	17.7685842180935	0.9681353125059613	2.2960616292729906E-5	0.15940610647039574
-3.0213186080937637	17.882690433716814	0.9694603644060034	2.3890180338040718E-5	0.15939974726305337
-2.9853774190574067	17.85333337493745	0.9691200750343794	2.365188671284199E-5	0.15940149185823743
-4.904236518511963	25.91960781073081	1.0628607648221233	8.994308963478147E-5	0.15885715649877735
-4.723668736196532	25.314951331292864	1.055834468753574	8.475222683795133E-5	0.15889769467964746
-4.604679940346854	25.051089745874435	1.052757386630993	8.250194912201694E-5	0.1589150440433209
-4.281370486848969	24.383328411417228	1.0450073613180624	7.691553531949616E-5	0.15895882805743178
-3.2125741016240386	22.611557155864187	1.024387500955271	6.229491589771986E-5	0.15907315101865535
-3.272014261258436	22.70654698603269	1.025489616101392	6.306599490194672E-5	0.15906703636265315
-2.5518384799861815	21.63096481182497	1.0129894115860927	5.434886629774376E-5	0.1591358453456051
-2.8735384712196232	22.08009398368013	1.0182145563372993	5.798152633075512E-5	0.15910729266406506
-3.1756044296995665	22.556944434453374	1.0237515201205514	6.185409095327732E-5	0.15907664154820178
-4.545571876999899	19.652622560032107	0.9900145970655047	3.815254300078764E-5	0.15928942381670572
-4.424895516455141	19.524062222800467	0.9885218505215632	3.7129677501974915E-5	0.1592973612416466
-3.958958611653594	19.00470136406695	0.9824877066916556	3.295971530124089E-5	0.15932956958012076
-3.8782730930382083	18.915322300283425	0.9814511833649545	3.224385604210656E-5	0.15933511437772466
-5.025563667731989	20.107549344377823	0.9953091810100215	4.181254761537747E-5	0.15926182341671127
-5.277731362781373	20.350988119887234	0.9981302055221193	4.373042438008911E-5	0.1592469854270928
-5.606549304112775	20.6598148798465	1.0017265581713721	4.622751726086464E-5	0.15922829092348809
-6.131048509468386	21.17349677678001	1.0076854080111373	5.030909722936532E-5	0.15919695644856238
-7.17416985769136	22.198608654304337	1.0195973158442326	5.8584544862089915E-5	0.1591344936770035
-7.6413332318231895	22.67125431062098	1.0251096103627404	6.24737508608504E-5	0.15910563015854812
-6.9150129554945305	21.927639425126234	1.0164586133133096	5.6410401940381976E-5	0.15915115619347503
-6.31895859009996	21.343154735881807	1.0096660522282235	5.169462266927902E-5	0.15918676056625283
-6.618255579081206	21.642875823077	1.0131390827896	5.411893794011113E-5	0.1591684543042292
-3.6680004015474728	23.30103040805593	1.0324120000421297	6.792287999855828E-5	0.15902898910591046
-3.83446762916781	23.580833568731567	1.035662535729398	7.025001162383273E-5	0.15901092336949715
-4.071443328978513	23.987709649252928	1.0403988675101834	7.358071528664179E-5	0.15898458275613836
-7.640251545310057	17.586782544931808	4.178746585266483E-5	-3.534829540409253E-5	-1.9146667605708857E-5
-7.509356374993602	17.79911102953117	4.236199848754666E-5	-3.5894643311025875E-5	-1.893388637646511E-5
-7.6989388334005735	17.4903691638282	4.154275290636416E-5	-3.511357472609328E-5	-1.9246547059830933E-5
-7.762103216471637	17.30759444679789	4.108411019525822E-5	-3.4663502085574414E-5	-1.9346618346518144E-5
-7.821162534822876	17.152686250634986	4.071073921638931E-5	-3.428841887702744E-5	-1.9448425941072202E-5
-7.87221896818102	16.9473112831706	4.023214368730798E-5	-3.38025775385283E-5	-1.9534813469295173E-5
-7.921170402924522	16.753942907049066	3.978505352402721E-5	-3.334378585015116E-5	-1.961895033202221E-5
-7.9783869673286425	16.470761822820492	3.915769686651293E-5	-3.268861530567967E-5	-1.9720604112181924E-5
-8.003886469325913	16.357472230499454	3.890856541980405E-5	-3.242341336460937E-5	-1.9768144997654702E-5
-8.041803974825056	16.197407590250943	3.8579895867790214E-5	-3.205732052911468E-5	-1.9850132257583335E-5
-8.11957094103931	15.808141817188318	3.77747872951752E-5	-3.1170921750934824E-5	-2.0012004708066996E-5
-8.094241908274963	15.975737091845481	3.811729589860256E-5	-3.154846125606091E-5	-1.9956252003089735E-5
-8.149959289733443	15.594634263864748	3.733849621447236E-5	-3.068436608305464E-5	-2.0079625286397986E-5
-4.487015489615116	14.591722761896559	3.260779529530356E-5	-2.81865900944887E-5	-1.1303098298940568E-5
-4.416731324563106	14.512870608922288	3.2378435122400846E-5	-2.7996854858644153E-5	-1.113099959701362E-5
-4.329055028394281	14.412978776001905	3.2081177778926244E-5	-2.7750053628167686E-5	-1.0911279927280284E-5
-4.19303203891211	14.248275933735142	3.1599266162673404E-5	-2.7348720989434784E-5	-1.0571905957780914E-5
-4.178965322518646	14.23024927967746	3.154558992424242E-5	-2.730377703995521E-5	-1.0535921992726412E-5
-8.208595369810979	15.125877972768416	3.6447363209241626E-5	-2.9660226906918402E-5	-2.0235418487201034E-5
-8.250106284083648	14.883579494882824	3.602968696772404E-5	-2.9160331126078788E-5	-2.033476716117759E-5
-8.184763342662869	15.304083214581624	3.6780058510820995E-5	-3.004311472551375E-5	-2.0175884932342708E-5
-8.194040568253598	15.203367992185502	3.6581792359447736E-5	-2.9820831915660413E-5	-2.0200603279228127E-5
-4.009503675450382	13.95499929048619	3.076203289777031E-5	-2.6637717818261705E-5	-1.0106541985285107E-5
-3.967321215997023	13.879167246534847	3.054132448137317E-5	-2.6448816527771444E-5	-9.995172932800458E-6
-3.8768075373306097	13.684183745503944	2.998278636267933E-5	-2.5972166120197094E-5	-9.75532077539929E-6
-3.8285567068758617	13.577304042901428	2.968147112328116E-5	-2.5712207308230295E-5	-9.629587361086865E-6
-3.679175518096213	13.165512678706849	2.8514119115900163E-5	-2.4701466978724234E-5	-9.223170209022427E-6
-3.5952780276413945	12.848827743115857	2.7618325955277484E-5	-2.392653359405336E-5	-8.981887366628933E-6
-3.8035301168690907	13.511178334388502	2.9496725721799855E-5	-2.5554120162629704E-5	-9.56362917561193E-6
-3.5706258476984103	12.751547870197772	2.733940161419812E-5	-2.3680504819135906E-5	-8.908463316767168E-6
-3.536337058362929	12.508568926206657	2.6642538552650453E-5	-2.3069280208284844E-5	-8.788341711605685E-6
-3.4943523373487664	12.217884679130231	2.5820075883748453E-5	-2.2345229258000296E-5	-8.646911435798065E-6
-3.476217738039166	12.051206781698731	2.534902845898869E-5	-2.1934766786250296E-5	-8.580787225185307E-6
-3.4381043775288846	11.707787309160882	2.4352841699911456E-5	-2.104577962920922E-5	-8.43356700955779E-6
-3.4175141432913065	11.442487558596586	2.360073887547957E-5	-2.0379503810643245E-5	-8.34920733875247E-6
-3.390535492772293	10.959938069747185	2.2214558418127956E-5	-1.9130897715060215E-5	-8.214838937514188E-6
-3.391605607580326	10.637069694303245	2.1296737914071705E-5	-1.828997914397625E-5	-8.175045631393286E-6
-3.3957072198915474	11.125983907025887	2.267996051522149E-5	-1.9549644746988212E-5	-8.247080655721045E-6
-3.3933099091125833	10.454525891479044	2.0775693904116757E-5	-1.7807248268455393E-5	-8.153126607339982E-6
-3.392748642497309	10.363320317554606	2.0513425898851988E-5	-1.756178458570386E-5	-8.13942869779521E-6
-3.3881777990103163	10.052022617744685	1.963557624666988E-5	-1.674327640358236E-5	-8.094717415930964E-6
-3.379931059854188	9.65560915900371	1.852055067625497E-5	-1.569121409301182E-5	-8.038817713281136E-6
-3.38003327420144	9.645525660619372	1.849299735722159E-5	-1.5665143563623266E-5	-8.038338752889314E-6
-3.380411775956053	9.63612711841371	1.8468203962177006E-5	-1.5641128692111443E-5	-8.038931620875313E-6
-3.4070943292007656	9.209820550583608	1.7324198007844386E-5	-1.4505148391402567E-5	-8.076502135309273E-6
-3.4177904844649305	8.97279793026408	1.6711491306605713E-5	-1.3884115707849999E-5	-8.102713622802823E-6
-4.670507470987797	6.528342318175511	1.3751737220334519E-5	-7.244184433268835E-6	-1.165024608451822E-5
-4.472672713765167	6.53165408154053	1.3263524660435253E-5	-7.272440773271502E-6	-1.1063706489555943E-5
-4.296096768007061	6.564113874181485	1.2964496973785878E-5	-7.396803264439473E-6	-1.0609922716850009E-5
-4.1907677441120486	6.6201318525786546	1.281269328974515E-5	-7.582613766950491E-6	-1.0303693887857132E-5
-3.42823364007561	8.77881073484247	1.6198940102344302E-5	-1.3358249747736784E-5	-8.117840043335264E-6
-3.440421539484517	8.631632878187974	1.583012653041805E-5	-1.2968497285661629E-5	-8.146430762680208E-6
-3.510174069952668	8.051882576425108	1.4466193521708874E-5	-1.1450970672024032E-5	-8.328839867417694E-6
-3.4654247941708625	8.41479710425795	1.5311439476315104E-5	-1.2411609442203453E-5	-8.209688452604989E-6
-3.519325274558982	7.974355231943207	1.4298816731470621E-5	-1.1255342814871681E-5	-8.36031291452514E-6
-3.8048036653298265	6.960169305120867	1.2792226300064581E-5	-8.675343767795096E-6	-9.332495277293237E-6
-3.942941641067294	6.809098812242506	1.2706913251263692E-5	-8.181989714753696E-6	-9.683400433545203E-6
-4.081244662082278	6.715380176995773	1.2813749063412562E-5	-7.92259395218873E-6	-1.0038082745485354E-5
-3.557899482821399	7.6388476831782866	1.368487097488139E-5	-1.0480602170753909E-5	-8.53405273350593E-6
-3.5506928691402093	7.692857622749482	1.3735236819490524E-5	-1.0566216730732885E-5	-8.481817333712574E-6
-3.535122007221198	7.8370201875805385	1.4025338419651777E-5	-1.0916810409072494E-5	-8.425182758800706E-6
-3.5827478111781415	7.560437912809053	1.3541904077512155E-5	-1.0228159487008853E-5	-8.61962560767915E-6
-3.656557182300242	7.31345080673359	1.320199119655682E-5	-9.61433358141831E-6	-8.892085276576882E-6
-3.741595319822733	7.091603710798701	1.296521057156818E-5	-9.096220501654207E-6	-9.162952119532795E-6
-12.48823622079036	29.318127189803445	1.0545142901557338	-0.29999643999142156	0.9855090061520705
-12.301573729696075	29.291730374054282	1.0263983199436044	-0.31193231498947643	0.9694184028661715
-12.904182385341631	29.37659805299116	1.1287215864553246	-0.2758340558718638	1.0053072040373159
-12.704310573905445	29.35687813300677	1.0902977643597658	-0.2877729571294454	0.9981682673975418
-13.215739023882737	29.375039723105594	1.1893125180848605	-0.2587499234824374	1.0041733005562925
-13.289816212405814	29.38416912499247	1.2064762007943608	-0.25526680426670856	1.0039349721854651
-13.628735756055638	29.408293625969595	1.2770271622605076	-0.2365802053629667	0.9894951034605053
-13.761313265189306	29.420327221129604	1.3052959090356684	-0.22976564299992283	0.9842048600857443
-13.789831291953012	29.42263826529943	1.3104635181773978	-0.22870817501932136	0.98236684079987
-14.193507593470319	29.351006338599753	1.38177711102716	-0.20257334067059005	0.9465925592673522
-14.343065600888547	29.30623263263965	1.40389229312097	-0.1894628755646363	0.9327110494368276
-15.169871121939503	28.7024294022831	1.570080630319944	-0.09399891773940222	0.8909136476646823
-15.025976096323706	28.826575538617305	1.5388006925167337	-0.10909929374158252	0.8961770129888139
-14.704342841257393	29.099582909420015	1.4711880238434418	-0.14524594004083088	0.9094157187402164
-14.77814405518191	29.048154888872233	1.4845928511926352	-0.13573671768022283	0.9047206147794269
-15.194930389272562	28.670268692680192	1.5767236388599508	-0.09211495675696028	0.8902612244656081
-15.552436058935607	28.262388145106144	1.666464892175702	-0.06905319355451042	0.8767458023921573
-15.65870487864321	28.128694460225432	1.6942950095795133	-0.06276007655571655	0.8724743753486413
-15.420870685895718	28.414489982476084	1.6334458116562587	-0.07459910794400643	0.8820081975642446
-16.14669845066415	27.534817692946177	1.8099035751609478	-0.06217190248966838	0.8349453103822211
-16.18902508127296	27.487365967844962	1.8187357189493325	-0.06311292935586152	0.8301879492529197
-16.090879730623392	27.60512583812312	1.7965509731009224	-0.06198257303582159	0.8396393423020148
-15.906983759261689	27.83045491742547	1.754149617657215	-0.06065690948317732	0.8555901155357213
-15.78801336657089	27.974288039163056	1.725891039635258	-0.06041911705453135	0.8640385455808997
-16.4224657835804	27.241242221715776	1.859513140145586	-0.0727136048157137	0.8044258166620355
-16.636541644582238	27.015574682657572	1.8864995056535894	-0.08104518794448227	0.7740420427503262
-16.701862721366762	26.948993088668995	1.8905211781167794	-0.08485822652737576	0.7642926248534474
-16.98192097775023	26.67928029930171	1.897595441478315	-0.09974082098056423	0.7269677952872927
-17.086567607533095	26.586911131348927	1.8943423331870564	-0.10684305184140402	0.7155477866693754
-16.810764952407226	26.84442366016748	1.89228263629317	-0.09073182190211707	0.750106363126241
-17.316197999609905	26.352544552541893	1.8771502931715078	-0.12794745066253457	0.7016231130791664
-17.45518464052986	26.210110438215963	1.8659200154871316	-0.13915460414013564	0.6959956210152572
-17.722095738557805	25.895382301413925	1.8442061519504538	-0.17999496187875158	0.7014729611748474
-17.72264017583542	25.894744071275742	1.8441541932154604	-0.18007818332079967	0.7014822093239551
-17.932597821946576	25.11386146747848	1.7927426033259601	-0.304634665300786	0.6923148051287579
-17.907096306050956	25.00313633884308	1.7832469993825701	-0.32778901978854785	0.6826524890393638
-17.75267320881764	24.32471147247125	1.7228487651145827	-0.47107129046112867	0.6227779940645396
-17.92944471255859	25.1306830888716	1.7936108353499816	-0.3020935753334793	0.6924855976089646
-17.722777975835573	25.894232143167198	1.844109610800779	-0.18017301450756418	0.7014669458171993
-17.728945142955695	25.871483784810497	1.8426223190393616	-0.18379530457621954	0.7012086423569055
-17.700264955727473	24.192801294244298	1.7063376066481761	-0.503480036648302	0.5960846502435777
-17.492893227235577	23.675149455238873	1.643546170290827	-0.6327022804558509	0.49198989146955807
-17.219818972655105	23.051350814888384	1.5769535406956499	-0.7848883677800133	0.35075727916837296
-17.213682929786287	23.036984749786797	1.5753281544044526	-0.7883427350449558	0.34755896472216574
-17.20651458505761	23.021889840621302	1.5740353966455176	-0.792142354660112	0.34381002161126634
-16.72944438496599	22.0265670999435	1.5015627344835771	-1.0311875491527702	0.08861221447374629
-16.772330573218266	22.113599037757318	1.5068555073523255	-1.0117147336942043	0.11103420912873993
-16.97378539565523	22.529669064239176	1.5308731048163549	-0.9150703737351412	0.21810025630243865
-16.69878402350933	21.97001521221032	1.5006102334173064	-1.0429970398355557	0.07419249139244712
-16.44523432072541	21.481646309928003	1.4899457735805357	-1.147172599426719	-0.049509210456817505
-16.38784636008633	21.382208809377225	1.4921396497140942	-1.1661415741541614	-0.07469805902556263
-16.10429654720809	20.90765006213037	1.4975306897673102	-1.2572188157812838	-0.2000275518883795
-15.229590069694847	19.59839917871314	1.5748787153783441	-1.4222279445370598	-0.5480061116391065
-15.573303162172023	20.08692966262294	1.5394556680323523	-1.3726316536991368	-0.41956401549757805
-15.762739830454272	20.369577854236137	1.5231946010850048	-1.337782215985809	-0.34381808860743335
-15.676053214728174	20.229671015614727	1.5298328116151951	-1.3588381380524786	-0.38127800874858453
-15.004965242227517	19.29705702264412	1.590663565319676	-1.4241187131675839	-0.6249140838210538
-14.347740685004595	18.43237628944785	1.5538427990196826	-1.3195898832922546	-0.8091276271595774
-14.71316053352021	18.903140185799252	1.5975509664505818	-1.407844489035659	-0.7281707984284064
-14.112301424219844	18.14085757339455	1.4943530269749665	-1.2348199509455335	-0.8407206916218515
-13.786968016309958	17.746840232171802	1.3722113582353854	-1.0974361505990364	-0.822352145515402
-12.572484095421888	16.31238607204104	0.8050306586281685	-0.6083934913753041	-0.5245021997814352
-12.73923093656964	16.50237005974189	0.8840497914361245	-0.6730980254726848	-0.570315045131599
-13.149721100590622	16.985383718836303	1.0796190246116524	-0.8388793422337344	-0.6760195133638112
-13.560443943361147	17.474962802260926	1.2682235335024157	-1.0038742943576107	-0.7734080257666149
-12.433087863224218	16.142914163274668	0.738299735901847	-0.5553175534345138	-0.48421628069728295
-11.67886765718853	15.130655135953049	0.3861125994727235	-0.2674564405994191	-0.27626894841001187
-11.370603754574383	14.616160191779192	0.24469797376940916	-0.143214634479438	-0.19752050466744142
-11.928279318244115	15.521235666230787	0.499212100939633	-0.36260426724454586	-0.34165615367826274
-11.098102119973685	14.067276715400904	0.1482485373658471	-0.06804016130376596	-0.12912192583352
-10.94829922258624	13.75778922441979	0.09567516898409334	-0.027209919123402634	-0.09065050219059145
-10.566136973193167	12.955069884045642	0.03213213291858045	0.006653541644910137	-0.027621993049470488
-10.528617101577506	12.869997651759531	0.026036698426221656	0.009182886567111123	-0.021373181551971054
-10.125844678960055	12.03212679724241	0.010591988718738631	0.010450779322294062	7.136731192015804E-4
-10.205786830641387	12.200371242765215	0.013580069171420246	0.010079067369556698	-0.003753478538045884
-10.11776374681346	12.014636087480781	0.010589397117186313	0.010322216631045742	9.88380045001092E-4
-9.799033203597945	11.32040592221854	0.01111865824515942	0.007981221854985687	0.005768150363709519
-9.732454220074882	11.174895810343436	0.010155944347060393	0.0069789823249481004	0.00730402810984229
-10.081694286405995	11.938670646469957	0.010437441523990999	0.00996935882691734	0.0014727256702399224
-9.419861471494833	10.505758447346915	0.006454725087870443	0.0022831389399582775	0.0055664495383779536
-9.39945834397536	10.463080013210769	0.006237012039797546	0.001975252650643854	0.0053891079976935855
-9.362989365785312	10.388561145610026	0.005865409100011037	0.0017790410679560738	0.005110469325611536
-9.15485933130238	9.94585479357356	0.004078578763071555	3.236414501084205E-4	0.003336902718195507
-12.250739993292553	19.150604908283345	1.8673756823578076	-1.6437497638849026	-0.6708929324100019
-12.385666050996104	19.229462944007324	1.9680515364429216	-1.7072691988158688	-0.7304677905508604
-12.018444755085756	18.995911937273455	1.658276052506423	-1.5165104507153755	-0.5539283907167128
-11.827571680933026	18.805921238230237	1.5687817006241978	-1.4522898808104783	-0.49575596099638164
-11.71378598197753	18.69006222155872	1.508179220656552	-1.4077148792549448	-0.45994518885213037
-11.489121580415649	18.312221504949157	1.3648812970088935	-1.288154538984592	-0.38200171581234155
-11.42092816915265	18.202424829191397	1.323062825099063	-1.2525193067942357	-0.36009288803332684
-11.137081940903064	17.673975351763787	1.1237136880979586	-1.0740221991731291	-0.27631450098428556
-11.050577560623434	17.52903972488271	1.0665359234714993	-1.0224588502804004	-0.2530587441485463
-10.900173758069224	17.228821915447778	0.9470467726517005	-0.9115812596995008	-0.21557958479011038
-10.59407257662658	16.86993613536655	0.7927994938248302	-0.7676835347532098	-0.1610163090341325
-10.4015251414116	16.663994998799538	0.7062904745687375	-0.6858070462343618	-0.13328667446399173
-9.980308680915373	16.24426542990552	0.5311532027332566	-0.5180093061846472	-0.08407168998140459
-10.52456597891735	16.788877057884427	0.7585583537513063	-0.7359041385226784	-0.14795277828775658
-9.215934750579713	15.702403997568886	0.3014393549813655	-0.29094249952196194	-0.05242511813986123
-9.506635524164235	15.916651407254937	0.3902796757637049	-0.3808512795950194	-0.05205604900734524
-9.713477904294042	16.0562870014233	0.45140984351122315	-0.4407498522745739	-0.0641493354610872
-8.987328542896977	15.535943891824608	0.23572429131269895	-0.22442377280463321	-0.0509704331478178
-7.038155536202357	2.4161328913912485	0.001047709323179387	-8.548512793422653E-4	4.5024179029870396E-4
-7.218271698777633	2.47634434863711	0.0010181785451878788	-8.412810842000764E-4	4.614782729816362E-4
-7.402921517489648	2.596088343862585	9.8474525224609E-4	-8.283591133587114E-4	4.637986011828308E-4
-5.610926604361966	2.56874897195521	0.0012308085884487592	-8.897557194095974E-4	3.411370836538042E-4
-5.791192046184306	2.4885541575675454	0.0012243708741555346	-8.985844381914866E-4	3.6196204742994405E-4
-6.090991914769232	2.367770791599311	0.0011949152608616161	-9.029240379309601E-4	3.8677719616666065E-4
-6.223300720670824	2.365865245728654	0.001181944171575174	-9.000688522114867E-4	4.0318048860239595E-4
-8.524776938151282	15.280293075065625	0.17628915323264976	-0.16436728572877451	-0.053444251395897584
-8.5390176621	15.301185889469425	0.18620044172715008	-0.17372435081254062	-0.05631295415374704
-8.574275941324595	15.320887483760043	0.19027264804609478	-0.1778277567118067	-0.05621574297907941
-5.2268760988311245	3.1984387632370352	0.0011668086251119467	-8.25017477049221E-4	3.178905536249153E-4
-5.323022364028059	2.954304032548915	0.0012007478145024371	-8.508367116058172E-4	3.218258235702329E-4
-5.411391041049513	2.8046470279535036	0.0012145490522699177	-8.6417113668474E-4	3.265825261566058E-4
-5.361270108912003	2.863813885716368	0.0012121182140545938	-8.590090134452169E-4	3.2366941767191784E-4
-5.176470922340737	3.3654332504811606	0.00113653229334682	-8.057836862269568E-4	3.1309912122192503E-4
-4.997438755280889	4.032636318053695	0.0010216791611343595	-7.396219599414551E-4	2.9089393521096533E-4
-5.108994509801874	3.6116460899580636	0.0010954324095831449	-7.826302648791651E-4	3.071757146110404E-4
-4.991774580661376	4.054261353979088	0.0010181091045935221	-7.377587607768095E-4	2.900195414581621E-4
-6.53602006808163	2.347293243898074	0.0011342594425949584	-8.862592673315461E-4	4.2736354740598626E-4
-6.871423256057571	2.3759082864320638	0.0010799817330024775	-8.664921428772784E-4	4.475100720625608E-4
-6.725008134174486	2.363972974785624	0.0011055538018316753	-8.754920073191419E-4	4.404666721346816E-4
-7.498445287702315	2.6504749625169852	9.669612169928814E-4	-8.214588059346575E-4	4.647445056352533E-4
-7.543394316053332	2.6908233254228815	9.598928599111494E-4	-8.19706039763659E-4	4.6334282887774004E-4
-7.714537633122486	2.9137762658493207	9.3786495548399E-4	-8.071043062070533E-4	4.696473057869679E-4
-7.7891268079090406	3.0564766598021276	9.352935631449445E-4	-8.067642546854488E-4	4.715619464758139E-4
-7.80527300412054	3.4063802626319237	9.410648759527985E-4	-7.986034541471009E-4	4.944445459883549E-4
-7.804324521600502	3.2269612996167556	9.34692588560904E-4	-7.999619411817742E-4	4.824520551813742E-4
-7.758877336072651	3.698244931275473	9.439489969221015E-4	-7.844772320511749E-4	5.179334376135574E-4
-7.751964178591711	3.7286102673963915	9.451811861712046E-4	-7.837438527887632E-4	5.208142749748886E-4
-4.868412953288395	4.489722570165323	9.305354112895595E-4	-6.87566174104393E-4	2.465390779878128E-4
-4.944274103721604	4.221530184777065	9.844869955313242E-4	-7.185346466423237E-4	2.7326470212188754E-4
-4.861218645669248	4.514367912389247	9.241247752873457E-4	-6.833567590807774E-4	2.4310901309915997E-4
-4.761328567585714	4.872867994409656	8.348175434682011E-4	-6.275260585846513E-4	1.9586074320755096E-4
-7.7347878369548635	3.762505605967378	9.445826717763104E-4	-7.808246052268758E-4	5.247265552635682E-4
-7.441188952293851	4.488511996506501	9.032199378119047E-4	-6.858440347106061E-4	5.867033344508211E-4
-7.462522939780039	4.43043664258904	9.065512079068636E-4	-6.935015752123378E-4	5.816574193323888E-4
-7.583988224902736	4.103803156183615	9.301615113232148E-4	-7.421141653520655E-4	5.561313518124456E-4
-7.428705960551779	4.562167039268793	8.976241441150793E-4	-6.725845291954586E-4	5.929923190183315E-4
-7.367225146909923	5.0179675342064245	8.654179166695873E-4	-5.864322047809679E-4	6.359503256722907E-4
-7.395373926440531	5.510469499667041	8.271216712726243E-4	-4.651162620909209E-4	6.794571435872464E-4
-7.396628687854849	5.543415335697084	8.244639581281232E-4	-4.5766287366046885E-4	6.818672438965633E-4
-8.951906927477943	9.55517852325179	0.002995801102747723	9.78573660095426E-5	0.0023222257960700656
-8.732770861641235	9.107630277300872	0.002352112676928627	-1.8609536081826234E-4	0.0017965184981734426
-8.477149435408428	8.592840803667324	0.0017695278715908823	-3.1543241825174166E-4	0.0013647055603436477
-8.352048182285694	8.325615036227727	0.0014920631776793774	-2.575717988415538E-4	0.0010840747324771273
-8.222367325804308	8.079901469599669	0.0013204775107038178	-2.4065083904107947E-4	9.538465758461179E-4
-4.558078678429407	5.6727023718291845	5.5756236029977E-4	-4.297141244016939E-4	8.085512799021443E-5
-4.661854211303943	5.2307881209663405	7.200179868903931E-4	-5.478009380022532E-4	1.3734917454350312E-4
-4.6736829568741065	5.179041007331088	7.369273414186622E-4	-5.593663925729013E-4	1.4434038463011657E-4
-4.664862639408369	5.2157017440172675	7.253314279643206E-4	-5.515622072074607E-4	1.388005016770791E-4
-7.642518454416541	6.7438038314408955	8.493815192925024E-4	-2.27279584136077E-4	7.507800793376761E-4
-7.72390205946121	6.960130553786359	9.076343805574812E-4	-2.1981943019702772E-4	7.699165034511723E-4
-7.960824009101229	7.5515457825414485	0.0010646790190409385	-1.8019514451712067E-4	8.183159044722008E-4
-7.398279738095727	5.568321714484634	8.222353811910096E-4	-4.528485428971888E-4	6.814478838951877E-4
-7.486554017062449	6.151026864151781	8.082548857184407E-4	-3.2832888183229785E-4	7.180239525100304E-4
-7.599533786520233	6.612688047526157	8.274032756151678E-4	-2.513192975921287E-4	7.280720595375051E-4
-4.559353287845783	5.783205763653101	5.149433581786846E-4	-3.991793054998595E-4	6.653277337444773E-5
-4.539973927898901	6.108340489734484	3.914357100938521E-4	-3.018822643755359E-4	1.1494088135313472E-5
-4.595870421128182	6.280367827388355	2.3940853743855623E-4	-1.8479712723772752E-4	-3.040471662723722E-6
-11.949523827617073	29.206895619841305	0.9823584285299048	-0.33470239339536717	0.9216023833214234
-11.807688642858182	29.154031813094953	0.9727458252228895	-0.3486149232253556	0.8931535916659372
-12.00330605669702	29.223330979102066	0.9885325640042923	-0.33047927522626946	0.9298237312218376
-11.58017196199464	29.065937130844834	0.9610544347229535	-0.3740595575427857	0.8511263301519991
-11.41683712235142	28.96940271662765	0.9666698597844172	-0.40259392567565444	0.8123558431947357
-11.219350371023808	28.853937987330728	0.9751299296495428	-0.4396647519970175	0.7655421512564169
-11.063811648377435	28.68153300927144	1.012349985861351	-0.49553446093188525	0.7231623541684058
-10.947486528223845	28.535037823889105	1.0434735631437058	-0.5410076543667603	0.6902430089243341
-10.899230615467399	28.323819733732066	1.1198173009008063	-0.6101630214936722	0.6772090447618765
-10.868467577029437	28.194812621939796	1.1656080515393255	-0.6517858124758257	0.6686339051643572
-10.876511202290695	28.109887068149042	1.2118462107824932	-0.682226613131292	0.6713686786700971
-10.899672074901286	27.854101802332053	1.339405196621284	-0.7654445520138657	0.6748492758161901
-12.412266700730603	28.73183000599365	1.0014050519866033	-0.3495710591178591	0.9325666771882155
-12.004390987243811	28.644127827029816	1.0049469813163614	-0.43605668795191266	0.8937805524772202
-11.418956634563854	28.353076382645266	1.1210478018574186	-0.5928487935724752	0.8044295782740442
-11.624144095082618	28.483083006210283	1.063614984091552	-0.5320402665455979	0.8404947484450804
-11.98757052088968	28.638168487186267	1.006661556648893	-0.4400241853580814	0.8916902062823362
-11.999455430555999	28.643021141499133	1.0049273584142093	-0.43708314987693314	0.8933195527837895
-11.11438165555979	28.077094826076056	1.2379325441079156	-0.6962683902978526	0.7321879601204296
-11.390783517603357	28.330385589064328	1.1307824194594693	-0.6022377214256427	0.7983385717318765
-11.018694723095315	27.985290635821798	1.2821658175550976	-0.7279149457597539	0.7069265100565364
-13.471803069018005	28.77445563984976	1.216102430481736	-0.16305583972349333	0.98961129008147
-13.48260549035852	28.773788416678933	1.2188655925691467	-0.16135215729411123	0.9899197395609463
-12.935354512904492	28.789110493383188	1.0786545471136508	-0.25129531393427285	0.9701695563923931
-12.730299209385468	28.768829272465172	1.047866482547874	-0.28899255404057533	0.9570672708370578
-14.231290469589101	28.525879619960573	1.4382541880873245	-0.08636013267750248	0.9849226840257288
-14.010448775461906	28.63328583652027	1.3740127442212173	-0.1015304745994758	0.9897150620715102
-13.506471729136642	28.767317669153915	1.2257987843161406	-0.1586715244301633	0.9898961513713447
-14.460841527293365	28.39408003504012	1.4996883304405573	-0.07445925997806	0.97608245885609
-14.783683682753072	28.129965573228738	1.5725126107071965	-0.07092982243599709	0.9553554295297766
-14.975465100779633	27.963363652093868	1.6157223404062755	-0.07108536271245776	0.9425778025099198
-14.857377166814722	28.070482248494333	1.5895022573856976	-0.070244235337356	0.9508984562113603
-15.247091508969765	27.723494694946858	1.676756912491328	-0.07143931568452071	0.9232225403538554
-15.438921475279523	27.548521108541188	1.7197791574700731	-0.07329282073175603	0.9096017257000912
-15.777307067901031	27.23142152114181	1.7917538881105628	-0.07846127760140462	0.8802337768645959
-15.505550048294694	27.4862002405047	1.7342244472937944	-0.0740730058494339	0.9041137829582575
-15.95882932927022	27.057658625283377	1.8291659073564996	-0.08216365065506816	0.8619250145858175
-16.071627921968407	26.944874315391413	1.850550021227855	-0.08616115527980174	0.8494991459499173
-16.348879088595037	26.649360708813276	1.8977867858615858	-0.10009019424598417	0.8097021518822842
-16.427997019937784	26.555959712111072	1.9081893184955265	-0.10684838748226116	0.7968295527733
-16.656844434007954	26.17623866269756	1.9163147179826183	-0.15023885171767043	0.7376078889976051
-16.696536478621557	26.09508062700545	1.9131112737176263	-0.16207463075199807	0.7242497520926828
-16.835749776418716	25.686852448177994	1.8844552679065494	-0.22695648777610875	0.6521215283053953
-16.845061757485475	25.628453285604436	1.8766090936414939	-0.23872942996097135	0.6410833963606895
-16.850433340026893	25.176846057478727	1.807215692699659	-0.33895400945642107	0.5513543571837384
-16.85038673364371	25.14105029551206	1.8016379458399594	-0.34695386986670784	0.5442570492206373
-16.822804208812027	24.752145786172367	1.7466534169715566	-0.4308731332569636	0.46719893519785816
-16.814022621155868	24.619664448408173	1.7279342006523901	-0.4594540897023932	0.44101733858687936
-16.812945472733826	24.6090037446475	1.7265617194413039	-0.46176734950309334	0.43888760386266396
-16.723937840816944	24.10943746964462	1.6575719460447151	-0.5745647529810545	0.33208889387964513
-16.711672631053567	24.055094941481215	1.6505780156326626	-0.5868008387001186	0.3205136717162354
-16.289023552988983	22.907733919851253	1.509133904404854	-0.8508191260775883	0.04856248284007624
-16.541701583590093	23.45604246001041	1.5761021141922298	-0.7204070522941074	0.18522537262317434
-16.554803726644348	23.499372302025698	1.580983189657503	-0.710784231779741	0.19503000776805515
-16.28488538521969	22.898119481008653	1.5081021119258868	-0.8529694790153024	0.0461962917835745
-16.26218103763534	22.856454352609262	1.5046061325338262	-0.8624479164680525	0.03566527241936834
-15.969194038819062	22.31634337785984	1.4587766440763832	-0.9854442813448394	-0.1015245271830989
-15.890230123807179	22.1925020649246	1.455738510987357	-1.0137973519129677	-0.13253535450553489
-15.611918811164477	21.76175729997115	1.4451317284526146	-1.1115839007852175	-0.24294476228438083
-15.389654649869971	21.467446140267274	1.4535606177055407	-1.1737523663590206	-0.32052056610553076
-15.211472875440649	21.22502075941048	1.4597017854871308	-1.2235518414484645	-0.3849242534708851
-14.852605830718518	20.76860561637889	1.4996718833257194	-1.3112398810221981	-0.4953730026803966
-14.818368111934701	20.727265125728813	1.503057262061642	-1.3195018232170683	-0.5058860327630483
-14.010753868674147	19.956266747716498	1.602631692410605	-1.4399743489777932	-0.6817818275049503
-14.087441807327457	20.012526511232718	1.5911900904316363	-1.429875458618474	-0.6719951349323346
-14.468160486474938	20.371519812579944	1.544834656973605	-1.3784610739136112	-0.599165768685995
-14.161164464278139	20.08381166702931	1.580805596588295	-1.419863936794336	-0.6575043474171782
-14.781086333771103	20.690256417429	1.5070997401473316	-1.3257507214699893	-0.5157469447384948
-12.566775432145782	19.255877513320883	1.9144853051185717	-1.6693336298393184	-0.746072956433834
-13.290339014836286	19.46305631769065	1.7170179886993946	-1.5308281884173964	-0.7537393469216364
-13.1729303124603	19.418787275288505	1.7465229179226858	-1.5518913728883557	-0.7582327186783007
-12.843245224742368	19.28971157894774	1.8276200199388926	-1.6088555349538978	-0.7691500767079072
-13.364979556612642	19.508469790386137	1.7055176679689603	-1.522190349646447	-0.748950901679332
-13.714991928392514	19.7215588672211	1.6471692893954537	-1.4790500732555232	-0.7247132762330635
-10.73275094914898	27.601566124654774	1.4434964635303702	-0.819235953445546	0.6203926773843271
-10.621312259153935	27.431657608134955	1.5073384323272132	-0.8537456854380996	0.5815623773118795
-10.494472622804425	27.139762728691487	1.5997693211946546	-0.9086535236299071	0.5208101761186277
-10.440814811578786	26.97290839065918	1.6386550986896147	-0.9354893301985008	0.48392139999376016
-10.340010025599554	26.46761329405222	1.7479675976862754	-1.015487941985013	0.36708094631294774
-10.310942985096554	26.231506882359504	1.783828840091515	-1.0468651225692696	0.3150282865472768
-10.254915889396067	25.788604694922874	1.8833921957580513	-1.1218496704605385	0.22261935251189485
-10.226478276469011	25.49740684588262	1.9521091931962549	-1.1753707463566747	0.15197063207099348
-10.15297056364784	24.454238785309386	2.255399836954821	-1.3986679910266582	-0.0468194214831466
-10.148816922605754	23.97207807587904	2.380336298111052	-1.493379330824374	-0.13141964796410943
-10.1572747910747	24.735583520367605	2.1812049394021207	-1.3429841705828018	0.0015962132847273146
-10.162097597121184	24.830116402868736	2.1543727424741164	-1.3219431965603086	0.019452456423888563
-10.162546766859359	23.84260305188515	2.4021687314514453	-1.5145019530256623	-0.1529110533993399
-10.199764060738538	23.17965757589045	2.538921285978778	-1.632245130989099	-0.26767044109671306
-10.264133457042867	22.925685144978395	2.558085320995726	-1.664544008276533	-0.3045740750489111
-10.334836167150385	22.416165687077918	2.618806097891885	-1.7364200836805237	-0.38222804167992425
-10.491992980100063	22.018023813554393	2.603279914628679	-1.767507953769666	-0.4355951121058762
-11.549836964138185	20.072338696358347	2.3640660956941715	-1.8414856448888652	-0.6878086044543148
-11.554967867880773	20.064003427239495	2.3623230874343406	-1.8411605977246353	-0.6886107362134932
-10.551136967279964	21.796553611972193	2.6063396242926737	-1.7868859177391663	-0.4674742531898468
-10.861109989919282	21.2561808403101	2.5340763258200236	-1.8140150894686962	-0.5361064134376631
-10.944210941660401	21.11696785294288	2.512699377071046	-1.8194766605204822	-0.5532706995646843
-11.133323225905555	20.800917117156818	2.4685367380579546	-1.8311571099911623	-0.5926218568213945
-11.346534801731305	20.436488911990164	2.417455724020978	-1.8417506533371104	-0.6404331807094148
-11.231518843805489	20.62710766906838	2.4487373555526664	-1.838310635501843	-0.6171497120206453
-11.741469854730147	19.77949816437784	2.3053090082077565	-1.8290273107896575	-0.7256236629960394
-11.841147224706019	19.661418434931374	2.2634743823719874	-1.815074141375244	-0.7370767644591567
-11.973386913159729	19.52262481256701	2.2092058075657617	-1.7983253213957684	-0.7506875874527574
-12.17042537041236	19.353881967026794	2.105442481793959	-1.760500956770568	-0.7571219635112968
-12.254791953417843	19.298450378205736	2.0507859850311143	-1.7405789133236707	-0.7475429462225915
-12.107678242949614	19.405561627556374	2.1372743944555648	-1.771865507771977	-0.7547616912229822
-4.288326386940742	5.8070230604936794	0.0408970059114582	0.034145397302398635	-0.01630642032799492
-4.307057605244767	5.526002436139832	0.05604064436826929	0.04797000279999144	-0.01779702718432452
-4.180171464701457	5.245978145694322	0.07168653366380544	0.06351364993612882	-0.011833690075855458
-4.162615861022818	5.199209053922773	0.0741634612746623	0.06585066263371858	-0.011031582543389064
-4.143652721141185	5.191949089536986	0.07467328801730544	0.0662230958143009	-0.010190954629183329
-4.014987066173259	6.398560350145364	0.009546631041477807	0.0045753326143923405	-0.00779637037223543
-4.102160277057983	6.226155071234556	0.018548490517258105	0.013518700980315908	-0.009883888862437497
-4.158587255864665	6.1200098173878565	0.024122948449781446	0.01924019081750999	-0.011368053902859696
-4.284793079351208	5.824858607178209	0.03989855303260068	0.03318667730009018	-0.01613650577236006
-3.6322745368198053	5.1479752237781815	0.07924208253297686	0.06990087540465627	0.016673032977474876
-3.7520724673596213	5.133869891353276	0.07963904942811756	0.07032570679579442	0.009624546651408807
-4.068810461062704	5.185234828589743	0.07557076775796003	0.06696806544144866	-0.006343122880021367
-3.4079134276844885	5.238028583704212	0.07675065831777435	0.06524368897468916	0.029331494038378154
-3.870611147185512	6.723331704642558	0.008880301460937682	-0.007936328087578007	-0.0017613534502717294
-3.93550508782948	6.569124366309313	0.010755229602805672	-0.004684221158710744	-0.003746540388834504
-3.083077723553127	5.477621858005871	0.0715286335261389	0.051663565083935936	0.04852544946413313
-3.2016356353304536	5.395281637801698	0.07416067887034096	0.056961503895826535	0.04126943920955982
-2.9250367521464256	5.618751443255416	0.07496673655664648	0.0435936444156323	0.05871924187038788
-2.808073832376915	5.742408533499555	0.07658086083324049	0.03678203448624044	0.06552607729723088
-2.561109083068193	6.012828978318681	0.09504586651105466	0.02166838107659128	0.08239617686164637
-3.6562255957727294	7.214473650128381	0.02417329264038704	-0.02016573733570659	-0.0015481008755796344
-3.592522873141893	7.34008329807876	0.04394546807537722	-0.035734738592216646	0.0012405240438706554
-3.54328167840365	7.470859406778205	0.049649960869035364	-0.04037378795232922	0.0014028891058824337
-2.1477862434435124	6.617732931249476	0.15381459076768828	-0.02022250665330319	0.1162233260181793
-2.178221292733067	6.571855578800015	0.14818697625681787	-0.016240069005681323	0.1140072059471045
-2.0648331524982755	6.7576354797203635	0.1697025923316935	-0.032142350112964416	0.122625619737221
-1.8849213199230619	7.066868042911974	0.20456041399928318	-0.05838785370452135	0.1360849529765312
-2.4120263893614973	6.229400814325045	0.11496075313096207	0.007592262667706768	0.0946473826838514
-2.5361866250272955	6.047252036713077	0.09702348477609603	0.02012462742376002	0.08410098893388707
-3.935819787141531	17.984500048599497	0.9364696225472868	-0.5200780556340896	0.10073135547963832
-3.78336958602557	17.993315823553566	0.9283381624358316	-0.5219138852103321	0.0991597640835201
-3.427077741744119	7.766058137175304	0.1132184446149592	-0.08969785288857975	0.005179636940443344
-3.406569881135219	7.832445527304884	0.12154006473480934	-0.09559453739339874	0.005527984571481635
-3.395983191054093	7.883794864942119	0.1279928038183519	-0.09993838416500887	0.00601589951539498
-3.3371281060386737	8.150918617555703	0.16444293001162097	-0.12109508846478508	0.007728594919226561
-1.278169408830863	8.48437433428823	0.36496814520478654	-0.1844372674944256	0.17939999453605754
-1.4540629241815408	8.03470965362341	0.314686052641267	-0.14376689236303666	0.16972526049770936
-1.8167261401452421	7.208011822579171	0.21966865589614734	-0.07040136863662408	0.1422355535020059
-1.5523830370140876	7.789776732269239	0.28608485386591875	-0.12062819397476267	0.16145006110394583
-0.9410764433027281	9.405038530050247	0.45946212033991324	-0.2623367288108278	0.19212817942960436
-1.0329367331417418	9.151234284338832	0.4342902741378846	-0.24254483375997557	0.18930621499031225
-0.7679094447811552	9.95277965234512	0.5066620806556197	-0.29997044526758215	0.19554346223893893
-0.33002843814312044	12.134348277380695	0.6640958275071801	-0.4272935059356363	0.1944272844383981
-0.3357764586920513	12.078843485378034	0.6606865964377736	-0.4244995086305058	0.19477662233045326
-3.417433509638533	17.827381727176302	0.9121568440298595	-0.5288169824611235	0.10146171751333972
-3.353382382951112	17.741842308688575	0.9099470273178155	-0.5306200453881137	0.10285789481753367
-3.674832941632539	17.93323560833925	0.9239364979174773	-0.523224521367038	0.10089900941537852
-3.5409307277999584	17.885907081965335	0.9180047483665758	-0.5267213728293093	0.10069998775080141
-3.1860561960175433	17.549365365355296	0.9035122475857343	-0.5331503074965602	0.10502795723576636
-2.9981130641699174	17.395321314172424	0.8975954881930839	-0.534850337433902	0.10722287215303596
-3.2165215628928006	17.57820816975883	0.9043820000058672	-0.5323985610955478	0.10488397373051912
-4.1137207324417435	17.95308223849858	0.9488708241510744	-0.5169790820184379	0.10016303392354338
-4.160621080742889	17.795938972454014	0.95442536133866	-0.517210169286611	0.1019477651415236
-4.190763877417752	17.70804950350443	0.9574230572756979	-0.5159955073580348	0.1025054146320723
-0.33050020850094985	12.145123827625998	0.6646222516031313	-0.4277035497159981	0.19430264003273967
-1.4343564303268679	16.31909273804294	0.8373039108164269	-0.5382721328169444	0.12929151638338543
-1.3066176526698219	16.0680303809159	0.8293038613815614	-0.5372868701902725	0.13223619055335886
-1.1152979539279455	15.611202681804269	0.8148851625455384	-0.5324962360345452	0.13966421240552787
-2.4474803932797915	17.1585224792057	0.8820926178590706	-0.5379949974512828	0.11430670409511703
-2.055761384167546	17.041296048986602	0.8686901053477649	-0.540241780494356	0.1180721088013266
-1.9984998164489554	17.002629506016117	0.8662810285160417	-0.539958577061393	0.11927173242310174
-1.5724149375605685	16.580962567434636	0.8465041238041445	-0.5406801508386572	0.12535216460531112
-2.9820955633715815	17.38344915169903	0.8971115676252154	-0.5349523478388912	0.10744534643411673
-2.724789042326286	17.256116533629893	0.8897770675025005	-0.5364920762741007	0.11086839423848097
-2.531457869203797	17.190304756335227	0.8844413356706029	-0.5379306800543846	0.11271818183242897
-4.183190145794866	17.56540290424019	0.9565782164902947	-0.5154943841615309	0.10361964843829316
-4.207099313692599	17.371866069837257	0.9587809178342994	-0.5165910099803268	0.10472218034643156
-4.17345519997633	17.089831976884682	0.9530789171476701	-0.5181190013050914	0.10402804544115742
-3.3148310309893363	8.423923301546052	0.2016162745745324	-0.14637459841182748	0.007863650539311118
-3.3001926290874843	8.663118489326514	0.23184150613927434	-0.16851195347627596	0.007298925469718461
-3.2862287614074197	8.915212706658004	0.26267786433433404	-0.19005027908105943	0.008499601597963282
-3.2794829862540458	9.153166440048345	0.2939307973465683	-0.21234720820807038	0.009550128788910244
-0.3805651487088481	12.953841366376702	0.7053468946797997	-0.4601223522767556	0.18406485268601985
-0.4307061904896281	13.36924122248353	0.7265011579278388	-0.477242333978676	0.1782357761012182
-0.5075965103225141	13.744646939005303	0.7420073858446705	-0.48784013840940044	0.17273281690825648
-0.5977318219793605	14.096499370658435	0.758014280633893	-0.499748888733799	0.16638322357019192
-3.2676731937878696	9.605726412719452	0.3488768268836204	-0.24884225378757244	0.014947731602585997
-3.256429234120413	10.042692132374542	0.4006880470267739	-0.2827923090795845	0.020519848382510968
-3.268410707882346	10.416945356274994	0.4399746112559978	-0.30649759419664724	0.024949830586686587
-0.6591870284780542	10.31262568099423	0.538632839915411	-0.3258204580693895	0.19769259784253987
-0.42285288091859907	11.258976825610697	0.6102796858333903	-0.38318556893815253	0.19978173002873667
-0.42939644071267913	11.215805729165236	0.6070879312659176	-0.3804931433125322	0.19987606738880986
-0.6312573047807166	10.428088654680536	0.5483921027621073	-0.33399590548564406	0.1981386298857443
-3.2903234695987535	10.897386429199772	0.49334653424858016	-0.3398613168345772	0.030345619615181587
-2.987291544864133	17.386535233830127	0.8972828438501712	-0.5349345915017929	0.10736729403089154
-4.164359810315925	17.031866286091535	0.9515878251664303	-0.5180878367180889	0.1041923854279041
-0.7097934901376413	14.466809880080852	0.7740665402661666	-0.5111235110113248	0.15917153664780506
-0.8575672753041089	14.969271293498517	0.7917012759571234	-0.5209534055243353	0.15102373930445348
-0.9532329287786547	15.217415294466539	0.8019161422402495	-0.5272501320562213	0.14587575016716317
-4.1386892518049425	16.602845789463966	0.9387732087854372	-0.5171730305895147	0.10149277316951927
-4.159558946386909	16.976159925336383	0.9498030955318555	-0.517496872618226	0.10421788085322406
-4.083322820670365	16.225441788462653	0.9229741254632206	-0.5150570832116285	0.09859822033553046
-4.075875945060494	16.183223288394085	0.9210628992131543	-0.5146427273391425	0.09847131649631495
-3.9528003255732322	15.292784673108926	0.8694340497836852	-0.5043507757296901	0.08496365806729898
-3.9992067929440043	15.73055462668215	0.8965264154153951	-0.5109999391271567	0.09239695196240623
-4.068371905853679	16.139351008679608	0.9185298399856645	-0.5139669002739645	0.09797320568328335
-3.903746688804401	14.691009127397303	0.829260862465727	-0.49184776629859206	0.0751241061707878
-3.86987704440043	14.375574603567006	0.8062351873064054	-0.4835558050092206	0.07085546114038742
-3.9256796422272324	14.820378173973397	0.8382740880177102	-0.4943378024277737	0.07701730971521481
-3.9497350317267026	15.228464150498013	0.8651893014310026	-0.5029171252170832	0.08394141396080226
-3.7268568443784513	13.894308007070336	0.7685720437114295	-0.4725618351408999	0.06501996972557701
-3.698215854277132	13.779058127098043	0.759284376555046	-0.4694630825140996	0.06365685774737154
-3.6779639093146645	13.673870011895303	0.7502545018294751	-0.4655904162432161	0.06259255690850027
-3.571181750067259	13.33170586472178	0.7217482385450256	-0.45594033204646955	0.05854116604384301
-3.4835043026903465	12.977876322076302	0.6902707537532513	-0.4418204970690931	0.05601795739443893
-3.404126025364066	12.339701968592273	0.6349380298425817	-0.41723166473190687	0.047225229865265644
-3.3488293333994186	11.895449310153229	0.5912816150039284	-0.3939001425609855	0.04282508870115488
-3.300315153385468	11.14083500028607	0.5192021201834868	-0.35539612233384826	0.033202992940496924
-3.9511621749674837	15.271050023970451	0.8680462517561586	-0.5039302414121373	0.0847022096464656
-8.244373317370188	14.628658956740194	3.546697648996418E-5	-2.8534595294424603E-5	-2.0323021747387655E-5
-8.208489142862772	14.204433859089825	3.4529568995982324E-5	-2.750112550894833E-5	-2.0263119065527605E-5
-8.193734077492797	13.966873422743047	3.401259631567864E-5	-2.6914491212532262E-5	-2.024855173272829E-5
-8.232676222944097	14.462837941075223	3.509982063700437E-5	-2.813788552890501E-5	-2.0296640781903734E-5
-8.19035693955016	13.837323106092928	3.373591596353361E-5	-2.6579957989316863E-5	-2.025702144677932E-5
-8.113167709168138	13.369167772280294	3.2676489363542124E-5	-2.5410252371776203E-5	-2.0123299645426056E-5
-8.077142174814208	13.181783020574018	3.2245820239707285E-5	-2.4924020498940446E-5	-2.0062007290504076E-5
-7.967407351985131	12.816549861797377	3.137474187429339E-5	-2.401322845356635E-5	-1.9842462257863614E-5
-7.4202031915344335	11.241546128091116	2.7487981883732967E-5	-1.999410059588719E-5	-1.8644193191378327E-5
-7.380855782333087	11.139150568907128	2.7223557014190865E-5	-1.9716382282481535E-5	-1.855280710472886E-5
-7.603903539139292	11.751642921695533	2.875532126257376E-5	-2.130667061448872E-5	-1.905550276765113E-5
-7.696154479064555	11.994745340563997	2.9366658700938225E-5	-2.192515033239189E-5	-1.9265917397581898E-5
-7.744684776673163	12.145936214046198	2.972774189567167E-5	-2.2299969406619293E-5	-1.936713977405389E-5
-7.337783016568444	11.036160898112158	2.69479001290408E-5	-1.9434026811683344E-5	-1.8447953352878054E-5
-5.478513842259125	7.328297301269693	1.6831548594425057E-5	-9.523070502440312E-6	-1.3819690475468508E-5
-5.496335515484936	7.350666297835906	1.6902815558209543E-5	-9.57812097452641E-6	-1.3864638643999465E-5
-5.513292533723025	7.373441024034741	1.6973732683040878E-5	-9.640166225838459E-6	-1.3906970917164138E-5
-5.7782594324877365	7.704138241466704	1.8097996151647386E-5	-1.0516996519338906E-5	-1.4627394666182092E-5
-5.226288884072366	6.97442447090005	1.571373045940532E-5	-8.496464972405996E-6	-1.3166391528499243E-5
-5.1320395346395955	6.880771446866525	1.5365220802909844E-5	-8.254083725317558E-6	-1.2918484839169522E-5
-4.981658732436152	6.746084424883188	1.480661778099858E-5	-7.858086670378355E-6	-1.2503745888181059E-5
-4.872230788355059	6.663668971542325	1.441199028617001E-5	-7.620772177847165E-6	-1.2194121650978838E-5
-5.95993806317256	8.088641025459268	1.9114909730743218E-5	-1.1650246378312936E-5	-1.5065600151760742E-5
-6.156106083074739	8.43849134717127	2.0074704373751208E-5	-1.2545844479390934E-5	-1.555101682677834E-5
-6.3622803987511345	8.893710900037291	2.1273003689239104E-5	-1.3821499460092351E-5	-1.605129279319976E-5
-7.037730777065047	10.279206689455364	2.4992752219301222E-5	-1.744310394529069E-5	-1.7723916741445827E-5
-6.511291309796823	9.166024915663732	2.202146233485461E-5	-1.4483790075123719E-5	-1.643330387903968E-5
-6.961309529005052	10.091919377967345	2.4515791325409027E-5	-1.6958889945615694E-5	-1.754570472009338E-5
-6.976746835639336	10.11701394282087	2.458425792312551E-5	-1.701792259988451E-5	-1.7581888003158544E-5
-11.149672852779776	19.026028297048256	0.19294447676132173	-0.04945859223251915	-0.119086320787932
-11.177286946315288	19.099277703541333	0.19400452513422126	-0.05137987777517232	-0.11965422956448375
-9.18227086019565	22.941744559833715	0.18432422837279044	-0.1387102331379538	-0.07541291255714144
-8.933979733519063	23.042297787756027	0.18050957329960593	-0.1409655730717501	-0.06888059192577195
-9.497726748011418	22.723004536194928	0.18761339668539245	-0.13342294773924882	-0.08294720389300653
-11.201816179455392	19.362671115833425	0.19540424556398855	-0.05749945363135599	-0.11978731586686826
-11.022193536741858	18.71762456011473	0.1885910637769934	-0.04193563419379477	-0.11662692310573905
-10.948655511422155	18.634752597804788	0.18590291788332836	-0.03951858091577974	-0.11488236569701996
-10.739200803101152	18.414265673982754	0.1787152314871974	-0.033619694910888065	-0.11016041966052158
-10.426129079411938	18.242868662510936	0.16698646432511782	-0.028057467473692276	-0.10233666900546823
-10.351495060601314	18.19934593348884	0.16421473371283846	-0.026788798748246134	-0.1004734833289005
-10.276659955502009	18.164399203559437	0.1614458326234459	-0.025695613734510556	-0.09868615720810914
-10.051706148564318	18.092298620546728	0.1525716722217142	-0.02305246026214805	-0.0926859623604068
-11.220597943108505	19.547650220008503	0.19637952073781098	-0.061737476095656926	-0.11986660843578235
-11.213232813518047	19.613678726955158	0.19640862537760181	-0.06303388487620337	-0.11969377565658006
-11.167862918473158	19.983763373685665	0.19680859459809166	-0.07148187092156456	-0.11825499381570034
-11.119734753615504	20.180895538942224	0.19673507629608766	-0.07550014059273975	-0.11735636385260542
-10.889962382093142	20.81510177874138	0.1954865248913974	-0.08935074812489452	-0.11234534441710138
-10.989883259185685	20.57314650704364	0.19608278098017023	-0.08436195459863194	-0.11426294662052774
-10.670647697607485	21.25443563231954	0.19445543886145947	-0.09918182261151039	-0.10771691450934966
-8.656589193032165	23.077778160673812	0.17463036523229528	-0.14132056957493372	-0.06206592614054103
-8.262164632393056	22.97490850022338	0.1632482368946963	-0.1373085403477337	-0.05139604373718551
-8.093510801985081	22.896766634500132	0.1578337789317367	-0.1347690052089035	-0.04724367118107024
-7.68989912608717	22.564207698669875	0.1419591841316931	-0.12397790942734249	-0.03641217924596915
-10.61906467426591	21.352055718189742	0.1942179052578572	-0.10120198808267877	-0.10681414352136014
-9.936768220586934	22.310409278173573	0.1913504176361546	-0.12357371549703625	-0.09291777652121261
-9.627937960973474	22.62487940796674	0.18913765367525173	-0.1311792890874984	-0.0858856184771625
-9.573169961095976	22.676544366109272	0.188650724855786	-0.1323828022301708	-0.0847152578690756
-10.134279956953314	22.058148587414195	0.19198647341810818	-0.11738053446241895	-0.09724999086705097
-10.304582249602808	21.836678921374176	0.1929909149519831	-0.11233832581127758	-0.10061837385792703
-10.555587977067566	21.45179651669559	0.19385021861697366	-0.10331358728975223	-0.10571449087299004
-9.871150253323467	18.04329134881533	0.14561456705217135	-0.021249414850618036	-0.08819672927207126
-9.4491510421968	17.986087424675254	0.12763155073008547	-0.01770674837250487	-0.07663669623515051
-9.39405468440286	17.97674307009461	0.12532904762029773	-0.017283104971892716	-0.07520325781972856
-9.318824933668623	17.968766098777905	0.12193213447462023	-0.016701474815750614	-0.07311022130368641
-8.866655676614846	17.930756511797174	0.10160369559443494	-0.01354724739830876	-0.06024030649921554
-7.460370084706861	22.326890903804703	0.13248020502504104	-0.11704787152174806	-0.031205851403667155
-7.181921823170052	22.004421546653404	0.11967134389454911	-0.10660160101239421	-0.02421679574152733
-6.980050576019263	21.793148493492453	0.11156266341590061	-0.10048062027526804	-0.0198518286986619
-6.576542696581086	21.409318391621486	0.09610671145356466	-0.08820417366533592	-0.010320433825800182
-8.591810565175942	17.924390418426363	0.08822242859162527	-0.011611500191321558	-0.052077902690552555
-8.160987566235585	17.895824611247768	0.06516431336336792	-0.008457175856317329	-0.03811005326402179
-8.427526747689353	17.911776804777684	0.07959858548108327	-0.010435871108761884	-0.046874864848293216
-8.540982568507179	17.920050757602066	0.08577808859645761	-0.011275266594345143	-0.05059562622676757
-5.864615339578987	20.755750631962357	0.07280420763923202	-0.06831574468840593	0.005279338568560931
-5.543802938210256	20.38074487517408	0.06153489774113874	-0.056819983254593406	0.011685328764210893
-6.504364858334945	21.34437545298176	0.0936780932711712	-0.08636685064448302	-0.008885687755568791
-5.970918121132899	20.87023242852833	0.0763517737081776	-0.07140454481673658	0.0034019033355919
-5.171797381464162	19.89737251545445	0.04951664902860298	-0.04451253542841088	0.016211979293672532
-5.0245480447987125	19.683822661130662	0.04434513431967492	-0.038469430762851094	0.018220274590699057
-4.900152014728899	19.401774462066626	0.03891554018918658	-0.03243109373471949	0.01804004105185733
-8.045165203849148	17.895237150670994	0.05683241080736366	-0.00734774446020267	-0.033027080353748337
-7.828330068792466	17.887207984644846	0.040257446585978726	-0.005499403644399445	-0.0233411504751845
-7.588389628929521	17.819549385161938	0.009528825091296983	-8.725492689966139E-4	-0.005564968086736471
-4.683175416995011	18.92056128922509	0.030271443501342716	-0.022781654088568977	0.018641238300588458
-4.557131527726211	18.533459102138394	0.025000988660095327	-0.0178187597686308	0.016959611898287028
-4.377707594286538	17.57417867700677	0.012938617183838742	-0.007332805915573531	0.010610726399661465
-4.375950900357417	17.526057226949376	0.012239063292454494	-0.006807555458253495	0.010139062792521001
-4.484941864981501	18.19838652331461	0.01978616235390896	-0.012643852794127698	0.015029060751446213
-4.372825752777866	17.497105804998277	0.011940773410092663	-0.006658074554694822	0.00988656961689331
-4.260063754969469	16.957122878843833	0.008515924099916519	-0.004368027364374213	0.006988825555007339
-4.2543796491463395	16.88173839584814	0.007993167619367724	-0.004111183259470673	0.0065209909293219865
-4.172479120773178	16.325671413989923	0.005871925498717317	-0.0026935017512927767	0.004564446411393631
-4.151871519508384	16.155447405066244	0.005190153681469249	-0.0022247607564580157	0.003931064212114196
-4.144035245207647	16.121454065378032	0.005130735686816184	-0.0021702646543499283	0.003864215415974532
-4.072421898747817	15.289956430567175	0.0029786730373717075	-8.191536201823009E-4	0.0019530866287739302
-4.095328121705499	15.489697359268533	0.003372024243334987	-0.0010716099488164363	0.002256500103511197
-4.118480058777639	15.68595857984359	0.003939478670525983	-0.001383491390934675	0.002748133867484248
-4.140149876500907	16.06180723438685	0.004972381606893814	-0.0020741621174508924	0.0037269662239569224
-4.179593610389492	14.862900564725685	0.00197561284213017	-2.8267559894641403E-4	0.001245881492841641
-4.129583690004605	15.034457843656845	0.002369558991484968	-4.614349019899444E-4	0.0015308081625323828
-4.332504046130264	14.727261534199787	0.001048250181041488	-2.0726775844686764E-4	6.836120067800093E-4
-6.864381120883843	17.824925970386563	4.21436441502052E-5	-3.5960209763870615E-5	-1.7310541764362788E-5
-7.111456277637915	17.862901719600874	4.234515373209337E-5	-3.606133090410348E-5	-1.7934134147060357E-5
-7.361730330183262	17.815658423143518	4.2331888003665505E-5	-3.593712295501968E-5	-1.8563339854262315E-5
-6.699631952192596	17.790187728061333	4.197991445397138E-5	-3.5871118244605746E-5	-1.68957771139697E-5
-6.471535900809904	17.65611081898578	4.1530088854874715E-5	-3.5523031941712206E-5	-1.6325134640380524E-5
-6.01856299486931	16.965651538393175	3.9498541084745586E-5	-3.38230053674344E-5	-1.5199899156152608E-5
-6.018217814642384	16.964954947243214	3.9496544058500606E-5	-3.3821307545968036E-5	-1.5199039640956956E-5
-6.192614293475787	17.31914560580889	4.05112876710404E-5	-3.4678178171964306E-5	-1.5632124679856197E-5
-6.358826975092747	17.562077889890872	4.123291577901192E-5	-3.5287408443708735E-5	-1.604346561708717E-5
-6.018066056155799	16.964687362149334	3.949577921722931E-5	-3.382067205092412E-5	-1.5198653142246194E-5
-4.908304538333134	14.969355025422521	3.379607781747288E-5	-2.9124965229564656E-5	-1.236326634503094E-5
-4.894965705707698	14.956384548239772	3.3755267215735004E-5	-2.909292696519218E-5	-1.232923728149797E-5
-5.522668475480044	15.89108446419409	3.650317712500443E-5	-3.1312741718851304E-5	-1.395732598965589E-5
-5.590293973325887	16.02332329799043	3.687645403377531E-5	-3.161901766771225E-5	-1.413119696070192E-5
-5.62503595550961	16.102423683804165	3.709507200340897E-5	-3.180049305188526E-5	-1.4216479723913354E-5
-5.79838945170203	16.47567517825189	3.81351105220437E-5	-3.267206709126215E-5	-1.465413034980239E-5
-5.818300420163335	16.518599132988257	3.825298172029979E-5	-3.2770785030097676E-5	-1.4701745989042332E-5
-6.016563718580136	16.961325465432818	3.948640651845548E-5	-3.3812777305557235E-5	-1.5194898763499893E-5
-4.911331118979538	14.97328547513143	3.3808081198750156E-5	-2.9134551085135942E-5	-1.2371274856756469E-5
-5.0735700023776875	15.16993664121582	3.4408592827506526E-5	-2.9609621969436434E-5	-1.2793717638390674E-5
-5.223708594183212	15.375437594116095	3.502054974754158E-5	-3.010307368511216E-5	-1.3181350261387822E-5
-5.2244114000787105	15.376332166246335	3.502322712980236E-5	-3.0105204799934594E-5	-1.3183149582188108E-5
-5.424504479191739	15.698092793846305	3.595829236015908E-5	-3.0861595732813105E-5	-1.3702608332022284E-5
-5.22565127061393	15.37825402853767	3.5028778284688775E-5	-3.010970932119136E-5	-1.3186299820128154E-5
-4.7077301313837365	14.774519111724057	3.3184708927728756E-5	-2.8643343826810424E-5	-1.185372922903486E-5
-4.675015183440867	14.74800878513003	3.310314764973499E-5	-2.8578634498349027E-5	-1.1773833887709039E-5
-3.7658512309524754	7.028045440845924	1.285293441837898E-5	-8.887397533640305E-6	-9.219520141212934E-6
