# Supplementary material for: Thyroarytenoid muscle fiber orientation regulates the ability to modulate vocal fold vertical thickness
Source: PLoS One. 2025 Dec 4;20(12):e0337735. doi: 10.1371/journal.pone.0337735 (PMC12677544; doi:10.1371/journal.pone.0337735)
Supplement: S4 Data — (ZIP) [file pone.0337735.s004.zip › Male/contourA9TA15.csv]

% Model	Angle8.mph
% Version	COMSOL 6.1.0.357
% Date	Dec 14 2024, 04:17
% Dimension	2
% Nodes	720
% Expressions	3
% Description	Line
% cpl1x	cpl1y	Displacement magnitude	u	v
-11.968005616002486	39.650844643500406	1.2316139753612572	2.190758137366204E-4	0.15896893574819407
-12.100925229184412	39.521184251215715	1.2300907077500414	2.1782849704745424E-4	0.15897931123241138
-11.810234379374002	39.74293127707726	1.2326937520487924	2.1996344880444838E-4	0.15896095772320745
-11.76596306338081	39.775513356632324	1.2330766754861078	2.2027696749870356E-4	0.15895824583229645
-11.47739948826791	39.862189693672036	1.2340946995853201	2.2110809106612052E-4	0.15894938474465875
-11.258980847445656	39.857881496438054	1.2340423748513942	2.2106107963001443E-4	0.15894758928945407
-11.716143543792246	39.796222579001906	1.2333195340715781	2.2047674778774182E-4	0.15895631337822402
-11.163938214941039	39.85365079891891	1.2339932769690392	2.2101440821222602E-4	0.15894697194258853
-10.796207435616262	39.85090503287166	1.233960680864779	2.209669607512429E-4	0.15894363434229067
-10.709496869932108	39.85039381204079	1.2339542370136014	2.2095533208486723E-4	0.15894283860678504
-10.37169574884199	39.850036177539195	1.2339497318062032	2.20928264157007E-4	0.15893962850095733
-12.13512273325702	39.460672833157	1.2293801838788976	2.1724728945706666E-4	0.15898388403512376
-12.240660142730178	39.24849072022055	1.2268897417910727	2.1520573700717664E-4	0.15899977933037773
-12.227325367848685	39.08705965880899	1.2249932115990567	2.136575432783782E-4	0.1590109713904614
-12.205740642978935	38.979124391808504	1.223726446560202	2.1262140194839955E-4	0.15901833185525285
-9.681369688821853	39.850002288818345	1.2339446763560207	2.2087478622963272E-4	0.1589330338746583
-9.209886193231677	39.8500022888185	1.2339459591089252	2.2083445973134454E-4	0.1589285356570148
-6.503691158131879	38.96454001876737	1.22353843314681	2.1232311483303893E-4	0.15896511213365508
-6.587351156296421	39.29642873129991	1.2274376327154908	2.1546914445399708E-4	0.15894256092713582
-6.771159512318912	39.57700815680421	1.2307316949795464	2.1813254472647959E-4	0.15892456838177266
-6.814129999907874	39.651652838586976	1.2316085931741054	2.1884089189436168E-4	0.15891972544960117
-7.229593906641747	39.84203493583536	1.2338449783000949	2.2065636792780743E-4	0.15891027732464272
-7.181795837296288	39.83706132882147	1.2337866038346088	2.206077513466612E-4	0.15891017357745163
-7.033567159296577	39.76166368437849	1.2328999913255085	2.1988992923239084E-4	0.15891407023601495
-7.6946177519140235	39.85300356006798	1.2339756135618123	2.2077244196964498E-4	0.1589139173101416
-6.488283836647731	38.91091546805024	1.2229090381090497	2.118138153935672E-4	0.1589687372785817
-10.243595360807257	39.850002288818345	1.2339494410991345	2.2091575826902767E-4	0.15893840430406564
-9.730298368089413	39.85000228881833	1.233945101576492	2.2087839201890343E-4	0.15893350039183637
-9.743014193148053	39.85000228881833	1.233945065214318	2.2087961879730322E-4	0.15893362186854604
-9.085341826788042	39.8500022888185	1.2339452820224566	2.2082592780705716E-4	0.15892734939878214
-7.779783738995952	39.851154726690396	1.2339553657839262	2.207569355425873E-4	0.15891485548232245
-7.886706964608754	39.850916601280545	1.2339512860923638	2.2076148316911765E-4	0.15891588813183663
-8.209330570361047	39.849987794146756	1.2339459812325737	2.2076387665727462E-4	0.1589190150824946
-8.699211804792647	39.85004545472901	1.2339485257134608	2.2079381837237692E-4	0.15892366906826044
-8.427966558711145	39.8500350871401	1.2339449772724438	2.2077924490150274E-4	0.15892109075110822
-12.152615457473026	38.61822056218743	1.2194877558364732	2.0917094717747489E-4	0.15904312987338504
-12.150457207342695	38.60568225439725	1.2193406588853402	2.0905097406465645E-4	0.1590439882258809
-12.146591986235311	38.58859764700979	1.219139987355613	2.088881002188083E-4	0.15904514899216338
-12.074238696384148	38.24828133015453	1.2151464611743557	2.0563960698929121E-4	0.15906831538437127
-6.441829287929373	38.514252064367554	1.218253102195482	2.0804986479272704E-4	0.158996193242591
-6.4796557750756225	38.830935381536946	1.2219691810896705	2.11055680993371E-4	0.1589742803705937
-6.431316994593285	38.355730965701305	1.2163912124386032	2.065497346875838E-4	0.15900724318616677
-6.415000660473024	38.12021737547059	1.2136273174131067	2.043176012738533E-4	0.15902365046497413
-12.006552716049852	37.91928976266428	1.2112818951031366	2.0251268214622678E-4	0.15909073532293627
-11.966773292852782	37.7322909897182	1.2090877902283472	2.0073424417132307E-4	0.1591034644925663
-11.899335717233097	37.41624344712912	1.2053763761294407	1.977396883632698E-4	0.15912497727094305
-11.86072968481382	37.23337054820751	1.203230979371757	1.9600413042405437E-4	0.1591374292251705
-6.405495081109018	37.81045524455644	1.209988797844273	2.0138923596904412E-4	0.15904534424577904
-6.3802834672144035	37.49850283645258	1.2063287041436561	1.9843831498360024E-4	0.1590670455527133
-6.34327199449609	36.990127261889924	1.200358513623668	1.9364578023210141E-4	0.15910244709529525
-6.3346776499635205	36.89181710192548	1.1992061743481048	1.9271760273981153E-4	0.15910927947099782
-6.327277488709939	36.80573234114482	1.1981967527571613	1.9190839089900635E-4	0.15911526452460514
-11.839379859361392	37.12464213602315	1.2019534885995202	1.9497701023205602E-4	0.1591448494793951
-11.66031709327127	36.191536938073696	1.1910021611539754	1.8618933705311715E-4	0.15920855874711487
-11.619905720758748	35.962379473002436	1.1883161831672102	1.8403637476544716E-4	0.15922423751085504
-11.730360249335298	36.58305483766412	1.195602589113107	1.8986378957701002E-4	0.15918177776533637
-6.248695444183289	35.88284413383002	1.187374086811225	1.8322361743450429E-4	0.15917941962818863
-6.190644674951313	35.36621719878445	1.1813092339404783	1.7839963649215015E-4	0.15921520697248248
-6.146329446134891	34.860882297696094	1.1753822706779453	1.7366208292870228E-4	0.1592503196729132
-1.0600869276340483	18.316100001774196	0.9816277813572337	2.724558656610861E-5	0.1603703920935044
-1.0459016161732135	18.37692181363064	0.9823376812094786	2.775801936147462E-5	0.1603659993469103
-1.1744205707972624	18.153797557800345	0.9797314664381553	2.5875997683229853E-5	0.16038275776344263
-1.311326192584243	17.97535615877772	0.9776477113350124	2.437006640149006E-5	0.16039644812242784
-1.386335587551091	17.922671465764726	0.9770319122437076	2.392552155853059E-5	0.16040078117874648
-1.650548821745367	17.757514160475903	0.9751047183982737	2.2532297133688897E-5	0.1604146095235235
-0.9718149006219283	18.630446296863695	0.9853007275255266	2.989768048616876E-5	0.160347562333483
-0.9542349860686515	18.852537320770427	0.9878943143196901	3.176879239704521E-5	0.16033180963492974
-0.9467123425971604	18.932059856972355	0.9888241214560427	3.243994564997003E-5	0.1603261586454178
-0.9488912973033679	19.009058522305217	0.9897235396341726	3.308890034949894E-5	0.16032076651649171
-0.9602591937381534	19.185733594449147	0.9917889757705916	3.457690420352406E-5	0.1603084492767286
-1.0005126263859143	19.36574217623491	0.9938912016670043	3.6089564784559764E-5	0.1602961401822133
-6.05347281998843	34.07388368729615	1.166162016789518	1.6633515974845582E-4	0.15930478508322182
-5.779746191862431	31.198536783186327	1.1324390818171977	1.3968575208140677E-4	0.15950436790900846
-5.81260308842713	31.6601371096856	1.1378396755345275	1.439318107404351E-4	0.15947222262819605
-5.898916358898413	32.61341104261303	1.149031840611024	1.5276664976831552E-4	0.1594060128774914
-5.976331308258205	33.33624786626052	1.1574968339586353	1.5946222433660618E-4	0.1593559204972675
-11.555172919712001	35.57995576034233	1.1838288264967374	1.8046672490186627E-4	0.159250426725045
-11.427224513094306	34.824469013294944	1.17496510192905	1.7338550423999003E-4	0.15930217148570824
-11.302991741507174	34.01939293201957	1.1655177747737806	1.6589561272730335E-4	0.15935741692018524
-11.26269403333529	33.74326682230424	1.1622860009058285	1.6331820074291E-4	0.15937638717574443
-10.87492360433819	31.536162433666846	1.136402743147112	1.428899747046381E-4	0.15952743118931595
-10.79808267178972	31.096982410679725	1.1312564290959448	1.3887786553686088E-4	0.1595574792676232
-10.515617328365707	29.431210118152052	1.1117412948570324	1.2352930465510414E-4	0.1596715659072706
-11.095255333576779	32.78560916869341	1.1510397810888953	1.544496991316183E-4	0.15944193717752697
-10.374607869233792	28.677418549364212	1.102898004964525	1.1662877821843792E-4	0.15972306868837569
-1.9007542873442729	17.670028077820447	0.9740826290242028	2.179488399686288E-5	0.1604228620395226
-2.0779141835942943	17.606247817656115	0.9733384245634862	2.1257808390505743E-5	0.16042883460598018
-2.421704394542373	17.610906476909	0.9733930047122552	2.129780944179791E-5	0.16043139791996977
-2.5268901597962445	17.60827853304663	0.9733626368162065	2.1276212374411854E-5	0.16043246727704613
-1.0157099330243569	19.441588102125813	0.9947780575887044	3.6728166003707116E-5	0.16029093893539967
-1.1062328150339649	19.65851365771074	0.9973127684062758	3.854742091837811E-5	0.16027645823926037
-1.0950141199455286	19.63861486947969	0.9970802382897231	3.838080828549121E-5	0.16027776204019875
-1.0936631912571904	19.634142492606518	0.9970279350261038	3.834314872303959E-5	0.16027806493114255
-1.2019485900933222	19.823967402584525	0.9992474122025797	3.99329781782269E-5	0.16026563825850454
-1.2626663164006444	19.90610167368628	1.0002067687659149	4.061723039745143E-5	0.1602603771382008
-1.3479656887537845	20.02184186709379	1.0015607995700098	4.1583910752385026E-5	0.16025296161834723
-1.3818036936806772	20.069240413165744	1.002114675251455	4.198022691840868E-5	0.16024991512647643
-1.490043238491493	20.21081153288452	1.0037706643045694	4.315973906155565E-5	0.16024087759451108
-5.495158991359491	28.68268136418761	1.1029370056132732	1.165773316277022E-4	0.1596787154668643
-5.507477156915547	28.790577524822243	1.1041973326365448	1.1755868501478173E-4	0.15967123661442068
-5.640376413522405	29.93509919763994	1.1176223621184351	1.280553398202957E-4	0.15959192956149415
-5.66674537726079	30.200894570944342	1.1207310022315928	1.3048704352062326E-4	0.15957348516404535
-11.232964758328787	33.56280133293661	1.160166990172892	1.6163241051719786E-4	0.1593887593671152
-9.890707351552885	26.584105713780335	1.0783650296083103	9.759951500348266E-5	0.15986535642888866
-9.499209611630052	25.463046361573806	1.065238952692164	8.754476071820612E-5	0.15994041412929288
-10.251371607480321	28.08873461337165	1.0959988388156376	1.11231053001745E-4	0.1597631940247896
-9.949856872037069	26.81141811544305	1.0810293102057806	9.965985538893587E-5	0.15984995983509642
-9.409620206466	25.28683176907262	1.0631693417396533	8.597631623237029E-5	0.15995198058755664
-8.975776833099328	24.413789608181347	1.0529719336775925	7.832307853553478E-5	0.16000942732198975
-8.450931047688341	23.67686534172989	1.044323557582347	7.189358001320107E-5	0.16005656960987066
-8.315280225053407	23.486682331666373	1.0421044815723737	7.026675427579897E-5	0.16006874639442836
-8.109310669822081	23.245736403988893	1.0392805177860593	6.822783352629922E-5	0.16008388991895067
-5.04821833795282	26.35030357792787	1.0756189781487853	9.547576240237776E-5	0.15983894277346125
-5.072511135861281	26.457154341834364	1.0768664253285003	9.64228718716824E-5	0.15983162095609754
-5.319014801988768	27.6151602307035	1.0904296634869048	1.0685317381576375E-4	0.15975226726313768
-5.298549699956672	27.508324942348306	1.0891808413152873	1.058894908429028E-4	0.1597596071415726
-1.6547952866665352	20.435138707303928	1.0063917263692654	4.502543916476183E-5	0.1602264983154114
-1.7068462026965912	20.505043732104994	1.0072096613779866	4.560951864906373E-5	0.16022202365340962
-1.8328638043067826	20.675856534446993	1.0092060194095709	4.703018691421652E-5	0.16021107783385555
-1.9146876228856835	20.78271581099791	1.0104563726200102	4.791840686309863E-5	0.16020425592029544
-1.9589596542270868	20.838178803681924	1.0111042282434843	4.8375131274422936E-5	0.1602007294642003
-2.2267902915590323	21.173727916983232	1.0150343629149101	5.116790351591656E-5	0.1601793969530363
-2.4765836027203294	21.524027437877677	1.0191245496421355	5.406925277067477E-5	0.16015686620624123
-2.510632075597485	21.56945277354053	1.0196569279579193	5.4449918830209976E-5	0.16015395990635947
-3.4170539347823667	18.323036770820913	0.9817131944572755	2.7260532189220545E-5	0.16038972347514271
-3.3613588547056894	18.26201824120377	0.981000451103504	2.675237510909221E-5	0.16039354364248035
-2.8302006677410443	17.7685842180935	0.9752343419625027	2.2622079780214056E-5	0.16042375070575565
-3.0213186080937637	17.882690433716814	0.9765678781356832	2.3579928174494284E-5	0.16041733828014537
-2.9853774190574067	17.85333337493745	0.9762254082618419	2.333439561634578E-5	0.16041909990663322
-4.904236518511963	25.91960781073081	1.0705667337314246	9.167234284614362E-5	0.1598680454067099
-4.723668736196532	25.314951331292864	1.0634954281427063	8.631157103967295E-5	0.1599090802005496
-4.604679940346854	25.051089745874435	1.0603986475332396	8.398913032801894E-5	0.1599266359064195
-4.281370486848969	24.383328411417228	1.0525989706580032	7.822424480585571E-5	0.15997093903757165
-3.2125741016240386	22.611557155864187	1.0318470701493465	6.31510509950936E-5	0.1600865788969778
-3.272014261258436	22.70654698603269	1.0329562462335684	6.39456336234063E-5	0.1600803941040484
-2.5518384799861815	21.63096481182497	1.02037598042533	5.496620947480546E-5	0.16014998204872344
-2.8735384712196232	22.08009398368013	1.025634585543735	5.870761448196433E-5	0.16012110994924297
-3.1756044296995665	22.556944434453374	1.0312070169597698	6.269688562847873E-5	0.1600901088180235
-4.545571876999899	19.652622560032107	0.9972537982625194	3.826853255527128E-5	0.16030582829588844
-4.424895516455141	19.524062222800467	0.9957514876349601	3.7215689023471324E-5	0.1603138491328268
-3.958958611653594	19.00470136406695	0.9896786902202748	3.292257497146416E-5	0.16034640045592266
-3.8782730930382083	18.915322300283425	0.9886355240140974	3.2185478953758996E-5	0.16035200421418935
-5.025563667731989	20.107549344377823	1.0025822832801512	4.203599910085604E-5	0.1602779472344874
-5.277731362781373	20.350988119887234	1.0054213852956808	4.4009062356381064E-5	0.16026295744043056
-5.606549304112775	20.6598148798465	1.0090407618819361	4.6579682311693266E-5	0.1602440739797545
-6.131048509468386	21.17349677678001	1.0150377867495555	5.0779742405671894E-5	0.16021241922931748
-7.17416985769136	22.198608654304337	1.0270259782153615	5.930217937395398E-5	0.16014932088677736
-7.6413332318231895	22.67125431062098	1.032573550974583	6.331067528734025E-5	0.16012016268933363
-6.9150129554945305	21.927639425126234	1.023867165177815	5.7062496694706506E-5	0.16016615594745573
-6.31895859009996	21.343154735881807	1.0170311051629004	5.2206446360046006E-5	0.1602021222574385
-6.618255579081206	21.642875823077	1.020526386491447	5.4702762637533094E-5	0.1601836286509637
-3.6680004015474728	23.30103040805593	1.0399229545969886	6.895117654288754E-5	0.16004191508147578
-3.83446762916781	23.580833568731567	1.04319430897796	7.134994428331315E-5	0.1600236407994919
-4.071443328978513	23.987709649252928	1.0479609711660107	7.478433969190501E-5	0.15999699519113908
-7.640251545310057	17.586782544931808	4.185881627038247E-5	-3.545291257424862E-5	-1.913183373378138E-5
-7.509356374993602	17.79911102953117	4.2434126124043095E-5	-3.599964583139414E-5	-1.8919422211207253E-5
-7.6989388334005735	17.4903691638282	4.16137961359483E-5	-3.5218036260814705E-5	-1.9231604626304386E-5
-7.762103216471637	17.30759444679789	4.1154556558458384E-5	-3.476745116089949E-5	-1.9331606330707846E-5
-7.821162534822876	17.152686250634986	4.078066888977674E-5	-3.439191938884609E-5	-1.943339945682898E-5
-7.87221896818102	16.9473112831706	4.030153956994574E-5	-3.390553895141684E-5	-1.95198357146923E-5
-7.921170402924522	16.753942907049066	3.985389393610888E-5	-3.34461973921702E-5	-1.960401542234737E-5
-7.9783869673286425	16.470761822820492	3.922578550590506E-5	-3.279021419940807E-5	-1.970579193796825E-5
-8.003886469325913	16.357472230499454	3.8976320909984086E-5	-3.252466281736902E-5	-1.9753390092182896E-5
-8.041803974825056	16.197407590250943	3.8647208636735476E-5	-3.215808022152545E-5	-1.983551909205645E-5
-8.11957094103931	15.808141817188318	3.784105350669843E-5	-3.127050849575192E-5	-1.9997684942215574E-5
-8.094241908274963	15.975737091845481	3.818399927015932E-5	-3.164855297257003E-5	-1.9941807376310892E-5
-8.149959289733443	15.594634263864748	3.740414860270109E-5	-3.0783264982098106E-5	-2.006546229140926E-5
-4.487015489615116	14.591722761896559	3.267295482398783E-5	-2.8279278852866014E-5	-1.1273227305004743E-5
-4.416731324563106	14.512870608922288	3.244345925658314E-5	-2.8089191320198675E-5	-1.1100804321101215E-5
-4.329055028394281	14.412978776001905	3.2145982028878265E-5	-2.7841909807892686E-5	-1.088065497181629E-5
-4.19303203891211	14.248275933735142	3.1663740028524244E-5	-2.743980343877578E-5	-1.0540634595801935E-5
-4.178965322518646	14.23024927967746	3.161001836189945E-5	-2.7394769963818593E-5	-1.0504579627749323E-5
-8.208595369810979	15.125877972768416	3.6511913886613944E-5	-2.9757817425242108E-5	-2.0221724861995583E-5
-8.250106284083648	14.883579494882824	3.60938386168043E-5	-2.9257460593480366E-5	-2.0321294817559672E-5
-8.184763342662869	15.304083214581624	3.684498932473833E-5	-3.0141155711390523E-5	-2.0162029008171856E-5
-8.194040568253598	15.203367992185502	3.664647342951263E-5	-2.991857806762064E-5	-2.0186833397595254E-5
-4.009503675450382	13.95499929048619	3.0825793677960285E-5	-2.67274666312334E-5	-1.0074367452979335E-5
-3.967321215997023	13.879167246534847	3.060484527651693E-5	-2.653819400181196E-5	-9.962767523802463E-6
-3.8768075373306097	13.684183745503944	3.0045727075646354E-5	-2.6060647465681754E-5	-9.722438744405952E-6
-3.8285567068758617	13.577304042901428	2.9744092652530513E-5	-2.5800203744794985E-5	-9.596452770446856E-6
-3.679175518096213	13.165512678706849	2.857534177873697E-5	-2.478756713757666E-5	-9.189190525307594E-6
-3.5952780276413945	12.848827743115857	2.7678402934705365E-5	-2.4011208904531556E-5	-8.94740197047621E-6
-3.8035301168690907	13.511178334388502	2.9559159169074567E-5	-2.5641833793914897E-5	-9.530367546668299E-6
-3.5706258476984103	12.751547870197772	2.73990550433868E-5	-2.3764698967489605E-5	-8.873806280076224E-6
-3.536337058362929	12.508568926206657	2.6701058742460444E-5	-2.3152316149633794E-5	-8.753391989335142E-6
-3.4943523373487664	12.217884679130231	2.5877279947729867E-5	-2.242690776939715E-5	-8.611610516735338E-6
-3.476217738039166	12.051206781698731	2.540549144676664E-5	-2.2015704339946053E-5	-8.545331295457519E-6
-3.4381043775288846	11.707787309160882	2.4407428142429494E-5	-2.1124960645161065E-5	-8.397708874998456E-6
-3.4175141432913065	11.442487558596586	2.365399635544543E-5	-2.045746195759334E-5	-8.313140722168039E-6
-3.390535492772293	10.959938069747185	2.2265030381214096E-5	-1.9206478977890037E-5	-8.178410913267851E-6
-3.391605607580326	10.637069694303245	2.134516511306836E-5	-1.8363999956150252E-5	-8.13848689780299E-6
-3.3957072198915474	11.125983907025887	2.2731339821571327E-5	-1.962598761386199E-5	-8.210742511788197E-6
-3.3933099091125833	10.454525891479044	2.0822883153485128E-5	-1.78803347901266E-5	-8.1164686120002E-6
-3.392748642497309	10.363320317554606	2.055995871479919E-5	-1.7634399446285538E-5	-8.102727658891554E-6
-3.3881777990103163	10.052022617744685	1.9680021720719324E-5	-1.681436541269601E-5	-8.057893278450037E-6
-3.379931059854188	9.65560915900371	1.8562236432225343E-5	-1.5760417962788435E-5	-8.001900214481162E-6
-3.38003327420144	9.645525660619372	1.853461584111926E-5	-1.5734302243016126E-5	-8.001420476370226E-6
-3.380411775956053	9.63612711841371	1.850975879966788E-5	-1.5710249941423407E-5	-8.002016633308902E-6
-3.4070943292007656	9.209820550583608	1.736233436205237E-5	-1.457225393535821E-5	-8.039631990577483E-6
-3.4177904844649305	8.97279793026408	1.6747786218101735E-5	-1.3950242967322866E-5	-8.065974144777347E-6
-4.670507470987797	6.528342318175511	1.3755994617340308E-5	-7.299950791643649E-6	-1.1620211340198807E-5
-4.472672713765167	6.53165408154053	1.3268243563277732E-5	-7.328359389481194E-6	-1.10324246136139E-5
-4.296096768007061	6.564113874181485	1.2970777153135701E-5	-7.453158050352956E-6	-1.057809891701824E-5
-4.1907677441120486	6.6201318525786546	1.2820246568200803E-5	-7.639421747438967E-6	-1.027123896766233E-5
-3.42823364007561	8.77881073484247	1.623352140541963E-5	-1.3423465810808938E-5	-8.081117031815416E-6
-3.440421539484517	8.631632878187974	1.5863380694338013E-5	-1.3033136765653278E-5	-8.109777523613645E-6
-3.510174069952668	8.051882576425108	1.4493905290261664E-5	-1.1513430183203561E-5	-8.292567371514713E-6
-3.4654247941708625	8.41479710425795	1.5342810418783693E-5	-1.2475472615140652E-5	-8.173177640985737E-6
-3.519325274558982	7.974355231943207	1.4325832602301082E-5	-1.1317568931968843E-5	-8.324149276772514E-6
-3.8048036653298265	6.960169305120867	1.2807855259857457E-5	-8.73485991846874E-6	-9.298931879317906E-6
-3.942941641067294	6.809098812242506	1.271901684818482E-5	-8.240199322362688E-6	-9.650260035843716E-6
-4.081244662082278	6.715380176995773	1.2823895275295985E-5	-7.980418686320175E-6	-1.0005413718993603E-5
-3.557899482821399	7.6388476831782866	1.3709515189330023E-5	-1.0542606161866735E-5	-8.498685094963304E-6
-3.5506928691402093	7.692857622749482	1.3759854320220087E-5	-1.0627912720593268E-5	-8.446136045576057E-6
-3.535122007221198	7.8370201875805385	1.4051165008361665E-5	-1.0978761207166506E-5	-8.389298766353897E-6
-3.5827478111781415	7.560437912809053	1.356509911894894E-5	-1.0289457073733216E-5	-8.584469334826257E-6
-3.656557182300242	7.31345080673359	1.3222546811055841E-5	-9.67500340687238E-6	-8.85777219696784E-6
-3.741595319822733	7.091603710798701	1.2983416747462864E-5	-9.156734028668756E-6	-9.129191579548038E-6
-12.48823622079036	29.318127189803445	1.0527182880783084	-0.30128432403544614	0.983374543455185
-12.301573729696075	29.291730374054282	1.024508142347043	-0.31340436005294714	0.9670998818310539
-12.904182385341631	29.37659805299116	1.1274016118858963	-0.2767166321214092	1.0035624998446515
-12.704310573905445	29.35687813300677	1.0887026578894576	-0.28884444225782113	0.9962545458144116
-13.215739023882737	29.375039723105594	1.1885125842831619	-0.25938469443330037	1.002673620148498
-13.289816212405814	29.38416912499247	1.2058208968976403	-0.25582783585734886	1.0024844050871922
-13.628735756055638	29.408293625969595	1.2770782812825778	-0.23684257631394653	0.9882895378340445
-13.761313265189306	29.420327221129604	1.3056248890865614	-0.22990798401907891	0.9830945156792862
-13.789831291953012	29.42263826529943	1.3108515314525993	-0.2288294511473358	0.9812810848618962
-14.193507593470319	29.351006338599753	1.3830728040454767	-0.20249006778649667	0.9458045782126896
-14.343065600888547	29.30623263263965	1.4054955286565445	-0.18933940061325488	0.9320510990965716
-15.169871121939503	28.7024294022831	1.5734707084582027	-0.0939642861360316	0.8910760469848985
-15.025976096323706	28.826575538617305	1.5418695354502576	-0.10902140995640401	0.8961774684668589
-14.704342841257393	29.099582909420015	1.4735651930365434	-0.1450760107204625	0.9090680464141758
-14.77814405518191	29.048154888872233	1.4871236609016896	-0.13557618901456586	0.9044454080167575
-15.194930389272562	28.670268692680192	1.580170306427963	-0.09209958289891304	0.8904520981992329
-15.552436058935607	28.262388145106144	1.6707339218700532	-0.0692771487802067	0.8773544721898578
-15.65870487864321	28.128694460225432	1.6988088000424202	-0.06307271589740782	0.8732083916091329
-15.420870685895718	28.414489982476084	1.6374175815342653	-0.0747484538665201	0.8824661089063832
-16.14669845066415	27.534817692946177	1.8155110100919098	-0.06286834654130247	0.8363383483732656
-16.18902508127296	27.487365967844962	1.8244313010222972	-0.06384679103018333	0.8316381342793293
-16.090879730623392	27.60512583812312	1.8020346258092608	-0.06263024121987798	0.8409574377827569
-15.906983759261689	27.83045491742547	1.759239239462274	-0.06114887919758647	0.8566502138570571
-15.78801336657089	27.974288039163056	1.730685937473912	-0.06083158071761039	0.8649319553457651
-16.4224657835804	27.241242221715776	1.8657178380221477	-0.07364394253300915	0.8062434053501681
-16.636541644582238	27.015574682657572	1.8930743053548102	-0.08220203881258162	0.7761840500595547
-16.701862721366762	26.948993088668995	1.8972081133508762	-0.08610079495617164	0.7665477132802552
-16.98192097775023	26.67928029930171	1.904616997936567	-0.10139982072866932	0.7296458460536138
-17.086567607533095	26.586911131348927	1.9014690517930086	-0.10866326319961403	0.7183655937094011
-16.810764952407226	26.84442366016748	1.899085490148941	-0.09213662277343693	0.7525258503120758
-17.316197999609905	26.352544552541893	1.8844970380122896	-0.1301911476345117	0.7047851079436819
-17.45518464052986	26.210110438215963	1.8734265576270424	-0.14165234963347598	0.6993564238586787
-17.722095738557805	25.895382301413925	1.8520601487574835	-0.18301391850716714	0.7052823533719196
-17.72264017583542	25.894744071275742	1.8520089871832552	-0.1830982392578236	0.7052925774928116
-17.932597821946576	25.11386146747848	1.8009576923957475	-0.30911837006611625	0.696506108572625
-17.907096306050956	25.00313633884308	1.791435569353703	-0.3324752318048146	0.6867928663585547
-17.75267320881764	24.32471147247125	1.7308676897727506	-0.4770169046374679	0.6266219729207388
-17.92944471255859	25.1306830888716	1.801817190010346	-0.30654728490900435	0.6966721927016457
-17.722777975835573	25.894232143167198	1.851964501186905	-0.18319408033562415	0.7052776330734765
-17.728945142955695	25.871483784810497	1.8504876949774465	-0.1868589381876764	0.7050304483499448
-17.700264955727473	24.192801294244298	1.7142629803549414	-0.509665128505499	0.5997938467175724
-17.492893227235577	23.675149455238873	1.6512615736726404	-0.6398243518969567	0.4951708341189244
-17.219818972655105	23.051350814888384	1.584646593473974	-0.792991835974251	0.3531461763856594
-17.213682929786287	23.036984749786797	1.5830232455011333	-0.7964683350892453	0.34993017281085514
-17.20651458505761	23.021889840621302	1.5817400386861629	-0.8002884171882911	0.34616079209964834
-16.72944438496599	22.0265670999435	1.5099314085862607	-1.04056964766979	0.08963686010160249
-16.772330573218266	22.113599037757318	1.5151653565476937	-1.0210025564680343	0.1121780338562067
-16.97378539565523	22.529669064239176	1.5388558723435781	-0.9239224729084957	0.21978594053408707
-16.69878402350933	21.97001521221032	1.509023761041133	-1.0524272640315897	0.07514880260773907
-16.44523432072541	21.481646309928003	1.4987921296819389	-1.1570012770087792	-0.04915022014525061
-16.38784636008633	21.382208809377225	1.5010720287926675	-1.1760349947707733	-0.07444947704763012
-16.10429654720809	20.90765006213037	1.5068516190080445	-1.267394532332911	-0.20032616845580295
-15.229590069694847	19.59839917871314	1.5844903783388515	-1.432244246878763	-0.5496067258579477
-15.573303162172023	20.08692966262294	1.5491180475928035	-1.382861814278336	-0.4207177613252288
-15.762739830454272	20.369577854236137	1.5328310101198457	-1.3480846769954435	-0.34469440808035906
-15.676053214728174	20.229671015614727	1.5395404098596273	-1.3691557053894332	-0.38231472994524407
-15.004965242227517	19.29705702264412	1.6001258256750548	-1.4339438465092285	-0.6266606006430377
-14.347740685004595	18.43237628944785	1.5622081291066479	-1.3282281301504462	-0.8111696376799226
-14.71316053352021	18.903140185799252	1.6066375286945411	-1.4172465059589558	-0.730123692234709
-14.112301424219844	18.14085757339455	1.5020362780276288	-1.242811338962048	-0.8426864193670209
-13.786968016309958	17.746840232171802	1.3789818733453758	-1.104649694209952	-0.8239474514741134
-12.572484095421888	16.31238607204104	0.8088411903994616	-0.6129790653050278	-0.5249105805265385
-12.73923093656964	16.50237005974189	0.8882418148924514	-0.6780406164845512	-0.5708511141246473
-13.149721100590622	16.985383718836303	1.08480211051234	-0.844719541959277	-0.6768882760169591
-13.560443943361147	17.474962802260926	1.2743894767881578	-1.010579426552667	-0.7747058066972112
-12.433087863224218	16.142914163274668	0.7417832590222618	-0.5595694041320942	-0.4845557799482689
-11.67886765718853	15.130655135953049	0.3877709313672866	-0.2697001805289795	-0.27638214807781597
-11.370603754574383	14.616160191779192	0.24547081032775286	-0.1444990296712455	-0.1975149460407723
-11.928279318244115	15.521235666230787	0.5015334770980248	-0.36555765125850637	-0.34185101854069977
-11.098102119973685	14.067276715400904	0.1484285670357912	-0.06873833609094977	-0.1289336032313739
-10.94829922258624	13.75778922441979	0.09552961519786492	-0.02758932087447272	-0.090343746638083
-10.566136973193167	12.955069884045642	0.03183374639933731	0.006622043821425189	-0.02716037801233264
-10.528617101577506	12.869997651759531	0.025729307774823035	0.00917932373877741	-0.020898095796028023
-10.125844678960055	12.03212679724241	0.010704553611766202	0.010511857626514647	0.001169703237875756
-10.205786830641387	12.200371242765215	0.013606529386960227	0.0101259052322016	-0.003293334488717093
-10.11776374681346	12.014636087480781	0.01070602610069837	0.010382498091908509	0.0014437101802983485
-9.799033203597945	11.32040592221854	0.01137637796758269	0.008031519987288554	0.006152017969395761
-9.732454220074882	11.174895810343436	0.010453511160269078	0.007020332435132691	0.007678440371722669
-10.081694286405995	11.938670646469957	0.010569770141883587	0.010027562596740796	0.0019200286492799135
-9.419861471494833	10.505758447346915	0.006693478893774464	0.00229094594027979	0.0058477534216980365
-9.39945834397536	10.463080013210769	0.006467425515376281	0.001980603664151893	0.005663239174251832
-9.362989365785312	10.388561145610026	0.0060876710511859125	0.0017829484882581172	0.005374688383995651
-9.15485933130238	9.94585479357356	0.0042333064929923805	3.178167455637695E-4	0.003540402852752576
-12.250739993292553	19.150604908283345	1.8797597977867686	-1.6555791726612559	-0.6719246160447854
-12.385666050996104	19.229462944007324	1.9811611217435683	-1.7197089514105814	-0.7315084734683504
-12.018444755085756	18.995911937273455	1.6691003164652185	-1.5270743919202978	-0.5548461116182454
-11.827571680933026	18.805921238230237	1.5789762067540511	-1.4623407284691954	-0.49635226859070647
-11.71378598197753	18.69006222155872	1.5179296466218986	-1.4173776744893347	-0.46040719083100357
-11.489121580415649	18.312221504949157	1.373652261837323	-1.2968675625116708	-0.3823085345198065
-11.42092816915265	18.202424829191397	1.3315443909341285	-1.2609447954627746	-0.3603628711499966
-11.137081940903064	17.673975351763787	1.1309932596014762	-1.0812733697018309	-0.27647693816722196
-11.050577560623434	17.52903972488271	1.0734728468203212	-1.029368321611715	-0.25321128041506336
-10.900173758069224	17.228821915447778	0.9532307756766818	-0.9177534043491432	-0.21571251754421172
-10.59407257662658	16.86993613536655	0.7980532844598969	-0.772924127693539	-0.16112247146056025
-10.4015251414116	16.663994998799538	0.7110156029390728	-0.6905185982127029	-0.13335997741917616
-9.980308680915373	16.24426542990552	0.5347776181814345	-0.5216165694113958	-0.08411997565315436
-10.52456597891735	16.788877057884427	0.763610618371164	-0.7409427842663081	-0.14804231171717527
-9.215934750579713	15.702403997568886	0.3034947595974615	-0.29296700979338886	-0.052563283285505955
-9.506635524164235	15.916651407254937	0.3929664812673256	-0.3835136498123272	-0.0521086598750146
-9.713477904294042	16.0562870014233	0.4545101925494257	-0.44383086021158535	-0.06418955767651231
-8.987328542896977	15.535943891824608	0.23731286093716047	-0.22597510932418288	-0.05116862919407193
-7.038155536202357	2.4161328913912485	0.0011013679170890935	-9.009988542695813E-4	4.741264977656597E-4
-7.218271698777633	2.47634434863711	0.0010717121754069833	-8.867901797473848E-4	4.868232800663315E-4
-7.402921517489648	2.596088343862585	0.0010377309296679968	-8.728595994959953E-4	4.905015541126035E-4
-5.610926604361966	2.56874897195521	0.0012803632786770403	-9.348449763334084E-4	3.540415603970084E-4
-5.791192046184306	2.4885541575675454	0.001275060257374234	-9.444844289469552E-4	3.7625278198296773E-4
-6.090991914769232	2.367770791599311	0.0012471086899886697	-9.498861045133266E-4	4.032132753204095E-4
-6.223300720670824	2.365865245728654	0.0012345315881223137	-9.470836748762829E-4	4.2078596978401234E-4
-8.524776938151282	15.280293075065625	0.1774564493314913	-0.1654691153290541	-0.05378219632061692
-8.5390176621	15.301185889469425	0.18743376096290676	-0.1748891395236454	-0.05666930608911428
-8.574275941324595	15.320887483760043	0.19153419532624333	-0.1790231454317258	-0.05656173011900199
-5.2268760988311245	3.1984387632370352	0.0012107998637673804	-8.649708749466675E-4	3.2896998146574383E-4
-5.323022364028059	2.954304032548915	0.0012468240578295837	-8.927395177918129E-4	3.3324219194741747E-4
-5.411391041049513	2.8046470279535036	0.0012618885954964283	-9.072450478687271E-4	3.3840082682550247E-4
-5.361270108912003	2.863813885716368	0.0012589164141952448	-9.015938477371845E-4	3.3522521258495905E-4
-5.176470922340737	3.3654332504811606	0.001179139380968362	-8.444472404113338E-4	3.239845902103101E-4
-4.997438755280889	4.032636318053695	0.0010591132554957838	-7.734601448773504E-4	3.009203043786497E-4
-5.108994509801874	3.6116460899580636	0.0011360605779480442	-8.194537144599186E-4	3.1779020581496737E-4
-4.991774580661376	4.054261353979088	0.0010553817907140836	-7.714470296263671E-4	3.0001190676567897E-4
-6.53602006808163	2.347293243898074	0.0011875180736222084	-9.332835592605195E-4	4.4741437797097953E-4
-6.871423256057571	2.3759082864320638	0.0011336450009792089	-9.130739857212805E-4	4.702013961873029E-4
-6.725008134174486	2.363972974785624	0.0011591158980172236	-9.222967671952452E-4	4.6205951707181984E-4
-7.498445287702315	2.6504749625169852	0.001019670316337761	-8.654602357126592E-4	4.921240147084461E-4
-7.543394316053332	2.6908233254228815	0.0010123828459255595	-8.634154347031693E-4	4.910116358386498E-4
-7.714537633122486	2.9137762658493207	9.8913215408402E-4	-8.491160021898796E-4	4.986477979978498E-4
-7.7891268079090406	3.0564766598021276	9.858278803393371E-4	-8.478842351889106E-4	5.011437107049133E-4
-7.80527300412054	3.4063802626319237	9.89848066937835E-4	-8.374355949393782E-4	5.246960797722554E-4
-7.804324521600502	3.2269612996167556	9.843400421624244E-4	-8.399068023226199E-4	5.124069399031524E-4
-7.758877336072651	3.698244931275473	9.913511188871654E-4	-8.213247643446607E-4	5.484886051420162E-4
-7.751964178591711	3.7286102673963915	9.924471938969849E-4	-8.203969641522562E-4	5.513948498608909E-4
-4.868412953288395	4.489722570165323	9.641651625597161E-4	-7.180918284310051E-4	2.549811475557523E-4
-4.944274103721604	4.221530184777065	0.0010203648632870644	-7.510114343866651E-4	2.8266135422186356E-4
-4.861218645669248	4.514367912389247	9.575075911090802E-4	-7.13668982858986E-4	2.5143159557357194E-4
-4.761328567585714	4.872867994409656	8.645994600882534E-4	-6.547171420113301E-4	2.024807760018779E-4
-7.7347878369548635	3.762505605967378	9.916963037569506E-4	-8.172315342808737E-4	5.553068551035482E-4
-7.441188952293851	4.488511996506501	9.464552246356811E-4	-7.164292184500404E-4	6.174494945707829E-4
-7.462522939780039	4.43043664258904	9.500752660382054E-4	-7.245513869658232E-4	6.123703059907793E-4
-7.583988224902736	4.103803156183615	9.753237809105946E-4	-7.757942356664616E-4	5.866313540149569E-4
-7.428705960551779	4.562167039268793	9.406042345005526E-4	-7.025307338825736E-4	6.239565789159562E-4
-7.367225146909923	5.0179675342064245	9.068188254089434E-4	-6.123509687648585E-4	6.684213544045743E-4
-7.395373926440531	5.510469499667041	8.678487891247256E-4	-4.863360497051972E-4	7.146187912384963E-4
-7.396628687854849	5.543415335697084	8.651251529947056E-4	-4.785753961639282E-4	7.171814388663056E-4
-8.951906927477943	9.55517852325179	0.003121526114429684	8.904400262418381E-5	0.0024912179454159838
-8.732770861641235	9.107630277300872	0.002450678543846934	-1.9718687350693334E-4	0.0019313795100905544
-8.477149435408428	8.592840803667324	0.0018505313230370766	-3.2817678025594916E-4	0.0014711804519413492
-8.352048182285694	8.325615036227727	0.0015578345440269556	-2.6994873962772853E-4	0.0011750513852339336
-8.222367325804308	8.079901469599669	0.001379934406340818	-2.5272227715969356E-4	0.0010353052289293588
-4.558078678429407	5.6727023718291845	5.769647401699823E-4	-4.477055995757526E-4	8.347634125078934E-5
-4.661854211303943	5.2307881209663405	7.454289983584188E-4	-5.712002124029147E-4	1.419504813320249E-4
-4.6736829568741065	5.179041007331088	7.629837508032853E-4	-5.833285297859301E-4	1.4918499157178655E-4
-4.664862639408369	5.2157017440172675	7.509416937880229E-4	-5.751388402320722E-4	1.4345222671420012E-4
-7.642518454416541	6.7438038314408955	8.924551132773285E-4	-2.3919801002691163E-4	7.966815624285441E-4
-7.72390205946121	6.960130553786359	9.527756489311414E-4	-2.3160496702805448E-4	8.203675984991818E-4
-7.960824009101229	7.5515457825414485	0.0011127888203507957	-1.911278853553144E-4	8.804461588587176E-4
-7.398279738095727	5.568321714484634	8.628459121846679E-4	-4.7355809913672764E-4	7.168687889248453E-4
-7.486554017062449	6.151026864151781	8.49131602256528E-4	-3.4404447886210654E-4	7.574054952263174E-4
-7.599533786520233	6.612688047526157	8.697308951023152E-4	-2.641630878245482E-4	7.723038625466131E-4
-4.559353287845783	5.783205763653101	5.327874471783769E-4	-4.157097057970891E-4	6.87029616073039E-5
-4.539973927898901	6.108340489734484	4.047983694479689E-4	-3.14087779340099E-4	1.1865449804911736E-5
-4.595870421128182	6.280367827388355	2.473165407676243E-4	-1.9205504590718447E-4	-2.993839526009423E-6
-11.949523827617073	29.206895619841305	0.9805657118770096	-0.3365912561296778	0.918867927802757
-11.807688642858182	29.154031813094953	0.9711982784550666	-0.3507066204542997	0.8902409818943917
-12.00330605669702	29.223330979102066	0.986702209109425	-0.3323002065820098	0.9271489027030524
-11.58017196199464	29.065937130844834	0.9599020653118902	-0.3764810759856026	0.8479365566477174
-11.41683712235142	28.96940271662765	0.9660401307553648	-0.40530505375539116	0.808968114337046
-11.219350371023808	28.853937987330728	0.9751600690555803	-0.44272491689372573	0.7619213603705629
-11.063811648377435	28.68153300927144	1.0132124958592388	-0.4990017820874256	0.7193688452720906
-10.947486528223845	28.535037823889105	1.0449921242947395	-0.5448093753139344	0.6863075002632438
-10.899230615467399	28.323819733732066	1.1220851826163676	-0.6144076595790313	0.6732581638744763
-10.868467577029437	28.194812621939796	1.16833574434759	-0.6562970435400397	0.664669936306419
-10.876511202290695	28.109887068149042	1.2148318794322956	-0.6869071590331803	0.6674226626374093
-10.899672074901286	27.854101802332053	1.3431208293275634	-0.7705627523654066	0.6709530226296361
-12.412266700730603	28.73183000599365	0.9999421902943909	-0.351758632331307	0.9303011705630537
-12.004390987243811	28.644127827029816	1.0041322531571748	-0.43889094351539304	0.8911377637955196
-11.418956634563854	28.353076382645266	1.122360906777519	-0.596777612808038	0.8013035001412805
-11.624144095082618	28.483083006210283	1.06407433961438	-0.5355638596723906	0.8375573065631489
-11.98757052088968	28.638168487186267	1.005891905060856	-0.4428875676032444	0.8890325235737085
-11.999455430555999	28.643021141499133	1.0041198250862724	-0.43992520237090976	0.8906720072587802
-11.11438165555979	28.077094826076056	1.240641574728542	-0.7008911993537157	0.7285845789125242
-11.390783517603357	28.330385589064328	1.1322261016497597	-0.6062248465739386	0.7951782663113842
-11.018694723095315	27.985290635821798	1.2853314637726236	-0.7327800385141386	0.7031793726285488
-13.471803069018005	28.77445563984976	1.2155591123136757	-0.16387261468932895	0.9882362100680774
-13.48260549035852	28.773788416678933	1.2183397445786024	-0.1621580972618308	0.9885555230399292
-12.935354512904492	28.789110493383188	1.0773069997669031	-0.25277640686617187	0.9683663920827874
-12.730299209385468	28.768829272465172	1.04647765739011	-0.29074123630174387	0.955096249633643
-14.231290469589101	28.525879619960573	1.4394327075327504	-0.08690302518110857	0.9842228622707205
-14.010448775461906	28.63328583652027	1.3746906487604729	-0.10210739269762961	0.9888356736332258
-13.506471729136642	28.767317669153915	1.2253247073966944	-0.15946692769470674	0.9885542372890771
-14.460841527293365	28.39408003504012	1.5013877680179855	-0.0750395606923185	0.9756130928303741
-14.783683682753072	28.129965573228738	1.5749677017982586	-0.0716937439447729	0.9552449093600462
-14.975465100779633	27.963363652093868	1.6186245632016267	-0.07194560880777136	0.9426843092010453
-14.857377166814722	28.070482248494333	1.5921373464913522	-0.07104612372052467	0.9508778190504545
-15.247091508969765	27.723494694946858	1.6802818175573215	-0.0724353561834761	0.9236336786270035
-15.438921475279523	27.548521108541188	1.7237569729450006	-0.07434801414727862	0.9102712985352849
-15.777307067901031	27.23142152114181	1.796486293391752	-0.07970871898390341	0.8813044972629951
-15.505550048294694	27.4862002405047	1.7383432903097855	-0.07516421848120752	0.9048574367938944
-15.95882932927022	27.057658625283377	1.8342939640942908	-0.08354436809268816	0.8632370321809901
-16.071627921968407	26.944874315391413	1.8559429374887506	-0.08763299914336037	0.8510028750616881
-16.348879088595037	26.649360708813276	1.9037180183216915	-0.10186571655011172	0.8116634673389579
-16.427997019937784	26.555959712111072	1.9142703023655054	-0.10875974227586979	0.798928687441496
-16.656844434007954	26.17623866269756	1.9225805014794017	-0.1528298928548497	0.7400653917025876
-16.696536478621557	26.09508062700545	1.9193700329233152	-0.164838766247935	0.7267810064140878
-16.835749776418716	25.686852448177994	1.8907849814030029	-0.2306432034963156	0.6548655024769149
-16.845061757485475	25.628453285604436	1.8829039189683454	-0.24255732580403738	0.6438491362440746
-16.850433340026893	25.176846057478727	1.813147356090293	-0.34392604746344296	0.5540731554687408
-16.85038673364371	25.14105029551206	1.8075479484129608	-0.352014861435901	0.5469729242544118
-16.822804208812027	24.752145786172367	1.7525383149904679	-0.43671396138778174	0.46977386482296485
-16.814022621155868	24.619664448408173	1.7338163526697277	-0.4655639604666917	0.4435485919776629
-16.812945472733826	24.6090037446475	1.7324450801796347	-0.46789836811481944	0.4414124643502663
-16.723937840816944	24.10943746964462	1.663528975809488	-0.581538042538073	0.33434605551136076
-16.711672631053567	24.055094941481215	1.6565499432076274	-0.5938614246732683	0.32272845259080946
-16.289023552988983	22.907733919851253	1.5158664911452582	-0.8597141575184523	0.049641949010458965
-16.541701583590093	23.45604246001041	1.5822491484842354	-0.7283595853032785	0.18687066471088973
-16.554803726644348	23.499372302025698	1.5870989989269055	-0.7186704827791695	0.19672534109235082
-16.28488538521969	22.898119481008653	1.5148432053155687	-0.8618746393275147	0.04726801224998406
-16.26218103763534	22.856454352609262	1.5113937077216897	-0.8713983839210959	0.03669269830492315
-15.969194038819062	22.31634337785984	1.4660911187431658	-0.9949572946768375	-0.10109886563745436
-15.890230123807179	22.1925020649246	1.46323660451874	-1.0234541167055293	-0.13221407481107067
-15.611918811164477	21.76175729997115	1.4532150298247912	-1.1216888430690866	-0.2430580081413915
-15.389654649869971	21.467446140267274	1.4621011174855254	-1.1840672959135108	-0.32100858473993366
-15.211472875440649	21.22502075941048	1.468573015191938	-1.233997872899572	-0.38568588815880944
-14.852605830718518	20.76860561637889	1.5091222527891035	-1.3219531140028482	-0.4963085790481121
-14.818368111934701	20.727265125728813	1.5125569495573044	-1.3302273961035156	-0.5068417965139399
-14.010753868674147	19.956266747716498	1.6123238191902238	-1.450436090787679	-0.6828769307297367
-14.087441807327457	20.012526511232718	1.6007876853936098	-1.4403019988079329	-0.6730539728101763
-14.468160486474938	20.371519812579944	1.5545254082428879	-1.3890387702155356	-0.6005092549035833
-14.161164464278139	20.08381166702931	1.5903763349784952	-1.4303040395548945	-0.6585631857613043
-14.781086333771103	20.690256417429	1.5166224753298685	-1.3364663490030932	-0.5167395727208705
-12.566775432145782	19.255877513320883	1.9270068705952978	-1.6815051305202127	-0.7470296569003225
-13.290339014836286	19.46305631769065	1.727364196402315	-1.5414423051454729	-0.7548798297581126
-13.1729303124603	19.418787275288505	1.7571760932448321	-1.5627828382064113	-0.7592683228817314
-12.843245224742368	19.28971157894774	1.8391184666666667	-1.6204658681925508	-0.7699097211151289
-13.364979556612642	19.508469790386137	1.71578200599357	-1.5327638849198748	-0.75011270654775
-13.714991928392514	19.7215588672211	1.6571490184121949	-1.4895450437046882	-0.7260159611801078
-10.73275094914898	27.601566124654774	1.4480471940728705	-0.8249086135223926	0.6161712689909342
-10.621312259153935	27.431657608134955	1.5124809943069115	-0.8598245474728772	0.5771380337359774
-10.494472622804425	27.139762728691487	1.6061593782731012	-0.9154788721878682	0.5162212489480149
-10.440814811578786	26.97290839065918	1.645613882419681	-0.9427313720645272	0.4791538293956277
-10.340010025599554	26.46761329405222	1.7565432425069751	-1.023896933726718	0.36160934450024534
-10.310942985096554	26.231506882359504	1.7931971423741695	-1.0557014426926496	0.3095840822357554
-10.254915889396067	25.788604694922874	1.894390391095968	-1.1315971338099966	0.21757344838233492
-10.226478276469011	25.49740684588262	1.964924304016232	-1.18610123103461	0.14664380026162116
-10.15297056364784	24.454238785309386	2.275549342957554	-1.4140619147542761	-0.05056039773465848
-10.148816922605754	23.97207807587904	2.4034098335017857	-1.5104554029165091	-0.13418542829828942
-10.1572747910747	24.735583520367605	2.1996029619743993	-1.3574191928177535	-0.0028183440517085398
-10.162097597121184	24.830116402868736	2.1720785551566357	-1.3358625052375221	0.014874138852096815
-10.162546766859359	23.84260305188515	2.4256973629512344	-1.5318596790779329	-0.15550282418157513
-10.199764060738538	23.17965757589045	2.565360216567877	-1.651517978323265	-0.26927924086956234
-10.264133457042867	22.925685144978395	2.584759822901515	-1.6839355644674106	-0.30578153453620416
-10.334836167150385	22.416165687077918	2.645641843720993	-1.756209538168997	-0.3823939556823899
-10.491992980100063	22.018023813554393	2.628601329707683	-1.7864617442704773	-0.43508062348390425
-11.549836964138185	20.072338696358347	2.3790060986855086	-1.8554204035405828	-0.6863009322762305
-11.554967867880773	20.064003427239495	2.3772272692955347	-1.8550734396638082	-0.6871038262839684
-10.551136967279964	21.796553611972193	2.6305801396989943	-1.8051788104586228	-0.466537789751714
-10.861109989919282	21.2561808403101	2.554971687670099	-1.830805805915276	-0.5343738752158125
-10.944210941660401	21.11696785294288	2.5324699415859775	-1.835659224598957	-0.5512521446041557
-11.133323225905555	20.800917117156818	2.486419266269222	-1.8463759361052734	-0.5902245196631682
-11.346534801731305	20.436488911990164	2.433890671121633	-1.8564573003517522	-0.6385117968082001
-11.231518843805489	20.62710766906838	2.4658877411011506	-1.8532628310633432	-0.61505620788274
-11.741469854730147	19.77949816437784	2.3191230205604656	-1.84213086067976	-0.7245432883102026
-11.841147224706019	19.661418434931374	2.2768023259408707	-1.827827166160791	-0.7362130026122884
-11.973386913159729	19.52262481256701	2.2219249825413327	-1.810623564828459	-0.7501285416366832
-12.17042537041236	19.353881967026794	2.117813881027524	-1.7725350052406275	-0.7571482236643668
-12.254791953417843	19.298450378205736	2.063526860623493	-1.7528121744950416	-0.7480129600700675
-12.107678242949614	19.405561627556374	2.1498355171253203	-1.784038175177381	-0.754586612260155
-4.288326386940742	5.8070230604936794	0.041176753687052606	0.03440354484656249	-0.01637958572880131
-4.307057605244767	5.526002436139832	0.05643411716485941	0.04833347293028738	-0.017876052552334327
-4.180171464701457	5.245978145694322	0.07220014957347066	0.0639930099672954	-0.011860514369160965
-4.162615861022818	5.199209053922773	0.07469564507904738	0.06634743991789495	-0.011051025098577963
-4.143652721141185	5.191949089536986	0.0752092188174573	0.06672239978230395	-0.010203564151741019
-4.014987066173259	6.398560350145364	0.009578737391304647	0.004613015474114631	-0.007809834475466727
-4.102160277057983	6.226155071234556	0.01865184642539741	0.013620808461516897	-0.009910307093424714
-4.158587255864665	6.1200098173878565	0.024273780419869113	0.019384077691360094	-0.011406296061884641
-4.284793079351208	5.824858607178209	0.0401704475489739	0.033437551157184386	-0.016208544874656207
-3.6322745368198053	5.1479752237781815	0.0798199575337753	0.0704169309308425	0.016873054578353905
-3.7520724673596213	5.133869891353276	0.0802139938757855	0.07084800913117612	0.009770420196659394
-4.068810461062704	5.185234828589743	0.07611414575939514	0.06747152786710958	-0.0063253037780303355
-3.4079134276844885	5.238028583704212	0.07731772005088379	0.06571941972889916	0.029627435923317
-3.870611147185512	6.723331704642558	0.008935631093301002	-0.007986974353408473	-0.0017480099689232043
-3.93550508782948	6.569124366309313	0.010814042345809207	-0.004710305314626389	-0.0037363846263182643
-3.083077723553127	5.477621858005871	0.07208536461067748	0.05202802907124806	0.0489588841906995
-3.2016356353304536	5.395281637801698	0.07472427101861644	0.0573696681232198	0.0416508924985467
-2.9250367521464256	5.618751443255416	0.07556721229483389	0.043893000008810426	0.05922245734158063
-2.808073832376915	5.742408533499555	0.07720462994385262	0.03702702441051936	0.06607598256846654
-2.561109083068193	6.012828978318681	0.09581743898579652	0.02179384746983838	0.08305861028978131
-3.6562255957727294	7.214473650128381	0.02433784653492842	-0.02030644318999821	-0.001534824445939777
-3.592522873141893	7.34008329807876	0.04423849816167434	-0.035978272006921996	0.0012737712058976075
-3.54328167840365	7.470859406778205	0.04998103845535755	-0.040648935670924424	0.0014404490055370048
-2.1477862434435124	6.617732931249476	0.15500645928732262	-0.020418174083586912	0.11710278686961248
-2.178221292733067	6.571855578800015	0.14934026127843525	-0.016406290470651567	0.11487380392235223
-2.0648331524982755	6.7576354797203635	0.1710043398495925	-0.03242639273241852	0.12354210163611301
-1.8849213199230619	7.066868042911974	0.20610295578084858	-0.05886590563749372	0.1370787514893435
-2.4120263893614973	6.229400814325045	0.11587577936064433	0.007609169863495416	0.09538923084801426
-2.5361866250272955	6.047252036713077	0.09781017856365691	0.020237953150124187	0.0847747809071915
-3.935819787141531	17.984500048599497	0.9429452092503638	-0.5233653671784326	0.10138195015789768
-3.78336958602557	17.993315823553566	0.9347691246501912	-0.5252194672035528	0.09979859249532601
-3.427077741744119	7.766058137175304	0.11397253450440034	-0.09030916345358816	0.005235324514502847
-3.406569881135219	7.832445527304884	0.12235271709264017	-0.09624705606164892	0.005583731281942129
-3.395983191054093	7.883794864942119	0.1288519750037108	-0.10061969007483668	0.006074669340010771
-3.3371281060386737	8.150918617555703	0.16557111786247697	-0.1219174888466945	0.007804990173173409
-1.278169408830863	8.48437433428823	0.36761367383901605	-0.1857832629638358	0.18061436150824264
-1.4540629241815408	8.03470965362341	0.3169863048688981	-0.14484183340219203	0.17089576112459282
-1.8167261401452421	7.208011822579171	0.22131673510634314	-0.07096689114091669	0.14326525081891173
-1.5523830370140876	7.789776732269239	0.2881877432433419	-0.12154382131860202	0.16257779538755596
-0.9410764433027281	9.405038530050247	0.46275481797973644	-0.2641888197419792	0.1933941180504098
-1.0329367331417418	9.151234284338832	0.43741054756200626	-0.24426892304086584	0.19056166602846675
-0.7679094447811552	9.95277965234512	0.5102789847507053	-0.3020621709295139	0.19682030930399588
-0.33002843814312044	12.134348277380695	0.6687872479749185	-0.43018337888695224	0.19566409414430366
-0.3357764586920513	12.078843485378034	0.6653548798685313	-0.4273721675745678	0.19601629105965257
-3.417433509638533	17.827381727176302	0.9184957175716292	-0.5321876639056264	0.10211529925538194
-3.353382382951112	17.741842308688575	0.9162708573524313	-0.5340059687379481	0.10352134281253969
-3.674832941632539	17.93323560833925	0.9303439955687531	-0.5265438893585273	0.10154975859495415
-3.5409307277999584	17.885907081965335	0.9243788924857512	-0.5300712691072726	0.10134935212998665
-3.1860561960175433	17.549365365355296	0.9097931609693686	-0.5365608465582473	0.10570565158849463
-2.9981130641699174	17.395321314172424	0.9038395139296096	-0.5382790799342381	0.10791339251637444
-3.2165215628928006	17.57820816975883	0.9106687407317076	-0.5358029996234147	0.10556101346769975
-4.1137207324417435	17.95308223849858	0.9554189858256652	-0.5202372014397137	0.10081410348034961
-4.160621080742889	17.795938972454014	0.961008341262841	-0.5204690951945938	0.1026163713096407
-4.190763877417752	17.70804950350443	0.9640267805556475	-0.5192464913731106	0.10318073799269216
-0.33050020850094985	12.145123827625998	0.6693172468790558	-0.4305958685316851	0.19553860209323573
-1.4343564303268679	16.31909273804294	0.8431744468908396	-0.541781220568974	0.1301151752856245
-1.3066176526698219	16.0680303809159	0.8351195622116607	-0.5407970447553694	0.13307707417639178
-1.1152979539279455	15.611202681804269	0.8206005632489176	-0.5359873510673403	0.1405495317924471
-2.4474803932797915	17.1585224792057	0.8882460362040951	-0.5414622152544132	0.11503944463356229
-2.055761384167546	17.041296048986602	0.8747630380429465	-0.5437355206890426	0.11882678176219812
-1.9984998164489554	17.002629506016117	0.8723394055023552	-0.5434525208728619	0.12003415215427707
-1.5724149375605685	16.580962567434636	0.8524358569121029	-0.5441971778767192	0.1261508211489827
-2.9820955633715815	17.38344915169903	0.9033526485915513	-0.5383823321033815	0.10813722138110005
-2.724789042326286	17.256116533629893	0.8959752425902516	-0.5399410536800974	0.11158065680938856
-2.531457869203797	17.190304756335227	0.8906084205586191	-0.541395063029505	0.11344115995313983
-4.183190145794866	17.56540290424019	0.9631799369447143	-0.5187453768781911	0.10430527797216207
-4.207099313692599	17.371866069837257	0.9654000663013833	-0.5198518249911439	0.10541921546818353
-4.17345519997633	17.089831976884682	0.9596642310931314	-0.5213991466580162	0.10472364692671185
-3.3148310309893363	8.423923301546052	0.20301375228026713	-0.14736339196062803	0.007941981614994145
-3.3001926290874843	8.663118489326514	0.23344951384532897	-0.1696452695406317	0.007366192921534694
-3.2862287614074197	8.915212706658004	0.2645043186312472	-0.1913271151380246	0.00857122405248259
-3.2794829862540458	9.153166440048345	0.29597990771557325	-0.213772448193752	0.009627445639463718
-0.3805651487088481	12.953841366376702	0.7103178991793736	-0.46320921308604235	0.18523088456640158
-0.4307061904896281	13.36924122248353	0.7316147026693374	-0.4804312135033052	0.1793626570017557
-0.5075965103225141	13.744646939005303	0.7472265888701437	-0.49108972047912636	0.17382423478532724
-0.5977318219793605	14.096499370658435	0.763341518849497	-0.5030675083112967	0.16743340489241096
-3.2676731937878696	9.605726412719452	0.3513112021737942	-0.2505079679681866	0.01505570625786751
-3.256429234120413	10.042692132374542	0.4034866747024751	-0.28468216975776006	0.020658917898750004
-3.268410707882346	10.416945356274994	0.4430479655695352	-0.30854179134287335	0.025114824089874567
-0.6591870284780542	10.31262568099423	0.5424693912068413	-0.32807756653891207	0.1989757118217187
-0.42285288091859907	11.258976825610697	0.614605980019006	-0.38580380327955766	0.20106264885482475
-0.42939644071267913	11.215805729165236	0.6113926355791588	-0.38309452804502536	0.20115828854502824
-0.6312573047807166	10.428088654680536	0.5522952466403149	-0.3363049559936731	0.1994221927693362
-3.2903234695987535	10.897386429199772	0.49679494178579064	-0.34212493573937386	0.030542632284187476
-2.987291544864133	17.386535233830127	0.9035249628252265	-0.538364273857592	0.10805869004333293
-4.164359810315925	17.031866286091535	0.9581645047949475	-0.5213697702453516	0.10488943710498516
-0.7097934901376413	14.466809880080852	0.7795023039613412	-0.5145061935639745	0.16017602934107533
-0.8575672753041089	14.969271293498517	0.7972585926720279	-0.5243871970729683	0.15197861562102297
-0.9532329287786547	15.217415294466539	0.8075422548913957	-0.5307179357316745	0.1467980594742546
-4.1386892518049425	16.602845789463966	0.9452683584964119	-0.520464656268147	0.10217288340317368
-4.159558946386909	16.976159925336383	0.9563686966270046	-0.5207767985156135	0.10491553574107927
-4.083322820670365	16.225441788462653	0.9293657729765925	-0.5183494505681654	0.09925889452927401
-4.075875945060494	16.183223288394085	0.9274421893738178	-0.5179340731672107	0.09913103823271004
-3.9528003255732322	15.292784673108926	0.8754653435867306	-0.5076074014056932	0.08552898943811037
-3.9992067929440043	15.73055462668215	0.9027412987318393	-0.514284880208334	0.09301333634238869
-4.068371905853679	16.139351008679608	0.9248922698929329	-0.5172554504350876	0.09862947588480252
-3.903746688804401	14.691009127397303	0.8350210159433603	-0.4950421862854014	0.07562063111747105
-3.86987704440043	14.375574603567006	0.8118395036402627	-0.4867045917836463	0.07132267173740643
-3.9256796422272324	14.820378173973397	0.8440952099839313	-0.49754444804287484	0.0775272804760281
-3.9497350317267026	15.228464150498013	0.871191949987897	-0.5061664655377639	0.08449970747794677
-3.7268568443784513	13.894308007070336	0.7739208864304689	-0.47565160828750896	0.06544603966366606
-3.698215854277132	13.779058127098043	0.7645705163744464	-0.4725356778405946	0.06407347640844167
-3.6779639093146645	13.673870011895303	0.7554793960153001	-0.4686399725396564	0.0630022110661539
-3.571181750067259	13.33170586472178	0.7267776510700621	-0.45893424784969333	0.05892204504908526
-3.4835043026903465	12.977876322076302	0.6950855691979413	-0.44472929542203565	0.056380598173819504
-3.404126025364066	12.339701968592273	0.6393698924968292	-0.419990180273075	0.04752838102935563
-3.3488293333994186	11.895449310153229	0.5954127316101097	-0.39651138969077715	0.043100048970976364
-3.300315153385468	11.14083500028607	0.5228298296897751	-0.35776034486930564	0.033417612559382824
-3.9511621749674837	15.271050023970451	0.8740681885306105	-0.5071848782520019	0.08526571346452648
-8.244373317370188	14.628658956740194	3.552995812369793E-5	-2.8630567829866625E-5	-2.0309499807039345E-5
-8.208489142862772	14.204433859089825	3.459055210491107E-5	-2.7595108976408524E-5	-2.024951165076626E-5
-8.193734077492797	13.966873422743047	3.4072395020434394E-5	-2.7007302118023287E-5	-2.0234943304138526E-5
-8.232676222944097	14.462837941075223	3.51620884324857E-5	-2.8233144237981218E-5	-2.0283059141162073E-5
-8.19035693955016	13.837323106092928	3.3794971290748225E-5	-2.6672041549367914E-5	-2.0243462473532176E-5
-8.113167709168138	13.369167772280294	3.2733022067598854E-5	-2.5499897273647087E-5	-2.0109613363499887E-5
-8.077142174814208	13.181783020574018	3.230120610185641E-5	-2.5012587110727667E-5	-2.0048268757532476E-5
-7.967407351985131	12.816549861797377	3.142807709600137E-5	-2.40998863011851E-5	-1.9828428488433646E-5
-7.4202031915344335	11.241546128091116	2.7531344485813194E-5	-2.0072439879787702E-5	-1.862796424178118E-5
-7.380855782333087	11.139150568907128	2.7266139732350358E-5	-1.97941090446209E-5	-1.8536393482514814E-5
-7.603903539139292	11.751642921695533	2.8802039830898934E-5	-2.1387715650114687E-5	-1.9040065934957358E-5
-7.696154479064555	11.994745340563997	2.9414942063888924E-5	-2.2007432074516517E-5	-1.925090448524617E-5
-7.744684776673163	12.145936214046198	2.977689525449891E-5	-2.238300679380018E-5	-1.935229778432674E-5
-7.337783016568444	11.036160898112158	2.6989659378002142E-5	-1.951114167766883E-5	-1.8431312980422998E-5
-5.478513842259125	7.328297301269693	1.6843856087785315E-5	-9.58267166414197E-6	-1.3793563492903032E-5
-5.496335515484936	7.350666297835906	1.6915272360253176E-5	-9.637766292253795E-6	-1.3838583597725488E-5
-5.513292533723025	7.373441024034741	1.6986376583477173E-5	-9.699911545858723E-6	-1.3880987372604998E-5
-5.7782594324877365	7.704138241466704	1.8113561411058922E-5	-1.0577902719965308E-5	-1.4602857917375497E-5
-5.226288884072366	6.97442447090005	1.5722313432081656E-5	-8.554183000745318E-6	-1.3139144426270315E-5
-5.1320395346395955	6.880771446866525	1.537304356680576E-5	-8.311552611415004E-6	-1.2890816772988062E-5
-4.981658732436152	6.746084424883188	1.4812961279787734E-5	-7.914813374494223E-6	-1.2475281370607083E-5
-4.872230788355059	6.663668971542325	1.4417356893836207E-5	-7.677106603980076E-6	-1.2165033190957286E-5
-5.95993806317256	8.088641025459268	1.913433903983372E-5	-1.1713443992859406E-5	-1.5041761824524889E-5
-6.156106083074739	8.43849134717127	2.009667540656701E-5	-1.2610219027502386E-5	-1.5528100055661975E-5
-6.3622803987511345	8.893710900037291	2.1298978891436946E-5	-1.3888286896494449E-5	-1.6029314614640477E-5
-7.037730777065047	10.279206689455364	2.5028967426510596E-5	-1.7516277306831564E-5	-1.770562794679882E-5
-6.511291309796823	9.166024915663732	2.2049150108947457E-5	-1.4551377565410453E-5	-1.6412184800625575E-5
-6.961309529005052	10.091919377967345	2.4550706924648374E-5	-1.7031126712329313E-5	-1.7527033190647306E-5
-6.976746835639336	10.11701394282087	2.461930355316743E-5	-1.7090243594581915E-5	-1.7563289521329634E-5
-11.149672852779776	19.026028297048256	0.1936790917770765	-0.04966855159673905	-0.1199894511702804
-11.177286946315288	19.099277703541333	0.19473735767571193	-0.051602141628859746	-0.12056255584148148
-9.18227086019565	22.941744559833715	0.1850834762277241	-0.13964597004973495	-0.07603793858025068
-8.933979733519063	23.042297787756027	0.181280989681385	-0.14192385850589767	-0.06945365263774382
-9.497726748011418	22.723004536194928	0.1883521458298425	-0.13431017782665428	-0.08363182122986985
-11.201816179455392	19.362671115833425	0.1961261375405676	-0.05776452440811922	-0.12070325419332945
-11.022193536741858	18.71762456011473	0.1893330749898449	-0.0420970577961849	-0.11750771315351557
-10.948655511422155	18.634752597804788	0.1866421526887426	-0.03966571099355218	-0.11575030470963095
-10.739200803101152	18.414265673982754	0.17944588901548236	-0.033730822440596185	-0.11099391046587015
-10.426129079411938	18.242868662510936	0.16768675552383475	-0.02813696131062031	-0.10311512825881479
-10.351495060601314	18.19934593348884	0.16490809441445076	-0.02686056967523626	-0.10123925647202375
-10.276659955502009	18.164399203559437	0.16213128554015852	-0.025761144464700216	-0.09943914878553038
-10.051706148564318	18.092298620546728	0.15322835100149065	-0.02310335486535236	-0.09339806579211526
-11.220597943108505	19.547650220008503	0.19709367408031597	-0.062031822144604835	-0.12078843265549799
-11.213232813518047	19.613678726955158	0.1971196215676721	-0.06333850886260305	-0.12061560949864747
-11.167862918473158	19.983763373685665	0.19750462945747055	-0.07184789778962625	-0.11917693105854572
-11.119734753615504	20.180895538942224	0.19742443036629964	-0.07589867786341639	-0.11827516102769015
-10.889962382093142	20.81510177874138	0.1961609375136736	-0.0898603366132227	-0.11324054255193047
-10.989883259185685	20.57314650704364	0.19676211310064617	-0.08482992639475728	-0.11516834375266147
-10.670647697607485	21.25443563231954	0.195129021319206	-0.09977218898430716	-0.10858485381617106
-8.656589193032165	23.077778160673812	0.1754066471633347	-0.14228706780416067	-0.06258272059556844
-8.262164632393056	22.97490850022338	0.1640076071914821	-0.13825086419609978	-0.051825261908066717
-8.093510801985081	22.896766634500132	0.15858263249579813	-0.13569403314232342	-0.047636676040840174
-7.68989912608717	22.564207698669875	0.1426438692208527	-0.12482300009508909	-0.036711532485587506
-10.61906467426591	21.352055718189742	0.19489151826937826	-0.10180971722408758	-0.10767631969775228
-9.936768220586934	22.310409278173573	0.19205774297669395	-0.12437172010245826	-0.09368104601172511
-9.627937960973474	22.62487940796674	0.18986839249860313	-0.1320452257401086	-0.08659408033231927
-9.573169961095976	22.676544366109272	0.18938493082822477	-0.13325965873902487	-0.0854144669268407
-10.134279956953314	22.058148587414195	0.1926817242102228	-0.1181268993929501	-0.0980440781891658
-10.304582249602808	21.836678921374176	0.19367588171622346	-0.11303993174404704	-0.10143830141947044
-10.555587977067566	21.45179651669559	0.19452583357735168	-0.10394005649710211	-0.10656856199528862
-9.871150253323467	18.04329134881533	0.1462479104567786	-0.021290110319919335	-0.08887757066796048
-9.4491510421968	17.986087424675254	0.12819584109396187	-0.017730978214870113	-0.07723543557972429
-9.39405468440286	17.97674307009461	0.12588470016268	-0.01730502294142477	-0.07579188915537431
-9.318824933668623	17.968766098777905	0.12247396193490045	-0.016720951244101254	-0.07368320335042365
-8.866655676614846	17.930756511797174	0.10206100665020663	-0.013551921861265765	-0.060718589700804584
-7.460370084706861	22.326890903804703	0.1331262013938234	-0.1178375329454901	-0.0314580838348626
-7.181921823170052	22.004421546653404	0.12025239418445147	-0.1073117812881096	-0.02440378928993025
-6.980050576019263	21.793148493492453	0.11211136834929952	-0.10114208481647904	-0.019998990573042684
-6.576542696581086	21.409318391621486	0.09658738844733213	-0.08877060609097179	-0.010380165748465458
-8.591810565175942	17.924390418426363	0.08862144335400379	-0.011612544763261214	-0.052490992534665167
-8.160987566235585	17.895824611247768	0.06546080373903494	-0.00845415800875908	-0.0384124806715756
-8.427526747689353	17.911776804777684	0.0799596930734471	-0.010434873967525422	-0.04724696641227388
-8.540982568507179	17.920050757602066	0.0861665885316133	-0.011275148043358767	-0.050997317523360716
-5.864615339578987	20.755750631962357	0.07318653838328498	-0.06872515234845292	0.005334360455388544
-5.543802938210256	20.38074487517408	0.06186231306688034	-0.057146579845637126	0.011776038839382705
-6.504364858334945	21.34437545298176	0.09414970670345722	-0.08691762087325826	-0.008933574380939278
-5.970918121132899	20.87023242852833	0.07674813453309759	-0.07183844106850046	0.0034452222355373817
-5.171797381464162	19.89737251545445	0.049791477152178666	-0.04475523294762547	0.016320174617304048
-5.0245480447987125	19.683822661130662	0.04459389558514559	-0.03867424832407194	0.018334830778227444
-4.900152014728899	19.401774462066626	0.03913527113767636	-0.032603936094175445	0.01814577168159484
-8.045165203849148	17.895237150670994	0.05708976899245198	-0.0073462941358137385	-0.03329059601534802
-7.828330068792466	17.887207984644846	0.04043791934005752	-0.0055007189689853285	-0.023528957512421324
-7.588389628929521	17.819549385161938	0.009570879365237291	-8.720335587692215E-4	-0.005607439308202323
-4.683175416995011	18.92056128922509	0.030440088944870762	-0.02289781631108491	0.01873348645212875
-4.557131527726211	18.533459102138394	0.025134445725564322	-0.01790886638373729	0.017038562649253554
-4.377707594286538	17.57417867700677	0.01299538399944749	-0.007371567279872596	0.010655606549151635
-4.375950900357417	17.526057226949376	0.012292108392577824	-0.006844110626616102	0.01018184690490588
-4.484941864981501	18.19838652331461	0.019889873740449995	-0.012710579264720676	0.01509539177195866
-4.372825752777866	17.497105804998277	0.011992447377627155	-0.0066942301980513624	0.009928493713706384
-4.260063754969469	16.957122878843833	0.008543420301039578	-0.004392777906029147	0.007016923840826009
-4.2543796491463395	16.88173839584814	0.008018966190307415	-0.004135406946592103	0.006547917253308256
-4.172479120773178	16.325671413989923	0.005888293321439135	-0.0027105699717841335	0.0045845290826128544
-4.151871519508384	16.155447405066244	0.005203302989868742	-0.00223953844056587	0.00394891359351175
-4.144035245207647	16.121454065378032	0.005143640378517894	-0.002184625760419832	0.0038817396393475896
-4.072421898747817	15.289956430567175	0.002985618911571935	-8.26344420285285E-4	0.0019629731950347572
-4.095328121705499	15.489697359268533	0.003379810006753195	-0.0010801514018126946	0.00226782699141444
-4.118480058777639	15.68595857984359	0.0039487438407729905	-0.0013933827271521257	0.0027613932010574996
-4.140149876500907	16.06180723438685	0.0049848811696359095	-0.002087950962621163	0.003743942657422271
-4.179593610389492	14.862900564725685	0.0019806692464482078	-2.8722553806031543E-4	0.0012534530118222702
-4.129583690004605	15.034457843656845	0.002375436870635221	-4.6707282595282145E-4	0.0015395936533804445
-4.332504046130264	14.727261534199787	0.001051096132862636	-2.097654790432149E-4	6.876701374680896E-4
-6.864381120883843	17.824925970386563	4.221636055429336E-5	-3.606489217287863E-5	-1.72933305972777E-5
-7.111456277637915	17.862901719600874	4.241769629992634E-5	-3.6166246891918286E-5	-1.791796786405433E-5
-7.361730330183262	17.815658423143518	4.2404158211858297E-5	-3.604208308196466E-5	-1.854823605432685E-5
-6.699631952192596	17.790187728061333	4.205273581417974E-5	-3.5975633327352605E-5	-1.687785401592467E-5
-6.471535900809904	17.65611081898578	4.160290922108273E-5	-3.5627094159946356E-5	-1.6306278504259852E-5
-6.01856299486931	16.965651538393175	3.9569961288078456E-5	-3.3924871296625854E-5	-1.5178839387633588E-5
-6.018217814642384	16.964954947243214	3.956796257928873E-5	-3.392317124837258E-5	-1.5177978067957707E-5
-6.192614293475787	17.31914560580889	4.058353295755835E-5	-3.4781147524577005E-5	-1.5611991465438676E-5
-6.358826975092747	17.562077889890872	4.130562913913499E-5	-3.5391142426325224E-5	-1.6024119445538913E-5
-6.018066056155799	16.964687362149334	3.956719708359472E-5	-3.392253485353308E-5	-1.517759074247573E-5
-4.908304538333134	14.969355025422521	3.386201929519392E-5	-2.9219537226675373E-5	-1.2335590048472035E-5
-4.894965705707698	14.956384548239772	3.382117797194496E-5	-2.918743542959237E-5	-1.2301488652419082E-5
-5.522668475480044	15.89108446419409	3.657173998819308E-5	-3.141107661848679E-5	-1.393332223053693E-5
-5.590293973325887	16.02332329799043	3.694538824167037E-5	-3.1717828622302346E-5	-1.4107609461391846E-5
-5.62503595550961	16.102423683804165	3.716421097025975E-5	-3.189955708565192E-5	-1.4193103724626649E-5
-5.79838945170203	16.47567517825189	3.820529108599199E-5	-3.277240539811169E-5	-1.4631797009449035E-5
-5.818300420163335	16.518599132988257	3.832326047339799E-5	-3.2871251666288054E-5	-1.46795241510364E-5
-6.016563718580136	16.961325465432818	3.9557815801024E-5	-3.391462955842269E-5	-1.5173827594191689E-5
-4.911331118979538	14.97328547513143	3.3874034513325243E-5	-2.922914117629962E-5	-1.2343616747271364E-5
-5.0735700023776875	15.16993664121582	3.4475069660022065E-5	-2.9705091428910268E-5	-1.2766996121342058E-5
-5.223708594183212	15.375437594116095	3.5087614521186024E-5	-3.019942140957516E-5	-1.3155513070119163E-5
-5.2244114000787105	15.376332166246335	3.509029421560126E-5	-3.0201556314706654E-5	-1.3157316392757601E-5
-5.424504479191739	15.698092793846305	3.6026277285833214E-5	-3.0959215281616284E-5	-1.3677989235270947E-5
-5.22565127061393	15.37825402853767	3.509585057324004E-5	-3.020606822521564E-5	-1.3160473953728048E-5
-4.7077301313837365	14.774519111724057	3.325018665633554E-5	-2.8736962391983882E-5	-1.1824970824571306E-5
-4.675015183440867	14.74800878513003	3.3168590527672645E-5	-2.86721266713276E-5	-1.1744917367522061E-5
-3.7658512309524754	7.028045440845924	1.286985447858635E-5	-8.947379333598394E-6	-9.18573520707854E-6
