# Supplementary material for: Thyroarytenoid muscle fiber orientation regulates the ability to modulate vocal fold vertical thickness
Source: PLoS One. 2025 Dec 4;20(12):e0337735. doi: 10.1371/journal.pone.0337735 (PMC12677544; doi:10.1371/journal.pone.0337735)
Supplement: S4 Data — (ZIP) [file pone.0337735.s004.zip › Male/contourA9TA16.csv]

% Model	Angle8.mph
% Version	COMSOL 6.1.0.357
% Date	Dec 14 2024, 04:17
% Dimension	2
% Nodes	720
% Expressions	3
% Description	Line
% cpl1x	cpl1y	Displacement magnitude	u	v
-11.968005616002486	39.650844643500406	1.2392485021836679	2.24521282817709E-4	0.1598564857143211
-12.100925229184412	39.521184251215715	1.2377166380702909	2.2323770440446351E-4	0.15986700135672596
-11.810234379374002	39.74293127707726	1.240334377296353	2.2543458715659098E-4	0.1598483903201321
-11.76596306338081	39.775513356632324	1.2407194622933904	2.2575719949079526E-4	0.15984564015753688
-11.47739948826791	39.862189693672036	1.2417432430027437	2.2661221295648074E-4	0.15983662902982537
-11.258980847445656	39.857881496438054	1.2416906365048948	2.2656351680846602E-4	0.15983477563079515
-11.716143543792246	39.796222579001906	1.2409636933678414	2.259627382283341E-4	0.15984367728311707
-11.163938214941039	39.85365079891891	1.2416412665788576	2.2651533162130067E-4	0.15983413484122583
-10.796207435616262	39.85090503287166	1.2416085071122793	2.2646584185633851E-4	0.1598306962260515
-10.709496869932108	39.85039381204079	1.2416020317621703	2.264536713699464E-4	0.1598298765549103
-10.37169574884199	39.850036177539195	1.2415975198514237	2.264251213479941E-4	0.15982657236370507
-12.13512273325702	39.460672833157	1.2370021057852623	2.2263960841679555E-4	0.15987163165483909
-12.240660142730178	39.24849072022055	1.2344976141297102	2.2053860531088754E-4	0.15988772457805217
-12.227325367848685	39.08705965880899	1.2325903911445404	2.189453281786468E-4	0.15989904045302678
-12.205740642978935	38.979124391808504	1.231316483901523	2.1787897724282273E-4	0.15990648008763467
-9.681369688821853	39.850002288818345	1.2415924760061838	2.263683916336382E-4	0.15981978553559595
-9.209886193231677	39.8500022888185	1.241593791107579	2.26325793059691E-4	0.15981515651994432
-6.503691158131879	38.96454001876737	1.2311277403798315	2.1756514487215702E-4	0.15985169172256058
-6.587351156296421	39.29642873129991	1.2350489207084525	2.2080188058643002E-4	0.15982890032996527
-6.771159512318912	39.57700815680421	1.2383615466981066	2.2354208767194855E-4	0.15981073560013329
-6.814129999907874	39.651652838586976	1.239243386831767	2.2427087254937362E-4	0.15980584524563646
-7.229593906641747	39.84203493583536	1.2414923573093581	2.2613885982938564E-4	0.1597963597495493
-7.181795837296288	39.83706132882147	1.2414336564835942	2.2608879296372937E-4	0.1597962468823383
-7.033567159296577	39.76166368437849	1.2405420540896626	2.2535022727228514E-4	0.15980016280821113
-7.6946177519140235	39.85300356006798	1.2416237012170428	2.262588619540626E-4	0.15980011845954953
-6.488283836647731	38.91091546805024	1.2304947971334352	2.1704121010014568E-4	0.1598553551731252
-10.243595360807257	39.850002288818345	1.241597234192843	2.264119299195079E-4	0.1598253123496765
-9.730298368089413	39.85000228881833	1.2415929006999662	2.2637222346220205E-4	0.1598202656175488
-9.743014193148053	39.85000228881833	1.2415928634750262	2.2637351775274398E-4	0.1598203906383641
-9.085341826788042	39.8500022888185	1.2415931175792607	2.263167237559245E-4	0.15981393589024917
-7.779783738995952	39.851154726690396	1.2416033335369125	2.2624307356472527E-4	0.1598010813983377
-7.886706964608754	39.850916601280545	1.241599225450495	2.2624792354698482E-4	0.1598021435968332
-8.209330570361047	39.849987794146756	1.241593869141606	2.262510112536799E-4	0.15980535984131347
-8.699211804792647	39.85004545472901	1.241596399346077	2.2628285395294827E-4	0.15981014874766925
-8.427966558711145	39.8500350871401	1.2415928481489265	2.2626723539556924E-4	0.15980749579084053
-12.152615457473026	38.61822056218743	1.2270538959729111	2.1432816270309087E-4	0.15993154836302975
-12.150457207342695	38.60568225439725	1.226905969622331	2.1420469643903417E-4	0.15993241600954905
-12.146591986235311	38.58859764700979	1.2267041668063123	2.1403708562698034E-4	0.15993358917748093
-12.074238696384148	38.24828133015453	1.222688125133414	2.1069422787227862E-4	0.1599570039980806
-6.441829287929373	38.514252064367554	1.2258126088373902	2.131687961436817E-4	0.15988311291396404
-6.4796557750756225	38.830935381536946	1.2295496413443283	2.162612290161535E-4	0.1598609592935309
-6.431316994593285	38.355730965701305	1.2239402207587884	2.1162530614670392E-4	0.15989428565377795
-6.415000660473024	38.12021737547059	1.2211607406260385	2.0932880862219373E-4	0.15991087519233685
-12.006552716049852	37.91928976266428	1.218801772720656	2.0747659764456397E-4	0.15997966483084083
-11.966773292852782	37.7322909897182	1.2165952970623346	2.056465056765071E-4	0.15999253047605205
-11.899335717233097	37.41624344712912	1.212862959162594	2.0256498073004884E-4	0.160014273881774
-11.86072968481382	37.23337054820751	1.210705466272442	2.0077906004738929E-4	0.16002685944229
-6.405495081109018	37.81045524455644	1.2175017049540307	2.063158109249929E-4	0.15993281181604602
-6.3802834672144035	37.49850283645258	1.2138209715462072	2.0327953276559027E-4	0.15995475353326116
-6.34327199449609	36.990127261889924	1.2078171172307646	1.983480643317053E-4	0.15999054768679358
-6.3346776499635205	36.89181710192548	1.2066582790549052	1.9739297869843822E-4	0.15999745563242285
-6.327277488709939	36.80573234114482	1.2056431644964956	1.965602086147623E-4	0.1600035068709147
-11.839379859361392	37.12464213602315	1.2094207739327862	1.9972219675784818E-4	0.16003435966182689
-11.66031709327127	36.191536938073696	1.1984077013312333	1.9067971958611337E-4	0.1600987556989246
-11.619905720758748	35.962379473002436	1.1957065766680592	1.8846426758145353E-4	0.16011460405097488
-11.730360249335298	36.58305483766412	1.2030340643642234	1.9446079911510024E-4	0.1600716851189396
-6.248695444183289	35.88284413383002	1.194759464739005	1.8762319972454692E-4	0.16006837151260273
-6.190644674951313	35.36621719878445	1.1886604111839891	1.8265818843434857E-4	0.16010455174354693
-6.146329446134891	34.860882297696094	1.1827000233726854	1.7778249546734605E-4	0.1601400522143062
-1.0600869276340483	18.316100001774196	0.9878525225856408	2.70500579246864E-5	0.16127202368520857
-1.0459016161732135	18.37692181363064	0.9885664324737727	2.7577160156290086E-5	0.161267579249537
-1.1744205707972624	18.153797557800345	0.9859454922590278	2.564108832535815E-5	0.16128454578526358
-1.311326192584243	17.97535615877772	0.9838499611221208	2.409185137237748E-5	0.16129841085071453
-1.386335587551091	17.922671465764726	0.9832306801457784	2.3634466401609802E-5	0.16130280385602647
-1.650548821745367	17.757514160475903	0.981292584401798	2.2201013196252034E-5	0.1613168271778222
-0.9718149006219283	18.630446296863695	0.9915462132860562	2.977820252904547E-5	0.16124892313085265
-0.9542349860686515	18.852537320770427	0.9941544461733005	3.17027518083306E-5	0.1612329899923009
-0.9467123425971604	18.932059856972355	0.9950895029914619	3.2393099012306823E-5	0.16122727407822648
-0.9488912973033679	19.009058522305217	0.9959939991806531	3.306053553251555E-5	0.16122182138403096
-0.9602591937381534	19.185733594449147	0.9980710953113289	3.4590925801858156E-5	0.16120936678053757
-1.0005126263859143	19.36574217623491	1.0001851883396786	3.6146449126934105E-5	0.16119692463040394
-6.05347281998843	34.07388368729615	1.1734277626553555	1.7024000393694002E-4	0.16019511424943156
-5.779746191862431	31.198536783186327	1.1395146244453631	1.427968789993444E-4	0.16039689290465486
-5.81260308842713	31.6601371096856	1.1449456906618423	1.4717104526597795E-4	0.1603643925008356
-5.898916358898413	32.61341104261303	1.156200973135566	1.5626951218790445E-4	0.16029745320968372
-5.976331308258205	33.33624786626052	1.1647137198533062	1.6316450967134512E-4	0.16024681155168252
-11.555172919712001	35.57995576034233	1.1911939161166811	1.8479066852373547E-4	0.16014107697765312
-11.427224513094306	34.824469013294944	1.182280211976397	1.775034746869784E-4	0.1601933828090149
-11.302991741507174	34.01939293201957	1.1727796099035679	1.6979413337926314E-4	0.160249228953666
-11.26269403333529	33.74326682230424	1.1695296076022723	1.6714161950910752E-4	0.1602684060027385
-10.87492360433819	31.536162433666846	1.1435003780253565	1.461082969493277E-4	0.16042108461729332
-10.79808267178972	31.096982410679725	1.138325030928216	1.4197437257377254E-4	0.16045145704376873
-10.515617328365707	29.431210118152052	1.1186998184341463	1.2616368390384446E-4	0.16056677906039823
-11.095255333576779	32.78560916869341	1.158219973960207	1.5801027207772354E-4	0.16033466569543278
-10.374607869233792	28.677418549364212	1.109806643170361	1.1904792469816269E-4	0.16061883657472362
-1.9007542873442729	17.670028077820447	0.9802647069666287	2.1442173006049756E-5	0.1613252096339683
-2.0779141835942943	17.606247817656115	0.9795162878122732	2.0889489930858696E-5	0.16133127564208094
-2.421704394542373	17.610906476909	0.9795711541444814	2.0930201717394776E-5	0.16133391826894955
-2.5268901597962445	17.60827853304663	0.9795406077768765	2.0907852583688566E-5	0.16133501510711606
-1.0157099330243569	19.441588102125813	1.0010770497279557	3.680316867644252E-5	0.16119166688888564
-1.1062328150339649	19.65851365771074	1.0036260649786681	3.867372424079562E-5	0.161177035924448
-1.0950141199455286	19.63861486947969	1.0033922228196497	3.85024335023055E-5	0.161178352808189
-1.0936631912571904	19.634142492606518	1.0033396244029786	3.8463709127237244E-5	0.1611786589223571
-1.2019485900933222	19.823967402584525	1.005571623986722	4.0098212960921034E-5	0.1611661077711821
-1.2626663164006444	19.90610167368628	1.0065363932008589	4.080157092844175E-5	0.16116079613085693
-1.3479656887537845	20.02184186709379	1.0078980616799942	4.179531500213587E-5	0.16115330935450084
-1.3818036936806772	20.069240413165744	1.0084550619319232	4.2202684474221036E-5	0.1611502333760237
-1.490043238491493	20.21081153288452	1.0101203919696131	4.341509991785648E-5	0.1611411096810349
-5.495158991359491	28.68268136418761	1.1098461313951313	1.1898447215674434E-4	0.1605731577675177
-5.507477156915547	28.790577524822243	1.1111135719990164	1.1999631443522998E-4	0.16056559671889556
-5.640376413522405	29.93509919763994	1.1246143276858385	1.3081396066348756E-4	0.16048541643621045
-5.66674537726079	30.200894570944342	1.127740510505479	1.3332041885202067E-4	0.16046676957042488
-11.232964758328787	33.56280133293661	1.167398650200066	1.6540660498038577E-4	0.1602809126487144
-9.890707351552885	26.584105713780335	1.085135279770633	9.943091059038084E-5	0.16076264540233276
-9.499209611630052	25.463046361573806	1.071935150831378	8.906224741042085E-5	0.16083848162421197
-10.251371607480321	28.08873461337165	1.1028685637308486	1.1348597955955199E-4	0.1606593933569443
-9.949856872037069	26.81141811544305	1.0878145875477934	1.0155391269740547E-4	0.16074708522154896
-9.409620206466	25.28683176907262	1.0698538722614164	8.744631677383079E-5	0.16085016401373983
-8.975776833099328	24.413789608181347	1.0595989242137454	7.955874474811028E-5	0.1609081894197329
-8.450931047688341	23.67686534172989	1.0509017903188826	7.293614878637888E-5	0.1609557792790159
-8.315280225053407	23.486682331666373	1.0486701926483364	7.126064501103871E-5	0.1609680715034707
-8.109310669822081	23.245736403988893	1.0458303061664107	6.916214838027776E-5	0.16098335268330008
-5.04821833795282	26.35030357792787	1.082373983930307	9.72355225552523E-5	0.16073512960052194
-5.072511135861281	26.457154341834364	1.0836284726995038	9.821221076749418E-5	0.16072772805255167
-5.319014801988768	27.6151602307035	1.0972682294966916	1.0896204388429997E-4	0.16064751314499232
-5.298549699956672	27.508324942348306	1.0960123589958484	1.0796792387217999E-4	0.16065493273183057
-1.6547952866665352	20.435138707303928	1.0127562409120738	4.5332587465398314E-5	0.16112659209194347
-1.7068462026965912	20.505043732104994	1.0135787892183383	4.593292728259785E-5	0.16112207448413124
-1.8328638043067826	20.675856534446993	1.01558640901096	4.7392949956473174E-5	0.16111102336959535
-1.9146876228856835	20.78271581099791	1.0168438146012013	4.830580101932075E-5	0.16110413635227194
-1.9589596542270868	20.838178803681924	1.0174953252826724	4.8775086892298925E-5	0.16110057652979998
-2.2267902915590323	21.173727916983232	1.0214476230768699	5.164500633585861E-5	0.16107904208125148
-2.4765836027203294	21.524027437877677	1.025560886386708	5.462620128396373E-5	0.1610562928263388
-2.510632075597485	21.56945277354053	1.0260962665969284	5.501741059550603E-5	0.16105335861750655
-3.4170539347823667	18.323036770820913	0.9879382680975005	2.7060602562769905E-5	0.1612919185859759
-3.3613588547056894	18.26201824120377	0.9872215025814133	2.6538219429900264E-5	0.16129577366231063
-2.8302006677410443	17.7685842180935	0.9814228647711165	2.229162537256466E-5	0.16132624434302506
-3.0213186080937637	17.882690433716814	0.9827639197785941	2.3276468830910606E-5	0.16131978746032075
-2.9853774190574067	17.85333337493745	0.9824195175194887	2.3024027998526195E-5	0.1613215637133066
-4.904236518511963	25.91960781073081	1.0772932440347982	9.331625815692382E-5	0.16076454226280804
-4.723668736196532	25.314951331292864	1.0701820406395535	8.779294441694843E-5	0.1608060176604704
-4.604679940346854	25.051089745874435	1.0670677976221834	8.540150696253644E-5	0.16082375572841395
-4.281370486848969	24.383328411417228	1.0592241109875944	7.946604824099918E-5	0.16086851747636322
-3.2125741016240386	22.611557155864187	1.0383551694081492	6.3960682433767E-5	0.16098531627781176
-3.272014261258436	22.70654698603269	1.0394706038390382	6.477769600075203E-5	0.16097906979425725
-2.5518384799861815	21.63096481182497	1.0268193751539534	5.5548013123406215E-5	0.16104934168370766
-2.8735384712196232	22.08009398368013	1.0321076384913557	5.9393159504692676E-5	0.1610201895884023
-3.1756044296995665	22.556944434453374	1.037711506530353	6.349378796927408E-5	0.1609888807721128
-4.545571876999899	19.652622560032107	1.003566555058115	3.837167663929186E-5	0.16120724319131174
-4.424895516455141	19.524062222800467	1.0020557678942787	3.729025290322541E-5	0.16121533650081082
-3.958958611653594	19.00470136406695	0.9959487110447518	3.28796939527974E-5	0.16124818635717572
-3.8782730930382083	18.915322300283425	0.9948996574966029	3.2122344552662506E-5	0.1612538414304449
-5.025563667731989	20.107549344377823	1.0089250882246437	4.224161821957802E-5	0.1611791195422185
-5.277731362781373	20.350988119887234	1.0117802114630037	4.4267264026688054E-5	0.1611639983886914
-5.606549304112775	20.6598148798465	1.015419995826616	4.690800682582463E-5	0.16114495176150911
-6.131048509468386	21.17349677678001	1.0214508546582517	5.1220982703100874E-5	0.16111301991153837
-7.17416985769136	22.198608654304337	1.0335066586178194	5.9978980748383175E-5	0.1610493720823582
-7.6413332318231895	22.67125431062098	1.0390855023523897	6.410134487454493E-5	0.16101995899285207
-6.9150129554945305	21.927639425126234	1.0303300223305862	5.7676796890328615E-5	0.16106635673108383
-6.31895859009996	21.343154735881807	1.0234554077870857	5.268697117992958E-5	0.1611026359096989
-6.618255579081206	21.642875823077	1.0269704097124994	5.525195191409397E-5	0.16108398019570846
-3.6680004015474728	23.30103040805593	1.046476601427234	6.99251421404192E-5	0.1609402115620258
-3.83446762916781	23.580833568731567	1.0497664092460604	7.23923154414648E-5	0.16092175370320677
-4.071443328978513	23.987709649252928	1.05455995631834	7.592572416126274E-5	0.1608948394849193
-7.640251545310057	17.586782544931808	4.190825935036993E-5	-3.553502941767079E-5	-1.9110993026963215E-5
-7.509356374993602	17.79911102953117	4.248407752610171E-5	-3.608193717722127E-5	-1.8898998395386846E-5
-7.6989388334005735	17.4903691638282	4.166304503682679E-5	-3.530008742345374E-5	-1.9210628190754288E-5
-7.762103216471637	17.30759444679789	4.1203416642164906E-5	-3.484917925574249E-5	-1.9310527395066153E-5
-7.821162534822876	17.152686250634986	4.08291852251298E-5	-3.447335945330065E-5	-1.9412268855887914E-5
-7.87221896818102	16.9473112831706	4.034973198758391E-5	-3.398664668881904E-5	-1.9498714117058715E-5
-7.921170402924522	16.753942907049066	3.9901731360625954E-5	-3.352695400331552E-5	-1.9582898135787333E-5
-7.9783869673286425	16.470761822820492	3.927315066309667E-5	-3.2870447177900424E-5	-1.9684742701146172E-5
-8.003886469325913	16.357472230499454	3.90234667178567E-5	-3.260466517265287E-5	-1.973237290293555E-5
-8.041803974825056	16.197407590250943	3.86940635775093E-5	-3.2237759661654474E-5	-1.9814597732742856E-5
-8.11957094103931	15.808141817188318	3.788722945008427E-5	-3.1349417720644886E-5	-1.99769622686511E-5
-8.094241908274963	15.975737091845481	3.823045660592278E-5	-3.172779435227296E-5	-1.9920995626024193E-5
-8.149959289733443	15.594634263864748	3.744991341726038E-5	-3.0861712307145845E-5	-2.0044851815662036E-5
-4.487015489615116	14.591722761896559	3.2719829345541965E-5	-2.835292676309107E-5	-1.124139014012492E-5
-4.416731324563106	14.512870608922288	3.2490292478779743E-5	-2.8162585604615898E-5	-1.1068734841452553E-5
-4.329055028394281	14.412978776001905	3.219272142478637E-5	-2.7914954151696324E-5	-1.0848274552858928E-5
-4.19303203891211	14.248275933735142	3.1710350788760296E-5	-2.751228492245617E-5	-1.0507789579413084E-5
-4.178965322518646	14.23024927967746	3.165660697610597E-5	-2.7467185805567133E-5	-1.0471683119901488E-5
-8.208595369810979	15.125877972768416	3.655697836111056E-5	-2.9835424442955495E-5	-2.0201469837086976E-5
-8.250106284083648	14.883579494882824	3.613868075209835E-5	-2.933481855783649E-5	-2.030119764854108E-5
-8.184763342662869	15.304083214581624	3.689028692545138E-5	-3.021904184511038E-5	-2.0141653535563512E-5
-8.194040568253598	15.203367992185502	3.669161079013527E-5	-2.9996271643413237E-5	-2.0166523828769515E-5
-4.009503675450382	13.95499929048619	3.08720561344533E-5	-2.6798985469048768E-5	-1.0040870377446767E-5
-3.967321215997023	13.879167246534847	3.065096872937581E-5	-2.6609441634813157E-5	-9.929100929045245E-6
-3.8768075373306097	13.684183745503944	3.0091524929384967E-5	-2.613124896890641E-5	-9.68842624101599E-6
-3.8285567068758617	13.577304042901428	2.9789708988257855E-5	-2.5870456125356802E-5	-9.562256537186175E-6
-3.679175518096213	13.165512678706849	2.8620109378253186E-5	-2.4856453325280486E-5	-9.15437501013903E-6
-3.5952780276413945	12.848827743115857	2.7722455713195715E-5	-2.40790755896844E-5	-8.912215890217426E-6
-3.8035301168690907	13.511178334388502	2.960467159570676E-5	-2.571188515254597E-5	-9.49608006301242E-6
-3.5706258476984103	12.751547870197772	2.744282416879887E-5	-2.3832215513363094E-5	-8.83849117584067E-6
-3.536337058362929	12.508568926206657	2.6744052727117357E-5	-2.3218997929558325E-5	-8.717855664650093E-6
-3.4943523373487664	12.217884679130231	2.5919378229865485E-5	-2.249261361155042E-5	-8.575807800834889E-6
-3.476217738039166	12.051206781698731	2.5447089195736702E-5	-2.2080883657695138E-5	-8.509412723941147E-6
-3.4381043775288846	11.707787309160882	2.4447684585206524E-5	-2.1188860442172097E-5	-8.361479486386414E-6
-3.4175141432913065	11.442487558596586	2.3693321492934967E-5	-2.052048911794072E-5	-8.276754026666199E-6
-3.390535492772293	10.959938069747185	2.230233355040415E-5	-1.9267793524028513E-5	-8.141746744670704E-6
-3.391605607580326	10.637069694303245	2.1380948579089946E-5	-1.8424198769997527E-5	-8.101719926650894E-6
-3.3957072198915474	11.125983907025887	2.2769296075566182E-5	-1.9687843929564167E-5	-8.174147376307708E-6
-3.3933099091125833	10.454525891479044	2.085773318616704E-5	-1.7939857607952016E-5	-8.079619992756562E-6
-3.392748642497309	10.363320317554606	2.059430882962021E-5	-1.769358182059066E-5	-8.06584516094477E-6
-3.3881777990103163	10.052022617744685	1.9712798802349655E-5	-1.687245552061473E-5	-8.020916436899095E-6
-3.379931059854188	9.65560915900371	1.859291857450949E-5	-1.581717449975577E-5	-7.964860693500092E-6
-3.38003327420144	9.645525660619372	1.8565247071573852E-5	-1.5791027130211064E-5	-7.964380475340414E-6
-3.380411775956053	9.63612711841371	1.854034146443629E-5	-1.576694954384078E-5	-7.96497947200378E-6
-3.4070943292007656	9.209820550583608	1.7390234875166653E-5	-1.4627531854747093E-5	-8.002623523583026E-6
-3.4177904844649305	8.97279793026408	1.6774242724499953E-5	-1.4004857500537641E-5	-8.029076645165692E-6
-4.670507470987797	6.528342318175511	1.3754429109401325E-5	-7.347550653707556E-6	-1.1588138473656388E-5
-4.472672713765167	6.53165408154053	1.3267281214589816E-5	-7.376089610166152E-6	-1.0999426330412905E-5
-4.296096768007061	6.564113874181485	1.2971352442627347E-5	-7.501243389213799E-6	-1.0544773132617381E-5
-4.1907677441120486	6.6201318525786546	1.282204042178522E-5	-7.687854795777971E-6	-1.0237449448044527E-5
-3.42823364007561	8.77881073484247	1.6258611335930252E-5	-1.3477442418080944E-5	-8.044229469098487E-6
-3.440421539484517	8.631632878187974	1.5887403207990026E-5	-1.3086731315323647E-5	-8.072943434373616E-6
-3.510174069952668	8.051882576425108	1.451340695175704E-5	-1.1565598031503552E-5	-8.2560149375295E-6
-3.4654247941708625	8.41479710425795	1.5365317631117784E-5	-1.2528565197389991E-5	-8.136450913682028E-6
-3.519325274558982	7.974355231943207	1.4344765785482334E-5	-1.1369596590034617E-5	-8.287684872407676E-6
-3.8048036653298265	6.960169305120867	1.2817022361181008E-5	-8.785373893165579E-6	-9.264491828286173E-6
-3.942941641067294	6.809098812242506	1.2725000907180377E-5	-8.289697333605303E-6	-9.616075800567372E-6
-4.081244662082278	6.715380176995773	1.282805580084973E-5	-8.029659645682438E-6	-9.971527939554449E-6
-3.557899482821399	7.6388476831782866	1.3726534814630191E-5	-1.0594723228767751E-5	-8.462883160037331E-6
-3.5506928691402093	7.692857622749482	1.3776825497905494E-5	-1.0679714050399548E-5	-8.410066595294174E-6
-3.535122007221198	7.8370201875805385	1.4069122781412318E-5	-1.1030664051508E-5	-8.353065694724735E-6
-3.5827478111781415	7.560437912809053	1.3580852734056166E-5	-1.0341022208740053E-5	-8.548830373342857E-6
-3.656557182300242	7.31345080673359	1.3236035389109425E-5	-9.726226587675497E-6	-8.822805687919265E-6
-3.741595319822733	7.091603710798701	1.2994867533883779E-5	-9.208008171758282E-6	-9.094632654776587E-6
-12.48823622079036	29.318127189803445	1.0514449858846957	-0.30308836827012586	0.981642393528495
-12.301573729696075	29.291730374054282	1.023192447553566	-0.3153659203163605	0.9652196475535693
-12.904182385341631	29.37659805299116	1.1264604044693631	-0.2781710594693131	1.0021462749481693
-12.704310573905445	29.35687813300677	1.0875612203773632	-0.2904635771746589	0.9947016517054788
-13.215739023882737	29.375039723105594	1.1879680067612157	-0.2606214388729806	1.0014552541894066
-13.289816212405814	29.38416912499247	1.205389917483139	-0.2569994096338717	1.0013049101475306
-13.628735756055638	29.408293625969595	1.2772140152493108	-0.23775090422407968	0.9873067774888299
-13.761313265189306	29.420327221129604	1.3059833306479622	-0.23071037605675948	0.9821881526886279
-13.789831291953012	29.42263826529943	1.3112577655040676	-0.22961333088266458	0.9803947401761702
-14.193507593470319	29.351006338599753	1.3842242085751035	-0.20308287090691984	0.9451587101808956
-14.343065600888547	29.30623263263965	1.406897113416953	-0.18989284971208156	0.9315104826456961
-15.169871121939503	28.7024294022831	1.5763495654490682	-0.09454845587952945	0.8912273476236201
-15.025976096323706	28.826575538617305	1.544480046466463	-0.1095769391381371	0.8961910925747107
-14.704342841257393	29.099582909420015	1.4756020317562777	-0.14557091640260136	0.9087866986102038
-14.77814405518191	29.048154888872233	1.4892859081177787	-0.13607507572724423	0.9042248562259523
-15.194930389272562	28.670268692680192	1.5830969542926616	-0.09269919098751543	0.8906278961019221
-15.552436058935607	28.262388145106144	1.6743577640425555	-0.07006444796141614	0.8778900333805248
-15.65870487864321	28.128694460225432	1.7026402156361442	-0.06393114005408944	0.8738524836540391
-15.420870685895718	28.414489982476084	1.640787616277128	-0.0754775139628315	0.8828721077586492
-16.14669845066415	27.534817692946177	1.8202888591535824	-0.06403487283437692	0.8375564312692997
-16.18902508127296	27.487365967844962	1.8292854951475772	-0.06504384225908649	0.8329063449873579
-16.090879730623392	27.60512583812312	1.806705191386969	-0.06375730732668189	0.8421099968522335
-15.906983759261689	27.83045491742547	1.7635677837596055	-0.06214969041154458	0.8575771441871886
-15.78801336657089	27.974288039163056	1.7347580914681089	-0.06177052719427473	0.8657140337379834
-16.4224657835804	27.241242221715776	1.8710211929223826	-0.0749991038425854	0.8078369485931549
-16.636541644582238	27.015574682657572	1.8987015323146108	-0.08374617026301023	0.7780668989875541
-16.701862721366762	26.948993088668995	1.9029354655585293	-0.08771771087381264	0.768531481055549
-16.98192097775023	26.67928029930171	1.9106398688014345	-0.10337401985733462	0.7320044867936994
-17.086567607533095	26.586911131348927	1.9075852489789673	-0.11077490903397161	0.7208468412609459
-16.810764952407226	26.84442366016748	1.9049151895633376	-0.09389315565447014	0.7546553964704206
-17.316197999609905	26.352544552541893	1.89081368034633	-0.13266360197901345	0.7075663460520423
-17.45518464052986	26.210110438215963	1.8798873961290772	-0.14434024178002364	0.7023112886135442
-17.722095738557805	25.895382301413925	1.858838370150223	-0.18613926247930415	0.7086297318575958
-17.72264017583542	25.894744071275742	1.8587879406131644	-0.18622450455632408	0.7086408110078604
-17.932597821946576	25.11386146747848	1.8080880858170998	-0.31349285381810854	0.7002036559781031
-17.907096306050956	25.00313633884308	1.7985472375719715	-0.33702247493445886	0.6904483091011027
-17.75267320881764	24.32471147247125	1.7378596852596364	-0.48263772858784326	0.6300341982567252
-17.92944471255859	25.1306830888716	1.8089392744438435	-0.31089624997783516	0.7003653576210102
-17.722777975835573	25.894232143167198	1.8587435674824033	-0.18632120538101735	0.7086261601076693
-17.728945142955695	25.871483784810497	1.8572769850054327	-0.19002237134564803	0.7083891690918362
-17.700264955727473	24.192801294244298	1.721174992058308	-0.5154888989141186	0.603091772266753
-17.492893227235577	23.675149455238873	1.658003420227079	-0.6464358124048879	0.4980221869684285
-17.219818972655105	23.051350814888384	1.5913828914170671	-0.8004250351926022	0.3553173622801775
-17.213682929786287	23.036984749786797	1.589761776863694	-0.8039199448072764	0.3520862283939495
-17.20651458505761	23.021889840621302	1.5884873692782868	-0.8077568519976126	0.3482992937127974
-16.72944438496599	22.0265670999435	1.5172805856042244	-1.0490441487064062	0.09063293152860546
-16.772330573218266	22.113599037757318	1.5224625483325374	-1.029401904661462	0.11327723139872345
-16.97378539565523	22.529669064239176	1.5458585738719945	-0.9319718526424171	0.22135223426696768
-16.69878402350933	21.97001521221032	1.5164114724929583	-1.0609389465490704	0.07608639096686776
-16.44523432072541	21.481646309928003	1.5065579168540242	-1.165820263881673	-0.048721779295055806
-16.38784636008633	21.382208809377225	1.508911944348179	-1.1849035930870773	-0.07411460407489562
-16.10429654720809	20.90765006213037	1.5150279721468383	-1.2764751744659848	-0.2004575040988639
-15.229590069694847	19.59839917871314	1.5928592610646712	-1.4410780192046335	-0.5508385798105648
-15.573303162172023	20.08692966262294	1.5575644913630895	-1.3919270940240873	-0.421578326422543
-15.762739830454272	20.369577854236137	1.5412693636277095	-1.3572374731967338	-0.34532148107684546
-15.676053214728174	20.229671015614727	1.548035270635834	-1.3783096682154303	-0.38307872088056766
-15.004965242227517	19.29705702264412	1.6083407271493086	-1.4425861768942405	-0.6280049567393583
-14.347740685004595	18.43237628944785	1.5693837799526613	-1.3357661305709647	-0.8127205450003484
-14.71316053352021	18.903140185799252	1.6144867631410913	-1.4254832466747334	-0.7316259307653882
-14.112301424219844	18.14085757339455	1.5085895890077534	-1.249766317844908	-0.8441532301988581
-13.786968016309958	17.746840232171802	1.3847253346013408	-1.11092120231234	-0.825078597433579
-12.572484095421888	16.31238607204104	0.8120296018383345	-0.6169597346492065	-0.5250630382704198
-12.73923093656964	16.50237005974189	0.8917579387743482	-0.6823329479595759	-0.5711040703185029
-13.149721100590622	16.985383718836303	1.089168242961176	-0.8497909717424332	-0.6774056510417722
-13.560443943361147	17.474962802260926	1.2796066640219834	-1.0164062334194692	-0.775581769057181
-12.433087863224218	16.142914163274668	0.7446917896045102	-0.5632591310820858	-0.48465916071623166
-11.67886765718853	15.130655135953049	0.3891209029483459	-0.2716427908010975	-0.2763529535231952
-11.370603754574383	14.616160191779192	0.24606474145861695	-0.14561208249030522	-0.19740994374647555
-11.928279318244115	15.521235666230787	0.503451730131264	-0.368116668749096	-0.3418715684752506
-11.098102119973685	14.067276715400904	0.14851851181348044	-0.0693443683790808	-0.12869178374992923
-10.94829922258624	13.75778922441979	0.09534453202357507	-0.027920659735199194	-0.0900116270184403
-10.566136973193167	12.955069884045642	0.031543016892795685	0.006593999935667198	-0.02671575689610727
-10.528617101577506	12.869997651759531	0.025433508350609868	0.00917552904393167	-0.020444007916844857
-10.125844678960055	12.03212679724241	0.01082170936005405	0.010564535045904867	0.001593701286040961
-10.205786830641387	12.200371242765215	0.013639314008069916	0.010166142407903388	-0.0028630156069951954
-10.11776374681346	12.014636087480781	0.010826794114564196	0.010434490674578275	0.0018668826926108322
-9.799033203597945	11.32040592221854	0.011615451909156773	0.008074551590361289	0.0065050937740603046
-9.732454220074882	11.174895810343436	0.010729441216816326	0.007055543580121271	0.00802178873209051
-10.081694286405995	11.938670646469957	0.010704009976427127	0.010077722824432476	0.002335371415965846
-9.419861471494833	10.505758447346915	0.006914942114247993	0.002297285033738499	0.006105313911800701
-9.39945834397536	10.463080013210769	0.006681367468547807	0.0019848192864783264	0.005914270768359233
-9.362989365785312	10.388561145610026	0.006294331802487629	0.0017859177434963274	0.0056166948645153284
-9.15485933130238	9.94585479357356	0.004379315862492702	3.1245211954546994E-4	0.0037271159956692133
-12.250739993292553	19.150604908283345	1.890438027457777	-1.6658497288758096	-0.6725475604895775
-12.385666050996104	19.229462944007324	1.9924636117793675	-1.7305108222680874	-0.7321200446063693
-12.018444755085756	18.995911937273455	1.6784454227326466	-1.5362530781598385	-0.5554081658740355
-11.827571680933026	18.805921238230237	1.5877762053892737	-1.4710704108212167	-0.49664399850955643
-11.71378598197753	18.69006222155872	1.526345660553189	-1.4257694462066313	-0.46058743676713
-11.489121580415649	18.312221504949157	1.3812122623990088	-1.3044215340106229	-0.3823728980932026
-11.42092816915265	18.202424829191397	1.3388513863048668	-1.2682450024683518	-0.36040130498553546
-11.137081940903064	17.673975351763787	1.1372538076808199	-1.0875427610846469	-0.276451306237664
-11.050577560623434	17.52903972488271	1.0794360504687899	-1.0353384370656742	-0.2531867854663657
-10.900173758069224	17.228821915447778	0.9585393942986308	-0.9230785294401662	-0.2156890119061996
-10.59407257662658	16.86993613536655	0.802557257788878	-0.7774368644904095	-0.1611027651933011
-10.4015251414116	16.663994998799538	0.7150646962199566	-0.6945727660802494	-0.1333259409453212
-9.980308680915373	16.24426542990552	0.5378784525799918	-0.5247134811631914	-0.08409347065096068
-10.52456597891735	16.788877057884427	0.7679409531043265	-0.7452798684446567	-0.14801406552712912
-9.215934750579713	15.702403997568886	0.30524752858151216	-0.29470055479857654	-0.05264736174190204
-9.506635524164235	15.916651407254937	0.39526200553991153	-0.38579535096596157	-0.052108273508627366
-9.713477904294042	16.0562870014233	0.4571607929035152	-0.4464735072404207	-0.06416870127031389
-8.987328542896977	15.535943891824608	0.2386637134930294	-0.22730124696503384	-0.05131292752456764
-7.038155536202357	2.4161328913912485	0.0011508192111549063	-9.435090423526021E-4	4.961268932438053E-4
-7.218271698777633	2.47634434863711	0.001121043061992624	-9.287126233468856E-4	5.101722481709889E-4
-7.402921517489648	2.596088343862585	0.0010865524043047142	-9.138515285426413E-4	5.151062769691347E-4
-5.610926604361966	2.56874897195521	0.001326084016564621	-9.763695130548685E-4	3.6590523071241236E-4
-5.791192046184306	2.4885541575675454	0.0013218223585838573	-9.867569712038447E-4	3.893949936123864E-4
-6.090991914769232	2.367770791599311	0.0012952507779924582	-9.931400700898489E-4	4.183357588569068E-4
-6.223300720670824	2.365865245728654	0.0012830322428617463	-9.903868910648259E-4	4.369868662760229E-4
-8.524776938151282	15.280293075065625	0.1784483228292072	-0.16640981763131568	-0.05405964312747955
-8.5390176621	15.301185889469425	0.18848173042022054	-0.1758835622875364	-0.05696185311458943
-8.574275941324595	15.320887483760043	0.19260614487772537	-0.1800437735484734	-0.056844401904691824
-5.2268760988311245	3.1984387632370352	0.0012513757123189108	-9.017563921842927E-4	3.3914687729506783E-4
-5.323022364028059	2.954304032548915	0.0012893285773101534	-9.313237270953912E-4	3.437311021089967E-4
-5.411391041049513	2.8046470279535036	0.0013055627304310858	-9.469102458222801E-4	3.492613562242231E-4
-5.361270108912003	2.863813885716368	0.001302090337510069	-9.40807628990221E-4	3.45843162415692E-4
-5.176470922340737	3.3654332504811606	0.001218433843965812	-8.800427050871044E-4	3.3398250607230264E-4
-4.997438755280889	4.032636318053695	0.0010936154233944586	-8.046020736508697E-4	3.1012664746715577E-4
-5.108994509801874	3.6116460899580636	0.0011735211388880919	-8.533505991065223E-4	3.275379841345882E-4
-4.991774580661376	4.054261353979088	0.0010897343026492025	-8.024505511436109E-4	3.0918694699876037E-4
-6.53602006808163	2.347293243898074	0.0012366262455299727	-9.76598348858969E-4	4.65872713060771E-4
-6.871423256057571	2.3759082864320638	0.0011831119246077163	-9.559835558521461E-4	4.91098305660203E-4
-6.725008134174486	2.363972974785624	0.0012084944642186657	-9.654105663372957E-4	4.819415960526244E-4
-7.498445287702315	2.6504749625169852	0.0010682348360515	-9.059919991630792E-4	5.173545202760772E-4
-7.543394316053332	2.6908233254228815	0.001060746465945645	-9.036773173229072E-4	5.165101234404311E-4
-7.714537633122486	2.9137762658493207	0.0010363779276058803	-8.878097055781652E-4	5.253770599959306E-4
-7.7891268079090406	3.0564766598021276	0.0010324085623709222	-8.857525905973178E-4	5.284103981125582E-4
-7.80527300412054	3.4063802626319237	0.0010348172044510255	-8.731878815773904E-4	5.525773894776443E-4
-7.804324521600502	3.2269612996167556	0.00103010423636498	-8.766889550617803E-4	5.40016433261047E-4
-7.758877336072651	3.698244931275473	0.001035037915339009	-8.552426534596207E-4	5.766453335766621E-4
-7.751964178591711	3.7286102673963915	0.0010360075964252111	-8.541349864474628E-4	5.795743962687593E-4
-4.868412953288395	4.489722570165323	9.951501917778256E-4	-7.461780643703964E-4	2.627311710285595E-4
-4.944274103721604	4.221530184777065	0.0010534279154876067	-7.80897440516778E-4	2.9128882835597616E-4
-4.861218645669248	4.514367912389247	9.882648170189783E-4	-7.415585639335292E-4	2.5907182284835807E-4
-4.761328567585714	4.872867994409656	8.920324392839495E-4	-6.797301259430246E-4	2.0855638143464042E-4
-7.7347878369548635	3.762505605967378	0.0010351124084409555	-8.507421925147424E-4	5.834850582109452E-4
-7.441188952293851	4.488511996506501	9.862609558640132E-4	-7.445690551300384E-4	6.457624881217829E-4
-7.462522939780039	4.43043664258904	9.9014997605779E-4	-7.531198351379044E-4	6.4065412134394E-4
-7.583988224902736	4.103803156183615	0.0010169224860655064	-8.067884216177694E-4	6.147266534928554E-4
-7.428705960551779	4.562167039268793	9.801736992381008E-4	-7.300818209326943E-4	6.524690106093284E-4
-7.367225146909923	5.0179675342064245	9.449314899229349E-4	-6.361919041829967E-4	6.98312782241862E-4
-7.395373926440531	5.510469499667041	9.053610170267657E-4	-5.058536568990154E-4	7.469836597852822E-4
-7.396628687854849	5.543415335697084	9.025783174667084E-4	-4.978102926118158E-4	7.496865371014981E-4
-8.951906927477943	9.55517852325179	0.00324068620308615	8.105230199731357E-5	0.0026464457939174672
-8.732770861641235	9.107630277300872	0.0025442825615531028	-2.0716374545857408E-4	0.0020552956170013237
-8.477149435408428	8.592840803667324	0.001927372297346352	-3.3963002115230327E-4	0.0015691258234741036
-8.352048182285694	8.325615036227727	0.0016206780651616209	-2.8111670864883176E-4	0.0012587995060864298
-8.222367325804308	8.079901469599669	0.0014366928216080685	-2.63644627207776E-4	0.0011103081981752598
-4.558078678429407	5.6727023718291845	5.948309284375602E-4	-4.6424907582327346E-4	8.58802661777915E-5
-4.661854211303943	5.2307881209663405	7.688326320684628E-4	-5.927211807436818E-4	1.4617153528675254E-4
-4.6736829568741065	5.179041007331088	7.869824276755322E-4	-6.053678511420536E-4	1.5362949004511353E-4
-4.664862639408369	5.2157017440172675	7.745290041658164E-4	-5.968230872960904E-4	1.4771952937844184E-4
-7.642518454416541	6.7438038314408955	9.324692499509738E-4	-2.501362715334837E-4	8.389295926992911E-4
-7.72390205946121	6.960130553786359	9.948795616949938E-4	-2.4240475776530172E-4	8.668175563567368E-4
-7.960824009101229	7.5515457825414485	0.0011584297609448044	-2.011106037909599E-4	9.376699335508007E-4
-7.398279738095727	5.568321714484634	9.002579906337816E-4	-4.92605671427367E-4	7.49472217288937E-4
-7.486554017062449	6.151026864151781	8.868855388875814E-4	-3.5848837210383685E-4	7.936532698025272E-4
-7.599533786520233	6.612688047526157	9.090161286178927E-4	-2.7595518465721485E-4	8.130173482298768E-4
-4.559353287845783	5.783205763653101	5.492165668609554E-4	-4.309088155910347E-4	7.06932808669159E-5
-4.539973927898901	6.108340489734484	4.170979223794287E-4	-3.253088794853136E-4	1.2204747147344068E-5
-4.595870421128182	6.280367827388355	2.5459193424993623E-4	-1.9872561096380786E-4	-2.9503629562836777E-6
-11.949523827617073	29.206895619841305	0.9794058420772845	-0.33890592454433166	0.916649811467499
-11.807688642858182	29.154031813094953	0.9702781350695152	-0.3531909769015067	0.88787864236668
-12.00330605669702	29.223330979102066	0.9854976756953224	-0.334557627015091	0.9249786107533795
-11.58017196199464	29.065937130844834	0.9593668552820003	-0.3792401815073405	0.8453494508594304
-11.41683712235142	28.96940271662765	0.9659793534267916	-0.40830254724207216	0.80622034207595
-11.219350371023808	28.853937987330728	0.9756993337950228	-0.4460089253552787	0.7589844840685426
-11.063811648377435	28.68153300927144	1.014480515201896	-0.5026174989268638	0.716288567199471
-10.947486528223845	28.535037823889105	1.046831253676211	-0.5486968030355415	0.6831079266652198
-10.899230615467399	28.323819733732066	1.1245545195209012	-0.6186585904068027	0.6700390866277841
-10.868467577029437	28.194812621939796	1.1711928934462104	-0.6607670174947549	0.6614357620877089
-10.876511202290695	28.109887068149042	1.2178987476587972	-0.6915180754861094	0.6641987515420904
-10.899672074901286	27.854101802332053	1.3467711363362684	-0.7755308621349633	0.6677516497810851
-12.412266700730603	28.73183000599365	0.9990151475421853	-0.3543108733872993	0.9284595475054371
-12.004390987243811	28.644127827029816	1.0038645312783472	-0.44198772557900806	0.8889898287273686
-11.418956634563854	28.353076382645266	1.1239963273717677	-0.6007803937065077	0.7987659138031585
-11.624144095082618	28.483083006210283	1.0649610827557021	-0.5392306667437533	0.8351721758339499
-11.98757052088968	28.638168487186267	1.005665911580885	-0.44600855631206154	0.8868724345697276
-11.999455430555999	28.643021141499133	1.0038594659808797	-0.4430285226264196	0.8885201746642588
-11.11438165555979	28.077094826076056	1.2434618224877987	-0.7054543240275681	0.725633774811509
-11.390783517603357	28.330385589064328	1.1339746072505776	-0.6102750698377439	0.7926118791899318
-11.018694723095315	27.985290635821798	1.288533900396526	-0.7375443167599999	0.7001064621371403
-13.471803069018005	28.77445563984976	1.2151451169945884	-0.1652507884516941	0.9871155214404247
-13.48260549035852	28.773788416678933	1.2179382421638711	-0.16352685682152612	0.9874437518110474
-12.935354512904492	28.789110493383188	1.0763332472024156	-0.25473180751582075	0.9669021887033153
-12.730299209385468	28.768829272465172	1.0455248348207755	-0.2929217214272736	0.9534967271692345
-14.231290469589101	28.525879619960573	1.4404098245185026	-0.0880133488996015	0.9836563878804867
-14.010448775461906	28.63328583652027	1.3752523350114505	-0.1032596514006737	0.9881228577663921
-13.506471729136642	28.767317669153915	1.224964366131512	-0.16082589354491536	0.9874607763253839
-14.460841527293365	28.39408003504012	1.5027995208869185	-0.07616639679376903	0.9752393162831124
-14.783683682753072	28.129965573228738	1.5770261561033396	-0.07296265791469556	0.9551771415199015
-14.975465100779633	27.963363652093868	1.6210645857211539	-0.07329096817418987	0.9428005006920092
-14.857377166814722	28.070482248494333	1.5943503182133842	-0.07234407267518288	0.9508865560414972
-15.247091508969765	27.723494694946858	1.6832510191471783	-0.07389110403285838	0.9240081332162251
-15.438921475279523	27.548521108541188	1.7271170297416922	-0.07584404159531835	0.9108724952007721
-15.777307067901031	27.23142152114181	1.8004984890620528	-0.08136311038355498	0.88224802024895
-15.505550048294694	27.4862002405047	1.7418239768600334	-0.07668967050363223	0.9055217818390702
-15.95882932927022	27.057658625283377	1.838648194667168	-0.08530856757097616	0.8643916751646471
-16.071627921968407	26.944874315391413	1.86053137359391	-0.08947001054181804	0.8523296176958416
-16.348879088595037	26.649360708813276	1.9087771715176935	-0.10395493234479755	0.8134002010700867
-16.427997019937784	26.555959712111072	1.9194620622633245	-0.11096614831201089	0.8007885752211543
-16.656844434007954	26.17623866269756	1.9279369271172653	-0.1556192882941575	0.7422541233910396
-16.696536478621557	26.09508062700545	1.9247219784556955	-0.1677781130558883	0.729038612165067
-16.835749776418716	25.686852448177994	1.8962131487774594	-0.2343819716404525	0.6573238405660994
-16.845061757485475	25.628453285604436	1.8883036995395754	-0.24641759694895157	0.6463289963681734
-16.850433340026893	25.176846057478727	1.8182418250836463	-0.34877068812536927	0.556524041462121
-16.85038673364371	25.14105029551206	1.8126251169013694	-0.3569362909946279	0.5494221718291742
-16.822804208812027	24.752145786172367	1.757614071942275	-0.44229930521033856	0.47211420915061536
-16.814022621155868	24.619664448408173	1.7388971122104264	-0.47137836269043976	0.44585583612284785
-16.812945472733826	24.6090037446475	1.737527183712014	-0.47373066650667617	0.4437142780823207
-16.723937840816944	24.10943746964462	1.668696387668264	-0.5880709105866521	0.33642721135958537
-16.711672631053567	24.055094941481215	1.6617329526023028	-0.6004668620444026	0.32477394150045724
-16.289023552988983	22.907733919851253	1.5217733829439255	-0.8678464795093648	0.0507231776040459
-16.541701583590093	23.45604246001041	1.5876098754624468	-0.7357050720490166	0.18843267215331896
-16.554803726644348	23.499372302025698	1.5924304593722751	-0.7259610007485043	0.19833074964173922
-16.28488538521969	22.898119481008653	1.520757704408305	-0.8700148486561814	0.04834291598674553
-16.26218103763534	22.856454352609262	1.517350844992725	-0.8795751251248378	0.03772938039013574
-15.969194038819062	22.31634337785984	1.472525379718097	-1.0035799669814611	-0.10058118981409772
-15.890230123807179	22.1925020649246	1.4698330824060903	-1.0321912560717443	-0.13178559269084594
-15.611918811164477	21.76175729997115	1.4603222188680895	-1.1307766772759011	-0.2429994941072568
-15.389654649869971	21.467446140267274	1.4696095854228983	-1.193314822203472	-0.3212726906560995
-15.211472875440649	21.22502075941048	1.4763694646572822	-1.2433377703682367	-0.3861847358526523
-14.852605830718518	20.76860561637889	1.5174147774690785	-1.3314885066555728	-0.4969459257290655
-14.818368111934701	20.727265125728813	1.5208903040565547	-1.3397687699110017	-0.5074954219101775
-14.010753868674147	19.956266747716498	1.6207849544824215	-1.4596863743592619	-0.6836015557853367
-14.087441807327457	20.012526511232718	1.6091702524153093	-1.4495280649532996	-0.6737504962336008
-14.468160486474938	20.371519812579944	1.5630041990874908	-1.3984210953689757	-0.6014786215971324
-14.161164464278139	20.08381166702931	1.5987376456253601	-1.4395471746649424	-0.6592613248278896
-14.781086333771103	20.690256417429	1.5249753787593265	-1.345997392431711	-0.5174230352416815
-12.566775432145782	19.255877513320883	1.9378173014660967	-1.692097787672941	-0.7475666465543784
-13.290339014836286	19.46305631769065	1.7363549679989594	-1.55076091754793	-0.7556112761067626
-13.1729303124603	19.418787275288505	1.7664227160619803	-1.572331183079933	-0.7598988135148073
-12.843245224742368	19.28971157894774	1.849076679381734	-1.6306121419850106	-0.7702775888849067
-13.364979556612642	19.508469790386137	1.7247061016975267	-1.5420537896985949	-0.7508670603212042
-13.714991928392514	19.7215588672211	1.6658450469004524	-1.4987950438215027	-0.7269167847964391
-10.73275094914898	27.601566124654774	1.452370716491239	-0.8303321395389338	0.6126787772090476
-10.621312259153935	27.431657608134955	1.5172917411226647	-0.8655868805257947	0.573475544127594
-10.494472622804425	27.139762728691487	1.6120327179661575	-0.9218671080652789	0.5124097915699388
-10.440814811578786	26.97290839065918	1.651959078138788	-0.9494714950431635	0.47517144602186356
-10.340010025599554	26.46761329405222	1.7642603092407314	-1.0316535290616986	0.35697234687690294
-10.310942985096554	26.231506882359504	1.8015935548047621	-1.0638240465434188	0.30497869739171674
-10.254915889396067	25.788604694922874	1.9042167664862921	-1.1405071139018872	0.21334940101460517
-10.226478276469011	25.49740684588262	1.9763920487898812	-1.1958927004494004	0.14216306457816072
-10.15297056364784	24.454238785309386	2.2936493347154463	-1.4280578104364516	-0.05356158850153731
-10.148816922605754	23.97207807587904	2.4241691903334335	-1.5259765666117584	-0.13628827326081341
-10.1572747910747	24.735583520367605	2.2161054521776347	-1.3705473465348699	-0.006442807024730875
-10.162097597121184	24.830116402868736	2.1879585305078244	-1.3485213835090863	0.011097724925056566
-10.162546766859359	23.84260305188515	2.446880569908641	-1.547635359891726	-0.15744680569475974
-10.199764060738538	23.17965757589045	2.5892423360654058	-1.6690505776980853	-0.27032045914086356
-10.264133457042867	22.925685144978395	2.608865445758364	-1.7015663195011204	-0.30645087627283923
-10.334836167150385	22.416165687077918	2.6699300013884555	-1.774215561852895	-0.3821388301982035
-10.491992980100063	22.018023813554393	2.651461615104394	-1.8036361150799083	-0.4342229938697155
-11.549836964138185	20.072338696358347	2.3920662104133292	-1.8676758931452928	-0.684551420624461
-11.554967867880773	20.064003427239495	2.390254183257709	-1.8673081120490764	-0.6853551773193958
-10.551136967279964	21.796553611972193	2.6524017592636664	-1.8216995371481026	-0.4652949318845532
-10.861109989919282	21.2561808403101	2.5736031644288984	-1.8458455994157346	-0.5323918809906489
-10.944210941660401	21.11696785294288	2.5500347613957306	-1.8500974967364374	-0.5490006059361889
-11.133323225905555	20.800917117156818	2.502184691131869	-1.859854798870967	-0.5876116917580541
-11.346534801731305	20.436488911990164	2.448327289160682	-1.8694454605161486	-0.6363742050326832
-11.231518843805489	20.62710766906838	2.4809731430387814	-1.8664832558054072	-0.6127401322569929
-11.741469854730147	19.77949816437784	2.3311490503692545	-1.8536128169178472	-0.7231949495568308
-11.841147224706019	19.661418434931374	2.288383684887816	-1.8389848299959093	-0.7350645273196923
-11.973386913159729	19.52262481256701	2.232941696035121	-1.8213582783653792	-0.7492534090802974
-12.17042537041236	19.353881967026794	2.1284881610665236	-1.7830117307935138	-0.7568107799512843
-12.254791953417843	19.298450378205736	2.0745097108448314	-1.7634410877428004	-0.7480905453449637
-12.107678242949614	19.405561627556374	2.1606830031909707	-1.7946345312360412	-0.754069555783225
-4.288326386940742	5.8070230604936794	0.04142111992156353	0.034629724422164596	-0.01644247085204817
-4.307057605244767	5.526002436139832	0.056777907049855546	0.04865178389626438	-0.017943932136999297
-4.180171464701457	5.245978145694322	0.07264905955970613	0.0644126034787597	-0.011882609889597322
-4.162615861022818	5.199209053922773	0.07516078763170186	0.06678225501116573	-0.011066639038280073
-4.143652721141185	5.191949089536986	0.07567763811217762	0.06715941833955506	-0.010213195639477946
-4.014987066173259	6.398560350145364	0.009606179416936783	0.004646372366914364	-0.007820585003416916
-4.102160277057983	6.226155071234556	0.018741720631709757	0.013710477398636841	-0.00993232073991487
-4.158587255864665	6.1200098173878565	0.024405369394122522	0.01951026943478251	-0.011438677827541655
-4.284793079351208	5.824858607178209	0.04040793633747707	0.03365736725345284	-0.016270448305453013
-3.6322745368198053	5.1479752237781815	0.080325431941452	0.07086842292783302	0.017049543141437983
-3.7520724673596213	5.133869891353276	0.080716707519762	0.07130500821462533	0.009899533057328873
-4.068810461062704	5.185234828589743	0.07658911981504413	0.0679121590606036	-0.006308303985187946
-3.4079134276844885	5.238028583704212	0.07781401135610844	0.0661355938111384	0.029887821792284865
-3.870611147185512	6.723331704642558	0.00898356535737399	-0.008030829994831888	-0.0017357358315806652
-3.93550508782948	6.569124366309313	0.01086495663546995	-0.004732595948801436	-0.0037266478601978253
-3.083077723553127	5.477621858005871	0.07257328461162524	0.05234681439560465	0.04933943600515276
-3.2016356353304536	5.395281637801698	0.07521788642659888	0.057726707876583204	0.041986009147097936
-2.9250367521464256	5.618751443255416	0.07609358363012927	0.04415481185411686	0.059663948718804906
-2.808073832376915	5.742408533499555	0.07775150041507167	0.03724127290275731	0.0665582558449938
-2.561109083068193	6.012828978318681	0.09649330710262541	0.02190355525250595	0.08363912025195043
-3.6562255957727294	7.214473650128381	0.024481210259486196	-0.0204291225743284	-0.001522523079905148
-3.592522873141893	7.34008329807876	0.04449370538042691	-0.03619049606087413	0.0013036845147117377
-3.54328167840365	7.470859406778205	0.05026938277726139	-0.040888709713397725	0.0014742420172971313
-2.1477862434435124	6.617732931249476	0.15604860560147157	-0.02058918922930467	0.11787268470956201
-2.178221292733067	6.571855578800015	0.15034880939327314	-0.01655158086709364	0.11563249439001462
-2.0648331524982755	6.7576354797203635	0.17214221489459788	-0.032674619957206504	0.12434425114485051
-1.8849213199230619	7.066868042911974	0.207450589487157	-0.059283631154207775	0.13794826977460264
-2.4120263893614973	6.229400814325045	0.11667668708354328	0.007623970147060786	0.09603904752402098
-2.5361866250272955	6.047252036713077	0.09849924006821097	0.02033704461129332	0.08536520679118444
-3.935819787141531	17.984500048599497	0.9485861479728915	-0.5262266585499604	0.10195364229713949
-3.78336958602557	17.993315823553566	0.9403712920623617	-0.5280967502068759	0.1003599490988964
-3.427077741744119	7.766058137175304	0.11462943644151188	-0.09084211455878238	0.00528544914862872
-3.406569881135219	7.832445527304884	0.12306068542544395	-0.09681597747008008	0.00563395394254578
-3.395983191054093	7.883794864942119	0.12960051561272412	-0.10121371802498104	0.0061275637329579954
-3.3371281060386737	8.150918617555703	0.16655422462005248	-0.12263455863030537	0.00787362340716603
-1.278169408830863	8.48437433428823	0.3699222596408601	-0.18695813630328117	0.18167556820760283
-1.4540629241815408	8.03470965362341	0.3189940742093356	-0.14578041393539531	0.17191889522758888
-1.8167261401452421	7.208011822579171	0.22275634759348584	-0.07146102000472615	0.14416602858049937
-1.5523830370140876	7.789776732269239	0.2900235410106488	-0.12234346018086123	0.16356376946505516
-0.9410764433027281	9.405038530050247	0.46562721164037285	-0.26580460463256655	0.19450008269997815
-1.0329367331417418	9.151234284338832	0.44013274219561827	-0.24577319349209018	0.19165853876173067
-0.7679094447811552	9.95277965234512	0.5134337886761455	-0.3038866468584777	0.19793574389472038
-0.33002843814312044	12.134348277380695	0.6728777028694626	-0.432702653332339	0.1967446030089159
-0.3357764586920513	12.078843485378034	0.6694251948062075	-0.4298764624535558	0.1970992899604578
-3.417433509638533	17.827381727176302	0.9240180255528121	-0.5351220133156014	0.10268934665078217
-3.353382382951112	17.741842308688575	0.9217801295026407	-0.5369536832700711	0.10410396968321409
-3.674832941632539	17.93323560833925	0.9359258577968622	-0.5294332781145997	0.10212146179288883
-3.5409307277999584	17.885907081965335	0.929931829299744	-0.5329873830301999	0.10191979169169865
-3.1860561960175433	17.549365365355296	0.9152651939999236	-0.5395302094843061	0.10630062113931409
-2.9981130641699174	17.395321314172424	0.909279566766988	-0.5412644753022884	0.10851944285479119
-3.2165215628928006	17.57820816975883	0.9161458291699038	-0.5387670168376226	0.10615542952334052
-4.1137207324417435	17.95308223849858	0.9611230494109553	-0.5230729736587854	0.10138634400012843
-4.160621080742889	17.795938972454014	0.9667428490379488	-0.5233056252220558	0.10320398986660309
-4.190763877417752	17.70804950350443	0.9697794560933441	-0.5220761447312487	0.10377426460202323
-0.33050020850094985	12.145123827625998	0.6734108122926162	-0.43311726977891246	0.19661837353087822
-1.4343564303268679	16.31909273804294	0.8482903704332524	-0.5448378472304853	0.13083657901218432
-1.3066176526698219	16.0680303809159	0.840187849252942	-0.5438547931319443	0.133813410278146
-1.1152979539279455	15.611202681804269	0.8255816696847005	-0.5390287638744952	0.1413244431379394
-2.4474803932797915	17.1585224792057	0.8936075476397319	-0.5444815184760141	0.11568204284347021
-2.055761384167546	17.041296048986602	0.8800546757551299	-0.5467781585467888	0.11948833712690099
-1.9984998164489554	17.002629506016117	0.8776184162353572	-0.546495378168849	0.12070243908148665
-1.5724149375605685	16.580962567434636	0.8576049222736758	-0.5472605413256012	0.12685049843085644
-2.9820955633715815	17.38344915169903	0.9087901495739145	-0.5413688231861776	0.10874444468392859
-2.724789042326286	17.256116533629893	0.9013755620406498	-0.5429442878818866	0.11220552788484098
-2.531457869203797	17.190304756335227	0.8959817787197082	-0.5444118451693759	0.11407528638532713
-4.183190145794866	17.56540290424019	0.968931030088396	-0.521575134334113	0.10490781786566865
-4.207099313692599	17.371866069837257	0.9711665428019687	-0.5226902535767932	0.106031754395601
-4.17345519997633	17.089831976884682	0.9654014761831513	-0.5242546438992309	0.10533494032893892
-3.3148310309893363	8.423923301546052	0.20423175946511832	-0.14822554002648308	0.008012465684301253
-3.3001926290874843	8.663118489326514	0.23485104279724034	-0.17063336770157472	0.007427085159489742
-3.2862287614074197	8.915212706658004	0.2660963400283453	-0.19244031664496414	0.008636015932876174
-3.2794829862540458	9.153166440048345	0.2977661288380185	-0.21501500152014452	0.009697349536933129
-0.3805651487088481	12.953841366376702	0.7146516226753352	-0.46589979910102186	0.18624980627103824
-0.4307061904896281	13.36924122248353	0.7360724448897125	-0.4832105004021783	0.1803475183083552
-0.5075965103225141	13.744646939005303	0.7517762312379471	-0.4939217318801481	0.17477825904795233
-0.5977318219793605	14.096499370658435	0.7679851297398135	-0.5059594996202581	0.16835156233931398
-3.2676731937878696	9.605726412719452	0.35343327896483756	-0.25196005080781525	0.01515249410520261
-3.256429234120413	10.042692132374542	0.4059262917453044	-0.2863295594915015	0.02078293264782282
-3.268410707882346	10.416945356274994	0.4457270213971408	-0.310323617030401	0.025261536198473482
-0.6591870284780542	10.31262568099423	0.5458155244498935	-0.3300460782683582	0.20009658263866745
-0.42285288091859907	11.258976825610697	0.6183786038390341	-0.3880867001553615	0.20218157386067087
-0.42939644071267913	11.215805729165236	0.6151464620471079	-0.3853627586088662	0.20227834899330185
-0.6312573047807166	10.428088654680536	0.555699380021492	-0.3383186956498648	0.2005434473471202
-3.2903234695987535	10.897386429199772	0.49980091289804407	-0.3440979203579938	0.030717407557954924
-2.987291544864133	17.386535233830127	0.9089633641431853	-0.5413504978461654	0.10866549833393249
-4.164359810315925	17.031866286091535	0.9638942869111149	-0.5242268731456965	0.10550198975571323
-0.7097934901376413	14.466809880080852	0.7842403005860226	-0.5174537975536393	0.1610544639079568
-0.8575672753041089	14.969271293498517	0.802102284087215	-0.5273790585519248	0.15281395243058277
-0.9532329287786547	15.217415294466539	0.8124457565749578	-0.5337392823176723	0.1476050801113838
-4.1386892518049425	16.602845789463966	0.9509274290480914	-0.5233305557530844	0.10277061394034998
-4.159558946386909	16.976159925336383	0.9620888731379996	-0.523632194551947	0.10552861167222063
-4.083322820670365	16.225441788462653	0.9349349023632326	-0.5212163052682477	0.09983960304517642
-4.075875945060494	16.183223288394085	0.9330005831535854	-0.5208000735953825	0.09971090578968769
-3.9528003255732322	15.292784673108926	0.8807209468327236	-0.510443818788106	0.08602629370272748
-3.9992067929440043	15.73055462668215	0.9081566810856687	-0.5171456606464463	0.09355527042520959
-4.068371905853679	16.139351008679608	0.9304359973720676	-0.5201190485574856	0.0992063218129074
-3.903746688804401	14.691009127397303	0.8400406404155497	-0.4978247988376834	0.07605776605811913
-3.86987704440043	14.375574603567006	0.8167234761872253	-0.4894476205549335	0.07173416344391037
-3.9256796422272324	14.820378173973397	0.849167902081108	-0.5003376324940495	0.07797618135928017
-3.9497350317267026	15.228464150498013	0.8764226227639349	-0.5089965777970042	0.08499085844914779
-3.7268568443784513	13.894308007070336	0.7785824429796862	-0.47834347636344093	0.06582148818652173
-3.698215854277132	13.779058127098043	0.7691774874485031	-0.47521264187209145	0.06444064616447392
-3.6779639093146645	13.673870011895303	0.7600330382664519	-0.4712969105654894	0.06336328005460085
-3.571181750067259	13.33170586472178	0.7311610478430193	-0.46154286050646315	0.05925788633662882
-3.4835043026903465	12.977876322076302	0.6992820756327434	-0.44726389659210397	0.05670040057579199
-3.404126025364066	12.339701968592273	0.6432327903314784	-0.4223940654775019	0.04779609901786801
-3.3488293333994186	11.895449310153229	0.5990136230047325	-0.3987870884515634	0.043343051366845534
-3.300315153385468	11.14083500028607	0.5259920459032782	-0.35982094632951456	0.03360780715279779
-3.9511621749674837	15.271050023970451	0.879315649134971	-0.510019578351539	0.08576141805146315
-8.244373317370188	14.628658956740194	3.557392929081935E-5	-2.8707089111185256E-5	-2.028935700765235E-5
-8.208489142862772	14.204433859089825	3.4633030667323504E-5	-2.767018125319954E-5	-2.022930609624362E-5
-8.193734077492797	13.966873422743047	3.4113976051080966E-5	-2.708151301167865E-5	-2.0214738923995576E-5
-8.232676222944097	14.462837941075223	3.520553665867528E-5	-2.8309153248270962E-5	-2.026286822007248E-5
-8.19035693955016	13.837323106092928	3.383597271617791E-5	-2.6745708803918773E-5	-2.022329858486515E-5
-8.113167709168138	13.369167772280294	3.277209924181013E-5	-2.5571759163411926E-5	-2.0089375368854947E-5
-8.077142174814208	13.181783020574018	3.2339391427369646E-5	-2.5083640964146637E-5	-2.002800347873565E-5
-7.967407351985131	12.816549861797377	3.146470311665347E-5	-2.416952761799396E-5	-1.9807968690144312E-5
-7.4202031915344335	11.241546128091116	2.7560280250857867E-5	-2.0135953340559588E-5	-1.860592509422278E-5
-7.380855782333087	11.139150568907128	2.7294460360651746E-5	-1.985716470062762E-5	-1.8514218731714408E-5
-7.603903539139292	11.751642921695533	2.8833576875396065E-5	-2.1453219931472793E-5	-1.9018603379483835E-5
-7.696154479064555	11.994745340563997	2.9447684055137463E-5	-2.207383915564299E-5	-1.9229753698725615E-5
-7.744684776673163	12.145936214046198	2.981030071958585E-5	-2.2449967233901484E-5	-1.9331267689659205E-5
-7.337783016568444	11.036160898112158	2.7017329933986316E-5	-1.957374209144275E-5	-1.840896943798533E-5
-5.478513842259125	7.328297301269693	1.6848457915454624E-5	-9.632934011747661E-6	-1.3764261676766746E-5
-5.496335515484936	7.350666297835906	1.6919982872755164E-5	-9.688048358020924E-6	-1.3809330862263752E-5
-5.513292533723025	7.373441024034741	1.699123065690367E-5	-9.750261983781536E-6	-1.385178424763376E-5
-5.7782594324877365	7.704138241466704	1.812065225033706E-5	-1.0628987782632255E-5	-1.457471077409913E-5
-5.226288884072366	6.97442447090005	1.572394504385795E-5	-8.603102893926974E-6	-1.31090611406104E-5
-5.1320395346395955	6.880771446866525	1.537411583581435E-5	-8.360335356453014E-6	-1.2860440409301088E-5
-4.981658732436152	6.746084424883188	1.4812896660317569E-5	-7.963063697528077E-6	-1.2444329794132517E-5
-4.872230788355059	6.663668971542325	1.4416550696807687E-5	-7.725085845121194E-6	-1.213362499504888E-5
-5.95993806317256	8.088641025459268	1.9144567772932133E-5	-1.1766206045960468E-5	-1.5014088384309791E-5
-6.156106083074739	8.43849134717127	2.010885599233729E-5	-1.2663723102550765E-5	-1.5501088261511817E-5
-6.3622803987511345	8.893710900037291	2.1314359617307124E-5	-1.3943524845965886E-5	-1.6002973400269822E-5
-7.037730777065047	10.279206689455364	2.5052299718257896E-5	-1.7576009758965895E-5	-1.768204178412594E-5
-6.511291309796823	9.166024915663732	2.2065809063690223E-5	-1.4607098876427024E-5	-1.6386487384301983E-5
-6.961309529005052	10.091919377967345	2.4573029256409568E-5	-1.7090181855603544E-5	-1.750316217950903E-5
-6.976746835639336	10.11701394282087	2.4641718926056077E-5	-1.7149353702601938E-5	-1.7539471964811304E-5
-11.149672852779776	19.026028297048256	0.19429868214593626	-0.04984987222677765	-0.12079092729839294
-11.177286946315288	19.099277703541333	0.19535504592314606	-0.05179430733322998	-0.12136868809556661
-9.18227086019565	22.941744559833715	0.18573302198048525	-0.14047381544524568	-0.07659418830163153
-8.933979733519063	23.042297787756027	0.18194317332339222	-0.1427718917937723	-0.06996371295407966
-9.497726748011418	22.723004536194928	0.18898132834185924	-0.13509468179071923	-0.08424107468949552
-11.201816179455392	19.362671115833425	0.1967335238989878	-0.05799460302112429	-0.12151641759556724
-11.022193536741858	18.71762456011473	0.18996057874775427	-0.04223556015321388	-0.11828916891324992
-10.948655511422155	18.634752597804788	0.18726783325310048	-0.039791670597943515	-0.11652035228368077
-10.739200803101152	18.414265673982754	0.18006566491137027	-0.033825115953384416	-0.11173338050768417
-10.426129079411938	18.242868662510936	0.1682819039164617	-0.02820355363482545	-0.10380586590431559
-10.351495060601314	18.19934593348884	0.1654976527114542	-0.026920370652676596	-0.1019187757279592
-10.276659955502009	18.164399203559437	0.1627143606141805	-0.02581547608255478	-0.10010733877042546
-10.051706148564318	18.092298620546728	0.153787497446614	-0.023144895913347396	-0.09403012250650103
-11.220597943108505	19.547650220008503	0.1976937725289394	-0.062287819404243994	-0.12160703827789685
-11.213232813518047	19.613678726955158	0.19771684739748874	-0.06360366629961528	-0.12143427318804767
-11.167862918473158	19.983763373685665	0.1980882532759148	-0.07216753325866311	-0.11999610475867618
-11.119734753615504	20.180895538942224	0.1980020798275514	-0.07624729982861171	-0.11909166926471272
-10.889962382093142	20.81510177874138	0.1967257753115374	-0.09030788232138434	-0.11403658267547256
-10.989883259185685	20.57314650704364	0.19733107729060934	-0.08524033071006427	-0.11597330924427059
-10.670647697607485	21.25443563231954	0.1956938560999359	-0.10029173449969833	-0.10935692959182018
-8.656589193032165	23.077778160673812	0.1760753078526787	-0.14314259399644094	-0.0630426658827419
-8.262164632393056	22.97490850022338	0.1646640897313082	-0.13908519919493942	-0.05220728548173921
-8.093510801985081	22.896766634500132	0.1592309955510967	-0.1365131099973994	-0.04798637386154561
-7.68989912608717	22.564207698669875	0.14323734836777835	-0.12557132924250092	-0.03697770063440511
-10.61906467426591	21.352055718189742	0.1954565618206582	-0.10234477392368344	-0.10844329862764565
-9.936768220586934	22.310409278173573	0.19265602401310883	-0.12507650748817453	-0.09436028200728261
-9.627937960973474	22.62487940796674	0.19048950677920104	-0.13281067235839267	-0.08722457349347072
-9.573169961095976	22.676544366109272	0.1900094918124868	-0.1340348652648541	-0.08603672190983347
-10.134279956953314	22.058148587414195	0.19326833815675723	-0.11878567692973899	-0.0987506346749128
-10.304582249602808	21.836678921374176	0.19425235407065167	-0.11365871888706014	-0.1021678555124654
-10.555587977067566	21.45179651669559	0.19509296907597215	-0.10449186766219458	-0.1073283301763104
-9.871150253323467	18.04329134881533	0.1467875990921586	-0.02132272265086307	-0.08948196275830017
-9.4491510421968	17.986087424675254	0.12867723146021365	-0.01774934464317683	-0.07776718787186973
-9.39405468440286	17.97674307009461	0.12635881824081596	-0.01732136642530438	-0.0763146974007021
-9.318824933668623	17.968766098777905	0.12293635901711164	-0.01673519043248285	-0.0741921357710983
-8.866655676614846	17.930756511797174	0.10245161648745288	-0.01355331099807359	-0.06114362557043514
-7.460370084706861	22.326890903804703	0.13368646130361586	-0.11853661268776725	-0.03168208361184287
-7.181921823170052	22.004421546653404	0.12075611914775097	-0.10794045021857729	-0.024569356839671503
-6.980050576019263	21.793148493492453	0.11258741272264994	-0.10172745971227823	-0.02012886283452894
-6.576542696581086	21.409318391621486	0.09700491165903742	-0.08927165530479067	-0.010431656944343923
-8.591810565175942	17.924390418426363	0.08896236690469639	-0.011611072591615928	-0.05285806780976853
-8.160987566235585	17.895824611247768	0.0657143560215276	-0.00844977222598478	-0.038681289519241845
-8.427526747689353	17.911776804777684	0.0802683374080701	-0.01043182135479248	-0.04757764807539208
-8.540982568507179	17.920050757602066	0.08649856405949385	-0.011272685500039537	-0.051354275176832026
-5.864615339578987	20.755750631962357	0.07352002520147677	-0.06908660866993015	0.005384941013555121
-5.543802938210256	20.38074487517408	0.06214842599533351	-0.05743463892913213	0.011858025984247154
-6.504364858334945	21.34437545298176	0.09455954770305304	-0.08740470355896104	-0.008974479586243922
-5.970918121132899	20.87023242852833	0.07709353339449826	-0.0722217028252075	0.003485442654265173
-5.171797381464162	19.89737251545445	0.050032746692750305	-0.04496892533308356	0.016417203614830216
-5.0245480447987125	19.683822661130662	0.044812664180019696	-0.03885453938001302	0.01843723168703941
-4.900152014728899	19.401774462066626	0.03932890280983557	-0.032756219615213036	0.018240087834715354
-8.045165203849148	17.895237150670994	0.05730986910161191	-0.007343599218307431	-0.03352498374693393
-7.828330068792466	17.887207984644846	0.04059239403140138	-0.005500930320549329	-0.023696284815643676
-7.588389628929521	17.819549385161938	0.00960683376747528	-8.714388422711199E-4	-0.005645203648912125
-4.683175416995011	18.92056128922509	0.030589209949597344	-0.023000169900467327	0.01881515849970625
-4.557131527726211	18.533459102138394	0.025252596909512353	-0.01798827977374126	0.017108258503816885
-4.377707594286538	17.57417867700677	0.013045723716557232	-0.007406017209412504	0.01069511307402805
-4.375950900357417	17.526057226949376	0.012339177238370929	-0.006876646554142504	0.010219520104681103
-4.484941864981501	18.19838652331461	0.01998199982313975	-0.01276963715400492	0.015153843870386027
-4.372825752777866	17.497105804998277	0.012038315294432106	-0.006726433263590903	0.009965430164154245
-4.260063754969469	16.957122878843833	0.00856750574574075	-0.00441497246820445	0.007041657581225068
-4.2543796491463395	16.88173839584814	0.008041584032615876	-0.004157172605448703	0.006571673998089057
-4.172479120773178	16.325671413989923	0.005902420303129055	-0.00272599393966396	0.004602344048870974
-4.151871519508384	16.155447405066244	0.005214527477709642	-0.002252937470188514	0.0039647896506638065
-4.144035245207647	16.121454065378032	0.005154631498313848	-0.002197646905933058	0.0038973249601554245
-4.072421898747817	15.289956430567175	0.0029913676941073276	-8.329818654820274E-4	0.001971830789355014
-4.095328121705499	15.489697359268533	0.003386281414344847	-0.0010879954131214312	0.0022779711912792903
-4.118480058777639	15.68595857984359	0.00395648935868986	-0.0014024128912638865	0.0027732366253712436
-4.140149876500907	16.06180723438685	0.00499551711823783	-0.0021004590021788607	0.0037590449451460383
-4.179593610389492	14.862900564725685	0.001984887043801822	-2.915139261804017E-4	0.001260321338513688
-4.129583690004605	15.034457843656845	0.0023803361607428334	-4.7234512303272874E-4	0.001547534869476526
-4.332504046130264	14.727261534199787	0.0010534893776448884	-2.120960654999598E-4	6.913430955420137E-4
-6.864381120883843	17.824925970386563	4.226687736016342E-5	-3.614686455879343E-5	-1.727092391711632E-5
-7.111456277637915	17.862901719600874	4.2468003537310595E-5	-3.6248402005833627E-5	-1.7896312827218254E-5
-7.361730330183262	17.815658423143518	4.245423954973309E-5	-3.612432085569402E-5	-1.85273481862636E-5
-6.699631952192596	17.790187728061333	4.210339223718416E-5	-3.6057480075706263E-5	-1.6854932631401555E-5
-6.471535900809904	17.65611081898578	4.165370029909442E-5	-3.570863707579059E-5	-1.62826923146706E-5
-6.01856299486931	16.965651538393175	3.9620137016541664E-5	-3.4004957424474725E-5	-1.51536229940411E-5
-6.018217814642384	16.964954947243214	3.9618137432040716E-5	-3.4003255892632936E-5	-1.5152760323200133E-5
-6.192614293475787	17.31914560580889	4.063412512466751E-5	-3.4861962461249496E-5	-1.5587471493986674E-5
-6.358826975092747	17.562077889890872	4.135641553172489E-5	-3.547246072872938E-5	-1.600017964069658E-5
-6.018066056155799	16.964687362149334	3.961737159442563E-5	-3.400261888516053E-5	-1.5152372377248475E-5
-4.908304538333134	14.969355025422521	3.3909185990974036E-5	-2.9294572136769718E-5	-1.2305368050647385E-5
-4.894965705707698	14.956384548239772	3.38683311519828E-5	-2.9262423681649648E-5	-1.227121311737719E-5
-5.522668475480044	15.89108446419409	3.6620339957967584E-5	-3.148878387638091E-5	-1.3905867498329949E-5
-5.590293973325887	16.02332329799043	3.6994195538383315E-5	-3.179586476394029E-5	-1.4080470760033949E-5
-5.62503595550961	16.102423683804165	3.721312854598446E-5	-3.19777621874961E-5	-1.4166126645237255E-5
-5.79838945170203	16.47567517825189	3.825480020421458E-5	-3.28514798925863E-5	-1.4605613146791901E-5
-5.818300420163335	16.518599132988257	3.837281862367846E-5	-3.295041007957925E-5	-1.465342488612137E-5
-6.016563718580136	16.961325465432818	3.960798567406631E-5	-3.399470658761514E-5	-1.5148602564177589E-5
-4.911331118979538	14.97328547513143	3.392120772846782E-5	-2.9304189227386398E-5	-1.2313408408801817E-5
-5.0735700023776875	15.16993664121582	3.4522506586852185E-5	-2.9780774714081457E-5	-1.2737487719511841E-5
-5.223708594183212	15.375437594116095	3.513537075657068E-5	-3.027573366521191E-5	-1.3126669612328794E-5
-5.2244114000787105	15.376332166246335	3.513805160961403E-5	-3.027787128172724E-5	-1.3128475927703899E-5
-5.424504479191739	15.698092793846305	3.6074541246626125E-5	-3.1036424639774E-5	-1.3650066217058871E-5
-5.22565127061393	15.37825402853767	3.514361075398752E-5	-3.0282388373299672E-5	-1.3131639017299128E-5
-4.7077301313837365	14.774519111724057	3.329714746182422E-5	-2.8811297214559434E-5	-1.1793948049219762E-5
-4.675015183440867	14.74800878513003	3.32155483054938E-5	-2.8746369024604703E-5	-1.1713779464715914E-5
-3.7658512309524754	7.028045440845924	1.2880175685357448E-5	-8.998242457620684E-6	-9.151134167488054E-6
