# Supplementary material for: Thyroarytenoid muscle fiber orientation regulates the ability to modulate vocal fold vertical thickness
Source: PLoS One. 2025 Dec 4;20(12):e0337735. doi: 10.1371/journal.pone.0337735 (PMC12677544; doi:10.1371/journal.pone.0337735)
Supplement: S4 Data — (ZIP) [file pone.0337735.s004.zip › Male/contourA9TA2.csv]

% Model	Angle8.mph
% Version	COMSOL 6.1.0.357
% Date	Dec 14 2024, 04:17
% Dimension	2
% Nodes	720
% Expressions	3
% Description	Line
% cpl1x	cpl1y	Displacement magnitude	u	v
-11.968005616002486	39.650844643500406	0.6188485386672253	6.019310651384104E-5	0.11103689686613424
-12.100925229184412	39.521184251215715	0.6177957279798363	5.9880198344816905E-5	0.11104163090435776
-11.810234379374002	39.74293127707726	0.6195944622234579	6.04165813793492E-5	0.11103338221447266
-11.76596306338081	39.775513356632324	0.6198592097808511	6.049535082425981E-5	0.11103216635288088
-11.47739948826791	39.862189693672036	0.6205631018444212	6.070529191255176E-5	0.11102851981043432
-11.258980847445656	39.857881496438054	0.6205267904331035	6.0695122592086385E-5	0.11102814137141334
-11.716143543792246	39.796222579001906	0.6200270277603942	6.0545758043034875E-5	0.11103134121436702
-11.163938214941039	39.85365079891891	0.6204931494262821	6.068413278685705E-5	0.11102805683333873
-10.796207435616262	39.85090503287166	0.6204710255186968	6.067537955176312E-5	0.11102726628965817
-10.709496869932108	39.85039381204079	0.6204665802046141	6.067342414873764E-5	0.11102707564706907
-10.37169574884199	39.850036177539195	0.6204638333657777	6.066990721548155E-5	0.11102627679323233
-12.13512273325702	39.460672833157	0.6173047128588771	5.973436864951528E-5	0.11104377296584564
-12.240660142730178	39.24849072022055	0.6155842262414443	5.922274207762883E-5	0.1110512487241784
-12.227325367848685	39.08705965880899	0.6142736410192645	5.8834883891241055E-5	0.11105671167998771
-12.205740642978935	38.979124391808504	0.6133987478507603	5.8575488087496866E-5	0.11106033368976492
-9.681369688821853	39.850002288818345	0.6204600390048138	6.066462174159296E-5	0.11102462338404637
-9.209886193231677	39.8500022888185	0.6204618578521743	6.0659643571778094E-5	0.11102349388824655
-6.503691158131879	38.96454001876737	0.6132717089676182	5.853495527807968E-5	0.11104722868450582
-6.587351156296421	39.29642873129991	0.615965923903782	5.9327293852187154E-5	0.11103610526281689
-6.771159512318912	39.57700815680421	0.618241619198564	5.99981357912964E-5	0.11102697230226227
-6.814129999907874	39.651652838586976	0.6188474543306745	6.017648091386122E-5	0.11102452836101005
-7.229593906641747	39.84203493583536	0.6203925003196704	6.0633027988483764E-5	0.11101902858334228
-7.181795837296288	39.83706132882147	0.6203522152738362	6.062102023794853E-5	0.11101908374206633
-7.033567159296577	39.76166368437849	0.619739411668295	6.0440430427304094E-5	0.11102130091181311
-7.6946177519140235	39.85300356006798	0.6204827145744016	6.0659294187393674E-5	0.11101976623027138
-6.488283836647731	38.91091546805024	0.612836915639381	5.840639619439407E-5	0.11104902107301817
-10.243595360807257	39.850002288818345	0.6204638348961152	6.066825560170996E-5	0.11102597082180055
-9.730298368089413	39.85000228881833	0.6204603805560207	6.066493925871155E-5	0.11102474052295118
-9.743014193148053	39.85000228881833	0.6204603291940602	6.066510005721236E-5	0.11102477096500012
-9.085341826788042	39.8500022888185	0.6204613654821834	6.0658910455518304E-5	0.11102319540159065
-7.779783738995952	39.851154726690396	0.6204690040956397	6.0654514853895166E-5	0.1110200332126449
-7.886706964608754	39.850916601280545	0.6204657279594901	6.065486400283761E-5	0.11102029731416443
-8.209330570361047	39.849987794146756	0.6204631360578035	6.065223246321514E-5	0.11102109997357315
-8.699211804792647	39.85004545472901	0.6204647940991563	6.065468890594578E-5	0.1110222699059154
-8.427966558711145	39.8500350871401	0.6204617757400194	6.0654156143933875E-5	0.11102162097770679
-12.152615457473026	38.61822056218743	0.6104703509076226	5.771072965303774E-5	0.1110724910570349
-12.150457207342695	38.60568225439725	0.6103687897270416	5.768067977389855E-5	0.111072912638385
-12.146591986235311	38.58859764700979	0.6102301758788627	5.7639871672772856E-5	0.11107348489797408
-12.074238696384148	38.24828133015453	0.6074723863892083	5.6825224271641174E-5	0.11108489466191149
-6.441829287929373	38.514252064367554	0.609621055836856	5.745810943522723E-5	0.11106244132018916
-6.4796557750756225	38.830935381536946	0.612187425066439	5.8215410857432614E-5	0.11105172894004012
-6.431316994593285	38.355730965701305	0.6083350221623931	5.708101079268828E-5	0.11106782434167983
-6.415000660473024	38.12021737547059	0.6064261262866121	5.6518957259481145E-5	0.11107581886135286
-12.006552716049852	37.91928976266428	0.6048026097256964	5.604071817051761E-5	0.1110959307958403
-11.966773292852782	37.7322909897182	0.6032878573745957	5.559487260003449E-5	0.11110220026993656
-11.899335717233097	37.41624344712912	0.6007247888901494	5.484439193476975E-5	0.11111279613858425
-11.86072968481382	37.23337054820751	0.5992436889020005	5.44091316101619E-5	0.11111892800047891
-6.405495081109018	37.81045524455644	0.6039125098322002	5.5782856778182434E-5	0.11108636332144219
-6.3802834672144035	37.49850283645258	0.6013857303534882	5.5041485394411436E-5	0.1110969453139149
-6.34327199449609	36.990127261889924	0.5972626172152211	5.383947765045859E-5	0.11111420034020089
-6.3346776499635205	36.89181710192548	0.5964675309463701	5.360666469462389E-5	0.11111753349777256
-6.327277488709939	36.80573234114482	0.5957712821797688	5.3404332872030706E-5	0.11112045304804048
-11.839379859361392	37.12464213602315	0.5983610638226864	5.415131170279843E-5	0.11112257779042564
-11.66031709327127	36.191536938073696	0.5908009283078237	5.194813478696617E-5	0.11115390887141514
-11.619905720758748	35.962379473002436	0.5889482864684892	5.140886937171033E-5	0.11116161162426477
-11.730360249335298	36.58305483766412	0.5939782883214568	5.286861580013672E-5	0.11114075039151201
-6.248695444183289	35.88284413383002	0.5883020307935355	5.1228991843735864E-5	0.11115174870979735
-6.190644674951313	35.36621719878445	0.5841175740804507	5.002673897035918E-5	0.11116923953617125
-6.146329446134891	34.860882297696094	0.580027121491815	4.884331940494639E-5	0.11118637297194153
-1.0600869276340483	18.316100001774196	0.4468786669838678	1.28175423831726E-5	0.11173978482333938
-1.0459016161732135	18.37692181363064	0.44736352207417385	1.2944645385966628E-5	0.11173768240211757
-1.1744205707972624	18.153797557800345	0.445582621769426	1.2478719584100122E-5	0.11174555457035047
-1.311326192584243	17.97535615877772	0.4441588219295368	1.210617308906586E-5	0.11175192169925026
-1.386335587551091	17.922671465764726	0.44373776756644845	1.199651983091619E-5	0.11175387365648005
-1.650548821745367	17.757514160475903	0.44242191542408826	1.1652790122230978E-5	0.1117600533212573
-0.9718149006219283	18.630446296863695	0.4493895785752195	1.347480628544158E-5	0.11172888745037107
-0.9542349860686515	18.852537320770427	0.4511623083095124	1.3939658086072916E-5	0.11172128138215717
-0.9467123425971604	18.932059856972355	0.45179845550837283	1.410629749892004E-5	0.11171855537567246
-0.9488912973033679	19.009058522305217	0.45241356165174107	1.4267832119638183E-5	0.11171593550611697
-0.9602591937381534	19.185733594449147	0.4538264013779879	1.4638106775177502E-5	0.11170993776390624
-1.0005126263859143	19.36574217623491	0.45526381688240786	1.5015663732395618E-5	0.11170388650566643
-6.05347281998843	34.07388368729615	0.5736728026827512	4.702482163849025E-5	0.11121300635721237
-5.779746191862431	31.198536783186327	0.5504251487211688	4.046248172428549E-5	0.11131046631350336
-5.81260308842713	31.6601371096856	0.5541403147736809	4.1498585661739715E-5	0.11129479173179554
-5.898916358898413	32.61341104261303	0.5618611130388218	4.3671740608559285E-5	0.11126247193789193
-5.976331308258205	33.33624786626052	0.5676905392892331	4.532018627739525E-5	0.11123798974581765
-11.555172919712001	35.57995576034233	0.5858526827035457	5.051716476292256E-5	0.11117447210562742
-11.427224513094306	34.824469013294944	0.5797358313454868	4.87460311413824E-5	0.1111998782812244
-11.302991741507174	34.01939293201957	0.573219490236996	4.688253275196188E-5	0.1112269788740753
-11.26269403333529	33.74326682230424	0.5709921086192874	4.6238830110467886E-5	0.11123627881092224
-10.87492360433819	31.536162433666846	0.5531489489785533	4.1192549353457975E-5	0.11131047294358579
-10.79808267178972	31.096982410679725	0.5496079151187234	4.021832559577443E-5	0.11132523763159516
-10.515617328365707	29.431210118152052	0.5361675442664817	3.6466894862811015E-5	0.11138126033773596
-11.095255333576779	32.78560916869341	0.5632334097667961	4.404866039154014E-5	0.11126847422149594
-10.374607869233792	28.677418549364212	0.5300813868321251	3.482010804805917E-5	0.11140658375421246
-1.9007542873442729	17.670028077820447	0.44172354855673024	1.1471619010454974E-5	0.11176355651589834
-2.0779141835942943	17.606247817656115	0.4412153105034387	1.1339685234184564E-5	0.1117660998164017
-2.421704394542373	17.610906476909	0.44125243432929534	1.1351968815315451E-5	0.11176665745096066
-2.5268901597962445	17.60827853304663	0.4412317637699643	1.134735041346954E-5	0.11176696636646258
-1.0157099330243569	19.441588102125813	0.4558707856349622	1.5174983806773854E-5	0.11170133316964867
-1.1062328150339649	19.65851365771074	0.4576047778821768	1.5630330468383457E-5	0.11169412861206207
-1.0950141199455286	19.63861486947969	0.45744567311261924	1.558852539890447E-5	0.11169478339640915
-1.0936631912571904	19.634142492606518	0.4574098622975999	1.5579108202334324E-5	0.11169493300750179
-1.2019485900933222	19.823967402584525	0.45892893773607907	1.5977827211152773E-5	0.11168868934559895
-1.2626663164006444	19.90610167368628	0.45958515937044875	1.614995789847608E-5	0.11168601636184056
-1.3479656887537845	20.02184186709379	0.4605123223528516	1.6392837675572304E-5	0.11168224935205216
-1.3818036936806772	20.069240413165744	0.46089147441614475	1.6492684564386857E-5	0.11168070441938667
-1.490043238491493	20.21081153288452	0.46202528099233564	1.678958996610847E-5	0.11167610461916157
-5.495158991359491	28.68268136418761	0.530105896535592	3.485951352602855E-5	0.11139565516285999
-5.507477156915547	28.790577524822243	0.5309710550402024	3.509410885516965E-5	0.11139200068939374
-5.640376413522405	29.93509919763994	0.5402178915273073	3.7632216415504056E-5	0.11135325349286675
-5.66674537726079	30.200894570944342	0.542354520315013	3.8218051367387014E-5	0.11134424334355941
-11.232964758328787	33.56280133293661	0.5695286245127728	4.581818237376466E-5	0.11124235014805232
-9.890707351552885	26.584105713780335	0.5132019164629668	3.0254362567277103E-5	0.1114767182463751
-9.499209611630052	25.463046361573806	0.5041837386910941	2.7865698565984977E-5	0.11151401035444872
-10.251371607480321	28.08873461337165	0.5253303665372746	3.351047848063152E-5	0.11142633211888976
-9.949856872037069	26.81141811544305	0.5150360550180293	3.075346775109848E-5	0.11146911563413182
-9.409620206466	25.28683176907262	0.5027587676557246	2.7486049570613772E-5	0.11151981363196078
-8.975776833099328	24.413789608181347	0.49576576058403066	2.5651998911232074E-5	0.11154860356158303
-8.450931047688341	23.67686534172989	0.48981986635438085	2.4093777275588214E-5	0.11157257858166977
-8.315280225053407	23.486682331666373	0.4883005895330203	2.3700353316629466E-5	0.11157877135787003
-8.109310669822081	23.245736403988893	0.4863627468513518	2.3200512094027842E-5	0.1115865483789305
-5.04821833795282	26.35030357792787	0.5113189542418445	2.9779769398377025E-5	0.11147425138591883
-5.072511135861281	26.457154341834364	0.512173884452032	3.0004225741890387E-5	0.11147065637348821
-5.319014801988768	27.6151602307035	0.5214998307240111	3.251544486684693E-5	0.11143168669307782
-5.298549699956672	27.508324942348306	0.5206429295494457	3.2288070520061314E-5	0.11143528827555912
-1.6547952866665352	20.435138707303928	0.46381901864410885	1.7260571697919552E-5	0.11166880188960787
-1.7068462026965912	20.505043732104994	0.4643794065931698	1.7407875967380284E-5	0.11166652787728835
-1.8328638043067826	20.675856534446993	0.4657462755756342	1.7767000348741978E-5	0.11166096840884444
-1.9146876228856835	20.78271581099791	0.4666028422228055	1.799134926461573E-5	0.11165749667466168
-1.9589596542270868	20.838178803681924	0.4670461005048647	1.810709976399464E-5	0.11165569821537907
-2.2267902915590323	21.173727916983232	0.4697407720866291	1.881446740091172E-5	0.11164481898864956
-2.4765836027203294	21.524027437877677	0.4725405105232643	1.955046783121547E-5	0.11163339800064827
-2.510632075597485	21.56945277354053	0.4729058792533671	1.9646874250505927E-5	0.11163192091749266
-3.4170539347823667	18.323036770820913	0.4469371352607744	1.2845585039139992E-5	0.11174446196970717
-3.3613588547056894	18.26201824120377	0.44645043306082377	1.2718032173157995E-5	0.11174642618732171
-2.8302006677410443	17.7685842180935	0.4425099279708041	1.1684298484957139E-5	0.11176213493637097
-3.0213186080937637	17.882690433716814	0.4434209187614869	1.1924009698983383E-5	0.11175864389530624
-2.9853774190574067	17.85333337493745	0.443187299758674	1.1862533799943173E-5	0.11175956992898245
-4.904236518511963	25.91960781073081	0.507844788372867	2.8864066175509923E-5	0.11148863650807825
-4.723668736196532	25.314951331292864	0.5029884678126763	2.7568506931349516E-5	0.11150887432007175
-4.604679940346854	25.051089745874435	0.5008574244667644	2.7000321080405115E-5	0.11151761668939253
-4.281370486848969	24.383328411417228	0.4955091278138576	2.5591512494064357E-5	0.11153970938051752
-3.2125741016240386	22.611557155864187	0.48126255115094396	2.184314157472737E-5	0.11159786310243458
-3.272014261258436	22.70654698603269	0.482022264298021	2.2042016293695244E-5	0.11159474884010064
-2.5518384799861815	21.63096481182497	0.47339876272196574	1.9777621580968727E-5	0.11162991063224564
-2.8735384712196232	22.08009398368013	0.4770048327385642	2.0723535311175613E-5	0.11161527298085985
-3.1756044296995665	22.556944434453374	0.4808234373365466	2.172908517927911E-5	0.1115996479161946
-4.545571876999899	19.652622560032107	0.4575655640465446	1.563373630676357E-5	0.1117015093758
-4.424895516455141	19.524062222800467	0.45653869989195184	1.536527549385271E-5	0.11170564194049322
-3.958958611653594	19.00470136406695	0.4523830081342734	1.4273978725694569E-5	0.11172236431583552
-3.8782730930382083	18.915322300283425	0.45167075520948924	1.4087169088039154E-5	0.11172524359316532
-5.025563667731989	20.107549344377823	0.461217369993381	1.6595228048192658E-5	0.1116870162787798
-5.277731362781373	20.350988119887234	0.4631566401345046	1.7102846136277184E-5	0.11167923969501353
-5.606549304112775	20.6598148798465	0.46563947166974706	1.7758617466012225E-5	0.11166941167258873
-6.131048509468386	21.17349677678001	0.46974132989698336	1.883524692794311E-5	0.1116529939186909
-7.17416985769136	22.198608654304337	0.4779556589092707	2.0990674343155386E-5	0.11162024547405411
-7.6413332318231895	22.67125431062098	0.4817671462280261	2.19915527640073E-5	0.11160512937544469
-6.9150129554945305	21.927639425126234	0.47579564775151345	2.042872220090073E-5	0.11162894247849926
-6.31895859009996	21.343154735881807	0.4711113394621088	1.919800001035232E-5	0.11164761235064882
-6.618255579081206	21.642875823077	0.4735030718962231	1.9831538330268784E-5	0.11163802732741662
-3.6680004015474728	23.30103040805593	0.4868044433294501	2.329320392575315E-5	0.11157531423101195
-3.83446762916781	23.580833568731567	0.4890494714889949	2.389265207450591E-5	0.11156612902602359
-4.071443328978513	23.987709649252928	0.49232095812475835	2.474238164458585E-5	0.1115527506548655
-7.640251545310057	17.586782544931808	1.2850862565976274E-5	-1.0949125440094506E-5	-5.826525265470449E-6
-7.509356374993602	17.79911102953117	1.3069449039356657E-5	-1.1174189443058849E-5	-5.747551533801382E-6
-7.6989388334005735	17.4903691638282	1.2758958537197212E-5	-1.085378740074133E-5	-5.863219061036583E-6
-7.762103216471637	17.30759444679789	1.2585474749692924E-5	-1.0673392389196721E-5	-5.896644642276025E-6
-7.821162534822876	17.152686250634986	1.2445736155799498E-5	-1.0524505579483877E-5	-5.931223998341492E-6
-7.87221896818102	16.9473112831706	1.2265551613603138E-5	-1.0332823827367175E-5	-5.957315046646583E-6
-7.921170402924522	16.753942907049066	1.209711678737227E-5	-1.015220893321675E-5	-5.982354632683545E-6
-7.9783869673286425	16.470761822820492	1.1863054387107195E-5	-9.898087411401443E-6	-6.010253748540402E-6
-8.003886469325913	16.357472230499454	1.1769734656312793E-5	-9.795155349531401E-6	-6.023505998031119E-6
-8.041803974825056	16.197407590250943	1.1649686211449193E-5	-9.656036391941063E-6	-6.048430993612439E-6
-8.11957094103931	15.808141817188318	1.1354012365517268E-5	-9.318834829558675E-6	-6.094307346048415E-6
-8.094241908274963	15.975737091845481	1.14791635873978E-5	-9.461284157770528E-6	-6.079564645535525E-6
-8.149959289733443	15.594634263864748	1.1193701750137257E-5	-9.135308189750368E-6	-6.110972738676228E-6
-4.487015489615116	14.591722761896559	9.321968500919666E-6	-8.218307165710009E-6	-2.963690827414021E-6
-4.416731324563106	14.512870608922288	9.240771768015468E-6	-8.150433084394459E-6	-2.9056679402199738E-6
-4.329055028394281	14.412978776001905	9.135513087798609E-6	-8.062060437058283E-6	-2.831384978874521E-6
-4.19303203891211	14.248275933735142	8.966343579706178E-6	-7.919545056372537E-6	-2.7173241531888986E-6
-4.178965322518646	14.23024927967746	8.94751894115016E-6	-7.903587736932945E-6	-2.705204380700086E-6
-8.208595369810979	15.125877972768416	1.0869908997323302E-5	-8.753916368114229E-6	-6.15010331830731E-6
-8.250106284083648	14.883579494882824	1.0717180281217175E-5	-8.566355925345816E-6	-6.1774401336210515E-6
-8.184763342662869	15.304083214581624	1.0990992219885794E-5	-8.896911329736675E-6	-6.134963013723743E-6
-8.194040568253598	15.203367992185502	1.0918438221856975E-5	-8.813824349939606E-6	-6.139963107950716E-6
-4.009503675450382	13.95499929048619	8.676030448947704E-6	-7.668312666143647E-6	-2.562925288291274E-6
-3.967321215997023	13.879167246534847	8.599620055720434E-6	-7.601595069713266E-6	-2.5259149666805983E-6
-3.8768075373306097	13.684183745503944	8.409393356136946E-6	-7.435406030462983E-6	-2.447750065669052E-6
-3.8285567068758617	13.577304042901428	8.306323510522781E-6	-7.3442677688189725E-6	-2.4067841059110994E-6
-3.679175518096213	13.165512678706849	7.911547944678703E-6	-6.99305422312969E-6	-2.276529741241625E-6
-3.5952780276413945	12.848827743115857	7.6132703879976835E-6	-6.727268192936757E-6	-2.2015149384166206E-6
-3.8035301168690907	13.511178334388502	8.24417017449781E-6	-7.289581551258705E-6	-2.3857862946600184E-6
-3.5706258476984103	12.751547870197772	7.5195538043844866E-6	-6.642211075860195E-6	-2.1783920726456566E-6
-3.536337058362929	12.508568926206657	7.289804344813268E-6	-6.4344698595498455E-6	-2.1427952849713853E-6
-3.4943523373487664	12.217884679130231	7.017760310916239E-6	-6.1873828539743155E-6	-2.100783975581037E-6
-3.476217738039166	12.051206781698731	6.8639347762419825E-6	-6.04916038401276E-6	-2.082108973678205E-6
-3.4381043775288846	11.707787309160882	6.5356141251141665E-6	-5.747782050094154E-6	-2.038778261578005E-6
-3.4175141432913065	11.442487558596586	6.290795752757575E-6	-5.524540174411037E-6	-2.0158333429167644E-6
-3.390535492772293	10.959938069747185	5.840180568518547E-6	-5.107666727234195E-6	-1.9797330540923212E-6
-3.391605607580326	10.637069694303245	5.544623699868786E-6	-4.829729461873343E-6	-1.972146217011753E-6
-3.3957072198915474	11.125983907025887	5.990826421103532E-6	-5.2471043823777E-6	-1.987395142711338E-6
-3.3933099091125833	10.454525891479044	5.375771198028359E-6	-4.669140089983502E-6	-1.967604379504368E-6
-3.392748642497309	10.363320317554606	5.291251032665332E-6	-4.588196208172203E-6	-1.964457759264001E-6
-3.3881777990103163	10.052022617744685	5.008461011455654E-6	-4.31813923642201E-6	-1.954668638140035E-6
-3.379931059854188	9.65560915900371	4.652234454288345E-6	-3.9744699471963754E-6	-1.9429407742776247E-6
-3.38003327420144	9.645525660619372	4.64345039312986E-6	-3.965953025388348E-6	-1.9429476547739704E-6
-3.380411775956053	9.63612711841371	4.635685426628266E-6	-3.958226368728073E-6	-1.9433166310465487E-6
-3.4070943292007656	9.209820550583608	4.273095496330685E-6	-3.5880198815250137E-6	-1.961351156086544E-6
-3.4177904844649305	8.97279793026408	4.0826402541640815E-6	-3.388637717650707E-6	-1.9743454029131185E-6
-4.670507470987797	6.528342318175511	3.425876423123518E-6	-1.2524563719260773E-6	-3.1513555269239027E-6
-4.472672713765167	6.53165408154053	3.238766738475724E-6	-1.264409835678495E-6	-2.955981659317157E-6
-4.296096768007061	6.564113874181485	3.1220844447738485E-6	-1.309982733578776E-6	-2.811176363933394E-6
-4.1907677441120486	6.6201318525786546	3.0505825755795057E-6	-1.3739311769027147E-6	-2.710844451870203E-6
-3.42823364007561	8.77881073484247	3.921514810134722E-6	-3.218301759309401E-6	-1.9814943567622795E-6
-3.440421539484517	8.631632878187974	3.8080280533352453E-6	-3.0941118212348053E-6	-1.9925270043070894E-6
-3.510174069952668	8.051882576425108	3.39634065448205E-6	-2.6132646663710987E-6	-2.0578754326086665E-6
-3.4654247941708625	8.41479710425795	3.649970434727605E-6	-2.9174353137478995E-6	-2.0157780950256626E-6
-3.519325274558982	7.974355231943207	3.347245326794452E-6	-2.551941431567864E-6	-2.069281339878565E-6
-3.8048036653298265	6.960169305120867	2.983795422296993E-6	-1.7481339707404822E-6	-2.4048597710595387E-6
-3.942941641067294	6.809098812242506	2.9772343493036927E-6	-1.5782695774973708E-6	-2.516256038899507E-6
-4.081244662082278	6.715380176995773	3.030521700699852E-6	-1.4936782245890792E-6	-2.6284144180156054E-6
-3.557899482821399	7.6388476831782866	3.181386582318014E-6	-2.3205765561077218E-6	-2.130328515311407E-6
-3.5506928691402093	7.692857622749482	3.1874555430169463E-6	-2.3402503453472395E-6	-2.1111013041120685E-6
-3.535122007221198	7.8370201875805385	3.2702511333007314E-6	-2.447878276805747E-6	-2.0921522860341803E-6
-3.5827478111781415	7.560437912809053	3.143789956868002E-6	-2.23708703030896E-6	-2.160666536863506E-6
-3.656557182300242	7.31345080673359	3.0675522960559667E-6	-2.0494777337933883E-6	-2.256121819923086E-6
-3.741595319822733	7.091603710798701	3.0227355502173617E-6	-1.8924691191735625E-6	-2.3483953565285036E-6
-12.48823622079036	29.318127189803445	0.5953606224171142	-0.2202932025533646	0.5340403771739903
-12.301573729696075	29.291730374054282	0.5830733227352127	-0.22097293299110765	0.5293267643655963
-12.904182385341631	29.37659805299116	0.6259974074924279	-0.2194602600719645	0.5386558034472143
-12.704310573905445	29.35687813300677	0.6107047076932878	-0.22025284221948943	0.5371565471017183
-13.215739023882737	29.375039723105594	0.6497384440169174	-0.21839482650898268	0.5359643517200543
-13.289816212405814	29.38416912499247	0.6563446284662059	-0.2185965726662348	0.5354263519564226
-13.628735756055638	29.408293625969595	0.6819092280051081	-0.21819117958955653	0.5256380689272142
-13.761313265189306	29.420327221129604	0.6922563063176138	-0.21831950113922005	0.5220358649983351
-13.789831291953012	29.42263826529943	0.6940678955292026	-0.2184881039363846	0.5208426237904923
-14.193507593470319	29.351006338599753	0.7155488973192023	-0.21257505435205537	0.49823368029897563
-14.343065600888547	29.30623263263965	0.7213908418504835	-0.20837568551234176	0.4888447934723399
-15.169871121939503	28.7024294022831	0.7696462031553176	-0.1588325454366326	0.44713181626816195
-15.025976096323706	28.826575538617305	0.7602677166246478	-0.16790892215498934	0.45392367857477156
-14.704342841257393	29.099582909420015	0.7400634780135142	-0.18876442426434895	0.4695635811798148
-14.77814405518191	29.048154888872233	0.743691275078581	-0.18404819872814873	0.46537248141708965
-15.194930389272562	28.670268692680192	0.7719646147836177	-0.15710189764948998	0.4462095191061517
-15.552436058935607	28.262388145106144	0.8030254875681011	-0.13619296328098845	0.43104114949658195
-15.65870487864321	28.128694460225432	0.8128755081851955	-0.12991783919817873	0.42644541101977024
-15.420870685895718	28.414489982476084	0.7912510581333313	-0.1421659884806971	0.4364263204003299
-16.14669845066415	27.534817692946177	0.8541950450972657	-0.11559680871112626	0.3976224609715664
-16.18902508127296	27.487365967844962	0.8573261787134738	-0.11497194272054795	0.3944789361505722
-16.090879730623392	27.60512583812312	0.8493192792431022	-0.11716248828159143	0.40101611788039215
-15.906983759261689	27.83045491742547	0.8340487861543052	-0.12186297338977378	0.4126854516068914
-15.78801336657089	27.974288039163056	0.8244320879190487	-0.12501730254137997	0.41959254292761583
-16.4224657835804	27.241242221715776	0.8701385715018513	-0.11435472599565694	0.37675666597989466
-16.636541644582238	27.015574682657572	0.8780318705941719	-0.11284048518323703	0.3572786319832454
-16.701862721366762	26.948993088668995	0.8784360565752628	-0.11291084041638866	0.35085959883031315
-16.98192097775023	26.67928029930171	0.877292827804304	-0.11146993046511092	0.3267867915350182
-17.086567607533095	26.586911131348927	0.8744081922961441	-0.11173525055325052	0.31940325012005044
-16.810764952407226	26.84442366016748	0.8777190835797636	-0.11238110562089021	0.34166645186923894
-17.316197999609905	26.352544552541893	0.8636916129505139	-0.11391734480059564	0.3073971553653263
-17.45518464052986	26.210110438215963	0.8560213386048271	-0.11459582488178276	0.30143810202856763
-17.722095738557805	25.895382301413925	0.8419032488231916	-0.12489521558835343	0.29714999558491034
-17.72264017583542	25.894744071275742	0.84186979659819	-0.12491617105624651	0.29713929850329895
-17.932597821946576	25.11386146747848	0.816015182999416	-0.15898268940862226	0.2851862808010529
-17.907096306050956	25.00313633884308	0.8124560413315592	-0.16607162723320507	0.2810509656741718
-17.75267320881764	24.32471147247125	0.7898069710201784	-0.2098640310633708	0.25510956978647376
-17.92944471255859	25.1306830888716	0.8164850542396493	-0.15830070244671407	0.2853765419896513
-17.722777975835573	25.894232143167198	0.8418511459236314	-0.12494341744162722	0.29712633134133776
-17.728945142955695	25.871483784810497	0.8411022532461232	-0.12593426102607977	0.2967818379531491
-17.700264955727473	24.192801294244298	0.7836122693313392	-0.22014022965274418	0.24438863796735832
-17.492893227235577	23.675149455238873	0.758393155872755	-0.2616275364779387	0.20251431180548649
-17.219818972655105	23.051350814888384	0.7251235778561406	-0.31280390536435887	0.14525854811551198
-17.213682929786287	23.036984749786797	0.7242855034630818	-0.3139703964236489	0.1439677293456796
-17.20651458505761	23.021889840621302	0.7234043031706463	-0.31527268946004067	0.14241655578080908
-16.72944438496599	22.0265670999435	0.6678318587705082	-0.39571556943490704	0.036787126896092176
-16.772330573218266	22.113599037757318	0.672444685641171	-0.3892610285446234	0.045959836486616695
-16.97378539565523	22.529669064239176	0.6945882351161194	-0.35613853600744894	0.09027890398066452
-16.69878402350933	21.97001521221032	0.665662103495287	-0.39977507452511496	0.03085586688903837
-16.44523432072541	21.481646309928003	0.644635426201278	-0.4360851471661473	-0.02008755346655145
-16.38784636008633	21.382208809377225	0.6423312353632	-0.4428834922573572	-0.030631917508781338
-16.10429654720809	20.90765006213037	0.6279217114225074	-0.4756568028502089	-0.08293997406728112
-15.229590069694847	19.59839917871314	0.6279452224124018	-0.5409672496077217	-0.23031880329527982
-15.573303162172023	20.08692966262294	0.6222251280846302	-0.519763583049928	-0.17545193244647844
-15.762739830454272	20.369577854236137	0.6222229815882326	-0.5056108451340442	-0.1433399374678582
-15.676053214728174	20.229671015614727	0.6205660976636456	-0.5134912844440881	-0.15895984605761823
-15.004965242227517	19.29705702264412	0.6317816147629507	-0.5410568332358192	-0.2646821879553655
-14.347740685004595	18.43237628944785	0.6170571289167106	-0.5012232567268564	-0.3459787961882841
-14.71316053352021	18.903140185799252	0.632882742224602	-0.5350157947646152	-0.31025131426075747
-14.112301424219844	18.14085757339455	0.5962854967399208	-0.4690849640139698	-0.36176255269068236
-13.786968016309958	17.746840232171802	0.5517038277357302	-0.41420855237958215	-0.36115976316547005
-12.572484095421888	16.31238607204104	0.32829285224730625	-0.2097677877782071	-0.2506980686429629
-12.73923093656964	16.50237005974189	0.3600221368501958	-0.2369435289433237	-0.2691485956518554
-13.149721100590622	16.985383718836303	0.43725806832113956	-0.3061261386353749	-0.3105831840547344
-13.560443943361147	17.474962802260926	0.5117510815799979	-0.37550803485911105	-0.345500819062799
-12.433087863224218	16.142914163274668	0.3012065649939605	-0.18887201116023167	-0.2325804095085624
-11.67886765718853	15.130655135953049	0.1624739364716044	-0.0829793048635395	-0.13657050463149165
-11.370603754574383	14.616160191779192	0.11208787110495197	-0.04242089333138786	-0.10120662731225266
-11.928279318244115	15.521235666230787	0.20461703365424708	-0.11551135675466659	-0.16660451736973544
-11.098102119973685	14.067276715400904	0.07778006140233945	-0.018176581357144533	-0.07267672489478333
-10.94829922258624	13.75778922441979	0.05900310226402319	-0.005194329268515676	-0.05700585361939305
-10.566136973193167	12.955069884045642	0.03108948627274355	0.004281493151472217	-0.029511459305762718
-10.528617101577506	12.869997651759531	0.0281917456585175	0.004961057740599911	-0.026694181042965736
-10.125844678960055	12.03212679724241	0.016600337194338198	0.004161487853389902	-0.01458626075956148
-10.205786830641387	12.200371242765215	0.018941748218790265	0.0042967594368960105	-0.01703521844408918
-10.11776374681346	12.014636087480781	0.016440118608602804	0.004117071489949008	-0.01442640137050388
-9.799033203597945	11.32040592221854	0.01131476496674626	0.0030715292683795195	-0.009750044645895555
-9.732454220074882	11.174895810343436	0.010146685275550878	0.002784153528395004	-0.008593541892692663
-10.081694286405995	11.938670646469957	0.01588849252321987	0.00398302142581524	-0.013922807874999863
-9.419861471494833	10.505758447346915	0.007630205977389844	0.0012646056393528899	-0.006656826394927658
-9.39945834397536	10.463080013210769	0.007460724130631467	0.0011691357860614622	-0.006516876394189527
-9.362989365785312	10.388561145610026	0.007220235334869959	0.001102250791212311	-0.006328717391645985
-9.15485933130238	9.94585479357356	0.005833861523135568	5.889141445120919E-4	-0.005242388084835934
-12.250739993292553	19.150604908283345	0.6608658769644036	-0.5777515142944546	-0.2811502368190094
-12.385666050996104	19.229462944007324	0.6950787005357497	-0.5976241236309252	-0.30878307491843815
-12.018444755085756	18.995911937273455	0.5913407567405911	-0.5388177998214382	-0.22889978578288678
-11.827571680933026	18.805921238230237	0.5596517288349233	-0.5158172809136943	-0.2070290290750904
-11.71378598197753	18.69006222155872	0.5383181611965397	-0.5005666691153032	-0.19161181842329256
-11.489121580415649	18.312221504949157	0.4850564571364144	-0.4569906367676445	-0.15842424038400177
-11.42092816915265	18.202424829191397	0.46960536989722645	-0.44409145833545394	-0.14912887023022114
-11.137081940903064	17.673975351763787	0.3933079240659911	-0.3759126069379874	-0.1137827848480406
-11.050577560623434	17.52903972488271	0.3714433412864392	-0.35628490583725553	-0.10354756850523873
-10.900173758069224	17.228821915447778	0.3269326447008007	-0.3147959489534693	-0.08763415857310146
-10.59407257662658	16.86993613536655	0.26839596498295276	-0.26043826533246367	-0.06434871582173146
-10.4015251414116	16.663994998799538	0.23650593492341604	-0.230329588520348	-0.053089983808745245
-9.980308680915373	16.24426542990552	0.17319154405416237	-0.1698792068373941	-0.032931163157314945
-10.52456597891735	16.788877057884427	0.2553465623320791	-0.24834743737685294	-0.05892776898891033
-9.215934750579713	15.702403997568886	0.09608540877702176	-0.09402475041302981	-0.018310223436410332
-9.506635524164235	15.916651407254937	0.1249469680028715	-0.12328856864795576	-0.019046606124810687
-9.713477904294042	16.0562870014233	0.14563818838551112	-0.1434021951206364	-0.024440161804399025
-8.987328542896977	15.535943891824608	0.07459814945822593	-0.07229038487170782	-0.01699753273318954
-7.038155536202357	2.4161328913912485	0.0013143970749628087	0.0011406878938494762	-5.832624938319384E-4
-7.218271698777633	2.47634434863711	0.001319432083462969	0.0011259453595433406	-6.286618933989755E-4
-7.402921517489648	2.596088343862585	0.0013141790911675693	0.0010977286114593515	-6.757361845270417E-4
-5.610926604361966	2.56874897195521	0.001152141223477054	0.0010827008948672977	-2.5677587483187523E-4
-5.791192046184306	2.4885541575675454	0.0011856933174489769	0.0011063263738030928	-2.9386691295858736E-4
-6.090991914769232	2.367770791599311	0.0012364601761944015	0.0011414638741902622	-3.5552023441178573E-4
-6.223300720670824	2.365865245728654	0.0012504597125373186	0.0011450223298689892	-3.8752159542976197E-4
-8.524776938151282	15.280293075065625	0.05612965837844863	-0.053523921254875664	-0.015731703528851143
-8.5390176621	15.301185889469425	0.059291026491597315	-0.056565065940204544	-0.016558791116798657
-8.574275941324595	15.320887483760043	0.06056778221709362	-0.05785045269624474	-0.01670363557289222
-5.2268760988311245	3.1984387632370352	9.929832853607606E-4	9.385564243964408E-4	-2.0574981963903893E-4
-5.323022364028059	2.954304032548915	0.0010505101995261815	9.925118452866332E-4	-2.153494435281276E-4
-5.411391041049513	2.8046470279535036	0.0010877140635119388	0.0010261828844188377	-2.267781501699853E-4
-5.361270108912003	2.863813885716368	0.001071383202773964	0.0010118591572422994	-2.1918588418117754E-4
-5.176470922340737	3.3654332504811606	9.566252735383717E-4	9.041847506411729E-4	-2.0161580852989003E-4
-4.997438755280889	4.032636318053695	8.17729510627605E-4	7.723458381272653E-4	-1.837254950473731E-4
-5.108994509801874	3.6116460899580636	9.021603866889913E-4	8.52722473709364E-4	-1.9539999385761027E-4
-4.991774580661376	4.054261353979088	8.132844309263203E-4	7.681465330905921E-4	-1.8301224011633274E-4
-6.53602006808163	2.347293243898074	0.0012811356943904836	0.001153409032263475	-4.6026449728222077E-4
-6.871423256057571	2.3759082864320638	0.0013066547686250694	0.0011492627656356637	-5.423933324248325E-4
-6.725008134174486	2.363972974785624	0.0012970555297757112	0.00115195228061293	-5.074748814814405E-4
-7.498445287702315	2.6504749625169852	0.0013116728834235516	0.0010840242550903207	-6.992589671591772E-4
-7.543394316053332	2.6908233254228815	0.0013082895593190306	0.0010747090031556813	-7.104007420151764E-4
-7.714537633122486	2.9137762658493207	0.0012832343879950478	0.001021824155805083	-7.542359238957328E-4
-7.7891268079090406	3.0564766598021276	0.0012662444440148333	9.90477381536384E-4	-7.739205233939551E-4
-7.80527300412054	3.4063802626319237	0.0012086918101096215	9.142689799502577E-4	-7.845858381940424E-4
-7.804324521600502	3.2269612996167556	0.001238490563897051	9.528112920397537E-4	-7.809382622553477E-4
-7.758877336072651	3.698244931275473	0.001158130595532497	8.523795891729577E-4	-7.818931527082049E-4
-7.751964178591711	3.7286102673963915	0.001152648039359513	8.459458172428695E-4	-7.811377243580261E-4
-4.868412953288395	4.489722570165323	7.228109554694622E-4	6.85596248608586E-4	-1.5289653087471538E-4
-4.944274103721604	4.221530184777065	7.786103477570986E-4	7.36525322957161E-4	-1.7146713628872162E-4
-4.861218645669248	4.514367912389247	7.171903878975536E-4	6.80483078016903E-4	-1.5062747019802054E-4
-4.761328567585714	4.872867994409656	6.315261576045845E-4	6.024160265513726E-4	-1.1725958433231041E-4
-7.7347878369548635	3.762505605967378	0.0011460097241310823	8.389763862403194E-4	-7.789140421745836E-4
-7.441188952293851	4.488511996506501	0.0010184524799156781	6.891374125985004E-4	-7.497590985490978E-4
-7.462522939780039	4.43043664258904	0.0010278373226304972	7.010165931164381E-4	-7.514049817724021E-4
-7.583988224902736	4.103803156183615	0.0010774127170797457	7.652937720573692E-4	-7.581219594366584E-4
-7.428705960551779	4.562167039268793	0.0010127518847426475	6.74384372872663E-4	-7.540992691439524E-4
-7.367225146909923	5.0179675342064245	9.785136013344034E-4	5.825189489404455E-4	-7.836789605939517E-4
-7.395373926440531	5.510469499667041	9.917658204753018E-4	4.873783743768836E-4	-8.551530420467221E-4
-7.396628687854849	5.543415335697084	9.92029654650085E-4	4.8087395075124774E-4	-8.592835560238723E-4
-8.951906927477943	9.55517852325179	0.005080269364971916	5.23796574084926E-4	-0.004628091000015571
-8.732770861641235	9.107630277300872	0.004018337496395803	3.7667254945116695E-4	-0.0037287612629656004
-8.477149435408428	8.592840803667324	0.003179339276583661	3.3142610014136916E-4	-0.002977317271584343
-8.352048182285694	8.325615036227727	0.0027711569911244376	3.3439394266231176E-4	-0.0026080036416580555
-8.222367325804308	8.079901469599669	0.0024922975085444224	3.2815693000712233E-4	-0.0023507054339280123
-4.558078678429407	5.6727023718291845	4.039484195429106E-4	3.90948324256279E-4	-4.1382786575072075E-5
-4.661854211303943	5.2307881209663405	5.350514440396118E-4	5.143644543118325E-4	-7.922963740987354E-5
-4.6736829568741065	5.179041007331088	5.494307628376321E-4	5.275998638556368E-4	-8.38628404417916E-5
-4.664862639408369	5.2157017440172675	5.394472724436595E-4	5.184737066271337E-4	-8.019317437005246E-5
-7.642518454416541	6.7438038314408955	0.0012725264943015942	3.026108382036787E-4	-0.001201149509378941
-7.72390205946121	6.960130553786359	0.001432307589970439	3.0452076681694655E-4	-0.001350966958282072
-7.960824009101229	7.5515457825414485	0.0018444374171533609	3.045464461033191E-4	-0.0017413801236614295
-7.398279738095727	5.568321714484634	9.94431680515269E-4	4.7662436778163727E-4	-8.635064093050531E-4
-7.486554017062449	6.151026864151781	0.0010710039122349612	3.7441871129700606E-4	-9.84320237658185E-4
-7.599533786520233	6.612688047526157	0.0012291765274468195	3.2070433228289976E-4	-0.0011548949263516302
-4.559353287845783	5.783205763653101	3.686415734226966E-4	3.567410249518322E-4	-3.3618155731735086E-5
-4.539973927898901	6.108340489734484	2.700853865524706E-4	2.5952572553430026E-4	-1.6254051515474352E-6
-4.595870421128182	6.280367827388355	1.595493772505195E-4	1.515826051528192E-4	1.4436214457686714E-6
-11.949523827617073	29.206895619841305	0.5602002477184777	-0.22096855436232027	0.5138264242160933
-11.807688642858182	29.154031813094953	0.5522667866476015	-0.22205335458410516	0.504014456397866
-12.00330605669702	29.223330979102066	0.5636200675607766	-0.22078099455265496	0.5166214802748819
-11.58017196199464	29.065937130844834	0.5409275075582748	-0.22520630610846748	0.48949902994427197
-11.41683712235142	28.96940271662765	0.5348784279035508	-0.2301584372876501	0.4746114673619129
-11.219350371023808	28.853937987330728	0.5280668034479654	-0.23722930986662005	0.45647012717672253
-11.063811648377435	28.68153300927144	0.5297776357063912	-0.2513814751580919	0.43802977188277475
-10.947486528223845	28.535037823889105	0.5316847978495887	-0.2630902410139748	0.4236053655962617
-10.899230615467399	28.323819733732066	0.5495431259029221	-0.28417185223787256	0.4127187314015636
-10.868467577029437	28.194812621939796	0.5601678517453879	-0.2968773394788904	0.4059130566058618
-10.876511202290695	28.109887068149042	0.5759317367337046	-0.3078707622241373	0.40384417256281274
-10.899672074901286	27.854101802332053	0.6189987767529097	-0.33854552722510656	0.39558260428829206
-12.412266700730603	28.73183000599365	0.5634811457327706	-0.22311197589115633	0.5086518678511195
-12.004390987243811	28.644127827029816	0.5520751801798484	-0.24480272804091066	0.4945677749298287
-11.418956634563854	28.353076382645266	0.5645188518627003	-0.2867008492183835	0.45608785162131343
-11.624144095082618	28.483083006210283	0.5548783780839883	-0.26982418548704934	0.47190947244600717
-11.98757052088968	28.638168487186267	0.5519623144890896	-0.24580734128368753	0.4937201735356367
-11.999455430555999	28.643021141499133	0.5519111959835622	-0.24505886662501605	0.4944021980075788
-11.11438165555979	28.077094826076056	0.5905434036247332	-0.3166840721305051	0.4239580132839633
-11.390783517603357	28.330385589064328	0.566481024595977	-0.2893356900422726	0.4534135855265584
-11.018694723095315	27.985290635821798	0.6023830642591529	-0.32623132221013657	0.4118540700087545
-13.471803069018005	28.77445563984976	0.6511903382596527	-0.1737036864033284	0.5227339019550118
-13.48260549035852	28.773788416678933	0.6522456722156074	-0.17320058939666733	0.5227133177535903
-12.935354512904492	28.789110493383188	0.599226872578386	-0.19828063300594434	0.5202577223327003
-12.730299209385468	28.768829272465172	0.5846831520804507	-0.20774630802794375	0.5163745908300131
-14.231290469589101	28.525879619960573	0.7335126334231751	-0.1415572132754135	0.508139317323638
-14.010448775461906	28.63328583652027	0.7094921605910898	-0.1500491321253048	0.5142721874819143
-13.506471729136642	28.767317669153915	0.6548268023538916	-0.1721919794357818	0.5223109945532074
-14.460841527293365	28.39408003504012	0.7568624628025111	-0.13238581121111015	0.49972600789566024
-14.783683682753072	28.129965573228738	0.7840712751324612	-0.1232191162444591	0.4831810774457934
-14.975465100779633	27.963363652093868	0.7997153592639311	-0.11914202753169448	0.47298276427140473
-14.857377166814722	28.070482248494333	0.7903288844362447	-0.12115863865395506	0.4794408956259565
-15.247091508969765	27.723494694946858	0.8215622298316148	-0.1139988699121775	0.4579409804452628
-15.438921475279523	27.548521108541188	0.8363685761787931	-0.11161089483173774	0.4468466837972581
-15.777307067901031	27.23142152114181	0.8610206309196332	-0.10819266969033525	0.4251355696531551
-15.505550048294694	27.4862002405047	0.8415255872467848	-0.11074933267272219	0.44277179445740794
-15.95882932927022	27.057658625283377	0.8738740352631156	-0.10656523581705071	0.41228611401789556
-16.071627921968407	26.944874315391413	0.8806894449346245	-0.10626141762941817	0.40342283135165447
-16.348879088595037	26.649360708813276	0.8961806496876248	-0.10636381495785506	0.3773206185676764
-16.427997019937784	26.555959712111072	0.8992131188033157	-0.10715583446177103	0.36894559889736483
-16.656844434007954	26.17623866269756	0.9020799212664953	-0.114270856668418	0.33561454108291916
-16.696536478621557	26.09508062700545	0.9010167768132666	-0.11674199596049162	0.32831743996649615
-16.835749776418716	25.686852448177994	0.8890188302919221	-0.13153675477125315	0.29174693220007786
-16.845061757485475	25.628453285604436	0.8862572981545156	-0.134470838572835	0.28634208915565484
-16.850433340026893	25.176846057478727	0.861784226730579	-0.15998476951621451	0.24526442403986606
-16.85038673364371	25.14105029551206	0.8597037739210847	-0.1621212236041918	0.24202384231364277
-16.822804208812027	24.752145786172367	0.8358306539027307	-0.18584848938580628	0.20864090970504362
-16.814022621155868	24.619664448408173	0.8276557847036137	-0.19390115763470378	0.19726020035282282
-16.812945472733826	24.6090037446475	0.8269919567553119	-0.19456605752396305	0.1963460670166108
-16.723937840816944	24.10943746964462	0.7930145184013764	-0.22866845238268438	0.14940734525640725
-16.711672631053567	24.055094941481215	0.7893142790418672	-0.2324494623042761	0.1444525736308027
-16.289023552988983	22.907733919851253	0.7020110672361828	-0.3189996989289299	0.029956139369271342
-16.541701583590093	23.45604246001041	0.746601011205552	-0.27642518357557344	0.08752587950563305
-16.554803726644348	23.499372302025698	0.7497604750676091	-0.27319639228593945	0.09161163049510013
-16.28488538521969	22.898119481008653	0.7012379469256064	-0.3197441823251818	0.028960833274411256
-16.26218103763534	22.856454352609262	0.6982216340312828	-0.3230449565999314	0.02447778131970377
-15.969194038819062	22.31634337785984	0.6591752048553525	-0.36560140354393844	-0.033685101050340865
-15.890230123807179	22.1925020649246	0.6523647406554454	-0.3751285981439939	-0.04714806676649899
-15.611918811164477	21.76175729997115	0.6275150738791148	-0.40864444543460066	-0.09438749037872689
-15.389654649869971	21.467446140267274	0.6171475923266333	-0.43101530391979836	-0.12723546713509395
-15.211472875440649	21.22502075941048	0.6081794025063955	-0.4490816764415705	-0.15450398226601142
-14.852605830718518	20.76860561637889	0.6057437941261558	-0.48168251533731826	-0.20515622300250944
-14.818368111934701	20.727265125728813	0.6052296278754299	-0.48472094140035676	-0.20989573089162955
-14.010753868674147	19.956266747716498	0.6252340858378227	-0.5380076038418842	-0.2891047299495334
-14.087441807327457	20.012526511232718	0.6223708007882582	-0.534252020771076	-0.28482555546137034
-14.468160486474938	20.371519812579944	0.6095221633190377	-0.5103393504438105	-0.24888917332924287
-14.161164464278139	20.08381166702931	0.6194448474591994	-0.5297184971771935	-0.27805882470408283
-14.781086333771103	20.690256417429	0.6055750796749595	-0.4875275314152456	-0.21409318431440907
-12.566775432145782	19.255877513320883	0.6883005621365252	-0.5925477361589648	-0.3154865337880616
-13.290339014836286	19.46305631769065	0.6537133121344252	-0.5689983212415544	-0.3214958306921847
-13.1729303124603	19.418787275288505	0.6598719805341341	-0.5730742941876528	-0.3234996638651135
-12.843245224742368	19.28971157894774	0.6774295356774416	-0.5845071442673272	-0.32892581690523665
-13.364979556612642	19.508469790386137	0.6512424764324248	-0.5666464636873324	-0.31918493520677044
-13.714991928392514	19.7215588672211	0.6373308267982847	-0.5538031824438037	-0.30793683362453417
-10.73275094914898	27.601566124654774	0.6622035754308894	-0.35786551198874006	0.37040252965257026
-10.621312259153935	27.431657608134955	0.688157708663351	-0.3697232383452149	0.35309507309041965
-10.494472622804425	27.139762728691487	0.7234533183590938	-0.38534246837562836	0.3252709244654143
-10.440814811578786	26.97290839065918	0.7382213508692694	-0.39303921942368336	0.30922657894856787
-10.340010025599554	26.46761329405222	0.77434802739846	-0.4136460987891094	0.259271664341374
-10.310942985096554	26.231506882359504	0.7836058857772092	-0.4214541178729002	0.235273633549894
-10.254915889396067	25.788604694922874	0.8110786284437401	-0.43908891333009725	0.19050644408266437
-10.226478276469011	25.49740684588262	0.8237801843237311	-0.44924790257921426	0.15962858650843287
-10.15297056364784	24.454238785309386	0.8818173879768312	-0.49074072094601634	0.05119385431635207
-10.148816922605754	23.97207807587904	0.9045817866938637	-0.5098444660403789	0.0014112256166942559
-10.1572747910747	24.735583520367605	0.8682662407757414	-0.47937901111481984	0.08039113418879426
-10.162097597121184	24.830116402868736	0.8641076021770533	-0.47579833500170576	0.09041320535090291
-10.162546766859359	23.84260305188515	0.9091200599743879	-0.5151876545089544	-0.011077134902738435
-10.199764060738538	23.17965757589045	0.9372729340844209	-0.5433688585574747	-0.07833900984311831
-10.264133457042867	22.925685144978395	0.9394702341107565	-0.5533182029174369	-0.10153967766075739
-10.334836167150385	22.416165687077918	0.9567160496800771	-0.5752109240489572	-0.15202184989184395
-10.491992980100063	22.018023813554393	0.9537449138925417	-0.5919657466284899	-0.1863012930349892
-11.549836964138185	20.072338696358347	0.8910139582171775	-0.6500595054587198	-0.32242238307747556
-11.554967867880773	20.064003427239495	0.890310435888982	-0.6500080552602798	-0.3228016662913875
-10.551136967279964	21.796553611972193	0.9584061542701341	-0.6020620089304662	-0.20694543494881024
-10.861109989919282	21.2561808403101	0.9387622836674588	-0.6218864620467814	-0.2482506382266833
-10.944210941660401	21.11696785294288	0.9350878327494652	-0.6277372519191492	-0.25896787914367164
-11.133323225905555	20.800917117156818	0.9226689073171176	-0.6366334231149224	-0.28021553428585727
-11.346534801731305	20.436488911990164	0.9074193220732046	-0.6448295845646675	-0.3022066333112825
-11.231518843805489	20.62710766906838	0.9185854695672577	-0.6420570677173717	-0.29136620892502296
-11.741469854730147	19.77949816437784	0.8680560145541787	-0.6500206144525438	-0.3367306160084461
-11.841147224706019	19.661418434931374	0.8503170117996428	-0.6469840155212704	-0.33880469325226414
-11.973386913159729	19.52262481256701	0.8274841561465216	-0.6432936693460134	-0.3408235409179904
-12.17042537041236	19.353881967026794	0.7747569007449154	-0.6263189723248443	-0.3341681800150909
-12.254791953417843	19.298450378205736	0.7418712011430916	-0.6149855116781787	-0.32360821052909355
-12.107678242949614	19.405561627556374	0.790393112917745	-0.6308616294997756	-0.33603351321556396
-4.288326386940742	5.8070230604936794	0.020950709345837492	0.017546554705520443	-0.008483605335874125
-4.307057605244767	5.526002436139832	0.028326417963208395	0.02430719527003895	-0.009253706286007558
-4.180171464701457	5.245978145694322	0.03596569582410174	0.031864225532038645	-0.006470343612349385
-4.162615861022818	5.199209053922773	0.037171426148358125	0.03299999293824657	-0.006098964181335222
-4.143652721141185	5.191949089536986	0.037425495575599835	0.03318596329155211	-0.005701020750931779
-4.014987066173259	6.398560350145364	0.005459858305661126	0.0029061369838748775	-0.00419755786823952
-4.102160277057983	6.226155071234556	0.009955055157899738	0.007386340036233809	-0.005245744077179678
-4.158587255864665	6.1200098173878565	0.012768309300690532	0.010226677689424882	-0.006000915239528069
-4.284793079351208	5.824858607178209	0.020459601859313874	0.01707473316005294	-0.008397448871350105
-3.6322745368198053	5.1479752237781815	0.039961927961148	0.035254313150926246	0.007245528738610079
-3.7520724673596213	5.133869891353276	0.04009382599573173	0.035379388108894044	0.003803909567696888
-4.068810461062704	5.185234828589743	0.03790787731998367	0.03358521279152252	-0.003852487511557455
-3.4079134276844885	5.238028583704212	0.038844404639441325	0.033159782219303144	0.013444959960467514
-3.870611147185512	6.723331704642558	0.003909160678568469	-0.003483334722443216	-0.0010722740595278772
-3.93550508782948	6.569124366309313	0.005232176475369804	-0.0017179047650026512	-0.002176432925791519
-3.083077723553127	5.477621858005871	0.03606185778087355	0.026837195966274537	0.02308453853315648
-3.2016356353304536	5.395281637801698	0.03744014364344913	0.02929854597395846	0.019431624685339568
-2.9250367521464256	5.618751443255416	0.03723943961351283	0.023052095245546928	0.028282844315437296
-2.808073832376915	5.742408533499555	0.037713255239620054	0.019843407554383446	0.03176708226558682
-2.561109083068193	6.012828978318681	0.04576941781420025	0.012718084424128558	0.04045254654900711
-3.6562255957727294	7.214473650128381	0.011532993660389589	-0.00966199541127162	-6.633027648072997E-4
-3.592522873141893	7.34008329807876	0.021261085427529646	-0.017289910042093615	0.001053427022501197
-3.54328167840365	7.470859406778205	0.024021332132594903	-0.019534743040426586	0.00119054814107945
-2.1477862434435124	6.617732931249476	0.0730531770487983	-0.007233930497385749	0.058149044592415385
-2.178221292733067	6.571855578800015	0.07039263270137018	-0.005308672587545371	0.056946861799399694
-2.0648331524982755	6.7576354797203635	0.08060127641493213	-0.012981074796112532	0.0616171882924562
-1.8849213199230619	7.066868042911974	0.09712455156708182	-0.025664679761198	0.06896166663255959
-2.4120263893614973	6.229400814325045	0.05500009686476409	0.006031104401350155	0.04682752096156982
-2.5361866250272955	6.047252036713077	0.04666178842618282	0.01199036293472448	0.041329773062568465
-3.935819787141531	17.984500048599497	0.44249792748513694	-0.2601422926637236	0.05978834884244849
-3.78336958602557	17.993315823553566	0.4381593428526003	-0.2608298804354051	0.058915093502298316
-3.427077741744119	7.766058137175304	0.055208539890730206	-0.04392107031939906	0.0045671035113094
-3.406569881135219	7.832445527304884	0.05920007537607183	-0.04684741011718574	0.0049643727651712015
-3.395983191054093	7.883794864942119	0.062247493995017125	-0.049037333986209686	0.005291838224181472
-3.3371281060386737	8.150918617555703	0.0789993128880837	-0.05964106632373463	0.006501628899508219
-1.278169408830863	8.48437433428823	0.17375195489275286	-0.08783260087592856	0.09325309860835232
-1.4540629241815408	8.03470965362341	0.14971171989950952	-0.06757071177543061	0.08760682954822815
-1.8167261401452421	7.208011822579171	0.1043034192345622	-0.03149609629548388	0.07224801104772113
-1.5523830370140876	7.789776732269239	0.1360418511283012	-0.05622346216564114	0.08301699547602634
-0.9410764433027281	9.405038530050247	0.21894362660995242	-0.12684256909472136	0.10102279175678924
-1.0329367331417418	9.151234284338832	0.20693667640689578	-0.1169027775192896	0.09926078950950495
-0.7679094447811552	9.95277965234512	0.24137258123566627	-0.14579810385036773	0.10327371722623899
-0.33002843814312044	12.134348277380695	0.315897509472788	-0.21009737820735205	0.10437537939460985
-0.3357764586920513	12.078843485378034	0.31429035147429046	-0.20867948625892838	0.10451795869462864
-3.417433509638533	17.827381727176302	0.43006832610247014	-0.2637780828945463	0.05973812446339462
-3.353382382951112	17.741842308688575	0.42916640941277795	-0.2646471293252348	0.060357523192362456
-3.674832941632539	17.93323560833925	0.4359373479219886	-0.26136348243014146	0.059665188905822994
-3.5409307277999584	17.885907081965335	0.43293851809615025	-0.2629047617385064	0.059448765039458104
-3.1860561960175433	17.549365365355296	0.42636153593486664	-0.2658350152550764	0.06129501903063714
-2.9981130641699174	17.395321314172424	0.4236619472058273	-0.26660694759614434	0.06228935182704168
-3.2165215628928006	17.57820816975883	0.4267345361847431	-0.2654686997837393	0.06123983262836764
-4.1137207324417435	17.95308223849858	0.44896707962116067	-0.2589611531703906	0.059528196329767046
-4.160621080742889	17.795938972454014	0.4520578916179372	-0.25924423072772773	0.0602643659285713
-4.190763877417752	17.70804950350443	0.4536756240349756	-0.2587290489399482	0.06046741418885405
-0.33050020850094985	12.145123827625998	0.3161427333216002	-0.21030708371062992	0.10431667171209313
-1.4343564303268679	16.31909273804294	0.3952034337690292	-0.26733056159211105	0.07264833373620688
-1.3066176526698219	16.0680303809159	0.3916885990984133	-0.2667492612500601	0.07409136277035527
-1.1152979539279455	15.611202681804269	0.3853520282207825	-0.26418809021442136	0.07777861079268687
-2.4474803932797915	17.1585224792057	0.416181621564664	-0.26787503561806963	0.06557898978017364
-2.055761384167546	17.041296048986602	0.4096252006132379	-0.26873961566657845	0.06730656936485477
-1.9984998164489554	17.002629506016117	0.40847103148396124	-0.268560520201404	0.06787400241434066
-1.5724149375605685	16.580962567434636	0.39933143200771937	-0.2686253254840573	0.07075081269979573
-2.9820955633715815	17.38344915169903	0.4234383864893018	-0.2666512888344965	0.06239140622188592
-2.724789042326286	17.256116533629893	0.4199251116762106	-0.2672754374099531	0.06398018054183369
-2.531457869203797	17.190304756335227	0.4173201679660271	-0.267884279743388	0.06481901214221988
-4.183190145794866	17.56540290424019	0.45338370685942975	-0.25848690878586783	0.060906985864064844
-4.207099313692599	17.371866069837257	0.4547238490944323	-0.2591202479654672	0.06132749112355055
-4.17345519997633	17.089831976884682	0.45221130624885686	-0.2597964389677214	0.06080062204227691
-3.3148310309893363	8.423923301546052	0.09652489896588662	-0.07237346014308785	0.0068329757342977075
-3.3001926290874843	8.663118489326514	0.11101528657697946	-0.08349303485406145	0.007057340547999776
-3.2862287614074197	8.915212706658004	0.12570081807698114	-0.09419055105417651	0.00804620044156382
-3.2794829862540458	9.153166440048345	0.14057579298974682	-0.10525807978804459	0.008910626997651053
-0.3805651487088481	12.953841366376702	0.3351431322910438	-0.22685776976258798	0.09949316660144972
-0.4307061904896281	13.36924122248353	0.34504957246523127	-0.2356024565938074	0.09672216755008517
-0.5075965103225141	13.744646939005303	0.3521673464403079	-0.24105774629343193	0.09405052269621264
-0.5977318219793605	14.096499370658435	0.359585828740961	-0.24716887597856385	0.09097121500437358
-3.2676731937878696	9.605726412719452	0.166762506097728	-0.12337483341378491	0.012172584363212266
-3.256429234120413	10.042692132374542	0.19141151702427786	-0.14021377992960948	0.015500331007197289
-3.268410707882346	10.416945356274994	0.2100577612761061	-0.1520068607845369	0.018080420242514147
-0.6591870284780542	10.31262568099423	0.25656024745294914	-0.15879017556343475	0.10471861664400697
-0.42285288091859907	11.258976825610697	0.2905178884065032	-0.1877094782917763	0.1065452608731822
-0.42939644071267913	11.215805729165236	0.28899958814540927	-0.1863509186401484	0.1065572638036739
-0.6312573047807166	10.428088654680536	0.26120950645805535	-0.16290136977483138	0.10505964286941957
-3.2903234695987535	10.897386429199772	0.23535854225255537	-0.1685358287741737	0.021254573272794272
-2.987291544864133	17.386535233830127	0.4235196872088452	-0.2666453881122346	0.06235527444134092
-4.164359810315925	17.031866286091535	0.4515291313164674	-0.2597609417228821	0.060852079520682834
-0.7097934901376413	14.466809880080852	0.3669897143149681	-0.2530354300184967	0.08743661807126649
-0.8575672753041089	14.969271293498517	0.3749170678011921	-0.2581609445679697	0.08339532617660228
-0.9532329287786547	15.217415294466539	0.3795965043934226	-0.2614213936665885	0.08086890099530557
-4.1386892518049425	16.602845789463966	0.4457134069004029	-0.2590971021776661	0.05934940723100485
-4.159558946386909	16.976159925336383	0.4507048173759899	-0.25944316549982044	0.060834873182951776
-4.083322820670365	16.225441788462653	0.43837972511780493	-0.25780537481630905	0.05777094103643666
-4.075875945060494	16.183223288394085	0.4374868166173766	-0.25757127526696366	0.0576941402099505
-3.9528003255732322	15.292784673108926	0.4133271265898042	-0.25186548820256527	0.05071811837898215
-3.9992067929440043	15.73055462668215	0.4260278347329107	-0.2554541072873928	0.05455196195897123
-4.068371905853679	16.139351008679608	0.4362954191464136	-0.2572060320005868	0.05743060129350376
-3.903746688804401	14.691009127397303	0.39441088101286365	-0.245273870931629	0.045678832875565366
-3.86987704440043	14.375574603567006	0.3835445688404652	-0.24098995013442082	0.0434508790855713
-3.9256796422272324	14.820378173973397	0.3986570152140922	-0.24659319698709647	0.046652674661255444
-3.9497350317267026	15.228464150498013	0.41132802453513667	-0.25111333627737675	0.05019104298634022
-3.7268568443784513	13.894308007070336	0.3657371305469917	-0.23526578044436547	0.04035463156756449
-3.698215854277132	13.779058127098043	0.3613345651456039	-0.23366518816766896	0.039627020175808735
-3.6779639093146645	13.673870011895303	0.3570445155163111	-0.23169569442379434	0.03903891202597401
-3.571181750067259	13.33170586472178	0.34357690173300715	-0.22675503256102678	0.03686608406328837
-3.4835043026903465	12.977876322076302	0.32862293063827663	-0.21959103958077913	0.03544386031895677
-3.404126025364066	12.339701968592273	0.3024801932558911	-0.20716185199322074	0.03072950549946414
-3.3488293333994186	11.895449310153229	0.2817335280785828	-0.19547130037714888	0.028235050400919937
-3.300315153385468	11.14083500028607	0.24766152061293245	-0.17626469095937955	0.022878883578089777
-3.9511621749674837	15.271050023970451	0.41267519146767623	-0.2516423674073783	0.050581456415125146
-8.244373317370188	14.628658956740194	1.0517124669362578E-5	-8.338883393231689E-6	-6.167295928281503E-6
-8.208489142862772	14.204433859089825	1.0187682211565111E-5	-7.96854512383211E-6	-6.1362315903295655E-6
-8.193734077492797	13.966873422743047	1.0006573379741426E-5	-7.7588656376148E-6	-6.1254440938355866E-6
-8.232676222944097	14.462837941075223	1.0386297606529803E-5	-8.194867417176367E-6	-6.153618632079541E-6
-8.19035693955016	13.837323106092928	9.911469935116693E-6	-7.641086873581285E-6	-6.1255082087271805E-6
-8.113167709168138	13.369167772280294	9.545399780173105E-6	-7.231337887404034E-6	-6.066797284012965E-6
-8.077142174814208	13.181783020574018	9.398421474215899E-6	-7.063026060087761E-6	-6.041070305225336E-6
-7.967407351985131	12.816549861797377	9.09862062397702E-6	-6.749090448632746E-6	-5.953895170192592E-6
-7.4202031915344335	11.241546128091116	7.787348164985086E-6	-5.388619507229016E-6	-5.5031825100020375E-6
-7.380855782333087	11.139150568907128	7.699046407812242E-6	-5.294882297545239E-6	-5.469489841370689E-6
-7.603903539139292	11.751642921695533	8.21361482619403E-6	-5.831454585015431E-6	-5.657156888121649E-6
-7.696154479064555	11.994745340563997	8.418405814881648E-6	-6.038919490149022E-6	-5.7348900454469676E-6
-7.744684776673163	12.145936214046198	8.54085412776435E-6	-6.1663050023204E-6	-5.773705279391179E-6
-7.337783016568444	11.036160898112158	7.608293641755996E-6	-5.200675429632776E-6	-5.4318127463430895E-6
-5.478513842259125	7.328297301269693	4.402963247916655E-6	-1.9871919986374937E-6	-3.861557040939839E-6
-5.496335515484936	7.350666297835906	4.425612145573718E-6	-2.0040845447908334E-6	-3.876126739525704E-6
-5.513292533723025	7.373441024034741	4.447709837739355E-6	-2.0239285993646336E-6	-3.8899240837115805E-6
-5.7782594324877365	7.704138241466704	4.807129313125687E-6	-2.299876839771599E-6	-4.1274530184454744E-6
-5.226288884072366	6.97442447090005	4.061666771748463E-6	-1.6539181358991164E-6	-3.6489952461911186E-6
-5.1320395346395955	6.880771446866525	3.949675173100118E-6	-1.5786017444742097E-6	-3.5683708254590063E-6
-4.981658732436152	6.746084424883188	3.7724541660048406E-6	-1.4496083743449802E-6	-3.431882701703363E-6
-4.872230788355059	6.663668971542325	3.6421889268597006E-6	-1.3726654224562513E-6	-3.329439959201862E-6
-5.95993806317256	8.088641025459268	5.108090398923531E-6	-2.670245411909988E-6	-4.268969810212449E-6
-6.156106083074739	8.43849134717127	5.407004946578323E-6	-2.9525567534580517E-6	-4.428906974953295E-6
-6.3622803987511345	8.893710900037291	5.7753853457086255E-6	-3.367282795505142E-6	-4.594972866395837E-6
-7.037730777065047	10.279206689455364	6.966618454863797E-6	-4.541648996954656E-6	-5.17179143606566E-6
-6.511291309796823	9.166024915663732	6.0126447408475004E-6	-3.574124736025214E-6	-4.7237295671074355E-6
-6.961309529005052	10.091919377967345	6.8102105131105835E-6	-4.381543210378492E-6	-5.10801770536888E-6
-6.976746835639336	10.11701394282087	6.832342026883461E-6	-4.400322356910562E-6	-5.120389018104354E-6
-11.149672852779776	19.026028297048256	0.09140847881866723	-0.02383409478566782	-0.04938670991854917
-11.177286946315288	19.099277703541333	0.09196218725007906	-0.02463476973451057	-0.049593701977337534
-9.18227086019565	22.941744559833715	0.08731965887950421	-0.05937356804949789	-0.030912809770056438
-8.933979733519063	23.042297787756027	0.08523650218428394	-0.06020846102870017	-0.028245036090880922
-9.497726748011418	22.723004536194928	0.08919100206429484	-0.0573211919012313	-0.033979765512657994
-11.201816179455392	19.362671115833425	0.09281694039240529	-0.027134706385319902	-0.04954729782196289
-11.022193536741858	18.71762456011473	0.08909625338744676	-0.020689018036977935	-0.04848389674320306
-10.948655511422155	18.634752597804788	0.08777990774695495	-0.0196553932345631	-0.04779397137024269
-10.739200803101152	18.414265673982754	0.0842370318099458	-0.017124564751347993	-0.04591422964236515
-10.426129079411938	18.242868662510936	0.0786877300996069	-0.014666489406112069	-0.0427429172631251
-10.351495060601314	18.19934593348884	0.07736879581418381	-0.01410929468176457	-0.04198184105916795
-10.276659955502009	18.164399203559437	0.07605929486647156	-0.013619292435324847	-0.04125559979013612
-10.051706148564318	18.092298620546728	0.07192781898606862	-0.012409796871754537	-0.03879331200363252
-11.220597943108505	19.547650220008503	0.09341661354430608	-0.028870058285556315	-0.049501930965270655
-11.213232813518047	19.613678726955158	0.09347976977072082	-0.029386419665916576	-0.04941339047016135
-11.167862918473158	19.983763373685665	0.09388566955932101	-0.03280056355503855	-0.04868965818669262
-11.119734753615504	20.180895538942224	0.09395730043157467	-0.03439553425315255	-0.04827976695991153
-10.889962382093142	20.81510177874138	0.09358800194397135	-0.03990065202038654	-0.04608560144538823
-10.989883259185685	20.57314650704364	0.09378703465434166	-0.037932008242672094	-0.046909729514156784
-10.670647697607485	21.25443563231954	0.09314173746201172	-0.043800612861586305	-0.044125767937751255
-8.656589193032165	23.077778160673812	0.08219397277895472	-0.0602458814641524	-0.025491527214490405
-8.262164632393056	22.97490850022338	0.07654671251074413	-0.058434077866684996	-0.021166715557293932
-8.093510801985081	22.896766634500132	0.07389358106581068	-0.05732554793174369	-0.019514448438055138
-7.68989912608717	22.564207698669875	0.06645691323317279	-0.052721415513335285	-0.015201314498213617
-10.61906467426591	21.352055718189742	0.09304067384465074	-0.04459432497642884	-0.04375011048534398
-9.936768220586934	22.310409278173573	0.09136750118366892	-0.053458559169364935	-0.03803526135230875
-9.627937960973474	22.62487940796674	0.09003300389380173	-0.056455706323284435	-0.035168008106978434
-9.573169961095976	22.676544366109272	0.08975805728617073	-0.05692594525848829	-0.03469356168839338
-10.134279956953314	22.058148587414195	0.09179552630782253	-0.05099273621997385	-0.03982103638867983
-10.304582249602808	21.836678921374176	0.09237095533452028	-0.04900742359723826	-0.041187985450889045
-10.555587977067566	21.45179651669559	0.09285594662178939	-0.045422497547274586	-0.04330310709675543
-9.871150253323467	18.04329134881533	0.06868428482856986	-0.011574525995672389	-0.03695069723373665
-9.4491510421968	17.986087424675254	0.06040603413489197	-0.009847333005535386	-0.03219638479385687
-9.39405468440286	17.97674307009461	0.05933898412050488	-0.0096424640394886	-0.03160501908433304
-9.318824933668623	17.968766098777905	0.05776862711354535	-0.009347511488375981	-0.0307457914876495
-8.866655676614846	17.930756511797174	0.0484186992780963	-0.00774867795255716	-0.025458843035243164
-7.460370084706861	22.326890903804703	0.06201922044246743	-0.04982044283237163	-0.013171937726924864
-7.181921823170052	22.004421546653404	0.05616591861662019	-0.045425370913187546	-0.01047014775324272
-6.980050576019263	21.793148493492453	0.052323561337521446	-0.04286168618622876	-0.008785690275991935
-6.576542696581086	21.409318391621486	0.045029925232675405	-0.03772074573086734	-0.005103129338058902
-8.591810565175942	17.924390418426363	0.042238416003916555	-0.006692972491271045	-0.02213412109742818
-8.160987566235585	17.895824611247768	0.0315188786157847	-0.004906268655944335	-0.016399101869873662
-8.427526747689353	17.911776804777684	0.03822714114309828	-0.006034439917086713	-0.019996008128151374
-8.540982568507179	17.920050757602066	0.041106451413462614	-0.006513274743481167	-0.02152477278287445
-5.864615339578987	20.755750631962357	0.03373526452749694	-0.029403254340659032	0.0012440522432417066
-5.543802938210256	20.38074487517408	0.028328532407462748	-0.02452964987561736	0.003965760131860173
-6.504364858334945	21.34437545298176	0.04384977774099614	-0.03696331095837796	-0.004536115744825463
-5.970918121132899	20.87023242852833	0.035479433865701494	-0.030688557101375406	4.6235589500193163E-4
-5.171797381464162	19.89737251545445	0.02234199736597509	-0.01929338823547329	0.00598511617257983
-5.0245480447987125	19.683822661130662	0.01985164568179016	-0.016677097043313053	0.006894489787936225
-4.900152014728899	19.401774462066626	0.01724926051567374	-0.014019581023703705	0.006893672063251928
-8.045165203849148	17.895237150670994	0.027603684604601504	-0.004238429305151923	-0.014233677979579893
-7.828330068792466	17.887207984644846	0.019787754400908318	-0.003096134869466107	-0.01013059038029776
-7.588389628929521	17.819549385161938	0.004690947125557089	-5.151023975038688E-4	-0.002455979542994521
-4.683175416995011	18.92056128922509	0.013098280889988512	-0.009801495445899904	0.007360146854279446
-4.557131527726211	18.533459102138394	0.010590432395542158	-0.0076318558057081026	0.006762003395222776
-4.377707594286538	17.57417867700677	0.005224027382357578	-0.003004487223432287	0.004246612882449793
-4.375950900357417	17.526057226949376	0.004916712715277482	-0.0027721523118016673	0.004049972136117256
-4.484941864981501	18.19838652331461	0.008186256509688983	-0.00533169602100935	0.006007567697920928
-4.372825752777866	17.497105804998277	0.004786541746981026	-0.0027048052167231115	0.0039415020079198015
-4.260063754969469	16.957122878843833	0.0034236916031814223	-0.0016969944036387197	0.002781286365829306
-4.2543796491463395	16.88173839584814	0.003200193970428306	-0.001584258724994785	0.002578257599437746
-4.172479120773178	16.325671413989923	0.0024056856499186717	-0.0010017260776045518	0.0017798163719344499
-4.151871519508384	16.155447405066244	0.002152119494305613	-8.077200331611283E-4	0.00152090928491084
-4.144035245207647	16.121454065378032	0.002136473020806158	-7.876352309511775E-4	0.0014962051462576896
-4.072421898747817	15.289956430567175	0.0013094020481475934	-2.4558756822721346E-4	7.449919189291203E-4
-4.095328121705499	15.489697359268533	0.0014632774459940406	-3.451380441320534E-4	8.592770200194001E-4
-4.118480058777639	15.68595857984359	0.0016951118234236947	-4.748218821757764E-4	0.001055806187832478
-4.140149876500907	16.06180723438685	0.0020754112126647405	-7.50125679720825E-4	0.0014428159398028233
-4.179593610389492	14.862900564725685	8.819718761396833E-4	-3.2016737763116115E-5	4.488627797065199E-4
-4.129583690004605	15.034457843656845	0.0010476979615549617	-9.808580576959908E-5	5.614079224583576E-4
-4.332504046130264	14.727261534199787	4.614485639924397E-4	-4.3365617736278324E-5	2.5177249721790746E-4
-6.864381120883843	17.824925970386563	1.293191387113E-5	-1.1196167505132504E-5	-5.114197413496387E-6
-7.111456277637915	17.862901719600874	1.3031295161988346E-5	-1.1240023069985805E-5	-5.357656600877881E-6
-7.361730330183262	17.815658423143518	1.3045950551253538E-5	-1.1190576377943723E-5	-5.6033642263710555E-6
-6.699631952192596	17.790187728061333	1.285394287783923E-5	-1.1157711794852982E-5	-4.95301627677777E-6
-6.471535900809904	17.65611081898578	1.2657710701556851E-5	-1.1012344667989972E-5	-4.730456049410931E-6
-6.01856299486931	16.965651538393175	1.1844219474920875E-5	-1.0327903998005746E-5	-4.303867140966461E-6
-6.018217814642384	16.964954947243214	1.1843432802241738E-5	-1.0327224864864043E-5	-4.303544647748378E-6
-6.192614293475787	17.31914560580889	1.2240770273885635E-5	-1.0668145824954281E-5	-4.464631284780926E-6
-6.358826975092747	17.562077889890872	1.2533257108299024E-5	-1.0916012864016015E-5	-4.621769284235273E-6
-6.018066056155799	16.964687362149334	1.1843134265574865E-5	-1.0326974194246129E-5	-4.30340053405675E-6
-4.908304538333134	14.969355025422521	9.748033158469758E-6	-8.557092182206661E-6	-3.3235782895260817E-6
-4.894965705707698	14.956384548239772	9.73347141238254E-6	-8.545538993309737E-6	-3.3120326809049312E-6
-5.522668475480044	15.89108446419409	1.0722519846693944E-5	-9.362696060347774E-6	-3.86707635264986E-6
-5.590293973325887	16.02332329799043	1.0857779397765326E-5	-9.476815493974954E-6	-3.9264035877190494E-6
-5.62503595550961	16.102423683804165	1.0937730656109115E-5	-9.545356441368528E-6	-3.955212471858366E-6
-5.79838945170203	16.47567517825189	1.1325486448548598E-5	-9.878896494999988E-6	-4.108744627687829E-6
-5.818300420163335	16.518599132988257	1.1369607883977974E-5	-9.916886217578883E-6	-4.1252829106032655E-6
-6.016563718580136	16.961325465432818	1.183957015435941E-5	-1.0323897454999953E-5	-4.302054747547468E-6
-4.911331118979538	14.97328547513143	9.752304396198044E-6	-8.560569531940134E-6	-3.3262993723469947E-6
-5.0735700023776875	15.16993664121582	9.966010952979848E-6	-8.73263524261426E-6	-3.4696364184145383E-6
-5.223708594183212	15.375437594116095	1.018570856509184E-5	-8.913577523167939E-6	-3.6014755929292414E-6
-5.2244114000787105	15.376332166246335	1.018666565824096E-5	-8.914353898366241E-6	-3.6020858789039527E-6
-5.424504479191739	15.698092793846305	1.0523602026667176E-5	-9.193519630927615E-6	-3.779291658620945E-6
-5.22565127061393	15.37825402853767	1.0188671953682722E-5	-8.916022672426891E-6	-3.6031578066715253E-6
-4.7077301313837365	14.774519111724057	9.529477117948607E-6	-8.383054063891567E-6	-3.1506219107797756E-6
-4.675015183440867	14.74800878513003	9.50007856903044E-6	-8.359676784026545E-6	-3.123509088762906E-6
-3.7658512309524754	7.028045440845924	2.992549629042866E-6	-1.8203075331543807E-6	-2.3673682678121515E-6
