# Supplementary material for: Thyroarytenoid muscle fiber orientation regulates the ability to modulate vocal fold vertical thickness
Source: PLoS One. 2025 Dec 4;20(12):e0337735. doi: 10.1371/journal.pone.0337735 (PMC12677544; doi:10.1371/journal.pone.0337735)
Supplement: S4 Data — (ZIP) [file pone.0337735.s004.zip › Male/contourA9TA3.csv]

% Model	Angle8.mph
% Version	COMSOL 6.1.0.357
% Date	Dec 14 2024, 04:17
% Dimension	2
% Nodes	720
% Expressions	3
% Description	Line
% cpl1x	cpl1y	Displacement magnitude	u	v
-11.968005616002486	39.650844643500406	0.8367701613478276	9.590081861090405E-5	0.13761850125221364
-12.100925229184412	39.521184251215715	0.8354598498289957	9.539952383624111E-5	0.13762581739832214
-11.810234379374002	39.74293127707726	0.8376986394489566	9.625869027982364E-5	0.13761306110093907
-11.76596306338081	39.775513356632324	0.838028102692102	9.63848599615512E-5	0.1376111806146105
-11.47739948826791	39.862189693672036	0.8389040059136301	9.672091889772861E-5	0.13760551830570858
-11.258980847445656	39.857881496438054	0.8388588219166305	9.670432490131776E-5	0.13760490364363714
-11.716143543792246	39.796222579001906	0.838236969513233	9.646555986244467E-5	0.13760990159437217
-11.163938214941039	39.85365079891891	0.8388168273534854	9.66865882157624E-5	0.1376047596515887
-10.796207435616262	39.85090503287166	0.8387890728520344	9.667199259797667E-5	0.1376034884050956
-10.709496869932108	39.85039381204079	0.8387835204411163	9.666868809189096E-5	0.13760318211465733
-10.37169574884199	39.850036177539195	0.8387799026483187	9.666246113633337E-5	0.1376019025610129
-12.13512273325702	39.460672833157	0.8348487152804569	9.516589695155052E-5	0.1376291240451978
-12.240660142730178	39.24849072022055	0.8327071095941806	9.434614158020932E-5	0.13764066223286026
-12.227325367848685	39.08705965880899	0.8310758623975698	9.372466620988768E-5	0.1376490807336498
-12.205740642978935	38.979124391808504	0.8299867147777186	9.330899619768917E-5	0.13765466044889518
-9.681369688821853	39.850002288818345	0.8387751550203687	9.665252474497867E-5	0.1375992558059371
-9.209886193231677	39.8500022888185	0.8387769892583645	9.664361378312352E-5	0.1375974479882624
-6.503691158131879	38.96454001876737	0.8298264107036966	9.32379622226955E-5	0.1376336531782473
-6.587351156296421	39.29642873129991	0.8331799622361467	9.45067119325592E-5	0.13761651927588797
-6.771159512318912	39.57700815680421	0.836012707271336	9.558087445597844E-5	0.13760246741692156
-6.814129999907874	39.651652838586976	0.836766835252086	9.586645907383608E-5	0.13759870633733612
-7.229593906641747	39.84203493583536	0.8386901174921069	9.659765374839312E-5	0.13759028697314354
-7.181795837296288	39.83706132882147	0.8386399477374944	9.657838253546158E-5	0.13759036532496038
-7.033567159296577	39.76166368437849	0.8378772289681733	9.628916728117163E-5	0.13759376218534636
-7.6946177519140235	39.85300356006798	0.8388025184068317	9.664025566025133E-5	0.13759148903272783
-6.488283836647731	38.91091546805024	0.8292851820963846	9.303215130541828E-5	0.13763641381237737
-10.243595360807257	39.850002288818345	0.8387798068208534	9.665954934431618E-5	0.1376014126267132
-9.730298368089413	39.85000228881833	0.8387755723916082	9.665313989819795E-5	0.13759944329218207
-9.743014193148053	39.85000228881833	0.8387755203981854	9.665342401714611E-5	0.13759949202601582
-9.085341826788042	39.8500022888185	0.8387763608278637	9.664218222390797E-5	0.1375969703443862
-7.779783738995952	39.851154726690396	0.8387853685585271	9.663275952796676E-5	0.13759191245404112
-7.886706964608754	39.850916601280545	0.8387814778008579	9.663346829495923E-5	0.13759233453531555
-8.209330570361047	39.849987794146756	0.838777926673657	9.662984633687408E-5	0.13759361697261993
-8.699211804792647	39.85004545472901	0.8387801229000729	9.663471021350802E-5	0.13759548923532072
-8.427966558711145	39.8500350871401	0.8387765179105147	9.663328686704788E-5	0.13759445085462338
-12.152615457473026	38.61822056218743	0.826341522164947	9.192342039768225E-5	0.13767339177808996
-12.150457207342695	38.60568225439725	0.826215076480259	9.187526895151546E-5	0.137674041276081
-12.146591986235311	38.58859764700979	0.8260425218429325	9.180988105775262E-5	0.13767492277732712
-12.074238696384148	38.24828133015453	0.8226092134319056	9.050467886671673E-5	0.1376924989516523
-6.441829287929373	38.514252064367554	0.8252818673041175	9.151368532469768E-5	0.1376570932623129
-6.4796557750756225	38.830935381536946	0.8284767769561966	9.272632944217293E-5	0.13764058649977953
-6.431316994593285	38.355730965701305	0.8236809129546407	9.090969695381781E-5	0.13766538917228205
-6.415000660473024	38.12021737547059	0.82130454141772	9.00096404735016E-5	0.13767770963544257
-12.006552716049852	37.91928976266428	0.8192858476557712	8.924783301647138E-5	0.13770949996325202
-11.966773292852782	37.7322909897182	0.8173998741026952	8.853348511716198E-5	0.13771915776986599
-11.899335717233097	37.41624344712912	0.8142089532205068	8.733101908159292E-5	0.13773548017116297
-11.86072968481382	37.23337054820751	0.8123648673350394	8.663366967656527E-5	0.1377449260745578
-6.405495081109018	37.81045524455644	0.8181755729160455	8.883065061019509E-5	0.13769396148528923
-6.3802834672144035	37.49850283645258	0.8150295384233962	8.764312381484313E-5	0.1377102690403588
-6.34327199449609	36.990127261889924	0.8098964885747988	8.571745362327527E-5	0.13773686068602234
-6.3346776499635205	36.89181710192548	0.8089063696214537	8.534447150898309E-5	0.13774199721380748
-6.327277488709939	36.80573234114482	0.8080392218635135	8.502021023344222E-5	0.13774649637451497
-11.839379859361392	37.12464213602315	0.8112661925064462	8.622065272509779E-5	0.1377505487167803
-11.66031709327127	36.191536938073696	0.8018529801884541	8.269074301698039E-5	0.1377988157908705
-11.619905720758748	35.962379473002436	0.7995455984797526	8.182663362557705E-5	0.13781068274849656
-11.730360249335298	36.58305483766412	0.8058086055916907	8.416562502922708E-5	0.13777854373948017
-6.248695444183289	35.88284413383002	0.7987384390374074	8.153480239836576E-5	0.1377947244473008
-6.190644674951313	35.36621719878445	0.7935272303011309	7.96074971789015E-5	0.13782167654989425
-6.146329446134891	34.860882297696094	0.7884336813795398	7.771097347300109E-5	0.1378480797205819
-1.0600869276340483	18.316100001774196	0.6223643347211758	1.985559632299781E-5	0.13870044403329673
-1.0459016161732135	18.37692181363064	0.6229704911001606	2.005987135070186E-5	0.13869720136326735
-1.1744205707972624	18.153797557800345	0.6207444031376719	1.931092726576694E-5	0.13870935326832717
-1.311326192584243	17.97535615877772	0.6189646615777823	1.871205260906346E-5	0.13871918640197178
-1.386335587551091	17.922671465764726	0.618438468393639	1.853573742735133E-5	0.1387222054188563
-1.650548821745367	17.757514160475903	0.6167932469789252	1.798306812741954E-5	0.1387317669310642
-0.9718149006219283	18.630446296863695	0.6255024332726373	2.0912000250263642E-5	0.13868363446681017
-0.9542349860686515	18.852537320770427	0.6277180539042433	2.165897882804868E-5	0.138671907860286
-0.9467123425971604	18.932059856972355	0.6285128724534657	2.192677050094467E-5	0.13866770489026725
-0.9488912973033679	19.009058522305217	0.6292814890675441	2.2186296040915158E-5	0.1386636668469041
-0.9602591937381534	19.185733594449147	0.6310468405830965	2.278121440009334E-5	0.13865442332718939
-1.0005126263859143	19.36574217623491	0.6328431042398599	2.338766610110709E-5	0.1386451012290667
-6.05347281998843	34.07388368729615	0.7805172998262366	7.479479945667273E-5	0.13788911907687854
-5.779746191862431	31.198536783186327	0.7515565371263474	6.426519523126047E-5	0.13803930372148676
-5.81260308842713	31.6601371096856	0.7561879749485361	6.592908431379032E-5	0.1380151479723094
-5.898916358898413	32.61341104261303	0.7658041256807033	6.941618185175424E-5	0.13796534278892558
-5.976331308258205	33.33624786626052	0.7730685511961144	7.206139878308158E-5	0.13792761735263837
-11.555172919712001	35.57995576034233	0.7956902472897303	8.039742876132753E-5	0.1378304961812381
-11.427224513094306	34.824469013294944	0.7880731428320981	7.755919330019973E-5	0.13786963834819096
-11.302991741507174	34.01939293201957	0.7799570260512058	7.457146757610444E-5	0.1379113926855851
-11.26269403333529	33.74326682230424	0.7771822177349553	7.353980378383287E-5	0.1379257216278999
-10.87492360433819	31.536162433666846	0.7549541241209908	6.544484412864736E-5	0.13804002797333847
-10.79808267178972	31.096982410679725	0.7505399033872424	6.387967964704619E-5	0.13806277488041965
-10.515617328365707	29.431210118152052	0.7337909209455689	5.785687011413197E-5	0.1381490871880196
-11.095255333576779	32.78560916869341	0.7675191140316742	7.002646443524086E-5	0.1379753233333142
-10.374607869233792	28.677418549364212	0.7262041619153898	5.520760581075513E-5	0.13818810032541654
-1.9007542873442729	17.670028077820447	0.6159202866223921	1.7691677584416066E-5	0.1387372009158102
-2.0779141835942943	17.606247817656115	0.6152848962092511	1.7479483065487662E-5	0.13874114533479492
-2.421704394542373	17.610906476909	0.615331442063451	1.749896935419608E-5	0.13874205160110803
-2.5268901597962445	17.60827853304663	0.6153055916440797	1.749146744102594E-5	0.13874254205498296
-1.0157099330243569	19.441588102125813	0.6336013613451932	2.3643583417378543E-5	0.1386411675198408
-1.1062328150339649	19.65851365771074	0.6357678656938182	2.437480966204648E-5	0.13863007451308026
-1.0950141199455286	19.63861486947969	0.6355690900118923	2.4307690599499803E-5	0.1386310822929407
-1.0936631912571904	19.634142492606518	0.6355243600171337	2.4292567253155835E-5	0.13863131272395363
-1.2019485900933222	19.823967402584525	0.6374220314651722	2.4932752447840917E-5	0.13862170327879722
-1.2626663164006444	19.90610167368628	0.6382419553564536	2.520906359881024E-5	0.13861759130675572
-1.3479656887537845	20.02184186709379	0.6394000119978587	2.5598983798713543E-5	0.13861179631768625
-1.3818036936806772	20.069240413165744	0.639873615502746	2.5759225560259505E-5	0.13860941949484462
-1.490043238491493	20.21081153288452	0.6412898208961177	2.6235802906855807E-5	0.13860234393140897
-5.495158991359491	28.68268136418761	0.7262348572346446	5.526315278495959E-5	0.13817057454622914
-5.507477156915547	28.790577524822243	0.7273142111710219	5.5640563975239233E-5	0.13816494327324766
-5.640376413522405	29.93509919763994	0.7388374892909574	5.9719419998466766E-5	0.13810523615540307
-5.66674537726079	30.200894570944342	0.7415019303007252	6.0661223133122745E-5	0.1380913518824275
-11.232964758328787	33.56280133293661	0.7753602379788749	7.286567516991897E-5	0.1379350757248618
-9.890707351552885	26.584105713780335	0.7051609545330898	4.7865433723123324E-5	0.13829613766118878
-9.499209611630052	25.463046361573806	0.6939123156288628	4.401996705919759E-5	0.1383535647870198
-10.251371607480321	28.08873461337165	0.72028314718112	5.3103765367914855E-5	0.138218523168875
-9.949856872037069	26.81141811544305	0.7074470901567964	4.866740643688567E-5	0.13828442725875956
-9.409620206466	25.28683176907262	0.6921361212664748	4.34096615258256E-5	0.13836249774664372
-8.975776833099328	24.413789608181347	0.6834079747760804	4.0457776076502645E-5	0.13840681552493186
-8.450931047688341	23.67686534172989	0.6759925437870731	3.795191073699686E-5	0.13844369969137388
-8.315280225053407	23.486682331666373	0.6740951604238313	3.7318740668728285E-5	0.1384532267963713
-8.109310669822081	23.245736403988893	0.67167671039012	3.6515053993865706E-5	0.13846518651648185
-5.04821833795282	26.35030357792787	0.7028100206441728	4.709514450731816E-5	0.1382916652109366
-5.072511135861281	26.457154341834364	0.7038772736467129	4.74566960388877E-5	0.1382861268263546
-5.319014801988768	27.6151602307035	0.7155063374787685	5.149489471164252E-5	0.13822609041636202
-5.298549699956672	27.508324942348306	0.7144370788837415	5.112863214699372E-5	0.13823163915638498
-1.6547952866665352	20.435138707303928	0.6435306146065024	2.6991592594537534E-5	0.13859110957795293
-1.7068462026965912	20.505043732104994	0.6442304050156639	2.7227982163140167E-5	0.13858761140063627
-1.8328638043067826	20.675856534446993	0.6459376365165788	2.780418639690283E-5	0.1385790588509787
-1.9146876228856835	20.78271581099791	0.6470073164533642	2.8164191915300732E-5	0.13857371846456829
-1.9589596542270868	20.838178803681924	0.6475610865025322	2.834990393894229E-5	0.13857095220936722
-2.2267902915590323	21.173727916983232	0.6509251954033453	2.9484627505875147E-5	0.13855421869476775
-2.4765836027203294	21.524027437877677	0.6544222654812739	3.066512462666706E-5	0.13853664722862935
-2.510632075597485	21.56945277354053	0.6548782437912167	3.081974453458163E-5	0.13853437495830087
-3.4170539347823667	18.323036770820913	0.6224378543372592	1.9898165673730934E-5	0.1387079730367549
-3.3613588547056894	18.26201824120377	0.6218293139765907	1.9693312502528682E-5	0.13871099326511552
-2.8302006677410443	17.7685842180935	0.6169037190668427	1.8032720098514186E-5	0.13873513574211435
-3.0213186080937637	17.882690433716814	0.618042634650539	1.8417783921056565E-5	0.13872978039167855
-2.9853774190574067	17.85333337493745	0.6177504271377341	1.831903440407537E-5	0.13873120296180289
-4.904236518511963	25.91960781073081	0.698477720310716	4.5622082490517175E-5	0.1383138205078088
-4.723668736196532	25.314951331292864	0.6924195679786355	4.353875427018131E-5	0.13834499290625682
-4.604679940346854	25.051089745874435	0.6897627919407936	4.262596864497309E-5	0.1383584534981423
-4.281370486848969	24.383328411417228	0.6830872119710782	4.0361364226614176E-5	0.13839246714184505
-3.2125741016240386	22.611557155864187	0.665310899997524	3.434314578246584E-5	0.1384819693016776
-3.272014261258436	22.70654698603269	0.6662595757900601	3.4662403608430946E-5	0.13847717651900873
-2.5518384799861815	21.63096481182497	0.6554935801769194	3.1029414542897544E-5	0.13853128165562356
-2.8735384712196232	22.08009398368013	0.6599951065532412	3.2546886026022506E-5	0.13850876125729938
-3.1756044296995665	22.556944434453374	0.6647628269542808	3.416006790374834E-5	0.13848471560170567
-4.545571876999899	19.652622560032107	0.6357190776706196	2.437346311712036E-5	0.1386419145158057
-4.424895516455141	19.524062222800467	0.6344356590136472	2.394273966779487E-5	0.1386482685586897
-3.958958611653594	19.00470136406695	0.6292438574169456	2.2191552886102513E-5	0.13867398325349614
-3.8782730930382083	18.915322300283425	0.6283533085608473	2.189171696684438E-5	0.13867841072382017
-5.025563667731989	20.107549344377823	0.6402789797630032	2.591573677613966E-5	0.1386196379845714
-5.277731362781373	20.350988119887234	0.6427031720610019	2.672963869066151E-5	0.13860768422280279
-5.606549304112775	20.6598148798465	0.6458023119330157	2.7781268585851792E-5	0.13859257849294143
-6.131048509468386	21.17349677678001	0.6509273118584097	2.9507509716953813E-5	0.1385673412459452
-7.17416985769136	22.198608654304337	0.6611840712896557	3.296573709862933E-5	0.13851700114582208
-7.6413332318231895	22.67125431062098	0.6659389431425664	3.45724436328699E-5	0.13849376385656337
-6.9150129554945305	21.927639425126234	0.6584852324196491	3.206343737362364E-5	0.1385303722325329
-6.31895859009996	21.343154735881807	0.6526362791825289	3.0089146721629898E-5	0.1385590709823493
-6.618255579081206	21.642875823077	0.6556239323420454	3.1105179231288375E-5	0.13854433624542117
-3.6680004015474728	23.30103040805593	0.6722270429542329	3.6670933278199025E-5	0.13844727091170222
-3.83446762916781	23.580833568731567	0.6750285120098611	3.763271090321479E-5	0.13843313381824476
-4.071443328978513	23.987709649252928	0.6791109876147496	3.8997828745463795E-5	0.13841254250575313
-7.640251545310057	17.586782544931808	2.260838572752468E-5	-1.8972005356146367E-5	-1.0541246956955041E-5
-7.509356374993602	17.79911102953117	2.2957999731499534E-5	-1.9323368548786837E-5	-1.0410264069680673E-5
-7.6989388334005735	17.4903691638282	2.2460525951387204E-5	-1.882231875023684E-5	-1.0602088739530556E-5
-7.762103216471637	17.30759444679789	2.2181832087253188E-5	-1.853830747336608E-5	-1.0659611738241569E-5
-7.821162534822876	17.152686250634986	2.195663869997225E-5	-1.83031994369074E-5	-1.0718451406165868E-5
-7.87221896818102	16.9473112831706	2.1666160261671103E-5	-1.7999575767200147E-5	-1.0764854554553114E-5
-7.921170402924522	16.753942907049066	2.1395042709158005E-5	-1.771350520252635E-5	-1.0809755428149874E-5
-7.9783869673286425	16.470761822820492	2.1016476401453094E-5	-1.730872285583801E-5	-1.086126524516736E-5
-8.003886469325913	16.357472230499454	2.0866012757713204E-5	-1.7144964952870118E-5	-1.0885597762319405E-5
-8.041803974825056	16.197407590250943	2.067040693764585E-5	-1.6921800183606837E-5	-1.0929265149922543E-5
-8.11957094103931	15.808141817188318	2.01894356956277E-5	-1.638101781219762E-5	-1.101213674788043E-5
-8.094241908274963	15.975737091845481	2.039351618683975E-5	-1.661018404871032E-5	-1.0984786828962816E-5
-8.149959289733443	15.594634263864748	1.992895622634746E-5	-1.608599896223435E-5	-1.1044150142993207E-5
-4.487015489615116	14.591722761896559	1.6939263547769794E-5	-1.4610444712906055E-5	-5.894865188230939E-6
-4.416731324563106	14.512870608922288	1.6804236740328882E-5	-1.4499402612479696E-5	-5.797518766776829E-6
-4.329055028394281	14.412978776001905	1.662949395425665E-5	-1.435503145275441E-5	-5.673155594746449E-6
-4.19303203891211	14.248275933735142	1.63473340176073E-5	-1.412125620827476E-5	-5.481557648864136E-6
-4.178965322518646	14.23024927967746	1.6315977414896377E-5	-1.4095098780809595E-5	-5.461237953667982E-6
-8.208595369810979	15.125877972768416	1.939964552428621E-5	-1.5469280023352386E-5	-1.1117947886099092E-5
-8.250106284083648	14.883579494882824	1.9150191258101958E-5	-1.5166314773621014E-5	-1.116770622376616E-5
-8.184763342662869	15.304083214581624	1.9597592556481126E-5	-1.5700406603905763E-5	-1.1089494595558643E-5
-8.194040568253598	15.203367992185502	1.9479342316682214E-5	-1.556628074224559E-5	-1.1099964684456346E-5
-4.009503675450382	13.95499929048619	1.586136960532001E-5	-1.3708042195449468E-5	-5.2207735154262285E-6
-3.967321215997023	13.879167246534847	1.5733697972805888E-5	-1.3598401962743919E-5	-5.158408052630941E-6
-3.8768075373306097	13.684183745503944	1.5413363242454073E-5	-1.3323519433125589E-5	-5.025383517208654E-6
-3.8285567068758617	13.577304042901428	1.5240185506182735E-5	-1.3173100918681703E-5	-4.95567852872947E-6
-3.679175518096213	13.165512678706849	1.4574500294246484E-5	-1.2591289418135432E-5	-4.7325809836267E-6
-3.5952780276413945	12.848827743115857	1.4068447227944012E-5	-1.21483170071721E-5	-4.602308172981136E-6
-3.8035301168690907	13.511178334388502	1.513492488881855E-5	-1.3082240603874587E-5	-4.919532333580996E-6
-3.5706258476984103	12.751547870197772	1.391052542214889E-5	-1.2007239026227529E-5	-4.562517164216489E-6
-3.536337058362929	12.508568926206657	1.352049048574271E-5	-1.1659864495159057E-5	-4.499563716899583E-6
-3.4943523373487664	12.217884679130231	1.305921658668822E-5	-1.1247317908635226E-5	-4.425398642025992E-6
-3.476217738039166	12.051206781698731	1.2796764661092018E-5	-1.101499485969558E-5	-4.3915532391483315E-6
-3.4381043775288846	11.707787309160882	1.224092561965885E-5	-1.0510967979766637E-5	-4.31496535801294E-6
-3.4175141432913065	11.442487558596586	1.1823522564541116E-5	-1.0135053805222378E-5	-4.272679127291745E-6
-3.390535492772293	10.959938069747185	1.1056879739915831E-5	-9.432584106284686E-6	-4.2059221425988336E-6
-3.391605607580326	10.637069694303245	1.0553082367494788E-5	-8.961885468501653E-6	-4.189162409171903E-6
-3.3957072198915474	11.125983907025887	1.1313860646190716E-5	-9.668073651704105E-6	-4.220988519823774E-6
-3.3933099091125833	10.454525891479044	1.0266596783054353E-5	-8.690961707868367E-6	-4.1797808161576075E-6
-3.392748642497309	10.363320317554606	1.0123020714875117E-5	-8.553854185910432E-6	-4.1734960461648176E-6
-3.3881777990103163	10.052022617744685	9.641881403287455E-6	-8.096188805082203E-6	-4.153345593375427E-6
-3.379931059854188	9.65560915900371	9.034112644490226E-6	-7.510728637142275E-6	-4.1281787527496146E-6
-3.38003327420144	9.645525660619372	9.019105163154827E-6	-7.496208930837633E-6	-4.128062599855775E-6
-3.380411775956053	9.63612711841371	9.005744927920148E-6	-7.482918560376359E-6	-4.128538904753724E-6
-3.4070943292007656	9.209820550583608	8.38831652121968E-6	-6.851450594657001E-6	-4.154833094418292E-6
-3.4177904844649305	8.97279793026408	8.061004602971695E-6	-6.508250461866531E-6	-4.172906275256953E-6
-4.670507470987797	6.528342318175511	6.814974535512209E-6	-2.834737924194495E-6	-6.16074865055943E-6
-4.472672713765167	6.53165408154053	6.515976103264872E-6	-2.8520333708722297E-6	-5.831855807539253E-6
-4.296096768007061	6.564113874181485	6.325003093864904E-6	-2.924247611542825E-6	-5.580736313026857E-6
-4.1907677441120486	6.6201318525786546	6.215836401993118E-6	-3.0296918231030924E-6	-5.410135652452825E-6
-3.42823364007561	8.77881073484247	7.786594711345352E-6	-6.216804266386922E-6	-4.183347102568549E-6
-3.440421539484517	8.631632878187974	7.591753860163589E-6	-6.00208694049295E-6	-4.200560137314367E-6
-3.510174069952668	8.051882576425108	6.881421502252931E-6	-5.167911270602449E-6	-4.306495293511379E-6
-3.4654247941708625	8.41479710425795	7.319235561915888E-6	-5.695659818604887E-6	-4.237851571106432E-6
-3.519325274558982	7.974355231943207	6.795599295628663E-6	-5.060696800886834E-6	-4.324701034506049E-6
-3.8048036653298265	6.960169305120867	6.11357254423173E-6	-3.6486776607917126E-6	-4.874538552893697E-6
-3.942941641067294	6.809098812242506	6.101692672295001E-6	-3.3687788361613332E-6	-5.068806581364526E-6
-4.081244662082278	6.715380176995773	6.187612429365771E-6	-3.2241914948577626E-6	-5.264250495785788E-6
-3.557899482821399	7.6388476831782866	6.491531144122685E-6	-4.642523767207332E-6	-4.422083096814514E-6
-3.5506928691402093	7.692857622749482	6.51133617601816E-6	-4.68540349388475E-6	-4.392492793851991E-6
-3.535122007221198	7.8370201875805385	6.658267560820179E-6	-4.876343778895614E-6	-4.361278151963138E-6
-3.5827478111781415	7.560437912809053	6.425962605644541E-6	-4.502389312408857E-6	-4.471191057554616E-6
-3.656557182300242	7.31345080673359	6.277372339948522E-6	-4.169303883210274E-6	-4.625783975298373E-6
-3.741595319822733	7.091603710798701	6.1834485934143875E-6	-3.887580072340233E-6	-4.778607427637463E-6
-12.48823622079036	29.318127189803445	0.8303868086101325	-0.2861509041311552	0.7574265580948538
-12.301573729696075	29.291730374054282	0.8130166202234044	-0.2888963374682298	0.7496465698033725
-12.904182385341631	29.37659805299116	0.8741000499055198	-0.28116306803701663	0.7653009467562657
-12.704310573905445	29.35687813300677	0.8520290484972748	-0.2840676229616197	0.7626974483701102
-13.215739023882737	29.375039723105594	0.9084201214399462	-0.27695152908277165	0.7615996882173094
-13.289816212405814	29.38416912499247	0.9180915007502641	-0.27658873775324283	0.7608313637423723
-13.628735756055638	29.408293625969595	0.9558025124473851	-0.2727249909128063	0.7467538450775675
-13.761313265189306	29.420327221129604	0.9710479780009189	-0.2716335453786636	0.7415659190341544
-13.789831291953012	29.42263826529943	0.9737193865181039	-0.2716092614569175	0.7398470098478677
-14.193507593470319	29.351006338599753	1.006876896390404	-0.2597647549928552	0.7077421888182076
-14.343065600888547	29.30623263263965	1.0162797852847585	-0.2524119428628899	0.6947271794876155
-15.169871121939503	28.7024294022831	1.0954381688428816	-0.1791197565340217	0.6415806972496474
-15.025976096323706	28.826575538617305	1.0800561000810824	-0.19200812215317226	0.6498926022663423
-14.704342841257393	29.099582909420015	1.0469516822256808	-0.2219787058772188	0.6692620484701638
-14.77814405518191	29.048154888872233	1.053006540122529	-0.21487861423061413	0.663822939372064
-15.194930389272562	28.670268692680192	1.0990949975022921	-0.1769121075964709	0.6404428920857816
-15.552436058935607	28.262388145106144	1.1480130760638956	-0.15006335961823344	0.6212168987264548
-15.65870487864321	28.128694460225432	1.1634789988896344	-0.14216488231776647	0.6153893643211811
-15.420870685895718	28.414489982476084	1.1296478906044103	-0.15743236393358462	0.6282204313527416
-16.14669845066415	27.534817692946177	1.2280163451597221	-0.1270190143242308	0.5756470251917065
-16.18902508127296	27.487365967844962	1.2329300371183767	-0.12652265157074621	0.5711964226353119
-16.090879730623392	27.60512583812312	1.2204384302707045	-0.12863862825393366	0.5803830735464074
-15.906983759261689	27.83045491742547	1.1965653188473167	-0.13338019588702946	0.59666443240875
-15.78801336657089	27.974288039163056	1.181382715213863	-0.13661302402587816	0.606093239337544
-16.4224657835804	27.241242221715776	1.253872695430389	-0.12753219668372665	0.5461442362772682
-16.636541644582238	27.015574682657572	1.2672645063582988	-0.1272534519416054	0.5184532691344634
-16.701862721366762	26.948993088668995	1.2684087161644253	-0.12785872833931344	0.5093094025182463
-16.98192097775023	26.67928029930171	1.2687994755362075	-0.12825028550295542	0.4748632598461337
-17.086567607533095	26.586911131348927	1.2651923156517055	-0.12950446784719805	0.4642498175401399
-16.810764952407226	26.84442366016748	1.2681178521995906	-0.128054473012361	0.496157736370482
-17.316197999609905	26.352544552541893	1.2506589274280995	-0.13461737705471716	0.4476756852383804
-17.45518464052986	26.210110438215963	1.2403929135359744	-0.13675990942419708	0.4396769342193078
-17.722095738557805	25.895382301413925	1.220955559771965	-0.15410109737624147	0.43503149548527853
-17.72264017583542	25.894744071275742	1.220909237192259	-0.15413608484155283	0.4350194007985133
-17.932597821946576	25.11386146747848	1.1833816876189152	-0.21102796574717017	0.4203066924619755
-17.907096306050956	25.00313633884308	1.1778593409949034	-0.2227716442372769	0.41422989856690795
-17.75267320881764	24.32471147247125	1.1427090165621987	-0.2953076912762625	0.3762115309750885
-17.92944471255859	25.1306830888716	1.1840553192512058	-0.2098771648297678	0.420543355089991
-17.722777975835573	25.894232143167198	1.2208809366045774	-0.15418102490716434	0.4350023105817451
-17.728945142955695	25.871483784810497	1.2197945028448327	-0.15583574091052327	0.43457950374690785
-17.700264955727473	24.192801294244298	1.1332673036648533	-0.3123455506365222	0.35993245547272806
-17.492893227235577	23.675149455238873	1.0950538370890877	-0.38056745446872275	0.2962378805636765
-17.219818972655105	23.051350814888384	1.0478337871804415	-0.4639073464554119	0.20973092725403544
-17.213682929786287	23.036984749786797	1.046642894605458	-0.46579665442118584	0.20777604972518224
-17.20651458505761	23.021889840621302	1.045470677184889	-0.4679137867104919	0.205440768205485
-16.72944438496599	22.0265670999435	0.9739331747401287	-0.5998008832634709	0.045996797672111546
-16.772330573218266	22.113599037757318	0.979713308160923	-0.5891543068698615	0.05990240109386031
-16.97378539565523	22.529669064239176	1.0071885987778026	-0.535070870669768	0.12687159281888283
-16.69878402350933	21.97001521221032	0.9715722679308796	-0.6064367197624911	0.03701771476161793
-16.44523432072541	21.481646309928003	0.9481674036729839	-0.6654135246936852	-0.039976451637132655
-16.38784636008633	21.382208809377225	0.9464661833156552	-0.6764300534231803	-0.055868736470992504
-16.10429654720809	20.90765006213037	0.9339223720104752	-0.7294046912830416	-0.13488065156274867
-15.229590069694847	19.59839917871314	0.9570119296954275	-0.8345886719839828	-0.35690479764332184
-15.573303162172023	20.08692966262294	0.9406088579350406	-0.800605678127627	-0.27442501213767195
-15.762739830454272	20.369577854236137	0.9355636297343781	-0.7779072003790105	-0.22607234722119882
-15.676053214728174	20.229671015614727	0.9357873768000078	-0.7906208350579312	-0.24964193995534723
-15.004965242227517	19.29705702264412	0.9661116597190103	-0.8359208358471671	-0.4086429438955135
-14.347740685004595	18.43237628944785	0.948119413001653	-0.7754567891630948	-0.5309495230100068
-14.71316053352021	18.903140185799252	0.9713128847434092	-0.8274554947086445	-0.47730686845990045
-14.112301424219844	18.14085757339455	0.9159325628943423	-0.7255249106681803	-0.5538985229341274
-13.786968016309958	17.746840232171802	0.846060100690385	-0.6412999913637528	-0.5498713192485264
-12.572484095421888	16.31238607204104	0.4992244875937084	-0.33245719925352957	-0.37184784605038923
-12.73923093656964	16.50237005974189	0.5483258249774816	-0.3733968108381193	-0.4008690564465173
-13.149721100590622	16.985383718836303	0.6682304381370989	-0.4778243496765605	-0.4666142297863316
-13.560443943361147	17.474962802260926	0.7837792708482549	-0.5825858307032215	-0.5234393015552238
-12.433087863224218	16.142914163274668	0.4576858573642453	-0.30056923232350513	-0.34438528351717
-11.67886765718853	15.130655135953049	0.24337888163425891	-0.1359011226536988	-0.19969303211346928
-11.370603754574383	14.616160191779192	0.1636164438606138	-0.0702286748327744	-0.1462609772844451
-11.928279318244115	15.521235666230787	0.30942243794348623	-0.18782285103374852	-0.2448548032973285
-11.098102119973685	14.067276715400904	0.10917680819404835	-0.03080202053838092	-0.10236038551792684
-10.94829922258624	13.75778922441979	0.07957796340074212	-0.009618325818510066	-0.07813501109774824
-10.566136973193167	12.955069884045642	0.037855276836893596	0.00614002362510596	-0.03668122259442818
-10.528617101577506	12.869997651759531	0.03360586616832104	0.007259948103743022	-0.032475920219072
-10.125844678960055	12.03212679724241	0.017841817977121036	0.006383109181490324	-0.015401010222189761
-10.205786830641387	12.200371242765215	0.02101675451251191	0.006511605425553618	-0.018855867488919688
-10.11776374681346	12.014636087480781	0.01763805498374678	0.0063113802658185105	-0.015178287259805025
-9.799033203597945	11.32040592221854	0.011567778627217007	0.004724379639151736	-0.009316375276737376
-9.732454220074882	11.174895810343436	0.01009032156730674	0.0042370935309658225	-0.007803141938339682
-10.081694286405995	11.938670646469957	0.01696970705137938	0.00609942914860319	-0.01455284720905961
-9.419861471494833	10.505758447346915	0.007461278590719758	0.0017410171704642318	-0.00604087050581874
-9.39945834397536	10.463080013210769	0.007301914825643351	0.001582963737808191	-0.0059218404734247155
-9.362989365785312	10.388561145610026	0.007075174702685919	0.0014757005034093007	-0.005773134879267157
-9.15485933130238	9.94585479357356	0.0058128488913335484	6.590887085269774E-4	-0.004943382598040779
-12.250739993292553	19.150604908283345	1.0491881681566997	-0.9150558083989655	-0.4377221353214997
-12.385666050996104	19.229462944007324	1.1030318332831208	-0.9463544626825782	-0.4797056984878608
-12.018444755085756	18.995911937273455	0.9388789281190306	-0.8532200795259678	-0.3581953079148785
-11.827571680933026	18.805921238230237	0.8889819438339909	-0.8175823578794197	-0.32394719033770747
-11.71378598197753	18.69006222155872	0.8553360554679876	-0.7936969816469044	-0.30043430308857527
-11.489121580415649	18.312221504949157	0.7723460780848177	-0.7261725992460905	-0.24897530969494397
-11.42092816915265	18.202424829191397	0.748203348548132	-0.7061145159019	-0.2345219282265821
-11.137081940903064	17.673975351763787	0.6295077661064624	-0.600636019048213	-0.17922623050099984
-11.050577560623434	17.52903972488271	0.5954863492234574	-0.570255205817326	-0.16337816104720698
-10.900173758069224	17.228821915447778	0.5257295756609905	-0.5056114777291235	-0.1384169970579245
-10.59407257662658	16.86993613536655	0.43450031025376373	-0.4210837480984143	-0.1019817630501764
-10.4015251414116	16.663994998799538	0.3843069965757041	-0.3737723796293348	-0.08415256148763245
-9.980308680915373	16.24426542990552	0.28397769102703224	-0.2780151565079121	-0.05222248263915108
-10.52456597891735	16.788877057884427	0.41417818411615914	-0.40231950813121636	-0.09346171813921567
-9.215934750579713	15.702403997568886	0.1589210900654621	-0.15474196595227807	-0.02984003472888934
-9.506635524164235	15.916651407254937	0.2062319904504476	-0.20272711453163678	-0.030764982458151638
-9.713477904294042	16.0562870014233	0.23969391432355044	-0.2353489183603089	-0.03905006725093561
-8.987328542896977	15.535943891824608	0.12376156970691454	-0.11912573484750724	-0.027999394243837843
-7.038155536202357	2.4161328913912485	0.0011833617046261825	0.0010340253640329067	-5.274499438210928E-4
-7.218271698777633	2.47634434863711	0.0011927885779714164	0.0010211260753664212	-5.730547944678925E-4
-7.402921517489648	2.596088343862585	0.0011929320979997002	9.939345937161148E-4	-6.22148505316721E-4
-5.610926604361966	2.56874897195521	0.0010008547193965326	9.6616720212214E-4	-2.051156060129381E-4
-5.791192046184306	2.4885541575675454	0.001033840485827431	9.893352127489986E-4	-2.40074315483476E-4
-6.090991914769232	2.367770791599311	0.0010867849947578123	0.0010254963427348887	-3.0008350401803806E-4
-6.223300720670824	2.365865245728654	0.0011019039107668031	0.0010298083189231241	-3.30583062635926E-4
-8.524776938151282	15.280293075065625	0.09308610979659653	-0.08800692458855289	-0.026928573819527322
-8.5390176621	15.301185889469425	0.09831922714561306	-0.09300643755206149	-0.028355307646959566
-8.574275941324595	15.320887483760043	0.100433181312262	-0.0951354878030658	-0.028506761614448404
-5.2268760988311245	3.1984387632370352	8.495185075797162E-4	8.271373340299447E-4	-1.5620351751951798E-4
-5.323022364028059	2.954304032548915	9.034429772195676E-4	8.788549030151248E-4	-1.6544928129936997E-4
-5.411391041049513	2.8046470279535036	9.39163305946224E-4	9.116728442486036E-4	-1.7648735285858634E-4
-5.361270108912003	2.863813885716368	9.232329753654523E-4	8.976026210048427E-4	-1.6909149542892828E-4
-5.176470922340737	3.3654332504811606	8.162945637598896E-4	7.947675806609321E-4	-1.5283181632357273E-4
-4.997438755280889	4.032636318053695	6.879687192964755E-4	6.691627220873933E-4	-1.3845191425251258E-4
-5.108994509801874	3.6116460899580636	7.654621520893699E-4	7.451948770756658E-4	-1.474997381944154E-4
-4.991774580661376	4.054261353979088	6.838206440450542E-4	6.651146787550789E-4	-1.3787394299473026E-4
-6.53602006808163	2.347293243898074	0.0011380269342919176	0.0010413192677103662	-4.024328218008563E-4
-6.871423256057571	2.3759082864320638	0.0011708516310848642	0.001040788941011393	-4.8496744975452984E-4
-6.725008134174486	2.363972974785624	0.001157833771562372	0.0010418860931683711	-4.495893928142004E-4
-7.498445287702315	2.6504749625169852	0.0011932309918077386	9.808361337729774E-4	-6.467127730670333E-4
-7.543394316053332	2.6908233254228815	0.001191111810111128	9.713751887223607E-4	-6.587026617253865E-4
-7.714537633122486	2.9137762658493207	0.0011700952058045354	9.181562580373483E-4	-7.035779128839678E-4
-7.7891268079090406	3.0564766598021276	0.0011540017623304587	8.852624833860772E-4	-7.238980410714665E-4
-7.80527300412054	3.4063802626319237	0.0010940444455970282	8.067284690352144E-4	-7.306581728813376E-4
-7.804324521600502	3.2269612996167556	0.001125701335544841	8.469757044166867E-4	-7.291577175746341E-4
-7.758877336072651	3.698244931275473	0.0010407107456029566	7.444295418821557E-4	-7.232899668303258E-4
-7.751964178591711	3.7286102673963915	0.0010347376830742371	7.378112149517582E-4	-7.219399697572608E-4
-4.868412953288395	4.489722570165323	6.02829783389725E-4	5.88179846084365E-4	-1.1460632996822376E-4
-4.944274103721604	4.221530184777065	6.527785182503824E-4	6.356452490095063E-4	-1.2897129215841787E-4
-4.861218645669248	4.514367912389247	5.979994342788349E-4	5.836241951263942E-4	-1.1288112632309145E-4
-4.761328567585714	4.872867994409656	5.226910955180119E-4	5.12391068088972E-4	-8.687690641352925E-5
-7.7347878369548635	3.762505605967378	0.00102765319286501	7.310585786056276E-4	-7.18860409719511E-4
-7.441188952293851	4.488511996506501	8.991626654469829E-4	5.92141070911263E-4	-6.765879906302759E-4
-7.462522939780039	4.43043664258904	9.08566219402119E-4	6.031301243336234E-4	-6.792570708143587E-4
-7.583988224902736	4.103803156183615	9.569051826932268E-4	6.611487168418514E-4	-6.910242429304536E-4
-7.428705960551779	4.562167039268793	8.943395233299983E-4	5.792179773213416E-4	-6.800334881870815E-4
-7.367225146909923	5.0179675342064245	8.656551757664381E-4	4.994478683860361E-4	-7.034109831812302E-4
-7.395373926440531	5.510469499667041	8.906884477454991E-4	4.230034844785668E-4	-7.710378471754973E-4
-7.396628687854849	5.543415335697084	8.916987517520402E-4	4.1760762858940076E-4	-7.749664037859864E-4
-8.951906927477943	9.55517852325179	0.005140986860588342	5.567743649681975E-4	-0.004480992120266772
-8.732770861641235	9.107630277300872	0.004052224297662496	3.581305814775993E-4	-0.003623217515818396
-8.477149435408428	8.592840803667324	0.0032018427159196724	2.9146533749085815E-4	-0.0029009350380695387
-8.352048182285694	8.325615036227727	0.002806666029286761	3.0727495571853574E-4	-0.0025583703737190626
-8.222367325804308	8.079901469599669	0.00252226643208351	3.032330087996805E-4	-0.0023089184464398743
-4.558078678429407	5.6727023718291845	3.309295562317352E-4	3.283201305924659E-4	-2.902648440760648E-5
-4.661854211303943	5.2307881209663405	4.4120821412297674E-4	4.352901483291062E-4	-5.814287751517454E-5
-4.6736829568741065	5.179041007331088	4.534261778848015E-4	4.469662789813931E-4	-6.167785402198238E-5
-4.664862639408369	5.2157017440172675	4.4492163661811795E-4	4.388841955857399E-4	-5.8883349425196967E-5
-7.642518454416541	6.7438038314408955	0.0012163621543591424	2.7531400697490397E-4	-0.0011252727260416123
-7.72390205946121	6.960130553786359	0.0013916905855317742	2.794143215287501E-4	-0.0012805892878624645
-7.960824009101229	7.5515457825414485	0.0018410162844276978	2.8810920008288455E-4	-0.001685926735784508
-7.398279738095727	5.568321714484634	8.950371378301676E-4	4.1408923747029226E-4	-7.795418905134346E-4
-7.486554017062449	6.151026864151781	9.892255523593187E-4	3.3088304902382495E-4	-9.010680305818358E-4
-7.599533786520233	6.612688047526157	0.0011691532603497286	2.8965278166582115E-4	-0.0010804908732114568
-4.559353287845783	5.783205763653101	3.0049226432863013E-4	2.98191681815494E-4	-2.357736646016448E-5
-4.539973927898901	6.108340489734484	2.1669429233494905E-4	2.1460779436040643E-4	-4.536590101664993E-7
-4.595870421128182	6.280367827388355	1.2882487653608418E-4	1.2364401899022512E-4	1.1950792680505403E-7
-11.949523827617073	29.206895619841305	0.7815742839817263	-0.2925336564234475	0.724545682681556
-11.807688642858182	29.154031813094953	0.7713187752048976	-0.29602433716346876	0.7088173237332785
-12.00330605669702	29.223330979102066	0.7862413422086041	-0.2916405778682772	0.7290214573494049
-11.58017196199464	29.065937130844834	0.7571289689097516	-0.303752278155426	0.6856146501951876
-11.41683712235142	28.96940271662765	0.7512843573980252	-0.3141588408294599	0.662529024986934
-11.219350371023808	28.853937987330728	0.7450091950425664	-0.328402400673332	0.6344447958620678
-11.063811648377435	28.68153300927144	0.7529923900375768	-0.35391034583699577	0.6067771961317583
-10.947486528223845	28.535037823889105	0.7602398538227113	-0.37479567745552156	0.5852400839891575
-10.899230615467399	28.323819733732066	0.793754240120677	-0.41026706362076615	0.57149302278605
-10.868467577029437	28.194812621939796	0.8137497273460974	-0.43163950807128704	0.5628176943642049
-10.876511202290695	28.109887068149042	0.8395671713815389	-0.44904831772319814	0.5614628898929984
-10.899672074901286	27.854101802332053	0.9101513045257124	-0.49730077714494714	0.5540395753538128
-12.412266700730603	28.73183000599365	0.7875147157502662	-0.2972132752196621	0.7209483604833506
-12.004390987243811	28.644127827029816	0.7773120397385654	-0.3362339277312268	0.699051561580003
-11.418956634563854	28.353076382645266	0.8119880093407132	-0.4099418900822575	0.6415500970571983
-11.624144095082618	28.483083006210283	0.7911361469133686	-0.3805993145814258	0.6650037625075195
-11.98757052088968	28.638168487186267	0.7775288836513129	-0.33803682592401374	0.6977651705699649
-11.999455430555999	28.643021141499133	0.777148383570965	-0.3366952474389048	0.6987921561186318
-11.11438165555979	28.077094826076056	0.8613013798892035	-0.46121571580369736	0.5943920549039474
-11.390783517603357	28.330385589064328	0.8158608631799092	-0.41452067744453197	0.6375878596140614
-11.018694723095315	27.985290635821798	0.882076733764255	-0.4772629616584018	0.5770940477796468
-13.471803069018005	28.77445563984976	0.9142699608582922	-0.20960637316845057	0.7456121790735823
-13.48260549035852	28.773788416678933	0.9158333649165129	-0.20874074300256323	0.745629112259965
-12.935354512904492	28.789110493383188	0.8369832396176339	-0.2523676551269386	0.7399499884659027
-12.730299209385468	28.768829272465172	0.8169161005122347	-0.269514828134762	0.7335158232564519
-14.231290469589101	28.525879619960573	1.0389681632389727	-0.15967387144184414	0.7277734943730312
-14.010448775461906	28.63328583652027	1.0024249875557367	-0.1718257594363355	0.7355544932279727
-13.506471729136642	28.767317669153915	0.9197341150988101	-0.20712327640286193	0.7451485706779178
-14.460841527293365	28.39408003504012	1.0742049173988033	-0.14717518475311878	0.716647766907174
-14.783683682753072	28.129965573228738	1.1151617258072066	-0.13660069809162395	0.6942860540614756
-14.975465100779633	27.963363652093868	1.1389532020328734	-0.13241483665879455	0.6804691911494896
-14.857377166814722	28.070482248494333	1.1246110338135418	-0.13424831701150922	0.6892343740614026
-15.247091508969765	27.723494694946858	1.172314890892713	-0.12734167476966546	0.6600499340837163
-15.438921475279523	27.548521108541188	1.1953097931579038	-0.12530129744777785	0.6449833746569839
-15.777307067901031	27.23142152114181	1.2339165169145527	-0.12267270014537562	0.6150799698619576
-15.505550048294694	27.4862002405047	1.2032823811997995	-0.12458012643363289	0.6394020228292696
-15.95882932927022	27.057658625283377	1.2541253137726267	-0.12153914641143132	0.5971909434335866
-16.071627921968407	26.944874315391413	1.2651483466458857	-0.12182564968873112	0.5848230248726398
-16.348879088595037	26.649360708813276	1.2901536996959997	-0.12403117039617212	0.5479340928715798
-16.427997019937784	26.555959712111072	1.2952911881989395	-0.1258015122598245	0.5360353528123407
-16.656844434007954	26.17623866269756	1.3003569664543397	-0.14015451252350286	0.48769476688282287
-16.696536478621557	26.09508062700545	1.2988101231758122	-0.1446340375260767	0.4770442742062178
-16.835749776418716	25.686852448177994	1.2811044352305723	-0.1709621497707688	0.4228779812152046
-16.845061757485475	25.628453285604436	1.2768112204439508	-0.17607163628966419	0.41481775858512926
-16.850433340026893	25.176846057478727	1.2386210085144116	-0.22043677329565675	0.35292046464245536
-16.85038673364371	25.14105029551206	1.2354309520330866	-0.22410555482400724	0.34804324538089376
-16.822804208812027	24.752145786172367	1.1999244126686939	-0.26461432705518945	0.29753091252581854
-16.814022621155868	24.619664448408173	1.1877822400437525	-0.27836591806440025	0.2803174353058303
-16.812945472733826	24.6090037446475	1.1868188111029097	-0.2794921519766306	0.27893131269563387
-16.723937840816944	24.10943746964462	1.138080699598052	-0.3367765400072499	0.2083849502683516
-16.711672631053567	24.055094941481215	1.1328472684204445	-0.3430839393666778	0.20090867637327237
-16.289023552988983	22.907733919851253	1.0147758417491954	-0.4850026404928357	0.028429930166562183
-16.541701583590093	23.45604246001041	1.0743059417822236	-0.41505049493076723	0.11513892901806913
-16.554803726644348	23.499372302025698	1.0785413922572746	-0.4098316116480855	0.12129827650847734
-16.28488538521969	22.898119481008653	1.0137708252970403	-0.48620694206300574	0.026925217367628217
-16.26218103763534	22.856454352609262	1.0099876916646435	-0.4915658970081658	0.020179767497123774
-15.969194038819062	22.31634337785984	0.9609056545339089	-0.5607673061767516	-0.06739124404458267
-15.890230123807179	22.1925020649246	0.9533292306483722	-0.5763422669523769	-0.0876103366154429
-15.611918811164477	21.76175729997115	0.9258048940971371	-0.6306886543566075	-0.1586573689867361
-15.389654649869971	21.467446140267274	0.917569693769446	-0.6668720277257387	-0.20787430591531705
-15.211472875440649	21.22502075941048	0.9102755193473068	-0.6959372416375537	-0.24888921231051975
-14.852605830718518	20.76860561637889	0.9178348704262507	-0.747869080073964	-0.3245002293456755
-14.818368111934701	20.727265125728813	0.9181531182872253	-0.7527351466076313	-0.33157613942738773
-14.010753868674147	19.956266747716498	0.9653411424806141	-0.836444076045644	-0.4498076932464616
-14.087441807327457	20.012526511232718	0.9599347300961688	-0.8304598758796036	-0.4434235813378185
-14.468160486474938	20.371519812579944	0.9333325478090091	-0.7929323449831205	-0.38991289328320583
-14.161164464278139	20.08381166702931	0.9542184949541602	-0.8233569965536631	-0.4333071054672863
-14.781086333771103	20.690256417429	0.9196199998382789	-0.7571047506223052	-0.3378404568119401
-12.566775432145782	19.255877513320883	1.0877477585877324	-0.9345396510041722	-0.4903676319402006
-13.290339014836286	19.46305631769065	1.0196553099472627	-0.8879795432510291	-0.49856247851592955
-13.1729303124603	19.418787275288505	1.031021676697703	-0.8953946076673567	-0.5018309222619254
-12.843245224742368	19.28971157894774	1.0631547058001392	-0.9161779882299181	-0.5105861388009761
-13.364979556612642	19.508469790386137	1.0147557961023825	-0.8838643061952267	-0.4950624625821593
-13.714991928392514	19.7215588672211	0.9879166221706785	-0.8613732029641876	-0.47789887111871365
-10.73275094914898	27.601566124654774	0.9736411251854198	-0.5267217207532566	0.5179792938769014
-10.621312259153935	27.431657608134955	1.0120681202177386	-0.5449686864123902	0.49297311235335084
-10.494472622804425	27.139762728691487	1.063784803636511	-0.5706887531866642	0.4519284155751239
-10.440814811578786	26.97290839065918	1.0853999730592436	-0.5832433419010469	0.42816315850059433
-10.340010025599554	26.46761329405222	1.139794701082806	-0.618457271151125	0.35413477897746215
-10.310942985096554	26.231506882359504	1.1544994494468614	-0.6321373137138226	0.31848145685184304
-10.254915889396067	25.788604694922874	1.1977447984741172	-0.663499084549357	0.25197308177314937
-10.226478276469011	25.49740684588262	1.2194923063499965	-0.6825187802171275	0.2060925432072026
-10.15297056364784	24.454238785309386	1.3182947867823198	-0.7597042640289988	0.047688747893446355
-10.148816922605754	23.97207807587904	1.3581564708586493	-0.7950506028060034	-0.02448022743512389
-10.1572747910747	24.735583520367605	1.2945200069690013	-0.7387451562696336	0.09000897295425905
-10.162097597121184	24.830116402868736	1.286973063377888	-0.7319593077243235	0.10459413683531696
-10.162546766859359	23.84260305188515	1.3663489728898837	-0.8045478675559854	-0.04248731026031526
-10.199764060738538	23.17965757589045	1.4159675470930142	-0.8547511761216948	-0.139263708023104
-10.264133457042867	22.925685144978395	1.4222603069147661	-0.8720126421758102	-0.17265791161969543
-10.334836167150385	22.416165687077918	1.4533926462724622	-0.9097004878331374	-0.24517994628653886
-10.491992980100063	22.018023813554393	1.4540589440344183	-0.9374769648404515	-0.2946265585472843
-11.549836964138185	20.072338696358347	1.383454338805015	-1.0300764773938647	-0.4927755325948339
-11.554967867880773	20.064003427239495	1.3825180889921576	-1.0300123806663721	-0.49334368667104916
-10.551136967279964	21.796553611972193	1.463375851303521	-0.9541429122614398	-0.3242890853919335
-10.861109989919282	21.2561808403101	1.4415747375554815	-0.9858942242072961	-0.38399013081996564
-10.944210941660401	21.11696785294288	1.4378521441690135	-0.9950395546247874	-0.3994537632938734
-11.133323225905555	20.800917117156818	1.4235923715531502	-1.0094331766786353	-0.4306209058480198
-11.346534801731305	20.436488911990164	1.4044265293192828	-1.0220608665230215	-0.46275334195081747
-11.231518843805489	20.62710766906838	1.4188631164985688	-1.0176475885031842	-0.4468707576726564
-11.741469854730147	19.77949816437784	1.3522436975054961	-1.029479570122928	-0.5144295142894989
-11.841147224706019	19.661418434931374	1.3272436751682957	-1.0244325116472905	-0.5180344166677278
-11.973386913159729	19.52262481256701	1.2947807892544325	-1.0181566218248703	-0.5216939081627515
-12.17042537041236	19.353881967026794	1.2188403812965065	-0.9913026544481672	-0.513611097242979
-12.254791953417843	19.298450378205736	1.1713945612833425	-0.9734941601985354	-0.499751454608101
-12.107678242949614	19.405561627556374	1.2413001708119797	-0.9984782008202331	-0.5160726566256785
-4.288326386940742	5.8070230604936794	0.028174071257516028	0.023610606822841346	-0.01130834718206854
-4.307057605244767	5.526002436139832	0.03827329776882179	0.032859036406905885	-0.012335555104943871
-4.180171464701457	5.245978145694322	0.0487299651782432	0.04321509723635504	-0.008459736856189429
-4.162615861022818	5.199209053922773	0.05038123165582967	0.0447715551752216	-0.007940769509237828
-4.143652721141185	5.191949089536986	0.05072640978429854	0.04502395269282294	-0.0073900069955852
-4.014987066173259	6.398560350145364	0.00703847434452186	0.00366192720943862	-0.005508058513685808
-4.102160277057983	6.226155071234556	0.013151181999727757	0.009740100638966496	-0.006927801162349845
-4.158587255864665	6.1200098173878565	0.016968065361607845	0.013606182288509398	-0.007947524378067495
-4.284793079351208	5.824858607178209	0.027503202665882933	0.022966375946800014	-0.01119216921483232
-3.6322745368198053	5.1479752237781815	0.05407011719073025	0.0477235268079594	0.010425994092639494
-3.7520724673596213	5.133869891353276	0.05427080316683563	0.04793427873939182	0.005711062592407829
-4.068810461062704	5.185234828589743	0.051367710355852164	0.045553357352244694	-0.0048438011986076685
-3.4079134276844885	5.238028583704212	0.05250713278149204	0.044772459517569085	0.018908424436120196
-3.870611147185512	6.723331704642558	0.005544150671546318	-0.004950940835767426	-0.001334501992070637
-3.93550508782948	6.569124366309313	0.00714441881263362	-0.0026193464850010374	-0.0027680981535028555
-3.083077723553127	5.477621858005871	0.04884528628879898	0.03597270768401385	0.03198622733231429
-3.2016356353304536	5.395281637801698	0.050672883290523246	0.039401473184145094	0.027034476202998738
-2.9250367521464256	5.618751443255416	0.050713636229828885	0.030716700220420036	0.039001792554094826
-2.808073832376915	5.742408533499555	0.05152396699977346	0.02626858766334468	0.043699206948702864
-2.561109083068193	6.012828978318681	0.06301708178856201	0.016391990861029566	0.05538015062414778
-3.6562255957727294	7.214473650128381	0.015931905506129898	-0.013326266926358972	-9.165385415713858E-4
-3.592522873141893	7.34008329807876	0.029224328299064017	-0.023762835976665665	0.0012851686795022595
-3.54328167840365	7.470859406778205	0.033018167816358766	-0.026847946609641585	0.0014527177188158763
-2.1477862434435124	6.617732931249476	0.10099582288089291	-0.011149650656032352	0.07904988842457562
-2.178221292733067	6.571855578800015	0.097319263828494	-0.008506377245115538	0.07746104271592649
-2.0648331524982755	6.7576354797203635	0.11140584657128746	-0.01904552377401523	0.0836352052249556
-1.8849213199230619	7.066868042911974	0.1342140010489384	-0.03646074337144441	0.09332615922200065
-2.4120263893614973	6.229400814325045	0.0758757071390342	0.007152526956177855	0.06392213945983419
-2.5361866250272955	6.047252036713077	0.06427408026366091	0.015383158639665663	0.05656063235745369
-3.935819787141531	17.984500048599497	0.610360615472801	-0.352500277389738	0.07722552493140658
-3.78336958602557	17.993315823553566	0.6046121168339165	-0.35354622922012546	0.07607463206624154
-3.427077741744119	7.766058137175304	0.07567242332762719	-0.06012123138212279	0.005417994258705823
-3.406569881135219	7.832445527304884	0.0811640779199092	-0.06410165560359744	0.005864243751444767
-3.395983191054093	7.883794864942119	0.08537014538525933	-0.06706057384978673	0.006276905169329587
-3.3371281060386737	8.150918617555703	0.10870451452048646	-0.0813920660823596	0.007802403485507836
-1.278169408830863	8.48437433428823	0.2395865765654731	-0.1211849301313897	0.125064747298276
-1.4540629241815408	8.03470965362341	0.20655293016632015	-0.09367316401824488	0.11778038759246717
-1.8167261401452421	7.208011822579171	0.14411064695809983	-0.04445402281907525	0.09768712650231576
-1.5523830370140876	7.789776732269239	0.1877625190062328	-0.07818220659973545	0.11176571414189856
-0.9410764433027281	9.405038530050247	0.3016532937859828	-0.17404052487237676	0.13494994574813163
-1.0329367331417418	9.151234284338832	0.2851496345053802	-0.16058686456767618	0.13272185152354243
-0.7679094447811552	9.95277965234512	0.3325092569143761	-0.19966270977814476	0.1377517112950518
-0.33002843814312044	12.134348277380695	0.435137130678039	-0.28647957771673027	0.1385014568501903
-0.3357764586920513	12.078843485378034	0.4329215216970427	-0.28456857234054056	0.1387087165504295
-3.417433509638533	17.827381727176302	0.5936822335082939	-0.3577860863589709	0.07733013853802109
-3.353382382951112	17.741842308688575	0.5923821461483882	-0.35898103883414134	0.07820622287899698
-3.674832941632539	17.93323560833925	0.6016229861384089	-0.35432849904985486	0.07714491083998581
-3.5409307277999584	17.885907081965335	0.5975843576064255	-0.35651922970646877	0.07689985965667945
-3.1860561960175433	17.549365365355296	0.5884213923306195	-0.36062822601151334	0.07954046192127234
-2.9981130641699174	17.395321314172424	0.584666417448322	-0.36171139491280774	0.08092975204749991
-3.2165215628928006	17.57820816975883	0.5889502810151686	-0.3601267754816405	0.07945846859885713
-4.1137207324417435	17.95308223849858	0.619008104159007	-0.3507173231050007	0.07687064349828289
-4.160621080742889	17.795938972454014	0.6230786627972715	-0.3510228910483596	0.07794712315511974
-4.190763877417752	17.70804950350443	0.6252273924132039	-0.35027940199981566	0.07825963587929446
-0.33050020850094985	12.145123827625998	0.4354763897997691	-0.2867614251604768	0.13842043277511765
-1.4343564303268679	16.31909273804294	0.545469097615098	-0.3631727902594195	0.09522216582028242
-1.3066176526698219	16.0680303809159	0.5405123704144181	-0.3624296238763144	0.09718291115644365
-1.1152979539279455	15.611202681804269	0.531578093256943	-0.35904151648346533	0.10217877807255048
-2.4474803932797915	17.1585224792057	0.5744437263002071	-0.3635753213282642	0.08548772450348918
-2.055761384167546	17.041296048986602	0.5655094163941129	-0.36487216861734856	0.0878884928164761
-1.9984998164489554	17.002629506016117	0.5639268839267265	-0.3646476743959403	0.08867048084106036
-1.5724149375605685	16.580962567434636	0.5512493411057379	-0.36488127279179355	0.09262566132951748
-2.9820955633715815	17.38344915169903	0.5843567581725755	-0.36177465093486044	0.0810718046058702
-2.724789042326286	17.256116533629893	0.5795459084457453	-0.36268992472107714	0.08327360196526905
-2.531457869203797	17.190304756335227	0.575998172028858	-0.3635680296787033	0.08444415730944366
-4.183190145794866	17.56540290424019	0.6247921275627017	-0.3499501466503031	0.07890967015004627
-4.207099313692599	17.371866069837257	0.6265299951406296	-0.3507741936297749	0.07954248279392363
-4.17345519997633	17.089831976884682	0.6230112451550179	-0.3517405490992762	0.07890716297496253
-3.3148310309893363	8.423923301546052	0.13288810818421018	-0.09860100325931259	0.008156646606564028
-3.3001926290874843	8.663118489326514	0.15278845271294045	-0.11366085272595375	0.008243153682574292
-3.2862287614074197	8.915212706658004	0.1729980555415155	-0.12819637637270276	0.009419701807305631
-3.2794829862540458	9.153166440048345	0.19346941444810006	-0.14323747450733357	0.01044677613359137
-0.3805651487088481	12.953841366376702	0.4617509623341053	-0.3090197650547829	0.13176206803964946
-0.4307061904896281	13.36924122248353	0.47543486819691483	-0.32077863678323004	0.12794844254412066
-0.5075965103225141	13.744646939005303	0.4853275336251889	-0.3280930431814493	0.12430036722141163
-0.5977318219793605	14.096499370658435	0.4956079410745814	-0.3362963519060983	0.12009184688211504
-3.2676731937878696	9.605726412719452	0.22949498561703002	-0.16785189927753968	0.014628234491181294
-3.256429234120413	10.042692132374542	0.26342609503215664	-0.19073691260440817	0.018910347707104758
-3.268410707882346	10.416945356274994	0.28910681213647405	-0.20674234094910737	0.022255896214803565
-0.6591870284780542	10.31262568099423	0.3534069125100327	-0.21723814030734606	0.13953965525666143
-0.42285288091859907	11.258976825610697	0.4001534333078503	-0.2563074201329138	0.1416639785617101
-0.42939644071267913	11.215805729165236	0.3980658412219182	-0.2544725862911866	0.14169607107301044
-0.6312573047807166	10.428088654680536	0.3597975358100472	-0.22279797969179777	0.1399478287438416
-3.2903234695987535	10.897386429199772	0.3239686748854188	-0.2292071166017599	0.026360101387316422
-2.987291544864133	17.386535233830127	0.5844684772213139	-0.3617652291959124	0.08102167578698212
-4.164359810315925	17.031866286091535	0.6220658935888181	-0.351703411145547	0.07899063723959636
-0.7097934901376413	14.466809880080852	0.5058847416142092	-0.344158324702461	0.11527883251094226
-0.8575672753041089	14.969271293498517	0.5169790622583101	-0.35100091852856385	0.10980147183959417
-0.9532329287786547	15.217415294466539	0.523488905494198	-0.3553640419459312	0.10636238249083194
-4.1386892518049425	16.602845789463966	0.6139708488842887	-0.3509110129245641	0.07701786460860555
-4.159558946386909	16.976159925336383	0.6209247989651507	-0.35128430021994184	0.07898041127557157
-4.083322820670365	16.225441788462653	0.6038231413091009	-0.3492774850223848	0.07493162620860666
-4.075875945060494	16.183223288394085	0.6025898985010977	-0.3489737022013891	0.07483289995134425
-3.9528003255732322	15.292784673108926	0.5692010305005828	-0.34152110536304975	0.06545191747223951
-3.9992067929440043	15.73055462668215	0.5867477014735849	-0.34625265041206554	0.07060873135001672
-4.068371905853679	16.139351008679608	0.6009462409607879	-0.34849229661637093	0.07448113512567038
-3.903746688804401	14.691009127397303	0.5431025120166856	-0.33275889783905654	0.05866163542181114
-3.86987704440043	14.375574603567006	0.5281209556389379	-0.3270260460455893	0.05567545685270514
-3.9256796422272324	14.820378173973397	0.5489596465261011	-0.33450932057014726	0.05997310175584455
-3.9497350317267026	15.228464150498013	0.5664430566250046	-0.3405195344234815	0.06474338698002237
-3.7268568443784513	13.894308007070336	0.503580044291688	-0.31938652794230094	0.05154074359747387
-3.698215854277132	13.779058127098043	0.497517478134026	-0.31724414713870913	0.05057110755656976
-3.6779639093146645	13.673870011895303	0.4916140297238138	-0.314593324843781	0.04979606847638178
-3.571181750067259	13.33170586472178	0.47304757456223046	-0.30796226712454544	0.04690319792211506
-3.4835043026903465	12.977876322076302	0.4524679886428835	-0.29831073880164294	0.04503861382861111
-3.404126025364066	12.339701968592273	0.4164244578432732	-0.2815445864495138	0.03877430881950817
-3.3488293333994186	11.895449310153229	0.3878714432956093	-0.2657244139136355	0.03551570064727362
-3.300315153385468	11.14083500028607	0.3408969920729017	-0.239694180076804	0.0284791121707257
-3.9511621749674837	15.271050023970451	0.568300940675523	-0.3412251663438319	0.0652688754642428
-8.244373317370188	14.628658956740194	1.882224515227844E-5	-1.4796435090988149E-5	-1.1154896930572506E-5
-8.208489142862772	14.204433859089825	1.8279749588103884E-5	-1.4190989252775184E-5	-1.1109998912916496E-5
-8.193734077492797	13.966873422743047	1.79815356000279E-5	-1.3848106131030212E-5	-1.109576626799308E-5
-8.232676222944097	14.462837941075223	1.860772345498219E-5	-1.4561976177769962E-5	-1.1135237563661242E-5
-8.19035693955016	13.837323106092928	1.7824170485068165E-5	-1.365465883862358E-5	-1.1097584122685326E-5
-8.113167709168138	13.369167772280294	1.7218174516624246E-5	-1.2979436471511066E-5	-1.1007913215765057E-5
-8.077142174814208	13.181783020574018	1.69741471422812E-5	-1.2701132201423929E-5	-1.0967983498828534E-5
-7.967407351985131	12.816549861797377	1.6476862958542416E-5	-1.218031706330546E-5	-1.0830502992475677E-5
-7.4202031915344335	11.241546128091116	1.428679924435291E-5	-9.905797829678116E-6	-1.0107781980496557E-5
-7.380855782333087	11.139150568907128	1.413909368417861E-5	-9.749174486167249E-6	-1.0053438666909221E-5
-7.603903539139292	11.751642921695533	1.499928739952354E-5	-1.0647238464861779E-5	-1.035487848325653E-5
-7.696154479064555	11.994745340563997	1.5342403698592726E-5	-1.099571989985514E-5	-1.0480205650602583E-5
-7.744684776673163	12.145936214046198	1.5546742827316747E-5	-1.1208482850967133E-5	-1.0542066725324567E-5
-7.337783016568444	11.036160898112158	1.3986378323240096E-5	-9.590908737153921E-6	-9.992095320398637E-6
-5.478513842259125	7.328297301269693	8.490043398943043E-6	-4.09685381224348E-6	-7.3689354120053685E-6
-5.496335515484936	7.350666297835906	8.528908537955752E-6	-4.126837022643909E-6	-7.393883578124024E-6
-5.513292533723025	7.373441024034741	8.567172706620536E-6	-4.1610508681988265E-6	-7.417425779775726E-6
-5.7782594324877365	7.704138241466704	9.180156373841207E-6	-4.641978590842437E-6	-7.819168949882592E-6
-5.226288884072366	6.97442447090005	7.89597496384721E-6	-3.527380657424954E-6	-7.006046968556253E-6
-5.1320395346395955	6.880771446866525	7.705074873269948E-6	-3.3947437095809176E-6	-6.8683277592009666E-6
-4.981658732436152	6.746084424883188	7.401069456598351E-6	-3.1746880578766893E-6	-6.637015230435874E-6
-4.872230788355059	6.663668971542325	7.182361635795385E-6	-3.04274695069258E-6	-6.463933723385564E-6
-5.95993806317256	8.088641025459268	9.711581548732089E-6	-5.2710601428323E-6	-8.062059164823004E-6
-6.156106083074739	8.43849134717127	1.0229129002851127E-5	-5.762603450629242E-6	-8.333142939057915E-6
-6.3622803987511345	8.893710900037291	1.086870810439917E-5	-6.469660444908993E-6	-8.613845436652312E-6
-7.037730777065047	10.279206689455364	1.290376311486021E-5	-8.47738598970941E-6	-9.569123444311233E-6
-6.511291309796823	9.166024915663732	1.1277080794783841E-5	-6.831786764342946E-6	-8.829144773442213E-6
-6.961309529005052	10.091919377967345	1.263946474155917E-5	-8.206566169605086E-6	-9.465081152516661E-6
-6.976746835639336	10.11701394282087	1.2677365813297173E-5	-8.23908997562147E-6	-9.485692144464872E-6
-11.149672852779776	19.026028297048256	0.1321632546222723	-0.034131704445846	-0.07347742259296133
-11.177286946315288	19.099277703541333	0.1329613827812968	-0.03533235836340606	-0.07379948809580815
-9.18227086019565	22.941744559833715	0.1257192140497193	-0.0877320622101157	-0.045960836428151616
-8.933979733519063	23.042297787756027	0.12273144256712312	-0.0890162914562467	-0.04197895895907565
-9.497726748011418	22.723004536194928	0.12841943495224847	-0.08462579274949561	-0.050546997294966665
-11.201816179455392	19.362671115833425	0.13415511322795587	-0.039095560755393034	-0.07376257676442557
-11.022193536741858	18.71762456011473	0.12885466526893197	-0.029424472701776696	-0.07207648452997541
-10.948655511422155	18.634752597804788	0.12693742061739982	-0.02788576210239997	-0.0710257050735467
-10.739200803101152	18.414265673982754	0.12179961820965646	-0.024130286623958754	-0.06816998558122314
-10.426129079411938	18.242868662510936	0.11368542592874487	-0.02051662081312433	-0.06337895908828209
-10.351495060601314	18.19934593348884	0.11176102372722257	-0.01969816029344171	-0.06223118440482782
-10.276659955502009	18.164399203559437	0.10985002366372719	-0.018982442026601504	-0.06113636096505354
-10.051706148564318	18.092298620546728	0.10379671786324926	-0.017229599962538512	-0.057430251255151735
-11.220597943108505	19.547650220008503	0.1349913350162237	-0.04170711935188012	-0.07371899185905226
-11.213232813518047	19.613678726955158	0.13506586423934383	-0.04248690714411785	-0.07359139842352541
-11.167862918473158	19.983763373685665	0.13558977468346833	-0.047639363863594165	-0.0725408495334299
-11.119734753615504	20.180895538942224	0.13564989469666422	-0.05004847599787478	-0.07193635380356048
-10.889962382093142	20.81510177874138	0.13499370242334768	-0.05836471026817121	-0.06867370694524288
-10.989883259185685	20.57314650704364	0.1353346877492269	-0.05538928454791104	-0.0699032037581073
-10.670647697607485	21.25443563231954	0.13427608058807083	-0.06425097124240582	-0.06574432992129635
-8.656589193032165	23.077778160673812	0.11834342789928992	-0.08912259445618056	-0.037858441460005776
-8.262164632393056	22.97490850022338	0.11019545099588188	-0.08650474208751871	-0.03139330660225583
-8.093510801985081	22.896766634500132	0.10635951585211424	-0.08488754814056126	-0.02891220839826402
-7.68989912608717	22.564207698669875	0.0955733782944676	-0.0781305026102533	-0.0224317513967296
-10.61906467426591	21.352055718189742	0.1341115345340847	-0.06545054602787576	-0.06518076686166485
-9.936768220586934	22.310409278173573	0.13158374814332718	-0.07880539945758341	-0.05661522426199939
-9.627937960973474	22.62487940796674	0.12964195377040108	-0.08331587223395986	-0.052326325603819425
-9.573169961095976	22.676544366109272	0.12924052716331833	-0.08402572951657664	-0.05161548352632873
-10.134279956953314	22.058148587414195	0.1322184597567758	-0.07509322412690983	-0.059288510533574416
-10.304582249602808	21.836678921374176	0.13307896293076277	-0.07210311375410633	-0.061340414701837674
-10.555587977067566	21.45179651669559	0.13382579743116957	-0.06670016060798356	-0.06450847696093223
-9.871150253323467	18.04329134881533	0.09905180565681264	-0.016026720795335986	-0.054660838279243555
-9.4491510421968	17.986087424675254	0.08691858657965482	-0.013571692279464937	-0.0475290231346198
-9.39405468440286	17.97674307009461	0.08535863800103169	-0.013281473909645874	-0.04664294733590692
-9.318824933668623	17.968766098777905	0.08306638199736158	-0.012867620778782788	-0.04535701421742353
-8.866655676614846	17.930756511797174	0.06939729109009087	-0.010632349842626645	-0.03743925503318341
-7.460370084706861	22.326890903804703	0.08913612473812155	-0.07385677452356186	-0.019360669959351644
-7.181921823170052	22.004421546653404	0.08062356968704937	-0.06737292798053332	-0.015261166659269729
-6.980050576019263	21.793148493492453	0.07507924427129721	-0.06359370027158207	-0.012698441722460343
-6.576542696581086	21.409318391621486	0.06457399705293043	-0.05599883734646454	-0.007091468483859758
-8.591810565175942	17.924390418426363	0.0603939212343308	-0.009169728205748013	-0.032466064599381055
-8.160987566235585	17.895824611247768	0.044846331465037255	-0.006727533504575921	-0.023917697080001833
-8.427526747689353	17.911776804777684	0.05457471909266296	-0.008268103044629231	-0.029279138332856478
-8.540982568507179	17.920050757602066	0.05874670330437105	-0.008921829454208266	-0.031556403494975356
-5.864615339578987	20.755750631962357	0.048502152045174024	-0.04371020439953244	0.0024944417701422464
-5.543802938210256	20.38074487517408	0.04082546499714457	-0.036501888985294786	0.006590336376303327
-6.504364858334945	21.34437545298176	0.0628881202082693	-0.054879309836977044	-0.0062310090951546195
-5.970918121132899	20.87023242852833	0.05097183984203026	-0.045614209140615404	0.001314398540783376
-5.171797381464162	19.89737251545445	0.03244856875942107	-0.028735046234308052	0.009600595334689401
-5.0245480447987125	19.683822661130662	0.028929308125913357	-0.02486715331405933	0.010954781379866677
-4.900152014728899	19.401774462066626	0.025261026063353682	-0.020933282193179623	0.010943000261974839
-8.045165203849148	17.895237150670994	0.03920933195180264	-0.005819185010347737	-0.020738869448947452
-7.828330068792466	17.887207984644846	0.027972012125198495	-0.004281604987547696	-0.014710110696207868
-7.588389628929521	17.819549385161938	0.006628928080716049	-7.024272444558504E-4	-0.0035504313015304817
-4.683175416995011	18.92056128922509	0.019439219552631292	-0.01470216467538104	0.011582047206734218
-4.557131527726211	18.533459102138394	0.01594476627826711	-0.011477655973204498	0.01061346797443016
-4.377707594286538	17.57417867700677	0.008161681741236744	-0.004608902860589728	0.006674401569054485
-4.375950900357417	17.526057226949376	0.007707474067849769	-0.004262282200053896	0.006372119639293026
-4.484941864981501	18.19838652331461	0.01249960434788311	-0.008063202018440997	0.009436794575471358
-4.372825752777866	17.497105804998277	0.007512857428865938	-0.004161641982616445	0.006206642378597138
-4.260063754969469	16.957122878843833	0.005424258698184707	-0.002667430862352569	0.004390794416257564
-4.2543796491463395	16.88173839584814	0.005081867885412229	-0.002495634390433009	0.004080498470621437
-4.172479120773178	16.325671413989923	0.0037848329579267485	-0.0016006060871172952	0.0028302271986370116
-4.151871519508384	16.155447405066244	0.0033703443637808977	-0.0013032105400474388	0.0024252368885381505
-4.144035245207647	16.121454065378032	0.0033383723168972273	-0.0012712836384748646	0.002384903163042509
-4.072421898747817	15.289956430567175	0.001989033338364289	-4.3139773809950483E-4	0.001190832742301121
-4.095328121705499	15.489697359268533	0.0022388123120826407	-5.870556203015213E-4	0.0013754088617642676
-4.118480058777639	15.68595857984359	0.002604451487243984	-7.859472995130799E-4	0.0016848880497621487
-4.140149876500907	16.06180723438685	0.0032387405761540064	-0.0012126722310817678	0.002299521946298374
-4.179593610389492	14.862900564725685	0.00132596427906037	-9.765989109867098E-5	7.332354895703391E-4
-4.129583690004605	15.034457843656845	0.0015842754343365927	-2.03919020508845E-4	9.110430507255942E-4
-4.332504046130264	14.727261534199787	6.972625790309688E-4	-9.075435099220262E-5	4.0709621495078793E-4
-6.864381120883843	17.824925970386563	2.2764639169633197E-5	-1.936253347842665E-5	-9.405877741996604E-6
-7.111456277637915	17.862901719600874	2.2912759802735777E-5	-1.9428893401015383E-5	-9.791849547145727E-6
-7.361730330183262	17.815658423143518	2.2926340017686767E-5	-1.934999743333934E-5	-1.0181439495084981E-5
-6.699631952192596	17.790187728061333	2.2647417955758292E-5	-1.9304118440923817E-5	-9.150061708471802E-6
-6.471535900809904	17.65611081898578	2.234525786112761E-5	-1.9079357542622037E-5	-8.797249613754522E-6
-6.01856299486931	16.965651538393175	2.106052826460034E-5	-1.8005820247029462E-5	-8.115967327907709E-6
-6.018217814642384	16.964954947243214	2.1059279953128546E-5	-1.8004752476804193E-5	-8.11545108892245E-6
-6.192614293475787	17.31914560580889	2.1691462765689663E-5	-1.8541974288138967E-5	-8.374140420776074E-6
-6.358826975092747	17.562077889890872	2.215139854227482E-5	-1.8929335749651847E-5	-8.624491811032858E-6
-6.018066056155799	16.964687362149334	2.105880463107645E-5	-1.8004356752460983E-5	-8.115219989048089E-6
-4.908304538333134	14.969355025422521	1.7643560295212455E-5	-1.5161840868271448E-5	-6.495926031694734E-6
-4.894965705707698	14.956384548239772	1.7619463184694414E-5	-1.5143022826519462E-5	-6.4766517218768035E-6
-5.522668475480044	15.89108446419409	1.924615801849192E-5	-1.6465992469376307E-5	-7.399612607795412E-6
-5.590293973325887	16.02332329799043	1.946789661604381E-5	-1.665013864476748E-5	-7.498133010446384E-6
-5.62503595550961	16.102423683804165	1.9598525275621398E-5	-1.676030440194844E-5	-7.546155312788304E-6
-5.79838945170203	16.47567517825189	2.0226592547834966E-5	-1.729315461121289E-5	-7.798106684256802E-6
-5.818300420163335	16.518599132988257	2.02980654364914E-5	-1.735381132295677E-5	-7.825392317425054E-6
-6.016563718580136	16.961325465432818	2.1053073973838783E-5	-1.799947187165382E-5	-8.113030277517149E-6
-4.911331118979538	14.97328547513143	1.765061855925717E-5	-1.516749581957747E-5	-6.50045816407818E-6
-5.0735700023776875	15.16993664121582	1.8004184019652414E-5	-1.544760187854554E-5	-6.739511046392013E-6
-5.223708594183212	15.375437594116095	1.836593920288983E-5	-1.574086283114415E-5	-6.9590217496517036E-6
-5.2244114000787105	15.376332166246335	1.8367519735553594E-5	-1.5742124599871043E-5	-6.960039794619238E-6
-5.424504479191739	15.698092793846305	1.8921316536424802E-5	-1.6193821288053928E-5	-7.2545158551365106E-6
-5.22565127061393	15.37825402853767	1.8370814605882232E-5	-1.574482164851E-5	-6.961823624061983E-6
-4.7077301313837365	14.774519111724057	1.7282209262706154E-5	-1.4878600290462946E-5	-6.207239990258734E-6
-4.675015183440867	14.74800878513003	1.7233606872721502E-5	-1.4840540649143919E-5	-6.161901545710615E-6
-3.7658512309524754	7.028045440845924	6.13210094754E-6	-3.7687674089740317E-6	-4.811145856952129E-6
