# Supplementary material for: Thyroarytenoid muscle fiber orientation regulates the ability to modulate vocal fold vertical thickness
Source: PLoS One. 2025 Dec 4;20(12):e0337735. doi: 10.1371/journal.pone.0337735 (PMC12677544; doi:10.1371/journal.pone.0337735)
Supplement: S4 Data — (ZIP) [file pone.0337735.s004.zip › Male/contourA9TA4.csv]

% Model	Angle8.mph
% Version	COMSOL 6.1.0.357
% Date	Dec 14 2024, 04:17
% Dimension	2
% Nodes	720
% Expressions	3
% Description	Line
% cpl1x	cpl1y	Displacement magnitude	u	v
-11.968005616002486	39.650844643500406	0.9566314554285609	1.2203571623965802E-4	0.1455731769399699
-12.100925229184412	39.521184251215715	0.9552420564482091	1.2139234882265604E-4	0.14558145423164282
-11.810234379374002	39.74293127707726	0.9576160814948856	1.2249482849488772E-4	0.1455669849565518
-11.76596306338081	39.775513356632324	0.9579653992610841	1.2265672908636768E-4	0.14556485104413386
-11.47739948826791	39.862189693672036	0.9588940475655594	1.230877202340203E-4	0.14555832750390676
-11.258980847445656	39.857881496438054	0.9588461507668969	1.23066085366293E-4	0.14555750160002578
-11.716143543792246	39.796222579001906	0.9581868786137273	1.227602332825223E-4	0.14556338721198991
-11.163938214941039	39.85365079891891	0.9588015127292409	1.2304318798547583E-4	0.14555728041479127
-10.796207435616262	39.85090503287166	0.9587718987419821	1.2302384549720173E-4	0.1455556252575146
-10.709496869932108	39.85039381204079	0.9587659961948664	1.2301941976729447E-4	0.1455552277131224
-10.37169574884199	39.850036177539195	0.958761992942293	1.2301079962538305E-4	0.14555358255457662
-12.13512273325702	39.460672833157	0.9545940112509208	1.2109251064490115E-4	0.14558517886866928
-12.240660142730178	39.24849072022055	0.9523228702732831	1.2004031273221273E-4	0.14559816682086257
-12.227325367848685	39.08705965880899	0.9505930712039152	1.1924256629958137E-4	0.14560758610025623
-12.205740642978935	38.979124391808504	0.9494379575644487	1.1870896199816112E-4	0.1456138210323491
-9.681369688821853	39.850002288818345	0.9587569569795545	1.229964585613088E-4	0.14555018571995432
-9.209886193231677	39.8500022888185	0.9587585337740966	1.229840407766928E-4	0.14554786603358827
-6.503691158131879	38.96454001876737	0.9492662020090542	1.1861088006276636E-4	0.14558673642925693
-6.587351156296421	39.29642873129991	0.9528224699243073	1.202386739751888E-4	0.14556759600296057
-6.771159512318912	39.57700815680421	0.955826585311701	1.2161676977880592E-4	0.14555197015724478
-6.814129999907874	39.651652838586976	0.9566263261168428	1.2198317844903067E-4	0.14554778391880713
-7.229593906641747	39.84203493583536	0.9586659876633193	1.2292141043956985E-4	0.1455386114867707
-7.181795837296288	39.83706132882147	0.9586127625827087	1.228966385436769E-4	0.14553866952021005
-7.033567159296577	39.76166368437849	0.9578039814905368	1.225255438802643E-4	0.14554238228329958
-7.6946177519140235	39.85300356006798	0.9587852673722118	1.229766845456275E-4	0.14554024708581237
-6.488283836647731	38.91091546805024	0.9486922265397051	1.1834689257082729E-4	0.14558981911458832
-10.243595360807257	39.850002288818345	0.9587618081419615	1.2300678368124202E-4	0.145552953436977
-9.730298368089413	39.85000228881833	0.9587573911992835	1.2299736410599377E-4	0.14555042629253007
-9.743014193148053	39.85000228881833	0.9587573463129424	1.2299775640767083E-4	0.14555048883740862
-9.085341826788042	39.8500022888185	0.9587578571659083	1.2298192390648827E-4	0.14554725327491239
-7.779783738995952	39.851154726690396	0.958767003234348	1.2296725310490214E-4	0.1455407743461573
-7.886706964608754	39.850916601280545	0.9587630405083329	1.2296831490751504E-4	0.1455413137164977
-8.209330570361047	39.849987794146756	0.9587589757668908	1.2296434700307464E-4	0.14554295086932278
-8.699211804792647	39.85004545472901	0.9587614081960742	1.2297160443707842E-4	0.1455453532924964
-8.427966558711145	39.8500350871401	0.9587577285342013	1.2296913799971846E-4	0.14554402115340978
-12.152615457473026	38.61822056218743	0.9455722944118814	1.1693041162899138E-4	0.14563476436582906
-12.150457207342695	38.60568225439725	0.9454381797924731	1.1686859981586921E-4	0.14563549035483023
-12.146591986235311	38.58859764700979	0.9452551798297592	1.1678466179385665E-4	0.14563647508498037
-12.074238696384148	38.24828133015453	0.9416138078650007	1.1510936212553554E-4	0.14565611248812296
-6.441829287929373	38.514252064367554	0.9444465234317766	1.163987681908609E-4	0.14561295389015014
-6.4796557750756225	38.830935381536946	0.9478349826830471	1.1795453000127781E-4	0.1455944877102728
-6.431316994593285	38.355730965701305	0.9427486392863172	1.1562367304665725E-4	0.14562223992834145
-6.415000660473024	38.12021737547059	0.9402283448314261	1.144688600124234E-4	0.14563603021943533
-12.006552716049852	37.91928976266428	0.9380893773632422	1.1349614844514491E-4	0.14567510890428748
-11.966773292852782	37.7322909897182	0.9360889681334477	1.1257917940604389E-4	0.14568589930106104
-11.899335717233097	37.41624344712912	0.9327046893066219	1.1103554837464208E-4	0.1457041358141749
-11.86072968481382	37.23337054820751	0.9307487011096661	1.1014042417475145E-4	0.14571468969683618
-6.405495081109018	37.81045524455644	0.9369100819873739	1.1295585286613945E-4	0.14565422846039336
-6.3802834672144035	37.49850283645258	0.9335731442580129	1.1143179497297468E-4	0.14567247946964992
-6.34327199449609	36.990127261889924	0.9281291142366379	1.0895992720629629E-4	0.14570224262660375
-6.3346776499635205	36.89181710192548	0.9270787682422862	1.0848115713348096E-4	0.1457079908681619
-6.327277488709939	36.80573234114482	0.9261587932669664	1.0806477000214623E-4	0.14571302600337935
-11.839379859361392	37.12464213602315	0.9295835844222439	1.096103058381019E-4	0.14572097297517814
-11.66031709327127	36.191536938073696	0.9195990518645702	1.0507884573323213E-4	0.14577491325188552
-11.619905720758748	35.962379473002436	0.9171510987676847	1.0396941797812532E-4	0.14578817720910742
-11.730360249335298	36.58305483766412	0.9237942715197617	1.0697239958361505E-4	0.1457522551699895
-6.248695444183289	35.88284413383002	0.9162928705271701	1.0359011106573093E-4	0.1457669988193658
-6.190644674951313	35.36621719878445	0.9107645686638723	1.0111431492903422E-4	0.14579715318833752
-6.146329446134891	34.860882297696094	0.9053615012016518	9.867881192209678E-5	0.14582670048430196
-1.0600869276340483	18.316100001774196	0.7290046786529646	2.421155129158213E-5	0.1467785686267911
-1.0459016161732135	18.37692181363064	0.7296494036038883	2.4474559847090626E-5	0.14677492873792625
-1.1744205707972624	18.153797557800345	0.727281978045357	2.351010156945894E-5	0.14678861151037514
-1.311326192584243	17.97535615877772	0.7253892152969968	2.273884709333067E-5	0.14679970191579092
-1.386335587551091	17.922671465764726	0.7248297077248798	2.251171205003881E-5	0.1468031254414165
-1.650548821745367	17.757514160475903	0.7230796988559707	2.17997647154971E-5	0.14681398305420143
-0.9718149006219283	18.630446296863695	0.732341665008753	2.5571786527647546E-5	0.14675969162704974
-0.9542349860686515	18.852537320770427	0.7346978122244602	2.6533372269303347E-5	0.14674654742741497
-0.9467123425971604	18.932059856972355	0.7355428345504695	2.6878114759121045E-5	0.14674183568197408
-0.9488912973033679	19.009058522305217	0.7363600824388137	2.7212131900516486E-5	0.1467373140950226
-0.9602591937381534	19.185733594449147	0.7382370362004379	2.7977845648312084E-5	0.1467269673572993
-1.0005126263859143	19.36574217623491	0.740147051320641	2.8758177535389227E-5	0.14671654877090992
-6.05347281998843	34.07388368729615	0.8969610370765169	9.493116787066973E-5	0.14587261270626972
-5.779746191862431	31.198536783186327	0.8662314635180488	8.138908907903682E-5	0.14604066931310475
-5.81260308842713	31.6601371096856	0.871148400183013	8.3531094329469E-5	0.14601363201153678
-5.898916358898413	32.61341104261303	0.8813501392970928	8.80162211658755E-5	0.14595789735111458
-5.976331308258205	33.33624786626052	0.8890602740002749	9.141840372932173E-5	0.14591568784059533
-11.555172919712001	35.57995576034233	0.9130610048835166	1.0213387038396243E-4	0.14581032474244587
-11.427224513094306	34.824469013294944	0.9049808749122881	9.848936727174313E-5	0.14585407841282294
-11.302991741507174	34.01939293201957	0.8963702723635187	9.465064866439109E-5	0.14590075908387196
-11.26269403333529	33.74326682230424	0.8934258479910024	9.332568469498757E-5	0.14591678004893224
-10.87492360433819	31.536162433666846	0.8698401156945835	8.291770106917063E-5	0.14604454565744535
-10.79808267178972	31.096982410679725	0.8651540099286511	8.0901689338158E-5	0.14606997075656766
-10.515617328365707	29.431210118152052	0.8473777254264443	7.314999083982935E-5	0.14616645249805993
-11.095255333576779	32.78560916869341	0.8831744819233065	8.880841325080384E-5	0.14597222301103094
-10.374607869233792	28.677418549364212	0.8393240660363099	6.973214121756069E-5	0.14621005430935877
-1.9007542873442729	17.670028077820447	0.722151320293085	2.142423647060404E-5	0.1468202097471366
-2.0779141835942943	17.606247817656115	0.721475509151608	2.1150768479632186E-5	0.14682472709940864
-2.421704394542373	17.610906476909	0.7215251187273617	2.1175386774562085E-5	0.14682593491401325
-2.5268901597962445	17.60827853304663	0.7214976153292494	2.116557909840774E-5	0.14682654323388888
-1.0157099330243569	19.441588102125813	0.740953134074457	2.908747754595291E-5	0.14671215136936513
-1.1062328150339649	19.65851365771074	0.7432565511296066	3.0028113001234564E-5	0.14669977746281723
-1.0950141199455286	19.63861486947969	0.7430452241175632	2.9941792531712874E-5	0.14670089992967625
-1.0936631912571904	19.634142492606518	0.7429976776655637	2.992233760879082E-5	0.14670115726535607
-1.2019485900933222	19.823967402584525	0.745015030696398	3.074570636656136E-5	0.14669045500454375
-1.2626663164006444	19.90610167368628	0.7458867960948516	3.110099825852572E-5	0.14668588341006372
-1.3479656887537845	20.02184186709379	0.7471177484170538	3.1602419406969556E-5	0.14667944056016913
-1.3818036936806772	20.069240413165744	0.7476211980190339	3.1808416703033046E-5	0.1466767973505118
-1.490043238491493	20.21081153288452	0.7491265889240796	3.242117736452366E-5	0.14666893304245732
-5.495158991359491	28.68268136418761	0.8393567935578382	6.979344599145687E-5	0.14618754060481937
-5.507477156915547	28.790577524822243	0.8405033088551165	7.028032500751997E-5	0.1461812400036685
-5.640376413522405	29.93509919763994	0.8527331768164252	7.553583933041963E-5	0.14611443820136147
-5.66674537726079	30.200894570944342	0.8555625004429964	7.67498213242573E-5	0.14609890197456543
-11.232964758328787	33.56280133293661	0.8914934986149026	9.245988899036439E-5	0.14592723696747248
-9.890707351552885	26.584105713780335	0.8169842865474226	6.026404154686962E-5	0.1463307483341272
-9.499209611630052	25.463046361573806	0.8050381312394153	5.529905974449162E-5	0.1463948270057805
-10.251371607480321	28.08873461337165	0.8330396696576913	6.702238496880153E-5	0.146244048559698
-9.949856872037069	26.81141811544305	0.8194109324611009	6.129730047387718E-5	0.14631766972248428
-9.409620206466	25.28683176907262	0.8031528070435	5.4512400241278226E-5	0.14640477879973035
-8.975776833099328	24.413789608181347	0.7938790445521047	5.070275301635806E-5	0.14645416018414092
-8.450931047688341	23.67686534172989	0.7860050226249197	4.7471848202407894E-5	0.146495167147331
-8.315280225053407	23.486682331666373	0.7839881767899071	4.665492794201686E-5	0.14650575986728778
-8.109310669822081	23.245736403988893	0.7814189069596108	4.561919678020396E-5	0.1465190377952648
-5.04821833795282	26.35030357792787	0.8144857422687307	5.926242475134143E-5	0.14632292458735233
-5.072511135861281	26.457154341834364	0.8156198825211209	5.972946094918069E-5	0.14631673393371145
-5.319014801988768	27.6151602307035	0.8279674901642898	6.493623577823857E-5	0.1462496244873249
-5.298549699956672	27.508324942348306	0.8268315673804302	6.446305791109245E-5	0.1462558282589847
-1.6547952866665352	20.435138707303928	0.7515087637748695	3.339266103236127E-5	0.1466564422377823
-1.7068462026965912	20.505043732104994	0.7522524959697763	3.36965210938229E-5	0.146652553272724
-1.8328638043067826	20.675856534446993	0.7540672213997484	3.44370533196782E-5	0.14664304444288853
-1.9146876228856835	20.78271581099791	0.7552040974919222	3.4899777614810955E-5	0.14663710872400534
-1.9589596542270868	20.838178803681924	0.7557928422787512	3.5138432584923836E-5	0.14663403508127795
-2.2267902915590323	21.173727916983232	0.7593675098651183	3.659643626089326E-5	0.14661544238534457
-2.4765836027203294	21.524027437877677	0.7630849957348274	3.81130969139995E-5	0.14659590034165246
-2.510632075597485	21.56945277354053	0.7635693951579137	3.831173819251219E-5	0.1465933743211491
-3.4170539347823667	18.323036770820913	0.7290831727148277	2.4261863255318E-5	0.14678832262592234
-3.3613588547056894	18.26201824120377	0.7284358678696338	2.399836734605745E-5	0.14679167434101412
-2.8302006677410443	17.7685842180935	0.7231975443948504	2.18618922211696E-5	0.14681841764712616
-3.0213186080937637	17.882690433716814	0.7244088969820331	2.235728768308781E-5	0.14681252639915454
-2.9853774190574067	17.85333337493745	0.7240979938725086	2.2230243905244674E-5	0.14681409968036624
-4.904236518511963	25.91960781073081	0.8098857973264204	5.7362379858567355E-5	0.1463476616901558
-4.723668736196532	25.314951331292864	0.8034513511230053	5.467638669428603E-5	0.14638247874058535
-4.604679940346854	25.051089745874435	0.8006309614895898	5.3500859312295514E-5	0.146397489494048
-4.281370486848969	24.383328411417228	0.7935379218974035	5.058293849679781E-5	0.1464354109099144
-3.2125741016240386	22.611557155864187	0.7746553947328267	4.283990647152428E-5	0.14653506686554313
-3.272014261258436	22.70654698603269	0.7756636946878525	4.32505341637343E-5	0.1465297314042799
-2.5518384799861815	21.63096481182497	0.7642232803316459	3.858108486578682E-5	0.14658993261734604
-2.8735384712196232	22.08009398368013	0.76900634695456	4.0531115446278014E-5	0.14656488767473264
-3.1756044296995665	22.556944434453374	0.774073109526453	4.260448085121492E-5	0.14653812236992741
-4.545571876999899	19.652622560032107	0.7432047735464535	3.0013833642876185E-5	0.14671496638156645
-4.424895516455141	19.524062222800467	0.7418399442110568	2.9460518232114257E-5	0.14672201608198135
-3.958958611653594	19.00470136406695	0.7363204525007548	2.7210520697898283E-5	0.14675055630699288
-3.8782730930382083	18.915322300283425	0.735373152773686	2.6825156292116095E-5	0.14675547035619563
-5.025563667731989	20.107549344377823	0.7480506521641725	3.199450772353207E-5	0.14669028597155687
-5.277731362781373	20.350988119887234	0.7506290429333573	3.303929183997822E-5	0.14667703731127676
-5.606549304112775	20.6598148798465	0.7539217465516068	3.438968809161094E-5	0.14666030423986748
-6.131048509468386	21.17349677678001	0.7593708499163556	3.6606016247464394E-5	0.14663233072475235
-7.17416985769136	22.198608654304337	0.7702712962493538	4.105048693264323E-5	0.14657653646881125
-7.6413332318231895	22.67125431062098	0.7753211314972797	4.3117191201960305E-5	0.14655077652303442
-6.9150129554945305	21.927639425126234	0.7674016192926204	3.9889744928614484E-5	0.14659136719721486
-6.31895859009996	21.343154735881807	0.7611856754711395	3.735293876097672E-5	0.1466231747273957
-6.618255579081206	21.642875823077	0.7643618865827808	3.865818343837475E-5	0.1466068403383334
-3.6680004015474728	23.30103040805593	0.7820027532271525	4.5833916123349483E-5	0.14649645522932683
-3.83446762916781	23.580833568731567	0.7849788054444167	4.707050782370863E-5	0.14648071338908492
-4.071443328978513	23.987709649252928	0.7893156543851729	4.882803916438832E-5	0.14645778001567314
-7.640251545310057	17.586782544931808	2.9918840621670784E-5	-2.4971905134611178E-5	-1.4074310540848149E-5
-7.509356374993602	17.79911102953117	3.035821916668298E-5	-2.5405688169403032E-5	-1.3907203691691404E-5
-7.6989388334005735	17.4903691638282	2.9732369322433705E-5	-2.478643957749592E-5	-1.415198561646348E-5
-7.762103216471637	17.30759444679789	2.938144821660646E-5	-2.4433834534496007E-5	-1.422705752242901E-5
-7.821162534822876	17.152686250634986	2.9097218107300784E-5	-2.4141309149979845E-5	-1.4303420714640445E-5
-7.87221896818102	16.9473112831706	2.873079014479092E-5	-2.3762862414083757E-5	-1.4365251522711966E-5
-7.921170402924522	16.753942907049066	2.8388979594162433E-5	-2.3406212503382186E-5	-1.4425303784579672E-5
-7.9783869673286425	16.470761822820492	2.7910447223907452E-5	-2.2899762163816114E-5	-1.4495405985410826E-5
-8.003886469325913	16.357472230499454	2.7720522306352932E-5	-2.2694964215915786E-5	-1.4528400744339623E-5
-8.041803974825056	16.197407590250943	2.7472045371251112E-5	-2.2414425211296535E-5	-1.4586305966583767E-5
-8.11957094103931	15.808141817188318	2.686181281684691E-5	-2.1734755947145077E-5	-1.4698048428375322E-5
-8.094241908274963	15.975737091845481	2.7121084075213436E-5	-2.2023347878095893E-5	-1.4660595602434409E-5
-8.149959289733443	15.594634263864748	2.6531484923150185E-5	-2.1363305212493942E-5	-1.4742614442492736E-5
-4.487015489615116	14.591722761896559	2.2800978495006644E-5	-1.9499235374409417E-5	-8.185668403545101E-6
-4.416731324563106	14.512870608922288	2.2627954262919865E-5	-1.935778887388867E-5	-8.05986409547311E-6
-4.329055028394281	14.412978776001905	2.240415288444677E-5	-1.9173985249702164E-5	-7.899290634844076E-6
-4.19303203891211	14.248275933735142	2.2041936646392223E-5	-1.88757183388642E-5	-7.651506009507526E-6
-4.178965322518646	14.23024927967746	2.200169288071986E-5	-1.8842350702530964E-5	-7.625247278906145E-6
-8.208595369810979	15.125877972768416	2.5857975589150094E-5	-2.0584029756230396E-5	-1.4844725893506706E-5
-8.250106284083648	14.883579494882824	2.5540774903126115E-5	-2.0201518336251283E-5	-1.49122354621167E-5
-8.184763342662869	15.304083214581624	2.6109818060034678E-5	-2.087595919432456E-5	-1.4805440957065016E-5
-8.194040568253598	15.203367992185502	2.5959635331769524E-5	-2.0706659169436514E-5	-1.4820657733227257E-5
-4.009503675450382	13.95499929048619	2.1416420663472646E-5	-1.8347780450873083E-5	-7.313211553658488E-6
-3.967321215997023	13.879167246534847	2.125213229283062E-5	-1.820772534337036E-5	-7.232375914742841E-6
-3.8768075373306097	13.684183745503944	2.0838183660388597E-5	-1.785537515751111E-5	-7.059082706993778E-6
-3.8285567068758617	13.577304042901428	2.061463978808561E-5	-1.7662817784498727E-5	-6.9682768321898E-6
-3.679175518096213	13.165512678706849	1.9753254943067503E-5	-1.6916407995288167E-5	-6.676541183875156E-6
-3.5952780276413945	12.848827743115857	1.9096061485016038E-5	-1.6346225327836887E-5	-6.504937268472182E-6
-3.8035301168690907	13.511178334388502	2.0478190040320126E-5	-1.7546090829063127E-5	-6.920910290169594E-6
-3.5706258476984103	12.751547870197772	1.8891565582785334E-5	-1.6165056737061953E-5	-6.452723289403625E-6
-3.536337058362929	12.508568926206657	1.8384285790815843E-5	-1.571700821305625E-5	-6.368919301755789E-6
-3.4943523373487664	12.217884679130231	1.778477441088176E-5	-1.5185393327287355E-5	-6.27025703388586E-6
-3.476217738039166	12.051206781698731	1.744257605847009E-5	-1.4884973822507869E-5	-6.224667768717041E-6
-3.4381043775288846	11.707787309160882	1.672012316509521E-5	-1.423463809227943E-5	-6.122635717413874E-6
-3.4175141432913065	11.442487558596586	1.617575007757404E-5	-1.3747988627122647E-5	-6.065186758475557E-6
-3.390535492772293	10.959938069747185	1.517625023317375E-5	-1.28379987726074E-5	-5.974290887301257E-6
-3.391605607580326	10.637069694303245	1.4518266614276313E-5	-1.2226651750449072E-5	-5.949677800370316E-6
-3.3957072198915474	11.125983907025887	1.5511709633275114E-5	-1.3143336227515806E-5	-5.995395105075956E-6
-3.3933099091125833	10.454525891479044	1.4144832575465333E-5	-1.1875419609648147E-5	-5.936181361791086E-6
-3.392748642497309	10.363320317554606	1.3957491852484795E-5	-1.1697281950007168E-5	-5.92732225715915E-6
-3.3881777990103163	10.052022617744685	1.3329397343530437E-5	-1.1102625554999939E-5	-5.8985739473713225E-6
-3.379931059854188	9.65560915900371	1.253456332701659E-5	-1.0339901415544528E-5	-5.862258636929963E-6
-3.38003327420144	9.645525660619372	1.2514923499035233E-5	-1.0320982253142099E-5	-5.862019089698835E-6
-3.380411775956053	9.63612711841371	1.249736674770621E-5	-1.0303591289421222E-5	-5.862540132690303E-6
-3.4070943292007656	9.209820550583608	1.1689273324678868E-5	-9.480413449620146E-6	-5.893747085659704E-6
-3.4177904844649305	8.97279793026408	1.1258791877416714E-5	-9.031115955308258E-6	-5.9147159399669514E-6
-4.670507470987797	6.528342318175511	9.518257002794618E-6	-4.224238589882891E-6	-8.49371703079955E-6
-4.472672713765167	6.53165408154053	9.14045519022143E-6	-4.245079592392747E-6	-8.067791850115412E-6
-4.296096768007061	6.564113874181485	8.897318551746148E-6	-4.336004556338863E-6	-7.738199835550713E-6
-4.1907677441120486	6.6201318525786546	8.763604029057319E-6	-4.471342593702992E-6	-7.516359584103227E-6
-3.42823364007561	8.77881073484247	1.089923455593563E-5	-8.650577199491186E-6	-5.9271579296853826E-6
-3.440421539484517	8.631632878187974	1.0642751213654281E-5	-8.368884997255823E-6	-5.948635972965396E-6
-3.510174069952668	8.051882576425108	9.704337023408493E-6	-7.27290272771565E-6	-6.083451457696789E-6
-3.4654247941708625	8.41479710425795	1.0283149128947302E-5	-7.966347164186799E-6	-5.995763427510297E-6
-3.519325274558982	7.974355231943207	9.590151089407952E-6	-7.131568404125313E-6	-6.106443215233667E-6
-3.8048036653298265	6.960169305120867	8.647129880237277E-6	-5.266644039220816E-6	-6.811271129805752E-6
-3.942941641067294	6.809098812242506	8.626382975794222E-6	-4.907703874490029E-6	-7.066488455914721E-6
-4.081244662082278	6.715380176995773	8.732393591001014E-6	-4.719089838577802E-6	-7.323421039227899E-6
-3.557899482821399	7.6388476831782866	9.17722456929806E-6	-6.572385000198252E-6	-6.229897245919698E-6
-3.5506928691402093	7.692857622749482	9.208963869048709E-6	-6.633777932409193E-6	-6.193011486363355E-6
-3.535122007221198	7.8370201875805385	9.405705552674403E-6	-6.887114000796342E-6	-6.152817151616776E-6
-3.5827478111781415	7.560437912809053	9.089028542783626E-6	-6.390980745022005E-6	-6.292490819187187E-6
-3.656557182300242	7.31345080673359	8.880031242762822E-6	-5.949049781790352E-6	-6.4896664267419685E-6
-3.741595319822733	7.091603710798701	8.743420953365521E-6	-5.573620654485838E-6	-6.686633500249568E-6
-12.48823622079036	29.318127189803445	0.9569799602351925	-0.3151785380900236	0.8809039967041772
-12.301573729696075	29.291730374054282	0.9367680285701943	-0.3201324556403982	0.8709564522695357
-12.904182385341631	29.37659805299116	1.008372914734807	-0.3056552516598685	0.8911151612693659
-12.704310573905445	29.35687813300677	0.9821969681173738	-0.310769415146372	0.8877398532421186
-13.215739023882737	29.375039723105594	1.0491217107223372	-0.298155240793825	0.8868212508295185
-13.289816212405814	29.38416912499247	1.0607194644800888	-0.29709228670420124	0.8859135969757193
-13.628735756055638	29.408293625969595	1.1063943218838492	-0.289503704131606	0.8695381416427519
-13.761313265189306	29.420327221129604	1.1248292506947943	-0.2870202013265691	0.8634894215918618
-13.789831291953012	29.42263826529943	1.1280751467096692	-0.2867483436225605	0.861494784589645
-14.193507593470319	29.351006338599753	1.1697791316764061	-0.27010210857662376	0.824613030092945
-14.343065600888547	29.30623263263965	1.1819120034819455	-0.26047522579217175	0.80988904322163
-15.169871121939503	28.7024294022831	1.2835767756002985	-0.17405588658452198	0.7534992463983915
-15.025976096323706	28.826575538617305	1.263898427437863	-0.1888155077934738	0.7620288541612312
-14.704342841257393	29.099582909420015	1.2215561330343905	-0.2234353517861055	0.7821098167916852
-14.77814405518191	29.048154888872233	1.2294246429397766	-0.21496765020857025	0.7762541450850803
-15.194930389272562	28.670268692680192	1.2881231266232724	-0.17172626269186728	0.7523166680785044
-15.552436058935607	28.262388145106144	1.3489801702058415	-0.14324209345409206	0.7318804661814734
-15.65870487864321	28.128694460225432	1.3681515198621481	-0.13497792724084148	0.7256576483413515
-15.420870685895718	28.414489982476084	1.3262576185825585	-0.15082471047416965	0.7394811506394443
-16.14669845066415	27.534817692946177	1.4480603613345857	-0.12181182420478857	0.6808569502243718
-16.18902508127296	27.487365967844962	1.4541597517010811	-0.1215681441524566	0.6757463210725585
-16.090879730623392	27.60512583812312	1.4387160494721467	-0.12317720422441232	0.6862483497310614
-15.906983759261689	27.83045491742547	1.4091606197698257	-0.12700212525701415	0.7047404359482369
-15.78801336657089	27.974288039163056	1.3902000223153443	-0.1297033975263948	0.7152765217098893
-16.4224657835804	27.241242221715776	1.4808213412844902	-0.12440020002092149	0.6470658493191344
-16.636541644582238	27.015574682657572	1.4981756711611773	-0.12578613850743686	0.6152266264974979
-16.701862721366762	26.948993088668995	1.5000020925853554	-0.12700376762291715	0.604733317704795
-16.98192097775023	26.67928029930171	1.5020089234257505	-0.1299416862085245	0.5650019417482147
-17.086567607533095	26.586911131348927	1.4982005588404936	-0.1322917457169745	0.5527270884644174
-16.810764952407226	26.84442366016748	1.5002148408570908	-0.1282018863254801	0.5895694808412612
-17.316197999609905	26.352544552541893	1.4819223248148385	-0.14038429480457193	0.5341642753761966
-17.45518464052986	26.210110438215963	1.4705449195700615	-0.14412462516698454	0.5254231430134018
-17.722095738557805	25.895382301413925	1.4486729730361454	-0.1669326234925964	0.5215203089044559
-17.72264017583542	25.894744071275742	1.4486207049611184	-0.16697845196793146	0.5215094969461718
-17.932597821946576	25.11386146747848	1.4044934621209215	-0.24103119099680118	0.5065471131621858
-17.907096306050956	25.00313633884308	1.397665263690244	-0.25614068687367336	0.4993053402237768
-17.75267320881764	24.32471147247125	1.3541774515049305	-0.3494513435944577	0.45409644726622794
-17.92944471255859	25.1306830888716	1.4052774123698493	-0.23952552914639635	0.5067901048819613
-17.722777975835573	25.894232143167198	1.4485863093033462	-0.16703643665883064	0.5214910083235651
-17.728945142955695	25.871483784810497	1.4473092633259441	-0.16919033259334373	0.5210622053469757
-17.700264955727473	24.192801294244298	1.342574769119887	-0.3713315256740107	0.43426594782053796
-17.492893227235577	23.675149455238873	1.2960620316383447	-0.4585486931784464	0.3566455447858058
-17.219818972655105	23.051350814888384	1.241213666402735	-0.5642288680420476	0.25145779455232614
-17.213682929786287	23.036984749786797	1.2398346505750397	-0.5666194985038047	0.24907841199595968
-17.20651458505761	23.021889840621302	1.2385494452673513	-0.5692997357528978	0.2462511099602458
-16.72944438496599	22.0265670999435	1.161971017691915	-0.737070495675506	0.052986895331653364
-16.772330573218266	22.113599037757318	1.168015155587245	-0.7234687213283473	0.06989524611904761
-16.97378539565523	22.529669064239176	1.1964320243084159	-0.6548297462987837	0.151142824809741
-16.69878402350933	21.97001521221032	1.159824184581154	-0.7454848179803666	0.04206787589167531
-16.44523432072541	21.481646309928003	1.1381331467383655	-0.8200735397211807	-0.05146472980109946
-16.38784636008633	21.382208809377225	1.1373972953715548	-0.833940808618429	-0.07071542650660498
-16.10429654720809	20.90765006213037	1.1291701758314185	-0.9006346268337864	-0.16656581436925633
-15.229590069694847	19.59839917871314	1.1719519699239949	-1.031250433417899	-0.43548711162133746
-15.573303162172023	20.08692966262294	1.1476112261027756	-0.9895335790770725	-0.3357879491562108
-15.762739830454272	20.369577854236137	1.1382978771815648	-0.9614443657368046	-0.2772277519631523
-15.676053214728174	20.229671015614727	1.140491700394553	-0.9773665779315441	-0.30584208753766007
-15.004965242227517	19.29705702264412	1.1845517769149292	-1.0334028313926356	-0.497703883578305
-14.347740685004595	18.43237628944785	1.1635639827433373	-0.9589891223898201	-0.6449929942880266
-14.71316053352021	18.903140185799252	1.192254513396567	-1.0231692405404176	-0.5804554194261293
-14.112301424219844	18.14085757339455	1.1231697839431904	-0.8971613121594999	-0.6719378619622183
-13.786968016309958	17.746840232171802	1.0358952428973462	-0.7939697395068794	-0.6642154286450426
-12.572484095421888	16.31238607204104	0.6089527523686558	-0.41985968044069055	-0.44090505868730373
-12.73923093656964	16.50237005974189	0.669148956305367	-0.46935825649321344	-0.47667425082960363
-13.149721100590622	16.985383718836303	0.816639431831182	-0.5958328296594293	-0.5581749824096178
-13.560443943361147	17.474962802260926	0.9588231489379766	-0.7226333337444572	-0.6299805742005362
-12.433087863224218	16.142914163274668	0.5582372465035917	-0.3807790182006937	-0.407922575080002
-11.67886765718853	15.130655135953049	0.2947993588228721	-0.17589163693037885	-0.2349195631847698
-11.370603754574383	14.616160191779192	0.19455005214823334	-0.09184738502263687	-0.17069368418828856
-11.928279318244115	15.521235666230787	0.3769752185749781	-0.24163025913831962	-0.2889395111290629
-11.098102119973685	14.067276715400904	0.12603452441594395	-0.041228564212290625	-0.11713006080532425
-10.94829922258624	13.75778922441979	0.08884988191489733	-0.013946124045489047	-0.08743321673766755
-10.566136973193167	12.955069884045642	0.03849569849143382	0.006902654204841185	-0.03741284982649645
-10.528617101577506	12.869997651759531	0.0334549414150964	0.008394817857803757	-0.032377681332971246
-10.125844678960055	12.03212679724241	0.015647099706757657	0.007815489871040209	-0.01274816650681964
-10.205786830641387	12.200371242765215	0.019214230221372062	0.007864821172463581	-0.016720578651588918
-10.11776374681346	12.014636087480781	0.015458207064136273	0.007724681729901812	-0.01249475342061208
-9.799033203597945	11.32040592221854	0.009679296571031417	0.005824924454347887	-0.0064343156050227345
-9.732454220074882	11.174895810343436	0.008109394279292642	0.005183314684976227	-0.004803218867373258
-10.081694286405995	11.938670646469957	0.014772954422611327	0.007462099332076624	-0.011854547596322393
-9.419861471494833	10.505758447346915	0.0056590701895239785	0.0019772454821933814	-0.003716748364298382
-9.39945834397536	10.463080013210769	0.005539615045020413	0.0017724457889923355	-0.0036574263956544784
-9.362989365785312	10.388561145610026	0.005369032177677672	0.0016363914490561187	-0.0035991722031996883
-9.15485933130238	9.94585479357356	0.0044984024170985695	6.076801348372641E-4	-0.0033240802097364254
-12.250739993292553	19.150604908283345	1.3187854915943653	-1.150815688315808	-0.5353110288726728
-12.385666050996104	19.229462944007324	1.3866912917980558	-1.190858902463615	-0.5856800730327814
-12.018444755085756	18.995911937273455	1.179073564831362	-1.0714498685085276	-0.4395240715829749
-11.827571680933026	18.805921238230237	1.116527531658122	-1.0269960034599133	-0.3969980305878935
-11.71378598197753	18.69006222155872	1.0743631876660942	-0.9969539072086099	-0.36860119623681276
-11.489121580415649	18.312221504949157	0.9713374016992944	-0.9129436494680214	-0.3059196406221393
-11.42092816915265	18.202424829191397	0.941320435955291	-0.8879521988917258	-0.28827779563173384
-11.137081940903064	17.673975351763787	0.7945919711279131	-0.7576508611417869	-0.22066535829967
-11.050577560623434	17.52903972488271	0.7525252527550792	-0.720095405415581	-0.20145057951724835
-10.900173758069224	17.228821915447778	0.6657883631592929	-0.6398558169605897	-0.17094485776407184
-10.59407257662658	16.86993613536655	0.5528174325281039	-0.5351709597280119	-0.1264540018971401
-10.4015251414116	16.663994998799538	0.4902217767035188	-0.4761844100519908	-0.10445321634520713
-9.980308680915373	16.24426542990552	0.3645269629162326	-0.35620445579819615	-0.06505697183755921
-10.52456597891735	16.788877057884427	0.5276692963305981	-0.5119668725503472	-0.11599968078084778
-9.215934750579713	15.702403997568886	0.2051399134256035	-0.19897973772645688	-0.03803816652057541
-9.506635524164235	15.916651407254937	0.26588491904435363	-0.2605536003950073	-0.03892465309039897
-9.713477904294042	16.0562870014233	0.3084538178193855	-0.302106602910321	-0.048968918105355114
-8.987328542896977	15.535943891824608	0.16006023141648132	-0.15331567891465264	-0.03599024050481042
-7.038155536202357	2.4161328913912485	7.321593068766517E-4	6.478730608136446E-4	-3.2778569823384025E-4
-7.218271698777633	2.47634434863711	7.436490748324253E-4	6.40486751260118E-4	-3.628380774396456E-4
-7.402921517489648	2.596088343862585	7.502397090895764E-4	6.211007448537315E-4	-4.0295241654995933E-4
-5.610926604361966	2.56874897195521	5.927694137577317E-4	5.830714081867092E-4	-8.733098287568437E-5
-5.791192046184306	2.4885541575675454	6.120990083967297E-4	6.001272444337642E-4	-1.1119965240613866E-4
-6.090991914769232	2.367770791599311	6.48044416625911E-4	6.290550033516118E-4	-1.5484804518502767E-4
-6.223300720670824	2.365865245728654	6.583078384165475E-4	6.333322309392788E-4	-1.7611973001109451E-4
-8.524776938151282	15.280293075065625	0.12021957267409011	-0.11301121822674623	-0.03549123909619056
-8.5390176621	15.301185889469425	0.12697426113837243	-0.11943347111722627	-0.03738039569365451
-8.574275941324595	15.320887483760043	0.1297147428557971	-0.12218931094031078	-0.037499017264388305
-5.2268760988311245	3.1984387632370352	4.957489318999322E-4	4.836815898183176E-4	-5.2603165645660916E-5
-5.323022364028059	2.954304032548915	5.307276923578408E-4	5.202224772042504E-4	-5.925939716356601E-5
-5.411391041049513	2.8046470279535036	5.543182676327004E-4	5.441579819323207E-4	-6.721505124624574E-5
-5.361270108912003	2.863813885716368	5.439315643355848E-4	5.33756298013781E-4	-6.181018712911768E-5
-5.176470922340737	3.3654332504811606	4.74178840578912E-4	4.6157705393422575E-4	-5.100751224571916E-5
-4.997438755280889	4.032636318053695	3.8759012644893807E-4	3.7374328371271316E-4	-4.4605977707920915E-5
-5.108994509801874	3.6116460899580636	4.39628917186745E-4	4.261740837034419E-4	-4.806974971120058E-5
-4.991774580661376	4.054261353979088	3.8472233430346175E-4	3.70846314966807E-4	-4.434299983563972E-5
-6.53602006808163	2.347293243898074	6.874398825534124E-4	6.462503733626394E-4	-2.297575749830633E-4
-6.871423256057571	2.3759082864320638	7.177612146775896E-4	6.506371401594516E-4	-2.9324465752665754E-4
-6.725008134174486	2.363972974785624	7.051629827610274E-4	6.49353292071501E-4	-2.656446456000323E-4
-7.498445287702315	2.6504749625169852	7.537962927183625E-4	6.119223789536973E-4	-4.230747344655355E-4
-7.543394316053332	2.6908233254228815	7.538691434288576E-4	6.045082037421789E-4	-4.333483627621293E-4
-7.714537633122486	2.9137762658493207	7.438332224251724E-4	5.634693252106669E-4	-4.6897291388715205E-4
-7.7891268079090406	3.0564766598021276	7.334092156280427E-4	5.362966267563247E-4	-4.853259762776167E-4
-7.80527300412054	3.4063802626319237	6.855980721134181E-4	4.732261025156071E-4	-4.8531168993804283E-4
-7.804324521600502	3.2269612996167556	7.116567241490155E-4	5.062363405236922E-4	-4.8701079200097225E-4
-7.758877336072651	3.698244931275473	6.41607867033177E-4	4.2507210578656833E-4	-4.734629540891408E-4
-7.751964178591711	3.7286102673963915	6.364196914102076E-4	4.1976896240754287E-4	-4.716408455667072E-4
-4.868412953288395	4.489722570165323	3.332490080757935E-4	3.194215707107438E-4	-3.570115281361202E-5
-4.944274103721604	4.221530184777065	3.649675781788248E-4	3.51148416470883E-4	-4.106564485453942E-5
-4.861218645669248	4.514367912389247	3.304338914531619E-4	3.166781820954453E-4	-3.5109443347085056E-5
-4.761328567585714	4.872867994409656	2.84576100210275E-4	2.7131451004473164E-4	-2.5098670865502875E-5
-7.7347878369548635	3.762505605967378	6.302783837417758E-4	4.1489027058533187E-4	-4.6813902971888036E-4
-7.441188952293851	4.488511996506501	5.284008405850056E-4	3.2306810927752803E-4	-4.181274777429194E-4
-7.462522939780039	4.43043664258904	5.358055197923146E-4	3.3029872314708917E-4	-4.2155655235836864E-4
-7.583988224902736	4.103803156183615	5.721707271447289E-4	3.664431828334791E-4	-4.3744616728967053E-4
-7.428705960551779	4.562167039268793	5.257718653714999E-4	3.1560241310071054E-4	-4.194827043273716E-4
-7.367225146909923	5.0179675342064245	5.110395787224875E-4	2.7059295418562006E-4	-4.2860083771370527E-4
-7.395373926440531	5.510469499667041	5.467447359678917E-4	2.3690681086021353E-4	-4.7437312735665066E-4
-7.396628687854849	5.543415335697084	5.485556378010627E-4	2.342543939473073E-4	-4.7705824964086195E-4
-8.951906927477943	9.55517852325179	0.004041558403756346	4.7400397303177274E-4	-0.00318016587945717
-8.732770861641235	9.107630277300872	0.0031612140228301847	2.477796321826341E-4	-0.0025899666306015796
-8.477149435408428	8.592840803667324	0.002491715331644874	1.6513094155845445E-4	-0.0020882936114790217
-8.352048182285694	8.325615036227727	0.002208272387462737	1.9356076692549187E-4	-0.0018677081114161019
-8.222367325804308	8.079901469599669	0.0019801664018961494	1.9400617026454794E-4	-0.0016904240732861125
-4.558078678429407	5.6727023718291845	1.780933135342677E-4	1.6713974474697767E-4	-5.136651381407153E-6
-4.661854211303943	5.2307881209663405	2.3949517983131775E-4	2.2693517793421185E-4	-1.5573114171174252E-5
-4.6736829568741065	5.179041007331088	2.463896787516882E-4	2.3378277596811431E-4	-1.6799006934761748E-5
-4.664862639408369	5.2157017440172675	2.4157520511861787E-4	2.2899448313320057E-4	-1.58355080396466E-5
-7.642518454416541	6.7438038314408955	8.6374749753906E-4	1.727527251648053E-4	-7.523056744667555E-4
-7.72390205946121	6.960130553786359	0.001020340818787286	1.7828815509606246E-4	-8.770548992154742E-4
-7.960824009101229	7.5515457825414485	0.0014177486423499832	1.9554644510001522E-4	-0.001202951650834498
-7.398279738095727	5.568321714484634	5.523873192942125E-4	2.325213189457291E-4	-4.8096846549551135E-4
-7.486554017062449	6.151026864151781	6.515894786356567E-4	1.9402911650352714E-4	-5.734432844314103E-4
-7.599533786520233	6.612688047526157	8.199820637171367E-4	1.787643518050003E-4	-7.204733252557996E-4
-4.559353287845783	5.783205763653101	1.59649205591531E-4	1.496057501554866E-4	-4.0965097192581365E-6
-4.539973927898901	6.108340489734484	1.1068344946455537E-4	1.0403658415848517E-4	1.676855806691442E-6
-4.595870421128182	6.280367827388355	6.727652015236595E-5	5.723548243718679E-5	-1.314263356891646E-6
-11.949523827617073	29.206895619841305	0.9012229228930806	-0.32801325258397906	0.8392058916742369
-11.807688642858182	29.154031813094953	0.8903690819770977	-0.33398356493719217	0.8194019449767462
-12.00330605669702	29.223330979102066	0.906451297485618	-0.3263513430394797	0.8448304223580164
-11.58017196199464	29.065937130844834	0.8758084655095197	-0.3461017870171318	0.7902380556597096
-11.41683712235142	28.96940271662765	0.8718119754813469	-0.3613695951631581	0.7617895008758544
-11.219350371023808	28.853937987330728	0.8680177581057965	-0.381868656349297	0.7272460977353372
-11.063811648377435	28.68153300927144	0.8827695426182713	-0.41642123034665407	0.6940211357228241
-10.947486528223845	28.535037823889105	0.8956215919345132	-0.44458559569918665	0.6682105948995201
-10.899230615467399	28.323819733732066	0.9416994652781476	-0.49064766063284626	0.6538571227386174
-10.868467577029437	28.194812621939796	0.969229073338358	-0.5183888918003049	0.644709529227239
-10.876511202290695	28.109887068149042	1.0019559570093637	-0.5401527318061874	0.6444699127778615
-10.899672074901286	27.854101802332053	1.0915092444949606	-0.6001844471504607	0.6395822680844578
-12.412266700730603	28.73183000599365	0.9089514430225238	-0.334588857013296	0.8379198629850454
-12.004390987243811	28.644127827029816	0.9027529920248589	-0.3877123184886156	0.8111257464934024
-11.418956634563854	28.353076382645266	0.9590772953468552	-0.48655886368670115	0.7423411644793448
-11.624144095082618	28.483083006210283	0.928201506365567	-0.44753285807583476	0.7702755596681892
-11.98757052088968	28.638168487186267	0.9033633760249751	-0.3901601181745021	0.8095736298014726
-11.999455430555999	28.643021141499133	0.9026288021825021	-0.3883404541596437	0.8108074107941055
-11.11438165555979	28.077094826076056	1.0274310733756284	-0.5538830270667712	0.6864089840257663
-11.390783517603357	28.330385589064328	0.9645734009394	-0.4926362905800411	0.7376178259398216
-11.018694723095315	27.985290635821798	1.0550149989345505	-0.5746949868574013	0.6662472872687453
-13.471803069018005	28.77445563984976	1.0589359619844605	-0.21665396502112758	0.8701751687382845
-13.48260549035852	28.773788416678933	1.0608211307575655	-0.21551389960878134	0.8702343426106782
-12.935354512904492	28.789110493383188	0.965421094625781	-0.2735244045504105	0.8618719137551671
-12.730299209385468	28.768829272465172	0.9425718707604644	-0.29690438273728526	0.853716585303032
-14.231290469589101	28.525879619960573	1.2112728846187886	-0.1555439716823838	0.852068738504451
-14.010448775461906	28.63328583652027	1.1665726400124365	-0.1695425291005584	0.8602663069017482
-13.506471729136642	28.767317669153915	1.065580041349128	-0.21348785722414088	0.8697586708707186
-14.460841527293365	28.39408003504012	1.2540895351427634	-0.14186158310504754	0.8399011617236352
-14.783683682753072	28.129965573228738	1.3038406283726915	-0.1319097734253495	0.8150088900505773
-14.975465100779633	27.963363652093868	1.3329895470537065	-0.12843646745212767	0.7996150674373075
-14.857377166814722	28.070482248494333	1.3153556093073449	-0.12972920395156054	0.8094025730404902
-15.247091508969765	27.723494694946858	1.374001828186612	-0.1243355278449644	0.7768049286617186
-15.438921475279523	27.548521108541188	1.402589989079471	-0.12304568767403713	0.7600343767669965
-15.777307067901031	27.23142152114181	1.450721613438344	-0.12185086964925745	0.7263810748074206
-15.505550048294694	27.4862002405047	1.412444194759237	-0.12260648029038959	0.7537656931041533
-15.95882932927022	27.057658625283377	1.4759206684304742	-0.12155797033249338	0.7060921234865096
-16.071627921968407	26.944874315391413	1.4898875143753694	-0.12258249592681328	0.6920769299158744
-16.348879088595037	26.649360708813276	1.5214731011318807	-0.12712229073408363	0.6498661807497021
-16.427997019937784	26.555959712111072	1.5281331262875713	-0.12987243611620938	0.6362251263898516
-16.656844434007954	26.17623866269756	1.5345871262326811	-0.15076503975717848	0.5798169024653431
-16.696536478621557	26.09508062700545	1.5327094369521883	-0.1569138120866395	0.5673350227783303
-16.835749776418716	25.686852448177994	1.5113620767704958	-0.19253177208819017	0.5031824821334958
-16.845061757485475	25.628453285604436	1.5060143271705497	-0.1993474741157765	0.49358889364462166
-16.850433340026893	25.176846057478727	1.4584168139547586	-0.2584513862917278	0.41927559606145004
-16.85038673364371	25.14105029551206	1.4544792566549016	-0.26329533403279026	0.41341592644145503
-16.822804208812027	24.752145786172367	1.411818872775291	-0.31639116631964037	0.35235434921418274
-16.814022621155868	24.619664448408173	1.3972427388880595	-0.3344196363752326	0.33155293616128945
-16.812945472733826	24.6090037446475	1.3961101386669983	-0.33588941044641213	0.32987539608389727
-16.723937840816944	24.10943746964462	1.3390804198134685	-0.41006946257291266	0.2448994681567635
-16.711672631053567	24.055094941481215	1.3330503967289618	-0.41820613422502956	0.23586274416212605
-16.289023552988983	22.907733919851253	1.2011985167767159	-0.5989170701567562	0.027089896955916074
-16.541701583590093	23.45604246001041	1.2669594865747316	-0.509759749795662	0.1320198363676429
-16.554803726644348	23.499372302025698	1.2716470522459644	-0.5031553202457205	0.13948064976948232
-16.28488538521969	22.898119481008653	1.2001169168505421	-0.6004379005098675	0.025263938597868636
-16.26218103763534	22.856454352609262	1.1961577362592715	-0.6072097771008423	0.01710756107020529
-15.969194038819062	22.31634337785984	1.1447045445088564	-0.6947775002893282	-0.0888294773644071
-15.890230123807179	22.1925020649246	1.1376801851822165	-0.7145780566316122	-0.11322799686171053
-15.611918811164477	21.76175729997115	1.1123590546414022	-0.7833917551702736	-0.19910042942162143
-15.389654649869971	21.467446140267274	1.107941939081408	-0.8289307260774941	-0.2585163850527789
-15.211472875440649	21.22502075941048	1.1038250969532868	-0.86548123366762	-0.30815479075436397
-14.852605830718518	20.76860561637889	1.1208655408079766	-0.9302617850418586	-0.39881741930053155
-14.818368111934701	20.727265125728813	1.1220407344646917	-0.9363614275300343	-0.4073164181301207
-14.010753868674147	19.956266747716498	1.1895240281119042	-1.0382792048214946	-0.5493100241238076
-14.087441807327457	20.012526511232718	1.1823034389512872	-1.03088815145254	-0.5416663719628378
-14.468160486474938	20.371519812579944	1.1462061108176989	-0.9854751262811114	-0.47779975610751896
-14.161164464278139	20.08381166702931	1.1746626873846415	-1.022285800493924	-0.5295501161961406
-14.781086333771103	20.690256417429	1.124425770258304	-0.941665513485522	-0.414869594268546
-12.566775432145782	19.255877513320883	1.3623755085693228	-1.1721052297301244	-0.5989971909755591
-13.290339014836286	19.46305631769065	1.2631422362410059	-1.1039632631130034	-0.607781143300832
-13.1729303124603	19.418787275288505	1.2789505749853702	-1.114327270873775	-0.6119260219975341
-12.843245224742368	19.28971157894774	1.3233808548997694	-1.1432738027929228	-0.6228545681302098
-13.364979556612642	19.508469790386137	1.2563098580100922	-1.0984923015573038	-0.603605191625627
-13.714991928392514	19.7215588672211	1.219352893404113	-1.0687707183803015	-0.5829161434209484
-10.73275094914898	27.601566124654774	1.16714190848614	-0.6361340059466509	0.5970502080771554
-10.621312259153935	27.431657608134955	1.212949022455672	-0.6585205071874263	0.567324682189128
-10.494472622804425	27.139762728691487	1.2746351331128272	-0.69142512848424	0.5181296436398519
-10.440814811578786	26.97290839065918	1.3002650811036929	-0.7073429966988847	0.48946493303637356
-10.340010025599554	26.46761329405222	1.367652138379884	-0.7539783618173327	0.4003152873333234
-10.310942985096554	26.231506882359504	1.3867304462319527	-0.7723920594857651	0.3574389992152205
-10.254915889396067	25.788604694922874	1.4432467734850793	-0.8154951033641207	0.2776247487595337
-10.226478276469011	25.49740684588262	1.4739917929888247	-0.8427658193054854	0.22246968012631801
-10.15297056364784	24.454238785309386	1.6126749176458863	-0.9529173143296471	0.0367085708996636
-10.148816922605754	23.97207807587904	1.6695626407394795	-1.0026935065840545	-0.047158625876889376
-10.1572747910747	24.735583520367605	1.5788070483031769	-0.9234383415817445	0.08584455772561024
-10.162097597121184	24.830116402868736	1.567656216085521	-0.9136237368223067	0.10288660051527866
-10.162546766859359	23.84260305188515	1.6809113218452745	-1.0153807707611544	-0.06799710447879763
-10.199764060738538	23.17965757589045	1.7499096300625259	-1.083372487291395	-0.179886694579461
-10.264133457042867	22.925685144978395	1.7596748787679215	-1.1057498422895937	-0.2182911774304802
-10.334836167150385	22.416165687077918	1.8012399951679487	-1.154747059193931	-0.30165299960815506
-10.491992980100063	22.018023813554393	1.802713593859766	-1.1880317176488315	-0.3587775864758154
-11.549836964138185	20.072338696358347	1.7154594305268822	-1.2946800303759178	-0.5920805870267215
-11.554967867880773	20.064003427239495	1.7143695479668697	-1.2945991307571563	-0.5927677493403578
-10.551136967279964	21.796553611972193	1.8141580374249635	-1.2083230609896605	-0.3929979092304259
-10.861109989919282	21.2561808403101	1.7876782010188446	-1.2451040159262203	-0.46250923442272807
-10.944210941660401	21.11696785294288	1.7825786362624667	-1.2553951148100937	-0.4805555432044717
-11.133323225905555	20.800917117156818	1.765181382466023	-1.272170963395871	-0.5176108320355277
-11.346534801731305	20.436488911990164	1.7412931324314398	-1.2862967561513738	-0.5558526388279009
-11.231518843805489	20.62710766906838	1.7585772148699559	-1.2812734238311312	-0.5368967063001404
-11.741469854730147	19.77949816437784	1.6785369918094215	-1.2929884405683305	-0.6187079881843022
-11.841147224706019	19.661418434931374	1.6488701058028363	-1.286101413885829	-0.6238824272268171
-11.973386913159729	19.52262481256701	1.6101505778560927	-1.277541446681785	-0.62936762267825
-12.17042537041236	19.353881967026794	1.5214626102233733	-1.2451219410289671	-0.6225529742049631
-12.254791953417843	19.298450378205736	1.4664950376361352	-1.2236444238037694	-0.6077476622294327
-12.107678242949614	19.405561627556374	1.5476852587029506	-1.2538310886685973	-0.624726216629646
-4.288326386940742	5.8070230604936794	0.03214189991404551	0.026843887669951515	-0.012960487178278872
-4.307057605244767	5.526002436139832	0.043781889134384286	0.037487952093240136	-0.014142070624754317
-4.180171464701457	5.245978145694322	0.05581929826340272	0.04943126878836768	-0.009647976000475955
-4.162615861022818	5.199209053922773	0.05772290653994959	0.05122649796386959	-0.009046049850617792
-4.143652721141185	5.191949089536986	0.058118724968640297	0.05151632688476269	-0.008408187206958543
-4.014987066173259	6.398560350145364	0.007903401662189741	0.003942582830512544	-0.006319786653222632
-4.102160277057983	6.226155071234556	0.014894953878213235	0.010906275667926532	-0.00795114231562719
-4.158587255864665	6.1200098173878565	0.019240125889776583	0.015344176394048375	-0.009111643697957512
-4.284793079351208	5.824858607178209	0.0313715779098511	0.026103535761740532	-0.012827520894431545
-3.6322745368198053	5.1479752237781815	0.06182889931591701	0.05454758005970707	0.012147861639740548
-3.7520724673596213	5.133869891353276	0.062100759121998736	0.05481452690102803	0.006721051998960823
-4.068810461062704	5.185234828589743	0.05883806068402993	0.05211596781885221	-0.005467938774491165
-3.4079134276844885	5.238028583704212	0.05996755635317837	0.05109214806078328	0.021907470420479903
-3.870611147185512	6.723331704642558	0.006589469207650409	-0.005882285708596421	-0.0015302117522415595
-3.93550508782948	6.569124366309313	0.008301720891889058	-0.003267164659152417	-0.0031619432154657784
-3.083077723553127	5.477621858005871	0.05575994845031635	0.040860334322170774	0.03688204042006979
-3.2016356353304536	5.395281637801698	0.05786436612804821	0.044848368791838324	0.031215504903906035
-2.9250367521464256	5.618751443255416	0.05805666808042715	0.03475783414720861	0.04489366996479608
-2.808073832376915	5.742408533499555	0.059081160249608106	0.02959721142293743	0.05025258159698444
-2.561109083068193	6.012828978318681	0.07266835401847448	0.018138292821946282	0.06356926702851516
-3.6562255957727294	7.214473650128381	0.018504058812517158	-0.015451937222757351	-0.001165297041359662
-3.592522873141893	7.34008329807876	0.03383776954273013	-0.027499909611481396	0.001231803597535343
-3.54328167840365	7.470859406778205	0.03823032698359857	-0.031070087438534268	0.0013926875101304317
-2.1477862434435124	6.617732931249476	0.11702989414945386	-0.013765198615836761	0.0904715576279547
-2.178221292733067	6.571855578800015	0.1127498547302366	-0.010711653299290856	0.08867819705833534
-2.0648331524982755	6.7576354797203635	0.1291314784894173	-0.022892426166398444	0.09564944665808714
-1.8849213199230619	7.066868042911974	0.15566098751527727	-0.043012892813260525	0.10657385863016425
-2.4120263893614973	6.229400814325045	0.08769098524011504	0.007430513922482356	0.07328850463184786
-2.5361866250272955	6.047252036713077	0.07414407980620788	0.016967639201602568	0.06491523961406823
-3.935819787141531	17.984500048599497	0.7106435260992348	-0.40536207363194465	0.08506975518084758
-3.78336958602557	17.993315823553566	0.704119479514064	-0.4066358225057184	0.08378589511391724
-3.427077741744119	7.766058137175304	0.08744611507295325	-0.06936680362592237	0.005375856235580261
-3.406569881135219	7.832445527304884	0.09381093133452331	-0.07394193340411749	0.005806267223540687
-3.395983191054093	7.883794864942119	0.09870313248467757	-0.07733441161251536	0.006247715379923101
-3.3371281060386737	8.150918617555703	0.12601563654773917	-0.0937908086010961	0.00784052303046406
-1.278169408830863	8.48437433428823	0.27801730434512695	-0.1405816664632305	0.14219393011850612
-1.4540629241815408	8.03470965362341	0.23966419074858986	-0.10895311143520692	0.1340836786590295
-1.8167261401452421	7.208011822579171	0.1671628345971447	-0.05224158101790547	0.11151485893408407
-1.5523830370140876	7.789776732269239	0.2178492560412422	-0.09108759414406695	0.12731605209468105
-0.9410764433027281	9.405038530050247	0.3500809307889325	-0.20130655872295333	0.15309632497445994
-1.0329367331417418	9.151234284338832	0.3309063055533026	-0.18585929632585674	0.15065002701153551
-0.7679094447811552	9.95277965234512	0.38596413476929725	-0.23071541077339475	0.15613767541161133
-0.33002843814312044	12.134348277380695	0.5054502830486612	-0.33033423502539033	0.1564468708755348
-0.3357764586920513	12.078843485378034	0.5028675751847623	-0.3281432573360288	0.15669591382110076
-3.417433509638533	17.827381727176302	0.691516435937796	-0.41164901347609706	0.08535787595738205
-3.353382382951112	17.741842308688575	0.689942663927716	-0.4130253418342441	0.08639309175640573
-3.674832941632539	17.93323560833925	0.700676456841107	-0.40756775379880783	0.08506092051887659
-3.5409307277999584	17.885907081965335	0.6960317004474996	-0.41014458360557565	0.08482551943007641
-3.1860561960175433	17.549365365355296	0.685228270379341	-0.4149264955394253	0.0879837857141764
-2.9981130641699174	17.395321314172424	0.6808041222596343	-0.4161825105472511	0.0896249040095149
-3.2165215628928006	17.57820816975883	0.6858605445896911	-0.41434975879010233	0.08788226144309144
-4.1137207324417435	17.95308223849858	0.7205001433844527	-0.4031953884197148	0.08464077261539646
-4.160621080742889	17.795938972454014	0.7250571627334114	-0.4034833191094045	0.08592231611590008
-4.190763877417752	17.70804950350443	0.727476187841528	-0.4025934079663438	0.0863025680188581
-0.33050020850094985	12.145123827625998	0.5058469664685775	-0.33065697317951254	0.1563524416035341
-1.4343564303268679	16.31909273804294	0.635022511005992	-0.41808707503403697	0.10634576170732478
-1.3066176526698219	16.0680303809159	0.6291400894303977	-0.41724687802707594	0.10861643248566052
-1.1152979539279455	15.611202681804269	0.6185420255672779	-0.413384058591308	0.11437988302386765
-2.4474803932797915	17.1585224792057	0.6689150942739658	-0.4183940777286042	0.09497311389713325
-2.055761384167546	17.041296048986602	0.6585684738877253	-0.4199525589124111	0.09780025365969233
-1.9984998164489554	17.002629506016117	0.656726222325629	-0.41970350754627883	0.0987118678600363
-1.5724149375605685	16.580962567434636	0.6418503664495591	-0.4200366704678228	0.1033312647385998
-2.9820955633715815	17.38344915169903	0.680440244347188	-0.4162562414520444	0.08979202263758193
-2.724789042326286	17.256116533629893	0.6748346765193176	-0.4173404906900141	0.09237596906285339
-2.531457869203797	17.190304756335227	0.6707208510179206	-0.4183762034067567	0.09375871661436316
-4.183190145794866	17.56540290424019	0.7269133030347315	-0.4022025145133	0.08708722649927259
-4.207099313692599	17.371866069837257	0.7288055802011877	-0.40310863940010966	0.08785384746172017
-4.17345519997633	17.089831976884682	0.7246154489437698	-0.4042270617874441	0.0871856839128988
-3.3148310309893363	8.423923301546052	0.15415573629853352	-0.11352851067900291	0.00814118483409018
-3.3001926290874843	8.663118489326514	0.17723509846347837	-0.1308145699558893	0.008062425067804841
-3.2862287614074197	8.915212706658004	0.200703375086977	-0.14753916032417824	0.009272005609234617
-3.2794829862540458	9.153166440048345	0.22447627994869623	-0.16484862965392041	0.01032321205616767
-0.3805651487088481	12.953841366376702	0.5365579034264738	-0.35615251061545977	0.1485940087549955
-0.4307061904896281	13.36924122248353	0.5525392168421647	-0.3696217270832801	0.14415847921603706
-0.5075965103225141	13.744646939005303	0.5641492830146717	-0.3779906058800539	0.13993333841193278
-0.5977318219793605	14.096499370658435	0.5761873735922765	-0.3873815431526156	0.1350587950090737
-3.2676731937878696	9.605726412719452	0.2663143281305332	-0.19318164147742412	0.014921996676586407
-3.256429234120413	10.042692132374542	0.30573474991693944	-0.2195283512224134	0.019646269270259538
-3.268410707882346	10.416945356274994	0.33559293932018375	-0.23794738829213405	0.023356864990877725
-0.6591870284780542	10.31262568099423	0.4102680490299203	-0.2508969697158279	0.15807076759663233
-0.42285288091859907	11.258976825610697	0.46467403782904104	-0.2957429826281407	0.1602529068255577
-0.42939644071267913	11.215805729165236	0.462246030710794	-0.29363705904241405	0.1603015089551917
-0.6312573047807166	10.428088654680536	0.4176962978829995	-0.25728144784473145	0.15850104426647288
-3.2903234695987535	10.897386429199772	0.37613294489649013	-0.2638209673460795	0.02789667534186957
-2.987291544864133	17.386535233830127	0.6805706122586389	-0.41624476201446947	0.08973319281469298
-4.164359810315925	17.031866286091535	0.7235002921422853	-0.40418654943934806	0.08729254015269396
-0.7097934901376413	14.466809880080852	0.5882355162943497	-0.3963753953578437	0.12949569249515783
-0.8575672753041089	14.969271293498517	0.6013221478670685	-0.404193211808452	0.12317790699246892
-0.9532329287786547	15.217415294466539	0.6089681512226469	-0.4091835016023923	0.1192040161550749
-4.1386892518049425	16.602845789463966	0.7139535313842109	-0.4033127306289372	0.08508317322318554
-4.159558946386909	16.976159925336383	0.7221599409990784	-0.4037084317451677	0.08729128691801834
-4.083322820670365	16.225441788462653	0.7020653494661282	-0.40148624642339303	0.08273818050077639
-4.075875945060494	16.183223288394085	0.7006225630121296	-0.40114295279933426	0.08263024716597872
-3.9528003255732322	15.292784673108926	0.6616205828703897	-0.39270624980051777	0.07195321834435432
-3.9992067929440043	15.73055462668215	0.6821042899514309	-0.39808287061357517	0.07782682142173977
-4.068371905853679	16.139351008679608	0.6987044933264562	-0.40059587876185565	0.08223218426997736
-3.903746688804401	14.691009127397303	0.6311851746817179	-0.38271492054500345	0.0642081253659736
-3.86987704440043	14.375574603567006	0.6137251795393202	-0.3761561936079765	0.060816616913069735
-3.9256796422272324	14.820378173973397	0.638014443487572	-0.384708862000807	0.06570176962371876
-3.9497350317267026	15.228464150498013	0.6584044657561567	-0.3915632039086991	0.07114610226966746
-3.7268568443784513	13.894308007070336	0.5851403162858957	-0.367429173273253	0.05614303611611134
-3.698215854277132	13.779058127098043	0.578082562832342	-0.36497841093899536	0.05504819916362887
-3.6779639093146645	13.673870011895303	0.5712148559279822	-0.3619384784515764	0.054179332259908286
-3.571181750067259	13.33170586472178	0.5495905998265392	-0.3543416098187785	0.050918670476780455
-3.4835043026903465	12.977876322076302	0.5256523213694962	-0.3432700260890797	0.04884278645033292
-3.404126025364066	12.339701968592273	0.48368368692891517	-0.3240246814938511	0.04177263050633398
-3.3488293333994186	11.895449310153229	0.4504827771420469	-0.30583800832355634	0.038140282445354036
-3.300315153385468	11.14083500028607	0.3958067315191587	-0.2758910195382611	0.03025890302276593
-3.9511621749674837	15.271050023970451	0.6605702513576094	-0.39236905083824514	0.07174549106117133
-8.244373317370188	14.628658956740194	2.5122398196542967E-5	-1.9732233701650456E-5	-1.4898999989079991E-5
-8.208489142862772	14.204433859089825	2.4428411471321104E-5	-1.8961471487644978E-5	-1.4846620427356842E-5
-8.193734077492797	13.966873422743047	2.4046787813511336E-5	-1.8524786498383887E-5	-1.483124798542328E-5
-8.232676222944097	14.462837941075223	2.4848759491667968E-5	-1.9434598954438358E-5	-1.4876133193188954E-5
-8.19035693955016	13.837323106092928	2.3844699982472014E-5	-1.8277637405768965E-5	-1.483499108151224E-5
-8.113167709168138	13.369167772280294	2.3066870845286517E-5	-1.7413630603886896E-5	-1.472602519650642E-5
-8.077142174814208	13.181783020574018	2.2752981539812293E-5	-1.7056622940507E-5	-1.4676959126400462E-5
-7.967407351985131	12.816549861797377	2.211412888514782E-5	-1.6387552220481122E-5	-1.450599519560046E-5
-7.4202031915344335	11.241546128091116	1.9289011201003122E-5	-1.3452371126411537E-5	-1.3596650348762346E-5
-7.380855782333087	11.139150568907128	1.9098253603790792E-5	-1.3250205046110147E-5	-1.352797951439888E-5
-7.603903539139292	11.751642921695533	2.0208495435844314E-5	-1.4409966599013972E-5	-1.3907817995994117E-5
-7.696154479064555	11.994745340563997	2.0651852806259973E-5	-1.486076575456472E-5	-1.4066114279953348E-5
-7.744684776673163	12.145936214046198	2.0915256285495012E-5	-1.5135108974401885E-5	-1.4143617974402041E-5
-7.337783016568444	11.036160898112158	1.8900371472386805E-5	-1.3045315553907815E-5	-1.3450004090956283E-5
-5.478513842259125	7.328297301269693	1.1710873122762268E-5	-5.874100247402821E-6	-1.0066796687428635E-5
-5.496335515484936	7.350666297835906	1.1761834373866632E-5	-5.913872937082646E-6	-1.009937987621916E-5
-5.513292533723025	7.373441024034741	1.1812124122545966E-5	-5.958698934029667E-6	-1.01300779793006E-5
-5.7782594324877365	7.704138241466704	1.2613260217606693E-5	-6.5918109797588274E-6	-1.0651924919451606E-5
-5.226288884072366	6.97442447090005	1.0927917175703963E-5	-5.131241475474465E-6	-9.593454506983639E-6
-5.1320395346395955	6.880771446866525	1.0678320875597438E-5	-4.955957083146949E-6	-9.41379440976129E-6
-4.981658732436152	6.746084424883188	1.0280546795863384E-5	-4.669185984669123E-6	-9.113122866366092E-6
-4.872230788355059	6.663668971542325	9.996770367457955E-6	-4.496938787294912E-6	-8.888514376077178E-6
-5.95993806317256	8.088641025459268	1.3317646299780649E-5	-7.410649478032629E-6	-1.0969452276715733E-5
-6.156106083074739	8.43849134717127	1.3998039300943112E-5	-8.05753381959106E-6	-1.1321771008396219E-5
-6.3622803987511345	8.893710900037291	1.4839518897224933E-5	-8.979459798890466E-6	-1.1685956540311921E-5
-7.037730777065047	10.279206689455364	1.7495793621697443E-5	-1.1600101975110685E-5	-1.2912468631787172E-5
-6.511291309796823	9.166024915663732	1.537466938633411E-5	-9.457259335717656E-6	-1.1963906283730857E-5
-6.961309529005052	10.091919377967345	1.7152712427277305E-5	-1.1248464407504968E-5	-1.2780072753282048E-5
-6.976746835639336	10.11701394282087	1.72022000264336E-5	-1.1291160235849297E-5	-1.2806607938751085E-5
-11.149672852779776	19.026028297048256	0.15593121543770774	-0.04003698809121803	-0.0886331522123678
-11.177286946315288	19.099277703541333	0.15686608421716086	-0.04148962246931119	-0.08903282180612972
-9.18227086019565	22.941744559833715	0.14816573678416634	-0.10526876728394136	-0.055471804069311015
-8.933979733519063	23.042297787756027	0.1446938303082542	-0.10685211903200953	-0.05065592018472731
-9.497726748011418	22.723004536194928	0.1512995168816802	-0.10147636320723592	-0.06102428285517619
-11.201816179455392	19.362671115833425	0.15823316153908212	-0.04605693311272779	-0.08901888887771348
-11.022193536741858	18.71762456011473	0.15207303314221898	-0.034347642967020205	-0.08689740163318117
-10.948655511422155	18.634752597804788	0.14980868258179286	-0.0324953438911673	-0.08561283764301673
-10.739200803101152	18.414265673982754	0.14375512096395232	-0.027981588130122626	-0.08212699434260178
-10.426129079411938	18.242868662510936	0.13413504437808174	-0.023665470132370105	-0.07630076088316619
-10.351495060601314	18.19934593348884	0.13185644285157083	-0.022687722883749838	-0.07490678283737233
-10.276659955502009	18.164399203559437	0.12959273015931363	-0.021836172120074222	-0.07357681553036219
-10.051706148564318	18.092298620546728	0.12240166954767608	-0.019760885572621033	-0.06908111238092586
-11.220597943108505	19.547650220008503	0.1591895552785418	-0.04922556005970754	-0.08898942774420623
-11.213232813518047	19.613678726955158	0.1592640277772608	-0.050175143501859865	-0.08883997856562438
-11.167862918473158	19.983763373685665	0.15982975995495516	-0.05644025110317399	-0.08760369217402375
-11.119734753615504	20.180895538942224	0.15986956594696994	-0.05937489626167293	-0.0868823134426202
-10.889962382093142	20.81510177874138	0.1590204199332777	-0.06950433738364972	-0.08296328767193359
-10.989883259185685	20.57314650704364	0.1594542285934775	-0.06587739619673258	-0.08444428095352967
-10.670647697607485	21.25443563231954	0.15814365974756103	-0.07667256803432794	-0.0794279212575614
-8.656589193032165	23.077778160673812	0.13956025543041084	-0.1070193565147624	-0.04566330759624336
-8.262164632393056	22.97490850022338	0.129992653940487	-0.10391771262416662	-0.03783510167308356
-8.093510801985081	22.896766634500132	0.12547983137756547	-0.10198912244140174	-0.03482134964269102
-7.68989912608717	22.564207698669875	0.11272749798981435	-0.09389780403861636	-0.026948579617393435
-10.61906467426591	21.352055718189742	0.15794137977288084	-0.07813524365275801	-0.07874582489683205
-9.936768220586934	22.310409278173573	0.15497431147172663	-0.09438759849094658	-0.06837346942507831
-9.627937960973474	22.62487940796674	0.15272512331597612	-0.09987628801106654	-0.06318080579941816
-9.573169961095976	22.676544366109272	0.1522570359010617	-0.10074168449295207	-0.06231921376106297
-10.134279956953314	22.058148587414195	0.15570682575247768	-0.08987313605919456	-0.07160853238259596
-10.304582249602808	21.836678921374176	0.15671646556163715	-0.08623303475151181	-0.07409722370352706
-10.555587977067566	21.45179651669559	0.15759922668170084	-0.07965811461273603	-0.07792987232279319
-9.871150253323467	18.04329134881533	0.11676948213444713	-0.0183420176839521	-0.06572370230975301
-9.4491510421968	17.986087424675254	0.10234271085392059	-0.015474760355703082	-0.05708628300275331
-9.39405468440286	17.97674307009461	0.1004907648783355	-0.015136080734586005	-0.05601387646779127
-9.318824933668623	17.968766098777905	0.09777067753598104	-0.014657079276701335	-0.054457783479505986
-8.866655676614846	17.930756511797174	0.08153315543594059	-0.012073994101640919	-0.04487436120291025
-7.460370084706861	22.326890903804703	0.10511491091877606	-0.08876456273430092	-0.02320129616936309
-7.181921823170052	22.004421546653404	0.09501821822911372	-0.08097564996852415	-0.018191932171369406
-6.980050576019263	21.793148493492453	0.08848141663987907	-0.07643577790601744	-0.015056681094728033
-6.576542696581086	21.409318391621486	0.07610215326135104	-0.06730410944341993	-0.00819836159831769
-8.591810565175942	17.924390418426363	0.07085748533309529	-0.010400141555863586	-0.03885456869652495
-8.160987566235585	17.895824611247768	0.05246278153804563	-0.007629179266885701	-0.028527621331390505
-8.427526747689353	17.911776804777684	0.06397235467110907	-0.009375587430186783	-0.03500482964989647
-8.540982568507179	17.920050757602066	0.06890548898048754	-0.01011652436465501	-0.03775507982681193
-5.864615339578987	20.755750631962357	0.05729531190932856	-0.052529171661611335	0.003441319534464639
-5.543802938210256	20.38074487517408	0.048309265805542484	-0.043870704337725976	0.008389031968027599
-6.504364858334945	21.34437545298176	0.07412686892855735	-0.06595611932868856	-0.007148914125123145
-5.970918121132899	20.87023242852833	0.060176307874553484	-0.054821439126980814	0.0020115655980346087
-5.171797381464162	19.89737251545445	0.03859009355595492	-0.034535878903371765	0.01199874193954751
-5.0245480447987125	19.683822661130662	0.034477357006705865	-0.029899804434661236	0.01361993457219587
-4.900152014728899	19.401774462066626	0.0301882914992341	-0.025188866437015046	0.013589616821366945
-8.045165203849148	17.895237150670994	0.04581972258234227	-0.00660565732377431	-0.024721935378353634
-7.828330068792466	17.887207984644846	0.03258729853957565	-0.004884581955141789	-0.0174978259580695
-7.588389628929521	17.819549385161938	0.007720829875457331	-7.93275643275567E-4	-0.004210272039147797
-4.683175416995011	18.92056128922509	0.023401725762725884	-0.017728896301123797	0.014302906179665667
-4.557131527726211	18.533459102138394	0.019323112790253123	-0.013859590071647701	0.013085514763802875
-4.377707594286538	17.57417867700677	0.01004875061473004	-0.005627397379868112	0.008231749553882808
-4.375950900357417	17.526057226949376	0.009503750316320683	-0.005211213096043847	0.007863170108480512
-4.484941864981501	18.19838652331461	0.015251659528348775	-0.009769904390225383	0.011636025628411302
-4.372825752777866	17.497105804998277	0.00926921261631063	-0.005090383942523242	0.007662345775266656
-4.260063754969469	16.957122878843833	0.0067072824859173204	-0.003299078222154776	0.005426736178163813
-4.2543796491463395	16.88173839584814	0.006290667846710158	-0.0030909093596483946	0.005050099660020235
-4.172479120773178	16.325671413989923	0.00466276654300854	-0.001997972959991527	0.0035123224351346826
-4.151871519508384	16.155447405066244	0.004142103470139719	-0.0016353222324418022	0.003014463579613028
-4.144035245207647	16.121454065378032	0.00409843495520169	-0.0015955419553881918	0.002963773641370437
-4.072421898747817	15.289956430567175	0.0024083314053261803	-5.644370017503719E-4	0.0014831007288744823
-4.095328121705499	15.489697359268533	0.002720416062134918	-7.563954034062591E-4	0.001713978298368659
-4.118480058777639	15.68595857984359	0.0031713800906864043	-9.990310415437717E-4	0.0020960936967251054
-4.140149876500907	16.06180723438685	0.0039736363572527985	-0.0015232160689005905	0.00285760396694232
-4.179593610389492	14.862900564725685	0.0015979968103912547	-1.5330873090847077E-4	9.238490248326772E-4
-4.129583690004605	15.034457843656845	0.001914659711460601	-2.862843132240008E-4	0.0011438378840557771
-4.332504046130264	14.727261534199787	8.429300093532448E-4	-1.2791483312895447E-4	5.102650390964549E-4
-6.864381120883843	17.824925970386563	3.0140732469088515E-5	-2.5457288252390124E-5	-1.2653849481864268E-5
-7.111456277637915	17.862901719600874	3.031644067058862E-5	-2.5537792687151527E-5	-1.3135427822747578E-5
-7.361730330183262	17.815658423143518	3.032411672357847E-5	-2.5439261274724537E-5	-1.3621502238225056E-5
-6.699631952192596	17.790187728061333	3.000060661637262E-5	-2.538625817701364E-5	-1.233435922034856E-5
-6.471535900809904	17.65611081898578	2.963214000953234E-5	-2.5110198938805325E-5	-1.18940436349035E-5
-6.01856299486931	16.965651538393175	2.803503033473115E-5	-2.37795794278713E-5	-1.10388095151914E-5
-6.018217814642384	16.964954947243214	2.8033472841639223E-5	-2.3778253915277762E-5	-1.10381601361634E-5
-6.192614293475787	17.31914560580889	2.8823465131203578E-5	-2.4446081481561735E-5	-1.1364222919967257E-5
-6.358826975092747	17.562077889890872	2.9393606931322835E-5	-2.4925023569867523E-5	-1.1677957879675825E-5
-6.018066056155799	16.964687362149334	2.8032878537926515E-5	-2.3777761158206698E-5	-1.1037869030828122E-5
-4.908304538333134	14.969355025422521	2.3700323110341204E-5	-2.0199706646106472E-5	-8.960719483957308E-6
-4.894965705707698	14.956384548239772	2.3669522749629557E-5	-2.0175792025419905E-5	-8.935867263073992E-6
-5.522668475480044	15.89108446419409	2.5743590616571777E-5	-2.184991960430734E-5	-1.012387050300618E-5
-5.590293973325887	16.02332329799043	2.6025859997923687E-5	-2.2082376228008898E-5	-1.0250617042956362E-5
-5.62503595550961	16.102423683804165	2.6191813469471146E-5	-2.2221050826368386E-5	-1.0312535187376294E-5
-5.79838945170203	16.47567517825189	2.6985771891805668E-5	-2.2889465908103415E-5	-1.0634477094639172E-5
-5.818300420163335	16.518599132988257	2.7076083677334087E-5	-2.296549076948936E-5	-1.0669434555604082E-5
-6.016563718580136	16.961325465432818	2.802566751564204E-5	-2.3771658614444022E-5	-1.1035085470316016E-5
-4.911331118979538	14.97328547513143	2.3709346340625405E-5	-2.020688478011354E-5	-8.966558401179127E-6
-5.0735700023776875	15.16993664121582	2.4161466140129186E-5	-2.0562618370779743E-5	-9.27469837958684E-6
-5.223708594183212	15.375437594116095	2.4622989433345923E-5	-2.0934009849401547E-5	-9.557427580613577E-6
-5.2244114000787105	15.376332166246335	2.4625008469398853E-5	-2.0935610367037435E-5	-9.558739948566736E-6
-5.424504479191739	15.698092793846305	2.533090993515876E-5	-2.150692455123807E-5	-9.937674580239433E-6
-5.22565127061393	15.37825402853767	2.4629205767836158E-5	-2.093901887582612E-5	-9.561036968111293E-6
-4.7077301313837365	14.774519111724057	2.3238670843135745E-5	-1.983993622928609E-5	-8.588526529860385E-6
-4.675015183440867	14.74800878513003	2.317664933872619E-5	-1.9791586150809775E-5	-8.530041896679378E-6
-3.7658512309524754	7.028045440845924	8.675057032387945E-6	-5.421322617274102E-6	-6.7290624214594735E-6
