# Supplementary material for: Thyroarytenoid muscle fiber orientation regulates the ability to modulate vocal fold vertical thickness
Source: PLoS One. 2025 Dec 4;20(12):e0337735. doi: 10.1371/journal.pone.0337735 (PMC12677544; doi:10.1371/journal.pone.0337735)
Supplement: S4 Data — (ZIP) [file pone.0337735.s004.zip › Male/contourA9TA5.csv]

% Model	Angle8.mph
% Version	COMSOL 6.1.0.357
% Date	Dec 14 2024, 04:17
% Dimension	2
% Nodes	720
% Expressions	3
% Description	Line
% cpl1x	cpl1y	Displacement magnitude	u	v
-11.968005616002486	39.650844643500406	1.0113419702663033	1.3581402225048105E-4	0.14737688992716869
-12.100925229184412	39.521184251215715	1.0099338735907033	1.3509315694594718E-4	0.14738543744570895
-11.810234379374002	39.74293127707726	1.0123399071709638	1.3632829881675673E-4	0.1473704682139317
-11.76596306338081	39.775513356632324	1.0126939100743244	1.3650968155269733E-4	0.14736825989981064
-11.47739948826791	39.862189693672036	1.0136349953639434	1.3699236215790255E-4	0.14736143624546288
-11.258980847445656	39.857881496438054	1.01358646577047	1.369678733338384E-4	0.14736048647707992
-11.716143543792246	39.796222579001906	1.0129183744467003	1.3662560376098243E-4	0.14736673581895826
-11.163938214941039	39.85365079891891	1.013541170405053	1.3694212082774075E-4	0.14736021478985287
-10.796207435616262	39.85090503287166	1.0135110655916224	1.3692000280551874E-4	0.14735834453435906
-10.709496869932108	39.85039381204079	1.0135050771143512	1.3691490830017764E-4	0.14735789612309258
-10.37169574884199	39.850036177539195	1.0135009363486494	1.3690479110375485E-4	0.1473560506107985
-12.13512273325702	39.460672833157	1.009277093922384	1.3475720336803394E-4	0.14738927148935527
-12.240660142730178	39.24849072022055	1.006975246591407	1.3357817834525065E-4	0.14740263442368245
-12.227325367848685	39.08705965880899	1.0052221226076714	1.3268423570895246E-4	0.14741228308796073
-12.205740642978935	38.979124391808504	1.0040513476485537	1.3208625999392668E-4	0.14741866378059884
-9.681369688821853	39.850002288818345	1.0134958438834676	1.368875572194201E-4	0.14735224413127757
-9.209886193231677	39.8500022888185	1.0134972527063721	1.3687292989040018E-4	0.14734964502699674
-6.503691158131879	38.96454001876737	1.0038764321497329	1.3197122479265412E-4	0.14738823135028123
-6.587351156296421	39.29642873129991	1.0074807071700713	1.3379473526131474E-4	0.14736864785931075
-6.771159512318912	39.57700815680421	1.0105254543954791	1.353384975157996E-4	0.1473527141188829
-6.814129999907874	39.651652838586976	1.0113360051871936	1.357489665828222E-4	0.14734844247248258
-7.229593906641747	39.84203493583536	1.013403265252927	1.368000834678876E-4	0.14733923275400032
-7.181795837296288	39.83706132882147	1.0133493100085165	1.3677229872773706E-4	0.14733926996456337
-7.033567159296577	39.76166368437849	1.0125296333207001	1.3635656357943436E-4	0.147343007123394
-7.6946177519140235	39.85300356006798	1.0135241925027056	1.3686245882981064E-4	0.14734112630609686
-6.488283836647731	38.91091546805024	1.0032946909414255	1.3167554871197323E-4	0.14739138446650113
-10.243595360807257	39.850002288818345	1.0135007066585202	1.369000876507134E-4	0.1473553453922768
-9.730298368089413	39.85000228881833	1.0134962785993622	1.3688865703768697E-4	0.14735251368344085
-9.743014193148053	39.85000228881833	1.0134962383852073	1.3688911673615493E-4	0.14735258377178503
-9.085341826788042	39.8500022888185	1.0134965636949242	1.3687035322680006E-4	0.14734895855544253
-7.779783738995952	39.851154726690396	1.0135056385527328	1.3685203258093775E-4	0.14734170655027012
-7.886706964608754	39.850916601280545	1.0135017079480917	1.368533312680472E-4	0.14734230941883478
-8.209330570361047	39.849987794146756	1.013497422126461	1.3684938885515226E-4	0.1473441382436404
-8.699211804792647	39.85004545472901	1.0134999342548212	1.3685826412818976E-4	0.1473468300418749
-8.427966558711145	39.8500350871401	1.0134962865469568	1.3685502863780232E-4	0.14734533763696803
-12.152615457473026	38.61822056218743	1.0001334363184466	1.3009325604242784E-4	0.14744010606597927
-12.150457207342695	38.60568225439725	0.9999974980733068	1.3002398838736913E-4	0.14744084919376005
-12.146591986235311	38.58859764700979	0.9998120206284125	1.2992992537423287E-4	0.14744185673041507
-12.074238696384148	38.24828133015453	0.9961212215402662	1.2805268265743042E-4	0.1474619511771259
-6.441829287929373	38.514252064367554	0.9989914668512392	1.2949325187046738E-4	0.14741508005374832
-6.4796557750756225	38.830935381536946	1.0024258899271956	1.3123601678158634E-4	0.14739616658545074
-6.431316994593285	38.355730965701305	0.997270587591036	1.2862482991602694E-4	0.14742459503835653
-6.415000660473024	38.12021737547059	0.9947161276396286	1.2733114131795382E-4	0.14743872487181486
-12.006552716049852	37.91928976266428	0.9925491333176899	1.2624501486104518E-4	0.14748139093780838
-11.966773292852782	37.7322909897182	0.990521502259019	1.252174616674377E-4	0.1474924324533369
-11.899335717233097	37.41624344712912	0.987091311188781	1.234875912401841E-4	0.14751109333290277
-11.86072968481382	37.23337054820751	0.9851087017375987	1.2248453148669354E-4	0.1475218930133933
-6.405495081109018	37.81045524455644	0.9913530001799893	1.2563594267883815E-4	0.1474573768194522
-6.3802834672144035	37.49850283645258	0.9879706481949548	1.239282979331525E-4	0.1474760756520746
-6.34327199449609	36.990127261889924	0.982452797262994	1.2115827616689416E-4	0.14750657090567693
-6.3346776499635205	36.89181710192548	0.9813880820033062	1.2062176409979842E-4	0.14751245986645933
-6.327277488709939	36.80573234114482	0.9804554854135277	1.2015503761775055E-4	0.14751761837532357
-11.839379859361392	37.12464213602315	0.9839278469766763	1.2189051192110552E-4	0.1475283234688503
-11.66031709327127	36.191536938073696	0.9738074054553802	1.1681226951683227E-4	0.14758352871045238
-11.619905720758748	35.962379473002436	0.9713258620774025	1.155688671497849E-4	0.14759710536372134
-11.730360249335298	36.58305483766412	0.9780594686797988	1.1893447508460898E-4	0.14756033679313676
-6.248695444183289	35.88284413383002	0.9704549233739719	1.1514012327045871E-4	0.1475729133148752
-6.190644674951313	35.36621719878445	0.9648510007938622	1.1236425510838413E-4	0.14760380008491336
-6.146329446134891	34.860882297696094	0.9593742030159937	1.0963411455075238E-4	0.14763407043086343
-1.0600869276340483	18.316100001774196	0.7805209083588128	2.603279937952455E-5	0.14860773887641793
-1.0459016161732135	18.37692181363064	0.7811752248657451	2.632804330494033E-5	0.14860400156886439
-1.1744205707972624	18.153797557800345	0.7787727351444075	2.5245234787535828E-5	0.14861808218342704
-1.311326192584243	17.97535615877772	0.7768519246965478	2.4379296497729978E-5	0.14862950885978116
-1.386335587551091	17.922671465764726	0.7762841771225862	2.4124220688790018E-5	0.14863304995996346
-1.650548821745367	17.757514160475903	0.7745080889369715	2.332470473106146E-5	0.14864429155053455
-0.9718149006219283	18.630446296863695	0.7839071543323604	2.7559825150952643E-5	0.14858835043510232
-0.9542349860686515	18.852537320770427	0.786298144377763	2.8639134511711555E-5	0.14857486857679023
-0.9467123425971604	18.932059856972355	0.7871555600056728	2.902609312493182E-5	0.14857003527130327
-0.9488912973033679	19.009058522305217	0.7879848391993617	2.9400946729684194E-5	0.1485654009781893
-0.9602591937381534	19.185733594449147	0.7898893693362933	3.0260302015118425E-5	0.14855479908590108
-1.0005126263859143	19.36574217623491	0.7918275543495154	3.113588195318903E-5	0.14854413565585423
-6.05347281998843	34.07388368729615	0.9508576181994429	1.054309541436479E-4	0.1476810953491013
-5.779746191862431	31.198536783186327	0.9197045769364922	9.023418175574063E-5	0.14785325441304648
-5.81260308842713	31.6601371096856	0.9246905757136741	9.263959466938255E-5	0.14782555190412705
-5.898916358898413	32.61341104261303	0.935032006434496	9.7673120896437E-5	0.14776845463529492
-5.976331308258205	33.33624786626052	0.9428494258980673	1.0149111354839613E-4	0.14772521875538822
-11.555172919712001	35.57995576034233	0.9671797393247759	1.135111735099257E-4	0.147619776240485
-11.427224513094306	34.824469013294944	0.958989281429098	1.0942610164723408E-4	0.14766456415401963
-11.302991741507174	34.01939293201957	0.9502605954068477	1.0512151825512717E-4	0.14771235353260898
-11.26269403333529	33.74326682230424	0.9472754839307704	1.0363619380968259E-4	0.14772875611302352
-10.87492360433819	31.536162433666846	0.9233646943764826	9.19588790220923E-5	0.14785953576911307
-10.79808267178972	31.096982410679725	0.9186129247851901	8.969404360145396E-5	0.1478855603707246
-10.515617328365707	29.431210118152052	0.9005895853672519	8.099029878686451E-5	0.1479843227215536
-11.095255333576779	32.78560916869341	0.936883835227057	9.856794679277995E-5	0.14778550760158252
-10.374607869233792	28.677418549364212	0.8924233560486765	7.714602559913509E-5	0.14802894906078407
-1.9007542873442729	17.670028077820447	0.7735659690755625	2.290285224400489E-5	0.14865077994203868
-2.0779141835942943	17.606247817656115	0.772880109178399	2.2595645001426763E-5	0.14865548532968453
-2.421704394542373	17.610906476909	0.7729305032061085	2.262287262758796E-5	0.14865686798907565
-2.5268901597962445	17.60827853304663	0.7729025853136001	2.2611733745957542E-5	0.1486575358127419
-1.0157099330243569	19.441588102125813	0.7926454301455939	3.150538206402087E-5	0.14853963415914495
-1.1062328150339649	19.65851365771074	0.7949826826283088	3.256063259735242E-5	0.1485269873905613
-1.0950141199455286	19.63861486947969	0.7947682560194795	3.246381050829587E-5	0.14852813334507195
-1.0936631912571904	19.634142492606518	0.7947200161401535	3.244198444263165E-5	0.14852839657907715
-1.2019485900933222	19.823967402584525	0.7967668835625205	3.336555315416767E-5	0.14851747094374604
-1.2626663164006444	19.90610167368628	0.7976514708298417	3.376401236390552E-5	0.14851280997276833
-1.3479656887537845	20.02184186709379	0.7989003640866845	3.432639260101455E-5	0.1485062410691109
-1.3818036936806772	20.069240413165744	0.7994111722142828	3.4557383659839204E-5	0.1485035456374652
-1.490043238491493	20.21081153288452	0.8009385253713933	3.5244560120057774E-5	0.14849552920157846
-5.495158991359491	28.68268136418761	0.8924566522629696	7.720675495084634E-5	0.14800369604031
-5.507477156915547	28.790577524822243	0.8936195695833922	7.775434105889456E-5	0.14799724221923916
-5.640376413522405	29.93509919763994	0.9060191906594229	8.365999219172165E-5	0.14792881707942093
-5.66674537726079	30.200894570944342	0.9088885512719407	8.502454307779375E-5	0.14791290187382752
-11.232964758328787	33.56280133293661	0.9453169484622413	1.0266557062056642E-4	0.147739460795078
-9.890707351552885	26.584105713780335	0.8697705389054786	6.650016433775929E-5	0.14815244129591837
-9.499209611630052	25.463046361573806	0.857654897299674	6.0912901610219266E-5	0.14821794763707027
-10.251371607480321	28.08873461337165	0.8860515609986388	7.410181578737868E-5	0.14806373707673573
-9.949856872037069	26.81141811544305	0.8722310179378288	6.766118830878981E-5	0.1481390622389719
-9.409620206466	25.28683176907262	0.8557433395876599	6.0028758533703475E-5	0.14822810925910307
-8.975776833099328	24.413789608181347	0.8463358442168326	5.574340105104321E-5	0.14827853855009113
-8.450931047688341	23.67686534172989	0.8383508612875896	5.211170897141847E-5	0.1483203462954997
-8.315280225053407	23.486682331666373	0.8363045293783742	5.119310874681854E-5	0.14833114631116928
-8.109310669822081	23.245736403988893	0.833698458966149	5.0029495146364636E-5	0.14834466925706336
-5.04821833795282	26.35030357792787	0.8672356587405757	6.536791077253867E-5	0.14814229909722004
-5.072511135861281	26.457154341834364	0.8683862431399512	6.589363103900243E-5	0.14813596231040957
-5.319014801988768	27.6151602307035	0.8809078405289157	7.174719172190403E-5	0.14806726725694963
-5.298549699956672	27.508324942348306	0.8797556153720225	7.121447345624171E-5	0.14807361854729195
-1.6547952866665352	20.435138707303928	0.803355600099455	3.633380704735449E-5	0.14848279366211461
-1.7068462026965912	20.505043732104994	0.8041101236640134	3.667450970197397E-5	0.14847882883000751
-1.8328638043067826	20.675856534446993	0.8059513325196161	3.750472228539242E-5	0.14846913386567376
-1.9146876228856835	20.78271581099791	0.8071047183880162	3.802351710540865E-5	0.14846308331065122
-1.9589596542270868	20.838178803681924	0.8077021073246228	3.829104750763689E-5	0.14845995096007242
-2.2267902915590323	21.173727916983232	0.811328311863081	3.992535858219858E-5	0.14844100326938298
-2.4765836027203294	21.524027437877677	0.8151001928445025	4.162529781462024E-5	0.1484210742962641
-2.510632075597485	21.56945277354053	0.8155915203569224	4.184794498532878E-5	0.14841849906623011
-3.4170539347823667	18.323036770820913	0.7806006858275212	2.608533290501517E-5	0.14861872844251145
-3.3613588547056894	18.26201824120377	0.7799437351851642	2.5789771229051637E-5	0.1486221410392783
-2.8302006677410443	17.7685842180935	0.774627847613456	2.339288191558299E-5	0.14864933335834174
-3.0213186080937637	17.882690433716814	0.7758571915615604	2.394864954715796E-5	0.14864337430299498
-2.9853774190574067	17.85333337493745	0.7755416158197377	2.3806123541029276E-5	0.1486449720643066
-4.904236518511963	25.91960781073081	0.8625709819661623	6.323142587882563E-5	0.14816759957618542
-4.723668736196532	25.314951331292864	0.8560449080228327	6.021214797742462E-5	0.1482032186870948
-4.604679940346854	25.051089745874435	0.8531850855536331	5.88918499776137E-5	0.14821855748267976
-4.281370486848969	24.383328411417228	0.8459896973615972	5.5613723409122614E-5	0.1482573006194837
-3.2125741016240386	22.611557155864187	0.8268376793511976	4.6924711811915596E-5	0.1483590184033249
-3.272014261258436	22.70654698603269	0.8278606616824511	4.738536289954956E-5	0.14835357335841984
-2.5518384799861815	21.63096481182497	0.8162548612982343	4.214983698488435E-5	0.14841498807350234
-2.8735384712196232	22.08009398368013	0.8211068211709283	4.43359155279822E-5	0.14838944800377868
-3.1756044296995665	22.556944434453374	0.8262470407427	4.666065631630372E-5	0.14836213531838094
-4.545571876999899	19.652622560032107	0.7949301426284627	3.253336429895533E-5	0.14854400382123464
-4.424895516455141	19.524062222800467	0.7935451265060898	3.191333588510632E-5	0.1485511801668713
-3.958958611653594	19.00470136406695	0.7879447760360004	2.9391695830213737E-5	0.1485802412094303
-3.8782730930382083	18.915322300283425	0.7869833401177502	2.895970172556546E-5	0.1485852449760266
-5.025563667731989	20.107549344377823	0.7998461276347762	3.4752455942410206E-5	0.14851890644403176
-5.277731362781373	20.350988119887234	0.8024629002429609	3.592256046129799E-5	0.14850543031558486
-5.606549304112775	20.6598148798465	0.8058028702159328	3.7435462537733134E-5	0.14848841669099783
-6.131048509468386	21.17349677678001	0.8113322022459013	3.991812921140225E-5	0.14845996118906468
-7.17416985769136	22.198608654304337	0.8223907706835702	4.490083599176334E-5	0.1484032086640013
-7.6413332318231895	22.67125431062098	0.8275121532116946	4.72195476006392E-5	0.14837700252219982
-6.9150129554945305	21.927639425126234	0.8194787174781818	4.3598625812040615E-5	0.14841830238462317
-6.31895859009996	21.343154735881807	0.8131726472293161	4.0755050733799044E-5	0.14845065571919044
-6.618255579081206	21.642875823077	0.816395487581794	4.2217958748257494E-5	0.14843403832537697
-3.6680004015474728	23.30103040805593	0.8342902622511512	5.028354515872992E-5	0.14831962549758607
-3.83446762916781	23.580833568731567	0.8373089430353691	5.1670617494909885E-5	0.14830355724826166
-4.071443328978513	23.987709649252928	0.8417078320678488	5.364376078703756E-5	0.14828014487047303
-7.640251545310057	17.586782544931808	3.345947246595647E-5	-2.7901895174350427E-5	-1.575942418901817E-5
-7.509356374993602	17.79911102953117	3.394054465305087E-5	-2.8372609992225428E-5	-1.557582871470521E-5
-7.6989388334005735	17.4903691638282	3.325500611458812E-5	-2.7700316310874638E-5	-1.5844828848422672E-5
-7.762103216471637	17.30759444679789	3.28705978709933E-5	-2.731664314005469E-5	-1.5928185421480003E-5
-7.821162534822876	17.152686250634986	3.255887180791832E-5	-2.6997996434589214E-5	-1.601281057789584E-5
-7.87221896818102	16.9473112831706	3.215724223448103E-5	-2.658546224996921E-5	-1.6082154661206293E-5
-7.921170402924522	16.753942907049066	3.178263029762536E-5	-2.6196600892644132E-5	-1.6149592948115457E-5
-7.9783869673286425	16.470761822820492	3.1257641143836504E-5	-2.5643519425395597E-5	-1.6228954967698494E-5
-8.003886469325913	16.357472230499454	3.104937038267178E-5	-2.5419880936891145E-5	-1.6266243827149534E-5
-8.041803974825056	16.197407590250943	3.077614805436242E-5	-2.5112820219684523E-5	-1.6331147980464816E-5
-8.11957094103931	15.808141817188318	3.010554959423789E-5	-2.4368984806699606E-5	-1.6457279610757144E-5
-8.094241908274963	15.975737091845481	3.0390619533331028E-5	-2.4685107073019947E-5	-1.6414709956823005E-5
-8.149959289733443	15.594634263864748	2.9742582689339536E-5	-2.396208586842491E-5	-1.650825738392549E-5
-4.487015489615116	14.591722761896559	2.5678158427010128E-5	-2.191462148212034E-5	-9.28730148804313E-6
-4.416731324563106	14.512870608922288	2.5487320087649035E-5	-2.175880526584413E-5	-9.147853508838586E-6
-4.329055028394281	14.412978776001905	2.524048328758146E-5	-2.1556349011782435E-5	-8.969912831160568E-6
-4.19303203891211	14.248275933735142	2.4840638433823023E-5	-2.1227536578841836E-5	-8.695168102771934E-6
-4.178965322518646	14.23024927967746	2.4796209332053185E-5	-2.1190750959804248E-5	-8.666057749298737E-6
-8.208595369810979	15.125877972768416	2.9001559001484664E-5	-2.310713753576983E-5	-1.6624900915046455E-5
-8.250106284083648	14.883579494882824	2.865272147329017E-5	-2.268769627437049E-5	-1.6701358316037795E-5
-8.184763342662869	15.304083214581624	2.9278610454550333E-5	-2.3427334732379653E-5	-1.65800734508344E-5
-8.194040568253598	15.203367992185502	2.911350777649328E-5	-2.3241680259799625E-5	-1.659779485709302E-5
-4.009503675450382	13.95499929048619	2.4149229093776232E-5	-2.0645227126008308E-5	-8.319574837440014E-6
-3.967321215997023	13.879167246534847	2.3967601980678853E-5	-2.0490739603295205E-5	-8.229838868106921E-6
-3.8768075373306097	13.684183745503944	2.3509188805966502E-5	-2.0101551043475725E-5	-8.037087981525566E-6
-3.8285567068758617	13.577304042901428	2.3261737714546277E-5	-1.9888986357689573E-5	-7.936083179303599E-6
-3.679175518096213	13.165512678706849	2.230709588752869E-5	-1.906424968950102E-5	-7.611036040444807E-6
-3.5952780276413945	12.848827743115857	2.1577590320390423E-5	-1.8433373216493478E-5	-7.419259159486939E-6
-3.8035301168690907	13.511178334388502	2.3110438147376484E-5	-1.9759950572921983E-5	-7.883275369092626E-6
-3.5706258476984103	12.751547870197772	2.135079258906654E-5	-1.823308427506253E-5	-7.360975642892318E-6
-3.536337058362929	12.508568926206657	2.078709963155867E-5	-1.7736869575821134E-5	-7.2668700564968615E-6
-3.4943523373487664	12.217884679130231	2.0121133921475637E-5	-1.7148357362075498E-5	-7.156101962780936E-6
-3.476217738039166	12.051206781698731	1.974052073956525E-5	-1.681532939011405E-5	-7.104676846382382E-6
-3.4381043775288846	11.707787309160882	1.8937667848143783E-5	-1.6094883035241952E-5	-6.990014279857633E-6
-3.4175141432913065	11.442487558596586	1.8331968199917047E-5	-1.5555127643686463E-5	-6.9249793306679625E-6
-3.390535492772293	10.959938069747185	1.7219676786549816E-5	-1.4545448187719577E-5	-6.8219579543562525E-6
-3.391605607580326	10.637069694303245	1.648671578160081E-5	-1.386642566571748E-5	-6.793248455016503E-6
-3.3957072198915474	11.125983907025887	1.7593151280415548E-5	-1.4884320459916736E-5	-6.846141339560702E-6
-3.3933099091125833	10.454525891479044	1.6070976885123938E-5	-1.3476566329263693E-5	-6.777586485468818E-6
-3.392748642497309	10.363320317554606	1.586229624362914E-5	-1.3278659071409516E-5	-6.767408458025535E-6
-3.3881777990103163	10.052022617744685	1.516263669157411E-5	-1.2618056633338962E-5	-6.7342488366004154E-6
-3.379931059854188	9.65560915900371	1.427649469555597E-5	-1.1769884041597172E-5	-6.692272474088585E-6
-3.38003327420144	9.645525660619372	1.4254593973176827E-5	-1.1748845966135934E-5	-6.691965915837039E-6
-3.380411775956053	9.63612711841371	1.4234981395049898E-5	-1.1729477996556725E-5	-6.6925027750172035E-6
-3.4070943292007656	9.209820550583608	1.3333249659365151E-5	-1.0813864285795025E-5	-6.7258086567921114E-6
-3.4177904844649305	8.97279793026408	1.2851973835948963E-5	-1.031337761442217E-5	-6.748063909057261E-6
-4.670507470987797	6.528342318175511	1.0847656219314422E-5	-4.959878422350451E-6	-9.611748139318401E-6
-4.472672713765167	6.53165408154053	1.043295144247344E-5	-4.982465589051532E-6	-9.139103465558622E-6
-4.296096768007061	6.564113874181485	1.0166100681300245E-5	-5.082423984808781E-6	-8.771790038827522E-6
-4.1907677441120486	6.6201318525786546	1.0021808531305858E-5	-5.232176839832653E-6	-8.525287024877797E-6
-3.42823364007561	8.77881073484247	1.2450421351114631E-5	-9.889841380862305E-6	-6.761379043575812E-6
-3.440421539484517	8.631632878187974	1.2163407263385585E-5	-9.57581792753424E-6	-6.784887400393985E-6
-3.510174069952668	8.051882576425108	1.1111393595348346E-5	-8.353442155007162E-6	-6.933544784516041E-6
-3.4654247941708625	8.41479710425795	1.1760603021725576E-5	-9.12690232892451E-6	-6.836692729398599E-6
-3.519325274558982	7.974355231943207	1.0983027907685728E-5	-8.195646799178368E-6	-6.958845131795648E-6
-3.8048036653298265	6.960169305120867	9.904885888322268E-6	-6.1124224003603965E-6	-7.738914519318607E-6
-3.942941641067294	6.809098812242506	9.877153128117513E-6	-5.715393606795719E-6	-8.023317048299136E-6
-4.081244662082278	6.715380176995773	9.991026166362688E-6	-5.505595771156204E-6	-8.309806161311739E-6
-3.557899482821399	7.6388476831782866	1.051557442587525E-5	-7.568496657962726E-6	-7.0951783411863925E-6
-3.5506928691402093	7.692857622749482	1.0553282235227075E-5	-7.63877666622139E-6	-7.0546490575369585E-6
-3.535122007221198	7.8370201875805385	1.077494728332801E-5	-7.922200071101968E-6	-7.010029202445393E-6
-3.5827478111781415	7.560437912809053	1.041547610810356E-5	-7.367082223351461E-6	-7.164295400057571E-6
-3.656557182300242	7.31345080673359	1.0175063304686691E-5	-6.872618877075932E-6	-7.382204816962815E-6
-3.741595319822733	7.091603710798701	1.0015751229581871E-5	-6.452135792420599E-6	-7.6005699036305E-6
-12.48823622079036	29.318127189803445	1.0072733346299874	-0.3231955306661993	0.9309955300623114
-12.301573729696075	29.291730374054282	0.9856769179547237	-0.32949975576372836	0.9199429839719127
-12.904182385341631	29.37659805299116	1.0625054039740212	-0.3108836954842356	0.9424696590170916
-12.704310573905445	29.35687813300677	1.0342527492364002	-0.31733155630338006	0.9386703194300354
-13.215739023882737	29.375039723105594	1.1065098501222193	-0.30142036010854406	0.9380065938441668
-13.289816212405814	29.38416912499247	1.1190840894226237	-0.29991110208129157	0.9370594077710243
-13.628735756055638	29.408293625969595	1.1689342842305432	-0.2900869197462549	0.9199048860726933
-13.761313265189306	29.420327221129604	1.189031238347317	-0.2867500029234514	0.9135610734409256
-13.789831291953012	29.42263826529943	1.19258489040146	-0.2863227485012579	0.9114736598097614
-14.193507593470319	29.351006338599753	1.2390708282556302	-0.26721876529528255	0.8730107737488957
-14.343065600888547	29.30623263263965	1.2527676202396796	-0.2565117262775485	0.8577632999536932
-15.169871121939503	28.7024294022831	1.366348160239406	-0.16506849780285401	0.8014003443038658
-15.025976096323706	28.826575538617305	1.344443937329923	-0.18045335940599255	0.8097567683092216
-14.704342841257393	29.099582909420015	1.2972995093966455	-0.21669773407497112	0.8295549562418738
-14.77814405518191	29.048154888872233	1.3061503988215462	-0.20769254441990184	0.8236516021039862
-15.194930389272562	28.670268692680192	1.3713290210682887	-0.16274259989673023	0.8002363383153756
-15.552436058935607	28.262388145106144	1.43805209784276	-0.13422720587031048	0.7798178878089613
-15.65870487864321	28.128694460225432	1.4590179050586853	-0.12601213345841397	0.773575018845142
-15.420870685895718	28.414489982476084	1.4132096411205175	-0.14169964184178846	0.787490780543979
-16.14669845066415	27.534817692946177	1.5463418800257487	-0.11452855197321982	0.7274568463048254
-16.18902508127296	27.487365967844962	1.5530076383118676	-0.11445821660753636	0.7221371034910243
-16.090879730623392	27.60512583812312	1.5361564893960362	-0.11568470697294823	0.7330380174714766
-15.906983759261689	27.83045491742547	1.5038859663788107	-0.11878475659908964	0.7521458867435404
-15.78801336657089	27.974288039163056	1.4830587404131559	-0.12106756167306831	0.7629334989243656
-16.4224657835804	27.241242221715776	1.5824697451222494	-0.11841875481962379	0.6923723910055068
-16.636541644582238	27.015574682657572	1.6017424860372318	-0.12090246225466825	0.6591951240706139
-16.701862721366762	26.948993088668995	1.6039310432726297	-0.12252686973929705	0.6482890579129629
-16.98192097775023	26.67928029930171	1.6067445045586728	-0.1272514977337405	0.6068686107237573
-17.086567607533095	26.586911131348927	1.6028784857593954	-0.13032338463486617	0.5940587019672692
-16.810764952407226	26.84442366016748	1.6043893913303575	-0.12442714301168609	0.6324859287322379
-17.316197999609905	26.352544552541893	1.5859155784187329	-0.14036144389641758	0.575079277904313
-17.45518464052986	26.210110438215963	1.5741568080943207	-0.1451724443121415	0.566276898433766
-17.722095738557805	25.895382301413925	1.5514309083705997	-0.17105132753257585	0.5632157122373832
-17.72264017583542	25.894744071275742	1.551376580909282	-0.1711033094891498	0.5632066070547019
-17.932597821946576	25.11386146747848	1.5043859419685512	-0.2544030750953906	0.5486230997994106
-17.907096306050956	25.00313633884308	1.496913633709921	-0.2712180280567923	0.5408397585498672
-17.75267320881764	24.32471147247125	1.4493159143330212	-0.3750683631210509	0.4923083319842595
-17.92944471255859	25.1306830888716	1.5052156348734518	-0.2527066744698819	0.5488618452582095
-17.722777975835573	25.894232143167198	1.5513392987206163	-0.17116823581614224	0.563187910195942
-17.728945142955695	25.871483784810497	1.549979564362784	-0.17359109445869486	0.5627706855538305
-17.700264955727473	24.192801294244298	1.4366250940218006	-0.3993464238854604	0.4708113135521412
-17.492893227235577	23.675149455238873	1.3861095852248924	-0.49598691596646044	0.3866895738461483
-17.219818972655105	23.051350814888384	1.3279062156827848	-0.6125112003688207	0.27275817507041195
-17.213682929786287	23.036984749786797	1.326447560340492	-0.6151462791007517	0.2701801342836121
-17.20651458505761	23.021889840621302	1.3251276766020659	-0.6180977612744901	0.2671265079305074
-16.72944438496599	22.0265670999435	1.2474200985206938	-0.8032320418302501	0.058355073190319254
-16.772330573218266	22.113599037757318	1.2534709125319452	-0.7881907479381342	0.07664588758473095
-16.97378539565523	22.529669064239176	1.2817365095636004	-0.7125421907639353	0.1644363297708713
-16.69878402350933	21.97001521221032	1.2454503732793698	-0.8124991456520503	0.04654057184244791
-16.44523432072541	21.481646309928003	1.2253344623281013	-0.8945673090401383	-0.054628806409106966
-16.38784636008633	21.382208809377225	1.2251652131459871	-0.9097706871376408	-0.07541268464385763
-16.10429654720809	20.90765006213037	1.2195900867461555	-0.9829152640663741	-0.17894763507348294
-15.229590069694847	19.59839917871314	1.2718040335244685	-1.1245803338092921	-0.4691154343765101
-15.573303162172023	20.08692966262294	1.2439476133066694	-1.0797349972834847	-0.36166661090592955
-15.762739830454272	20.369577854236137	1.2326179106318031	-1.0493362597028602	-0.2984798316292466
-15.676053214728174	20.229671015614727	1.2358540188016673	-1.0667276960385632	-0.3294066594585741
-15.004965242227517	19.29705702264412	1.2858016288710958	-1.127016049798723	-0.5358086398431987
-14.347740685004595	18.43237628944785	1.2626781572116088	-1.0458732460327154	-0.6939658094657326
-14.71316053352021	18.903140185799252	1.2942925735871256	-1.1158069334086926	-0.6246627704959637
-14.112301424219844	18.14085757339455	1.2181573148172822	-0.9784633316474232	-0.722537696765869
-13.786968016309958	17.746840232171802	1.1225242729919223	-0.8665768718551929	-0.7126510553475023
-12.572484095421888	16.31238607204104	0.6591301405139822	-0.4631656368587959	-0.46868431334094396
-12.73923093656964	16.50237005974189	0.7243033310530164	-0.5165031070034047	-0.507411202994009
-13.149721100590622	16.985383718836303	0.8843060280406428	-0.6529074307950726	-0.5958960439235673
-13.560443943361147	17.474962802260926	1.0386040513933505	-0.7895529907387142	-0.674649809668006
-12.433087863224218	16.142914163274668	0.6042712263001713	-0.4207116138765708	-0.43341217681272093
-11.67886765718853	15.130655135953049	0.3182557606582237	-0.19638230684163852	-0.24888934999624568
-11.370603754574383	14.616160191779192	0.20808977169028836	-0.10312992427880906	-0.18013683256403762
-11.928279318244115	15.521235666230787	0.4080510007896773	-0.26893547241092114	-0.30655380019260847
-11.098102119973685	14.067276715400904	0.13278349662027533	-0.04688372245380016	-0.12233183377638276
-10.94829922258624	13.75778922441979	0.0919085202625605	-0.016513202541285018	-0.09019328325642646
-10.566136973193167	12.955069884045642	0.03774514415021554	0.007078386427987602	-0.03644690326147988
-10.528617101577506	12.869997651759531	0.03237461274799738	0.008779537179717032	-0.031057264876904644
-10.125844678960055	12.03212679724241	0.013902467922152216	0.008473508477986284	-0.010484171648009593
-10.205786830641387	12.200371242765215	0.01758516325374082	0.00845727084869121	-0.014647662773386305
-10.11776374681346	12.014636087480781	0.013747044186939558	0.008373471673446226	-0.010220278294325189
-9.799033203597945	11.32040592221854	0.008620982247318712	0.006345191787843582	-0.004256320038523833
-9.732454220074882	11.174895810343436	0.007045797804469996	0.005623382995249483	-0.00260779748537205
-10.081694286405995	11.938670646469957	0.013086879260016586	0.008087778247662965	-0.009594400617246604
-9.419861471494833	10.505758447346915	0.004543829646448731	0.0020656518449715107	-0.0020202007807081993
-9.39945834397536	10.463080013210769	0.004443094333253275	0.0018372165830446488	-0.0020038315950696474
-9.362989365785312	10.388561145610026	0.00429484448446487	0.0016870304524964034	-0.002008478617538686
-9.15485933130238	9.94585479357356	0.0036395235679679656	5.557689491690136E-4	-0.0021162250343073298
-12.250739993292553	19.150604908283345	1.4494186358024024	-1.2660378451690837	-0.577086750536669
-12.385666050996104	19.229462944007324	1.5245360160082042	-1.3108346688043129	-0.6308407736765297
-12.018444755085756	18.995911937273455	1.2945503707667942	-1.1770739195230455	-0.47454306481735264
-11.827571680933026	18.805921238230237	1.2257856643838065	-1.1282185910081983	-0.42813251928570406
-11.71378598197753	18.69006222155872	1.1794278085841574	-1.0950390491758564	-0.3976594933289196
-11.489121580415649	18.312221504949157	1.066829453646214	-1.0029456693551428	-0.33022441222732496
-11.42092816915265	18.202424829191397	1.0340096003947403	-0.9755416978622455	-0.31123008697626103
-11.137081940903064	17.673975351763787	0.8742141587622988	-0.8335406803989056	-0.23842529744099678
-11.050577560623434	17.52903972488271	0.8283964437359723	-0.7925976736803587	-0.21783077707828064
-10.900173758069224	17.228821915447778	0.7336433943202978	-0.7049563440368231	-0.18501474046286742
-10.59407257662658	16.86993613536655	0.6104929780886372	-0.5907613053281139	-0.13717404985437784
-10.4015251414116	16.663994998799538	0.5420286894613556	-0.5262260909961007	-0.11338059100993579
-9.980308680915373	16.24426542990552	0.40425921295912365	-0.3946790471469329	-0.07080101605092796
-10.52456597891735	16.788877057884427	0.5830908391956972	-0.5654695223762257	-0.12589758323242686
-9.215934750579713	15.702403997568886	0.2280774496624426	-0.22083290661161328	-0.04193073387710344
-9.506635524164235	15.916651407254937	0.29546538653394	-0.289113247110466	-0.0427079081517122
-9.713477904294042	16.0562870014233	0.34247773378342716	-0.33503195512951023	-0.053476759051120704
-8.987328542896977	15.535943891824608	0.17810754294265752	-0.17022338965646217	-0.03986317731654966
-7.038155536202357	2.4161328913912485	4.1392499635020447E-4	3.692540500836002E-4	-1.8367796169167777E-4
-7.218271698777633	2.47634434863711	4.2268718947981285E-4	3.657834464923E-4	-2.1047049615334978E-4
-7.402921517489648	2.596088343862585	4.31966426755827E-4	3.522652252723527E-4	-2.431770092797448E-4
-5.610926604361966	2.56874897195521	3.69618311680337E-4	3.0887072515157295E-4	-6.117022178111317E-6
-5.791192046184306	2.4885541575675454	3.6717298459920504E-4	3.2125954169239245E-4	-2.1793035249369998E-5
-6.090991914769232	2.367770791599311	3.7486589590913247E-4	3.443413704518252E-4	-5.304654399410682E-5
-6.223300720670824	2.365865245728654	3.740880311691308E-4	3.4843507181618095E-4	-6.744145792659083E-5
-8.524776938151282	15.280293075065625	0.1336574425972841	-0.12531451012808387	-0.03980627545655046
-8.5390176621	15.301185889469425	0.14116665933449296	-0.13243822706883365	-0.04192974841169343
-8.574275941324595	15.320887483760043	0.14422159013366082	-0.13550818364545866	-0.04201846025088121
-5.2268760988311245	3.1984387632370352	3.310423271218215E-4	2.3928215538540268E-4	1.8031535209170095E-5
-5.323022364028059	2.954304032548915	3.474406361951634E-4	2.644725023525832E-4	1.3308659218049016E-5
-5.411391041049513	2.8046470279535036	3.5822838157986475E-4	2.8167057095965947E-4	7.665472294408052E-6
-5.361270108912003	2.863813885716368	3.546113438782981E-4	2.740730319533705E-4	1.1563611072780976E-5
-5.176470922340737	3.3654332504811606	3.1774759787815124E-4	2.247503546521402E-4	1.8406646262944174E-5
-4.997438755280889	4.032636318053695	2.616217132211346E-4	1.6500849608628364E-4	1.9334029922946206E-5
-5.108994509801874	3.6116460899580636	2.960650277090272E-4	1.9998106243867886E-4	1.9668562967619457E-5
-4.991774580661376	4.054261353979088	2.5970584962954336E-4	1.6297554222996947E-4	1.9379920843825052E-5
-6.53602006808163	2.347293243898074	3.8494343890421744E-4	3.6180520758954254E-4	-1.070831971586725E-4
-6.871423256057571	2.3759082864320638	4.019098749502733E-4	3.6927682277085175E-4	-1.5565329096095407E-4
-6.725008134174486	2.363972974785624	3.9405017108468175E-4	3.664651787075188E-4	-1.3420423174059814E-4
-7.498445287702315	2.6504749625169852	4.367691350238775E-4	3.4601661263116904E-4	-2.596270518075875E-4
-7.543394316053332	2.6908233254228815	4.383244990184817E-4	3.4022613902139325E-4	-2.683906165987673E-4
-7.714537633122486	2.9137762658493207	4.373881382536015E-4	3.087423372488277E-4	-2.966027115788703E-4
-7.7891268079090406	3.0564766598021276	4.323349176774048E-4	2.8634036151679615E-4	-3.09739378040457E-4
-7.80527300412054	3.4063802626319237	3.970009825623523E-4	2.357813162079888E-4	-3.052594389096345E-4
-7.804324521600502	3.2269612996167556	4.171362416913009E-4	2.628104405881017E-4	-3.0900522756967307E-4
-7.758877336072651	3.698244931275473	3.6224177889669E-4	1.9871576166592288E-4	-2.9088431271273335E-4
-7.751964178591711	3.7286102673963915	3.578691464196307E-4	1.9447357668060948E-4	-2.888167893750718E-4
-4.868412953288395	4.489722570165323	2.274263347382159E-4	1.302339803429674E-4	1.8042396622302666E-5
-4.944274103721604	4.221530184777065	2.471767223881827E-4	1.5043384439535117E-4	1.8820873002488855E-5
-4.861218645669248	4.514367912389247	2.2569769897991162E-4	1.287858424611717E-4	1.786318844245029E-5
-4.761328567585714	4.872867994409656	1.9790653214597854E-4	1.0214692604128755E-4	1.6930653581414462E-5
-7.7347878369548635	3.762505605967378	3.5237922963244055E-4	1.9100754742499147E-4	-2.851603700198969E-4
-7.441188952293851	4.488511996506501	2.6758520838084625E-4	1.33566655573755E-4	-2.3177733457399854E-4
-7.462522939780039	4.43043664258904	2.7370146386755537E-4	1.3805718498552546E-4	-2.3559210594814364E-4
-7.583988224902736	4.103803156183615	3.028353951800291E-4	1.5848097707402993E-4	-2.536797574326793E-4
-7.428705960551779	4.562167039268793	2.664350955920862E-4	1.2997003177823546E-4	-2.3167835548869268E-4
-7.367225146909923	5.0179675342064245	2.6245729831495435E-4	1.0951383130661315E-4	-2.3090657664033803E-4
-7.395373926440531	5.510469499667041	3.068402053803168E-4	1.0525315214760818E-4	-2.60360357115383E-4
-7.396628687854849	5.543415335697084	3.092933809862186E-4	1.0450820485709626E-4	-2.6211352295640156E-4
-8.951906927477943	9.55517852325179	0.00324416697854962	4.0432429200480034E-4	-0.002190392871166204
-8.732770861641235	9.107630277300872	0.002515788587609165	1.6606930759937116E-4	-0.0018014810492599617
-8.477149435408428	8.592840803667324	0.001973982645580066	7.461822687604334E-5	-0.001467360309897442
-8.352048182285694	8.325615036227727	0.0017707829115728752	1.1002165105312265E-4	-0.0013372091293800507
-8.222367325804308	8.079901469599669	0.0015812129201156272	1.1359943430552712E-4	-0.0012149950372420215
-4.558078678429407	5.6727023718291845	1.308884042995388E-4	5.452642758730303E-5	1.1066941395316085E-5
-4.661854211303943	5.2307881209663405	1.7037265240222953E-4	8.097877320384251E-5	1.3406712174542566E-5
-4.6736829568741065	5.179041007331088	1.7462550623790118E-4	8.438894375850423E-5	1.3754439121189207E-5
-4.664862639408369	5.2157017440172675	1.717122311761634E-4	8.19492982557507E-5	1.3471603366698144E-5
-7.642518454416541	6.7438038314408955	6.220426510097782E-4	9.84293243385484E-5	-4.767200396219309E-4
-7.72390205946121	6.960130553786359	7.608002393971456E-4	1.0455301491329351E-4	-5.763711550411768E-4
-7.960824009101229	7.5515457825414485	0.0011166009288614046	1.2657960125535026E-4	-8.368594173906265E-4
-7.398279738095727	5.568321714484634	3.134153733225274E-4	1.0401170575415506E-4	-2.654275875179609E-4
-7.486554017062449	6.151026864151781	4.213771515560863E-4	9.639841818313521E-5	-3.349595737727663E-4
-7.599533786520233	6.612688047526157	5.777258179880764E-4	9.873204816196968E-5	-4.5472625214713566E-4
-4.559353287845783	5.783205763653101	1.1782598715205895E-4	4.596445293485955E-5	9.144795037646204E-6
-4.539973927898901	6.108340489734484	8.440274907655858E-5	2.7202820754822658E-5	3.2207851929646937E-6
-4.595870421128182	6.280367827388355	5.385639263744902E-5	1.1297345560486835E-5	-2.0514600173914913E-6
-11.949523827617073	29.206895619841305	0.9483807447114624	-0.3400719557615187	0.8849040782038687
-11.807688642858182	29.154031813094953	0.9374685875891821	-0.34754478669474786	0.8631135716995944
-12.00330605669702	29.223330979102066	0.9538347125693765	-0.33793360912246767	0.8910896846720733
-11.58017196199464	29.065937130844834	0.9230883167529961	-0.36224767875701164	0.831044758577137
-11.41683712235142	28.96940271662765	0.920485078257039	-0.38026126037621155	0.800078994271671
-11.219350371023808	28.853937987330728	0.9185103719956527	-0.40425500845091916	0.7625221917382486
-11.063811648377435	28.68153300927144	0.9373045042260044	-0.44359749852911023	0.726866640404025
-10.947486528223845	28.535037823889105	0.9534765498971182	-0.47562199522006454	0.6991871812465231
-10.899230615467399	28.323819733732066	1.006129778826844	-0.5270483559462356	0.6849423557050287
-10.868467577029437	28.194812621939796	1.0376065952442224	-0.5580128867763385	0.6758058287881864
-10.876511202290695	28.109887068149042	1.0736335354447117	-0.5818794739739167	0.676272251076679
-10.899672074901286	27.854101802332053	1.172301033178904	-0.6475555588286486	0.6731912870688082
-12.412266700730603	28.73183000599365	0.9572706968329097	-0.347700684681069	0.8851696664973936
-12.004390987243811	28.644127827029816	0.9535753478810449	-0.40840860351606767	0.8560975435400252
-11.418956634563854	28.353076382645266	1.0220320161764824	-0.5205355778706288	0.7823877530789891
-11.624144095082618	28.483083006210283	0.9856889248587846	-0.4764533999110639	0.8122719487547073
-11.98757052088968	28.638168487186267	0.9544157949385882	-0.4112014626364225	0.8544272271460364
-11.999455430555999	28.643021141499133	0.953477722279999	-0.4091265368645257	0.855752074145993
-11.11438165555979	28.077094826076056	1.100449305203974	-0.5961141989292045	0.7226452286025267
-11.390783517603357	28.330385589064328	1.028399154884119	-0.5273901286174846	0.7773325423276549
-11.018694723095315	27.985290635821798	1.1315246449840468	-0.6193445325428195	0.7012834465451494
-13.471803069018005	28.77445563984976	1.1187984720064539	-0.213777375938632	0.921339291873174
-13.48260549035852	28.773788416678933	1.1208453588482	-0.21249790411504588	0.9214264740563064
-12.935354512904492	28.789110493383188	1.017063693619969	-0.2779911519674736	0.9115326589476748
-12.730299209385468	28.768829272465172	0.9929192157368546	-0.30469551187406274	0.9025313043135437
-14.231290469589101	28.525879619960573	1.284859364358516	-0.1477557554067085	0.9039290535866344
-14.010448775461906	28.63328583652027	1.2361627191245275	-0.1624056849934003	0.9120490227431648
-13.506471729136642	28.767317669153915	1.1260302757796896	-0.2102822177844003	0.92097842528109
-14.460841527293365	28.39408003504012	1.3313571894263572	-0.13391574368295872	0.8915923119920598
-14.783683682753072	28.129965573228738	1.3854309632202055	-0.12474349848011154	0.8660734872596728
-14.975465100779633	27.963363652093868	1.4172521429110758	-0.12181857296190464	0.8502905598070574
-14.857377166814722	28.070482248494333	1.3979709847566228	-0.12275871519322769	0.8603440286003662
-15.247091508969765	27.723494694946858	1.462096987350988	-0.11839202120152686	0.8268545380503751
-15.438921475279523	27.548521108541188	1.49350159232962	-0.11759067647193457	0.8096950360277847
-15.777307067901031	27.23142152114181	1.5463717368119756	-0.11734651493469672	0.7750321782903858
-15.505550048294694	27.4862002405047	1.5042819223527473	-0.11733394887637041	0.8032395842241821
-15.95882932927022	27.057658625283377	1.5740202292265058	-0.1176244573800615	0.7540426875486577
-16.071627921968407	26.944874315391413	1.5894426737234204	-0.11913267435329428	0.7395637066674153
-16.348879088595037	26.649360708813276	1.6242038055249712	-0.12517414405249064	0.6956727746461062
-16.427997019937784	26.555959712111072	1.6315977773821544	-0.12855693944053276	0.6814890552723623
-16.656844434007954	26.17623866269756	1.6385012824071672	-0.15334992774591816	0.6221313241840947
-16.696536478621557	26.09508062700545	1.6364098902316673	-0.16046559797939164	0.6089633463023129
-16.835749776418716	25.686852448177994	1.6131912084862603	-0.20127326598825118	0.5408480125912818
-16.845061757485475	25.628453285604436	1.6072973671495747	-0.20901970560733757	0.5306317453295222
-16.850433340026893	25.176846057478727	1.5549013542649828	-0.2760675696858115	0.45104697855996373
-16.85038673364371	25.14105029551206	1.5505859557637438	-0.28153462358093484	0.4447665970511775
-16.822804208812027	24.752145786172367	1.5045875444011894	-0.34111078684454843	0.37901661313945045
-16.814022621155868	24.619664448408173	1.488877145933925	-0.3613449026806102	0.35662336426716496
-16.812945472733826	24.6090037446475	1.4876707356619745	-0.3629912971495556	0.3548163028822364
-16.723937840816944	24.10943746964462	1.426994182274822	-0.44568108627922265	0.2634641888373036
-16.711672631053567	24.055094941481215	1.420638135140326	-0.4547333679327165	0.2537288819551934
-16.289023552988983	22.907733919851253	1.2837369088969317	-0.6543998241650975	0.02840895069020845
-16.541701583590093	23.45604246001041	1.3516014973342356	-0.5558633070701701	0.14164477000461817
-16.554803726644348	23.499372302025698	1.356442405578956	-0.5485798817091423	0.14970069824895815
-16.28488538521969	22.898119481008653	1.2826378535361633	-0.6560730564915935	0.026436448294833492
-16.26218103763534	22.856454352609262	1.278669888333582	-0.6635195233648954	0.017643474407803235
-15.969194038819062	22.31634337785984	1.2270699231095819	-0.7598943651313037	-0.0965945161389632
-15.890230123807179	22.1925020649246	1.2205622547525736	-0.7817517073822302	-0.12285456494188947
-15.611918811164477	21.76175729997115	1.197258089603458	-0.8575786042391591	-0.21538455200578727
-15.389654649869971	21.467446140267274	1.195147499959297	-0.9075041875780927	-0.2794253522613902
-15.211472875440649	21.22502075941048	1.1929600650528247	-0.9475891337990698	-0.3329712954976221
-14.852605830718518	20.76860561637889	1.214959243970809	-1.0183577889000126	-0.43005746141281637
-14.818368111934701	20.727265125728813	1.2165993802156425	-1.0250392173065834	-0.4391739547490435
-14.010753868674147	19.956266747716498	1.2934120545025154	-1.1342826405919262	-0.5915119257826777
-14.087441807327457	20.012526511232718	1.2853129569119195	-1.1262584686308408	-0.5833232675090682
-14.468160486474938	20.371519812579944	1.2451965036997437	-1.0778618420078039	-0.5152295672903426
-14.161164464278139	20.08381166702931	1.2768306946282921	-1.1170750795187578	-0.5703696241124545
-14.781086333771103	20.690256417429	1.2194245599001214	-1.0307203159833571	-0.4473127287581301
-12.566775432145782	19.255877513320883	1.4945078546466144	-1.2878770452309372	-0.6453058901100797
-13.290339014836286	19.46305631769065	1.3765719068649749	-1.2066199889553528	-0.6540531278676381
-13.1729303124603	19.418787275288505	1.394952986078743	-1.2187813879820328	-0.6585801385478234
-12.843245224742368	19.28971157894774	1.4464081963721491	-1.2526080170823644	-0.6703750581067129
-13.364979556612642	19.508469790386137	1.368727280199698	-1.2004426039937213	-0.6496184400778365
-13.714991928392514	19.7215588672211	1.3266035388052986	-1.1671413680135498	-0.6274793731440622
-10.73275094914898	27.601566124654774	1.2535323397033171	-0.6867394869140913	0.6277726966380298
-10.621312259153935	27.431657608134955	1.3026974283636363	-0.7111846797645149	0.5958753812183105
-10.494472622804425	27.139762728691487	1.3691849892119858	-0.7478080474320514	0.5431097020496948
-10.440814811578786	26.97290839065918	1.3967190790886912	-0.7654573644109274	0.5122046903560021
-10.340010025599554	26.46761329405222	1.470945337669273	-0.8181784237890598	0.41610419731024145
-10.310942985096554	26.231506882359504	1.4924247266629445	-0.839084754494638	0.3700344204646544
-10.254915889396067	25.788604694922874	1.5564508862817203	-0.8886635653397531	0.28446087318273183
-10.226478276469011	25.49740684588262	1.592774635484058	-0.9207221953093716	0.22509294350549153
-10.15297056364784	24.454238785309386	1.7565230550864803	-1.0503162444988674	0.02893447997217642
-10.148816922605754	23.97207807587904	1.824143012964346	-1.1083416113298763	-0.05903274184060415
-10.1572747910747	24.735583520367605	1.7163146203095794	-1.0159669188389089	0.08041595718188004
-10.162097597121184	24.830116402868736	1.7028210871876939	-1.004341267186917	0.0983716758410354
-10.162546766859359	23.84260305188515	1.8372778697153207	-1.1226703171125658	-0.08085343382561705
-10.199764060738538	23.17965757589045	1.9178293196989415	-1.200297294953221	-0.1979593258944634
-10.264133457042867	22.925685144978395	1.9294290836107826	-1.2251123488373743	-0.23791186551903762
-10.334836167150385	22.416165687077918	1.976076247966804	-1.2795791924233098	-0.32455095318694555
-10.491992980100063	22.018023813554393	1.9764985171867666	-1.314302810394526	-0.38408696610971105
-11.549836964138185	20.072338696358347	1.8731824101620007	-1.4230098813639296	-0.6311394364540799
-11.554967867880773	20.064003427239495	1.8720053874465268	-1.422913860387413	-0.6318774118947643
-10.551136967279964	21.796553611972193	1.9881354267791451	-1.3357758839950098	-0.4197525249998281
-10.861109989919282	21.2561808403101	1.956958417665325	-1.3733755284494977	-0.4927440017182093
-10.944210941660401	21.11696785294288	1.950263180972843	-1.383642455675896	-0.5117175667062794
-11.133323225905555	20.800917117156818	1.9300335193917428	-1.400903215308448	-0.5511767469779825
-11.346534801731305	20.436488911990164	1.9025750037888023	-1.4151520793354508	-0.5920672613819807
-11.231518843805489	20.62710766906838	1.921748711740151	-1.4100414420170373	-0.5717630313439006
-11.741469854730147	19.77949816437784	1.8331183409037703	-1.4204638163255483	-0.6602309081031026
-11.841147224706019	19.661418434931374	1.8011335799386727	-1.4124608526828522	-0.6664182673416623
-11.973386913159729	19.52262481256701	1.759314345758412	-1.4025743786800209	-0.6731544339707423
-12.17042537041236	19.353881967026794	1.6656943552588885	-1.3682166408956744	-0.6679244713354684
-12.254791953417843	19.298450378205736	1.6082839056208478	-1.3456046931394736	-0.6531848452482093
-12.107678242949614	19.405561627556374	1.693427382042825	-1.3775346369439807	-0.6695928565359908
-4.288326386940742	5.8070230604936794	0.03395674332474956	0.028296586859562177	-0.013741761896599449
-4.307057605244767	5.526002436139832	0.046312192659967256	0.039585605025368106	-0.014997439180385017
-4.180171464701457	5.245978145694322	0.059079831350780966	0.05226668171720863	-0.010216426498006376
-4.162615861022818	5.199209053922773	0.061100654945269325	0.05417295792509442	-0.009576141700576132
-4.143652721141185	5.191949089536986	0.06151975179036251	0.05448012839142702	-0.008897686573930627
-4.014987066173259	6.398560350145364	0.008302257069839641	0.004037790233437929	-0.006714743608519452
-4.102160277057983	6.226155071234556	0.015691937248489957	0.011407859633544053	-0.008444610729526503
-4.158587255864665	6.1200098173878565	0.020271703638716516	0.016108930189098154	-0.009668313313848417
-4.284793079351208	5.824858607178209	0.03314084162715748	0.027511982973830878	-0.013601034137476622
-3.6322745368198053	5.1479752237781815	0.06537656350564988	0.05765901412044221	0.012925935642610922
-3.7520724673596213	5.133869891353276	0.06568997419060915	0.057953963236805864	0.007171041851129346
-4.068810461062704	5.185234828589743	0.06227222890775524	0.055111519990354074	-0.005774769340315465
-3.4079134276844885	5.238028583704212	0.0633645782761384	0.05396448536404627	0.023274439416107597
-3.870611147185512	6.723331704642558	0.007102481704215815	-0.006338326908469657	-0.001633299468408792
-3.93550508782948	6.569124366309313	0.008857439004051388	-0.0036003651569154827	-0.0033602000978691987
-3.083077723553127	5.477621858005871	0.05889013356754638	0.04306022839647286	0.03911645109334538
-3.2016356353304536	5.395281637801698	0.06112929900396952	0.047310847415196894	0.033123468399337955
-2.9250367521464256	5.618751443255416	0.06139477219645932	0.03656128567633126	0.04758178550216064
-2.808073832376915	5.742408533499555	0.06252427720310447	0.031067127484809144	0.05324106478747735
-2.561109083068193	6.012828978318681	0.07712024262851445	0.01886746175657365	0.0673010974551671
-3.6562255957727294	7.214473650128381	0.01971490202286601	-0.01644865405540702	-0.0013071292352876756
-3.592522873141893	7.34008329807876	0.036000459886716185	-0.029248673774262796	0.0011597508230740872
-3.54328167840365	7.470859406778205	0.04067367698958601	-0.033045828296743004	0.001311405728094212
-2.1477862434435124	6.617732931249476	0.12452592139394986	-0.015077339764235224	0.09566425243080995
-2.178221292733067	6.571855578800015	0.11995869494640782	-0.011832383945089876	0.09377977464055758
-2.0648331524982755	6.7576354797203635	0.1374308336701046	-0.024780045833669787	0.10110657312505031
-1.8849213199230619	7.066868042911974	0.16572913726926836	-0.046163079153568015	0.11257825476593543
-2.4120263893614973	6.229400814325045	0.09317460398338129	0.007472176187616699	0.07755358226279924
-2.5361866250272955	6.047252036713077	0.07870049256535033	0.01762102809607156	0.0687222111560523
-3.935819787141531	17.984500048599497	0.7585971458657912	-0.4300436709113277	0.08816276600002346
-3.78336958602557	17.993315823553566	0.751718776696831	-0.43142912802684075	0.08682374247194244
-3.427077741744119	7.766058137175304	0.09294727544475616	-0.07366717701307966	0.005221448838822957
-3.406569881135219	7.832445527304884	0.09972350930234779	-0.07851775858359412	0.005633120269004098
-3.395983191054093	7.883794864942119	0.10494242351346224	-0.08211116216379113	0.006082587015066773
-3.3371281060386737	8.150918617555703	0.1341682007775144	-0.09955935947984623	0.007676204824026251
-1.278169408830863	8.48437433428823	0.29615656421874714	-0.14971241799554802	0.14991032783733357
-1.4540629241815408	8.03470965362341	0.2552731353221754	-0.11617010467186908	0.141443798625499
-1.8167261401452421	7.208011822579171	0.17799336152556852	-0.05596821701065719	0.11778090225344628
-1.5523830370140876	7.789776732269239	0.23202080980481393	-0.09719518628838668	0.13434113357072539
-0.9410764433027281	9.405038530050247	0.3729809062213878	-0.2140975815364452	0.1612371234990073
-1.0329367331417418	9.151234284338832	0.35253254645807003	-0.1977238533040555	0.15870171866788033
-0.7679094447811552	9.95277965234512	0.4112676937268879	-0.245267624999006	0.16437033174337373
-0.33002843814312044	12.134348277380695	0.5388379518110831	-0.3508440706271468	0.16440945851203997
-0.3357764586920513	12.078843485378034	0.5360786669997925	-0.3485228918736056	0.16467931826457283
-3.417433509638533	17.827381727176302	0.7383214529471505	-0.4368118041494857	0.08856141693758939
-3.353382382951112	17.741842308688575	0.7366077654358865	-0.43827156061674377	0.08967401663563097
-3.674832941632539	17.93323560833925	0.7480597289762296	-0.43243277655983836	0.08819983294006506
-3.5409307277999584	17.885907081965335	0.7431290232894149	-0.4351933197734842	0.08797578519609747
-3.1860561960175433	17.549365365355296	0.7315171150919499	-0.4402893332386107	0.09139212388875113
-2.9981130641699174	17.395321314172424	0.7267633265824436	-0.4416249920484272	0.09315764985718893
-3.2165215628928006	17.57820816975883	0.7322014220672911	-0.43967793745742445	0.09128039508156525
-4.1137207324417435	17.95308223849858	0.7690080914155505	-0.4276885698889695	0.08769365524730083
-4.160621080742889	17.795938972454014	0.7737721662272987	-0.42796079912646867	0.08907314802569428
-4.190763877417752	17.70804950350443	0.7763083395269155	-0.4269988216569644	0.08948617355247557
-0.33050020850094985	12.145123827625998	0.5392624311022779	-0.3511858084210315	0.16430858944439636
-1.4343564303268679	16.31909273804294	0.677793167310561	-0.4437424226793036	0.11106105368743556
-1.3066176526698219	16.0680303809159	0.6714519361428416	-0.44285585981689984	0.11348047036588972
-1.1152979539279455	15.611202681804269	0.6600298590031524	-0.4387710342218786	0.11960802911333077
-2.4474803932797915	17.1585224792057	0.7140710057971742	-0.4440010065690119	0.09889204363427524
-2.055761384167546	17.041296048986602	0.703052068858706	-0.4456853093406723	0.10192945088269527
-1.9984998164489554	17.002629506016117	0.7010847881101998	-0.44542516927951925	0.1029034618530126
-1.5724149375605685	16.580962567434636	0.6851371765976444	-0.44580566280685957	0.10784622137121715
-2.9820955633715815	17.38344915169903	0.726372829346533	-0.4417035473630258	0.09333704818073493
-2.724789042326286	17.256116533629893	0.7203825217611193	-0.44286753697119374	0.09610777251769856
-2.531457869203797	17.190304756335227	0.7159975153318643	-0.44397784334748436	0.09759559193805264
-4.183190145794866	17.56540290424019	0.7756734759217314	-0.4265762218493533	0.09033727401235783
-4.207099313692599	17.371866069837257	0.7776179585100271	-0.42751382237767255	0.09116933876597794
-4.17345519997633	17.089831976884682	0.7730883805995478	-0.4286995669646349	0.09049347051385417
-3.3148310309893363	8.423923301546052	0.16419689736893228	-0.12047042575413529	0.007932687577383782
-3.3001926290874843	8.663118489326514	0.18878340072395272	-0.1387880698344799	0.0077538689813547584
-3.2862287614074197	8.915212706658004	0.21380001332366033	-0.1565327548255133	0.008959129748543909
-3.2794829862540458	9.153166440048345	0.2391419741593487	-0.17489976373092664	0.01000353672810704
-0.3805651487088481	12.953841366376702	0.5721192393400609	-0.3781859737676306	0.15602236389467194
-0.4307061904896281	13.36924122248353	0.5892101271173052	-0.392450267277657	0.1512892704832906
-0.5075965103225141	13.744646939005303	0.6016570880881752	-0.40130931562521205	0.14678927301245517
-0.5977318219793605	14.096499370658435	0.6145482691588245	-0.41125248155895777	0.14159799022023212
-3.2676731937878696	9.605726412719452	0.28374358475446143	-0.20496902662278285	0.014768046872450716
-3.256429234120413	10.042692132374542	0.32577533393036473	-0.2329324609919809	0.019670755579243675
-3.268410707882346	10.416945356274994	0.35762538726064574	-0.25247952550027025	0.023531956641684476
-0.6591870284780542	10.31262568099423	0.437200055888697	-0.2666619432784184	0.16635772115101533
-0.42285288091859907	11.258976825610697	0.49527592729207165	-0.31419785919705395	0.1685366533925397
-0.42939644071267913	11.215805729165236	0.4926849617900965	-0.31196570711211685	0.16859430787857216
-0.6312573047807166	10.428088654680536	0.4451241002242421	-0.27343040587710177	0.16679399067795336
-3.2903234695987535	10.897386429199772	0.4008728371959164	-0.27994817022352064	0.028248978312289615
-2.987291544864133	17.386535233830127	0.7265122299530951	-0.4416910917231013	0.09327397138534431
-4.164359810315925	17.031866286091535	0.7718887649513204	-0.4286568455971206	0.0906125533459713
-0.7097934901376413	14.466809880080852	0.6274577308357432	-0.4207723426728958	0.13567915956461885
-0.8575672753041089	14.969271293498517	0.6415228468091059	-0.4290436552000013	0.12896315423036403
-0.9532329287786547	15.217415294466539	0.6497230448687962	-0.4343258069911512	0.12473584527303537
-4.1386892518049425	16.602845789463966	0.7616243990962578	-0.42774284559708575	0.0883013744033431
-4.159558946386909	16.976159925336383	0.7704505182099954	-0.4281509139461138	0.09061680210298777
-4.083322820670365	16.225441788462653	0.7488883714441541	-0.4258268034177118	0.08584415033854387
-4.075875945060494	16.183223288394085	0.7473437725891469	-0.4254651435142444	0.08573282222024575
-3.9528003255732322	15.292784673108926	0.7056320231580975	-0.4165724054934254	0.07447298325401733
-3.9992067929440043	15.73055462668215	0.7275310056527622	-0.4222481963187835	0.08066998656085253
-4.068371905853679	16.139351008679608	0.7452933866996676	-0.4248875978620443	0.0853142936811769
-3.903746688804401	14.691009127397303	0.6731109199368758	-0.40601006506575804	0.06629530429329764
-3.86987704440043	14.375574603567006	0.654460574727357	-0.39906620587550734	0.06272259191046443
-3.9256796422272324	14.820378173973397	0.6804075704362413	-0.4081170210659057	0.06787088810195936
-3.9497350317267026	15.228464150498013	0.7021955942520023	-0.4153635817641473	0.073621293744353
-3.7268568443784513	13.894308007070336	0.6239363850045827	-0.3898330193830921	0.05781298303815549
-3.698215854277132	13.779058127098043	0.6164018607875439	-0.38723856632801235	0.05666342115012067
-3.6779639093146645	13.673870011895303	0.609072883304506	-0.38401701879481887	0.05575438419022894
-3.571181750067259	13.33170586472178	0.5859832733990573	-0.37596906957682064	0.052334371888307765
-3.4835043026903465	12.977876322076302	0.560439189064307	-0.36423489702611245	0.050171377625738395
-3.404126025364066	12.339701968592273	0.5156338530932515	-0.34383182427815984	0.04274729229680227
-3.3488293333994186	11.895449310153229	0.4802138246752071	-0.32453875908774593	0.03895777853900552
-3.300315153385468	11.14083500028607	0.42185532103807166	-0.2927588001768997	0.030713965865202447
-3.9511621749674837	15.271050023970451	0.7045093415856489	-0.416216035148367	0.07425424405378386
-8.244373317370188	14.628658956740194	2.819158980282247E-5	-2.2171689522100873E-5	-1.668832806338951E-5
-8.208489142862772	14.204433859089825	2.742574789892496E-5	-2.13228876338996E-5	-1.6633076160677555E-5
-8.193734077492797	13.966873422743047	2.7004482315019904E-5	-2.0841854944717065E-5	-1.661754491393933E-5
-8.232676222944097	14.462837941075223	2.7890045730022497E-5	-2.1844370189359855E-5	-1.6664226348226188E-5
-8.19035693955016	13.837323106092928	2.6780989261118983E-5	-2.056916483499451E-5	-1.6622413356794032E-5
-8.113167709168138	13.369167772280294	2.592119743855926E-5	-1.9615377240452066E-5	-1.6505099572233785E-5
-8.077142174814208	13.181783020574018	2.5573821298349846E-5	-1.922076036704248E-5	-1.645199117387611E-5
-7.967407351985131	12.816549861797377	2.4867389200152308E-5	-1.8480885632320727E-5	-1.6265792829296146E-5
-7.4202031915344335	11.241546128091116	2.1737270515632497E-5	-1.5228723106683395E-5	-1.5269572866799793E-5
-7.380855782333087	11.139150568907128	2.152574315641847E-5	-1.5004644792850219E-5	-1.519417627040983E-5
-7.603903539139292	11.751642921695533	2.2756273868596953E-5	-1.6290110554864222E-5	-1.5610646723415636E-5
-7.696154479064555	11.994745340563997	2.3247849910813866E-5	-1.6790066957805955E-5	-1.5784402335092258E-5
-7.744684776673163	12.145936214046198	2.3539552526644022E-5	-1.7093902355606188E-5	-1.5869131220367858E-5
-7.337783016568444	11.036160898112158	2.1305999491574524E-5	-1.477727327400775E-5	-1.5108328996620767E-5
-5.478513842259125	7.328297301269693	1.3292363513375159E-5	-6.796559954646623E-6	-1.1360735277395855E-5
-5.496335515484936	7.350666297835906	1.334921471821832E-5	-6.841049403018282E-6	-1.139699925274952E-5
-5.513292533723025	7.373441024034741	1.340536736163046E-5	-6.890998768943478E-6	-1.1431147072901566E-5
-5.7782594324877365	7.704138241466704	1.4298261406004601E-5	-7.597564869512158E-6	-1.2010974209302566E-5
-5.226288884072366	6.97442447090005	1.2416805904930991E-5	-5.970073916484841E-6	-1.0834116570531871E-5
-5.1320395346395955	6.880771446866525	1.2138637933533816E-5	-5.774258573658264E-6	-1.0634233268560855E-5
-4.981658732436152	6.746084424883188	1.1695223912407305E-5	-5.455334926278034E-6	-1.0300110046760676E-5
-4.872230788355059	6.663668971542325	1.1379838583384215E-5	-5.26371081558891E-6	-1.005066567896699E-5
-5.95993806317256	8.088641025459268	1.5087718300124572E-5	-8.508126899150958E-6	-1.2364470517227157E-5
-6.156106083074739	8.43849134717127	1.584753295485938E-5	-9.229996020590948E-6	-1.2755922048790248E-5
-6.3622803987511345	8.893710900037291	1.678779368375432E-5	-1.0255754930472935E-5	-1.316022489808747E-5
-7.037730777065047	10.279206689455364	1.974563575289162E-5	-1.3172227698944965E-5	-1.4516494017546797E-5
-6.511291309796823	9.166024915663732	1.7384514362861868E-5	-1.0789425692380164E-5	-1.3468311562649571E-5
-6.961309529005052	10.091919377967345	1.936447169786837E-5	-1.278166401884392E-5	-1.4370668109112869E-5
-6.976746835639336	10.11701394282087	1.9419547072887393E-5	-1.2829266408127233E-5	-1.440003619245233E-5
-11.149672852779776	19.026028297048256	0.16622888506551228	-0.04258350966156286	-0.09567754078696414
-11.177286946315288	19.099277703541333	0.16721862280658215	-0.04415179670054044	-0.09611473879179937
-9.18227086019565	22.941744559833715	0.15798511849800612	-0.11329505909815288	-0.05993290659132044
-8.933979733519063	23.042297787756027	0.15432892191195197	-0.11502265471828106	-0.05472625307997145
-9.497726748011418	22.723004536194928	0.1612742503433417	-0.1091755133496789	-0.06593828614675494
-11.201816179455392	19.362671115833425	0.1686481816902305	-0.049092035129287476	-0.09611868901741889
-11.022193536741858	18.71762456011473	0.1621519092756929	-0.03644338775307712	-0.09378017105222207
-10.948655511422155	18.634752597804788	0.15974255313725538	-0.034448767087547655	-0.09238612570607364
-10.739200803101152	18.414265673982754	0.1533066683393574	-0.029590320879445017	-0.08860566673209459
-10.426129079411938	18.242868662510936	0.14304296423278862	-0.024958935458889484	-0.08229888482365634
-10.351495060601314	18.19934593348884	0.1406132530218569	-0.023909242502953718	-0.08079098622545122
-10.276659955502009	18.164399203559437	0.1381984035103761	-0.022996936140986444	-0.07935178546695715
-10.051706148564318	18.092298620546728	0.1305157842405041	-0.020778479700398516	-0.07449128496108386
-11.220597943108505	19.547650220008503	0.16964750854731062	-0.0525186538664777	-0.09610139287992346
-11.213232813518047	19.613678726955158	0.16971938648961485	-0.05354815354841276	-0.09594311341756645
-11.167862918473158	19.983763373685665	0.1702914119695399	-0.06033177709312766	-0.09463095596417384
-11.119734753615504	20.180895538942224	0.17031826778431608	-0.06351428632314823	-0.09385856559733344
-10.889962382093142	20.81510177874138	0.16938258323661484	-0.07449780770009096	-0.08964634670394755
-10.989883259185685	20.57314650704364	0.16985686933788025	-0.07056263749528666	-0.09124089050339171
-10.670647697607485	21.25443563231954	0.16844500002857965	-0.08227128431090341	-0.08583492062795174
-8.656589193032165	23.077778160673812	0.14889684176242543	-0.11522309294861864	-0.04932330658755779
-8.262164632393056	22.97490850022338	0.13873662534296904	-0.11190168881154777	-0.040854414950951455
-8.093510801985081	22.896766634500132	0.13393877135280902	-0.10982980266018749	-0.037588505256964166
-7.68989912608717	22.564207698669875	0.1203280718427018	-0.1011191474341861	-0.029057670302125225
-10.61906467426591	21.352055718189742	0.1682281687629301	-0.08385877633161941	-0.08509834233309543
-9.936768220586934	22.310409278173573	0.16512391732385107	-0.1014825813026786	-0.0738876612918226
-9.627937960973474	22.62487940796674	0.16277449575877134	-0.10743648585582255	-0.06827210348755477
-9.573169961095976	22.676544366109272	0.16228282054191495	-0.10837598604187869	-0.06733980391779276
-10.134279956953314	22.058148587414195	0.16588180037509742	-0.09658934349420503	-0.0773833664376596
-10.304582249602808	21.836678921374176	0.16694077648927302	-0.09264015694587799	-0.08007623430446856
-10.555587977067566	21.45179651669559	0.16786567166129215	-0.08551166917586775	-0.08421546494985468
-9.871150253323467	18.04329134881533	0.12450000723291826	-0.01926393564144442	-0.07086176969064076
-9.4491510421968	17.986087424675254	0.10907388050087272	-0.016219520225835782	-0.061527358907324164
-9.39405468440286	17.97674307009461	0.10709496257718523	-0.01585974187189759	-0.06036874570576837
-9.318824933668623	17.968766098777905	0.10418811451096661	-0.01535331800756932	-0.05868710544336066
-8.866655676614846	17.930756511797174	0.08682674109497587	-0.012623100297770702	-0.048330564060858366
-7.460370084706861	22.326890903804703	0.11220215177628154	-0.09558326577773638	-0.02498901341121624
-7.181921823170052	22.004421546653404	0.10140173195227897	-0.08718670634793949	-0.019546906893954066
-6.980050576019263	21.793148493492453	0.09443263514514111	-0.0822911947922685	-0.01613979820235826
-6.576542696581086	21.409318391621486	0.08123192994450157	-0.07244310935174979	-0.00868964253066071
-8.591810565175942	17.924390418426363	0.07541866522150506	-0.010865566428019556	-0.041821608539314735
-8.160987566235585	17.895824611247768	0.05577568579164255	-0.00796711084485947	-0.03066429369070793
-8.427526747689353	17.911776804777684	0.06806654807242234	-0.009792837295172524	-0.03766258842225147
-8.540982568507179	17.920050757602066	0.07333322937800253	-0.010567361542744952	-0.04063372797659083
-5.864615339578987	20.755750631962357	0.061231684495951205	-0.056509305036145416	0.0038960173414008007
-5.543802938210256	20.38074487517408	0.05166622495255196	-0.04718377974644225	0.009225007428457579
-6.504364858334945	21.34437545298176	0.07913153458911189	-0.0709874628039782	-0.007551731673570656
-5.970918121132899	20.87023242852833	0.06429129555659313	-0.05898250776744397	0.0023531160075373992
-5.171797381464162	19.89737251545445	0.0413587526881877	-0.03713297797234965	0.013096612351540884
-5.0245480447987125	19.683822661130662	0.036981942921285926	-0.03214941185794554	0.0148332174818737
-4.900152014728899	19.401774462066626	0.032413858529315	-0.02709205951519513	0.01478798954602865
-8.045165203849148	17.895237150670994	0.048691087931217826	-0.006902082599867613	-0.02656820974640812
-7.828330068792466	17.887207984644846	0.034583653433130905	-0.005116466569519263	-0.01878836921050576
-7.588389628929521	17.819549385161938	0.008192858185395382	-8.268317018550347E-4	-0.004513743363446729
-4.683175416995011	18.92056128922509	0.02519121212717045	-0.019079793284143654	0.01552023827314469
-4.557131527726211	18.533459102138394	0.02084260449578963	-0.01492293521286801	0.014187633934830326
-4.377707594286538	17.57417867700677	0.010887696760036777	-0.006086467790847247	0.008923999997775081
-4.375950900357417	17.526057226949376	0.01030202945435016	-0.005639703698659139	0.008526123668755482
-4.484941864981501	18.19838652331461	0.01648813312357105	-0.010535790263108365	0.012614248175568199
-4.372825752777866	17.497105804998277	0.010049799549843377	-0.005510106488356231	0.008309845106519446
-4.260063754969469	16.957122878843833	0.007270779565843955	-0.003586290308393308	0.005887169031925024
-4.2543796491463395	16.88173839584814	0.0068217461858886014	-0.0033623938853738693	0.005481753394158524
-4.172479120773178	16.325671413989923	0.005046710174839522	-0.0021806941402715925	0.0038173330572698868
-4.151871519508384	16.155447405066244	0.004478690137918436	-0.001788847181068045	0.003278571971878091
-4.144035245207647	16.121454065378032	0.004429801563110821	-0.0017454257327558821	0.003223226503931936
-4.072421898747817	15.289956430567175	0.002590068947176332	-6.277860532270386E-4	0.0016150527182481238
-4.095328121705499	15.489697359268533	0.0029293644361253254	-8.361906017353622E-4	0.001866762588211229
-4.118480058777639	15.68595857984359	0.003417656064980008	-0.0010983811169186179	0.002281192021983158
-4.140149876500907	16.06180723438685	0.00429397720461996	-0.0016668373006090283	0.0031078088353159268
-4.179593610389492	14.862900564725685	0.0017160393198235398	-1.8181366628065954E-4	0.0010110716947530026
-4.129583690004605	15.034457843656845	0.0020580500162247642	-3.2703187456025384E-4	0.0012499105168367096
-4.332504046130264	14.727261534199787	9.064795799020616E-4	-1.4638717156787446E-4	5.573022418810793E-4
-6.864381120883843	17.824925970386563	3.3716337195945415E-5	-2.8429930050569872E-5	-1.4208432724129131E-5
-7.111456277637915	17.862901719600874	3.390297013905738E-5	-2.8516704115233407E-5	-1.4733803190878896E-5
-7.361730330183262	17.815658423143518	3.3906296368411566E-5	-2.8409327652352046E-5	-1.5264043797910087E-5
-6.699631952192596	17.790187728061333	3.3566864036518254E-5	-2.8353300061404168E-5	-1.3859703055031785E-5
-6.471535900809904	17.65611081898578	3.316968367313372E-5	-2.8054288949217153E-5	-1.337924516592859E-5
-6.01856299486931	16.965651538393175	3.143122614764249E-5	-2.66071031963215E-5	-1.2443116843182764E-5
-6.018217814642384	16.964954947243214	3.142952768460969E-5	-2.660566054235175E-5	-1.2442405217431692E-5
-6.192614293475787	17.31914560580889	3.229159601481428E-5	-2.7332950974445273E-5	-1.2800054158403086E-5
-6.358826975092747	17.562077889890872	3.291136384017866E-5	-2.7853240096254272E-5	-1.3143172525845086E-5
-6.018066056155799	16.964687362149334	3.142887894904356E-5	-2.6605123394584234E-5	-1.2442085978197539E-5
-4.908304538333134	14.969355025422521	2.6668696413113998E-5	-2.268546480053998E-5	-1.014574781098752E-5
-4.894965705707698	14.956384548239772	2.6634754966021258E-5	-2.2659144255511885E-5	-1.0118219871857112E-5
-5.522668475480044	15.89108446419409	2.8918512951671946E-5	-2.4497723844372577E-5	-1.1433456845149057E-5
-5.590293973325887	16.02332329799043	2.922911796530572E-5	-2.475269129938025E-5	-1.1573763108594916E-5
-5.62503595550961	16.102423683804165	2.9411560047374192E-5	-2.4904576157509544E-5	-1.164237322036473E-5
-5.79838945170203	16.47567517825189	3.0282590550126E-5	-2.5635611833474978E-5	-1.1997726413879371E-5
-5.818300420163335	16.518599132988257	3.038162916324508E-5	-2.571871065411201E-5	-1.2036348933619552E-5
-6.016563718580136	16.961325465432818	3.1420984548067436E-5	-2.659846216758699E-5	-1.2439020590081839E-5
-4.911331118979538	14.97328547513143	2.6678643434956284E-5	-2.2693360253554728E-5	-1.015221450197061E-5
-5.0735700023776875	15.16993664121582	2.7177040222632233E-5	-2.308471121248059E-5	-1.049352674606552E-5
-5.223708594183212	15.375437594116095	2.768535278986476E-5	-2.3492749699350873E-5	-1.0806610931031888E-5
-5.2244114000787105	15.376332166246335	2.7687577478690326E-5	-2.3494509380099918E-5	-1.0808064605555027E-5
-5.424504479191739	15.698092793846305	2.84647639928916E-5	-2.412177500105523E-5	-1.1227551929886027E-5
-5.22565127061393	15.37825402853767	2.7692197185466996E-5	-2.3498250171654217E-5	-1.081060805815989E-5
-4.7077301313837365	14.774519111724057	2.6160062587726712E-5	-2.2289588631849328E-5	-9.733502225327743E-6
-4.675015183440867	14.74800878513003	2.609179027353204E-5	-2.2236384569557563E-5	-9.668723504981355E-6
-3.7658512309524754	7.028045440845924	9.93833427381334E-6	-6.2837282168552165E-6	-7.64766850277175E-6
