# Supplementary material for: Thyroarytenoid muscle fiber orientation regulates the ability to modulate vocal fold vertical thickness
Source: PLoS One. 2025 Dec 4;20(12):e0337735. doi: 10.1371/journal.pone.0337735 (PMC12677544; doi:10.1371/journal.pone.0337735)
Supplement: S4 Data — (ZIP) [file pone.0337735.s004.zip › Male/contourA9TA6.csv]

% Model	Angle8.mph
% Version	COMSOL 6.1.0.357
% Date	Dec 14 2024, 04:17
% Dimension	2
% Nodes	720
% Expressions	3
% Description	Line
% cpl1x	cpl1y	Displacement magnitude	u	v
-11.968005616002486	39.650844643500406	1.0448993183029103	1.448924649316576E-4	0.1481337127358373
-12.100925229184412	39.521184251215715	1.0434831396297166	1.4411914197145516E-4	0.1481423945624842
-11.810234379374002	39.74293127707726	1.0459030217330563	1.4544405097680245E-4	0.14812717001461087
-11.76596306338081	39.775513356632324	1.0462590471210644	1.4563861663990062E-4	0.14812492355069495
-11.47739948826791	39.862189693672036	1.0472054996290556	1.4615623383371654E-4	0.14811792916498398
-11.258980847445656	39.857881496438054	1.0471567013700542	1.4612975519530708E-4	0.14811689384823443
-11.716143543792246	39.796222579001906	1.046484803262529	1.4576293356810072E-4	0.14812336644434207
-11.163938214941039	39.85365079891891	1.047111112088387	1.4610204573040867E-4	0.14811658634023356
-10.796207435616262	39.85090503287166	1.0470807815431777	1.4607793982628634E-4	0.14811456931859351
-10.709496869932108	39.85039381204079	1.0470747556496716	1.4607235914385142E-4	0.14811408624345532
-10.37169574884199	39.850036177539195	1.0470705431622918	1.460611156508863E-4	0.1481121048840149
-12.13512273325702	39.460672833157	1.0428225818372219	1.4375874320745146E-4	0.14814627996233345
-12.240660142730178	39.24849072022055	1.040507436173227	1.4249385116168748E-4	0.14815981713605447
-12.227325367848685	39.08705965880899	1.0387442233950996	1.4153477308141512E-4	0.14816956044842133
-12.205740642978935	38.979124391808504	1.0375666590884358	1.4089320446100467E-4	0.1481759992643639
-9.681369688821853	39.850002288818345	1.047065436205652	1.4604164003471505E-4	0.1481080209338042
-9.209886193231677	39.8500022888185	1.0470667412733932	1.4602534147028452E-4	0.14810523262373426
-6.503691158131879	38.96454001876737	1.0373902802927797	1.4076545759023488E-4	0.1481432935584773
-6.587351156296421	39.29642873129991	1.0410153278623053	1.4272135533158035E-4	0.14812353512901416
-6.771159512318912	39.57700815680421	1.0440776727534513	1.443771768287463E-4	0.14810749858527608
-6.814129999907874	39.651652838586976	1.0448929033707806	1.4481745145699583E-4	0.14810319722570836
-7.229593906641747	39.84203493583536	1.046972115656953	1.4594494615106216E-4	0.14809403381702213
-7.181795837296288	39.83706132882147	1.0469178426468202	1.4591511524319112E-4	0.14809405507629247
-7.033567159296577	39.76166368437849	1.046093456280617	1.45469178765836E-4	0.14809778040829757
-7.6946177519140235	39.85300356006798	1.0470937577899524	1.4601223116092192E-4	0.1480961060283871
-6.488283836647731	38.91091546805024	1.036805175127101	1.404483584919609E-4	0.14814647416563942
-10.243595360807257	39.850002288818345	1.0470702873126263	1.4605589591608448E-4	0.1481113480900151
-9.730298368089413	39.85000228881833	1.047065869553353	1.4604289191268925E-4	0.14810831010963957
-9.743014193148053	39.85000228881833	1.0470658322349007	1.460434022410952E-4	0.14810838530829076
-9.085341826788042	39.8500022888185	1.047066047675122	1.4602240437885987E-4	0.1481044962614141
-7.779783738995952	39.851154726690396	1.0470750691119994	1.4600116423936371E-4	0.14809672141741803
-7.886706964608754	39.850916601280545	1.0470711676262618	1.460026496422394E-4	0.14809736716115593
-8.209330570361047	39.849987794146756	1.047066750496429	1.4599884103471317E-4	0.14809932534940068
-8.699211804792647	39.85004545472901	1.0470693005864087	1.4600898836143197E-4	0.14810221303836818
-8.427966558711145	39.8500350871401	1.0470656854596005	1.4600512096692706E-4	0.14810061216762627
-12.152615457473026	38.61822056218743	1.0336261283729626	1.3875500056483297E-4	0.1481976437480642
-12.150457207342695	38.60568225439725	1.033489398693935	1.386806841718462E-4	0.14819839376771662
-12.146591986235311	38.58859764700979	1.0333028481465338	1.3857976519279016E-4	0.14819941032379275
-12.074238696384148	38.24828133015453	1.0295906136602537	1.3656581035720745E-4	0.14821968631575813
-6.441829287929373	38.514252064367554	1.032477023381035	1.3810768086518525E-4	0.14817040003806825
-6.4796557750756225	38.830935381536946	1.03593137616389	1.3997692275729076E-4	0.14815130301356727
-6.431316994593285	38.355730965701305	1.0307461824645219	1.371761040627341E-4	0.14818001030655636
-6.415000660473024	38.12021737547059	1.0281769128186953	1.357884750444476E-4	0.14819428132110923
-12.006552716049852	37.91928976266428	1.0259978926722326	1.346265067033554E-4	0.14823930260390944
-11.966773292852782	37.7322909897182	1.023958445725195	1.3352408133846273E-4	0.14825044385871985
-11.899335717233097	37.41624344712912	1.0205083538797597	1.3166809924244945E-4	0.14826927327169792
-11.86072968481382	37.23337054820751	1.0185141885804163	1.3059196425128897E-4	0.14828017064666843
-6.405495081109018	37.81045524455644	1.0247943625241986	1.3396998336463002E-4	0.1482131237383465
-6.3802834672144035	37.49850283645258	1.0213922971323455	1.3213808899201657E-4	0.1482320082462849
-6.34327199449609	36.990127261889924	1.0158424544571667	1.2916618864061894E-4	0.14826280759897242
-6.3346776499635205	36.89181710192548	1.014771488869307	1.2859058184776933E-4	0.14826875479730836
-6.327277488709939	36.80573234114482	1.0138333978110299	1.2808974635789285E-4	0.1482739643917144
-11.839379859361392	37.12464213602315	1.017326523891723	1.2995468770581585E-4	0.14828665989510778
-11.66031709327127	36.191536938073696	1.00714709662491	1.2450619936422698E-4	0.14834237092443925
-11.619905720758748	35.962379473002436	1.0046509284977785	1.2317205725496057E-4	0.14835607316967364
-11.730360249335298	36.58305483766412	1.0114237804955484	1.267832711351801E-4	0.14831896470487899
-6.248695444183289	35.88284413383002	1.0037743341747793	1.2270890235155553E-4	0.14832980672340346
-6.190644674951313	35.36621719878445	0.9981375421835961	1.1972953335137029E-4	0.14836099454317558
-6.146329446134891	34.860882297696094	0.9926287140402135	1.1679968061097557E-4	0.14839156395831304
-1.0600869276340483	18.316100001774196	0.8126787146419464	2.698383014320579E-5	0.14937376115512163
-1.0459016161732135	18.37692181363064	0.8133373056100639	2.7300950751409112E-5	0.1493699807515881
-1.1744205707972624	18.153797557800345	0.8109192146439437	2.6137786822443615E-5	0.14938424693687508
-1.311326192584243	17.97535615877772	0.8089859215949603	2.5207550029946093E-5	0.1493958343070375
-1.386335587551091	17.922671465764726	0.8084145147214419	2.4933486168911722E-5	0.14939943527224475
-1.650548821745367	17.757514160475903	0.8066267985310198	2.4074461312961233E-5	0.14941087498870517
-0.9718149006219283	18.630446296863695	0.8160868555215943	2.8624070395255118E-5	0.14935414458140805
-0.9542349860686515	18.852537320770427	0.8184933451903739	2.978324186101282E-5	0.14934051763590028
-0.9467123425971604	18.932059856972355	0.8193562581225782	3.0198842439865844E-5	0.1493356319312452
-0.9488912973033679	19.009058522305217	0.820190882486686	3.060138561533606E-5	0.1493309502975444
-0.9602591937381534	19.185733594449147	0.8221076522216505	3.152424021470565E-5	0.1493202421270872
-1.0005126263859143	19.36574217623491	0.8240583604667463	3.246436253411601E-5	0.1493094806816664
-6.05347281998843	34.07388368729615	0.984061447617494	1.122872707143818E-4	0.14843904536885738
-5.779746191862431	31.198536783186327	0.952723879740921	9.59648120965467E-5	0.14861289719025494
-5.81260308842713	31.6601371096856	0.9577401834766	9.854982436491019E-5	0.1485849185528377
-5.898916358898413	32.61341104261303	0.9681423286276032	1.0395654259738685E-4	0.14852725830464328
-5.976331308258205	33.33624786626052	0.9760066751066836	1.0805741112066388E-4	0.1484836003178645
-11.555172919712001	35.57995576034233	1.0004804367844862	1.2096379656353088E-4	0.1483789546616067
-11.427224513094306	34.824469013294944	0.9922420443121152	1.1658020458380056E-4	0.14842415896971506
-11.302991741507174	34.01939293201957	0.9834619875016211	1.1195953451673892E-4	0.14847239649751873
-11.26269403333529	33.74326682230424	0.9804591138551426	1.103655085411268E-4	0.14848895372406123
-10.87492360433819	31.536162433666846	0.9564066692513462	9.782532684301517E-5	0.14862094462852735
-10.79808267178972	31.096982410679725	0.9516261269868315	9.539061850781657E-5	0.1486472099442252
-10.515617328365707	29.431210118152052	0.933494815259283	8.603793084427462E-5	0.1487468902055846
-11.095255333576779	32.78560916869341	0.9700065083447753	1.0492268958500868E-4	0.1485462312838055
-10.374607869233792	28.677418549364212	0.925279334411647	8.190128814413475E-5	0.14879192669178437
-1.9007542873442729	17.670028077820447	0.8056785666608093	2.3621093634976034E-5	0.14941750791717978
-2.0779141835942943	17.606247817656115	0.8049882287585383	2.3290931246141966E-5	0.1494223167999813
-2.421704394542373	17.610906476909	0.8050389762531728	2.331981980460867E-5	0.14942381993175358
-2.5268901597962445	17.60827853304663	0.8050108718304778	2.330774285101633E-5	0.1494245271551884
-1.0157099330243569	19.441588102125813	0.8248814642299076	3.286110545850455E-5	0.14930493725281083
-1.1062328150339649	19.65851365771074	0.8272337388002865	3.399396992781351E-5	0.14929218742320238
-1.0950141199455286	19.63861486947969	0.8270179366198505	3.389004070674532E-5	0.14929334178528267
-1.0936631912571904	19.634142492606518	0.826969389612837	3.386660865996395E-5	0.1492936073293671
-1.2019485900933222	19.823967402584525	0.8290293424252777	3.485799637480126E-5	0.1492826019578927
-1.2626663164006444	19.90610167368628	0.8299196257204033	3.5285652035732365E-5	0.14927791143150265
-1.3479656887537845	20.02184186709379	0.8311764628998276	3.588927330172481E-5	0.14927130080136333
-1.3818036936806772	20.069240413165744	0.8316905337792183	3.613716297627886E-5	0.14926858786829345
-1.490043238491493	20.21081153288452	0.8332276151666197	3.687466282229462E-5	0.1492605218039686
-5.495158991359491	28.68268136418761	0.9253129353711076	8.19595443825696E-5	0.14876480756799496
-5.507477156915547	28.790577524822243	0.9264830932926034	8.254873328910673E-5	0.14875829071395819
-5.640376413522405	29.93509919763994	0.9389568256033359	8.889869874489207E-5	0.1486891977837817
-5.66674537726079	30.200894570944342	0.9418437954460074	9.036623974161374E-5	0.1486731263670536
-11.232964758328787	33.56280133293661	0.978489235983818	1.0932380374689872E-4	0.14849975836722898
-9.890707351552885	26.584105713780335	0.9024894206138775	7.044891176399299E-5	0.14891652630856955
-9.499209611630052	25.463046361573806	0.8902992547581106	6.443450596043533E-5	0.148982576832331
-10.251371607480321	28.08873461337165	0.9188693497347205	7.862867553006722E-5	0.14882703089197305
-9.949856872037069	26.81141811544305	0.9049646912727192	7.169722827783601E-5	0.14890302932864347
-9.409620206466	25.28683176907262	0.888376248151529	6.348374936548742E-5	0.14899281413069598
-8.975776833099328	24.413789608181347	0.8789096127141169	5.8872567038046605E-5	0.14904362388331877
-8.450931047688341	23.67686534172989	0.8708760073381502	5.4967115884521716E-5	0.1490856955054663
-8.315280225053407	23.486682331666373	0.8688165805315912	5.397903616798236E-5	0.14909656393068363
-8.109310669822081	23.245736403988893	0.8661942992456395	5.2728336626581415E-5	0.14911016150867068
-5.04821833795282	26.35030357792787	0.8999384528681231	6.922591547811927E-5	0.14890471185925647
-5.072511135861281	26.457154341834364	0.9010963245134614	6.979193456554147E-5	0.1488983163257818
-5.319014801988768	27.6151602307035	0.9136942652621719	7.608799736773342E-5	0.1488289836549273
-5.298549699956672	27.508324942348306	0.9125348399284519	7.551434736964475E-5	0.14883539453926237
-1.6547952866665352	20.435138707303928	0.8356601762258835	3.8043492825613524E-5	0.14924770510992763
-1.7068462026965912	20.505043732104994	0.8364194721010916	3.840909829444814E-5	0.14924371525090657
-1.8328638043067826	20.675856534446993	0.838272419036735	3.929989657322822E-5	0.14923395862689495
-1.9146876228856835	20.78271581099791	0.8394331082271315	3.985657723576237E-5	0.14922787059579473
-1.9589596542270868	20.838178803681924	0.8400343361871937	4.014360232138021E-5	0.14922471940868298
-2.2267902915590323	21.173727916983232	0.8436832826782461	4.1896963044026314E-5	0.14920565783667744
-2.4765836027203294	21.524027437877677	0.8474793053697303	4.372062228735672E-5	0.14918559886747315
-2.510632075597485	21.56945277354053	0.8479736823813898	4.395948072424847E-5	0.1491830074287358
-3.4170539347823667	18.323036770820913	0.8127590589681954	2.7036760832322173E-5	0.14938559219268818
-3.3613588547056894	18.26201824120377	0.8120978096270551	2.6719505466158793E-5	0.14938902297682527
-2.8302006677410443	17.7685842180935	0.8067474244446893	2.414631728486325E-5	0.14941633322875134
-3.0213186080937637	17.882690433716814	0.8079847757239138	2.4742956550771136E-5	0.1494103713763802
-2.9853774190574067	17.85333337493745	0.807667111800066	2.458994980427146E-5	0.14941197462606615
-4.904236518511963	25.91960781073081	0.8952454093276625	6.692767057632815E-5	0.1489302318739661
-4.723668736196532	25.314951331292864	0.8886789831807133	6.368058969389991E-5	0.14896616681396238
-4.604679940346854	25.051089745874435	0.8858019207974452	6.226163291876436E-5	0.14898162859158326
-4.281370486848969	24.383328411417228	0.8785612661208145	5.8738000648830415E-5	0.149020677233847
-3.2125741016240386	22.611557155864187	0.8592906169674773	4.940706542122147E-5	0.14912312479729306
-3.272014261258436	22.70654698603269	0.8603201087922654	4.990160325169625E-5	0.14911764128725963
-2.5518384799861815	21.63096481182497	0.8486412042022364	4.428335340743256E-5	0.149179472674621
-2.8735384712196232	22.08009398368013	0.8535235672242107	4.6628907267383984E-5	0.14915376652704088
-3.1756044296995665	22.556944434453374	0.8586962975405508	4.9123634058357776E-5	0.14912626271589055
-4.545571876999899	19.652622560032107	0.82718082699672	3.395457834785608E-5	0.14931044260411205
-4.424895516455141	19.524062222800467	0.8257868316080397	3.3289599043027666E-5	0.14931765609588832
-3.958958611653594	19.00470136406695	0.8201506216111188	3.058479343776145E-5	0.14934687386945394
-3.8782730930382083	18.915322300283425	0.8191828798610391	3.0121330904191386E-5	0.14935190462801673
-5.025563667731989	20.107549344377823	0.832127772726824	3.633426957599794E-5	0.1492852347182379
-5.277731362781373	20.350988119887234	0.8347616670504434	3.758862841010787E-5	0.149271696669457
-5.606549304112775	20.6598148798465	0.8381224618565248	3.9211026581496655E-5	0.14925460975821103
-6.131048509468386	21.17349677678001	0.8436874639229489	4.187295880292067E-5	0.14922602234540458
-7.17416985769136	22.198608654304337	0.8548159969922654	4.721926812202924E-5	0.14916900914876108
-7.6413332318231895	22.67125431062098	0.8599687705267354	4.970880555759328E-5	0.14914267986680851
-6.9150129554945305	21.927639425126234	0.851885069649524	4.5821282703914844E-5	0.14918417828996322
-6.31895859009996	21.343154735881807	0.8455391292588772	4.277058765351794E-5	0.14921667984611653
-6.618255579081206	21.642875823077	0.8487826986237704	4.4339920357776424E-5	0.14919998427173126
-3.6680004015474728	23.30103040805593	0.8667895616539742	5.301310526431448E-5	0.14908346231034347
-3.83446762916781	23.580833568731567	0.8698270432427215	5.450218027814766E-5	0.14906727821401863
-4.071443328978513	23.987709649252928	0.874253259837313	5.662181697780217E-5	0.14904369455630853
-7.640251545310057	17.586782544931808	3.5536416149350135E-5	-2.9639499675285925E-5	-1.672858498200841E-5
-7.509356374993602	17.79911102953117	3.6041466401340295E-5	-3.0130949892450556E-5	-1.6535767068843434E-5
-7.6989388334005735	17.4903691638282	3.5321588242812685E-5	-2.9428850857740547E-5	-1.681834198303524E-5
-7.762103216471637	17.30759444679789	3.4917968950517035E-5	-2.9027593957136904E-5	-1.690644688489575E-5
-7.821162534822876	17.152686250634986	3.4590421846563926E-5	-2.8694119600493653E-5	-1.6995816186752955E-5
-7.87221896818102	16.9473112831706	3.4168629308585036E-5	-2.826223266232779E-5	-1.7069565684520577E-5
-7.921170402924522	16.753942907049066	3.37752019562218E-5	-2.7855053269820856E-5	-1.7141334374017577E-5
-7.9783869673286425	16.470761822820492	3.32235589245985E-5	-2.7275378460028147E-5	-1.7226203952927437E-5
-8.003886469325913	16.357472230499454	3.300474994893146E-5	-2.7040983099800188E-5	-1.7266039738173537E-5
-8.041803974825056	16.197407590250943	3.271726853660839E-5	-2.6718723773810244E-5	-1.733509203756368E-5
-8.11957094103931	15.808141817188318	3.20119356799493E-5	-2.5938132194553194E-5	-1.7469811920042983E-5
-8.094241908274963	15.975737091845481	3.231185391177184E-5	-2.627004884560195E-5	-1.7424158219762915E-5
-8.149959289733443	15.594634263864748	3.163017038712351E-5	-2.5510872391711372E-5	-1.7524668341754427E-5
-4.487015489615116	14.591722761896559	2.7378192853242003E-5	-2.3356386090203765E-5	-9.918142342227058E-6
-4.416731324563106	14.512870608922288	2.7177110135815108E-5	-2.3192212479020514E-5	-9.770703121497592E-6
-4.329055028394281	14.412978776001905	2.6917002857512817E-5	-2.2978896212009664E-5	-9.582583081096898E-6
-4.19303203891211	14.248275933735142	2.6495480290627076E-5	-2.2632294127542925E-5	-9.292039781476819E-6
-4.178965322518646	14.23024927967746	2.6448635184078923E-5	-2.259351609387402E-5	-9.261256941899052E-6
-8.208595369810979	15.125877972768416	3.085027010224167E-5	-2.4612408971003423E-5	-1.7650153325981267E-5
-8.250106284083648	14.883579494882824	3.04832690281683E-5	-2.41718015494332E-5	-1.77319908949541E-5
-8.184763342662869	15.304083214581624	3.114182222411946E-5	-2.4948840827604847E-5	-1.7601962470582206E-5
-8.194040568253598	15.203367992185502	3.096813574481015E-5	-2.4753785458857516E-5	-1.762122853365299E-5
-4.009503675450382	13.95499929048619	2.5765990779904078E-5	-2.201832062858774E-5	-8.894556962261504E-6
-3.967321215997023	13.879167246534847	2.5574314687669114E-5	-2.1855417725578777E-5	-8.7995894436054E-6
-3.8768075373306097	13.684183745503944	2.509010287954713E-5	-2.1444740319064746E-5	-8.595394567415522E-6
-3.8285567068758617	13.577304042901428	2.4828783729935666E-5	-2.1220514713027605E-5	-8.48838964419451E-6
-3.679175518096213	13.165512678706849	2.381989845895667E-5	-2.0350074489972967E-5	-8.143699156788072E-6
-3.5952780276413945	12.848827743115857	2.3048233605716965E-5	-1.9683748502755647E-5	-7.939995320356417E-6
-3.8035301168690907	13.511178334388502	2.4668860160496674E-5	-2.1084301305554722E-5	-8.432377768163715E-6
-3.5706258476984103	12.751547870197772	2.2808408370380913E-5	-1.9472284593216105E-5	-7.878115555359404E-6
-3.536337058362929	12.508568926206657	2.221166875983417E-5	-1.8947889570229748E-5	-7.77787284085025E-6
-3.4943523373487664	12.217884679130231	2.1506797446624976E-5	-1.832611283954262E-5	-7.659890012928725E-6
-3.476217738039166	12.051206781698731	2.1103677374783934E-5	-1.7974011204487365E-5	-7.6049820550220905E-6
-3.4381043775288846	11.707787309160882	2.0253586073306575E-5	-1.7212491531247908E-5	-7.482765119586642E-6
-3.4175141432913065	11.442487558596586	1.961186908858411E-5	-1.6641644329197258E-5	-7.413186205425392E-6
-3.390535492772293	10.959938069747185	1.843314859677795E-5	-1.557352512878996E-5	-7.302879611524653E-6
-3.391605607580326	10.637069694303245	1.7655896955992152E-5	-1.4854812585104685E-5	-7.271664378835489E-6
-3.3957072198915474	11.125983907025887	1.8829002457164435E-5	-1.5932038931173785E-5	-7.3289253234694925E-6
-3.3933099091125833	10.454525891479044	1.7215137766000702E-5	-1.444229080600878E-5	-7.254663562402555E-6
-3.392748642497309	10.363320317554606	1.699381453260285E-5	-1.4232776255568837E-5	-7.243685030385247E-6
-3.3881777990103163	10.052022617744685	1.6251815213120324E-5	-1.3533487628163343E-5	-7.207852155613564E-6
-3.379931059854188	9.65560915900371	1.5311570606078703E-5	-1.2635179595717482E-5	-7.16248142844687E-6
-3.38003327420144	9.645525660619372	1.5288330687352183E-5	-1.261289930287877E-5	-7.16213358748124E-6
-3.380411775956053	9.63612711841371	1.5267497829275756E-5	-1.2592373090473437E-5	-7.162678969827733E-6
-3.4070943292007656	9.209820550583608	1.4309980209535902E-5	-1.1622524121744372E-5	-7.197140036685141E-6
-3.4177904844649305	8.97279793026408	1.379841975209008E-5	-1.1092033729418328E-5	-7.220150632211259E-6
-4.670507470987797	6.528342318175511	1.162625131987583E-5	-5.418212907111326E-6	-1.0250943753519363E-5
-4.472672713765167	6.53165408154053	1.1190449756662034E-5	-5.441875584445459E-6	-9.75084080720177E-6
-4.296096768007061	6.564113874181485	1.0910561211686985E-5	-5.5472131220576465E-6	-9.361511692922989E-6
-4.1907677441120486	6.6201318525786546	1.076073799567637E-5	-5.705469550612197E-6	-9.100528725393207E-6
-3.42823364007561	8.77881073484247	1.3371754701864326E-5	-1.0643264637118276E-5	-7.233952756330045E-6
-3.440421539484517	8.631632878187974	1.3066431988078477E-5	-1.031029725817009E-5	-7.258655726403762E-6
-3.510174069952668	8.051882576425108	1.1945987682231827E-5	-9.013887035780201E-6	-7.415446264798111E-6
-3.4654247941708625	8.41479710425795	1.2637702732170399E-5	-9.834228736776106E-6	-7.313201807672238E-6
-3.519325274558982	7.974355231943207	1.1809069158376647E-5	-8.846467676216743E-6	-7.442119401800959E-6
-3.8048036653298265	6.960169305120867	1.0647217926717631E-5	-6.635799047651854E-6	-8.266812482729589E-6
-3.942941641067294	6.809098812242506	1.061384174547682E-5	-6.2162847489807975E-6	-8.568206303030569E-6
-4.081244662082278	6.715380176995773	1.0731333352138908E-5	-5.99409016523709E-6	-8.871952755925854E-6
-3.557899482821399	7.6388476831782866	1.130880421022153E-5	-8.179816571653798E-6	-7.586258799949114E-6
-3.5506928691402093	7.692857622749482	1.1350012271274257E-5	-8.255150626918761E-6	-7.54348327655667E-6
-3.535122007221198	7.8370201875805385	1.1586710333800678E-5	-8.556110990096068E-6	-7.496204582836009E-6
-3.5827478111781415	7.560437912809053	1.1201174223886559E-5	-7.966554244655147E-6	-7.659235131465641E-6
-3.656557182300242	7.31345080673359	1.094128400447462E-5	-7.441414270529364E-6	-7.889497367848684E-6
-3.741595319822733	7.091603710798701	1.0767666691010404E-5	-6.994780215970755E-6	-8.120493786397298E-6
-12.48823622079036	29.318127189803445	1.0327273123170195	-0.3249752123576719	0.9568959046049023
-12.301573729696075	29.291730374054282	1.0101904244060564	-0.33219785564653087	0.9451219863627358
-12.904182385341631	29.37659805299116	1.0905723211548695	-0.3107613442978747	0.969266644775144
-12.704310573905445	29.35687813300677	1.06090989278636	-0.31810924010034636	0.9651529236796123
-13.215739023882737	29.375039723105594	1.136792385168467	-0.299988967019226	0.9648145181822706
-13.289816212405814	29.38416912499247	1.1500185265244212	-0.29817151931916436	0.9638694569744287
-13.628735756055638	29.408293625969595	1.2027066293680204	-0.28685164466685437	0.9464428782450138
-13.761313265189306	29.420327221129604	1.2239292951091254	-0.28293817253545683	0.9399954740205229
-13.789831291953012	29.42263826529943	1.2276954097773456	-0.2824054234917237	0.9378742390019081
-14.193507593470319	29.351006338599753	1.2775133321726213	-0.26181126116841535	0.898808589774066
-14.343065600888547	29.30623263263965	1.2923145064753694	-0.25048200774571416	0.8833859592551321
-15.169871121939503	28.7024294022831	1.4137943543908853	-0.1566158557982012	0.827746894830745
-15.025976096323706	28.826575538617305	1.3904388583954306	-0.1722558881706613	0.8358750189101785
-14.704342841257393	29.099582909420015	1.3401509742472666	-0.20920352989748603	0.8552250251366187
-14.77814405518191	29.048154888872233	1.349664343405565	-0.19993334216261643	0.8493603596543561
-15.194930389272562	28.670268692680192	1.4190484246327593	-0.15431693662970644	0.8266142873088826
-15.552436058935607	28.262388145106144	1.4894770676501026	-0.12609123775207642	0.8065072043582029
-15.65870487864321	28.128694460225432	1.5115653402589255	-0.11799858574056375	0.800339136897579
-15.420870685895718	28.414489982476084	1.4633047998702065	-0.1334114867971594	0.8141099700715805
-16.14669845066415	27.534817692946177	1.6035043470336547	-0.10782894966454025	0.7540039473609301
-16.18902508127296	27.487365967844962	1.6105197453490634	-0.10788655867726964	0.7486136017935484
-16.090879730623392	27.60512583812312	1.5927995567595277	-0.10882243120057883	0.7596332795049736
-15.906983759261689	27.83045491742547	1.5588534989811567	-0.11136778589297525	0.7788805391086892
-15.78801336657089	27.974288039163056	1.5368460285166994	-0.11333277137830061	0.7896762219531838
-16.4224657835804	27.241242221715776	1.6417307519302526	-0.11264128685494522	0.7185346535324817
-16.636541644582238	27.015574682657572	1.6621853906108903	-0.11591932766779252	0.684874283065954
-16.701862721366762	26.948993088668995	1.664608097442266	-0.11784084215961889	0.6738355140997917
-16.98192097775023	26.67928029930171	1.667913508022525	-0.12389826893056222	0.631829402533153
-17.086567607533095	26.586911131348927	1.664022781060651	-0.12749962510100504	0.6188340700554962
-16.810764952407226	26.84442366016748	1.6652110131699507	-0.12026448985328868	0.6578137404904434
-17.316197999609905	26.352544552541893	1.6466833527712867	-0.13897176494880686	0.5998875004382769
-17.45518464052986	26.210110438215963	1.634745366306798	-0.1445826271579381	0.5911997557067725
-17.722095738557805	25.895382301413925	1.611614799300136	-0.1725739263558882	0.5889051506468133
-17.72264017583542	25.894744071275742	1.6115595155425324	-0.17263018971141142	0.5888976500893612
-17.932597821946576	25.11386146747848	1.5629432371750827	-0.2620876249740678	0.5747372533552189
-17.907096306050956	25.00313633884308	1.5550719621967521	-0.2799802068231814	0.5666230385374411
-17.75267320881764	24.32471147247125	1.5049325974823737	-0.39050124973322947	0.5160695245555134
-17.92944471255859	25.1306830888716	1.5637977816272937	-0.26026457230942157	0.5749706571927484
-17.722777975835573	25.894232143167198	1.6115204876112297	-0.17269970308910576	0.5888790142929868
-17.728945142955695	25.871483784810497	1.6101137940616748	-0.17530164173783444	0.5884744070485423
-17.700264955727473	24.192801294244298	1.491556001168751	-0.41626111747152744	0.4935705985874415
-17.492893227235577	23.675149455238873	1.4385977649231185	-0.518760137285506	0.4055591448534278
-17.219818972655105	23.051350814888384	1.3784464431838794	-0.6419220531580745	0.286382415325663
-17.213682929786287	23.036984749786797	1.3769429268686917	-0.6447076269968102	0.28368508691454725
-17.20651458505761	23.021889840621302	1.375608293945638	-0.6478236492139217	0.2804969694271124
-16.72944438496599	22.0265670999435	1.2976205944915893	-0.843508446702512	0.06255850682267967
-16.772330573218266	22.113599037757318	1.3036369616469747	-0.8275898662354599	0.08166695767314855
-16.97378539565523	22.529669064239176	1.3316255135055541	-0.7477051543503822	0.17331447420495572
-16.69878402350933	21.97001521221032	1.2957817709400192	-0.8532905083437371	0.05021435350098971
-16.44523432072541	21.481646309928003	1.2768595016675726	-0.9398704038982584	-0.055484630026719245
-16.38784636008633	21.382208809377225	1.2770619800049512	-0.9558662329757874	-0.07717061615950221
-16.10429654720809	20.90765006213037	1.2732426723967745	-1.0328356618809083	-0.18521805536396524
-15.229590069694847	19.59839917871314	1.3309542602680695	-1.1806451680112426	-0.4877561671816928
-15.573303162172023	20.08692966262294	1.3011527461304337	-1.1341667828412607	-0.37580958550464066
-15.762739830454272	20.369577854236137	1.2886651400155773	-1.1025021787946832	-0.30992849881382356
-15.676053214728174	20.229671015614727	1.2925479091536003	-1.1207467085657061	-0.3422145975929617
-15.004965242227517	19.29705702264412	1.345663711992648	-1.183201038738117	-0.5569317663696595
-14.347740685004595	18.43237628944785	1.3209595288416902	-1.0979879672428265	-0.7212290429788499
-14.71316053352021	18.903140185799252	1.3544389106780446	-1.1713456894362309	-0.6492066848884845
-14.112301424219844	18.14085757339455	1.2738838383373132	-1.0272675602175707	-0.750685056329745
-13.786968016309958	17.746840232171802	1.1732192069921679	-0.910280062496388	-0.7393816811652809
-12.572484095421888	16.31238607204104	0.6886032039786594	-0.48982501766748315	-0.4834992559644936
-12.73923093656964	16.50237005974189	0.7566495568657174	-0.5453991002682899	-0.5238888091529136
-13.149721100590622	16.985383718836303	0.9239293040802081	-0.6875994569574808	-0.6163314252838377
-13.560443943361147	17.474962802260926	1.0852724728872054	-0.8299471815641795	-0.6991335239849885
-12.433087863224218	16.142914163274668	0.6313316082066787	-0.4453520389879091	-0.4469799443391072
-11.67886765718853	15.130655135953049	0.3320365842476254	-0.20919990605387875	-0.25628407567204453
-11.370603754574383	14.616160191779192	0.21586363069494058	-0.11025603023104832	-0.18504796714173466
-11.928279318244115	15.521235666230787	0.4263854199606237	-0.28593294828544846	-0.31592166727895865
-11.098102119973685	14.067276715400904	0.13645824052904265	-0.050528067812846245	-0.12483821346505952
-10.94829922258624	13.75778922441979	0.0933407362601151	-0.01823975343624524	-0.09129953836390303
-10.566136973193167	12.955069884045642	0.03701657323448122	0.007116413999369782	-0.03544536708757797
-10.528617101577506	12.869997651759531	0.0314660206399567	0.008955213212059502	-0.02985724796671234
-10.125844678960055	12.03212679724241	0.012758636718903075	0.008861320915111413	-0.008807904705464565
-10.205786830641387	12.200371242765215	0.016473939450282242	0.00879559170582061	-0.013067753482024411
-10.11776374681346	12.014636087480781	0.012631282908227978	0.008755704958367885	-0.008539110160517968
-9.799033203597945	11.32040592221854	0.008204963473098462	0.006657002084564781	-0.0026942739995774274
-9.732454220074882	11.174895810343436	0.006648702356424851	0.005884700506264949	-0.00104754331320265
-10.081694286405995	11.938670646469957	0.012015409681104651	0.00845647408234341	-0.007928658834125591
-9.419861471494833	10.505758447346915	0.0040001767654072075	0.0021118072120211006	-8.164778295909766E-4
-9.39945834397536	10.463080013210769	0.0039046227694796314	0.0018687360006936406	-8.305629516928436E-4
-9.362989365785312	10.388561145610026	0.0037535481588139327	0.001709935910706985	-8.792319995683498E-4
-9.15485933130238	9.94585479357356	0.003189084907960169	5.167146587800861E-4	-0.001254346636657487
-12.250739993292553	19.150604908283345	1.5287464195378682	-1.3364299823668753	-0.6002257926148067
-12.385666050996104	19.229462944007324	1.608440934522247	-1.3843508082098244	-0.655752977550568
-12.018444755085756	18.995911937273455	1.364261596425961	-1.2411543629195443	-0.4940005348565977
-11.827571680933026	18.805921238230237	1.2916699208377742	-1.189557356109606	-0.44527191999568766
-11.71378598197753	18.69006222155872	1.2427228160763788	-1.1543970351127273	-0.41363828613079867
-11.489121580415649	18.312221504949157	1.124340740369413	-1.0573330617153778	-0.34359423736676653
-11.42092816915265	18.202424829191397	1.0898293156049423	-1.0284473666308336	-0.3238591176965805
-11.137081940903064	17.673975351763787	0.9222832352250843	-0.8794494742939781	-0.24822181681949584
-11.050577560623434	17.52903972488271	0.8742402917031061	-0.8364780977837123	-0.2268904793662756
-10.900173758069224	17.228821915447778	0.7746968057811451	-0.7443949768370168	-0.1928245884645939
-10.59407257662658	16.86993613536655	0.6454880372860684	-0.6245079848633055	-0.14317512970271065
-10.4015251414116	16.663994998799538	0.5735142403597405	-0.5566428101017262	-0.11839022373541719
-9.980308680915373	16.24426542990552	0.42850349675587684	-0.41814094958940967	-0.0740650511678203
-10.52456597891735	16.788877057884427	0.6167467843788449	-0.5979690835093001	-0.13144675092441543
-9.215934750579713	15.702403997568886	0.24210967914519166	-0.2341811165473461	-0.044233081992199295
-9.506635524164235	15.916651407254937	0.3135593610420908	-0.30655833731375753	-0.04490616488551205
-9.713477904294042	16.0562870014233	0.3632697266232383	-0.35513170423880946	-0.05606260016438631
-8.987328542896977	15.535943891824608	0.18915459112689947	-0.18055498772075776	-0.04218660406047158
-7.038155536202357	2.4161328913912485	2.097497245028612E-4	1.728083751435679E-4	-8.203102111686599E-5
-7.218271698777633	2.47634434863711	2.0456606294296607E-4	1.720858894272723E-4	-1.0286144010966681E-4
-7.402921517489648	2.596088343862585	2.1139702109420515E-4	1.6275591551327315E-4	-1.301465114335291E-4
-5.610926604361966	2.56874897195521	3.2592353333924786E-4	1.1601560425601823E-4	5.03682704071089E-5
-5.791192046184306	2.4885541575675454	3.0179660231810713E-4	1.2505823223928232E-4	4.050908328129621E-5
-6.090991914769232	2.367770791599311	2.722961329309357E-4	1.4388303978513144E-4	1.8120824979151432E-5
-6.223300720670824	2.365865245728654	2.5322454531879926E-4	1.4781323396456227E-4	8.621463223144293E-6
-8.524776938151282	15.280293075065625	0.14186449692028807	-0.13280955393095586	-0.04245806574700221
-8.5390176621	15.301185889469425	0.14983497892710382	-0.14036110725209539	-0.04472594662847949
-8.574275941324595	15.320887483760043	0.1530834250447404	-0.14362458361521516	-0.04479146822496733
-5.2268760988311245	3.1984387632370352	3.321447018594729E-4	6.769718423525968E-5	6.698822767290794E-5
-5.323022364028059	2.954304032548915	3.358619612885745E-4	8.479864121370569E-5	6.36407644555392E-5
-5.411391041049513	2.8046470279535036	3.3605864037506436E-4	9.71756973765066E-5	5.964598199877593E-5
-5.361270108912003	2.863813885716368	3.387641519271586E-4	9.158917714659468E-5	6.246714505328478E-5
-5.176470922340737	3.3654332504811606	3.2291142794032423E-4	5.853995125588659E-5	6.651697579336069E-5
-4.997438755280889	4.032636318053695	2.8408681184884956E-4	1.878339371899241E-5	6.364925065530341E-5
-5.108994509801874	3.6116460899580636	3.0938047461032293E-4	4.1355997186536984E-5	6.660979350466627E-5
-4.991774580661376	4.054261353979088	2.827616642637312E-4	1.7366799121245202E-5	6.3544379411004E-5
-6.53602006808163	2.347293243898074	2.2993847521528147E-4	1.6138122782215024E-4	-2.0968462865297885E-5
-6.871423256057571	2.3759082864320638	2.084681673077569E-4	1.709289912328175E-4	-5.876928394965567E-5
-6.725008134174486	2.363972974785624	2.1207518573921886E-4	1.6708065303453704E-4	-4.177266315659358E-5
-7.498445287702315	2.6504749625169852	2.1511529845446165E-4	1.5859506159178236E-4	-1.4390747059677268E-4
-7.543394316053332	2.6908233254228815	2.1774089013536384E-4	1.5398103022103176E-4	-1.5154839175757603E-4
-7.714537633122486	2.9137762658493207	2.276937921869548E-4	1.2939914192035176E-4	-1.7437742328069503E-4
-7.7891268079090406	3.0564766598021276	2.2854694584632977E-4	1.1049870880021511E-4	-1.8517141863499416E-4
-7.80527300412054	3.4063802626319237	2.0996460167372946E-4	6.905109110697896E-5	-1.7763474743356006E-4
-7.804324521600502	3.2269612996167556	2.225282788502253E-4	9.170053206131081E-5	-1.827668095828579E-4
-7.758877336072651	3.698244931275473	1.874131655674385E-4	3.9992338108549655E-5	-1.6163039461437306E-4
-7.751964178591711	3.7286102673963915	1.8416967971568262E-4	3.652215766838661E-5	-1.594102569779906E-4
-4.868412953288395	4.489722570165323	2.57461088601036E-4	-2.143806344507266E-6	5.529514238413915E-5
-4.944274103721604	4.221530184777065	2.728547515683667E-4	9.892865024954513E-6	6.032865407687402E-5
-4.861218645669248	4.514367912389247	2.557884569222349E-4	-2.6814588495689374E-6	5.458249671141202E-5
-4.761328567585714	4.872867994409656	2.3217853030420236E-4	-1.6105901698939456E-5	4.6062773301691115E-5
-7.7347878369548635	3.762505605967378	1.7890052424973616E-4	3.406503345414099E-5	-1.5567687041987595E-4
-7.441188952293851	4.488511996506501	1.0179087295995768E-4	9.488983695560253E-7	-1.0038675276737446E-4
-7.462522939780039	4.43043664258904	1.0717401645264902E-4	3.501424841706456E-6	-1.0443901302427603E-4
-7.583988224902736	4.103803156183615	1.399361754087135E-4	1.2855868884117955E-5	-1.2391241633785292E-4
-7.428705960551779	4.562167039268793	1.0124849866857151E-4	6.570987491112549E-8	-9.927343678740801E-5
-7.367225146909923	5.0179675342064245	1.1440730743083691E-4	-3.192044856962765E-6	-9.1608641981529E-5
-7.395373926440531	5.510469499667041	1.600584909140108E-4	1.2990191636994413E-5	-1.0943331678285218E-4
-7.396628687854849	5.543415335697084	1.633483452153792E-4	1.357498467594438E-5	-1.1052180544998491E-4
-8.951906927477943	9.55517852325179	0.002742444907156272	3.5347372172995324E-4	-0.0014802593527317492
-8.732770861641235	9.107630277300872	0.002111501998400243	1.0804463243819135E-4	-0.0012353382030974834
-8.477149435408428	8.592840803667324	0.001644001394283222	1.0770125027822575E-5	-0.001021543596678893
-8.352048182285694	8.325615036227727	0.0014917807135018982	5.0607986526442404E-5	-9.559104659522771E-4
-8.222367325804308	8.079901469599669	0.001323854578723395	5.6406733565606495E-5	-8.732615484457146E-4
-4.558078678429407	5.6727023718291845	1.6030969966655465E-4	-2.40870718106825E-5	2.2310437234597342E-5
-4.661854211303943	5.2307881209663405	2.0334932024589813E-4	-2.0995040522889733E-5	3.351200669215971E-5
-4.6736829568741065	5.179041007331088	2.0767301144742823E-4	-1.999846205356615E-5	3.494950305691956E-5
-4.664862639408369	5.2157017440172675	2.04764241645587E-4	-2.078820381811254E-5	3.380398622177175E-5
-7.642518454416541	6.7438038314408955	4.8046693600962455E-4	4.593774601163157E-5	-2.809394633419969E-4
-7.72390205946121	6.960130553786359	6.015303535753351E-4	5.2359132218502095E-5	-3.622312235432231E-4
-7.960824009101229	7.5515457825414485	9.300926198160459E-4	7.741384419569375E-5	-5.748323812423701E-4
-7.398279738095727	5.568321714484634	1.6773223454993216E-4	1.3938726208655533E-5	-1.1339069379593937E-4
-7.486554017062449	6.151026864151781	2.9284428676395926E-4	2.779360369539441E-5	-1.663047847342157E-4
-7.599533786520233	6.612688047526157	4.337598618316424E-4	4.228127073962816E-5	-2.6599824521567793E-4
-4.559353287845783	5.783205763653101	1.4712507155194515E-4	-2.634674001006548E-5	1.8345799097623956E-5
-4.539973927898901	6.108340489734484	1.1147161175989432E-4	-2.633729394890653E-5	4.348341991866314E-6
-4.595870421128182	6.280367827388355	7.164964823991462E-5	-2.06662386354336E-5	-2.473583545556332E-6
-11.949523827617073	29.206895619841305	0.9717620442618822	-0.3446429221460208	0.9080119129594092
-11.807688642858182	29.154031813094953	0.9608583670435007	-0.3531421673433238	0.8849996534454141
-12.00330605669702	29.223330979102066	0.9773585088076266	-0.3421763592955688	0.9145465233177015
-11.58017196199464	29.065937130844834	0.9466500505623989	-0.3695890318301005	0.8511393081797106
-11.41683712235142	28.96940271662765	0.9450487332281305	-0.3894133909510524	0.8186641181982639
-11.219350371023808	28.853937987330728	0.944370368823434	-0.41569701665803244	0.7793068236003922
-11.063811648377435	28.68153300927144	0.9658817516202479	-0.4580881164401045	0.7422604849667745
-10.947486528223845	28.535037823889105	0.9842799946344062	-0.4925749325582066	0.7135108342752293
-10.899230615467399	28.323819733732066	1.0410861748085625	-0.547341688769068	0.6994522031670238
-10.868467577029437	28.194812621939796	1.0750582704027056	-0.5803131700047798	0.6903941662904451
-10.876511202290695	28.109887068149042	1.1130699431595388	-0.6054563478769197	0.6913328367582431
-10.899672074901286	27.854101802332053	1.2172540626280743	-0.6745490317009977	0.6895262004849919
-12.412266700730603	28.73183000599365	0.9816406074360108	-0.35304432772191907	0.9094501047654524
-12.004390987243811	28.644127827029816	0.9794440951195048	-0.41859601570196886	0.8789608591232936
-11.418956634563854	28.353076382645266	1.0556884138131954	-0.5391387275948498	0.8023875096287859
-11.624144095082618	28.483083006210283	1.0158547155537838	-0.491873343099549	0.8334053589443247
-11.98757052088968	28.638168487186267	0.9804316274101622	-0.4216088747964827	0.8772204052219935
-11.999455430555999	28.643021141499133	0.9793626596138751	-0.4193714106931324	0.8785986717176917
-11.11438165555979	28.077094826076056	1.1404985962388594	-0.6198982560634726	0.7404356859735914
-11.390783517603357	28.330385589064328	1.062610886428677	-0.5464807495523865	0.7971401957906173
-11.018694723095315	27.985290635821798	1.1737715212279018	-0.644642827953751	0.7183876829940375
-13.471803069018005	28.77445563984976	1.1509475372688434	-0.20905098966016003	0.9482400894860711
-13.48260549035852	28.773788416678933	1.1531015136672942	-0.20768593394464677	0.9483490138043764
-12.935354512904492	28.789110493383188	1.043764784965248	-0.2778596157065475	0.9373577409097549
-12.730299209385468	28.768829272465172	1.0187220827980983	-0.30667065861515896	0.9278078836423089
-14.231290469589101	28.525879619960573	1.3258316971198831	-0.14031101208173907	0.9316951912044602
-14.010448775461906	28.63328583652027	1.274606463403838	-0.15525090819055867	0.9396293149143691
-13.506471729136642	28.767317669153915	1.1585607895151278	-0.2053608675644869	0.9479316103069884
-14.460841527293365	28.39408003504012	1.3746649408972846	-0.12654876033355944	0.9194284987644352
-14.783683682753072	28.129965573228738	1.4315146876806	-0.11803815436109985	0.8938296109573203
-14.975465100779633	27.963363652093868	1.4650559790831297	-0.11552271204466011	0.8779987965538352
-14.857377166814722	28.070482248494333	1.4447151602848292	-0.11621598227975632	0.8880989472385954
-15.247091508969765	27.723494694946858	1.512368780092449	-0.11258216612282805	0.8544508811481949
-15.438921475279523	27.548521108541188	1.5455792627060234	-0.11213286309220831	0.8372733499443654
-15.777307067901031	27.23142152114181	1.601458218688777	-0.11258094901337665	0.8023967807164017
-15.505550048294694	27.4862002405047	1.5569444273733077	-0.11200745911382957	0.8307771075443144
-15.95882932927022	27.057658625283377	1.6306474675406406	-0.11328119294318478	0.7812105708239685
-16.071627921968407	26.944874315391413	1.6469871142781418	-0.11513649072567934	0.7666132259363821
-16.348879088595037	26.649360708813276	1.6837132263600743	-0.12226128182107807	0.7221354706324703
-16.427997019937784	26.555959712111072	1.6915582089176127	-0.1261029788724064	0.7077678516832442
-16.656844434007954	26.17623866269756	1.6986390620396274	-0.1536084156961427	0.6470720329462812
-16.696536478621557	26.09508062700545	1.6963859882422547	-0.16139419228420943	0.6335806905346869
-16.835749776418716	25.686852448177994	1.6719672998123154	-0.205712319692845	0.5634596400642703
-16.845061757485475	25.628453285604436	1.6657214237326634	-0.21407744970290118	0.5529194102680807
-16.850433340026893	25.176846057478727	1.6102696744761114	-0.2863482732198659	0.4704554097786507
-16.85038673364371	25.14105029551206	1.605715385520406	-0.2922203865494087	0.46394368927207114
-16.822804208812027	24.752145786172367	1.5577190315881893	-0.3559125979474449	0.3955129853050525
-16.814022621155868	24.619664448408173	1.5413304965668337	-0.3775502253857962	0.3722112931376552
-16.812945472733826	24.6090037446475	1.540081806928988	-0.3793090719772892	0.3703302149980927
-16.723937840816944	24.10943746964462	1.4772975024394404	-0.46733544954359646	0.2753520713351803
-16.711672631053567	24.055094941481215	1.4707614813520888	-0.47695986227928067	0.26521446298676093
-16.289023552988983	22.907733919851253	1.3312717908260379	-0.6883048308734165	0.030191710883542316
-16.541701583590093	23.45604246001041	1.4001266789487459	-0.5839988346787487	0.14830300457301382
-16.554803726644348	23.499372302025698	1.4050409162526174	-0.5762951370238036	0.15670923380227225
-16.28488538521969	22.898119481008653	1.3301682820928444	-0.6900707402369473	0.02813347299655144
-16.26218103763534	22.856454352609262	1.3262176587683705	-0.6979233938834567	0.018971024559437718
-15.969194038819062	22.31634337785984	1.274831851225835	-0.7996193246078767	-0.1000938430950209
-15.890230123807179	22.1925020649246	1.2687222677989878	-0.8227337893956514	-0.12742055780631942
-15.611918811164477	21.76175729997115	1.2469656647753247	-0.9028394069723129	-0.22379988297285822
-15.389654649869971	21.467446140267274	1.2463949685630706	-0.9553631264471589	-0.29055349117112406
-15.211472875440649	21.22502075941048	1.245489471691694	-0.9975487801531858	-0.34638030571794354
-14.852605830718518	20.76860561637889	1.2705886604206598	-1.071866244343943	-0.4469933780917825
-14.818368111934701	20.727265125728813	1.2725257033923698	-1.07889418420333	-0.45645512870233873
-14.010753868674147	19.956266747716498	1.3546679820517509	-1.1919323931226602	-0.6146291525820468
-14.087441807327457	20.012526511232718	1.3460244295120272	-1.1835315138134086	-0.6061271243026866
-14.468160486474938	20.371519812579944	1.3037965730161236	-1.1336986002094154	-0.5358298504208479
-14.161164464278139	20.08381166702931	1.3370788859293192	-1.1740582119492151	-0.5927202362022929
-14.781086333771103	20.690256417429	1.2756086814917502	-1.0847701648726078	-0.46493904399654096
-12.566775432145782	19.255877513320883	1.5744414862378637	-1.3585604556968067	-0.670828389436422
-13.290339014836286	19.46305631769065	1.4436699669478499	-1.2682110020844282	-0.6794200388128628
-13.1729303124603	19.418787275288505	1.4638070196901656	-1.2816502601336046	-0.6841478474603528
-12.843245224742368	19.28971157894774	1.520004400348186	-1.3188936014982517	-0.6963517238461017
-13.364979556612642	19.508469790386137	1.4351818751670375	-1.2615842286549575	-0.6748550687446028
-13.714991928392514	19.7215588672211	1.3898622443395354	-1.2261222174527748	-0.6519371840121195
-10.73275094914898	27.601566124654774	1.3019417821495605	-0.7158261916410988	0.6424155822771567
-10.621312259153935	27.431657608134955	1.3531805286958822	-0.7416199289525065	0.6092151460732464
-10.494472622804425	27.139762728691487	1.422809206368058	-0.7807069167321457	0.5544601905292956
-10.440814811578786	26.97290839065918	1.4516082655324944	-0.7995170303985585	0.5222576249782014
-10.340010025599554	26.46761329405222	1.530383557643057	-0.8562164357125231	0.42205745349560286
-10.310942985096554	26.231506882359504	1.553486849903846	-0.8787149937371757	0.374200957793415
-10.254915889396067	25.788604694922874	1.6225295599740441	-0.9325035378520217	0.2854931236799311
-10.226478276469011	25.49740684588262	1.6627657652451577	-0.9677597007378231	0.22365107635697595
-10.15297056364784	24.454238785309386	1.844368495826873	-1.110618143096202	0.02243898053390196
-10.148816922605754	23.97207807587904	1.9196412396142988	-1.1741728059178678	-0.06731559929693523
-10.1572747910747	24.735583520367605	1.799639990446502	-1.0730069978005048	0.074904045122577
-10.162097597121184	24.830116402868736	1.7844567160840725	-1.0601334568462122	0.09329352201918972
-10.162546766859359	23.84260305188515	1.9339898991136266	-1.1895515480839556	-0.08956255138863171
-10.199764060738538	23.17965757589045	2.0226314789106956	-1.2735222653970797	-0.2089177245950934
-10.264133457042867	22.925685144978395	2.035439988564696	-1.2998216796556983	-0.24940748120179218
-10.334836167150385	22.416165687077918	2.085143734775678	-1.357608109638739	-0.33708448712151784
-10.491992980100063	22.018023813554393	2.0842757227152453	-1.392708457657174	-0.39742608178308725
-11.549836964138185	20.072338696358347	1.9676505703006306	-1.5008701156678945	-0.6511647127365615
-11.554967867880773	20.064003427239495	1.966412165544066	-1.5007606063630134	-0.6519290883267338
-10.551136967279964	21.796553611972193	2.0956254909458267	-1.4146446016888883	-0.433593877164112
-10.861109989919282	21.2561808403101	2.0604888713191944	-1.4521091182045962	-0.5080743316130063
-10.944210941660401	21.11696785294288	2.0523996657567096	-1.4621324240540472	-0.5274365819866709
-11.133323225905555	20.800917117156818	2.0298768253303288	-1.479443390052107	-0.5680908887043543
-11.346534801731305	20.436488911990164	1.9997242684204046	-1.493590514037392	-0.6104448806433846
-11.231518843805489	20.62710766906838	2.020280374808927	-1.4884938477226899	-0.5893940926130484
-11.741469854730147	19.77949816437784	1.9254643579809025	-1.4976416212619899	-0.6817804622948909
-11.841147224706019	19.661418434931374	1.8920171614934	-1.4888605029456856	-0.6886882732653962
-11.973386913159729	19.52262481256701	1.8482574250776016	-1.4780755223952842	-0.6963379328977077
-12.17042537041236	19.353881967026794	1.7521100485174645	-1.4428749657846653	-0.6924708359240972
-12.254791953417843	19.298450378205736	1.693797197544494	-1.4199176657259605	-0.67798747937308
-12.107678242949614	19.405561627556374	1.7806542312502749	-1.4525126766753642	-0.6936755029165284
-4.288326386940742	5.8070230604936794	0.03507021642626479	0.029187270032734573	-0.01421903572036328
-4.307057605244767	5.526002436139832	0.04786777439686474	0.04087453605973578	-0.015520082960061445
-4.180171464701457	5.245978145694322	0.06108632355387451	0.054011409960563854	-0.010560705713605094
-4.162615861022818	5.199209053922773	0.06317956811281622	0.0559863053236217	-0.00989653734889939
-4.143652721141185	5.191949089536986	0.06361299676761811	0.05630414238122641	-0.009192898242396639
-4.014987066173259	6.398560350145364	0.008543277702350595	0.004092294314040967	-0.0069544975991308565
-4.102160277057983	6.226155071234556	0.01617775217509158	0.011712233286530305	-0.008744818221962943
-4.158587255864665	6.1200098173878565	0.020901473696790775	0.01657529266252124	-0.01000737594638752
-4.284793079351208	5.824858607178209	0.034226197603605596	0.02837537706893523	-0.014073535248261413
-3.6322745368198053	5.1479752237781815	0.06755770595430749	0.059571551719759315	0.01341465484484366
-3.7520724673596213	5.133869891353276	0.06789729854639782	0.05988457292538494	0.007457328036176445
-4.068810461062704	5.185234828589743	0.06438555031303583	0.05695479016180184	-0.005956952272739667
-3.4079134276844885	5.238028583704212	0.06545186950359355	0.05572769628467553	0.02412637194689346
-3.870611147185512	6.723331704642558	0.007421053388470965	-0.0066217543833711695	-0.0016947350315991419
-3.93550508782948	6.569124366309313	0.009199877731512743	-0.003809093717486193	-0.0034791273878343352
-3.083077723553127	5.477621858005871	0.060814666242933885	0.0444053688390424	0.040500903714504564
-3.2016356353304536	5.395281637801698	0.06313616757476972	0.04881927606734466	0.03430758426424441
-2.9250367521464256	5.618751443255416	0.06345192477805266	0.03766029330820444	0.04924390272027293
-2.808073832376915	5.742408533499555	0.06464884341789588	0.03195916287779813	0.05508685554753408
-2.561109083068193	6.012828978318681	0.07987482156004137	0.019300042965581653	0.0696010001535318
-3.6562255957727294	7.214473650128381	0.02046137830293354	-0.017063143473067983	-0.001394754985269068
-3.592522873141893	7.34008329807876	0.037331745930773895	-0.03032559635099475	0.0011114940686559353
-3.54328167840365	7.470859406778205	0.04217773295815661	-0.03426252673081473	0.001256955336653451
-2.1477862434435124	6.617732931249476	0.12916947151142397	-0.015909211772061966	0.09885361582644388
-2.178221292733067	6.571855578800015	0.12442437909262341	-0.012545953201823917	0.09691412326197277
-2.0648331524982755	6.7576354797203635	0.14257190271595443	-0.025967804528128594	0.1044556372849802
-1.8849213199230619	7.066868042911974	0.17196582609735522	-0.048131218097053334	0.1162571258032963
-2.4120263893614973	6.229400814325045	0.09656948766197915	0.00747873497339498	0.08017851075239663
-2.5361866250272955	6.047252036713077	0.08152010183745242	0.018006614566851258	0.07106799238373526
-3.935819787141531	17.984500048599497	0.7883681903417176	-0.44521009763136266	0.08995873715967116
-3.78336958602557	17.993315823553566	0.7812744850696816	-0.4466660967990108	0.08858678322695146
-3.427077741744119	7.766058137175304	0.09633116763759562	-0.07631140581092653	0.005106818791678566
-3.406569881135219	7.832445527304884	0.10336185475498579	-0.08133151784681851	0.00550458776268578
-3.395983191054093	7.883794864942119	0.10878372685136661	-0.08504838498188033	0.005957929387245621
-3.3371281060386737	8.150918617555703	0.13920203990853142	-0.10310774945583154	0.007547266737013912
-1.278169408830863	8.48437433428823	0.30739386648090816	-0.15536435930520215	0.1546141443294588
-1.4540629241815408	8.03470965362341	0.26494215481546335	-0.12064520989511571	0.14593689031250942
-1.8167261401452421	7.208011822579171	0.18470248619648316	-0.05829240375133027	0.12161840363284585
-1.5523830370140876	7.789776732269239	0.24079905427008944	-0.10098630086336137	0.13863293310624084
-0.9410764433027281	9.405038530050247	0.38716995258646636	-0.22199867460455108	0.16618776178031147
-1.0329367331417418	9.151234284338832	0.36593154221733676	-0.20505587526842967	0.16360116715292133
-0.7679094447811552	9.95277965234512	0.42694897852361896	-0.2542502282371069	0.16937191936843507
-0.33002843814312044	12.134348277380695	0.5595413269612932	-0.36348373743540907	0.16922729570266687
-0.3357764586920513	12.078843485378034	0.5566722723608638	-0.3610826985262742	0.16951031326515484
-3.417433509638533	17.827381727176302	0.7673882683281739	-0.4522807284490823	0.09042949207474132
-3.353382382951112	17.741842308688575	0.765586206416599	-0.4537921879239545	0.09159034202715277
-3.674832941632539	17.93323560833925	0.7774826010604452	-0.447715030681214	0.09002606808391067
-3.5409307277999584	17.885907081965335	0.7723763035951726	-0.4505903831542202	0.08981020963338303
-3.1860561960175433	17.549365365355296	0.7602595223340968	-0.4558827921050901	0.0933882113251758
-2.9981130641699174	17.395321314172424	0.7553001252814866	-0.45726851588354733	0.09523126516299875
-3.2165215628928006	17.57820816975883	0.7609765469050281	-0.45524995178249517	0.09327006079654492
-4.1137207324417435	17.95308223849858	0.7991168862902973	-0.442736251477638	0.08946456008798709
-4.160621080742889	17.795938972454014	0.8040043599771423	-0.44299753836516487	0.09090553867378463
-4.190763877417752	17.70804950350443	0.8066111094823051	-0.4419906848693886	0.09133938347479431
-0.33050020850094985	12.145123827625998	0.5599831163625245	-0.36383711274009994	0.1691224217106217
-1.4343564303268679	16.31909273804294	0.7043513985924923	-0.45952761066101444	0.11386968637912494
-1.3066176526698219	16.0680303809159	0.6977226585605838	-0.45861360335316886	0.11638114538098776
-1.1152979539279455	15.611202681804269	0.6857840025680714	-0.45439416230283225	0.12273332820288767
-2.4474803932797915	17.1585224792057	0.7421108876433465	-0.45974912089190245	0.10120574333660755
-2.055761384167546	17.041296048986602	0.730677337754831	-0.46151340156629805	0.10437417813152619
-1.9984998164489554	17.002629506016117	0.7286326698687415	-0.4612468443229316	0.10538691943306425
-1.5724149375605685	16.580962567434636	0.7120180399139566	-0.46165965126901787	0.11053066161051547
-2.9820955633715815	17.38344915169903	0.7548930520844821	-0.4573501288258092	0.09541830647257593
-2.724789042326286	17.256116533629893	0.7486644245292825	-0.45856484993107316	0.09830514339984
-2.531457869203797	17.190304756335227	0.7441120004352197	-0.4597222320426616	0.09985848640166708
-4.183190145794866	17.56540290424019	0.8059301985389333	-0.44154864904472246	0.09223246053992423
-4.207099313692599	17.371866069837257	0.8079035559199355	-0.4425049171051426	0.09310593816563206
-4.17345519997633	17.089831976884682	0.8031608016568098	-0.4437329735387139	0.09242719295802218
-3.3148310309893363	8.423923301546052	0.1704052420257367	-0.12473991337065629	0.007772891052690312
-3.3001926290874843	8.663118489326514	0.19592556698131566	-0.14369073377518518	0.007527095927549059
-3.2862287614074197	8.915212706658004	0.22190273652158943	-0.16206311574719234	0.008725472005631958
-3.2794829862540458	9.153166440048345	0.24821843907229074	-0.18108091316935576	0.009762211493169859
-0.3805651487088481	12.953841366376702	0.5941759094412691	-0.3917591525564049	0.16050807341003412
-0.4307061904896281	13.36924122248353	0.6119571423924381	-0.406510464960276	0.15559024449836537
-0.5075965103225141	13.744646939005303	0.6249262802500724	-0.4156693740111157	0.15092004940317244
-0.5977318219793605	14.096499370658435	0.6383489582377793	-0.4259505139423212	0.14553271272911134
-3.2676731937878696	9.605726412719452	0.29453410206286634	-0.21221875919178296	0.01462248389995147
-3.256429234120413	10.042692132374542	0.3381858826380878	-0.2411773706687554	0.019628837008961925
-3.268410707882346	10.416945356274994	0.3712722412139363	-0.2614186555455966	0.023578421596059003
-0.6591870284780542	10.31262568099423	0.4538923044298357	-0.276389497557788	0.17138896765623743
-0.42285288091859907	11.258976825610697	0.5142476089969698	-0.32557714060087267	0.17355762707612468
-0.42939644071267913	11.215805729165236	0.5115554913050014	-0.3232674974630259	0.17362121709572778
-0.6312573047807166	10.428088654680536	0.4621240334311642	-0.2833938103648862	0.17182771847867762
-3.2903234695987535	10.897386429199772	0.41620045039527603	-0.2898696397039344	0.028398971214869485
-2.987291544864133	17.386535233830127	0.7550380546388502	-0.45733703821229604	0.09535258810011064
-4.164359810315925	17.031866286091535	0.8019084397275017	-0.44368911140229483	0.09255409015266947
-0.7097934901376413	14.466809880080852	0.6517953130971637	-0.4357919134042251	0.13939405577842878
-0.8575672753041089	14.969271293498517	0.6664723877027598	-0.44433976968739	0.13243229793077205
-0.9532329287786547	15.217415294466539	0.6750182526009384	-0.44980015368860143	0.1280484454962169
-4.1386892518049425	16.602845789463966	0.7911955029696451	-0.44275256968837395	0.09018198760413132
-4.159558946386909	16.976159925336383	0.8004091482816628	-0.4431663279371393	0.09256203349773438
-4.083322820670365	16.225441788462653	0.7779312030020297	-0.44078388388863277	0.08765723895800556
-4.075875945060494	16.183223288394085	0.776323247556178	-0.440411212683515	0.08754397302602489
-3.9528003255732322	15.292784673108926	0.7329261097079659	-0.43124371369336156	0.07592894938514956
-3.9992067929440043	15.73055462668215	0.7557050446200325	-0.43710080202561485	0.08232309546608807
-4.068371905853679	16.139351008679608	0.7741906264003362	-0.4398152141862922	0.08711304327805773
-3.903746688804401	14.691009127397303	0.699109134017235	-0.42033363897304865	0.06748701950845999
-3.86987704440043	14.375574603567006	0.6797193962735502	-0.4131542148120789	0.06380420280300485
-3.9256796422272324	14.820378173973397	0.7066961802032434	-0.4225093784332259	0.06911256329242221
-3.9497350317267026	15.228464150498013	0.7293528004894493	-0.4299947990334942	0.07505006415553084
-3.7268568443784513	13.894308007070336	0.647991014871304	-0.4036118258820907	0.0587519924450995
-3.698215854277132	13.779058127098043	0.6401605905407903	-0.4009294860276704	0.057569415590241604
-3.6779639093146645	13.673870011895303	0.6325453835969601	-0.39759654360600044	0.056636374579020037
-3.571181750067259	13.33170586472178	0.6085457066399437	-0.38927211379155124	0.05312039700823587
-3.4835043026903465	12.977876322076302	0.5820051581177297	-0.377131405524996	0.0509057764694552
-3.404126025364066	12.339701968592273	0.5354378345605416	-0.35601747011348733	0.043267950846026346
-3.3488293333994186	11.895449310153229	0.4986407227907068	-0.3360441148552933	0.039385164375957946
-3.300315153385468	11.14083500028607	0.4379948905155028	-0.303136107699543	0.030924955883915414
-3.9511621749674837	15.271050023970451	0.7317584620545612	-0.43087568601813325	0.07570351648303411
-8.244373317370188	14.628658956740194	2.99972680653118E-5	-2.362869690888076E-5	-1.7719199744833776E-5
-8.208489142862772	14.204433859089825	2.9189558185968043E-5	-2.2734523385471362E-5	-1.766249164402833E-5
-8.193734077492797	13.966873422743047	2.874515189556849E-5	-2.222767553019503E-5	-1.7646993300826082E-5
-8.232676222944097	14.462837941075223	2.9679519124787514E-5	-2.3284171992634198E-5	-1.7694464080233078E-5
-8.19035693955016	13.837323106092928	2.850909399395547E-5	-2.1940057033053878E-5	-1.765259132755309E-5
-8.113167709168138	13.369167772280294	2.760134553664013E-5	-2.0933833441485254E-5	-1.7530688282772434E-5
-8.077142174814208	13.181783020574018	2.723429678280996E-5	-2.0517179871933622E-5	-1.7475327747312943E-5
-7.967407351985131	12.816549861797377	2.6488305955601824E-5	-1.973586738516158E-5	-1.7280472970715003E-5
-7.4202031915344335	11.241546128091116	2.317887796763953E-5	-1.6297799201308214E-5	-1.623411692805666E-5
-7.380855782333087	11.139150568907128	2.2955085289667052E-5	-1.6060839311141487E-5	-1.6154816785258225E-5
-7.603903539139292	11.751642921695533	2.425644858027824E-5	-1.7420080338761054E-5	-1.6592486228346566E-5
-7.696154479064555	11.994745340563997	2.4776394855285036E-5	-1.794887194573746E-5	-1.6775207547773328E-5
-7.744684776673163	12.145936214046198	2.50846982367155E-5	-1.826998197150226E-5	-1.686408483149495E-5
-7.337783016568444	11.036160898112158	2.27224088436464E-5	-1.5820240919527605E-5	-1.6064378628191497E-5
-5.478513842259125	7.328297301269693	1.4220267343281676E-5	-7.364373390122267E-6	-1.2103163845264793E-5
-5.496335515484936	7.350666297835906	1.428059665041874E-5	-7.411611650451282E-6	-1.2141585116349606E-5
-5.513292533723025	7.373441024034741	1.4340222696934283E-5	-7.46456531510486E-6	-1.2177755968351092E-5
-5.7782594324877365	7.704138241466704	1.528749803202234E-5	-8.214118834699433E-6	-1.2791680716770087E-5
-5.226288884072366	6.97442447090005	1.3289531070254709E-5	-6.4888021354352295E-6	-1.1545288908770177E-5
-5.1320395346395955	6.880771446866525	1.2994483126916353E-5	-6.281011816584494E-6	-1.1333544377356706E-5
-4.981658732436152	6.746084424883188	1.2524038039870323E-5	-5.943219544862837E-6	-1.097976915341962E-5
-4.872230788355059	6.663668971542325	1.21899571168897E-5	-5.740255415352953E-6	-1.0715730214026923E-5
-5.95993806317256	8.088641025459268	1.612781244256789E-5	-9.1786524949011E-6	-1.3166249197360229E-5
-6.156106083074739	8.43849134717127	1.6934680853996074E-5	-9.944406923287958E-6	-1.358066980100127E-5
-6.3622803987511345	8.893710900037291	1.7933742438902772E-5	-1.1031201534850957E-5	-1.4008486409272959E-5
-7.037730777065047	10.279206689455364	2.10699823894977E-5	-1.412131450989241E-5	-1.5440830394851925E-5
-6.511291309796823	9.166024915663732	1.8566807163786427E-5	-1.1597559037524173E-5	-1.4334291160723493E-5
-6.961309529005052	10.091919377967345	2.066633880990226E-5	-1.3707899344698759E-5	-1.5287170623898207E-5
-6.976746835639336	10.11701394282087	2.0724694376701598E-5	-1.3758374156465612E-5	-1.5318196998502788E-5
-11.149672852779776	19.026028297048256	0.1720669624749084	-0.04403081745065342	-0.09989954238059931
-11.177286946315288	19.099277703541333	0.17308509617519463	-0.04566732972691048	-0.10035967710696238
-9.18227086019565	22.941744559833715	0.163600563335566	-0.11804906250771434	-0.06263097580204197
-8.933979733519063	23.042297787756027	0.15985335853295118	-0.11986519693003841	-0.0571887591053903
-9.497726748011418	22.723004536194928	0.1669604368608401	-0.11372995467316432	-0.06890921354796628
-11.201816179455392	19.362671115833425	0.1745428444530726	-0.050829399596332175	-0.10037755028639275
-11.022193536741858	18.71762456011473	0.16787720086167782	-0.037624575251128556	-0.09790347630410612
-10.948655511422155	18.634752597804788	0.1653892858048324	-0.03554663214338452	-0.09644399497431846
-10.739200803101152	18.414265673982754	0.15874583313417684	-0.03048580236902952	-0.09248756790635015
-10.426129079411938	18.242868662510936	0.14812465998954316	-0.025670696216121554	-0.08589498914793366
-10.351495060601314	18.19934593348884	0.1456111081802984	-0.024578809982432136	-0.08431951122847478
-10.276659955502009	18.164399203559437	0.14311197173807194	-0.023631098227444566	-0.08281524413387627
-10.051706148564318	18.092298620546728	0.13515337813138964	-0.02132945427684231	-0.07773843079461279
-11.220597943108505	19.547650220008503	0.17556134016129205	-0.054409294497515644	-0.10037007616446003
-11.213232813518047	19.613678726955158	0.1756304014231626	-0.05548692775383619	-0.10020714467827402
-11.167862918473158	19.983763373685665	0.1761992250119746	-0.06258009837731046	-0.09885476005954397
-11.119734753615504	20.180895538942224	0.17621652779438424	-0.06591219221184756	-0.0980535485244634
-10.889962382093142	20.81510177874138	0.17523012922454043	-0.07741057265989411	-0.09367238308330866
-10.989883259185685	20.57314650704364	0.17572736300872138	-0.07328886305738319	-0.09533295881050834
-10.670647697607485	21.25443563231954	0.17426233386677198	-0.08554982522441919	-0.0896991246528025
-8.656589193032165	23.077778160673812	0.15426544501149358	-0.12008736351191579	-0.05153767389776577
-8.262164632393056	22.97490850022338	0.14378168790608947	-0.11663582837902067	-0.04268154822336435
-8.093510801985081	22.896766634500132	0.13882698665436266	-0.11447836800772364	-0.039262428338626164
-7.68989912608717	22.564207698669875	0.12472706158207286	-0.10539555721376763	-0.030332352225090994
-10.61906467426591	21.352055718189742	0.1740382589035791	-0.08721306402326678	-0.08893038280105585
-9.936768220586934	22.310409278173573	0.17088444639293826	-0.10566841878439209	-0.07721999616710545
-9.627937960973474	22.62487940796674	0.16849574777077364	-0.11190582530218102	-0.07135008551759842
-9.573169961095976	22.676544366109272	0.16799356576003693	-0.1128905214804714	-0.07037519339437656
-10.134279956953314	22.058148587414195	0.17164786516380953	-0.10054599213872081	-0.08087111909681517
-10.304582249602808	21.836678921374176	0.17272651444491022	-0.09640855075981086	-0.08368651316341943
-10.555587977067566	21.45179651669559	0.17366651547035294	-0.08894513683516686	-0.08800750888333565
-9.871150253323467	18.04329134881533	0.12892187789424744	-0.0197592390654193	-0.07394722068937168
-9.4491510421968	17.986087424675254	0.11292951642388696	-0.01661382196008207	-0.06419803773229074
-9.39405468440286	17.97674307009461	0.11087872342146948	-0.016241836389334213	-0.06298813819956099
-9.318824933668623	17.968766098777905	0.10786564004272291	-0.01571994423572024	-0.06123142648356717
-8.866655676614846	17.930756511797174	0.08986399421132371	-0.012906062748104808	-0.050413278848169915
-7.460370084706861	22.326890903804703	0.11630862281726323	-0.09961602820952764	-0.026068123946022564
-7.181921823170052	22.004421546653404	0.10510081076078055	-0.09085396065842785	-0.020362446871141755
-6.980050576019263	21.793148493492453	0.09788546569591419	-0.08574360122067509	-0.01679018421849125
-6.576542696581086	21.409318391621486	0.08421325022689896	-0.07546423978858413	-0.008981380296078126
-8.591810565175942	17.924390418426363	0.07803746513374425	-0.011103763232099658	-0.04361005498109928
-8.160987566235585	17.895824611247768	0.05767927268800267	-0.008137957895646902	-0.03195315875122634
-8.427526747689353	17.911776804777684	0.07041801387364938	-0.01000531838457084	-0.03926505921212106
-8.540982568507179	17.920050757602066	0.07587579295676332	-0.010797468701465477	-0.04236916144068723
-5.864615339578987	20.755750631962357	0.06352715630374293	-0.05883250804748916	0.004164909467648617
-5.543802938210256	20.38074487517408	0.053624255177488075	-0.04910993389068037	0.009714106265501976
-6.504364858334945	21.34437545298176	0.08204172334122942	-0.07394314590866076	-0.007790364697357596
-5.970918121132899	20.87023242852833	0.06668917467778261	-0.06141458931963655	0.0025559841386889838
-5.171797381464162	19.89737251545445	0.04297497597204119	-0.038636088384897085	0.013733676375921145
-5.0245480447987125	19.683822661130662	0.038443505930842586	-0.033448748693378806	0.01553479881811249
-4.900152014728899	19.401774462066626	0.033710907811494356	-0.02819123017634658	0.015477317556951599
-8.045165203849148	17.895237150670994	0.05034043693144663	-0.0070527409862726695	-0.027682585735099227
-7.828330068792466	17.887207984644846	0.03572928041695377	-0.005236271585027514	-0.019567954159712263
-7.588389628929521	17.819549385161938	0.008463588799945495	-8.436235736447324E-4	-0.004696262981578627
-4.683175416995011	18.92056128922509	0.02622848315207159	-0.01985699554547298	0.016213254765764944
-4.557131527726211	18.533459102138394	0.021717042540580614	-0.015534205780480868	0.014813048722753939
-4.377707594286538	17.57417867700677	0.011361281264819166	-0.006350985983855595	0.009315161691020214
-4.375950900357417	17.526057226949376	0.010752154514215118	-0.005886857729550386	0.008900700819522319
-4.484941864981501	18.19838652331461	0.0171964239463831	-0.0109773682008753	0.013167780062141882
-4.372825752777866	17.497105804998277	0.01048985528784982	-0.005752363142502749	0.008675765556056083
-4.260063754969469	16.957122878843833	0.007584170929643805	-0.003752147589164169	0.006146852959223313
-4.2543796491463395	16.88173839584814	0.007117068400179989	-0.0035195639435696893	0.005725481811619134
-4.172479120773178	16.325671413989923	0.005259522120402054	-0.0022869562127794496	0.0039901361195215194
-4.151871519508384	16.155447405066244	0.004664858347487507	-0.0018783951163564541	0.0034284622708438354
-4.144035245207647	16.121454065378032	0.00461310242340975	-0.0018328306145196874	0.003370476590117394
-4.072421898747817	15.289956430567175	0.002690687011820476	-6.653031229029328E-4	0.0016904429791336972
-4.095328121705499	15.489697359268533	0.0030449264678446522	-8.831789977448395E-4	0.0019539903598055413
-4.118480058777639	15.68595857984359	0.003553892382624659	-0.0011565270244966452	0.00238665920015438
-4.140149876500907	16.06180723438685	0.004471204600310949	-0.001750606551623984	0.003249852755493052
-4.179593610389492	14.862900564725685	0.0017816346380748673	-1.9938169584307597E-4	0.0010613795412191644
-4.129583690004605	15.034457843656845	0.002137613323235292	-3.516872332550233E-4	0.001310900565032044
-4.332504046130264	14.727261534199787	9.419179234263105E-4	-1.5759049249872373E-4	5.843961441807852E-4
-6.864381120883843	17.824925970386563	3.5814997223362426E-5	-3.019144049125027E-5	-1.5103245212067268E-5
-7.111456277637915	17.862901719600874	3.60072186485937E-5	-3.028175107797069E-5	-1.565362367548263E-5
-7.361730330183262	17.815658423143518	3.6007483639340113E-5	-3.0169425856389007E-5	-1.6209074033701563E-5
-6.699631952192596	17.790187728061333	3.5660623980573165E-5	-3.011165653234419E-5	-1.4737787960956523E-5
-6.471535900809904	17.65611081898578	3.524772048554391E-5	-2.9799721199049303E-5	-1.4234382792015953E-5
-6.01856299486931	16.965651538393175	3.342947836805733E-5	-2.8286432361561436E-5	-1.3251559433044102E-5
-6.018217814642384	16.964954947243214	3.342769992059668E-5	-2.8284923186314167E-5	-1.3250811735843343E-5
-6.192614293475787	17.31914560580889	3.4330693905693795E-5	-2.9046007621332506E-5	-1.3626794151319465E-5
-6.358826975092747	17.562077889890872	3.497838915844169E-5	-2.9589682719893752E-5	-1.398683981087787E-5
-6.018066056155799	16.964687362149334	3.342702023538614E-5	-2.8284360718080188E-5	-1.3250476163557994E-5
-4.908304538333134	14.969355025422521	2.8421132078202644E-5	-2.416817066707166E-5	-1.0825478220901776E-5
-4.894965705707698	14.956384548239772	2.8385382665727434E-5	-2.414045063788298E-5	-1.0796380431923815E-5
-5.522668475480044	15.89108446419409	3.078997579898642E-5	-2.6074149878437608E-5	-1.2186379211366296E-5
-5.590293973325887	16.02332329799043	3.111689928296228E-5	-2.6342089700614405E-5	-1.2334660839506532E-5
-5.62503595550961	16.102423683804165	3.1308818802906546E-5	-2.650155725058588E-5	-1.2407213023645156E-5
-5.79838945170203	16.47567517825189	3.222406305879338E-5	-2.7268497678716374E-5	-1.278216003387525E-5
-5.818300420163335	16.518599132988257	3.2328094408462045E-5	-2.7355640229077088E-5	-1.282293138045908E-5
-6.016563718580136	16.961325465432818	3.341873531292608E-5	-2.8277380541788914E-5	-1.324724600405223E-5
-4.911331118979538	14.97328547513143	2.843161238667428E-5	-2.4176482625253188E-5	-1.0832313856314799E-5
-5.0735700023776875	15.16993664121582	2.895668925223203E-5	-2.4588509764068562E-5	-1.1193108744141942E-5
-5.223708594183212	15.375437594116095	2.949197252295442E-5	-2.5017769590515204E-5	-1.1524028381262528E-5
-5.2244114000787105	15.376332166246335	2.9494315688583946E-5	-2.5019621513766805E-5	-1.1525565043543307E-5
-5.424504479191739	15.698092793846305	3.0312580164235776E-5	-2.567921958494789E-5	-1.1968889102639844E-5
-5.22565127061393	15.37825402853767	2.949917858419353E-5	-2.5023554124342644E-5	-1.1528253329798167E-5
-4.7077301313837365	14.774519111724057	2.7885461005588157E-5	-2.3751298905032646E-5	-1.0389735595369456E-5
-4.675015183440867	14.74800878513003	2.781360880263442E-5	-2.3695272974073998E-5	-1.0321271408701545E-5
-3.7658512309524754	7.028045440845924	1.0684443009571515E-5	-6.816877689197886E-6	-8.170268189553957E-6
