# Supplementary material for: Thyroarytenoid muscle fiber orientation regulates the ability to modulate vocal fold vertical thickness
Source: PLoS One. 2025 Dec 4;20(12):e0337735. doi: 10.1371/journal.pone.0337735 (PMC12677544; doi:10.1371/journal.pone.0337735)
Supplement: S4 Data — (ZIP) [file pone.0337735.s004.zip › Male/contourA9TA7.csv]

% Model	Angle8.mph
% Version	COMSOL 6.1.0.357
% Date	Dec 14 2024, 04:17
% Dimension	2
% Nodes	720
% Expressions	3
% Description	Line
% cpl1x	cpl1y	Displacement magnitude	u	v
-11.968005616002486	39.650844643500406	1.0864176872210705	1.5693770493061454E-4	0.14903643330757999
-12.100925229184412	39.521184251215715	1.0849919151051342	1.560926546537697E-4	0.14904528529837988
-11.810234379374002	39.74293127707726	1.0874282373088944	1.5754025858871756E-4	0.14902973466274946
-11.76596306338081	39.775513356632324	1.0877866640355554	1.5775284285963434E-4	0.1490274394197747
-11.47739948826791	39.862189693672036	1.0887394932217465	1.5831814466364414E-4	0.14902022047864857
-11.258980847445656	39.857881496438054	1.08869038120213	1.5828884761861557E-4	0.14901906761056216
-11.716143543792246	39.796222579001906	1.0880139544837106	1.578886213014795E-4	0.14902583929951768
-11.163938214941039	39.85365079891891	1.0886444456600317	1.5825841797581551E-4	0.1490187106086957
-10.796207435616262	39.85090503287166	1.088613856255699	1.582314011154464E-4	0.14901649242675338
-10.709496869932108	39.85039381204079	1.0886077879537246	1.5822509652585728E-4	0.14901596184317978
-10.37169574884199	39.850036177539195	1.0886034985844761	1.5821211231745004E-4	0.14901379457471137
-12.13512273325702	39.460672833157	1.084326872950912	1.5569883301000344E-4	0.14904923460254754
-12.240660142730178	39.24849072022055	1.0819959460448954	1.5431650041831878E-4	0.14906298789332312
-12.227325367848685	39.08705965880899	1.0802207623363065	1.532683302277235E-4	0.1490728436756036
-12.205740642978935	38.979124391808504	1.0790351438879557	1.5256712443043925E-4	0.14907935062096345
-9.681369688821853	39.850002288818345	1.0885983899727425	1.5818907539309234E-4	0.14900933102131167
-9.209886193231677	39.8500022888185	1.08859958374637	1.5817017777471608E-4	0.1490062839451924
-6.503691158131879	38.96454001876737	1.0788571659329202	1.5241990095293508E-4	0.14904353316587
-6.587351156296421	39.29642873129991	1.0825068578843748	1.545566309089055E-4	0.149023570832066
-6.771159512318912	39.57700815680421	1.085590079889508	1.5636551980884985E-4	0.14900742347962864
-6.814129999907874	39.651652838586976	1.0864108618981747	1.5684651092798773E-4	0.14900308941444998
-7.229593906641747	39.84203493583536	1.0885042473811408	1.5807837380491684E-4	0.14899400930414392
-7.181795837296288	39.83706132882147	1.0884495984109486	1.5804573374022247E-4	0.14899400825616366
-7.033567159296577	39.76166368437849	1.0876196264732707	1.575585327871967E-4	0.1489977094959317
-7.6946177519140235	39.85300356006798	1.0886267268499314	1.581525423231218E-4	0.14899632677735983
-6.488283836647731	38.91091546805024	1.0782680695489892	1.5207355711043994E-4	0.1490467456725386
-10.243595360807257	39.850002288818345	1.088603214800262	1.582060950877747E-4	0.14901296718715568
-9.730298368089413	39.85000228881833	1.0885988206201898	1.5819057086162276E-4	0.14900964703560995
-9.743014193148053	39.85000228881833	1.088598786422284	1.581911594404732E-4	0.14900972922706535
-9.085341826788042	39.8500022888185	1.0885988875681027	1.5816666257919486E-4	0.1490054793882878
-7.779783738995952	39.851154726690396	1.088607876586291	1.5814065263552107E-4	0.14899698997515604
-7.886706964608754	39.850916601280545	1.0886040066638107	1.5814244097552064E-4	0.14899769427721776
-8.209330570361047	39.849987794146756	1.0885994273183495	1.5813900810543387E-4	0.14899982915692164
-8.699211804792647	39.85004545472901	1.088602011006531	1.5815119934835362E-4	0.14900298462341136
-8.427966558711145	39.8500350871401	1.0885984402331634	1.581462799143782E-4	0.14900123551163336
-12.152615457473026	38.61822056218743	1.0750677782721996	1.5023034143603337E-4	0.1491012336756814
-12.150457207342695	38.60568225439725	1.074930109881763	1.5014911922011138E-4	0.14910199180123493
-12.146591986235311	38.58859764700979	1.0747422865072638	1.5003882335756812E-4	0.14910301889249755
-12.074238696384148	38.24828133015453	1.071004626299471	1.4783793080516998E-4	0.14912350734796573
-6.441829287929373	38.514252064367554	1.073910345606271	1.495165689544153E-4	0.14907094428056397
-6.4796557750756225	38.830935381536946	1.077388340724502	1.515585472508501E-4	0.1490516299088113
-6.431316994593285	38.355730965701305	1.0721676888731486	1.4849868867981662E-4	0.14908066797246802
-6.415000660473024	38.12021737547059	1.069580850478657	1.469827418151897E-4	0.14909510701525794
-12.006552716049852	37.91928976266428	1.0673874309082734	1.457186543705468E-4	0.1491433304333122
-11.966773292852782	37.7322909897182	1.0653339714964605	1.4451384377257007E-4	0.14915458840407406
-11.899335717233097	37.41624344712912	1.061860279258834	1.424853936108236E-4	0.14917361502658943
-11.86072968481382	37.23337054820751	1.0598524099553113	1.4130933999274774E-4	0.1491846267668464
-6.405495081109018	37.81045524455644	1.066175259802502	1.4499576391013586E-4	0.1491141769046284
-6.3802834672144035	37.49850283645258	1.0627498156198745	1.4299405583825925E-4	0.1491332821214419
-6.34327199449609	36.990127261889924	1.0571620318687431	1.3974611757476123E-4	0.14916444314786548
-6.3346776499635205	36.89181710192548	1.0560836554613744	1.3911705693615625E-4	0.1491704595225891
-6.327277488709939	36.80573234114482	1.0551390523618696	1.385695468956608E-4	0.14917572979342061
-11.839379859361392	37.12464213602315	1.0586566676497968	1.406129301497797E-4	0.14919118499167197
-11.66031709327127	36.191536938073696	1.04840730209121	1.3465816329281803E-4	0.1492474895566938
-11.619905720758748	35.962379473002436	1.045893799997267	1.331999156137425E-4	0.14926133944434558
-11.730360249335298	36.58305483766412	1.0527131797735374	1.3714704840260065E-4	0.14922383145241003
-6.248695444183289	35.88284413383002	1.0450106233031877	1.3268816778260853E-4	0.14923222233738043
-6.190644674951313	35.36621719878445	1.0393348800631999	1.294300808294167E-4	0.14926376655467655
-6.146329446134891	34.860882297696094	1.033788077777595	1.2622683788130888E-4	0.14929469099941106
-1.0600869276340483	18.316100001774196	0.8525429256443018	2.7876033037102238E-5	0.15028679888272675
-1.0459016161732135	18.37692181363064	0.853206540741596	2.822307783018911E-5	0.1502829659552098
-1.1744205707972624	18.153797557800345	0.850770108640035	2.694994048940543E-5	0.15029746242472347
-1.311326192584243	17.97535615877772	0.8488221396757258	2.5931686451323247E-5	0.1503092507705263
-1.386335587551091	17.922671465764726	0.8482464289290217	2.5631609185181404E-5	0.1503129280738071
-1.650548821745367	17.757514160475903	0.846445044324923	2.4691060276675074E-5	0.1503246214141793
-0.9718149006219283	18.630446296863695	0.855976811840006	2.9671172743616585E-5	0.15026690345799842
-0.9542349860686515	18.852537320770427	0.8584015275093427	3.0939536646151734E-5	0.15025310154115473
-0.9467123425971604	18.932059856972355	0.8592709072464099	3.139430485212709E-5	0.15024815256695653
-0.9488912973033679	19.009058522305217	0.8601118194678745	3.1834687123569916E-5	0.15024341432409172
-0.9602591937381534	19.185733594449147	0.8620429857429748	3.2844322027722E-5	0.15023257947814347
-1.0005126263859143	19.36574217623491	0.8640084243116988	3.387257476923956E-5	0.1502217030166667
-6.05347281998843	34.07388368729615	1.025160779001646	1.2129037096804669E-4	0.14934271230403232
-5.779746191862431	31.198536783186327	0.993604675860097	1.0342074280224819E-4	0.14951857036523983
-5.81260308842713	31.6601371096856	0.9986568300499478	1.0625320696056915E-4	0.1494902638200363
-5.898916358898413	32.61341104261303	1.009130896269216	1.1217303569024874E-4	0.14943193589193876
-5.976331308258205	33.33624786626052	1.0170507955471844	1.1666268770902951E-4	0.1493877783865502
-11.555172919712001	35.57995576034233	1.0416944311742578	1.3078557378589105E-4	0.14928446872967807
-11.427224513094306	34.824469013294944	1.0333992179558789	1.2599350690317793E-4	0.1493301631144462
-11.302991741507174	34.01939293201957	1.024558298701482	1.2093970499490019E-4	0.14937892887773596
-11.26269403333529	33.74326682230424	1.0215343794621272	1.1919687799456457E-4	0.14939566860345332
-10.87492360433819	31.536162433666846	0.9973141720197922	1.0547182951670724E-4	0.14952908379519028
-10.79808267178972	31.096982410679725	0.9924996029591584	1.0280275716998837E-4	0.14955563187880036
-10.515617328365707	29.431210118152052	0.9742405018314748	9.255622246422994E-5	0.14965639190748564
-11.095255333576779	32.78560916869341	1.011009565177824	1.132396533757797E-4	0.14945356488499714
-10.374607869233792	28.677418549364212	0.9659667937998568	8.801421259200783E-5	0.14970190962723182
-1.9007542873442729	17.670028077820447	0.8454896248259998	2.4194466556099865E-5	0.15033144287222203
-2.0779141835942943	17.606247817656115	0.8447940207875709	2.3832816996980097E-5	0.15033638661775817
-2.421704394542373	17.610906476909	0.8448451756232811	2.3863810822070562E-5	0.15033805510457288
-2.5268901597962445	17.60827853304663	0.8448168499253994	2.385039861534799E-5	0.15033881596153098
-1.0157099330243569	19.441588102125813	0.8648376797070885	3.4306522161563547E-5	0.1502171102566214
-1.1062328150339649	19.65851365771074	0.8672076276682398	3.554528143680349E-5	0.15020424240543856
-1.0950141199455286	19.63861486947969	0.8669902069319624	3.54316622605268E-5	0.15020540616301842
-1.0936631912571904	19.634142492606518	0.8669412984313777	3.540603833629921E-5	0.1502056743940701
-1.2019485900933222	19.823967402584525	0.8690166487531822	3.648990292825991E-5	0.15019458003792285
-1.2626663164006444	19.90610167368628	0.8699136334758766	3.695733338789633E-5	0.1501898577852468
-1.3479656887537845	20.02184186709379	0.8711798199108247	3.761715848683649E-5	0.15018320233388358
-1.3818036936806772	20.069240413165744	0.871697731393271	3.7888062291985806E-5	0.15018047046984748
-1.490043238491493	20.21081153288452	0.8732462617553489	3.869410635459866E-5	0.150172351531199
-5.495158991359491	28.68268136418761	0.9660008421732801	8.806568219183207E-5	0.14967222042203693
-5.507477156915547	28.790577524822243	0.967179553133059	8.871251510560174E-5	0.1496656289342755
-5.640376413522405	29.93509919763994	0.9797409682448126	9.567626217988448E-5	0.1495957447141724
-5.66674537726079	30.200894570944342	0.9826487550281546	9.728620765430513E-5	0.14957948835186347
-11.232964758328787	33.56280133293661	1.019551052190475	1.180578294092079E-4	0.14940659101623519
-9.890707351552885	26.584105713780335	0.943014810113989	7.544533275521494E-5	0.14982780283467045
-9.499209611630052	25.463046361573806	0.9307366398026422	6.88382036248229E-5	0.1498944780603093
-10.251371607480321	28.08873461337165	0.9595116265364781	8.44263440472478E-5	0.1497373843145684
-9.949856872037069	26.81141811544305	0.9455075732980661	7.681417115279277E-5	0.1498141685871883
-9.409620206466	25.28683176907262	0.9288001037396344	6.77955003035061E-5	0.149904800117013
-8.975776833099328	24.413789608181347	0.9192636966395239	6.273352412468484E-5	0.14995603727490006
-8.450931047688341	23.67686534172989	0.9111727003535063	5.845056159315546E-5	0.14999839058238515
-8.315280225053407	23.486682331666373	0.9090978425227032	5.73666752713982E-5	0.15000933196111482
-8.109310669822081	23.245736403988893	0.906456452687322	5.599638577806775E-5	0.15002300535216315
-5.04821833795282	26.35030357792787	0.9404449495114666	7.409474996251078E-5	0.14981365713955871
-5.072511135861281	26.457154341834364	0.9416114173833416	7.471670481197958E-5	0.1498071924950291
-5.319014801988768	27.6151602307035	0.9542995712055341	8.162457599159748E-5	0.1497371102894097
-5.298549699956672	27.508324942348306	0.9531316462642605	8.099402045750633E-5	0.1497435912708419
-1.6547952866665352	20.435138707303928	0.8756970489655416	3.997124782844638E-5	0.15015944758387778
-1.7068462026965912	20.505043732104994	0.8764619640297056	4.0370757334695114E-5	0.15015543088356836
-1.8328638043067826	20.675856534446993	0.8783287303964908	4.13439829736271E-5	0.15014560798436338
-1.9146876228856835	20.78271581099791	0.879498018489472	4.195221645872758E-5	0.15013948000400684
-1.9589596542270868	20.838178803681924	0.880103764497459	4.226573851917984E-5	0.15013630893210628
-2.2267902915590323	21.173727916983232	0.8837794985784349	4.4180981810943466E-5	0.15011712709933236
-2.4765836027203294	21.524027437877677	0.8876039492596568	4.617279905884101E-5	0.15009692733380398
-2.510632075597485	21.56945277354053	0.8881019206346294	4.643370767825629E-5	0.15009431851589541
-3.4170539347823667	18.323036770820913	0.8526238853483001	2.792775372494182E-5	0.15029978215272904
-3.3613588547056894	18.26201824120377	0.85195758662041	2.758093590806682E-5	0.15030323131135823
-2.8302006677410443	17.7685842180935	0.8465666628700612	2.4767292608196118E-5	0.1503306506714706
-3.0213186080937637	17.882690433716814	0.8478134189077918	2.541968087706503E-5	0.15032469710162372
-2.9853774190574067	17.85333337493745	0.847493303399482	2.5252380647925023E-5	0.15032630473589087
-4.904236518511963	25.91960781073081	0.935718404527746	7.157296046999336E-5	0.14983943231337138
-4.723668736196532	25.314951331292864	0.9291043272802217	6.801136596548964E-5	0.1498757359935604
-4.604679940346854	25.051089745874435	0.9262068966275979	6.645667410235844E-5	0.1498913384600324
-4.281370486848969	24.383328411417228	0.9189128433144087	6.259536233416569E-5	0.14993073543822039
-3.2125741016240386	22.611557155864187	0.8995022584279283	5.2386171483459366E-5	0.15003399582360016
-3.272014261258436	22.70654698603269	0.9005394210461056	5.292696426103933E-5	0.15002846965100505
-2.5518384799861815	21.63096481182497	0.8887743698780282	4.67874834950389E-5	0.15009075772805403
-2.8735384712196232	22.08009398368013	0.8936925577926615	4.935003394456745E-5	0.15006487178161682
-3.1756044296995665	22.556944434453374	0.8989036012313946	5.2076324680965017E-5	0.1500371567003216
-4.545571876999899	19.652622560032107	0.8671542106306138	3.5483945886162526E-5	0.1502241926048572
-4.424895516455141	19.524062222800467	0.8657496592936347	3.475801541473301E-5	0.150231443095261
-3.958958611653594	19.00470136406695	0.8600712624995017	3.1804584798179644E-5	0.1502608200699719
-3.8782730930382083	18.915322300283425	0.8590961116505154	3.129836957122645E-5	0.1502658782012061
-5.025563667731989	20.107549344377823	0.872137606505239	3.808139460418695E-5	0.1501988821738762
-5.277731362781373	20.350988119887234	0.874791632888805	3.944968170462566E-5	0.15018528565268532
-5.606549304112775	20.6598148798465	0.8781769619426889	4.122061290574444E-5	0.15016813157757855
-6.131048509468386	21.17349677678001	0.8837839409636963	4.412529860490075E-5	0.15013941929769165
-7.17416985769136	22.198608654304337	0.8949948914961445	4.996621773809718E-5	0.15008216079563047
-7.6413332318231895	22.67125431062098	0.9001846858235685	5.268913984301418E-5	0.15005571444276466
-6.9150129554945305	21.927639425126234	0.8920417435965415	4.843766271295714E-5	0.15009740362283344
-6.31895859009996	21.343154735881807	0.8856488370424901	4.510539901606114E-5	0.15013004445465106
-6.618255579081206	21.642875823077	0.8889168204643848	4.681937932556709E-5	0.1501132744027744
-3.6680004015474728	23.30103040805593	0.9070558664256269	5.632979609700483E-5	0.14999403689790505
-3.83446762916781	23.580833568731567	0.910115531431057	5.795827925669744E-5	0.14997772354530872
-4.071443328978513	23.987709649252928	0.9145739739500129	6.027858817772721E-5	0.14995394823799543
-7.640251545310057	17.586782544931808	3.7850089782714675E-5	-3.160793647813053E-5	-1.7774839778730075E-5
-7.509356374993602	17.79911102953117	3.8381384389570145E-5	-3.2121481132388135E-5	-1.757237563612831E-5
-7.6989388334005735	17.4903691638282	3.762391503512538E-5	-3.138760142373741E-5	-1.7869197162491514E-5
-7.762103216471637	17.30759444679789	3.71993429896032E-5	-3.096741858489597E-5	-1.796242420288833E-5
-7.821162534822876	17.152686250634986	3.68544824156006E-5	-3.061793108462464E-5	-1.8056934195077803E-5
-7.87221896818102	16.9473112831706	3.641075993031289E-5	-3.0165153502896053E-5	-1.8135572529624592E-5
-7.921170402924522	16.753942907049066	3.5996821867949665E-5	-2.9738155017407638E-5	-1.8212144021536133E-5
-7.9783869673286425	16.470761822820492	3.5416133329288685E-5	-2.912962570619039E-5	-1.830322451518569E-5
-8.003886469325913	16.357472230499454	3.51858158643849E-5	-2.8883538502768338E-5	-1.8345924044005437E-5
-8.041803974825056	16.197407590250943	3.4882721604394635E-5	-2.8544701910760224E-5	-1.8419652261460752E-5
-8.11957094103931	15.808141817188318	3.413941881698127E-5	-2.7724040125555437E-5	-1.8564115991670045E-5
-8.094241908274963	15.975737091845481	3.445556902117651E-5	-2.80732011630001E-5	-1.851492621965103E-5
-8.149959289733443	15.594634263864748	3.3737070297512636E-5	-2.7274512590972716E-5	-1.862343227235093E-5
-4.487015489615116	14.591722761896559	2.928583096260746E-5	-2.500046130867544E-5	-1.0590067748907824E-5
-4.416731324563106	14.512870608922288	2.9073587941151152E-5	-2.4827016562516927E-5	-1.043370931463753E-5
-4.329055028394281	14.412978776001905	2.8798985227056857E-5	-2.4601633465303613E-5	-1.0234214963005479E-5
-4.19303203891211	14.248275933735142	2.8353796013395482E-5	-2.4235266448445062E-5	-9.926029454074675E-6
-4.178965322518646	14.23024927967746	2.830430554706206E-5	-2.419427196803815E-5	-9.893376559773367E-6
-8.208595369810979	15.125877972768416	3.291466739046779E-5	-2.632845494027366E-5	-1.8759167049422348E-5
-8.250106284083648	14.883579494882824	3.252789982911124E-5	-2.586482004472188E-5	-1.8847157366357566E-5
-8.184763342662869	15.304083214581624	3.3222047663384945E-5	-2.6682611185278646E-5	-1.870709051661546E-5
-8.194040568253598	15.203367992185502	3.303898202621748E-5	-2.647727404593804E-5	-1.872816946097633E-5
-4.009503675450382	13.95499929048619	2.758257636087584E-5	-2.35861283408141E-5	-9.50406877226067E-6
-3.967321215997023	13.879167246534847	2.7379842657024717E-5	-2.3413863432795593E-5	-9.403237863410502E-6
-3.8768075373306097	13.684183745503944	2.6867227443548626E-5	-2.2979287599498766E-5	-9.186219504371737E-6
-3.8285567068758617	13.577304042901428	2.6590641376723048E-5	-2.2742104114853837E-5	-9.072488703875855E-6
-3.679175518096213	13.165512678706849	2.5521847656916777E-5	-2.1820825475533724E-5	-8.705726348886676E-6
-3.5952780276413945	12.848827743115857	2.4703505425168366E-5	-2.111504617946445E-5	-8.488592129908318E-6
-3.8035301168690907	13.511178334388502	2.6421217701287986E-5	-2.2597916234482572E-5	-9.012884866457472E-6
-3.5706258476984103	12.751547870197772	2.4449209161480056E-5	-2.0891127200866932E-5	-8.422648670735561E-6
-3.536337058362929	12.508568926206657	2.3815651514545155E-5	-2.0335311877509953E-5	-8.315437694564628E-6
-3.4943523373487664	12.217884679130231	2.3067464185869458E-5	-1.9676474039235585E-5	-8.18925815011668E-6
-3.476217738039166	12.051206781698731	2.2639275361798384E-5	-1.9303124368967444E-5	-8.130393238847868E-6
-3.4381043775288846	11.707787309160882	2.1736332495939147E-5	-1.8495731468411976E-5	-7.999555380989024E-6
-3.4175141432913065	11.442487558596586	2.1054367210343186E-5	-1.7890213841286577E-5	-7.92479516521993E-6
-3.390535492772293	10.959938069747185	1.9801122951547512E-5	-1.675682623221543E-5	-7.806150243709536E-6
-3.391605607580326	10.637069694303245	1.8973996223771147E-5	-1.59937849288221E-5	-7.772020522470966E-6
-3.3957072198915474	11.125983907025887	2.02220623063647E-5	-1.7137246907279194E-5	-7.834338850332879E-6
-3.3933099091125833	10.454525891479044	1.8505006413545896E-5	-1.5555929404881234E-5	-7.753439055576589E-6
-3.392748642497309	10.363320317554606	1.8269387264897333E-5	-1.533343265025807E-5	-7.7415350477009E-6
-3.3881777990103163	10.052022617744685	1.7479604635128355E-5	-1.459092415379039E-5	-7.702622340773472E-6
-3.379931059854188	9.65560915900371	1.6478192246435978E-5	-1.3636624900489095E-5	-7.653396781274132E-6
-3.38003327420144	9.645525660619372	1.6453439121663737E-5	-1.3612958852273257E-5	-7.653001063689038E-6
-3.380411775956053	9.63612711841371	1.643122434557621E-5	-1.3591142841882588E-5	-7.653556127129795E-6
-3.4070943292007656	9.209820550583608	1.541017273154079E-5	-1.2560730847696195E-5	-7.689229084858466E-6
-3.4177904844649305	8.97279793026408	1.4864107852341533E-5	-1.1996810605679021E-5	-7.713116130065041E-6
-4.670507470987797	6.528342318175511	1.2484376878011659E-5	-5.966145509833449E-6	-1.09307707181677E-5
-4.472672713765167	6.53165408154053	1.2025885978235854E-5	-5.991101441577134E-6	-1.0399879103919483E-5
-4.296096768007061	6.564113874181485	1.1732874146450041E-5	-6.102606576370663E-6	-9.986166747748117E-6
-4.1907677441120486	6.6201318525786546	1.1577940064995807E-5	-6.270454646125116E-6	-9.708973916998739E-6
-3.42823364007561	8.77881073484247	1.440869870244047E-5	-1.1519867630663522E-5	-7.727435268482087E-6
-3.440421539484517	8.631632878187974	1.4082348023281927E-5	-1.1165812193359082E-5	-7.753483587026592E-6
-3.510174069952668	8.051882576425108	1.2882850769105755E-5	-9.78703839314449E-6	-7.919392414722031E-6
-3.4654247941708625	8.41479710425795	1.3623828516092633E-5	-1.0659556221562777E-5	-7.811098619220077E-6
-3.519325274558982	7.974355231943207	1.2736043149385232E-5	-9.608946381261515E-6	-7.947634923562636E-6
-3.8048036653298265	6.960169305120867	1.1474072754760706E-5	-7.257253089503316E-6	-8.822951580085983E-6
-3.942941641067294	6.809098812242506	1.1431935587123251E-5	-6.812330856751611E-6	-9.1431171404085E-6
-4.081244662082278	6.715380176995773	1.155190732984524E-5	-6.57634429662298E-6	-9.465994947730647E-6
-3.557899482821399	7.6388476831782866	1.2198015581667401E-5	-8.898964602152014E-6	-8.100900716144045E-6
-3.5506928691402093	7.692857622749482	1.2243071318083842E-5	-8.979620997951597E-6	-8.055434385027507E-6
-3.535122007221198	7.8370201875805385	1.249714833081091E-5	-9.299920945729782E-6	-8.005092482651673E-6
-3.5827478111781415	7.560437912809053	1.2081106646037543E-5	-8.67228059540236E-6	-8.17824241126377E-6
-3.656557182300242	7.31345080673359	1.1797923528134095E-5	-8.113199166745238E-6	-8.422613702234337E-6
-3.741595319822733	7.091603710798701	1.1606866228762426E-5	-7.637908368270737E-6	-8.667826188089881E-6
-12.48823622079036	29.318127189803445	1.0555494043225397	-0.3223490932281741	0.9810983282541055
-12.301573729696075	29.291730374054282	1.031680734727954	-0.3307608027187085	0.9683702572989891
-12.904182385341631	29.37659805299116	1.1170705377352643	-0.3056640513474814	0.9947911419994843
-12.704310573905445	29.35687813300677	1.0854411323115172	-0.31416869181637813	0.9901871336279603
-13.215739023882737	29.375039723105594	1.1663963653768397	-0.2932360655982108	0.9905771045219984
-13.289816212405814	29.38416912499247	1.1805091825238914	-0.29101502220498215	0.9896850284641626
-13.628735756055638	29.408293625969595	1.237108770115146	-0.27779362087102843	0.9722625122523234
-13.761313265189306	29.420327221129604	1.2598787104754035	-0.27314122349660236	0.9658169917523151
-13.789831291953012	29.42263826529943	1.2639419336890845	-0.27247326759514934	0.9636903300869104
-14.193507593470319	29.351006338599753	1.3184022679792375	-0.25016865607529476	0.9244171808427935
-14.343065600888547	29.30623263263965	1.3347614602328437	-0.2381677688926348	0.9089858364649093
-15.169871121939503	28.7024294022831	1.4666910738462808	-0.14228396431619697	0.8551719884039748
-15.025976096323706	28.826575538617305	1.4414483555913589	-0.15806156669090804	0.8628599634470532
-14.704342841257393	29.099582909420015	1.3870517170818528	-0.19546477772671284	0.8813002421269472
-14.77814405518191	29.048154888872233	1.3974571026069806	-0.18596517653747088	0.8755725179912556
-15.194930389272562	28.670268692680192	1.4722889024355754	-0.14004855782438627	0.8541063177285445
-15.552436058935607	28.262388145106144	1.547404695021879	-0.1125706052349287	0.8348122073771971
-15.65870487864321	28.128694460225432	1.5708999591683268	-0.10474763515079308	0.8288630902222587
-15.420870685895718	28.414489982476084	1.5195628292726076	-0.11959537112733282	0.8421600802064133
-16.14669845066415	27.534817692946177	1.668583285882735	-0.09653589816182939	0.7831123623109967
-16.18902508127296	27.487365967844962	1.6760313752007203	-0.09677782612132686	0.7777189517738324
-16.090879730623392	27.60512583812312	1.6572356398178272	-0.09728753585378827	0.7887008997458375
-15.906983759261689	27.83045491742547	1.621222280552843	-0.09902086369045421	0.8077758353605071
-15.78801336657089	27.974288039163056	1.5977252837265636	-0.10052137198955605	0.8183738643266197
-16.4224657835804	27.241242221715776	1.709430230229095	-0.10262576318463898	0.74775818641948
-16.636541644582238	27.015574682657572	1.731346201240083	-0.10701543549581607	0.7139841660811939
-16.701862721366762	26.948993088668995	1.7340733952425051	-0.10935339434807309	0.7029507322165507
-16.98192097775023	26.67928029930171	1.7379946851822816	-0.11730523642551716	0.6608730416855007
-17.086567607533095	26.586911131348927	1.7340946723028599	-0.12165585316279615	0.6478601176732095
-16.810764952407226	26.84442366016748	1.734851047631774	-0.11252018099257097	0.6869098688220586
-17.316197999609905	26.352544552541893	1.7163539473669327	-0.13517376485955188	0.6293733496121714
-17.45518464052986	26.210110438215963	1.7042715604338492	-0.14194218790365118	0.6210431087046822
-17.722095738557805	25.895382301413925	1.6808014575719779	-0.17281514568349576	0.6200397678358562
-17.72264017583542	25.894744071275742	1.6807453962286047	-0.17287732503608286	0.6200350125186564
-17.932597821946576	25.11386146747848	1.630334244216053	-0.27047679321325874	0.6066201552639539
-17.907096306050956	25.00313633884308	1.621976066367894	-0.28971380066808006	0.5981003910081861
-17.75267320881764	24.32471147247125	1.568744813510336	-0.4085760565741676	0.5450776604701139
-17.92944471255859	25.1306830888716	1.6312145339306743	-0.26848682366051085	0.6068438380986771
-17.722777975835573	25.894232143167198	1.6807042936679022	-0.1729528579970202	0.620016685504085
-17.728945142955695	25.871483784810497	1.679245720463912	-0.17579154290345625	0.6196340982969066
-17.700264955727473	24.192801294244298	1.5545158283566174	-0.4361347059688569	0.5213923545953505
-17.492893227235577	23.675149455238873	1.4986263812514198	-0.5458089987234366	0.42880387582553076
-17.219818972655105	23.051350814888384	1.4362362321085451	-0.6769745977033061	0.303442067676209
-17.213682929786287	23.036984749786797	1.43468301010741	-0.6799430912338524	0.300603811189843
-17.20651458505761	23.021889840621302	1.4333374428090018	-0.6832551020931746	0.2972581601430577
-16.72944438496599	22.0265670999435	1.3554525434712799	-0.8915145015927268	0.06866367005922053
-16.772330573218266	22.113599037757318	1.3613854866978528	-0.8745494480120761	0.08872153171316002
-16.97378539565523	22.529669064239176	1.3888517288085267	-0.7896576270858031	0.184829679203234
-16.69878402350933	21.97001521221032	1.3537961278199715	-0.9019062519412122	0.05570673576163347
-16.44523432072541	21.481646309928003	1.3365575854421443	-0.9938218009582905	-0.05525766706656282
-16.38784636008633	21.382208809377225	1.3372336030499177	-1.0107395428849437	-0.07798483164220091
-16.10429654720809	20.90765006213037	1.3356480043587673	-1.092148157106064	-0.1912200339382332
-15.229590069694847	19.59839917871314	1.399609169912503	-1.246641407691368	-0.5078297217389471
-15.573303162172023	20.08692966262294	1.3677042591889603	-1.1985054545489513	-0.3907693885484796
-15.762739830454272	20.369577854236137	1.3539270178047733	-1.1654895405994048	-0.3218236987137114
-15.676053214728174	20.229671015614727	1.3585896975478018	-1.1847048206705801	-0.3556715635246319
-15.004965242227517	19.29705702264412	1.4150234736865173	-1.2492964949633456	-0.5796882556538681
-14.347740685004595	18.43237628944785	1.3881681045151795	-1.1593112254817768	-0.7507848711447902
-14.71316053352021	18.903140185799252	1.423929881396703	-1.2366318890277592	-0.6757048794502689
-14.112301424219844	18.14085757339455	1.3380195568057753	-1.084760557073934	-0.7811898478085391
-13.786968016309958	17.746840232171802	1.231450354079815	-0.9619104169682844	-0.768129587894781
-12.572484095421888	16.31238607204104	0.7226400437695107	-0.5219227780884068	-0.498917491280323
-12.73923093656964	16.50237005974189	0.7939396001844232	-0.5800686499125867	-0.5411223216227743
-13.149721100590622	16.985383718836303	0.9695190368609545	-0.7289423907704818	-0.6379208937846411
-13.560443943361147	17.474962802260926	1.1388781496315994	-0.8777924687498785	-0.7252918772386137
-12.433087863224218	16.142914163274668	0.6626052203649305	-0.475073143632146	-0.4610720021339336
-11.67886765718853	15.130655135953049	0.3479738435985148	-0.22482085909334146	-0.26394487770651154
-11.370603754574383	14.616160191779192	0.2246851309298905	-0.11900818257409157	-0.19005019429801456
-11.928279318244115	15.521235666230787	0.4476574452578488	-0.30656804560732825	-0.32566729799678085
-11.098102119973685	14.067276715400904	0.14044212111214788	-0.05507862652236423	-0.1271707329342487
-10.94829922258624	13.75778922441979	0.09465958348568397	-0.020468126805391538	-0.09206029220731493
-10.566136973193167	12.955069884045642	0.03594740586599647	0.0070891328265649325	-0.033866121695027444
-10.528617101577506	12.869997651759531	0.03020513507296217	0.009103175861683991	-0.028059566073628223
-10.125844678960055	12.03212679724241	0.011489557596617971	0.00931059160725209	-0.006540207406957844
-10.205786830641387	12.200371242765215	0.015185785180872276	0.009175775962397334	-0.0108949862617323
-10.11776374681346	12.014636087480781	0.011399149840395712	0.00919839757830932	-0.006267021337575092
-9.799033203597945	11.32040592221854	0.008187200599821925	0.0070240645970953905	-6.205030927976276E-4
-9.732454220074882	11.174895810343436	0.006696321614486016	0.0061900149319203375	0.0010126868052667808
-10.081694286405995	11.938670646469957	0.010880635883327413	0.008883636622490728	-0.005681177067003365
-9.419861471494833	10.505758447346915	0.0037927852675266054	0.0021603151860046963	7.700436451850623E-4
-9.39945834397536	10.463080013210769	0.00369042374499892	0.0018995859426335785	7.156978273495784E-4
-9.362989365785312	10.388561145610026	0.00350157205803453	0.0017305258569127418	6.094153373970802E-4
-9.15485933130238	9.94585479357356	0.002876190487392595	4.6410443953492903E-4	-1.1528165161075034E-4
-12.250739993292553	19.150604908283345	1.622954354537	-1.420494358905071	-0.6251995390559169
-12.385666050996104	19.229462944007324	1.7082941720338787	-1.472375124866503	-0.6824819776811184
-12.018444755085756	18.995911937273455	1.4465728260297688	-1.3171793501487905	-0.5150548178298936
-11.827571680933026	18.805921238230237	1.3693730297659907	-1.2622455863063156	-0.463608073975743
-11.71378598197753	18.69006222155872	1.3172955046648511	-1.2246465159739246	-0.4306901985113172
-11.489121580415649	18.312221504949157	1.1920650446375807	-1.1216002294220022	-0.35786787752298443
-11.42092816915265	18.202424829191397	1.155552563624819	-1.090931728046636	-0.33734806759931635
-11.137081940903064	17.673975351763787	0.9790033220928671	-0.933742160826155	-0.25871793339030524
-11.050577560623434	17.52903972488271	0.9283747362144983	-0.8883927375739533	-0.23662618437893596
-10.900173758069224	17.228821915447778	0.8232257291744315	-0.791091410283785	-0.2012479092427018
-10.59407257662658	16.86993613536655	0.6869459689872892	-0.6645249462804727	-0.14970391249005016
-10.4015251414116	16.663994998799538	0.6108612588565212	-0.592744797498924	-0.123853117575806
-9.980308680915373	16.24426542990552	0.4573497958203951	-0.44605643014341567	-0.07767208384520595
-10.52456597891735	16.788877057884427	0.6566445377092086	-0.6365248697930477	-0.13749237548859525
-9.215934750579713	15.702403997568886	0.25883333462460717	-0.25008065472431906	-0.046882566362989264
-9.506635524164235	15.916651407254937	0.3351267114906319	-0.3273405801303074	-0.047388524890422626
-9.713477904294042	16.0562870014233	0.3880359968122514	-0.37906647002066873	-0.05894577625177588
-8.987328542896977	15.535943891824608	0.20232356116788344	-0.19286415242796978	-0.04489871104455536
-7.038155536202357	2.4161328913912485	1.8568359906601198E-4	-8.421632165528732E-5	5.1024594420228064E-5
-7.218271698777633	2.47634434863711	1.5407651415281798E-4	-8.135312039218753E-5	3.810789222831055E-5
-7.402921517489648	2.596088343862585	1.1757800695092861E-4	-8.51611697861475E-5	1.8077542144842535E-5
-5.610926604361966	2.56874897195521	4.608909802161222E-4	-1.3591927632156318E-4	1.236701368807437E-4
-5.791192046184306	2.4885541575675454	4.3421142396679786E-4	-1.3130109167044078E-4	1.214533332385742E-4
-6.090991914769232	2.367770791599311	3.8072345108776243E-4	-1.181582049445126E-4	1.1076572061819382E-4
-6.223300720670824	2.365865245728654	3.58655019254067E-4	-1.1447027449028508E-4	1.0770989323754659E-4
-8.524776938151282	15.280293075065625	0.1516294248770277	-0.14171460981033282	-0.04562398308155057
-8.5390176621	15.301185889469425	0.16014929897227304	-0.14977505869053692	-0.04806468420546509
-8.574275941324595	15.320887483760043	0.1636294448537289	-0.1532708014969865	-0.048097343010059065
-5.2268760988311245	3.1984387632370352	4.774112751152685E-4	-1.561968260080565E-4	1.3039165248445882E-4
-5.323022364028059	2.954304032548915	4.8073542269719814E-4	-1.4974872958846219E-4	1.288506637641792E-4
-5.411391041049513	2.8046470279535036	4.770294348836018E-4	-1.4373724770267782E-4	1.270253478239159E-4
-5.361270108912003	2.863813885716368	4.8235097147369114E-4	-1.466646260011805E-4	1.2842627694924919E-4
-5.176470922340737	3.3654332504811606	4.671080861203405E-4	-1.5829426896245486E-4	1.2882678234526392E-4
-4.997438755280889	4.032636318053695	4.258449707941691E-4	-1.7176020783914276E-4	1.2105378166198744E-4
-5.108994509801874	3.6116460899580636	4.5378743373302306E-4	-1.654824746320414E-4	1.274028195436184E-4
-4.991774580661376	4.054261353979088	4.245193722064431E-4	-1.7236456552771184E-4	1.2075374992479609E-4
-6.53602006808163	2.347293243898074	2.9791375844133715E-4	-1.0074281294996184E-4	9.142154358813276E-5
-6.871423256057571	2.3759082864320638	2.3079269696301867E-4	-8.855955237734427E-5	6.791700582308169E-5
-6.725008134174486	2.363972974785624	2.5606859864445343E-4	-9.373131161689872E-5	7.899358127323313E-5
-7.498445287702315	2.6504749625169852	1.0990082008417479E-4	-8.657201432076943E-5	7.916259807093204E-6
-7.543394316053332	2.6908233254228815	1.0610163395068494E-4	-8.962083850825197E-5	1.7911782184628386E-6
-7.714537633122486	2.9137762658493207	1.2931322742209265E-4	-1.0503717151532559E-4	-1.3868358557034691E-5
-7.7891268079090406	3.0564766598021276	1.3955483731555585E-4	-1.1924370495340751E-4	-2.1537349668024798E-5
-7.80527300412054	3.4063802626319237	1.7407411822415537E-4	-1.4853412598898313E-4	-1.007804259234923E-5
-7.804324521600502	3.2269612996167556	1.5455680198797264E-4	-1.3174732881418027E-4	-1.6976690011142107E-5
-7.758877336072651	3.698244931275473	1.8959517032345809E-4	-1.669639679692172E-4	7.933188202017955E-6
-7.751964178591711	3.7286102673963915	1.922402923841054E-4	-1.6940460039550816E-4	1.033633054559007E-5
-4.868412953288395	4.489722570165323	3.917982774746543E-4	-1.7451966970220332E-4	1.0356621205204266E-4
-4.944274103721604	4.221530184777065	4.118437031316209E-4	-1.7319102091710366E-4	1.1410273794401607E-4
-4.861218645669248	4.514367912389247	3.892781344979707E-4	-1.7386853423426228E-4	1.021640251765128E-4
-4.761328567585714	4.872867994409656	3.5566405346258365E-4	-1.6999468662358522E-4	8.382436046066686E-5
-7.7347878369548635	3.762505605967378	1.8988316111142548E-4	-1.705313614923034E-4	1.4144467897727554E-5
-7.441188952293851	4.488511996506501	1.8860670866757088E-4	-1.7175841428480174E-4	7.155388489529693E-5
-7.462522939780039	4.43043664258904	1.887122696047149E-4	-1.7174630122856224E-4	6.72182897369968E-5
-7.583988224902736	4.103803156183615	1.9688599950694249E-4	-1.7685936625460818E-4	4.6060970291537366E-5
-7.428705960551779	4.562167039268793	1.860012012899485E-4	-1.6910335592603377E-4	7.398686881467593E-5
-7.367225146909923	5.0179675342064245	1.8330408803603226E-4	-1.4995435424070838E-4	9.061685414469523E-5
-7.395373926440531	5.510469499667041	1.741586963342271E-4	-1.0727519104784212E-4	8.812433959596749E-5
-7.396628687854849	5.543415335697084	1.7528702113786296E-4	-1.0496284664878317E-4	8.791236793406118E-5
-8.951906927477943	9.55517852325179	0.0022604543658113633	2.8575037403332014E-4	-5.38898718826744E-4
-8.732770861641235	9.107630277300872	0.0017340453898176608	3.1657692246400026E-5	-4.846814239930483E-4
-8.477149435408428	8.592840803667324	0.001318722333012343	-7.309683148471882E-5	-4.3067592979015496E-4
-8.352048182285694	8.325615036227727	0.001209042165270177	-2.7837614611926607E-5	-4.504178959577644E-4
-8.222367325804308	8.079901469599669	0.0010598483354117955	-1.9074904080707197E-5	-4.20285216091735E-4
-4.558078678429407	5.6727023718291845	2.4409811509692713E-4	-1.263077897912409E-4	3.692466061745348E-5
-4.661854211303943	5.2307881209663405	3.105168356434738E-4	-1.5365773858165433E-4	5.9606910777623416E-5
-4.6736829568741065	5.179041007331088	3.1717707410161295E-4	-1.558106683534934E-4	6.245409203684904E-5
-4.664862639408369	5.2157017440172675	3.126639595661457E-4	-1.5444682823535403E-4	6.019316073445949E-5
-7.642518454416541	6.7438038314408955	3.8169019527512486E-4	-2.285092079430504E-5	-2.3421588410423628E-5
-7.72390205946121	6.960130553786359	4.701648677314002E-4	-1.6166685902046546E-5	-8.011577248979692E-5
-7.960824009101229	7.5515457825414485	7.584221489998699E-4	1.2525295903164154E-5	-2.2853509264614418E-4
-7.398279738095727	5.568321714484634	1.791249352464353E-4	-1.0348371609122009E-4	8.564674301699973E-5
-7.486554017062449	6.151026864151781	2.5860624930964686E-4	-6.18009867455234E-5	5.487231342020425E-5
-7.599533786520233	6.612688047526157	3.459052047055561E-4	-3.1630217474519316E-5	-1.7820562208417816E-5
-4.559353287845783	5.783205763653101	2.2579816708383156E-4	-1.2033904523609952E-4	3.032427858460175E-5
-4.539973927898901	6.108340489734484	1.7339198072643822E-4	-9.587099832731581E-5	5.903296986074266E-6
-4.595870421128182	6.280367827388355	1.0945829074021551E-4	-6.213767512464376E-5	-2.903134699809747E-6
-11.949523827617073	29.206895619841305	0.9916695926616815	-0.3456924226089679	0.9286492078002432
-11.807688642858182	29.154031813094953	0.9807885653893108	-0.35553669389868797	0.9041551499647933
-12.00330605669702	29.223330979102066	0.9974643622614011	-0.3427937306232987	0.9356164319503084
-11.58017196199464	29.065937130844834	0.9667903801841526	-0.37424816084119794	0.8681095171515505
-11.41683712235142	28.96940271662765	0.9665336765871488	-0.3963748459574461	0.8338497631804782
-11.219350371023808	28.853937987330728	0.9675808918164954	-0.42555122428581565	0.792369618469827
-11.063811648377435	28.68153300927144	0.9926029754820246	-0.4716992974021039	0.7537490621148933
-10.947486528223845	28.535037823889105	1.013873599937826	-0.509229292676153	0.7237857706916254
-10.899230615467399	28.323819733732066	1.0757800782321323	-0.5680463216464259	0.7100461102513902
-10.868467577029437	28.194812621939796	1.1128205759571625	-0.6034519130755802	0.7011399966442946
-10.876511202290695	28.109887068149042	1.1531720416168803	-0.6301109078275625	0.7026664906329415
-10.899672074901286	27.854101802332053	1.2639126711711954	-0.7032557231962506	0.7025171579374959
-12.412266700730603	28.73183000599365	1.0032338229510536	-0.35527230798474074	0.9318472930693609
-12.004390987243811	28.644127827029816	1.0025436739002327	-0.42676713585165976	0.8995408007233435
-11.418956634563854	28.353076382645266	1.0883407209179037	-0.5575975937655278	0.8196069793021571
-11.624144095082618	28.483083006210283	1.044211717585205	-0.5064621636692207	0.8519563401372934
-11.98757052088968	28.638168487186267	1.003706798344135	-0.4300500459468908	0.8977155629363539
-11.999455430555999	28.643021141499133	1.002478534838219	-0.42761326339442884	0.8991573261880641
-11.11438165555979	28.077094826076056	1.1810632053286385	-0.644679240605897	0.7550674972130431
-11.390783517603357	28.330385589064328	1.0959499865807705	-0.5655306941252933	0.8141362553245688
-11.018694723095315	27.985290635821798	1.2170525438192594	-0.6712781673070756	0.7322183838392624
-13.471803069018005	28.77445563984976	1.18337408831925	-0.19909733615119404	0.9742478472127496
-13.48260549035852	28.773788416678933	1.1856726893564915	-0.19763149336682695	0.9743906465230877
-12.935354512904492	28.789110493383188	1.0688557770091707	-0.2734360993966455	0.9617909233194954
-12.730299209385468	28.768829272465172	1.0424752511998028	-0.30480854802323554	0.9515073884183805
-14.231290469589101	28.525879619960573	1.3696876603086479	-0.12750981318447785	0.9594101413930545
-14.010448775461906	28.63328583652027	1.315253540933425	-0.14265904405101754	0.9669204306873833
-13.506471729136642	28.767317669153915	1.191488557922439	-0.1951861590426432	0.9740312735452742
-14.460841527293365	28.39408003504012	1.4215135857846757	-0.11404959352049762	0.9474848036374097
-14.783683682753072	28.129965573228738	1.4819682491456816	-0.10656634626493768	0.9222297959115404
-14.975465100779633	27.963363652093868	1.517732728125674	-0.10463932388924203	0.9066184932804335
-14.857377166814722	28.070482248494333	1.4960262301323473	-0.10499194204923858	0.9166055484628707
-15.247091508969765	27.723494694946858	1.5682294576287514	-0.10238990702753056	0.8833323636901763
-15.438921475279523	27.548521108541188	1.6037488745813941	-0.10244712440995804	0.8664470593670601
-15.777307067901031	27.23142152114181	1.663438803861792	-0.1038898840264452	0.8318838107423641
-15.505550048294694	27.4862002405047	1.6158513376954446	-0.10251019485298271	0.8600062095994834
-15.95882932927022	27.057658625283377	1.6945651143910478	-0.10520258189219389	0.8107872587753776
-16.071627921968407	26.944874315391413	1.7120603864105643	-0.10753780589448977	0.796277178149287
-16.348879088595037	26.649360708813276	1.751225637799021	-0.11617275380494382	0.7517083753825526
-16.427997019937784	26.555959712111072	1.7596291010803622	-0.1206541194772767	0.7373232684090649
-16.656844434007954	26.17623866269756	1.7668287964093414	-0.1518222832743597	0.6756560476739962
-16.696536478621557	26.09508062700545	1.76433889327564	-0.16051922647599318	0.6619063629526005
-16.835749776418716	25.686852448177994	1.7384243775321986	-0.20951628713611622	0.589946149353961
-16.845061757485475	25.628453285604436	1.7317318697176494	-0.21869144925207046	0.5790938788404837
-16.850433340026893	25.176846057478727	1.6724443322450122	-0.2977225887687366	0.49363121325135995
-16.85038673364371	25.14105029551206	1.6675934015489937	-0.304113337413219	0.48687679984502635
-16.822804208812027	24.752145786172367	1.617245742686439	-0.37295342320900066	0.41546945373797034
-16.814022621155868	24.619664448408173	1.6000607989675621	-0.39635031904086077	0.391161941262181
-16.812945472733826	24.6090037446475	1.5987645028209205	-0.39825027964263005	0.38919878395645907
-16.723937840816944	24.10943746964462	1.5335873741818464	-0.49287168220003996	0.2902273799440045
-16.711672631053567	24.055094941481215	1.5268543825267662	-0.5032004615463386	0.2796386932017665
-16.289023552988983	22.907733919851253	1.3847742215243453	-0.7287587289371383	0.033479329156109336
-16.541701583590093	23.45604246001041	1.4544798932100242	-0.6174494223121862	0.15719523032692315
-16.554803726644348	23.499372302025698	1.4594611490229537	-0.6092314964087133	0.16600602517385302
-16.28488538521969	22.898119481008653	1.3836718062731366	-0.7306354916146253	0.03132335383404986
-16.26218103763534	22.856454352609262	1.3797652973589514	-0.7389675730298556	0.021742643280264422
-15.969194038819062	22.31634337785984	1.3289513190218112	-0.8469658224874612	-0.10280259442684697
-15.890230123807179	22.1925020649246	1.3234153703640665	-0.8715890134953158	-0.13131653475895577
-15.611918811164477	21.76175729997115	1.3038785895486398	-0.9568306208450552	-0.232035906713556
-15.389654649869971	21.467446140267274	1.3053041817854463	-1.0123661581850176	-0.30192282025538963
-15.211472875440649	21.22502075941048	1.30604168301968	-1.056990436786388	-0.3603557265427708
-14.852605830718518	20.76860561637889	1.334940274260228	-1.1354449522060326	-0.46468109129520074
-14.818368111934701	20.727265125728813	1.3372484522078254	-1.142877411465854	-0.4745159354784951
-14.010753868674147	19.956266747716498	1.425330058746111	-1.2596900490966014	-0.6391125268604597
-14.087441807327457	20.012526511232718	1.4160020736974397	-1.2508307051205154	-0.6302467246492607
-14.468160486474938	20.371519812579944	1.3716858626512032	-1.1997234408821893	-0.5578232874801015
-14.161164464278139	20.08381166702931	1.4065607696057651	-1.2410824653639099	-0.6163696471375245
-14.781086333771103	20.690256417429	1.340625935195413	-1.1489451666574744	-0.4834026609757396
-12.566775432145782	19.255877513320883	1.6691108894151077	-1.443032549553592	-0.6981558314471857
-13.290339014836286	19.46305631769065	1.5213975333343268	-1.340572194320011	-0.7063741265783742
-13.1729303124603	19.418787275288505	1.54387320631374	-1.3557851796477753	-0.7112941707494618
-12.843245224742368	19.28971157894774	1.6063101009874199	-1.3976923083327109	-0.7238177543512888
-13.364979556612642	19.508469790386137	1.5121041350152415	-1.333383132162807	-0.7016812093441864
-13.714991928392514	19.7215588672211	1.4629371861653433	-1.2953955089419738	-0.6779536074039263
-10.73275094914898	27.601566124654774	1.3529692878056838	-0.7472852947179947	0.6534337367008967
-10.621312259153935	27.431657608134955	1.406865555092495	-0.7748911983450493	0.6186807263972653
-10.494472622804425	27.139762728691487	1.4807898418536314	-0.8172952998992804	0.5618062835902772
-10.440814811578786	26.97290839065918	1.5113772068950342	-0.8377027004135029	0.5281534639355089
-10.340010025599554	26.46761329405222	1.5962795002646173	-0.89958112633963	0.42322170466167525
-10.310942985096554	26.231506882359504	1.6216236381469722	-0.9240957166234407	0.3734813909949607
-10.254915889396067	25.788604694922874	1.6972383076124038	-0.9831887807608253	0.28165542717940356
-10.226478276469011	25.49740684588262	1.7428437799663485	-1.0225723604761834	0.21698705199359253
-10.15297056364784	24.454238785309386	1.948972969175753	-1.1829119961414976	0.011430734156538086
-10.148816922605754	23.97207807587904	2.034718123547884	-1.2536285179790594	-0.0795360469270053
-10.1572747910747	24.735583520367605	1.8980572447115156	-1.1410879468894712	0.06448181142817239
-10.162097597121184	24.830116402868736	1.8805371553562058	-1.1265489859294322	0.08322523252316223
-10.162546766859359	23.84260305188515	2.0506906864000154	-1.2703476662719813	-0.10207421292995958
-10.199764060738538	23.17965757589045	2.1503090296618477	-1.3625110921641816	-0.22296175589856287
-10.264133457042867	22.925685144978395	2.1647377520685205	-1.39062286481883	-0.26357809922131725
-10.334836167150385	22.416165687077918	2.218094545042516	-1.452434216087943	-0.35124631763170666
-10.491992980100063	22.018023813554393	2.215053864742127	-1.4875298328518496	-0.411644423698364
-11.549836964138185	20.072338696358347	2.078469615306263	-1.5932584151447529	-0.6707726336733774
-11.554967867880773	20.064003427239495	2.077144146549903	-1.5931255354308291	-0.6715606800187408
-10.551136967279964	21.796553611972193	2.2256223489497113	-1.5097506471790918	-0.44788896218507984
-10.861109989919282	21.2561808403101	2.184526932656254	-1.5464372935056774	-0.5232171538999889
-10.944210941660401	21.11696785294288	2.1742852621252062	-1.5559488201771372	-0.5427580171642701
-11.133323225905555	20.800917117156818	2.1483412075071664	-1.5730584595994186	-0.5843726404199391
-11.346534801731305	20.436488911990164	2.114369887024373	-1.5869424003208241	-0.6282395557894986
-11.231518843805489	20.62710766906838	2.1368779250252166	-1.5819298096476457	-0.6064281702970586
-11.741469854730147	19.77949816437784	2.0333816531704647	-1.5889319572002736	-0.7031981382638934
-11.841147224706019	19.661418434931374	1.9981011601164753	-1.579110381258527	-0.7110952173900706
-11.973386913159729	19.52262481256701	1.951941719179568	-1.5671628405025588	-0.7199967155211315
-12.17042537041236	19.353881967026794	1.8533293362338827	-1.5314025890618517	-0.7181950157321579
-12.254791953417843	19.298450378205736	1.7946513659435035	-1.5084478897530227	-0.70428216585158
-12.107678242949614	19.405561627556374	1.882730611292962	-1.541360581677748	-0.7186824277883043
-4.288326386940742	5.8070230604936794	0.036445834175064785	0.030297453196802656	-0.014793236178795922
-4.307057605244767	5.526002436139832	0.04979268412416172	0.042480145081953594	-0.016148648132738357
-4.180171464701457	5.245978145694322	0.06357239478478413	0.056182841718657464	-0.0109650351830714
-4.162615861022818	5.199209053922773	0.065755585476425	0.058242921748633096	-0.010270696396244266
-4.143652721141185	5.191949089536986	0.06620679733512792	0.058573911571301054	-0.009535590114394619
-4.014987066173259	6.398560350145364	0.00883001915189773	0.004164047965766194	-0.0072348381931884075
-4.102160277057983	6.226155071234556	0.016770150560130037	0.012093539693992043	-0.009099190074486093
-4.158587255864665	6.1200098173878565	0.02167500205717887	0.01715739493566311	-0.010410434626563587
-4.284793079351208	5.824858607178209	0.035566735346501746	0.029451623589846414	-0.014641850251826523
-3.6322745368198053	5.1479752237781815	0.07026428618178612	0.061947569440338926	0.014049614445482726
-3.7520724673596213	5.133869891353276	0.0706339766898305	0.062284071668170245	0.007840407863565508
-4.068810461062704	5.185234828589743	0.0670046562072382	0.05924798508221501	-0.00615870985703359
-3.4079134276844885	5.238028583704212	0.06804516770925631	0.05791647419660312	0.025212797589843162
-3.870611147185512	6.723331704642558	0.0078096116321060725	-0.006968289611536373	-0.0017607007389952606
-3.93550508782948	6.569124366309313	0.009615543361526807	-0.004062083302102553	-0.0036121078534075072
-3.083077723553127	5.477621858005871	0.0632165865993219	0.046071778977297854	0.042246428247811225
-3.2016356353304536	5.395281637801698	0.06563550004004734	0.05068980615640428	0.03580512753211951
-2.9250367521464256	5.618751443255416	0.06602462740270479	0.03901953634311579	0.05133185998175977
-2.808073832376915	5.742408533499555	0.06730895632452173	0.033060296279707885	0.05740137798647375
-2.561109083068193	6.012828978318681	0.0833183143377216	0.019828700008135015	0.07247443096014684
-3.6562255957727294	7.214473650128381	0.02137873437432696	-0.017819971311401343	-0.0014928336587918412
-3.592522873141893	7.34008329807876	0.03896648740704657	-0.03165034170014067	0.0010623823617771447
-3.54328167840365	7.470859406778205	0.044024636887184644	-0.03575921510519773	0.001201543137881017
-2.1477862434435124	6.617732931249476	0.13494573493032008	-0.016952418624615134	0.10281836160774317
-2.178221292733067	6.571855578800015	0.12998153264038892	-0.013442468182670034	0.10081189222866493
-2.0648331524982755	6.7576354797203635	0.1489616431088696	-0.0274523782742668	0.1086147355464619
-1.8849213199230619	7.066868042911974	0.1797063165233081	-0.05058337082373841	0.12081729208103187
-2.4120263893614973	6.229400814325045	0.1008040751077848	0.007477569288641845	0.08345103409358656
-2.5361866250272955	6.047252036713077	0.08504422355876398	0.018476746417799624	0.07399786328901925
-3.935819787141531	17.984500048599497	0.8251057569195384	-0.4638034624258093	0.09215524336022568
-3.78336958602557	17.993315823553566	0.8177504762694271	-0.46534824787197704	0.0907422903730889
-3.427077741744119	7.766058137175304	0.10048765360004182	-0.07956523193881271	0.004975434563878948
-3.406569881135219	7.832445527304884	0.10783256990165525	-0.08479472474301351	0.005355258739660815
-3.395983191054093	7.883794864942119	0.11350571440259824	-0.08866355439904786	0.0058131727310780906
-3.3371281060386737	8.150918617555703	0.14540212085940313	-0.10747612798551923	0.007398977922553157
-1.278169408830863	8.48437433428823	0.32130201753670345	-0.1623601977624716	0.16040941549485274
-1.4540629241815408	8.03470965362341	0.2769157358343865	-0.12619284336616382	0.15148074779292506
-1.8167261401452421	7.208011822579171	0.19302610769948644	-0.06118549421550314	0.12637183695952714
-1.5523830370140876	7.789776732269239	0.25167353447702046	-0.10569034555870196	0.1439338315793492
-0.9410764433027281	9.405038530050247	0.40471931774448844	-0.23175748275647395	0.17227410377396987
-1.0329367331417418	9.151234284338832	0.38250631635903753	-0.21411579144409748	0.1696277330938883
-0.7679094447811552	9.95277965234512	0.4463397725371378	-0.2653359753246023	0.17551631230958367
-0.33002843814312044	12.134348277380695	0.5851269338401085	-0.3790517804851744	0.1751321302614442
-0.3357764586920513	12.078843485378034	0.5821225228992684	-0.37655297274386934	0.17543157568691267
-3.417433509638533	17.827381727176302	0.8032684169611906	-0.471255348670952	0.09271385999327522
-3.353382382951112	17.741842308688575	0.8013574239780408	-0.47283172993933753	0.0939342260919589
-3.674832941632539	17.93323560833925	0.8137972484169279	-0.46645479877623985	0.09225935173742476
-3.5409307277999584	17.885907081965335	0.8084771818605938	-0.4694740203043414	0.09205352483802635
-3.1860561960175433	17.549365365355296	0.7957401748048969	-0.4750151416500967	0.0958301201499265
-2.9981130641699174	17.395321314172424	0.7905286976211616	-0.4764652863837298	0.09776789078161187
-3.2165215628928006	17.57820816975883	0.7964974933428675	-0.4743554669630664	0.09570419582177705
-4.1137207324417435	17.95308223849858	0.836266100742782	-0.4611807992311904	0.09163173808509706
-4.160621080742889	17.795938972454014	0.8413042983416856	-0.46142866408859606	0.0931502961247918
-4.190763877417752	17.70804950350443	0.8439980816179087	-0.4603668907197259	0.09361081639716475
-0.33050020850094985	12.145123827625998	0.5855900693585048	-0.3794193720597563	0.17502231320138315
-1.4343564303268679	16.31909273804294	0.7371563990254066	-0.4789210252366301	0.11730633437039001
-1.3066176526698219	16.0680303809159	0.7301731743709214	-0.47797625763166285	0.11993036895476997
-1.1152979539279455	15.611202681804269	0.7175968929277696	-0.4735961597921119	0.12655746203642404
-2.4474803932797915	17.1585224792057	0.7767329218594947	-0.47908149578464476	0.10403597993700889
-2.055761384167546	17.041296048986602	0.7647928223439217	-0.48094856395395486	0.10736458183053744
-1.9984998164489554	17.002629506016117	0.7626535234032036	-0.4806749133145496	0.10842492044208375
-1.5724149375605685	16.580962567434636	0.7452201336454827	-0.4811345560180379	0.11381473681394466
-2.9820955633715815	17.38344915169903	0.7901013311247506	-0.4765508909839448	0.09796428864225691
-2.724789042326286	17.256116533629893	0.7835817249049588	-0.47783149707406736	0.10099311011971018
-2.531457869203797	17.190304756335227	0.7788250407552759	-0.47904907465176116	0.10262650440431485
-4.183190145794866	17.56540290424019	0.8432616740575989	-0.4599023284259698	0.09455657849384694
-4.207099313692599	17.371866069837257	0.8452712741356445	-0.4608827059991484	0.09548244140933883
-4.17345519997633	17.089831976884682	0.8402673201630666	-0.46216637172126873	0.09480135057058964
-3.3148310309893363	8.423923301546052	0.1780604392052696	-0.12999541817906446	0.007586322716351368
-3.3001926290874843	8.663118489326514	0.20473397672775132	-0.14972409302903583	0.007255153388119149
-3.2862287614074197	8.915212706658004	0.2318988149222667	-0.1688688714195326	0.008443487570807732
-3.2794829862540458	9.153166440048345	0.25941909233731997	-0.18868739884712976	0.009470241734525823
-0.3805651487088481	12.953841366376702	0.6214300913014107	-0.4084680065999545	0.16600294177574276
-0.4307061904896281	13.36924122248353	0.640062121728801	-0.4238141712383863	0.16085734601574686
-0.5075965103225141	13.744646939005303	0.6536752759388572	-0.43333841508386706	0.1559778304312558
-0.5977318219793605	14.096499370658435	0.6677530154882956	-0.44403161864194346	0.15034933323862407
-3.2676731937878696	9.605726412719452	0.307852415128257	-0.22113920677017168	0.014446007069704343
-3.256429234120413	10.042692132374542	0.35350604716975026	-0.2513217034437287	0.01957721540798321
-3.268410707882346	10.416945356274994	0.3881195594077058	-0.27241605917704537	0.023633831766328238
-0.6591870284780542	10.31262568099423	0.47453059875882375	-0.28838951009643493	0.17756673067236456
-0.42285288091859907	11.258976825610697	0.5376979141576732	-0.3396022025418746	0.17971618355669158
-0.42939644071267913	11.215805729165236	0.5348811016583024	-0.33719759645430203	0.17978735268113377
-0.6312573047807166	10.428088654680536	0.483141843347476	-0.2956831403779213	0.1780075416800209
-3.2903234695987535	10.897386429199772	0.43512463605595747	-0.3020749888288006	0.028579844289114545
-2.987291544864133	17.386535233830127	0.7902531875191064	-0.47653694643153743	0.09789533457408582
-4.164359810315925	17.031866286091535	0.8389504743277238	-0.4621218807992699	0.09493798865558735
-0.7097934901376413	14.466809880080852	0.6818610934530912	-0.45426426306373835	0.14394071255685797
-0.8575672753041089	14.969271293498517	0.6972932863282101	-0.46314692217460135	0.13667781828253406
-0.9532329287786547	15.217415294466539	0.7062650195411069	-0.46882359669750845	0.1321017613215208
-4.1386892518049425	16.602845789463966	0.827686437079582	-0.46116365770844026	0.09249138652998175
-4.159558946386909	16.976159925336383	0.8373763001054727	-0.46157910817374437	0.09495064672725204
-4.083322820670365	16.225441788462653	0.813772186986171	-0.45913583924462625	0.08988359235166812
-4.075875945060494	16.183223288394085	0.81208636006254	-0.45875028099307064	0.08976791364055729
-3.9528003255732322	15.292784673108926	0.766612680508309	-0.44925741559103083	0.07771476829096415
-3.9992067929440043	15.73055462668215	0.7904761304635392	-0.45533160327300176	0.08435174129976913
-4.068371905853679	16.139351008679608	0.8098524985119431	-0.4581322218005503	0.08932169808907876
-3.903746688804401	14.691009127397303	0.731199040686821	-0.43792729275387365	0.06894683487889966
-3.86987704440043	14.375574603567006	0.7108980920491097	-0.4304614953172283	0.06512847089945492
-3.9256796422272324	14.820378173973397	0.7391439523468177	-0.4401860679863744	0.07063406309970247
-3.9497350317267026	15.228464150498013	0.7628707186212056	-0.4479600141342144	0.0768023696716541
-3.7268568443784513	13.894308007070336	0.6776855198003303	-0.42054375913224157	0.059900437104165094
-3.698215854277132	13.779058127098043	0.6694905238230207	-0.41775453093153697	0.05867721463286458
-3.6779639093146645	13.673870011895303	0.6615225149019024	-0.41428549793054	0.05771477967509801
-3.571181750067259	13.33170586472178	0.6364003133920854	-0.40562388987613973	0.054080412877961566
-3.4835043026903465	12.977876322076302	0.6086311167235946	-0.39298611246955995	0.05180199796241603
-3.404126025364066	12.339701968592273	0.5598888984808236	-0.37100216950811166	0.043901338987241675
-3.3488293333994186	11.895449310153229	0.5213925414043754	-0.35019449625925964	0.039904538729495106
-3.300315153385468	11.14083500028607	0.45792146019908697	-0.31590143226723816	0.03118017330677559
-3.9511621749674837	15.271050023970451	0.7653896346792582	-0.44887534887593955	0.07748107931811093
-8.244373317370188	14.628658956740194	3.201429803512326E-5	-2.529172257217207E-5	-1.8834746556630385E-5
-8.208489142862772	14.204433859089825	3.1160048261666575E-5	-2.434721179190945E-5	-1.8776655180083643E-5
-8.193734077492797	13.966873422743047	3.0689854145442747E-5	-2.3811678818432704E-5	-1.8761332518875667E-5
-8.232676222944097	14.462837941075223	3.167860814038587E-5	-2.4928174760634125E-5	-1.880939115885431E-5
-8.19035693955016	13.837323106092928	3.0439693572244553E-5	-2.3507394438072154E-5	-1.8767827204921814E-5
-8.113167709168138	13.369167772280294	2.9478361274940192E-5	-2.244271383102894E-5	-1.8641138897147496E-5
-8.077142174814208	13.181783020574018	2.908921563703706E-5	-2.2001403058589676E-5	-1.858339779719204E-5
-7.967407351985131	12.816549861797377	2.8299005702814148E-5	-2.1173815641871693E-5	-1.8379175416821715E-5
-7.4202031915344335	11.241546128091116	2.478812100759036E-5	-1.7527807983935963E-5	-1.7277583895261572E-5
-7.380855782333087	11.139150568907128	2.4550461183639072E-5	-1.7276396476192723E-5	-1.719395504905356E-5
-7.603903539139292	11.751642921695533	2.593158735709826E-5	-1.8718216317976213E-5	-1.7655058314581936E-5
-7.696154479064555	11.994745340563997	2.6483429865740318E-5	-1.9279249350246447E-5	-1.7847713181459354E-5
-7.744684776673163	12.145936214046198	2.6810329780180654E-5	-1.961965263749903E-5	-1.7941134544437487E-5
-7.337783016568444	11.036160898112158	2.4303139046095504E-5	-1.7020953854350892E-5	-1.7098400575114984E-5
-5.478513842259125	7.328297301269693	1.524729485641075E-5	-8.034353325323695E-6	-1.2898336435193943E-5
-5.496335515484936	7.350666297835906	1.531153645295171E-5	-8.084623686150162E-6	-1.2939162032305717E-5
-5.513292533723025	7.373441024034741	1.5375091966071027E-5	-8.140926684627024E-6	-1.2977589916567514E-5
-5.7782594324877365	7.704138241466704	1.638391025041654E-5	-8.938232808481462E-6	-1.3629731959317446E-5
-5.226288884072366	6.97442447090005	1.4253608235763986E-5	-7.103929114263426E-6	-1.2305569768857962E-5
-5.1320395346395955	6.880771446866525	1.393955300997054E-5	-6.882901444514465E-6	-1.208058845855887E-5
-4.981658732436152	6.746084424883188	1.3438520777085785E-5	-6.524020988093509E-6	-1.1704817427128087E-5
-4.872230788355059	6.663668971542325	1.3083321986417963E-5	-6.308431275633722E-6	-1.1424428375954119E-5
-5.95993806317256	8.088641025459268	1.728252239557306E-5	-9.963287195831342E-6	-1.402777005364506E-5
-6.156106083074739	8.43849134717127	1.8142617856613972E-5	-1.0777789720892466E-5	-1.4467868815790825E-5
-6.3622803987511345	8.893710900037291	1.920870305683417E-5	-1.1932903882774345E-5	-1.49219354131452E-5
-7.037730777065047	10.279206689455364	2.2546651354084697E-5	-1.521695167695764E-5	-1.64394405494021E-5
-6.511291309796823	9.166024915663732	1.9882675190916947E-5	-1.253553114871826E-5	-1.526762344217144E-5
-6.961309529005052	10.091919377967345	2.211764092235782E-5	-1.4777980726105149E-5	-1.6277051147236068E-5
-6.976746835639336	10.11701394282087	2.2179662753430887E-5	-1.4831648884814457E-5	-1.6309928801729395E-5
-11.149672852779776	19.026028297048256	0.17853223538650126	-0.04564544837234429	-0.10488835018861647
-11.177286946315288	19.099277703541333	0.1795775759144533	-0.04736082933398548	-0.10537599446515598
-9.18227086019565	22.941744559833715	0.16988167875879936	-0.12359204605628454	-0.06585574742772124
-8.933979733519063	23.042297787756027	0.1660530046552517	-0.12551544543940218	-0.06013348709404913
-9.497726748011418	22.723004536194928	0.17329517004155576	-0.11903261971398807	-0.07245797326933821
-11.201816179455392	19.362671115833425	0.18105542343484068	-0.05278180456877332	-0.10541443531901805
-11.022193536741858	18.71762456011473	0.17423476508266297	-0.038931177756449595	-0.10277398080200154
-10.948655511422155	18.634752597804788	0.17166567179184333	-0.03675767184941009	-0.10123783930339618
-10.739200803101152	18.414265673982754	0.16480670468959602	-0.03146372429047806	-0.09707536397801417
-10.426129079411938	18.242868662510936	0.15380208027615166	-0.026438438964186732	-0.09014942441680933
-10.351495060601314	18.19934593348884	0.1511986923000677	-0.02529789060622472	-0.08849536010746187
-10.276659955502009	18.164399203559437	0.14860853628292636	-0.024309604509512073	-0.08691501519156329
-10.051706148564318	18.092298620546728	0.140349410824486	-0.021912766437926487	-0.081586620476401
-11.220597943108505	19.547650220008503	0.18208725845266763	-0.05654032861950441	-0.10542185696900892
-11.213232813518047	19.613678726955158	0.18215116988182922	-0.0576749701241474	-0.10525429120636294
-11.167862918473158	19.983763373685665	0.182705839978517	-0.06513088010562892	-0.10386160433118657
-11.119734753615504	20.180895538942224	0.18270903991395962	-0.06864058161935259	-0.10302881934887595
-10.889962382093142	20.81510177874138	0.18166292397088246	-0.08074951180723024	-0.09845796187189594
-10.989883259185685	20.57314650704364	0.18218591293473546	-0.07640553764696709	-0.10019351261846021
-10.670647697607485	21.25443563231954	0.1806669629118158	-0.0893239578814802	-0.09429907385330422
-8.656589193032165	23.077778160673812	0.1603120850133054	-0.12576557175629538	-0.0541863552457329
-8.262164632393056	22.97490850022338	0.1494885063552785	-0.12216208432839593	-0.04486841343995465
-8.093510801985081	22.896766634500132	0.14436728773455376	-0.11990378535380739	-0.041265499190463135
-7.68989912608717	22.564207698669875	0.12972272033365873	-0.11037932949543225	-0.031857288036953674
-10.61906467426591	21.352055718189742	0.18043617427482186	-0.09107777027016423	-0.09349314067960071
-9.936768220586934	22.310409278173573	0.1772663189074088	-0.11052703263963591	-0.08119757206399729
-9.627937960973474	22.62487940796674	0.17485890722001685	-0.11710552516360181	-0.075026288992461
-9.573169961095976	22.676544366109272	0.17434917530029292	-0.11814463615362471	-0.0740008565320793
-10.134279956953314	22.058148587414195	0.17802370929181752	-0.1051313097702225	-0.08503080771611671
-10.304582249602808	21.836678921374176	0.1791124812270726	-0.10076759282642789	-0.0879908840094244
-10.555587977067566	21.45179651669559	0.1800573675562432	-0.09290495816896058	-0.09252330122484541
-9.871150253323467	18.04329134881533	0.1338823022744386	-0.020278603216122	-0.07760679886556228
-9.4491510421968	17.986087424675254	0.11726521882750832	-0.017019536970839164	-0.06737258116637712
-9.39405468440286	17.97674307009461	0.11513518924135384	-0.01663354338693988	-0.06610272590952335
-9.318824933668623	17.968766098777905	0.1120041505404866	-0.016094390291926164	-0.06425764207838545
-8.866655676614846	17.930756511797174	0.09329043633491349	-0.013185989365652767	-0.0528971977291539
-7.460370084706861	22.326890903804703	0.12097880400500888	-0.1043083700187789	-0.027358163335185134
-7.181921823170052	22.004421546653404	0.10930842778648787	-0.09511225937954168	-0.02133540082318417
-6.980050576019263	21.793148493492453	0.10181896364953716	-0.08974537101235058	-0.01756519797674015
-6.576542696581086	21.409318391621486	0.08761625545969651	-0.07895339613192162	-0.009327342599354964
-8.591810565175942	17.924390418426363	0.08099625093899132	-0.011336952995380047	-0.04574481249869443
-8.160987566235585	17.895824611247768	0.05983519673898949	-0.008301732741396506	-0.03349479475980864
-8.427526747689353	17.911776804777684	0.07307706230014127	-0.010211614847344173	-0.04117917286044611
-8.540982568507179	17.920050757602066	0.07874938423824275	-0.011021765591570802	-0.044441246908261935
-5.864615339578987	20.755750631962357	0.06615571226903932	-0.06149122917478919	0.004472151755566775
-5.543802938210256	20.38074487517408	0.05586548938023238	-0.05130266011117138	0.010269796740176574
-6.504364858334945	21.34437545298176	0.08536555610727506	-0.07735358700092282	-0.008073547022815724
-5.970918121132899	20.87023242852833	0.06943309730664204	-0.06420270366547212	0.0027878071411251548
-5.171797381464162	19.89737251545445	0.04482416196680211	-0.04033684508604122	0.014451494996020123
-5.0245480447987125	19.683822661130662	0.04011395955347276	-0.03491460433736332	0.016322283364738562
-4.900152014728899	19.401774462066626	0.035189935215732174	-0.029430773808751545	0.016245557753718075
-8.045165203849148	17.895237150670994	0.052208567914147797	-0.007198276084755161	-0.029016814336412684
-7.828330068792466	17.887207984644846	0.0370272970301359	-0.005354532069647908	-0.02050315149953968
-7.588389628929521	17.819549385161938	0.008770089209344512	-8.595094429509368E-4	-0.004914204548139118
-4.683175416995011	18.92056128922509	0.02740075737140686	-0.020728158673775254	0.016975115323464317
-4.557131527726211	18.533459102138394	0.022694897073474486	-0.01621828718995241	0.015497550714297682
-4.377707594286538	17.57417867700677	0.011875386154515385	-0.006646834132534876	0.00974030086555044
-4.375950900357417	17.526057226949376	0.01123985796977888	-0.006163560628811391	0.00930768610827742
-4.484941864981501	18.19838652331461	0.01798252532335364	-0.011472915535500939	0.01377097704491704
-4.372825752777866	17.497105804998277	0.010966443298123291	-0.006023807383859998	0.009073420411673819
-4.260063754969469	16.957122878843833	0.007916621677712107	-0.003937648261001549	0.006428011018021339
-4.2543796491463395	16.88173839584814	0.007430213181976292	-0.00369591359824625	0.005989726100335928
-4.172479120773178	16.325671413989923	0.005484159958290501	-0.002406701375115812	0.004178260799601095
-4.151871519508384	16.155447405066244	0.004860776999703477	-0.0019795969793266624	0.0035919812381112665
-4.144035245207647	16.121454065378032	0.004806070813579332	-0.0019315723517662968	0.0035311208841499672
-4.072421898747817	15.289956430567175	0.002797065506379631	-7.083135598191124E-4	0.0017734212852735555
-4.095328121705499	15.489697359268533	0.0031668008310846464	-9.36745435544427E-4	0.002049890756615059
-4.118480058777639	15.68595857984359	0.0036975441074616074	-0.0012223894367623033	0.0025023193415017247
-4.140149876500907	16.06180723438685	0.004657844610198936	-0.001845251972800855	0.003404881574462864
-4.179593610389492	14.862900564725685	0.0018514377354561485	-2.2032994687741882E-4	0.0011173780167902242
-4.129583690004605	15.034457843656845	0.002222033265727866	-3.805695255382756E-4	0.0013785341344597787
-4.332504046130264	14.727261534199787	9.797792126286914E-4	-1.7073862719284107E-4	6.145331077994943E-4
-6.864381120883843	17.824925970386563	3.815431803858328E-5	-3.218520587003475E-5	-1.6068942639128798E-5
-7.111456277637915	17.862901719600874	3.8351824691792096E-5	-3.227934604606602E-5	-1.6646549926459723E-5
-7.361730330183262	17.815658423143518	3.834809799357458E-5	-3.216180286727106E-5	-1.7229433624849793E-5
-6.699631952192596	17.790187728061333	3.799515272928285E-5	-3.210202058328983E-5	-1.5685233646382738E-5
-6.471535900809904	17.65611081898578	3.756600925567044E-5	-3.177621836519899E-5	-1.5156815570052704E-5
-6.01856299486931	16.965651538393175	3.566234937386355E-5	-3.0191548957087903E-5	-1.4122505527094593E-5
-6.018217814642384	16.964954947243214	3.5660484776803675E-5	-3.0189967847188273E-5	-1.4121717872034945E-5
-6.192614293475787	17.31914560580889	3.660758206710967E-5	-3.098761754209958E-5	-1.451804279090602E-5
-6.358826975092747	17.562077889890872	3.7285078471892605E-5	-3.155647545922546E-5	-1.4896712006104751E-5
-6.018066056155799	16.964687362149334	3.5659771677736514E-5	-3.0189377857826657E-5	-1.4121364170742254E-5
-4.908304538333134	14.969355025422521	3.038584945048607E-5	-2.585772006387388E-5	-1.155207185779823E-5
-4.894965705707698	14.956384548239772	3.0348126498261242E-5	-2.5828446131845104E-5	-1.1521216766829806E-5
-5.522668475480044	15.89108446419409	3.288490673149618E-5	-2.7867053158749568E-5	-1.2995113209539992E-5
-5.590293973325887	16.02332329799043	3.322967210830207E-5	-2.8149235951774155E-5	-1.3152357861767435E-5
-5.62503595550961	16.102423683804165	3.343193038804827E-5	-2.8316989661158957E-5	-1.3229347849329027E-5
-5.79838945170203	16.47567517825189	3.439534413333278E-5	-2.9123147854644166E-5	-1.3626262364292062E-5
-5.818300420163335	16.518599132988257	3.450479444777091E-5	-2.9214689516418258E-5	-1.3669440962928978E-5
-6.016563718580136	16.961325465432818	3.565106305320945E-5	-3.018205097521506E-5	-1.4117949802188394E-5
-4.911331118979538	14.97328547513143	3.0396914235691632E-5	-2.5866493469443547E-5	-1.1559321515516393E-5
-5.0735700023776875	15.16993664121582	3.0951176447637895E-5	-2.6301417006842886E-5	-1.194195820823578E-5
-5.223708594183212	15.375437594116095	3.1515972799596396E-5	-2.6754115212161295E-5	-1.2292888687233747E-5
-5.2244114000787105	15.376332166246335	3.151844546282883E-5	-2.6756069082363574E-5	-1.2294518382926607E-5
-5.424504479191739	15.698092793846305	3.2381649073799225E-5	-2.7451285081700554E-5	-1.2764606624477825E-5
-5.22565127061393	15.37825402853767	3.152357410214574E-5	-2.676021275766252E-5	-1.229736924500911E-5
-4.7077301313837365	14.774519111724057	2.982066869580642E-5	-2.541754262916772E-5	-1.1090028681642014E-5
-4.675015183440867	14.74800878513003	2.9744934842433433E-5	-2.5358385622676918E-5	-1.1017450313854295E-5
-3.7658512309524754	7.028045440845924	1.151636292878947E-5	-7.449299127582254E-6	-8.720486688745933E-6
