# Supplementary material for: Thyroarytenoid muscle fiber orientation regulates the ability to modulate vocal fold vertical thickness
Source: PLoS One. 2025 Dec 4;20(12):e0337735. doi: 10.1371/journal.pone.0337735 (PMC12677544; doi:10.1371/journal.pone.0337735)
Supplement: S4 Data — (ZIP) [file pone.0337735.s004.zip › Male/contourA9TA8.csv]

% Model	Angle8.mph
% Version	COMSOL 6.1.0.357
% Date	Dec 14 2024, 04:17
% Dimension	2
% Nodes	720
% Expressions	3
% Description	Line
% cpl1x	cpl1y	Displacement magnitude	u	v
-11.968005616002486	39.650844643500406	1.1127050128948266	1.6522367400417088E-4	0.1498103025552197
-12.100925229184412	39.521184251215715	1.1112712913060392	1.6432772059628243E-4	0.14981929030733285
-11.810234379374002	39.74293127707726	1.1137212255734594	1.658623637591391E-4	0.14980348257375686
-11.76596306338081	39.775513356632324	1.1140816452792908	1.6608773021293917E-4	0.14980114894206858
-11.47739948826791	39.862189693672036	1.1150397724253058	1.6668680580924546E-4	0.14979376052201232
-11.258980847445656	39.857881496438054	1.114990400978871	1.6665543107286012E-4	0.14979252463566672
-11.716143543792246	39.796222579001906	1.1143102066015078	1.6623163015537452E-4	0.14979951589277235
-11.163938214941039	39.85365079891891	1.1149441905832433	1.6662303359885235E-4	0.1497921329434197
-10.796207435616262	39.85090503287166	1.1149134089605666	1.6659379174422762E-4	0.14978977218145775
-10.709496869932108	39.85039381204079	1.114907307814613	1.6658692456157886E-4	0.1497892079003164
-10.37169574884199	39.850036177539195	1.1149029749304615	1.665725385596199E-4	0.14978690865790623
-12.13512273325702	39.460672833157	1.110602536210937	1.6391018137662557E-4	0.1498232919430413
-12.240660142730178	39.24849072022055	1.1082585611200515	1.624444796744821E-4	0.14983722309983533
-12.227325367848685	39.08705965880899	1.1064734689894504	1.613330629257926E-4	0.1498471772505398
-12.205740642978935	38.979124391808504	1.1052812004938661	1.605895118193137E-4	0.14985374493803846
-9.681369688821853	39.850002288818345	1.11489787120798	1.6654656707626136E-4	0.14978217559393536
-9.209886193231677	39.8500022888185	1.114899014762407	1.665255631903593E-4	0.14977894486154325
-6.503691158131879	38.96454001876737	1.105102131212656	1.6042678633618353E-4	0.14981571982586278
-6.587351156296421	39.29642873129991	1.10877221062422	1.6269168047800198E-4	0.1497955749401872
-6.771159512318912	39.57700815680421	1.1118726869032436	1.646090597181576E-4	0.14977931688380527
-6.814129999907874	39.651652838586976	1.1126980583941792	1.6511891214223613E-4	0.14977495108214592
-7.229593906641747	39.84203493583536	1.114803151657364	1.6642478334696572E-4	0.14976590814399787
-7.181795837296288	39.83706132882147	1.1147481944926618	1.6639014068902142E-4	0.1497658918605899
-7.033567159296577	39.76166368437849	1.1139135992859628	1.6587368312054773E-4	0.14976958468438545
-7.6946177519140235	39.85300356006798	1.1149263108680192	1.6650397110548563E-4	0.1497683982381814
-6.488283836647731	38.91091546805024	1.1045097364214151	1.600597280369769E-4	0.14981896109526632
-10.243595360807257	39.850002288818345	1.1149026776566706	1.6656587868239472E-4	0.1497860311287947
-9.730298368089413	39.85000228881833	1.114898300044008	1.665482645296865E-4	0.14978251065655834
-9.743014193148053	39.85000228881833	1.1148982672680654	1.6654891620656388E-4	0.14978259781396386
-9.085341826788042	39.8500022888185	1.1148983186204702	1.6652156818799843E-4	0.149778091934122
-7.779783738995952	39.851154726690396	1.1149073341037343	1.6649153886972486E-4	0.1497690955309925
-7.886706964608754	39.850916601280545	1.1149034726387292	1.6649358223483002E-4	0.1497698413781907
-8.209330570361047	39.849987794146756	1.1148987867514315	1.664905676292718E-4	0.14977210165960037
-8.699211804792647	39.85004545472901	1.1149013832249406	1.6650445656008826E-4	0.1497754470595769
-8.427966558711145	39.8500350871401	1.1148978369584635	1.6649864020436929E-4	0.14977359281863495
-12.152615457473026	38.61822056218743	1.1012916470041703	1.5811178367192323E-4	0.14987583876255806
-12.150457207342695	38.60568225439725	1.101153204533363	1.580256590830409E-4	0.14987660408038656
-12.146591986235311	38.58859764700979	1.1009643295193945	1.5790870777481817E-4	0.14987764060847453
-12.074238696384148	38.24828133015453	1.0972056866999025	1.5557516161107926E-4	0.14989831891620803
-6.441829287929373	38.514252064367554	1.1001275869401872	1.5734944926293814E-4	0.1498433985141096
-6.4796557750756225	38.830935381536946	1.1036250989919514	1.5951383859916352E-4	0.1498238937579103
-6.431316994593285	38.355730965701305	1.0983751689614414	1.5627037525984703E-4	0.14985322077097304
-6.415000660473024	38.12021737547059	1.095773823069485	1.546634833679155E-4	0.149867805933745
-12.006552716049852	37.91928976266428	1.0935682592046305	1.5332820102358517E-4	0.14991832653721787
-11.966773292852782	37.7322909897182	1.0915032487313039	1.520507362990315E-4	0.1499296888031238
-11.899335717233097	37.41624344712912	1.0880100749142618	1.4989989670379203E-4	0.14994889165631833
-11.86072968481382	37.23337054820751	1.0859909095368792	1.4865294874568305E-4	0.14996000555886585
-6.405495081109018	37.81045524455644	1.0923491838269994	1.5255704050003014E-4	0.14988707255203682
-6.3802834672144035	37.49850283645258	1.0889044676755155	1.504349103466626E-4	0.14990636996988377
-6.34327199449609	36.990127261889924	1.0832853565360656	1.469911361934801E-4	0.1499378455745104
-6.3346776499635205	36.89181710192548	1.0822008850419342	1.4632415344853662E-4	0.14994392225101832
-6.327277488709939	36.80573234114482	1.081250932554116	1.4574350494556094E-4	0.14994924538255552
-11.839379859361392	37.12464213602315	1.0847884864868123	1.4791459590884502E-4	0.14996662522985701
-11.66031709327127	36.191536938073696	1.0744814731687575	1.416006390684759E-4	0.1500234581668436
-11.619905720758748	35.962379473002436	1.0719537334237308	1.4005432547661544E-4	0.15003743914321732
-11.730360249335298	36.58305483766412	1.0788114637531137	1.442398272872124E-4	0.14999957634534306
-6.248695444183289	35.88284413383002	1.071065390756072	1.3950689161645657E-4	0.15000630449510252
-6.190644674951313	35.36621719878445	1.0653576079034477	1.360507507777634E-4	0.15003816031700046
-6.146329446134891	34.860882297696094	1.059779537541334	1.3265332824991232E-4	0.15006939420418366
-1.0600869276340483	18.316100001774196	0.8774842900901807	2.8224452908136267E-5	0.15107043136084308
-1.0459016161732135	18.37692181363064	0.8781518987323326	2.8592698911566124E-5	0.15106655418635523
-1.1744205707972624	18.153797557800345	0.8757008607040846	2.7241600405444043E-5	0.15108123963133763
-1.311326192584243	17.97535615877772	0.8737412064734348	2.616093521624401E-5	0.15109319102042157
-1.386335587551091	17.922671465764726	0.8731620599070627	2.5842396975183175E-5	0.15109692851516698
-1.650548821745367	17.757514160475903	0.8713498145461134	2.4843994982778364E-5	0.1511088206968424
-0.9718149006219283	18.630446296863695	0.8809387042013941	3.012937018725655E-5	0.1510503020123305
-0.9542349860686515	18.852537320770427	0.8833779409432154	3.147506185926803E-5	0.15103635046346775
-0.9467123425971604	18.932059856972355	0.8842524900865826	3.1957573683212465E-5	0.15103134746933253
-0.9488912973033679	19.009058522305217	0.8850984207584935	3.242473845141028E-5	0.15102656022295727
-0.9602591937381534	19.185733594449147	0.8870410866451929	3.34957994983153E-5	0.151015615221749
-1.0005126263859143	19.36574217623491	0.8890182726148202	3.458637541864087E-5	0.15100463648372947
-6.05347281998843	34.07388368729615	1.051103083200882	1.274151617965819E-4	0.15011788793296024
-5.779746191862431	31.198536783186327	1.0193677883805647	1.0844212693559217E-4	0.15029549560585445
-5.81260308842713	31.6601371096856	1.0244491005872502	1.1145150546092129E-4	0.15026690416273028
-5.898916358898413	32.61341104261303	1.0349823045127042	1.1773741770118026E-4	0.15020799428617004
-5.976331308258205	33.33624786626052	1.0429475645790975	1.225043285963224E-4	0.15016340047109256
-11.555172919712001	35.57995576034233	1.0677306271600935	1.374936506243887E-4	0.1500607881910784
-11.427224513094306	34.824469013294944	1.0593886408207522	1.324115965082435E-4	0.15010691720936786
-11.302991741507174	34.01939293201957	1.0504977139614968	1.2704986993655864E-4	0.15015615033679375
-11.26269403333529	33.74326682230424	1.0474565603971477	1.2520136519582244E-4	0.15017305132939957
-10.87492360433819	31.536162433666846	1.0230988036759403	1.1063214107840415E-4	0.15030773078053544
-10.79808267178972	31.096982410679725	1.0182565310127762	1.0779529557462542E-4	0.15033452980237066
-10.515617328365707	29.431210118152052	0.9998930272130866	9.690988215140664E-5	0.1504362471993606
-11.095255333576779	32.78560916869341	1.0368723575955054	1.188775998300422E-4	0.15023149670720173
-10.374607869233792	28.677418549364212	0.9915718584799005	9.207614203154724E-5	0.15048219273856991
-1.9007542873442729	17.670028077820447	0.870388666765445	2.4316688302076172E-5	0.15111578589601826
-2.0779141835942943	17.606247817656115	0.8696888736121174	2.3932665345524315E-5	0.15112083259471715
-2.421704394542373	17.610906476909	0.8697403400275786	2.396502790143297E-5	0.15112261775275923
-2.5268901597962445	17.60827853304663	0.8697118379423768	2.3950631516159698E-5	0.1511234169270166
-1.0157099330243569	19.441588102125813	0.8898524499047064	3.504663777955618E-5	0.15100000001165564
-1.1062328150339649	19.65851365771074	0.8922365144374711	3.636021721721886E-5	0.15098702348250115
-1.0950141199455286	19.63861486947969	0.8920178001598777	3.62397568924534E-5	0.1509881961958577
-1.0936631912571904	19.634142492606518	0.8919686020746957	3.6212583628350446E-5	0.1509884668475094
-1.2019485900933222	19.823967402584525	0.8940562706654358	3.73617462867034E-5	0.15097728751663078
-1.2626663164006444	19.90610167368628	0.894958604951442	3.785723122619739E-5	0.15097253330548616
-1.3479656887537845	20.02184186709379	0.8962322821753448	3.8556716170215425E-5	0.1509658327341183
-1.3818036936806772	20.069240413165744	0.8967532671759367	3.8843848522687694E-5	0.15096308197679742
-1.490043238491493	20.21081153288452	0.8983109669257364	3.969823025999495E-5	0.1509549092452041
-5.495158991359491	28.68268136418761	0.9916063103651869	9.212011741132122E-5	0.15045066635697665
-5.507477156915547	28.790577524822243	0.99279192502485	9.280840178470339E-5	0.15044400965760674
-5.640376413522405	29.93509919763994	1.0054250216739875	1.0021218186583608E-4	0.15037343342069986
-5.66674537726079	30.200894570944342	1.0083496872111564	1.0192431275750706E-4	0.15035701579426386
-11.232964758328787	33.56280133293661	1.0454621247870934	1.2399315027273661E-4	0.1501840780857144
-9.890707351552885	26.584105713780335	0.968487914765522	7.870512146886264E-5	0.15060924405750806
-9.499209611630052	25.463046361573806	0.9561384604539348	7.167119393393087E-5	0.15067649034486189
-10.251371607480321	28.08873461337165	0.985079786296347	8.826245466801438E-5	0.15051799799491622
-9.949856872037069	26.81141811544305	0.9709949510497331	8.016030205290692E-5	0.15059548633506842
-9.409620206466	25.28683176907262	0.9541908751282603	7.056265981781259E-5	0.15068689268438298
-8.975776833099328	24.413789608181347	0.9445983336462651	6.517720580366869E-5	0.15073853290403183
-8.450931047688341	23.67686534172989	0.9364607177087587	6.062432428815233E-5	0.15078116978507017
-8.315280225053407	23.486682331666373	0.9343735140728551	5.947196776966815E-5	0.1507921844193181
-8.109310669822081	23.245736403988893	0.931716706967419	5.801659608287545E-5	0.1508059387249249
-5.04821833795282	26.35030357792787	0.9659029637372961	7.726139253775155E-5	0.15059345774664176
-5.072511135861281	26.457154341834364	0.9670763325211669	7.792362783727806E-5	0.15058693173342855
-5.319014801988768	27.6151602307035	0.9798377687784584	8.527039381737117E-5	0.1505161847650564
-5.298549699956672	27.508324942348306	0.9786629919543106	8.45987792438133E-5	0.15052272766893549
-1.6547952866665352	20.435138707303928	0.9007763262010566	4.105168651921417E-5	0.15094191757721537
-1.7068462026965912	20.505043732104994	0.9015457515013757	4.1475095365872675E-5	0.15093787378088247
-1.8328638043067826	20.675856534446993	0.9034235838515372	4.2506376942476584E-5	0.15092798418575964
-1.9146876228856835	20.78271581099791	0.9045997714409659	4.315092693239501E-5	0.15092181556039327
-1.9589596542270868	20.838178803681924	0.905209126452268	4.3483088944094355E-5	0.1509186240008627
-2.2267902915590323	21.173727916983232	0.9089064175336081	4.551229000225265E-5	0.15089931820177085
-2.4765836027203294	21.524027437877677	0.9127536069787993	4.7622414918332635E-5	0.15087897816823734
-2.510632075597485	21.56945277354053	0.9132544803728215	4.78988526742815E-5	0.15087635177825373
-3.4170539347823667	18.323036770820913	0.8775656895215136	2.8273985042258538E-5	0.15108423056075684
-3.3613588547056894	18.26201824120377	0.8768953804581623	2.790630915351955E-5	0.15108769975177527
-2.8302006677410443	17.7685842180935	0.8714721800908514	2.4922839936086628E-5	0.15111525341408855
-3.0213186080937637	17.882690433716814	0.8727264143566359	2.5614607068295473E-5	0.1511092925565748
-2.9853774190574067	17.85333337493745	0.8724043583901815	2.543721292787886E-5	0.15111090667701893
-4.904236518511963	25.91960781073081	0.9611491879944887	7.45793744177629E-5	0.15061946381969396
-4.723668736196532	25.314951331292864	0.9544965728725198	7.079255404835195E-5	0.15065609918386885
-4.604679940346854	25.051089745874435	0.951582541080334	6.914102819110797E-5	0.15067183210692667
-4.281370486848969	24.383328411417228	0.9442455362874933	6.503896047418601E-5	0.15071155392572233
-3.2125741016240386	22.611557155864187	0.9247218761804166	5.4207236553120385E-5	0.15081559650435805
-3.272014261258436	22.70654698603269	0.9257651862360848	5.478072591397035E-5	0.15081002905041185
-2.5518384799861815	21.63096481182497	0.9139308897494327	4.827369286750455E-5	0.1508727654078831
-2.8735384712196232	22.08009398368013	0.9188779178934475	5.0989111156488374E-5	0.15084670006232762
-3.1756044296995665	22.556944434453374	0.9241197211026614	5.387874318135617E-5	0.15081877996392723
-4.545571876999899	19.652622560032107	0.8921826529134144	3.6279191615533536E-5	0.15100817625573307
-4.424895516455141	19.524062222800467	0.8907696935739389	3.5510496278225983E-5	0.151015467653258
-3.958958611653594	19.00470136406695	0.8850575650419431	3.238239691426098E-5	0.15104501721378727
-3.8782730930382083	18.915322300283425	0.8840765332787952	3.184611946905589E-5	0.15105010499549246
-5.025563667731989	20.107549344377823	0.8971953409043835	3.902945489125553E-5	0.15098274102903333
-5.277731362781373	20.350988119887234	0.8998653606451086	4.047742272704305E-5	0.15096907531455822
-5.606549304112775	20.6598148798465	0.9032704684677761	4.2352649638419695E-5	0.15095183833154235
-6.131048509468386	21.17349677678001	0.9089109397595279	4.542739857652778E-5	0.1509229791982248
-7.17416985769136	22.198608654304337	0.9201880424924354	5.1616597758946937E-5	0.15086543073312955
-7.6413332318231895	22.67125431062098	0.9254078424217174	5.450467531697014E-5	0.15083884795223168
-6.9150129554945305	21.927639425126234	0.917217187850575	4.999590947596908E-5	0.1508807564356074
-6.31895859009996	21.343154735881807	0.9107865765710165	4.6465509508474944E-5	0.15091356214417725
-6.618255579081206	21.642875823077	0.914074060600383	4.828125564554443E-5	0.15089670531519392
-3.6680004015474728	23.30103040805593	0.9323195926426069	5.838963280017875E-5	0.15077534738580844
-3.83446762916781	23.580833568731567	0.9353971552004576	6.011683409856821E-5	0.15075890982347182
-4.071443328978513	23.987709649252928	0.9398816130380587	6.257954644842722E-5	0.1507349513841537
-7.640251545310057	17.586782544931808	3.909356709125911E-5	-3.2692773979655416E-5	-1.8309600953830302E-5
-7.509356374993602	17.79911102953117	3.963871375440957E-5	-3.3217599823039834E-5	-1.8102414801063978E-5
-7.6989388334005735	17.4903691638282	3.88614048454459E-5	-3.2467481961708816E-5	-1.840625159524924E-5
-7.762103216471637	17.30759444679789	3.842582362484015E-5	-3.2037493393653765E-5	-1.850210219545903E-5
-7.821162534822876	17.152686250634986	3.807182787275624E-5	-3.1679673939329405E-5	-1.8599268808919998E-5
-7.87221896818102	16.9473112831706	3.761663473556203E-5	-3.12160413016354E-5	-1.868051190956826E-5
-7.921170402924522	16.753942907049066	3.719192986448167E-5	-3.077870957256397E-5	-1.875963937780478E-5
-7.9783869673286425	16.470761822820492	3.6596008361142657E-5	-3.015508776563641E-5	-1.8854096226691697E-5
-8.003886469325913	16.357472230499454	3.635963349633877E-5	-2.9902868535312226E-5	-1.8898347307456545E-5
-8.041803974825056	16.197407590250943	3.604830216579825E-5	-2.9555306781800295E-5	-1.8974625064065406E-5
-8.11957094103931	15.808141817188318	3.528500756448196E-5	-2.871356881995002E-5	-1.9124436021123282E-5
-8.094241908274963	15.975737091845481	3.560970241229062E-5	-2.9071814633171284E-5	-1.9073281606726224E-5
-8.149959289733443	15.594634263864748	3.4871791966610244E-5	-2.8252280348396123E-5	-1.9186236140804135E-5
-4.487015489615116	14.591722761896559	3.031951692491193E-5	-2.5913157580615095E-5	-1.0924050847256234E-5
-4.416731324563106	14.512870608922288	3.0101443227088626E-5	-2.5734729078990866E-5	-1.0762871667629013E-5
-4.329055028394281	14.412978776001905	2.981923653034406E-5	-2.550284377867466E-5	-1.0557219089240001E-5
-4.19303203891211	14.248275933735142	2.9361646857238115E-5	-2.5125831406540935E-5	-1.0239492654077152E-5
-4.178965322518646	14.23024927967746	2.9310764280690678E-5	-2.5083640989352786E-5	-1.0205826569783733E-5
-8.208595369810979	15.125877972768416	3.402702476732925E-5	-2.7281118990740772E-5	-1.9327746009748943E-5
-8.250106284083648	14.883579494882824	3.362993212011879E-5	-2.6805442819691592E-5	-1.9419143996137427E-5
-8.184763342662869	15.304083214581624	3.4342713327042024E-5	-2.7644598400912906E-5	-1.9273490672427846E-5
-8.194040568253598	15.203367992185502	3.4154713531482406E-5	-2.7433835721888624E-5	-1.9295603568631402E-5
-4.009503675450382	13.95499929048619	2.856845349971003E-5	-2.4457771435874114E-5	-9.804275610020135E-6
-3.967321215997023	13.879167246534847	2.8359861569863637E-5	-2.4280456333386112E-5	-9.70025899488388E-6
-3.8768075373306097	13.684183745503944	2.7832200274054543E-5	-2.38330050732689E-5	-9.476281563399351E-6
-3.8285567068758617	13.577304042901428	2.75475261001595E-5	-2.3588846289115455E-5	-9.358898765023306E-6
-3.679175518096213	13.165512678706849	2.6446860528709343E-5	-2.2640175221195328E-5	-8.980120627895866E-6
-3.5952780276413945	12.848827743115857	2.560361434205237E-5	-2.1913137760989687E-5	-8.755662057673092E-6
-3.8035301168690907	13.511178334388502	2.7373068996240067E-5	-2.3440370194916638E-5	-9.297346255471607E-6
-3.5706258476984103	12.751547870197772	2.5341556650980325E-5	-2.1682490843738318E-5	-8.687490706419105E-6
-3.536337058362929	12.508568926206657	2.4688183848078293E-5	-2.110970992133231E-5	-8.576442504192075E-6
-3.4943523373487664	12.217884679130231	2.3916703659249167E-5	-2.043087746246159E-5	-8.445744967549466E-6
-3.476217738039166	12.051206781698731	2.3475033884789866E-5	-2.0046074512709964E-5	-8.384702331583792E-6
-3.4381043775288846	11.707787309160882	2.254347380843349E-5	-1.921385578307119E-5	-8.249085331500085E-6
-3.4175141432913065	11.442487558596586	2.1839764954644203E-5	-1.8589628486545868E-5	-8.171462488212544E-6
-3.390535492772293	10.959938069747185	2.0546035419637515E-5	-1.74209475881762E-5	-8.04818856529168E-6
-3.391605607580326	10.637069694303245	1.9691677926028033E-5	-1.663394773793979E-5	-8.012415647632793E-6
-3.3957072198915474	11.125983907025887	2.0980584225518544E-5	-1.7813190087164793E-5	-8.077572080364842E-6
-3.3933099091125833	10.454525891479044	1.9207227816691277E-5	-1.618237821653323E-5	-7.992924630567677E-6
-3.392748642497309	10.363320317554606	1.8963756910978144E-5	-1.5952851818388936E-5	-7.980501295754293E-6
-3.3881777990103163	10.052022617744685	1.814780256905771E-5	-1.5186976545932514E-5	-7.939870251986664E-6
-3.379931059854188	9.65560915900371	1.711281238368109E-5	-1.4202436666374059E-5	-7.888536148444236E-6
-3.38003327420144	9.645525660619372	1.7087229311533257E-5	-1.4178023338415524E-5	-7.888113797188249E-6
-3.380411775956053	9.63612711841371	1.7064254596235913E-5	-1.4155514041822808E-5	-7.888674812625896E-6
-3.4070943292007656	9.209820550583608	1.6007970668749837E-5	-1.309240071643075E-5	-7.92496027836992E-6
-3.4177904844649305	8.97279793026408	1.5442770242199976E-5	-1.251049948798228E-5	-7.949359797047493E-6
-4.670507470987797	6.528342318175511	1.2935301026542352E-5	-6.2879208785010015E-6	-1.1268151105808384E-5
-4.472672713765167	6.53165408154053	1.2465245769106767E-5	-6.313649478862293E-6	-1.0720513884548096E-5
-4.296096768007061	6.564113874181485	1.2166304154283108E-5	-6.428623581759934E-6	-1.0293798936057737E-5
-4.1907677441120486	6.6201318525786546	1.2009453450471976E-5	-6.60173345211917E-6	-1.0007810054652277E-5
-3.42823364007561	8.77881073484247	1.4971311500950025E-5	-1.201835117632149E-5	-7.963942763172005E-6
-3.440421539484517	8.631632878187974	1.4633167686215205E-5	-1.16529718317534E-5	-7.990728035875145E-6
-3.510174069952668	8.051882576425108	1.3388989233096347E-5	-1.0230014417181542E-5	-8.161592430348812E-6
-3.4654247941708625	8.41479710425795	1.415793484695551E-5	-1.1130537839088953E-5	-8.050012268000447E-6
-3.519325274558982	7.974355231943207	1.3236588744062735E-5	-1.0046226149390606E-5	-8.190713455100325E-6
-3.8048036653298265	6.960169305120867	1.1915443849327548E-5	-7.619504576749704E-6	-9.093978150812344E-6
-3.942941641067294	6.809098812242506	1.1866627379641178E-5	-7.160597980132166E-6	-9.424129219389668E-6
-4.081244662082278	6.715380176995773	1.198670942529287E-5	-6.91720513512748E-6	-9.757227957941431E-6
-3.557899482821399	7.6388476831782866	1.267735581059976E-5	-9.3135311772565E-6	-8.349226353680063E-6
-3.5506928691402093	7.692857622749482	1.2724419951563859E-5	-9.396783411236728E-6	-8.302162510074E-6
-3.535122007221198	7.8370201875805385	1.2988323061177407E-5	-9.727310704152951E-6	-8.250097077434193E-6
-3.5827478111781415	7.560437912809053	1.2554747946609856E-5	-9.079441975953027E-6	-8.42896903281824E-6
-3.656557182300242	7.31345080673359	1.2257806477209441E-5	-8.502312405572177E-6	-8.681204889295048E-6
-3.741595319822733	7.091603710798701	1.2056206708373291E-5	-8.012012338743881E-6	-8.93416884179006E-6
-12.48823622079036	29.318127189803445	1.0639887067288916	-0.3179692095933737	0.9908181163864325
-12.301573729696075	29.291730374054282	1.0391846140516974	-0.3271328185099945	0.9774523941417419
-12.904182385341631	29.37659805299116	1.1280911536611335	-0.2997137193109936	1.0054930982298265
-12.704310573905445	29.35687813300677	1.095091104394926	-0.3089458342782011	1.0005070996480472
-13.215739023882737	29.375039723105594	1.179599151484736	-0.28626312685426014	1.0015966751245338
-13.289816212405814	29.38416912499247	1.1943172032136475	-0.2837836976050717	1.0007744982455027
-13.628735756055638	29.408293625969595	1.2536158380446174	-0.269379596347214	0.983588261230518
-13.761313265189306	29.420327221129604	1.2774514634631435	-0.26426444262998816	0.9772338422782952
-13.789831291953012	29.42263826529943	1.281722499164278	-0.26351206546361916	0.9751282597363686
-14.193507593470319	29.351006338599753	1.3393968968942858	-0.24025062540748215	0.936069161057034
-14.343065600888547	29.30623263263965	1.356844874459421	-0.22790354483699	0.9207638663142029
-15.169871121939503	28.7024294022831	1.4956676534170037	-0.13136630264218	0.8686561692555869
-15.025976096323706	28.826575538617305	1.469198532043334	-0.14712328376825717	0.8759733257166704
-14.704342841257393	29.099582909420015	1.4121195305160403	-0.1845601766533143	0.8936300931072392
-14.77814405518191	29.048154888872233	1.4231222754704376	-0.1749792237893976	0.8880417821011635
-15.194930389272562	28.670268692680192	1.5014827734502156	-0.12918733972981447	0.8676503385245382
-15.552436058935607	28.262388145106144	1.5795803615512365	-0.10239928464801594	0.849140744437473
-15.65870487864321	28.128694460225432	1.6039638521424497	-0.0948140414536979	0.8434110544191062
-15.420870685895718	28.414489982476084	1.5506830447327942	-0.1091778148326329	0.8562191409958089
-16.14669845066415	27.534817692946177	1.7052553169824731	-0.08800819014282298	0.7985690064470393
-16.18902508127296	27.487365967844962	1.7129753406161172	-0.08837965005600702	0.7932275477842462
-16.090879730623392	27.60512583812312	1.6935050830858898	-0.0885865469031196	0.8040675629907561
-15.906983759261689	27.83045491742547	1.656202801966738	-0.08974617687618426	0.8228155614526119
-15.78801336657089	27.974288039163056	1.6317593025438366	-0.09091729281777246	0.833158578325025
-16.4224657835804	27.241242221715776	1.7477667705579987	-0.09496364132754045	0.763662864018311
-16.636541644582238	27.015574682657572	1.7706081377981493	-0.10010801372960026	0.7301245444255666
-16.701862721366762	26.948993088668995	1.7735396908477505	-0.10272850698883522	0.7192011824555334
-16.98192097775023	26.67928029930171	1.7778741550883208	-0.11198105480758978	0.6774976587656594
-17.086567607533095	26.586911131348927	1.7739909217513248	-0.11684837371887576	0.6646115851835089
-16.810764952407226	26.84442366016748	1.7744327035637542	-0.10640473835526854	0.7033095916365404
-17.316197999609905	26.352544552541893	1.7560569494504983	-0.13179339610620489	0.6466842268845993
-17.45518464052986	26.210110438215963	1.743942717669316	-0.1393808543857838	0.6387155363342009
-17.722095738557805	25.895382301413925	1.7203813439651805	-0.17220918710866573	0.6387341750741962
-17.72264017583542	25.894744071275742	1.7203250899301592	-0.17227543122534095	0.6387316090317827
-17.932597821946576	25.11386146747848	1.6689752229538752	-0.2752429292092699	0.6259114656703061
-17.907096306050956	25.00313633884308	1.660323956134809	-0.2953177453677765	0.617141311034257
-17.75267320881764	24.32471147247125	1.6052387477231218	-0.41939074191804876	0.5626005315817818
-17.92944471255859	25.1306830888716	1.669867573984908	-0.2731431267478499	0.6261273099531324
-17.722777975835573	25.894232143167198	1.7202827831194896	-0.17235489792903463	0.6387136132969711
-17.728945142955695	25.871483784810497	1.718797059004654	-0.1753496390793591	0.6383485026626489
-17.700264955727473	24.192801294244298	1.5904856753729764	-0.448038553520685	0.538214319055406
-17.492893227235577	23.675149455238873	1.5328619430922616	-0.56209863076166	0.44294075986277337
-17.219818972655105	23.051350814888384	1.469211489828866	-0.6980843926814276	0.3139399692315646
-17.213682929786287	23.036984749786797	1.4676316002049352	-0.7011640017520667	0.3110186423105349
-17.20651458505761	23.021889840621302	1.4662841858776114	-0.7045922746849764	0.3075806888896352
-16.72944438496599	22.0265670999435	1.3887723402844072	-0.9203052702963606	0.0728039642172375
-16.772330573218266	22.113599037757318	1.394626201759157	-0.902720811610811	0.09341144207389032
-16.97378539565523	22.529669064239176	1.4216503946608001	-0.8148940847557282	0.1920893425562425
-16.69878402350933	21.97001521221032	1.387243079309334	-0.9310557220081263	0.05949499911841555
-16.44523432072541	21.481646309928003	1.371184860685028	-1.0261068659731132	-0.05451327332327491
-16.38784636008633	21.382208809377225	1.3721658899895566	-1.0435579781924054	-0.07783862378922868
-16.10429654720809	20.90765006213037	1.3720096415822503	-1.1275252618691964	-0.1940369719155775
-15.229590069694847	19.59839917871314	1.4395609984298037	-1.2856246683005605	-0.5185858829123702
-15.573303162172023	20.08692966262294	1.406505537749637	-1.2366606128959032	-0.39863304229812463
-15.762739830454272	20.369577854236137	1.3920060906474276	-1.2029333676065752	-0.32795894798094
-15.676053214728174	20.229671015614727	1.39714192885528	-1.222697021552969	-0.3626973867151718
-15.004965242227517	19.29705702264412	1.4553240756193844	-1.2883165135618575	-0.5918807668904666
-14.347740685004595	18.43237628944785	1.4270470493584493	-1.1955333027336967	-0.7667200962320133
-14.71316053352021	18.903140185799252	1.464198810133829	-1.2751477624574774	-0.6899279714624256
-14.112301424219844	18.14085757339455	1.3750505007658367	-1.118763127407799	-0.7976286296802313
-13.786968016309958	17.746840232171802	1.2650213450990497	-0.9925383880679638	-0.7834964047439553
-12.572484095421888	16.31238607204104	0.7423832664742314	-0.5412668438860696	-0.5068897015168622
-12.73923093656964	16.50237005974189	0.8155323201350055	-0.6009058323237952	-0.550077787528604
-13.149721100590622	16.985383718836303	0.9958640036188855	-0.7536564862466003	-0.6492562892897176
-13.560443943361147	17.474962802260926	1.1697910456094187	-0.9062420193432257	-0.7391815668880295
-12.433087863224218	16.142914163274668	0.680757394364199	-0.49301040005876673	-0.4683425697778195
-11.67886765718853	15.130655135953049	0.35723415181817886	-0.23432252174114904	-0.2678981013344835
-11.370603754574383	14.616160191779192	0.22972888258019464	-0.1243659256356368	-0.19258809666400173
-11.928279318244115	15.521235666230787	0.46005112741938525	-0.319080804682308	-0.3307156724743198
-11.098102119973685	14.067276715400904	0.1426297517208504	-0.05790370829366609	-0.12822719594717044
-10.94829922258624	13.75778922441979	0.0952633994820028	-0.02188953929448678	-0.09223463178194269
-10.566136973193167	12.955069884045642	0.03523716644037219	0.007033587376640455	-0.032740179741005924
-10.528617101577506	12.869997651759531	0.02939317875382192	0.009158231687213792	-0.026813180838223608
-10.125844678960055	12.03212679724241	0.010883427999720228	0.00957218880039121	-0.00506379582387292
-10.205786830641387	12.200371242765215	0.014525110457814093	0.009390605092555276	-0.009464887740129956
-10.11776374681346	12.014636087480781	0.010814915101360165	0.009456128965616175	-0.004788729220047333
-9.799033203597945	11.32040592221854	0.00848701088152862	0.00724112512310799	7.122138050945635E-4
-9.732454220074882	11.174895810343436	0.0070689773147315695	0.006369542069005448	0.0023320060794697435
-10.081694286405995	11.938670646469957	0.010376068801270148	0.00913245110152094	-0.004220544562382014
-9.419861471494833	10.505758447346915	0.0040097559716329965	0.002186850650507469	0.0017837434862512794
-9.39945834397536	10.463080013210769	0.00389340246152647	0.0019154931682753605	0.001703553876350846
-9.362989365785312	10.388561145610026	0.003663315106560798	0.0017403167709614021	0.0015606036327789313
-9.15485933130238	9.94585479357356	0.002855988430723168	4.3060185617633634E-4	6.13439507501275E-4
-12.250739993292553	19.150604908283345	1.6789412124473213	-1.4707415139404274	-0.6385955863714147
-12.385666050996104	19.229462944007324	1.7677261392119525	-1.5250845196659932	-0.6967335805380849
-12.018444755085756	18.995911937273455	1.4952296935991125	-1.3623325269515982	-0.5263794551447128
-11.827571680933026	18.805921238230237	1.4152535234354855	-1.3053676464760504	-0.47333600125314323
-11.71378598197753	18.69006222155872	1.36127768580383	-1.2662662774369382	-0.43969867123812467
-11.489121580415649	18.312221504949157	1.2319815869441175	-1.1596146530479927	-0.3654098899056259
-11.42092816915265	18.202424829191397	1.1942814443949727	-1.1278705937006812	-0.3444797735193836
-11.137081940903064	17.673975351763787	1.0124887207076538	-0.965874246105604	-0.26428806705063923
-11.050577560623434	17.52903972488271	0.9603533966516004	-0.9191270878927849	-0.24181027409669106
-10.900173758069224	17.228821915447778	0.8519168594014086	-0.8187539184282531	-0.20575075886217453
-10.59407257662658	16.86993613536655	0.7114959139145565	-0.6882549876361896	-0.1532258177654997
-10.4015251414116	16.663994998799538	0.6329975514589232	-0.6141674088326653	-0.12680643936426575
-9.980308680915373	16.24426542990552	0.4744861203380495	-0.46265018207196995	-0.07964978663928662
-10.52456597891735	16.788877057884427	0.6802823658650773	-0.6593957208028184	-0.14075785194478366
-9.215934750579713	15.702403997568886	0.2687756927100193	-0.25953694399392613	-0.04839829778016464
-9.506635524164235	15.916651407254937	0.347954131595783	-0.33970402400804867	-0.04877917688670162
-9.713477904294042	16.0562870014233	0.4027599215693846	-0.3933021956916044	-0.060540240735643625
-8.987328542896977	15.535943891824608	0.21015100695371758	-0.20018496854456283	-0.04647372116413835
-7.038155536202357	2.4161328913912485	3.50927458585182E-4	-2.473329927106077E-4	1.3550104670932294E-4
-7.218271698777633	2.47634434863711	3.206805601371527E-4	-2.421984988431241E-4	1.276552206519003E-4
-7.402921517489648	2.596088343862585	2.9139007735023124E-4	-2.424836466096388E-4	1.1229797434840304E-4
-5.610926604361966	2.56874897195521	6.044070641063106E-4	-2.9563446325421507E-4	1.6993799260019333E-4
-5.791192046184306	2.4885541575675454	5.819959608697869E-4	-2.9384453608697107E-4	1.725846656544016E-4
-6.090991914769232	2.367770791599311	5.31692910065273E-4	-2.8435686610225327E-4	1.6936666217984511E-4
-6.223300720670824	2.365865245728654	5.121696710233996E-4	-2.80835027575404E-4	1.7041640981090142E-4
-8.524776938151282	15.280293075065625	0.15742348796881392	-0.14699670170202686	-0.04750450920148065
-8.5390176621	15.301185889469425	0.16626968759896368	-0.15535930311814156	-0.05004806426727915
-8.574275941324595	15.320887483760043	0.16988808732162505	-0.15899417397050278	-0.05005824446009904
-5.2268760988311245	3.1984387632370352	6.087644205672877E-4	-2.9802220787973946E-4	1.703574051184317E-4
-5.323022364028059	2.954304032548915	6.170858579484196E-4	-2.9836642931727015E-4	1.6996554635932015E-4
-5.411391041049513	2.8046470279535036	6.157025654101721E-4	-2.9642058142829726E-4	1.6952251828237299E-4
-5.361270108912003	2.863813885716368	6.199781515911164E-4	-2.976480268573076E-4	1.7001729570779105E-4
-5.176470922340737	3.3654332504811606	5.952342274938302E-4	-2.9562638427675517E-4	1.6810512942774008E-4
-4.997438755280889	4.032636318053695	5.423900048189498E-4	-2.923416909825555E-4	1.5724850704741314E-4
-5.108994509801874	3.6116460899580636	5.777101573243469E-4	-2.9643827162579716E-4	1.6572497557463362E-4
-4.991774580661376	4.054261353979088	5.407288379386627E-4	-2.924278690779062E-4	1.568256564416842E-4
-6.53602006808163	2.347293243898074	4.5280186980812685E-4	-2.6704987765037896E-4	1.6263466429038452E-4
-6.871423256057571	2.3759082864320638	3.885403596433423E-4	-2.532292483014152E-4	1.4829189920217465E-4
-6.725008134174486	2.363972974785624	4.1646636602421836E-4	-2.5922637021406154E-4	1.555704104153245E-4
-7.498445287702315	2.6504749625169852	2.7633128069991296E-4	-2.421413058952774E-4	1.0445624797929835E-4
-7.543394316053332	2.6908233254228815	2.722683885855023E-4	-2.441853532135914E-4	9.931331821271089E-5
-7.714537633122486	2.9137762658493207	2.703863109805875E-4	-2.5372607150429003E-4	8.825748537270908E-5
-7.7891268079090406	3.0564766598021276	2.818229904875723E-4	-2.6490424214016073E-4	8.259685985421193E-5
-7.80527300412054	3.4063802626319237	3.1281482904076834E-4	-2.863756655768445E-4	9.651100749674381E-5
-7.804324521600502	3.2269612996167556	2.9374157798358626E-4	-2.7336777379519014E-4	8.851232434216696E-5
-7.758877336072651	3.698244931275473	3.314125724088477E-4	-2.979922630749709E-4	1.1574047237956805E-4
-7.751964178591711	3.7286102673963915	3.3432422894624417E-4	-2.997708727897149E-4	1.1825240683824286E-4
-4.868412953288395	4.489722570165323	4.982682354471519E-4	-2.835473464055829E-4	1.3401435312520497E-4
-4.944274103721604	4.221530184777065	5.243527715581233E-4	-2.890274993117313E-4	1.4801340473154023E-4
-4.861218645669248	4.514367912389247	4.949987348597159E-4	-2.8214283808202537E-4	1.3217840609301273E-4
-4.761328567585714	4.872867994409656	4.510190211747858E-4	-2.672863238054783E-4	1.0765642361531015E-4
-7.7347878369548635	3.762505605967378	3.343574327518805E-4	-3.0004857856718843E-4	1.2209641053861559E-4
-7.441188952293851	4.488511996506501	3.3510693783716323E-4	-2.81005058997535E-4	1.8068385775529776E-4
-7.462522939780039	4.43043664258904	3.353304530552479E-4	-2.826078962616744E-4	1.76180746104125E-4
-7.583988224902736	4.103803156183615	3.412594417245227E-4	-2.968984958480224E-4	1.5401286920868352E-4
-7.428705960551779	4.562167039268793	3.325364557591956E-4	-2.7610884125048627E-4	1.8395002785816963E-4
-7.367225146909923	5.0179675342064245	3.2156870534411465E-4	-2.4277805180078244E-4	2.0624273064515908E-4
-7.395373926440531	5.510469499667041	2.983158102644268E-4	-1.8338898883131865E-4	2.1352637477729786E-4
-7.396628687854849	5.543415335697084	2.97209686797857E-4	-1.799853737551389E-4	2.1387310741093396E-4
-8.951906927477943	9.55517852325179	0.0021265933017416134	2.4263062823219437E-4	6.438934849969753E-5
-8.732770861641235	9.107630277300872	0.00164251433181457	-1.6885222160172757E-5	-3.6118735991474385E-6
-8.477149435408428	8.592840803667324	0.001221490172625201	-1.2643355648967217E-4	-5.21996084930314E-5
-8.352048182285694	8.325615036227727	0.0011093037029240025	-7.792191741164367E-5	-1.266836072849104E-4
-8.222367325804308	8.079901469599669	9.675381917133956E-4	-6.724612958955316E-5	-1.302534896146939E-4
-4.558078678429407	5.6727023718291845	3.069081168988244E-4	-1.9089550318658323E-4	4.618376513870271E-5
-4.661854211303943	5.2307881209663405	3.922333267129548E-4	-2.3751046194781417E-4	7.610073708868887E-5
-4.6736829568741065	5.179041007331088	4.0088889901428973E-4	-2.4165851164279395E-4	7.983509218410991E-5
-4.664862639408369	5.2157017440172675	3.9499718451374035E-4	-2.389301509427124E-4	7.68724181502685E-5
-7.642518454416541	6.7438038314408955	3.9958478874002845E-4	-6.652770469601269E-5	1.4057790151932156E-4
-7.72390205946121	6.960130553786359	4.6898643535846484E-4	-5.9736484047158325E-5	9.974829601328987E-5
-7.960824009101229	7.5515457825414485	7.174483855472116E-4	-2.887830941643993E-5	-7.289807502269279E-6
-7.398279738095727	5.568321714484634	2.9822778521807993E-4	-1.7780248225452653E-4	2.1199857011518425E-4
-7.486554017062449	6.151026864151781	3.2222316222355545E-4	-1.1857067192291534E-4	1.954457528494794E-4
-7.599533786520233	6.612688047526157	3.7411132770238275E-4	-7.853399067969612E-5	1.4019931920493836E-4
-4.559353287845783	5.783205763653101	2.840045353014448E-4	-1.7971240764048824E-4	3.7927064844259754E-5
-4.539973927898901	6.108340489734484	2.1776849720194527E-4	-1.3976649740833806E-4	6.952816781980684E-6
-4.595870421128182	6.280367827388355	1.3611200939004793E-4	-8.829915035912805E-5	-3.0946043965637236E-6
-11.949523827617073	29.206895619841305	0.9980750555110931	-0.3436789559050179	0.9360714334568907
-11.807688642858182	29.154031813094953	0.9872241270092803	-0.354386769129875	0.9106802451370526
-12.00330605669702	29.223330979102066	1.004005720530249	-0.340502056398585	0.9433081116998877
-11.58017196199464	29.065937130844834	0.9733659352550912	-0.3745421712692716	0.873301234377162
-11.41683712235142	28.96940271662765	0.9740166430561213	-0.3981064376018415	0.8379870612566185
-11.219350371023808	28.853937987330728	0.9762191392460866	-0.4290768722208567	0.795255569589941
-11.063811648377435	28.68153300927144	1.0035099383699233	-0.4775043453174833	0.7557395703103942
-10.947486528223845	28.535037823889105	1.0266335172716525	-0.5168870748699269	0.7250832676664348
-10.899230615467399	28.323819733732066	1.0916630141648116	-0.5781333818087775	0.7115637121073881
-10.868467577029437	28.194812621939796	1.130585720264535	-0.6149994662094357	0.7027667189483815
-10.876511202290695	28.109887068149042	1.1723153796136023	-0.6425521011778702	0.7046408129654873
-10.899672074901286	27.854101802332053	1.2869558614235692	-0.7180867031711603	0.7055111313470019
-12.412266700730603	28.73183000599365	1.0109851632542077	-0.35414941751216766	0.9405700208326591
-12.004390987243811	28.644127827029816	1.0109881982551776	-0.4292168236836151	0.9070641499949613
-11.418956634563854	28.353076382645266	1.1026481020012313	-0.5662259038124605	0.8251188533713603
-11.624144095082618	28.483083006210283	1.0558727710414177	-0.5127783278224898	0.8582667922091052
-11.98757052088968	28.638168487186267	1.012255466374793	-0.4326624230212741	0.9051862649794173
-11.999455430555999	28.643021141499133	1.0109304833541397	-0.43010565969020365	0.9066666548390194
-11.11438165555979	28.077094826076056	1.200286134216896	-0.6571212587860567	0.7590219613580667
-11.390783517603357	28.330385589064328	1.1106833358742891	-0.5745112187660798	0.8195156061356575
-11.018694723095315	27.985290635821798	1.2379663319029435	-0.6848490011311521	0.7356881482271291
-13.471803069018005	28.77445563984976	1.1986251253346683	-0.19074341062732314	0.9854967455222164
-13.48260549035852	28.773788416678933	1.2010214282695189	-0.18921934553939407	0.9856655456627319
-12.935354512904492	28.789110493383188	1.079182088452539	-0.26835589154497486	0.9718861816153792
-12.730299209385468	28.768829272465172	1.05182073079645	-0.3012537639862413	0.9611016280141951
-14.231290469589101	28.525879619960573	1.3923758718319434	-0.1177119384204097	0.9721382717346246
-14.010448775461906	28.63328583652027	1.3358947380570267	-0.13290848966915061	0.979262294640778
-13.506471729136642	28.767317669153915	1.2070700905192289	-0.186709545106909	0.9853556236934067
-14.460841527293365	28.39408003504012	1.4461377933630628	-0.10454534880386938	0.960592003292287
-14.783683682753072	28.129965573228738	1.5089607457020047	-0.09781348446357281	0.93583810864929
-14.975465100779633	27.963363652093868	1.5461737803410855	-0.096295966792738	0.9205453186768074
-14.857377166814722	28.070482248494333	1.523580990909778	-0.09641677572440437	0.9303504056593657
-15.247091508969765	27.723494694946858	1.5987385610265272	-0.09452978756637337	0.8976842127494322
-15.438921475279523	27.548521108541188	1.6357426596130682	-0.0949456747066913	0.88118191540189
-15.777307067901031	27.23142152114181	1.6978639819004797	-0.09708691162408979	0.8471790938493033
-15.505550048294694	27.4862002405047	1.648313176625042	-0.09514196719443245	0.8748427666591393
-15.95882932927022	27.057658625283377	1.730221815040717	-0.09883247210538533	0.8263486861345753
-16.071627921968407	26.944874315391413	1.7484553929230358	-0.10148915605058137	0.8120400978154214
-16.348879088595037	26.649360708813276	1.789165027558023	-0.11114403331583203	0.7678216177089133
-16.427997019937784	26.555959712111072	1.7979252238384273	-0.11605808766986478	0.7535577307067473
-16.656844434007954	26.17623866269756	1.8051676589717263	-0.1496541274101316	0.6917188401902199
-16.696536478621557	26.09508062700545	1.802510626770304	-0.1589630996052036	0.6778983472887944
-16.835749776418716	25.686852448177994	1.7756964103329125	-0.21105946932815073	0.605209303575882
-16.845061757485475	25.628453285604436	1.768724293437177	-0.22076181659555458	0.5942205878265412
-16.850433340026893	25.176846057478727	1.7070501720062294	-0.3041480372865164	0.5072582914734342
-16.85038673364371	25.14105029551206	1.7020181248225283	-0.310869587337721	0.5003817929261195
-16.822804208812027	24.752145786172367	1.6503094373545766	-0.3829217018974079	0.4273488664977173
-16.814022621155868	24.619664448408173	1.6326652389268705	-0.4074189382602904	0.4024943941415856
-16.812945472733826	24.6090037446475	1.6313427681168156	-0.4094072165550109	0.4004864300277976
-16.723937840816944	24.10943746964462	1.564842231897778	-0.5080923232624078	0.29936091720226066
-16.711672631053567	24.055094941481215	1.5580035380697812	-0.5188534670527039	0.2885219634622186
-16.289023552988983	22.907733919851253	1.4147350504704017	-0.7530690391875708	0.03600996634234429
-16.541701583590093	23.45604246001041	1.484697579872696	-0.6375036257745511	0.16292610818995046
-16.554803726644348	23.499372302025698	1.4897047547218096	-0.6289709200442581	0.17197010087094053
-16.28488538521969	22.898119481008653	1.4136374347514813	-0.7550118613333023	0.03379904148952996
-16.26218103763534	22.856454352609262	1.4097734055189797	-0.7636253513907536	0.023983945319878172
-15.969194038819062	22.31634337785984	1.3595129859621358	-0.8753332971924063	-0.10364575623061503
-15.890230123807179	22.1925020649246	1.3543889240045572	-0.90085889607308	-0.13281016074989943
-15.611918811164477	21.76175729997115	1.3364323934357616	-0.9891785158419202	-0.23595285877629155
-15.389654649869971	21.467446140267274	1.3391686301764585	-1.0464483863947227	-0.3076520261610323
-15.211472875440649	21.22502075941048	1.3409660763289324	-1.092473956918713	-0.36756472875560187
-14.852605830718518	20.76860561637889	1.3722229376991477	-1.173335427913323	-0.4737811973421116
-14.818368111934701	20.727265125728813	1.3747652849404473	-1.1810021753654207	-0.48381347487769555
-14.010753868674147	19.956266747716498	1.4661706608325882	-1.2996362687798326	-0.6518945443092466
-14.087441807327457	20.012526511232718	1.4563979194515104	-1.2904876525031044	-0.6428117297340206
-14.468160486474938	20.371519812579944	1.4110928796952869	-1.2388680957100917	-0.5694749678831346
-14.161164464278139	20.08381166702931	1.4466903200900527	-1.2806136617176196	-0.628700572802285
-14.781086333771103	20.690256417429	1.3783124805753464	-1.18716034340271	-0.492936600074988
-12.566775432145782	19.255877513320883	1.725264479778256	-1.4936054286907057	-0.7126353650692416
-13.290339014836286	19.46305631769065	1.566564337529651	-1.383224741363951	-0.7205268877249819
-13.1729303124603	19.418787275288505	1.5905760818125037	-1.3996447200367512	-0.7255212720610199
-12.843245224742368	19.28971157894774	1.6570779444422397	-1.4446904174000867	-0.7381053205030543
-13.364979556612642	19.508469790386137	1.5567633131820695	-1.3756828894527968	-0.7157719574562726
-13.714991928392514	19.7215588672211	1.5052871859471595	-1.336235334726016	-0.6916386869609619
-10.73275094914898	27.601566124654774	1.3788639716985842	-0.7639548399489651	0.6552700723742934
-10.621312259153935	27.431657608134955	1.4345377166841993	-0.7928021460571377	0.6195912917410056
-10.494472622804425	27.139762728691487	1.5114976367999522	-0.8374652410428485	0.5616167886673146
-10.440814811578786	26.97290839065918	1.5433951603903697	-0.8589866571193123	0.527164083207255
-10.340010025599554	26.46761329405222	1.632513148335598	-0.924265617981765	0.419516579584733
-10.310942985096554	26.231506882359504	1.6594625356957753	-0.9500723737441006	0.368845989643489
-10.254915889396067	25.788604694922874	1.7393946259291249	-1.0124698503493212	0.27565341604828425
-10.226478276469011	25.49740684588262	1.788685034615622	-1.054481958769776	0.20939764511702327
-10.15297056364784	24.454238785309386	2.0113960064285124	-1.226174464245873	0.0023498490209948805
-10.148816922605754	23.97207807587904	2.1041730688826217	-1.3014644792973153	-0.08875938945235651
-10.1572747910747	24.735583520367605	1.956322523978353	-1.181673682965071	0.05537374357723737
-10.162097597121184	24.830116402868736	1.937220087646162	-1.1660341352241643	0.07422133240808722
-10.162546766859359	23.84260305188515	2.1212361718862187	-1.3190539288286784	-0.11133627988311154
-10.199764060738538	23.17965757589045	2.228216326455548	-1.4165034510855035	-0.23242220328920393
-10.264133457042867	22.925685144978395	2.24376038720876	-1.4457387125750034	-0.27279097225444693
-10.334836167150385	22.416165687077918	2.299352332966759	-1.5100418017252835	-0.3596544065625783
-10.491992980100063	22.018023813554393	2.2947238286426836	-1.5449472028199935	-0.41948754549273426
-11.549836964138185	20.072338696358347	2.143664599890937	-1.648214064327468	-0.6799673869567261
-11.554967867880773	20.064003427239495	2.1422760454469874	-1.6480608861268062	-0.6807636092181576
-10.551136967279964	21.796553611972193	2.3045973848534462	-1.5672027015168744	-0.4554176055541604
-10.861109989919282	21.2561808403101	2.259203799217887	-1.60310519301747	-0.5305773493403949
-10.944210941660401	21.11696785294288	2.2473727843391718	-1.6121955932769683	-0.5500066086621802
-11.133323225905555	20.800917117156818	2.2189201479772045	-1.6290051254962943	-0.5918311029410168
-11.346534801731305	20.436488911990164	2.182275455498524	-1.6426555336015343	-0.6364549815373188
-11.231518843805489	20.62710766906838	2.206159405178553	-1.637737107431255	-0.6142837016320573
-11.741469854730147	19.77949816437784	2.096506661798524	-1.642965615071359	-0.7134642887658161
-11.841147224706019	19.661418434931374	2.060055256378633	-1.6324518710039153	-0.7220249051445283
-11.973386913159729	19.52262481256701	2.0123858410989555	-1.6197445306465266	-0.731780913889996
-12.17042537041236	19.353881967026794	1.9125641997281158	-1.583847204347387	-0.7313662341915396
-12.254791953417843	19.298450378205736	1.8541232803873862	-1.561175104206475	-0.7179927537699935
-12.107678242949614	19.405561627556374	1.9424443384333612	-1.5939866901032376	-0.7313446858327046
-4.288326386940742	5.8070230604936794	0.037313844111226714	0.03101022600504506	-0.015138422612023172
-4.307057605244767	5.526002436139832	0.05100893524116717	0.043507966815239066	-0.016526164484312145
-4.180171464701457	5.245978145694322	0.06514578438858483	0.057568882574775	-0.011197938835223825
-4.162615861022818	5.199209053922773	0.06738597015157824	0.05968288507483812	-0.01048399620937959
-4.143652721141185	5.191949089536986	0.06784846473615377	0.060022126756214135	-0.009728793807133273
-4.014987066173259	6.398560350145364	0.008999976200729665	0.004217200299350408	-0.007394424474626819
-4.102160277057983	6.226155071234556	0.017136588084381222	0.012342716603324142	-0.009304701262598443
-4.158587255864665	6.1200098173878565	0.022159728970263234	0.017533754091445978	-0.010647435352011571
-4.284793079351208	5.824858607178209	0.03641229482048763	0.030142804287888094	-0.014983343954970599
-3.6322745368198053	5.1479752237781815	0.07198363100747551	0.06346046760315739	0.01448022972402263
-3.7520724673596213	5.133869891353276	0.0723691148773416	0.06381257696435866	0.008110675167812706
-4.068810461062704	5.185234828589743	0.068663079561547	0.0607106966434149	-0.006262055615078038
-3.4079134276844885	5.238028583704212	0.06969722720527914	0.059309667381500855	0.025930353374787145
-3.870611147185512	6.723331704642558	0.008046362141337167	-0.007180259400462939	-0.0017916129514530185
-3.93550508782948	6.569124366309313	0.009868010048669107	-0.004213069034670486	-0.003681089209553067
-3.083077723553127	5.477621858005871	0.06475897069074422	0.04713196392283502	0.043381218309499876
-3.2016356353304536	5.395281637801698	0.06723436694500524	0.05188020961647487	0.036782859891172165
-2.9250367521464256	5.618751443255416	0.06767971072746254	0.039884113932024116	0.05268253717502731
-2.808073832376915	5.742408533499555	0.06902215098547884	0.033760661534538425	0.058895053188791645
-2.561109083068193	6.012828978318681	0.08552445600247763	0.020165302853705012	0.07431967954715296
-3.6562255957727294	7.214473650128381	0.02194962735270124	-0.018292969250257425	-0.0015421188212552295
-3.592522873141893	7.34008329807876	0.03998350068320135	-0.03247704919181034	0.0010467815760648444
-3.54328167840365	7.470859406778205	0.045173651125586134	-0.03669322600596698	0.001183954152832229
-2.1477862434435124	6.617732931249476	0.1386086812779546	-0.017611401072254725	0.10534807022834133
-2.178221292733067	6.571855578800015	0.13350807499660802	-0.014008809224993472	0.1032999047527339
-2.0648331524982755	6.7576354797203635	0.15300721627487385	-0.028390055968823845	0.11126532360072089
-1.8849213199230619	7.066868042911974	0.1845939651802999	-0.05213200676732796	0.12371746246962323
-2.4120263893614973	6.229400814325045	0.10350462473681384	0.007478428765980297	0.08554671286240498
-2.5361866250272955	6.047252036713077	0.08730099153407347	0.018776191579388243	0.07587860240476377
-3.935819787141531	17.984500048599497	0.8480014723102147	-0.47535034311368385	0.09358601818912125
-3.78336958602557	17.993315823553566	0.8404850549896346	-0.4769517795723535	0.09214616966602873
-3.427077741744119	7.766058137175304	0.1030765771319504	-0.08159979535986292	0.004918395604044725
-3.406569881135219	7.832445527304884	0.11061827191097093	-0.08696100580959244	0.005287617525680165
-3.395983191054093	7.883794864942119	0.11644891939699392	-0.09092493639974225	0.0057488895449054195
-3.3371281060386737	8.150918617555703	0.14927116996155806	-0.11020882853649852	0.007337934325841334
-1.278169408830863	8.48437433428823	0.33003671812241897	-0.16675787246193996	0.16406928801111792
-1.4540629241815408	8.03470965362341	0.2844438357225507	-0.12968512883062883	0.15498721963843606
-1.8167261401452421	7.208011822579171	0.19827796312166274	-0.06301210034551458	0.1293920479070116
-1.5523830370140876	7.789776732269239	0.2585156988223759	-0.10865418350195273	0.14729088237142182
-0.9410764433027281	9.405038530050247	0.41572436159455767	-0.23787782147076875	0.17611042669598231
-1.0329367331417418	9.151234284338832	0.3929039008604214	-0.21980045564583478	0.17342807874483604
-0.7679094447811552	9.95277965234512	0.4584923756679367	-0.27228211809271324	0.17938716220866502
-0.33002843814312044	12.134348277380695	0.6011348940467885	-0.3887827019904178	0.1788493102824727
-0.3357764586920513	12.078843485378034	0.5980463514319125	-0.3862232449660626	0.1791590611068276
-3.417433509638533	17.827381727176302	0.8256378098691068	-0.48304700074871454	0.09419565776102604
-3.353382382951112	17.741842308688575	0.8236601012511093	-0.48466526367554924	0.09545294501347937
-3.674832941632539	17.93323560833925	0.8364335311529727	-0.47809583051638804	0.09371115147098248
-3.5409307277999584	17.885907081965335	0.8309824481316209	-0.48120687872740764	0.09351070708551633
-3.1860561960175433	17.549365365355296	0.8178642688844799	-0.4869097761296272	0.09740898798755855
-2.9981130641699174	17.395321314172424	0.8124983236673735	-0.48840284740286594	0.09940442514586295
-3.2165215628928006	17.57820816975883	0.8186463229752494	-0.48623287720829966	0.09727846171367224
-4.1137207324417435	17.95308223849858	0.8594165139245988	-0.4726333329023268	0.09304630300966374
-4.160621080742889	17.795938972454014	0.8645502951840542	-0.47287372625751967	0.0946148411281736
-4.190763877417752	17.70804950350443	0.8672997334342556	-0.47177835944109103	0.0950928688015632
-0.33050020850094985	12.145123827625998	0.6016112778429414	-0.38915908581928493	0.1787364170817792
-1.4343564303268679	16.31909273804294	0.7576366184785148	-0.4910011643243236	0.11949459726974085
-1.3066176526698219	16.0680303809159	0.7504346471709004	-0.4900400811670804	0.12218775617463969
-1.1152979539279455	15.611202681804269	0.7374641919726129	-0.48556429282717073	0.12898434490545665
-2.4474803932797915	17.1585224792057	0.7983313584864515	-0.49110980319831987	0.10585203115752705
-2.055761384167546	17.041296048986602	0.7860797931143751	-0.4930446387841584	0.10927825095922403
-1.9984998164489554	17.002629506016117	0.7838824021426432	-0.4927672513041898	0.11036801647479437
-1.5724149375605685	16.580962567434636	0.7659450881757108	-0.4932625402202918	0.11590863730972384
-2.9820955633715815	17.38344915169903	0.8120585390353537	-0.48849116194299463	0.09960654952975068
-2.724789042326286	17.256116533629893	0.8053609776927284	-0.48981597577328406	0.10272216732114385
-2.531457869203797	17.190304756335227	0.8004791704121458	-0.4910731018093728	0.10440426651246315
-4.183190145794866	17.56540290424019	0.8665312911428914	-0.4713013519111297	0.09607205103181371
-4.207099313692599	17.371866069837257	0.8685666519502551	-0.47229864412650824	0.09703159439714877
-4.17345519997633	17.089831976884682	0.8634038521714077	-0.47362073911045405	0.09634920281046301
-3.3148310309893363	8.423923301546052	0.18284191855207144	-0.13328271312570414	0.007503600559181568
-3.3001926290874843	8.663118489326514	0.21023646889204722	-0.15349690665131693	0.007119256845548511
-3.2862287614074197	8.915212706658004	0.2381447873596872	-0.17312425491229677	0.008302357019860858
-3.2794829862540458	9.153166440048345	0.2664196304706733	-0.19344292256994972	0.009324633285681234
-0.3805651487088481	12.953841366376702	0.6384735873408256	-0.41890483116619825	0.16946486223419444
-0.4307061904896281	13.36924122248353	0.6576334882607998	-0.4346187729705996	0.16417759420354136
-0.5075965103225141	13.744646939005303	0.6716457819731912	-0.4443680355848667	0.15916821320943925
-0.5977318219793605	14.096499370658435	0.686129496112597	-0.4553152980584487	0.153389986978947
-3.2676731937878696	9.605726412719452	0.31617688251936643	-0.22671434002674523	0.014374059282590064
-3.256429234120413	10.042692132374542	0.3630821929301286	-0.2576603734419233	0.019584323405179255
-3.268410707882346	10.416945356274994	0.39864952999283726	-0.2792861731770816	0.023708724950286683
-0.6591870284780542	10.31262568099423	0.48746062048446737	-0.29590480227128607	0.18145725435017365
-0.42285288091859907	11.258976825610697	0.5523786412061458	-0.34837598655426094	0.18359255272384709
-0.42939644071267913	11.215805729165236	0.5494842627273308	-0.3459124028223756	0.18366853510609096
-0.6312573047807166	10.428088654680536	0.4963082547727425	-0.3033783836386896	0.18189899035639537
-3.2903234695987535	10.897386429199772	0.446952406112136	-0.30969815991305755	0.028734651873647175
-2.987291544864133	17.386535233830127	0.8122145996336805	-0.4884766195208937	0.0995356116290572
-4.164359810315925	17.031866286091535	0.8620477678410905	-0.47357664450628534	0.0964918774268006
-0.7097934901376413	14.466809880080852	0.7006475121978486	-0.4657884842778708	0.1468140404782851
-0.8575672753041089	14.969271293498517	0.7165471922546003	-0.47487537672491575	0.13936509258350382
-0.9532329287786547	15.217415294466539	0.7257824058466109	-0.4806844423607777	0.13466991477191337
-4.1386892518049425	16.602845789463966	0.8504453351401942	-0.4726107237935148	0.09399809484280706
-4.159558946386909	16.976159925336383	0.8604276528042535	-0.4730221088797094	0.09650747115036572
-4.083322820670365	16.225441788462653	0.8361296882670503	-0.4705511225157672	0.09133739268902168
-4.075875945060494	16.183223288394085	0.834395809104957	-0.47015811775423594	0.09122006552239392
-3.9528003255732322	15.292784673108926	0.7876340066341037	-0.4604734191608447	0.07888945844700904
-3.9992067929440043	15.73055462668215	0.8121708227829655	-0.4666778821157328	0.08567975429557889
-4.068371905853679	16.139351008679608	0.8320992026742356	-0.46952685582985665	0.09076413250288734
-3.903746688804401	14.691009127397303	0.7512289440525508	-0.4488879095157229	0.06991543794158635
-3.86987704440043	14.375574603567006	0.7303618289523335	-0.44124647247442406	0.06601131393055124
-3.9256796422272324	14.820378173973397	0.7593961415207071	-0.4511971329081067	0.07164178891818562
-3.9497350317267026	15.228464150498013	0.7837873206748406	-0.4591464887816958	0.0779558969748228
-3.7268568443784513	13.894308007070336	0.6962265753646297	-0.43109893086427753	0.06067112680235361
-3.698215854277132	13.779058127098043	0.687804995895039	-0.42824408913554257	0.059422016201956494
-3.6779639093146645	13.673870011895303	0.6796175105974473	-0.4246909829342584	0.05844088557257486
-3.571181750067259	13.33170586472178	0.6537965572479556	-0.4158216748376786	0.05473069813959147
-3.4835043026903465	12.977876322076302	0.6252625253689433	-0.40287641463543067	0.052410693373060015
-3.404126025364066	12.339701968592273	0.575164754740629	-0.380353638339406	0.044343168807882166
-3.3488293333994186	11.895449310153229	0.5356090798370629	-0.3590277752335822	0.0402736300763441
-3.300315153385468	11.14083500028607	0.4703748045673646	-0.32387320603392833	0.03138213506093551
-3.9511621749674837	15.271050023970451	0.7863765778057465	-0.46008285663455234	0.07865052908248885
-8.244373317370188	14.628658956740194	3.310147213598712E-5	-2.6216250562649155E-5	-1.9406990089862052E-5
-8.208489142862772	14.204433859089825	3.222212819395955E-5	-2.5244658932284988E-5	-1.9348281610851153E-5
-8.193734077492797	13.966873422743047	3.173797899199724E-5	-2.4693661136907393E-5	-1.9333131675312976E-5
-8.232676222944097	14.462837941075223	3.2756158734095695E-5	-2.5842512019528055E-5	-1.9381341825673167E-5
-8.19035693955016	13.837323106092928	3.14801127384343E-5	-2.4380339780032222E-5	-1.9340160492501272E-5
-8.113167709168138	13.369167772280294	3.0489691144826448E-5	-2.3284032891632996E-5	-1.921108058458395E-5
-8.077142174814208	13.181783020574018	3.008846441209167E-5	-2.282932299806368E-5	-1.9152132156967104E-5
-7.967407351985131	12.816549861797377	2.927424159963906E-5	-2.1976664674261046E-5	-1.894301426835368E-5
-7.4202031915344335	11.241546128091116	2.5653266107728294E-5	-1.8217884608911752E-5	-1.781190702481938E-5
-7.380855782333087	11.139150568907128	2.540796147401592E-5	-1.7958604723826105E-5	-1.7725946513780772E-5
-7.603903539139292	11.751642921695533	2.6832814488984985E-5	-1.944524458497505E-5	-1.8199626104830623E-5
-7.696154479064555	11.994745340563997	2.7402096978328325E-5	-2.0023744957748024E-5	-1.839762581957119E-5
-7.744684776673163	12.145936214046198	2.7739118781613085E-5	-2.037459257944543E-5	-1.8493458598036757E-5
-7.337783016568444	11.036160898112158	2.515255283365956E-5	-1.7695081354934446E-5	-1.7627620975687015E-5
-5.478513842259125	7.328297301269693	1.579109909959302E-5	-8.4218761441893E-6	-1.3298062469505216E-5
-5.496335515484936	7.350666297835906	1.585747239830567E-5	-8.47375125724612E-6	-1.334018223621478E-5
-5.513292533723025	7.373441024034741	1.5923188504606547E-5	-8.531857262111314E-6	-1.3379827094923924E-5
-5.7782594324877365	7.704138241466704	1.6965856616228943E-5	-9.354719660937126E-6	-1.4052721337062702E-5
-5.226288884072366	6.97442447090005	1.4762376634939618E-5	-7.461797074211115E-6	-1.2686467766681597E-5
-5.1320395346395955	6.880771446866525	1.4437946055134508E-5	-7.233735397048702E-6	-1.2454346646454501E-5
-4.981658732436152	6.746084424883188	1.3920083632203145E-5	-6.863448404362235E-6	-1.2066655113370272E-5
-4.872230788355059	6.663668971542325	1.3553292326366419E-5	-6.6410661661855385E-6	-1.1777389964897074E-5
-5.95993806317256	8.088641025459268	1.7897139072520293E-5	-1.0412648683956232E-5	-1.4463382566064987E-5
-6.156106083074739	8.43849134717127	1.8786496801525017E-5	-1.1253236369236801E-5	-1.491737805911263E-5
-6.3622803987511345	8.893710900037291	1.988985871627612E-5	-1.2445356691357901E-5	-1.5385631127285154E-5
-7.037730777065047	10.279206689455364	2.3338778461948318E-5	-1.583411757026245E-5	-1.6949430328732568E-5
-6.511291309796823	9.166024915663732	2.0586163194179557E-5	-1.306735290217344E-5	-1.5742151695872646E-5
-6.961309529005052	10.091919377967345	2.2895836761032798E-5	-1.5381308836230363E-5	-1.6782315058841774E-5
-6.976746835639336	10.11701394282087	2.295984149910338E-5	-1.5436688517101957E-5	-1.6816194700657577E-5
-11.149672852779776	19.026028297048256	0.18209438707193745	-0.046548186893424555	-0.10786803401280928
-11.177286946315288	19.099277703541333	0.18315136967413406	-0.04830934742150739	-0.10837230845679133
-9.18227086019565	22.941744559833715	0.17338088743368846	-0.12685229029073966	-0.0678089402702244
-8.933979733519063	23.042297787756027	0.1695218331108727	-0.1288416216057814	-0.06191833308645982
-9.497726748011418	22.723004536194928	0.17680565211986246	-0.12214617049292772	-0.07460559485066003
-11.201816179455392	19.362671115833425	0.18463142962831836	-0.053882334331177076	-0.10842580008108743
-11.022193536741858	18.71762456011473	0.17775102736823656	-0.03965479815613518	-0.10568217343990408
-10.948655511422155	18.634752597804788	0.17514177417189203	-0.0374263090439169	-0.10410087632806397
-10.739200803101152	18.414265673982754	0.16817525352702828	-0.0319974462735389	-0.09981708521919253
-10.426129079411938	18.242868662510936	0.1569691207130627	-0.026851326575122486	-0.09269558348075208
-10.351495060601314	18.19934593348884	0.15431860154409424	-0.025682514869361163	-0.09099559507270673
-10.276659955502009	18.164399203559437	0.1516801101062784	-0.02467082396516878	-0.08937047283632132
-10.051706148564318	18.092298620546728	0.14325950310869123	-0.022219098072588626	-0.08389495201320926
-11.220597943108505	19.547650220008503	0.18566436139046677	-0.05774554985441921	-0.10844435444598853
-11.213232813518047	19.613678726955158	0.18572378935421147	-0.05891425603921794	-0.1082746169576138
-11.167862918473158	19.983763373685665	0.18626194750565905	-0.06658415045221269	-0.10686294896375043
-11.119734753615504	20.180895538942224	0.1862543156462078	-0.07020030809899919	-0.10601307441988733
-10.889962382093142	20.81510177874138	0.18517120353548525	-0.08267467607579883	-0.10133615583015594
-10.989883259185685	20.57314650704364	0.1857091631081617	-0.07819689387680724	-0.10311423574864004
-10.670647697607485	21.25443563231954	0.18416263225318702	-0.09151068265029368	-0.09707058270521962
-8.656589193032165	23.077778160673812	0.16371151269440198	-0.12911011755802046	-0.05579246419137665
-8.262164632393056	22.97490850022338	0.15271519748870999	-0.12541727663537322	-0.0461958153376
-8.093510801985081	22.896766634500132	0.14750791940109378	-0.12309900768696036	-0.04248119559406771
-7.68989912608717	22.564207698669875	0.13256194487458353	-0.11330957417182436	-0.032782914135005156
-10.61906467426591	21.352055718189742	0.1839289120064037	-0.09331926810241595	-0.09624306450123848
-9.936768220586934	22.310409278173573	0.18077709985631565	-0.11336947134371783	-0.08360231552680325
-9.627937960973474	22.62487940796674	0.178377361871872	-0.12015587950832025	-0.07725063258308537
-9.573169961095976	22.676544366109272	0.17786645410528126	-0.12122819061908136	-0.0761949009134899
-10.134279956953314	22.058148587414195	0.18152266222533806	-0.10780895864550061	-0.08754304815560783
-10.304582249602808	21.836678921374176	0.18260873273525363	-0.10330749408983239	-0.09058935978785557
-10.555587977067566	21.45179651669559	0.18354837626470966	-0.09520430643123388	-0.09524542910736819
-9.871150253323467	18.04329134881533	0.1366652225835654	-0.020547836921392674	-0.07980440785017513
-9.4491510421968	17.986087424675254	0.11970605082201947	-0.017224275189542216	-0.0692844112483685
-9.39405468440286	17.97674307009461	0.11753267737237881	-0.01683012924042744	-0.06797924670333037
-9.318824933668623	17.968766098777905	0.11433645178023742	-0.01628124734943258	-0.06608164263274562
-8.866655676614846	17.930756511797174	0.09522844267620939	-0.013318637408158215	-0.05439975414718288
-7.460370084706861	22.326890903804703	0.12363803358701866	-0.10706211877489649	-0.028140785328355004
-7.181921823170052	22.004421546653404	0.11170482725432021	-0.09760536005830817	-0.02192440020368671
-6.980050576019263	21.793148493492453	0.10406365956265816	-0.09208336222689595	-0.018033908870839353
-6.576542696581086	21.409318391621486	0.08956310763096653	-0.08098311926120887	-0.009535468177580095
-8.591810565175942	17.924390418426363	0.082673420482551	-0.011445480823553804	-0.047037742777227394
-8.160987566235585	17.895824611247768	0.06106195936280252	-0.008375089971521782	-0.0344313838359885
-8.427526747689353	17.911776804777684	0.07458634774481732	-0.01030621053953781	-0.04233965772739956
-8.540982568507179	17.920050757602066	0.08037905308508661	-0.011125355277717713	-0.04569672493599626
-5.864615339578987	20.755750631962357	0.0676658053797112	-0.06302048889649893	0.004648389776635886
-5.543802938210256	20.38074487517408	0.05715254422933874	-0.05255541346019122	0.010586462044497225
-6.504364858334945	21.34437545298176	0.08726859512029722	-0.0793352932662728	-0.008244111584969526
-5.970918121132899	20.87023242852833	0.07100802744521878	-0.06580985023650758	0.0029207602311148943
-5.171797381464162	19.89737251545445	0.045885811333164564	-0.0413007763317685	0.01485610494836244
-5.0245480447987125	19.683822661130662	0.04107182194499326	-0.035742098831154125	0.01676389128840061
-4.900152014728899	19.401774462066626	0.03603572471607839	-0.030130075421945873	0.016672181088840568
-8.045165203849148	17.895237150670994	0.05327196322415138	-0.007264353283051155	-0.029828487050662073
-7.828330068792466	17.887207984644846	0.03776719202208341	-0.005410128160450058	-0.021073810711410623
-7.588389628929521	17.819549385161938	0.008944588232222802	-8.6648092697676E-4	-0.00504647777356314
-4.683175416995011	18.92056128922509	0.028063600886170263	-0.021215506044842812	0.01739009154932217
-4.557131527726211	18.533459102138394	0.02324029008180249	-0.016600079569663136	0.015867953135416016
-4.377707594286538	17.57417867700677	0.012150304002619511	-0.00681154190362278	0.009967799067191427
-4.375950900357417	17.526057226949376	0.01149990769221885	-0.0063177929537119515	0.009525342799794433
-4.484941864981501	18.19838652331461	0.018416547910069005	-0.011750375956985974	0.014095232571110373
-4.372825752777866	17.497105804998277	0.011220397867540798	-0.0061752831678418925	0.009286141715950255
-4.260063754969469	16.957122878843833	0.008088064186519715	-0.004040858938107607	0.006577471824715465
-4.2543796491463395	16.88173839584814	0.007591577390342397	-0.0037944688801424347	0.0061304813503884606
-4.172479120773178	16.325671413989923	0.005598974833702881	-0.002473976075948592	0.00427905492888682
-4.151871519508384	16.155447405066244	0.0049603733455158405	-0.0020366558432854437	0.003679843949331119
-4.144035245207647	16.121454065378032	0.004904214825287519	-0.0019872106762236857	0.0036174411828621606
-4.072421898747817	15.289956430567175	0.0028515199102649505	-7.330101554001297E-4	0.0018185705700529263
-4.095328121705499	15.489697359268533	0.003228939451063446	-9.672843962648183E-4	0.0021019899571737576
-4.118480058777639	15.68595857984359	0.0037707633552791333	-0.0012596205602754718	0.00256492132282787
-4.140149876500907	16.06180723438685	0.004752821751840731	-0.0018985891366928766	0.0034882332455456666
-4.179593610389492	14.862900564725685	0.0018875409924589911	-2.3294463886200628E-4	0.0011483402459858466
-4.129583690004605	15.034457843656845	0.0022654928405035717	-3.976024918996227E-4	0.0014157301180617496
-4.332504046130264	14.727261534199787	9.99465947054986E-4	-1.7849697006918922E-4	6.311864347835198E-4
-6.864381120883843	17.824925970386563	3.941248813700447E-5	-3.328281756980219E-5	-1.656163103546585E-5
-7.111456277637915	17.862901719600874	3.961226026400472E-5	-3.33789811505076E-5	-1.7153578677256155E-5
-7.361730330183262	17.815658423143518	3.9606042455715755E-5	-3.325883315816735E-5	-1.7750902313877117E-5
-6.699631952192596	17.790187728061333	3.925115526714758E-5	-3.319784994516445E-5	-1.6168283678731427E-5
-6.471535900809904	17.65611081898578	3.881406695070507E-5	-3.28648710740341E-5	-1.562667758995252E-5
-6.01856299486931	16.965651538393175	3.68665756923663E-5	-3.1243027019902326E-5	-1.4564822133581046E-5
-6.018217814642384	16.964954947243214	3.686466654031636E-5	-3.1241408384005243E-5	-1.4564012975660663E-5
-6.192614293475787	17.31914560580889	3.7834579296276954E-5	-3.205813920200307E-5	-1.4971305847876555E-5
-6.358826975092747	17.562077889890872	3.852730616310536E-5	-3.264006891159496E-5	-1.535991295983898E-5
-6.018066056155799	16.964687362149334	3.68639361091735E-5	-3.124080394441728E-5	-1.4563649495515964E-5
-4.908304538333134	14.969355025422521	3.1449378151949305E-5	-2.6794924612369448E-5	-1.1915699721786963E-5
-4.894965705707698	14.956384548239772	3.14106203842698E-5	-2.6764813680861818E-5	-1.1883890274480616E-5
-5.522668475480044	15.89108446419409	3.401696816175081E-5	-2.8859441747216263E-5	-1.340352669689675E-5
-5.590293973325887	16.02332329799043	3.437111866625853E-5	-2.9149185144259886E-5	-1.3565668567144812E-5
-5.62503595550961	16.102423683804165	3.457879919442282E-5	-2.932131012644754E-5	-1.3645088592682997E-5
-5.79838945170203	16.47567517825189	3.556746087198053E-5	-3.0148164798219203E-5	-1.4053982009351783E-5
-5.818300420163335	16.518599132988257	3.5679735746419445E-5	-3.0242014661270993E-5	-1.4098471578764382E-5
-6.016563718580136	16.961325465432818	3.68550065209453E-5	-3.123329518668687E-5	-1.4560134961643176E-5
-4.911331118979538	14.97328547513143	3.146075120435963E-5	-2.680394585694413E-5	-1.1923175028884341E-5
-5.0735700023776875	15.16993664121582	3.203036198015303E-5	-2.7251156603978334E-5	-1.2317699265947603E-5
-5.223708594183212	15.375437594116095	3.261069541730644E-5	-2.7716394438742445E-5	-1.2679535239934705E-5
-5.2244114000787105	15.376332166246335	3.2613236118576366E-5	-2.7718402879898592E-5	-1.2681215570828599E-5
-5.424504479191739	15.698092793846305	3.350009344375821E-5	-2.8432609182407855E-5	-1.3165907593550731E-5
-5.22565127061393	15.37825402853767	3.2618504417894754E-5	-2.772265892380733E-5	-1.2684155105829536E-5
-4.7077301313837365	14.774519111724057	3.0868725171660415E-5	-2.634219712539075E-5	-1.1439374455886424E-5
-4.675015183440867	14.74800878513003	3.079097542300103E-5	-2.6281355122000712E-5	-1.1364570387288233E-5
-3.7658512309524754	7.028045440845924	1.19611397347578E-5	-7.817526019990132E-6	-8.988308266484975E-6
