# Supplementary material for: Thyroarytenoid muscle fiber orientation regulates the ability to modulate vocal fold vertical thickness
Source: PLoS One. 2025 Dec 4;20(12):e0337735. doi: 10.1371/journal.pone.0337735 (PMC12677544; doi:10.1371/journal.pone.0337735)
Supplement: S4 Data — (ZIP) [file pone.0337735.s004.zip › Male/contourA9TA9.csv]

% Model	Angle8.mph
% Version	COMSOL 6.1.0.357
% Date	Dec 14 2024, 04:17
% Dimension	2
% Nodes	720
% Expressions	3
% Description	Line
% cpl1x	cpl1y	Displacement magnitude	u	v
-11.968005616002486	39.650844643500406	1.1469334761235308	1.7714144078299264E-4	0.15133372296536715
-12.100925229184412	39.521184251215715	1.1454845417093087	1.7617006453652452E-4	0.15134295430186462
-11.810234379374002	39.74293127707726	1.147960504736337	1.7783362535369362E-4	0.1513266930263649
-11.76596306338081	39.775513356632324	1.148324743549975	1.7807792372923932E-4	0.15132429184961516
-11.47739948826791	39.862189693672036	1.149293030585257	1.787269437313631E-4	0.1513166238153627
-11.258980847445656	39.857881496438054	1.149243160380377	1.786923741669286E-4	0.15131526619741642
-11.716143543792246	39.796222579001906	1.1485557353481903	1.782338399088247E-4	0.15132260322191832
-11.163938214941039	39.85365079891891	1.1491964438804618	1.7865700177524345E-4	0.1513148244084481
-10.796207435616262	39.85090503287166	1.1491653283840995	1.786242151353923E-4	0.15131225308745885
-10.709496869932108	39.85039381204079	1.149159167199998	1.786164378909291E-4	0.15131163898611125
-10.37169574884199	39.850036177539195	1.1491547818171841	1.785997138792296E-4	0.15130914420985936
-12.13512273325702	39.460672833157	1.1448086863691762	1.757173868287545E-4	0.15134705324677517
-12.240660142730178	39.24849072022055	1.1424397897075067	1.7412812245560627E-4	0.15136131729335706
-12.227325367848685	39.08705965880899	1.140635752836174	1.7292296972244226E-4	0.15137146983415253
-12.205740642978935	38.979124391808504	1.1394307975620532	1.7211664609641415E-4	0.15137816270049387
-9.681369688821853	39.850002288818345	1.1491496886605423	1.7856875969155908E-4	0.15130401168475704
-9.209886193231677	39.8500022888185	1.1491508035397016	1.7854422152753779E-4	0.15130050883498325
-6.503691158131879	38.96454001876737	1.1392499690069862	1.7192838985755646E-4	0.15133687030001713
-6.587351156296421	39.29642873129991	1.142959012032755	1.7438289956631973E-4	0.15131634706292924
-6.771159512318912	39.57700815680421	1.146092434009556	1.764607978079946E-4	0.15129983367361857
-6.814129999907874	39.651652838586976	1.1469265718357997	1.7701335586332184E-4	0.1512953965652231
-7.229593906641747	39.84203493583536	1.1490540136157574	1.784287844862661E-4	0.15128634645671632
-7.181795837296288	39.83706132882147	1.1489984718578705	1.783911609598508E-4	0.15128630926118267
-7.033567159296577	39.76166368437849	1.1481550353002539	1.778314010604698E-4	0.1512900142537934
-7.6946177519140235	39.85300356006798	1.1491784556285645	1.785156120014136E-4	0.15128908844313252
-6.488283836647731	38.91091546805024	1.1386512767560217	1.7153070255853861E-4	0.15134017162875874
-10.243595360807257	39.850002288818345	1.149154473982395	1.7859198025848923E-4	0.15130819233338538
-9.730298368089413	39.85000228881833	1.1491501154816255	1.785708016217245E-4	0.15130437497047142
-9.743014193148053	39.85000228881833	1.149150083550746	1.7857155880167928E-4	0.15130446949009183
-9.085341826788042	39.8500022888185	1.149150109516639	1.7853940778358865E-4	0.15129958428349574
-7.779783738995952	39.851154726690396	1.149159251059973	1.78502437520238E-4	0.1512898367820534
-7.886706964608754	39.850916601280545	1.1491553760895368	1.785049224972891E-4	0.15129064419686758
-8.209330570361047	39.849987794146756	1.1491505401826747	1.7850275611710378E-4	0.1512930904131726
-8.699211804792647	39.85004545472901	1.149153141566348	1.7851954290657305E-4	0.15129671703793626
-8.427966558711145	39.8500350871401	1.1491496166867123	1.7851216807508944E-4	0.15129470715993154
-12.152615457473026	38.61822056218743	1.1353988600246079	1.6943007514025053E-4	0.15140068648484328
-12.150457207342695	38.60568225439725	1.1352589424187458	1.6933668524048194E-4	0.1514014665460246
-12.146591986235311	38.58859764700979	1.1350680596934573	1.6920987273675558E-4	0.1514025226228719
-12.074238696384148	38.24828133015453	1.1312694035239363	1.6667981620055949E-4	0.15142359314680828
-6.441829287929373	38.514252064367554	1.1342225137254618	1.6859365914806263E-4	0.15136509183724925
-6.4796557750756225	38.830935381536946	1.137757253008279	1.709391328396969E-4	0.15134520203419477
-6.431316994593285	38.355730965701305	1.1324514625276816	1.6742401524630468E-4	0.15137511164650944
-6.415000660473024	38.12021737547059	1.1298224368670153	1.6568257348606588E-4	0.15138998987725677
-12.006552716049852	37.91928976266428	1.1275933322983862	1.6424375867928027E-4	0.15144398142484017
-11.966773292852782	37.7322909897182	1.125506314612929	1.628586715629165E-4	0.15145555916215309
-11.899335717233097	37.41624344712912	1.1219759761027739	1.6052654226303585E-4	0.15147512612503677
-11.86072968481382	37.23337054820751	1.1199352905563535	1.591745958294013E-4	0.15148645100789337
-6.405495081109018	37.81045524455644	1.1263614117585266	1.6339932018255728E-4	0.15140964861505662
-6.3802834672144035	37.49850283645258	1.1228799790295243	1.6109893861656016E-4	0.15142933219138002
-6.34327199449609	36.990127261889924	1.1172010921913442	1.573651744094852E-4	0.15146143902320824
-6.3346776499635205	36.89181710192548	1.1161050321357384	1.5664203736004976E-4	0.15146763699531057
-6.327277488709939	36.80573234114482	1.1151449184207298	1.5601228403111777E-4	0.15147306640353023
-11.839379859361392	37.12464213602315	1.1187201010751868	1.5837414680164357E-4	0.15149319717819593
-11.66031709327127	36.191536938073696	1.1083032554109615	1.5152830983594705E-4	0.151551117147216
-11.619905720758748	35.962379473002436	1.1057484746162511	1.4985157123944054E-4	0.15156536704236373
-11.730360249335298	36.58305483766412	1.1126792743734017	1.543900916386773E-4	0.15152677622903635
-6.248695444183289	35.88284413383002	1.1048506771840048	1.4924947457649936E-4	0.151531264755447
-6.190644674951313	35.36621719878445	1.0990819530507276	1.45499643485456E-4	0.15156374983893384
-6.146329446134891	34.860882297696094	1.0934443653884123	1.418143839832751E-4	0.15159560624375723
-1.0600869276340483	18.316100001774196	0.9091755761307991	2.836076250470033E-5	0.1526152692511299
-1.0459016161732135	18.37692181363064	0.9098505639979112	2.8760305175374516E-5	0.15261130671446915
-1.1744205707972624	18.153797557800345	0.9073724898416112	2.7294054012969986E-5	0.1526263446839915
-1.311326192584243	17.97535615877772	0.9053912099829873	2.6121181743161708E-5	0.15263859559276846
-1.386335587551091	17.922671465764726	0.9048056893514949	2.5775347072997837E-5	0.152642439326124
-1.650548821745367	17.757514160475903	0.9029733827259152	2.469140786147544E-5	0.15265467954497688
-0.9718149006219283	18.630446296863695	0.9126680310365283	3.0427782352160383E-5	0.15259469097725992
-0.9542349860686515	18.852537320770427	0.9151341554327418	3.1887573908298666E-5	0.15258044537510201
-0.9467123425971604	18.932059856972355	0.916018306081392	3.241103306807129E-5	0.1525753364327438
-0.9488912973033679	19.009058522305217	0.9168735432229089	3.291769636225639E-5	0.15257045148342838
-0.9602591937381534	19.185733594449147	0.9188375534712154	3.407935074272109E-5	0.15255928568399954
-1.0005126263859143	19.36574217623491	0.920836508677954	3.526175360562546E-5	0.15254809668451907
-6.05347281998843	34.07388368729615	1.0846747966760522	1.3612831541286733E-4	0.1516450550406211
-5.779746191862431	31.198536783186327	1.0525995777428214	1.1551340287353281E-4	0.1518261865214246
-5.81260308842713	31.6601371096856	1.0577358048963879	1.1878663381451735E-4	0.15179702359146333
-5.898916358898413	32.61341104261303	1.0683814760990151	1.2561749290533315E-4	0.15173694252320574
-5.976331308258205	33.33624786626052	1.0764324594312573	1.3079694266430878E-4	0.15169146822003488
-11.555172919712001	35.57995576034233	1.101480245938875	1.4707405979900504E-4	0.15158916634844255
-11.427224513094306	34.824469013294944	1.0930492460636096	1.4156236053055113E-4	0.15163618572807208
-11.302991741507174	34.01939293201957	1.084063290380705	1.3574383658163054E-4	0.15168637380044195
-11.26269403333529	33.74326682230424	1.08098949233191	1.3373871172727602E-4	0.15170360380219244
-10.87492360433819	31.536162433666846	1.0563708273909398	1.1791462980652145E-4	0.15184087593684287
-10.79808267178972	31.096982410679725	1.0514763174233268	1.1482728525559306E-4	0.15186818966748467
-10.515617328365707	29.431210118152052	1.0329153836455847	1.0298927664006098E-4	0.1519718682410201
-11.095255333576779	32.78560916869341	1.0702923204577406	1.268700167964905E-4	0.1517631749682974
-10.374607869233792	28.677418549364212	1.024504611234013	9.771770801185806E-5	0.15201869298739695
-1.9007542873442729	17.670028077820447	0.9020016244270891	2.4118638681074477E-5	0.15266188584566315
-2.0779141835942943	17.606247817656115	0.9012940863007829	2.370149709560257E-5	0.1526671055874713
-2.421704394542373	17.610906476909	0.9013461109628844	2.3735707908234103E-5	0.1526690615256919
-2.5268901597962445	17.60827853304663	0.9013172832312104	2.3719805729359816E-5	0.15266991815233247
-1.0157099330243569	19.441588102125813	0.9216798344658711	3.57607978799466E-5	0.15254337070410467
-1.1062328150339649	19.65851365771074	0.9240900961044183	3.718451805922116E-5	0.1525301622939811
-1.0950141199455286	19.63861486947969	0.9238689801547535	3.7053995077289765E-5	0.15253135478244587
-1.0936631912571904	19.634142492606518	0.9238192432407559	3.702453987191928E-5	0.15253163048082172
-1.2019485900933222	19.823967402584525	0.9259298055386865	3.826976342851058E-5	0.15252026318708126
-1.2626663164006444	19.90610167368628	0.9268420613286155	3.880647020619572E-5	0.152515434756185
-1.3479656887537845	20.02184186709379	0.9281296795546595	3.9564258556587086E-5	0.15250862946521293
-1.3818036936806772	20.069240413165744	0.9286563773901654	3.987523248126322E-5	0.15250583519772182
-1.490043238491493	20.21081153288452	0.9302311354873467	4.0800626998376805E-5	0.15249753645888783
-5.495158991359491	28.68268136418761	1.0245398428022967	9.774651300867253E-5	0.1519844270503199
-5.507477156915547	28.790577524822243	1.0257383740079549	9.849695445018458E-5	0.15197763873680692
-5.640376413522405	29.93509919763994	1.03850713224458	1.0655873591766047E-4	0.15190566518583476
-5.66674537726079	30.200894570944342	1.0414635036469981	1.0842379677515405E-4	0.1518889226637017
-11.232964758328787	33.56280133293661	1.0789738532059374	1.3242793807332847E-4	0.15171484404957258
-9.890707351552885	26.584105713780335	1.001171784174008	8.314495522729122E-5	0.15214814228646295
-9.499209611630052	25.463046361573806	0.9886884805570959	7.547038471907534E-5	0.15221659886635566
-10.251371607480321	28.08873461337165	1.0179427529993617	9.356663176953285E-5	0.15205518001537832
-9.949856872037069	26.81141811544305	1.003705789980703	8.472912823714637E-5	0.15213412755725989
-9.409620206466	25.28683176907262	0.986719991387436	7.426359378857612E-5	0.15222717751882842
-8.975776833099328	24.413789608181347	0.9770226891123969	6.839441305336049E-5	0.1522796992195518
-8.450931047688341	23.67686534172989	0.9687972732056642	6.343933791017296E-5	0.15232299559037227
-8.315280225053407	23.486682331666373	0.9666871416007721	6.218504958213697E-5	0.15233418038965346
-8.109310669822081	23.245736403988893	0.964001468692826	6.0603585170586136E-5	0.1523481325318291
-5.04821833795282	26.35030357792787	0.9985588187315022	8.155947566059305E-5	0.15212998584750068
-5.072511135861281	26.457154341834364	0.9997450396319927	8.228216538776686E-5	0.15212333393360772
-5.319014801988768	27.6151602307035	1.0126444108060417	9.028542050555274E-5	0.15205122422832418
-5.298549699956672	27.508324942348306	1.011456825623636	8.955204735833581E-5	0.15205789361919037
-1.6547952866665352	20.435138707303928	0.9327235573117032	4.226609543130212E-5	0.15248434142372386
-1.7068462026965912	20.505043732104994	0.9335013891966498	4.272460297056511E-5	0.1524802345977907
-1.8328638043067826	20.675856534446993	0.9353998005858469	4.384106640576221E-5	0.15247019026800865
-1.9146876228856835	20.78271581099791	0.9365888440464232	4.453891056182778E-5	0.1524639264478243
-1.9589596542270868	20.838178803681924	0.9372048956993639	4.489838315610841E-5	0.15246068638407725
-2.2267902915590323	21.173727916983232	0.9409424614898545	4.709470451157985E-5	0.1524410870530684
-2.4765836027203294	21.524027437877677	0.9448318867183494	4.9378207067248724E-5	0.15242042447704637
-2.510632075597485	21.56945277354053	0.9453381973941392	4.96774316604541E-5	0.15241775716709471
-3.4170539347823667	18.323036770820913	0.9092577280777866	2.8405124232202796E-5	0.15263027120740014
-3.3613588547056894	18.26201824120377	0.9085800124633931	2.8006788678228498E-5	0.15263379002185637
-2.8302006677410443	17.7685842180935	0.9030970673883796	2.477341616179938E-5	0.15266170446939262
-3.0213186080937637	17.882690433716814	0.904365129488537	2.5523141423043116E-5	0.15265569530453243
-2.9853774190574067	17.85333337493745	0.9040395011006503	2.5330895877040924E-5	0.15265732865473788
-4.904236518511963	25.91960781073081	0.9937537425473166	7.863807800960007E-5	0.15215647523489176
-4.723668736196532	25.314951331292864	0.9870288742846122	7.451504392625018E-5	0.15219380033019012
-4.604679940346854	25.051089745874435	0.9840834915085024	7.271950827420916E-5	0.1522098131954376
-4.281370486848969	24.383328411417228	0.9766663425915594	6.825973987172565E-5	0.15225023595275597
-3.2125741016240386	22.611557155864187	0.9569307375697303	5.650853067468279E-5	0.15235601936262316
-3.272014261258436	22.70654698603269	0.9579854833465686	5.7130166934459965E-5	0.1523503595468308
-2.5518384799861815	21.63096481182497	0.9460219937156279	5.0083187619341946E-5	0.15241411272087257
-2.8735384712196232	22.08009398368013	0.9510229125290641	5.3022952230746844E-5	0.15238763439087386
-3.1756044296995665	22.556944434453374	0.9563220360998943	5.615261843473964E-5	0.1523592541655811
-4.545571876999899	19.652622560032107	0.924035375734632	3.706827654271294E-5	0.1525530936850284
-4.424895516455141	19.524062222800467	0.9226068500254493	3.623708494635724E-5	0.15256048759853436
-3.958958611653594	19.00470136406695	0.9168320576117224	3.2853345811578095E-5	0.1525904626910147
-3.8782730930382083	18.915322300283425	0.9158401728737326	3.227303490456539E-5	0.1525956235915674
-5.025563667731989	20.107549344377823	0.9291027298153152	4.004196827081355E-5	0.15252732502191652
-5.277731362781373	20.350988119887234	0.9318022778388508	4.160598318175868E-5	0.15251347747409455
-5.606549304112775	20.6598148798465	0.935244398351734	4.363379885029794E-5	0.15249601693695575
-6.131048509468386	21.17349677678001	0.9409469456627535	4.6956663498367084E-5	0.15246677320714333
-7.17416985769136	22.198608654304337	0.9523473178890809	5.365669764342382E-5	0.15240846244588105
-7.6413332318231895	22.67125431062098	0.9576235311782083	5.67882918504635E-5	0.15238152431268712
-6.9150129554945305	21.927639425126234	0.9493436938493928	5.190063840387901E-5	0.15242399881067153
-6.31895859009996	21.343154735881807	0.9428428087693819	4.807980856895244E-5	0.15245723843620407
-6.618255579081206	21.642875823077	0.9461664590060215	5.0044693290804916E-5	0.1524401557182944
-3.6680004015474728	23.30103040805593	0.9646110357407478	6.104278017129623E-5	0.15231511393276476
-3.83446762916781	23.580833568731567	0.9677220888798319	6.291566510706539E-5	0.15229840037810446
-4.071443328978513	23.987709649252928	0.9722552714251622	6.558890269203028E-5	0.15227403701129916
-7.640251545310057	17.586782544931808	4.036286872567941E-5	-3.3841492129225436E-5	-1.8812650097840214E-5
-7.509356374993602	17.79911102953117	4.0921993558931244E-5	-3.4377264898674434E-5	-1.8601295137924676E-5
-7.6989388334005735	17.4903691638282	4.012467724688136E-5	-3.361138429157219E-5	-1.891139581036318E-5
-7.762103216471637	17.30759444679789	3.967804916299342E-5	-3.3171675484334914E-5	-1.9009736848003275E-5
-7.821162534822876	17.152686250634986	3.931484162913191E-5	-3.280555454700732E-5	-1.91094703966672E-5
-7.87221896818102	16.9473112831706	3.8848224592047506E-5	-3.233113841942191E-5	-1.9193334138512016E-5
-7.921170402924522	16.753942907049066	3.841273629974215E-5	-3.188349047605851E-5	-1.9275027648727665E-5
-7.9783869673286425	16.470761822820492	3.7801588786994474E-5	-3.1244751052500886E-5	-1.937296993634951E-5
-8.003886469325913	16.357472230499454	3.7559123641364234E-5	-3.0986363903687814E-5	-1.9418817236988578E-5
-8.041803974825056	16.197407590250943	3.723950024625497E-5	-3.062999921510608E-5	-1.9497753564396352E-5
-8.11957094103931	15.808141817188318	3.645612739513866E-5	-2.9767015336890562E-5	-1.9653170346840918E-5
-8.094241908274963	15.975737091845481	3.678939863495748E-5	-3.013443292353107E-5	-1.959992672245019E-5
-8.149959289733443	15.594634263864748	3.603194800785472E-5	-2.9293807723845635E-5	-1.9717615925003418E-5
-4.487015489615116	14.591722761896559	3.1382505110272055E-5	-2.688591682933744E-5	-1.121943341591761E-5
-4.416731324563106	14.512870608922288	3.115865144476613E-5	-2.6702329549083304E-5	-1.1053248559347953E-5
-4.329055028394281	14.412978776001905	3.086885885180927E-5	-2.646368905532134E-5	-1.084118421906256E-5
-4.19303203891211	14.248275933735142	3.0398930203093188E-5	-2.6075631049446944E-5	-1.0513544651408846E-5
-4.178965322518646	14.23024927967746	3.034665332809502E-5	-2.6032196431465817E-5	-1.0478822908670138E-5
-8.208595369810979	15.125877972768416	3.5164757251452886E-5	-2.829729763289615E-5	-1.9865376149366853E-5
-8.250106284083648	14.883579494882824	3.475742672082869E-5	-2.7809618682187896E-5	-1.9960388547926257E-5
-8.184763342662869	15.304083214581624	3.548874553896783E-5	-2.867015384262444E-5	-1.980877797240239E-5
-8.194040568253598	15.203367992185502	3.529579586782294E-5	-2.8453906243357274E-5	-1.9832021670750138E-5
-4.009503675450382	13.95499929048619	2.9583739004448427E-5	-2.538797371338662E-5	-1.0064537901030365E-5
-3.967321215997023	13.879167246534847	2.9369228809060853E-5	-2.520540898233155E-5	-9.957191258955194E-6
-3.8768075373306097	13.684183745503944	2.882639517033919E-5	-2.4744614381427568E-5	-9.725961717002707E-6
-3.8285567068758617	13.577304042901428	2.8533561158376215E-5	-2.449323211804838E-5	-9.604770279244543E-6
-3.679175518096213	13.165512678706849	2.740057211289633E-5	-2.3516175885520846E-5	-9.213426861452514E-6
-3.5952780276413945	12.848827743115857	2.6531996848220032E-5	-2.2767134269662704E-5	-8.981303336240048E-6
-3.8035301168690907	13.511178334388502	2.835403328360319E-5	-2.4340327355868142E-5	-9.541191167158818E-6
-3.5706258476984103	12.751547870197772	2.6261977246271195E-5	-2.252949241095856E-5	-8.910780973989821E-6
-3.536337058362929	12.508568926206657	2.5588207623846135E-5	-2.1939108232448755E-5	-8.795670730610855E-6
-3.4943523373487664	12.217884679130231	2.4792775032090764E-5	-2.1239548358574278E-5	-8.660183851058714E-6
-3.476217738039166	12.051206781698731	2.4337256057172326E-5	-2.0842900771507397E-5	-8.596843037465575E-6
-3.4381043775288846	11.707787309160882	2.337597688458804E-5	-1.9984840769471084E-5	-8.456120260919748E-6
-3.4175141432913065	11.442487558596586	2.2649785229113468E-5	-1.934123867036867E-5	-8.375464600787547E-6
-3.390535492772293	10.959938069747185	2.1313858014727936E-5	-1.813590870631104E-5	-8.247254400049572E-6
-3.391605607580326	10.637069694303245	2.043093636897711E-5	-1.7324066971773934E-5	-8.209706789907353E-6
-3.3957072198915474	11.125983907025887	2.1762558442689423E-5	-1.8540387527961766E-5	-8.277914536028604E-6
-3.3933099091125833	10.454525891479044	1.9930191320243438E-5	-1.6858237201827357E-5	-8.189204333420705E-6
-3.392748642497309	10.363320317554606	1.9678414028408455E-5	-1.6621402781709802E-5	-8.17622125848616E-6
-3.3881777990103163	10.052022617744685	1.8834882312259173E-5	-1.5831289856144713E-5	-8.133756794749108E-6
-3.379931059854188	9.65560915900371	1.7764421685716183E-5	-1.4815452905712811E-5	-8.080238476084756E-6
-3.38003327420144	9.645525660619372	1.7737963192361488E-5	-1.4790267986091665E-5	-8.079788382260174E-6
-3.380411775956053	9.63612711841371	1.7714185027827468E-5	-1.476704710582696E-5	-8.080357733861198E-6
-3.4070943292007656	9.209820550583608	1.6620181936407194E-5	-1.367010850230915E-5	-8.117246590182903E-6
-3.4177904844649305	8.97279793026408	1.6034521975424536E-5	-1.3069735326934206E-5	-8.142263172724753E-6
-4.670507470987797	6.528342318175511	1.3373329368268574E-5	-6.650029485356286E-6	-1.1566162973425497E-5
-4.472672713765167	6.53165408154053	1.289223246431586E-5	-6.676679054643154E-6	-1.1000987024435611E-5
-4.296096768007061	6.564113874181485	1.2588838667448958E-5	-6.795478185628174E-6	-1.0561096090915904E-5
-4.1907677441120486	6.6201318525786546	1.2431169272579308E-5	-6.974172235296936E-6	-1.0265925906215533E-5
-3.42823364007561	8.77881073484247	1.554572857308408E-5	-1.256187703510096E-5	-8.157107705210261E-6
-3.440421539484517	8.631632878187974	1.5194788990068493E-5	-1.2184899713036131E-5	-8.184679259607506E-6
-3.510174069952668	8.051882576425108	1.3901678863358527E-5	-1.0716766014317905E-5	-8.360746240135037E-6
-3.4654247941708625	8.41479710425795	1.4701427998697749E-5	-1.1645950471248425E-5	-8.245723602919923E-6
-3.519325274558982	7.974355231943207	1.374316158381221E-5	-1.0527203526040601E-5	-8.390832246750901E-6
-3.8048036653298265	6.960169305120867	1.2354025635968345E-5	-8.024818357509147E-6	-9.324022340173044E-6
-3.942941641067294	6.809098812242506	1.2295491070759558E-5	-7.550985776999016E-6	-9.664269530412625E-6
-4.081244662082278	6.715380176995773	1.2413955452676517E-5	-7.300001215477644E-6	-1.000776262850672E-5
-3.557899482821399	7.6388476831782866	1.316106995052588E-5	-9.772206155597187E-6	-8.555300879028264E-6
-3.5506928691402093	7.692857622749482	1.3210021556945274E-5	-9.85766334256239E-6	-8.506346488172627E-6
-3.535122007221198	7.8370201875805385	1.3484645377315335E-5	-1.0198392588831367E-5	-8.452384834129818E-6
-3.5827478111781415	7.560437912809053	1.3031571551854828E-5	-9.530192672181283E-6	-8.637600963465893E-6
-3.656557182300242	7.31345080673359	1.2718859723838021E-5	-8.93488507350738E-6	-8.89837884493054E-6
-3.741595319822733	7.091603710798701	1.250489959127798E-5	-8.429855146317148E-6	-9.159475538328538E-6
-12.48823622079036	29.318127189803445	1.0678343117114817	-0.31059222631354577	0.9964937063875032
-12.301573729696075	29.291730374054282	1.0418041802455704	-0.32070285748885397	0.9822753709642167
-12.904182385341631	29.37659805299116	1.135394785867295	-0.2903448225524639	1.0126148721436994
-12.704310573905445	29.35687813300677	1.1005603902745567	-0.3004918345290969	1.0070440780970917
-13.215739023882737	29.375039723105594	1.189869260438334	-0.2756334223089676	1.0093505074179236
-13.289816212405814	29.38416912499247	1.2053940427923664	-0.27282335460285995	1.008665519013613
-13.628735756055638	29.408293625969595	1.2683345178867627	-0.25695368017951226	0.9920722274308036
-13.761313265189306	29.420327221129604	1.293606480719886	-0.25126147961531253	0.9859468975887191
-13.789831291953012	29.42263826529943	1.298161971180934	-0.25040440887466187	0.9838980755831711
-14.193507593470319	29.351006338599753	1.3601899292296795	-0.226075082244791	0.9455167060973472
-14.343065600888547	29.30623263263965	1.3791213094886905	-0.213383539736793	0.9305246710956085
-15.169871121939503	28.7024294022831	1.5269065272192615	-0.11668638723927781	0.8812012313941379
-15.025976096323706	28.826575538617305	1.4988599443725619	-0.13230495581590637	0.8879447051400361
-14.704342841257393	29.099582909420015	1.4383216345936616	-0.1695156369496635	0.9043758633481083
-14.77814405518191	29.048154888872233	1.4501090790585138	-0.15990110323523066	0.8990233582739705
-15.194930389272562	28.670268692680192	1.5329948476348387	-0.11459506864511697	0.8802914820005825
-15.552436058935607	28.262388145106144	1.6148730453893227	-0.08890218274915306	0.8630927279548635
-15.65870487864321	28.128694460225432	1.640375660956413	-0.08168989062621276	0.8577370094435217
-15.420870685895718	28.414489982476084	1.5846430291658853	-0.09530680839014263	0.8697022295532684
-16.14669845066415	27.534817692946177	1.746212260372272	-0.07684272712618666	0.8146569173522619
-16.18902508127296	27.487365967844962	1.7542776831007354	-0.07739207456657451	0.8094416793664597
-16.090879730623392	27.60512583812312	1.7339552537701097	-0.07718018116069196	0.8199686871607448
-15.906983759261689	27.83045491742547	1.6950377277425652	-0.07755224626973947	0.8380572667322153
-15.78801336657089	27.974288039163056	1.6693903573180786	-0.07826751200270998	0.8479296307261088
-16.4224657835804	27.241242221715776	1.7908692606917982	-0.08494960545645622	0.7807392555214916
-16.636541644582238	27.015574682657572	1.8149135566201298	-0.09109304482728385	0.7478464234527678
-16.701862721366762	26.948993088668995	1.818129886389753	-0.09408863506943022	0.7371827163763573
-16.98192097775023	26.67928029930171	1.8230720041319601	-0.10508571754113373	0.6964267507723663
-17.086567607533095	26.586911131348927	1.8192616255899756	-0.1106502217346346	0.6838580915644322
-16.810764952407226	26.84442366016748	1.819196678672352	-0.09844663886127564	0.7216621782618187
-17.316197999609905	26.352544552541893	1.8012161943584657	-0.12754197725545244	0.6669410296581226
-17.45518464052986	26.210110438215963	1.7891685041288723	-0.13625977005411843	0.6595814756464898
-17.722095738557805	25.895382301413925	1.7657267644904606	-0.1716970449428083	0.6611219770457221
-17.72264017583542	25.894744071275742	1.765670809670784	-0.17176878394165787	0.6611226894346541
-17.932597821946576	25.11386146747848	1.7135120366556376	-0.2817412681613747	0.6491869022276964
-17.907096306050956	25.00313633884308	1.704518297743889	-0.30285405820427347	0.6401036385304916
-17.75267320881764	24.32471147247125	1.6472774328808777	-0.43339894114599775	0.5836733475267171
-17.92944471255859	25.1306830888716	1.714411955336619	-0.27949839340946836	0.6493915407690483
-17.722777975835573	25.894232143167198	1.7656272182448962	-0.17185332882981452	0.6611052659977847
-17.728945142955695	25.871483784810497	1.7641180958578495	-0.17505167580580405	0.6607660742433428
-17.700264955727473	24.192801294244298	1.6318860628712262	-0.46335338670985843	0.5584552305250581
-17.492893227235577	23.675149455238873	1.5722389964268115	-0.5827102135526206	0.4600133824925876
-17.219818972655105	23.051350814888384	1.5072010687589705	-0.7244247556333138	0.32671270587678025
-17.213682929786287	23.036984749786797	1.5055940049956358	-0.7276373255408151	0.32369322101766196
-17.20651458505761	23.021889840621302	1.504250867233136	-0.7312011479414848	0.3201462986774066
-16.72944438496599	22.0265670999435	1.4275998399267604	-0.9555553759960437	0.07814833026767706
-16.772330573218266	22.113599037757318	1.4333250000610263	-0.937258640346821	0.09939611081771507
-16.97378539565523	22.529669064239176	1.45965980234079	-0.8460859764328983	0.20105380631465292
-16.69878402350933	21.97001521221032	1.4262406273716133	-0.9667141391106354	0.06443642250534719
-16.44523432072541	21.481646309928003	1.411769845508691	-1.0653251350377386	-0.05307706780981566
-16.38784636008633	21.382208809377225	1.4131347733109156	-1.0833731994849798	-0.07708496823216594
-16.10429654720809	20.90765006213037	1.414755952160842	-1.1701837753642892	-0.1966444575375569
-15.229590069694847	19.59839917871314	1.4862335368671875	-1.3318891781286506	-0.5300278147726399
-15.573303162172023	20.08692966262294	1.4520077788630994	-1.2822128988008714	-0.4068502312481582
-15.762739830454272	20.369577854236137	1.4367494360051576	-1.2478058638036584	-0.33425624463850456
-15.676053214728174	20.229671015614727	1.4424343569121771	-1.2681529172125798	-0.3699996228217202
-15.004965242227517	19.29705702264412	1.50227304127437	-1.3345392065247983	-0.6048195899151877
-14.347740685004595	18.43237628944785	1.4719428568803055	-1.2383070235243234	-0.7836320256034986
-14.71316053352021	18.903140185799252	1.510896416582792	-1.320656789910028	-0.7050129205949416
-14.112301424219844	18.14085757339455	1.4176536238954816	-1.1589132152062398	-0.8150177209039062
-13.786968016309958	17.746840232171802	1.303532419235082	-1.02878586688274	-0.7995498842790819
-12.572484095421888	16.31238607204104	0.7650571114726006	-0.5644138289827175	-0.5148069063623286
-12.73923093656964	16.50237005974189	0.8403097326883884	-0.6257951910956123	-0.5590437685529868
-13.149721100590622	16.985383718836303	1.0260835418209087	-0.7830657451813754	-0.6607883419810858
-13.560443943361147	17.474962802260926	1.2052326949664138	-0.9399674667689595	-0.7535513362715461
-12.433087863224218	16.142914163274668	0.7016036976780929	-0.5144944357614962	-0.47553302797067964
-11.67886765718853	15.130655135953049	0.3678235274903041	-0.2457552993702683	-0.27177669113418457
-11.370603754574383	14.616160191779192	0.2353731627398774	-0.13084259991870154	-0.19500537652836936
-11.928279318244115	15.521235666230787	0.47429122691838016	-0.3341030370408212	-0.3357073154005945
-11.098102119973685	14.067276715400904	0.1449417703642168	-0.06135665891535301	-0.1290409018508469
-10.94829922258624	13.75778922441979	0.09571765791282785	-0.023663289330662765	-0.09207999649335592
-10.566136973193167	12.955069884045642	0.034286393012914806	0.0069303644022874755	-0.031177841463688724
-10.528617101577506	12.869997651759531	0.02833759509762592	0.009192065557125779	-0.025121289151407593
-10.125844678960055	12.03212679724241	0.010408857193405235	0.009877285906766002	-0.0031716672292346365
-10.205786830641387	12.200371242765215	0.013918468109650192	0.0096347865699906	-0.007612796459624295
-10.11776374681346	12.014636087480781	0.010365309447653763	0.00975673475249193	-0.002895448787883099
-9.799033203597945	11.32040592221854	0.009148108683359843	0.007497949928189434	0.0023961857357050168
-9.732454220074882	11.174895810343436	0.007858268911721039	0.006581134856044397	0.0039935104012274215
-10.081694286405995	11.938670646469957	0.010033034234735384	0.009422846290424359	-0.0023521347838394353
-9.419861471494833	10.505758447346915	0.0046105518040332845	0.002217366255374771	0.0030557164121892445
-9.39945834397536	10.463080013210769	0.004466225931653372	0.0019332963184611562	0.0029429499708184376
-9.362989365785312	10.388561145610026	0.004180736707176967	0.0017508397875816218	0.0027541320366852168
-9.15485933130238	9.94585479357356	0.0030488797563985163	3.901047184858334E-4	0.0015283992168929545
-12.250739993292553	19.150604908283345	1.7452625400207524	-1.5307293193819493	-0.6524313161151977
-12.385666050996104	19.229462944007324	1.8382634515006115	-1.588187304341741	-0.7113748301324531
-12.018444755085756	18.995911937273455	1.5525017916109773	-1.4158308004816607	-0.5380982251678995
-11.827571680933026	18.805921238230237	1.4691941569872942	-1.3563898064126902	-0.4832177113224543
-11.71378598197753	18.69006222155872	1.4129101538355657	-1.315424904853487	-0.44878686050320094
-11.489121580415649	18.312221504949157	1.2787829255719074	-1.2044215309435822	-0.37297589498397027
-11.42092816915265	18.202424829191397	1.2396693064638464	-1.1713741682243912	-0.35162799122685157
-11.137081940903064	17.673975351763787	1.0517462719397903	-1.0037046712800477	-0.2698609013510611
-11.050577560623434	17.52903972488271	0.997850385928319	-0.9553059681878974	-0.2470110489485319
-10.900173758069224	17.228821915447778	0.8855578256429495	-0.8513096384618868	-0.21028306843657096
-10.59407257662658	16.86993613536655	0.7402950838759512	-0.7161782330933734	-0.15679668064021043
-10.4015251414116	16.663994998799538	0.6589750942054102	-0.6393769066903962	-0.12979835293501013
-9.980308680915373	16.24426542990552	0.49461420596358086	-0.48218302308987737	-0.08167679837406565
-10.52456597891735	16.788877057884427	0.708017447688579	-0.6863080107180374	-0.14406765441781233
-9.215934750579713	15.702403997568886	0.2804423034156648	-0.27065839617523835	-0.05005212613851917
-9.506635524164235	15.916651407254937	0.36302408996484103	-0.35425455305277964	-0.050238598481821946
-9.713477904294042	16.0562870014233	0.4200590992851839	-0.4100604778526917	-0.06218703618095263
-8.987328542896977	15.535943891824608	0.21932536019828214	-0.20878967480422356	-0.04823637947336168
-7.038155536202357	2.4161328913912485	5.807587574327504E-4	-4.5108814995630973E-4	2.4108014335670817E-4
-7.218271698777633	2.47634434863711	5.515751423813807E-4	-4.431193837128225E-4	2.3960460407882044E-4
-7.402921517489648	2.596088343862585	5.22178161123023E-4	-4.389889535905761E-4	2.3013492827320722E-4
-5.610926604361966	2.56874897195521	8.05799287215715E-4	-4.950122771336991E-4	2.2757132208017065E-4
-5.791192046184306	2.4885541575675454	7.889850255437432E-4	-4.967709258868979E-4	2.3630374062483597E-4
-6.090991914769232	2.367770791599311	7.457027226681285E-4	-4.918869489189878E-4	2.4245096410384693E-4
-6.223300720670824	2.365865245728654	7.28787101504839E-4	-4.885816528439903E-4	2.486413987308289E-4
-8.524776938151282	15.280293075065625	0.16420484501143082	-0.15318904072410774	-0.04968707506781908
-8.5390176621	15.301185889469425	0.17343346255617484	-0.16190622128305726	-0.05235021819355419
-8.574275941324595	15.320887483760043	0.17721428575089385	-0.16570571354533226	-0.052329196092972666
-5.2268760988311245	3.1984387632370352	7.890312027043337E-4	-4.7497541550822357E-4	2.2009914041061127E-4
-5.323022364028059	2.954304032548915	8.053268963016191E-4	-4.8383075788442046E-4	2.2114602381624328E-4
-5.411391041049513	2.8046470279535036	8.085110652554034E-4	-4.8698480817575953E-4	2.2243492793813625E-4
-5.361270108912003	2.863813885716368	8.107171392802767E-4	-4.860790056533808E-4	2.2179363141465534E-4
-5.176470922340737	3.3654332504811606	7.703553633672912E-4	-4.669542615893556E-4	2.1699338435494985E-4
-4.997438755280889	4.032636318053695	6.986291339444441E-4	-4.4268402415960476E-4	2.0230984575077718E-4
-5.108994509801874	3.6116460899580636	7.457130523984806E-4	-4.597717767198098E-4	2.1342381423531862E-4
-4.991774580661376	4.054261353979088	6.963954256181556E-4	-4.4212040768517333E-4	2.017345054142266E-4
-6.53602006808163	2.347293243898074	6.73991619025998E-4	-4.74757177649564E-4	2.5153527139810635E-4
-6.871423256057571	2.3759082864320638	6.14471964394805E-4	-4.589171588206148E-4	2.4870342717164037E-4
-6.725008134174486	2.363972974785624	6.414884988238536E-4	-4.659341479776286E-4	2.5120661237173684E-4
-7.498445287702315	2.6504749625169852	5.06475809962586E-4	-4.364506109633012E-4	2.2521677032106985E-4
-7.543394316053332	2.6908233254228815	5.013840598891904E-4	-4.37230480119128E-4	2.2131536764007057E-4
-7.714537633122486	2.9137762658493207	4.909943098689864E-4	-4.3938628317521553E-4	2.1604867043983713E-4
-7.7891268079090406	3.0564766598021276	4.960203814684035E-4	-4.467427816814711E-4	2.1291411505808234E-4
-7.80527300412054	3.4063802626319237	5.177895065738145E-4	-4.5836523469368915E-4	2.2986651601987853E-4
-7.804324521600502	3.2269612996167556	5.034392820121405E-4	-4.5012404927832804E-4	2.2051062414194897E-4
-7.758877336072651	3.698244931275473	5.321497774061236E-4	-4.614153154322404E-4	2.5057383743396123E-4
-7.751964178591711	3.7286102673963915	5.345372769577536E-4	-4.623598800260878E-4	2.532158930396358E-4
-4.868412953288395	4.489722570165323	6.396996727403026E-4	-4.1943212099911976E-4	1.7193891141995465E-4
-4.944274103721604	4.221530184777065	6.745866491114461E-4	-4.33431435433603E-4	1.902382920832315E-4
-4.861218645669248	4.514367912389247	6.354117877122568E-4	-4.170871064160486E-4	1.6956426271833974E-4
-4.761328567585714	4.872867994409656	5.769011207448028E-4	-3.885044425777653E-4	1.3736154038104803E-4
-7.7347878369548635	3.762505605967378	5.349143949096193E-4	-4.6157246157263183E-4	2.570952146982198E-4
-7.441188952293851	4.488511996506501	5.24682433954333E-4	-4.171628678321745E-4	3.1701668190176654E-4
-7.462522939780039	4.43043664258904	5.25712967236782E-4	-4.2078702780744016E-4	3.1231485498183794E-4
-7.583988224902736	4.103803156183615	5.361739083722572E-4	-4.465492424572177E-4	2.889346507259546E-4
-7.428705960551779	4.562167039268793	5.212077514496759E-4	-4.094678483786731E-4	3.213178452597053E-4
-7.367225146909923	5.0179675342064245	5.027523045606457E-4	-3.584392247384109E-4	3.506534425404918E-4
-7.395373926440531	5.510469499667041	4.7197082984452214E-4	-2.782470204631335E-4	3.701761623200612E-4
-7.396628687854849	5.543415335697084	4.7004347733966054E-4	-2.7348357876277705E-4	3.712217687117967E-4
-8.951906927477943	9.55517852325179	0.0021997573784335827	1.9001816004750785E-4	8.226041125401714E-4
-8.732770861641235	9.107630277300872	0.0017198480901332754	-7.653504799951471E-5	6.008961238042906E-4
-8.477149435408428	8.592840803667324	0.001258678923551096	-1.922691462354455E-4	4.23370030047147E-4
-8.352048182285694	8.325615036227727	0.0011073382763651441	-1.4001248719860312E-4	2.7997019571329045E-4
-8.222367325804308	8.079901469599669	9.682080422370529E-4	-1.2701249231487568E-4	2.3396641148851538E-4
-4.558078678429407	5.6727023718291845	3.8930747115257684E-4	-2.713245830117529E-4	5.778431459125601E-5
-4.661854211303943	5.2307881209663405	4.998369033467609E-4	-3.41962450122004E-4	9.669380337031892E-5
-4.6736829568741065	5.179041007331088	5.111801929667443E-4	-3.486002593244321E-4	1.0152996877206511E-4
-4.664862639408369	5.2157017440172675	5.034311187515351E-4	-3.441687639877919E-4	9.769587486530052E-5
-7.642518454416541	6.7438038314408955	5.077379708309188E-4	-1.2093410124727576E-4	3.458115811626693E-4
-7.72390205946121	6.960130553786359	5.628478487233475E-4	-1.1401503542725903E-4	3.2502329997802877E-4
-7.960824009101229	7.5515457825414485	7.547280605408462E-4	-8.04541552779391E-5	2.701621269515598E-4
-7.398279738095727	5.568321714484634	4.6891207863304987E-4	-2.704222982226069E-4	3.6984038664697466E-4
-7.486554017062449	6.151026864151781	4.633716110255914E-4	-1.8931547694885203E-4	3.7117599736587013E-4
-7.599533786520233	6.612688047526157	4.8803037372153243E-4	-1.369656977004457E-4	3.379252640148218E-4
-4.559353287845783	5.783205763653101	3.600575782427633E-4	-2.536349947290153E-4	4.7472408180553074E-5
-4.539973927898901	6.108340489734484	2.752045135736808E-4	-1.943917576431758E-4	8.361613647560251E-6
-4.595870421128182	6.280367827388355	1.7040819442041722E-4	-1.20833754008762E-4	-3.2205762258639395E-6
-11.949523827617073	29.206895619841305	0.9993374050804394	-0.3393313997706522	0.9387783756621289
-11.807688642858182	29.154031813094953	0.9886238486729251	-0.3511363966546971	0.912306303162689
-12.00330605669702	29.223330979102066	1.0054259912640737	-0.3357993240681021	0.9463503485730507
-11.58017196199464	29.065937130844834	0.9750779204645988	-0.3731154542756351	0.8733058022037897
-11.41683712235142	28.96940271662765	0.9770352551886083	-0.3984498252947295	0.8367481159521426
-11.219350371023808	28.853937987330728	0.9808893769775597	-0.43161361582182883	0.7925441253569474
-11.063811648377435	28.68153300927144	1.0111904197787407	-0.48277151024299936	0.7519991775941188
-10.947486528223845	28.535037823889105	1.0367630950304552	-0.5243809973317167	0.7205412741661965
-10.899230615467399	28.323819733732066	1.1056505721986951	-0.5885192424332409	0.7072832970377865
-10.868467577029437	28.194812621939796	1.14690435967535	-0.6271244725194643	0.6986169964134704
-10.876511202290695	28.109887068149042	1.190266955636979	-0.6557299845272104	0.7008790355741655
-10.899672074901286	27.854101802332053	1.309567089093448	-0.7340797454653729	0.7029178248956607
-12.412266700730603	28.73183000599365	1.0141988479410013	-0.35109694536215696	0.9451613115441088
-12.004390987243811	28.644127827029816	1.014979558207076	-0.43040141102397	0.91004748114376
-11.418956634563854	28.353076382645266	1.1141375544862915	-0.5747432259796945	0.8256470565929234
-11.624144095082618	28.483083006210283	1.063998180961299	-0.518562168106183	0.8597704282539699
-11.98757052088968	28.638168487186267	1.016378522100167	-0.43404040289470003	0.9081026233651748
-11.999455430555999	28.643021141499133	1.0149301523787098	-0.4313411367517321	0.9096310817891248
-11.11438165555979	28.077094826076056	1.2180246543498092	-0.6702105413720822	0.7576170961014719
-11.390783517603357	28.330385589064328	1.1227152587513958	-0.5834430374136245	0.8198830607006004
-11.018694723095315	27.985290635821798	1.2578531026001185	-0.6993138389251585	0.733675552198225
-13.471803069018005	28.77445563984976	1.211641766952461	-0.17917194251420523	0.9936333397822312
-13.48260549035852	28.773788416678933	1.2141654589570303	-0.1775808048995167	0.9938410871848048
-12.935354512904492	28.789110493383188	1.0858356717903135	-0.2606475822184372	0.9783506752159786
-12.730299209385468	28.768829272465172	1.0571681766688934	-0.29534113180842475	0.9668765636987794
-14.231290469589101	28.525879619960573	1.414940696104596	-0.10466791386692265	0.9826300304151261
-14.010448775461906	28.63328583652027	1.3558641426021707	-0.1198569718420533	0.989126609376378
-13.506471729136642	28.767317669153915	1.2205132262192118	-0.175002036479289	0.993609295908555
-14.460841527293365	28.39408003504012	1.4711991782968359	-0.0919437667575885	0.9717606820356723
-14.783683682753072	28.129965573228738	1.5371372915129922	-0.086249067156663	0.9479755898297418
-14.975465100779633	27.963363652093868	1.5762381346927132	-0.08528134379430405	0.9332976869820306
-14.857377166814722	28.070482248494333	1.552495984890038	-0.08509189444111924	0.9427426999489829
-15.247091508969765	27.723494694946858	1.6314869444504516	-0.08417708369977642	0.9112810305933325
-15.438921475279523	27.548521108541188	1.6703996375510792	-0.08508654695131378	0.895491257815911
-15.777307067901031	27.23142152114181	1.7356309791348312	-0.08818590372058431	0.8626073157704341
-15.505550048294694	27.4862002405047	1.6835656738947404	-0.0854672511742019	0.8893563345722616
-15.95882932927022	27.057658625283377	1.7695661543922967	-0.09052941854187425	0.8423490712928761
-16.071627921968407	26.944874315391413	1.7887551301434081	-0.09360829605332334	0.8284621666562006
-16.348879088595037	26.649360708813276	1.8314547159282264	-0.1046023762917362	0.7851583733265062
-16.427997019937784	26.555959712111072	1.8406865751818229	-0.11008950788109223	0.7711964379771195
-16.656844434007954	26.17623866269756	1.8480027199472255	-0.1468453513660185	0.709637255886484
-16.696536478621557	26.09508062700545	1.8451225758206826	-0.15696579990560683	0.6958349989202852
-16.835749776418716	25.686852448177994	1.8172997692245152	-0.2131290682423529	0.6227306648273101
-16.845061757485475	25.628453285604436	1.8099878110968581	-0.22351089034902888	0.6116410647764784
-16.850433340026893	25.176846057478727	1.7454115982851777	-0.312456251603852	0.5232441180484957
-16.85038673364371	25.14105029551206	1.740165635319444	-0.3195966890457748	0.5162506018797466
-16.822804208812027	24.752145786172367	1.6869416356649516	-0.395639161336621	0.4414692392881419
-16.814022621155868	24.619664448408173	1.6687892904291726	-0.4215066793254382	0.4160301523418785
-16.812945472733826	24.6090037446475	1.6674395128436748	-0.4236046114853582	0.4139735739892864
-16.723937840816944	24.10943746964462	1.5995563104755814	-0.5272392909894187	0.3105457027918714
-16.711672631053567	24.055094941481215	1.5926107825039095	-0.5385228414144916	0.29942843146402415
-16.289023552988983	22.907733919851253	1.4485070763559886	-0.783146715940691	0.03968387030994262
-16.541701583590093	23.45604246001041	1.518368310340117	-0.6624667964004546	0.1702374912163827
-16.554803726644348	23.499372302025698	1.5233840189931818	-0.6535540136104269	0.1795520495818048
-16.28488538521969	22.898119481008653	1.4474209159189755	-0.7851666592170317	0.037411972835751275
-16.26218103763534	22.856454352609262	1.4436303688928211	-0.7941024197523932	0.02733451380734135
-15.969194038819062	22.31634337785984	1.3943087933019849	-0.9100636455523311	-0.10376815237088881
-15.890230123807179	22.1925020649246	1.3897630506227807	-0.9366409798351247	-0.13363795644044804
-15.611918811164477	21.76175729997115	1.3739763608426534	-1.0285462107659487	-0.23947239055867878
-15.389654649869971	21.467446140267274	1.3784171605197377	-1.08774833382068	-0.31326178667409343
-15.211472875440649	21.22502075941048	1.3815589573428049	-1.135320271626437	-0.3748337913280698
-14.852605830718518	20.76860561637889	1.4157047476363152	-1.2188860445425163	-0.48290118150166766
-14.818368111934701	20.727265125728813	1.4185356429886287	-1.2268106471921743	-0.4931360338901057
-14.010753868674147	19.956266747716498	1.5134780715649998	-1.3469770728593071	-0.6648079725321524
-14.087441807327457	20.012526511232718	1.5031329444432524	-1.3374695877638447	-0.6554712360524135
-14.468160486474938	20.371519812579944	1.457020675639277	-1.2855615206173197	-0.5815862192190956
-14.161164464278139	20.08381166702931	1.4931496640918949	-1.3274951978287313	-0.6411503491768202
-14.781086333771103	20.690256417429	1.4222713960267508	-1.2330415719403778	-0.5025333535589995
-12.566775432145782	19.255877513320883	1.7916987838351957	-1.5541337062162912	-0.7273316134135006
-13.290339014836286	19.46305631769065	1.6190657892378781	-1.4336219963410937	-0.7348899278720514
-13.1729303124603	19.418787275288505	1.6450308314443332	-1.4516318706631688	-0.7398657573546873
-12.843245224742368	19.28971157894774	1.7166841443091774	-1.5007751506346756	-0.7522344139507203
-13.364979556612642	19.508469790386137	1.6086412305345301	-1.4256565356834676	-0.730083183475032
-13.714991928392514	19.7215588672211	1.5544764040695864	-1.3846068750602956	-0.7056166867096105
-10.73275094914898	27.601566124654774	1.4053150824054361	-0.7824409742370843	0.6512951232941544
-10.621312259153935	27.431657608134955	1.4634633818166827	-0.8130215131568843	0.6145133043970981
-10.494472622804425	27.139762728691487	1.5448610342021412	-0.8608186746089789	0.5554339145590167
-10.440814811578786	26.97290839065918	1.5787310093686515	-0.8839168993457144	0.5201085889713957
-10.340010025599554	26.46761329405222	1.6737708667589102	-0.9536950048022612	0.4093169238325556
-10.310942985096554	26.231506882359504	1.7031112169835239	-0.9811947653908447	0.357807140202437
-10.254915889396067	25.788604694922874	1.7888679153255977	-1.0476999447161843	0.26378044126743416
-10.226478276469011	25.49740684588262	1.8434571907898225	-1.0931483312557173	0.1958101964963401
-10.15297056364784	24.454238785309386	2.089016495411283	-1.2798506184306802	-0.01120484523571575
-10.148816922605754	23.97207807587904	2.1911860140904436	-1.3609667672241748	-0.10152386203241638
-10.1572747910747	24.735583520367605	2.028389222234222	-1.2319658925868084	0.04117361951846295
-10.162097597121184	24.830116402868736	2.0070924713187024	-1.2148283113438758	0.059961820912471805
-10.162546766859359	23.84260305188515	2.2096470137204753	-1.3796538463725458	-0.12396498248567955
-10.199764060738538	23.17965757589045	2.3257111411938767	-1.4834746757272854	-0.2442590778587505
-10.264133457042867	22.925685144978395	2.342519284112857	-1.5139441139357461	-0.28394036471878503
-10.334836167150385	22.416165687077918	2.400310417945092	-1.581027551031382	-0.368876236176015
-10.491992980100063	22.018023813554393	2.393241924135773	-1.6154362847657644	-0.4273670108369506
-11.549836964138185	20.072338696358347	2.220612315538451	-1.7138879934972966	-0.6873164662303843
-11.554967867880773	20.064003427239495	2.219129378841953	-1.7136982471489002	-0.688117246465755
-10.551136967279964	21.796553611972193	2.4018510980935774	-1.6374714381169497	-0.4624795670690516
-10.861109989919282	21.2561808403101	2.3501169299239	-1.6719444391051574	-0.5365790183333813
-10.944210941660401	21.11696785294288	2.335947878805925	-1.6803783269716455	-0.5556030289642202
-11.133323225905555	20.800917117156818	2.3037281568376344	-1.696483796779384	-0.5972087753692892
-11.346534801731305	20.436488911990164	2.263186629982465	-1.7096102374576683	-0.6426489787936644
-11.231518843805489	20.62710766906838	2.2891007662956224	-1.7049457674079131	-0.6201334105165734
-11.741469854730147	19.77949816437784	2.170350856922778	-1.7070100327460085	-0.7221334856695084
-11.841147224706019	19.661418434931374	2.1323324356975304	-1.6955478873069325	-0.7315837858800079
-11.973386913159729	19.52262481256701	2.0826959387958968	-1.6817877848447518	-0.7425119961319284
-12.17042537041236	19.353881967026794	1.9815536750302807	-1.6453934871542204	-0.7441274381182281
-12.254791953417843	19.298450378205736	1.9239721345817726	-1.6235381076988227	-0.7316628631291259
-12.107678242949614	19.405561627556374	2.012024746212846	-1.6558557358280728	-0.7433853376333003
-4.288326386940742	5.8070230604936794	0.038438108029889576	0.03195580467903606	-0.015555465809157834
-4.307057605244767	5.526002436139832	0.05258596274510383	0.044865007581389206	-0.01698154154850577
-4.180171464701457	5.245978145694322	0.0671897958361493	0.05939079843224356	-0.011461289450115575
-4.162615861022818	5.199209053922773	0.06950403950177615	0.061574758965569194	-0.010721070841298155
-4.143652721141185	5.191949089536986	0.06998124136732715	0.0619245922609746	-0.009939515994218327
-4.014987066173259	6.398560350145364	0.009201581356385036	0.004301731384200643	-0.007570975321511519
-4.102160277057983	6.226155071234556	0.017599068723992327	0.012682218176552703	-0.009539311625413015
-4.158587255864665	6.1200098173878565	0.022782707675813092	0.01803867447779743	-0.010924179646143412
-4.284793079351208	5.824858607178209	0.037506968508275736	0.031060147104218224	-0.015395648047032747
-3.6322745368198053	5.1479752237781815	0.07422974231568953	0.06544327364051286	0.015087573092819969
-3.7520724673596213	5.133869891353276	0.07462958154537895	0.06581667081102663	0.008508211637040575
-4.068810461062704	5.185234828589743	0.07081910229082693	0.0626315136464078	-0.0063550872308658045
-3.4079134276844885	5.238028583704212	0.07186438912247775	0.061135665286307025	0.02691236277264442
-3.870611147185512	6.723331704642558	0.008336557062460524	-0.007441396280042279	-0.0018130764833146004
-3.93550508782948	6.569124366309313	0.010176896330463961	-0.004391435499148164	-0.0037446183567693505
-3.083077723553127	5.477621858005871	0.06680377509564084	0.048522694925689634	0.04490605632239009
-3.2016356353304536	5.395281637801698	0.06934342921283378	0.05344129970254176	0.038103197879226704
-2.9250367521464256	5.618751443255416	0.06987729848166871	0.04101941221748197	0.05448702332374647
-2.808073832376915	5.742408533499555	0.07129912088171839	0.03468176329069589	0.06088511986322717
-2.561109083068193	6.012828978318681	0.08843299080192184	0.02061264962471997	0.07676409407281415
-3.6562255957727294	7.214473650128381	0.022673721579564564	-0.01889651772891194	-0.0015830517757253826
-3.592522873141893	7.34008329807876	0.04127346004561528	-0.03353008239902247	0.0010559959667242288
-3.54328167840365	7.470859406778205	0.046631053281652166	-0.037882944565334344	0.0011943972446558457
-2.1477862434435124	6.617732931249476	0.1433685065684459	-0.018455630720882802	0.108674733347515
-2.178221292733067	6.571855578800015	0.13809520814150517	-0.014733235851761662	0.10657318690132127
-2.0648331524982755	6.7576354797203635	0.15825276196083032	-0.02959453446045498	0.1147465234253836
-1.8849213199230619	7.066868042911974	0.19090768871496344	-0.05412638394074474	0.1275182924993399
-2.4120263893614973	6.229400814325045	0.1070420977270338	0.007489982480349819	0.0883139967727844
-2.5361866250272955	6.047252036713077	0.09027429463256856	0.019175197126810303	0.07836887326581782
-3.935819787141531	17.984500048599497	0.8770014879789336	-0.48996629788468604	0.09556585741401788
-3.78336958602557	17.993315823553566	0.8692825085083977	-0.4916414392442515	0.09408891551274137
-3.427077741744119	7.766058137175304	0.10636674415911425	-0.0842002676118336	0.004899413147140225
-3.406569881135219	7.832445527304884	0.11415981526443479	-0.08973118137166994	0.005257213233568788
-3.395983191054093	7.883794864942119	0.12019155284839869	-0.09381682640358444	0.005724150219684141
-3.3371281060386737	8.150918617555703	0.15419304533141995	-0.11370305411474113	0.007329395353329705
-1.278169408830863	8.48437433428823	0.3412333558300379	-0.17240485551455736	0.1688299632267392
-1.4540629241815408	8.03470965362341	0.29410939744167364	-0.1341754194146425	0.15955518135103092
-1.8167261401452421	7.208011822579171	0.2050548235111747	-0.06536516001014318	0.13334577812922127
-1.5523830370140876	7.789776732269239	0.2673100381796392	-0.11246817458673761	0.15167040872933807
-0.9410764433027281	9.405038530050247	0.42980009364719246	-0.24571776480982307	0.18109263432587944
-1.0329367331417418	9.151234284338832	0.40620981100934567	-0.22708582343842415	0.17836528816185426
-0.7679094447811552	9.95277965234512	0.47402142577646256	-0.2811708275244542	0.18441271688593358
-0.33002843814312044	12.134348277380695	0.6215356285799465	-0.401199999494253	0.1836793187550558
-0.3357764586920513	12.078843485378034	0.6183410063088611	-0.39856383768758674	0.18400213837477356
-3.417433509638533	17.827381727176302	0.853982248789919	-0.49798465157781663	0.09623179170167714
-3.353382382951112	17.741842308688575	0.8519228087231148	-0.4996586100901179	0.09753544178761263
-3.674832941632539	17.93323560833925	0.8651100986572497	-0.4928356030756683	0.09571339659963007
-3.5409307277999584	17.885907081965335	0.8594963129003363	-0.4960666432618074	0.09551769304264948
-3.1860561960175433	17.549365365355296	0.8459063744747585	-0.5019863228254247	0.0995656505794453
-2.9981130641699174	17.395321314172424	0.8403499959977362	-0.5035386092485378	0.10163148585181762
-3.2165215628928006	17.57820816975883	0.846718899661209	-0.5012866576992732	0.0994297805333768
-4.1137207324417435	17.95308223849858	0.8887384337714404	-0.4871275407476677	0.09500950342348272
-4.160621080742889	17.795938972454014	0.8939984880819248	-0.48736058342609295	0.09664409258380939
-4.190763877417752	17.70804950350443	0.8968219397372956	-0.486223871920274	0.09714573608966666
-0.33050020850094985	12.145123827625998	0.6220286680002813	-0.4015874611754243	0.1835625422285658
-1.4343564303268679	16.31909273804294	0.7836397729012436	-0.5063503863467294	0.12240304217433934
-1.3066176526698219	16.0680303809159	0.7761658294640975	-0.505373325160157	0.12518194085888484
-1.1152979539279455	15.611202681804269	0.7627040796577622	-0.5007831432284858	0.13219036121676148
-2.4474803932797915	17.1585224792057	0.8257245886468921	-0.5063709292876895	0.10829991581176157
-2.055761384167546	17.041296048986602	0.8130850532818946	-0.5083976524580045	0.11184548904504142
-1.9984998164489554	17.002629506016117	0.8108156012152539	-0.5081165951830603	0.11297208776830121
-1.5724149375605685	16.580962567434636	0.7922522862238873	-0.5086676901491778	0.1186988539217334
-2.9820955633715815	17.38344915169903	0.8398949225111416	-0.5036307383489449	0.10184066186855827
-2.724789042326286	17.256116533629893	0.8329779342991948	-0.5050168205545487	0.10506302433311498
-2.531457869203797	17.190304756335227	0.8279412247888401	-0.5063274614620865	0.1068044982010558
-4.183190145794866	17.56540290424019	0.8960182006510361	-0.4857339174873678	0.09816803082148334
-4.207099313692599	17.371866069837257	0.8980935234483266	-0.48675645440964993	0.09917182164948912
-4.17345519997633	17.089831976884682	0.8927378069176547	-0.4881339430684749	0.0984872801441237
-3.3148310309893363	8.423923301546052	0.1889287782050125	-0.137485610773703	0.007473165770468559
-3.3001926290874843	8.663118489326514	0.21724153538399138	-0.1583191857972071	0.007023618592714941
-3.2862287614074197	8.915212706658004	0.24609788152071094	-0.178562323170472	0.008203797064801946
-3.2794829862540458	9.153166440048345	0.27533566840905854	-0.1995189409167894	0.009225114986816
-0.3805651487088481	12.953841366376702	0.6601762538981942	-0.4322120694378953	0.173972326677783
-0.4307061904896281	13.36924122248353	0.6799997540848215	-0.44838917057778177	0.16850619626602564
-0.5075965103225141	13.744646939005303	0.6945123954179291	-0.45842039617287145	0.1633332843541037
-0.5977318219793605	14.096499370658435	0.7095053361484891	-0.46968642891047563	0.15736626828619998
-3.2676731937878696	9.605726412719452	0.32677810932721885	-0.2338337239001521	0.01437404965533149
-3.256429234120413	10.042692132374542	0.3752767441205208	-0.26575187897237634	0.01968983913941183
-3.268410707882346	10.416945356274994	0.4120560999004178	-0.28805296883374487	0.023904327201685775
-0.6591870284780542	10.31262568099423	0.5039742270812768	-0.30551654369176845	0.18650742694823028
-0.42285288091859907	11.258976825610697	0.5711058180511445	-0.35958279396427584	0.1886244246157774
-0.42939644071267913	11.215805729165236	0.5681134619471288	-0.3570445211324815	0.18870652851660819
-0.6312573047807166	10.428088654680536	0.513121064879652	-0.3132184535191456	0.18695021675992585
-3.2903234695987535	10.897386429199772	0.4620091168935288	-0.3194225326587809	0.029037492097612305
-2.987291544864133	17.386535233830127	0.8400561876374095	-0.5036153299953208	0.10176727384428187
-4.164359810315925	17.031866286091535	0.8913339000195798	-0.488091702726584	0.09863744269854757
-0.7097934901376413	14.466809880080852	0.7245371416088251	-0.48046033542595235	0.15057971946425341
-0.8575672753041089	14.969271293498517	0.741021331678174	-0.4897998659415036	0.14289756679292248
-0.9532329287786547	15.217415294466539	0.7505860523611634	-0.4957734346698165	0.13805244626048527
-4.1386892518049425	16.602845789463966	0.8793134514792085	-0.48712572590935477	0.09608153363528452
-4.159558946386909	16.976159925336383	0.8896570490345659	-0.48752337124926715	0.09865663055820309
-4.083322820670365	16.225441788462653	0.8644969377959615	-0.48503396855750713	0.09335075810715948
-4.075875945060494	16.183223288394085	0.8627031378651581	-0.48463244538982003	0.09323100078361565
-3.9528003255732322	15.292784673108926	0.8143221276726575	-0.47472143285218127	0.08053790060264901
-3.9992067929440043	15.73055462668215	0.8397066520238459	-0.48108349777808856	0.08752765668857186
-4.068371905853679	16.139351008679608	0.8603277393944322	-0.48398527190287166	0.09276227366073567
-3.903746688804401	14.691009127397303	0.7766684439043872	-0.46282140789315895	0.07129556164093617
-3.86987704440043	14.375574603567006	0.7550875337758471	-0.4549612518502004	0.06727938057501728
-3.9256796422272324	14.820378173973397	0.7851157300109957	-0.4651927053875303	0.07307312564354389
-3.9497350317267026	15.228464150498013	0.810343545606614	-0.4733580586644178	0.0795768135253009
-3.7268568443784513	13.894308007070336	0.7197879023031007	-0.4445281343042604	0.061790636724754634
-3.698215854277132	13.779058127098043	0.7110804366228116	-0.4415914814962298	0.06050728163085542
-3.6779639093146645	13.673870011895303	0.7026156337333286	-0.437932688490397	0.05950136201131458
-3.571181750067259	13.33170586472178	0.6759112892406316	-0.42880331567213237	0.055690061086279954
-3.4835043026903465	12.977876322076302	0.6464099426789086	-0.4154708290352957	0.05331289301443208
-3.404126025364066	12.339701968592273	0.594595400931184	-0.3922685005033162	0.045025712290099884
-3.3488293333994186	11.895449310153229	0.5536971739566914	-0.37028681843391614	0.04085903214757611
-3.300315153385468	11.14083500028607	0.48622566880262796	-0.33404005118453706	0.03174744603603369
-3.9511621749674837	15.271050023970451	0.8130214303242708	-0.47432047415343087	0.08029209507989897
-8.244373317370188	14.628658956740194	3.421356771073487E-5	-2.7203787381804925E-5	-1.9948529919778064E-5
-8.208489142862772	14.204433859089825	3.330817384766504E-5	-2.620412830067789E-5	-1.9889295404910537E-5
-8.193734077492797	13.966873422743047	3.280946432922866E-5	-2.5637055702018158E-5	-1.9874398129441253E-5
-8.232676222944097	14.462837941075223	3.3858330121386146E-5	-2.6819540591392558E-5	-1.9922604913696292E-5
-8.19035693955016	13.837323106092928	3.2543456373424745E-5	-2.531427313364623E-5	-1.988203612772438E-5
-8.113167709168138	13.369167772280294	3.15225695671015E-5	-2.4184977335876655E-5	-1.975067273359548E-5
-8.077142174814208	13.181783020574018	3.1108571715213245E-5	-2.3716214608230537E-5	-1.9690557530683448E-5
-7.967407351985131	12.816549861797377	3.026919398381406E-5	-2.2837385972634128E-5	-1.9476523598872753E-5
-7.4202031915344335	11.241546128091116	2.6532021198803417E-5	-1.8960882282591053E-5	-1.831496755431097E-5
-7.380855782333087	11.139150568907128	2.6278551887780872E-5	-1.8693343091184313E-5	-1.8226579150080132E-5
-7.603903539139292	11.751642921695533	2.774975266402685E-5	-2.0226812954084915E-5	-1.8713302967315635E-5
-7.696154479064555	11.994745340563997	2.833744567322172E-5	-2.0823506528222053E-5	-1.8916862540013785E-5
-7.744684776673163	12.145936214046198	2.8685093769679993E-5	-2.118523147125692E-5	-1.9015163574533828E-5
-7.337783016568444	11.036160898112158	2.60144973221121E-5	-1.842134724727736E-5	-1.8125351565758324E-5
-5.478513842259125	7.328297301269693	1.632746247705892E-5	-8.851754900852682E-6	-1.3660654536649962E-5
-5.496335515484936	7.350666297835906	1.63960599873166E-5	-8.905233689677335E-6	-1.3704105224307242E-5
-5.513292533723025	7.373441024034741	1.6464061436556136E-5	-8.965194234855188E-6	-1.3745005435593071E-5
-5.7782594324877365	7.704138241466704	1.7542580331129793E-5	-9.814083158994777E-6	-1.4439552629657549E-5
-5.226288884072366	6.97442447090005	1.5261072503329114E-5	-7.860937469885831E-6	-1.3029616351286283E-5
-5.1320395346395955	6.880771446866525	1.49257782916632E-5	-7.625792733357831E-6	-1.2790126249904366E-5
-4.981658732436152	6.746084424883188	1.439007517251945E-5	-7.243668702409148E-6	-1.2390033471085688E-5
-4.872230788355059	6.663668971542325	1.401101614686339E-5	-7.014294709916111E-6	-1.2091505386666007E-5
-5.95993806317256	8.088641025459268	1.8509301465710978E-5	-1.0906329515091015E-5	-1.4863183442268354E-5
-6.156106083074739	8.43849134717127	1.9429601944299073E-5	-1.1773471654926894E-5	-1.5331608722832648E-5
-6.3622803987511345	8.893710900037291	2.0573049249173446E-5	-1.300404274507395E-5	-1.581457428563003E-5
-7.037730777065047	10.279206689455364	2.4139751900104503E-5	-1.650106034514298E-5	-1.742694062160047E-5
-6.511291309796823	9.166024915663732	2.129276089410782E-5	-1.3645679534395775E-5	-1.6182476618332487E-5
-6.961309529005052	10.091919377967345	2.368203422080098E-5	-1.603386566878269E-5	-1.7254880872982156E-5
-6.976746835639336	10.11701394282087	2.3748092940821238E-5	-1.6090992648681088E-5	-1.7289804355138634E-5
-11.149672852779776	19.026028297048256	0.18606136708282697	-0.04757257876571044	-0.11149190488660632
-11.177286946315288	19.099277703541333	0.18712662790537068	-0.04938761774178817	-0.11201656573844226
-9.18227086019565	22.941744559833715	0.1773271514898681	-0.13075364129958145	-0.0702206428121088
-8.933979733519063	23.042297787756027	0.17345382692972133	-0.1328255010813214	-0.06412400008715666
-9.497726748011418	22.723004536194928	0.18073979497939216	-0.1258651625136889	-0.07725472291995941
-11.201816179455392	19.362671115833425	0.18859684914290084	-0.05514171601891224	-0.11209174046278622
-11.022193536741858	18.71762456011473	0.18168559012609112	-0.04046793057916429	-0.10921842372150459
-10.948655511422155	18.634752597804788	0.1790380522599152	-0.038175308366458674	-0.10758319263959121
-10.739200803101152	18.414265673982754	0.1719674405851921	-0.03258797938773776	-0.10315455498716741
-10.426129079411938	18.242868662510936	0.16055087719100614	-0.027300751199711586	-0.09580027517642317
-10.351495060601314	18.19934593348884	0.15785125023607283	-0.026098553552067714	-0.09404585757322179
-10.276659955502009	18.164399203559437	0.15516152256051235	-0.02505940122048042	-0.09236723035099517
-10.051706148564318	18.092298620546728	0.1465671610095191	-0.022543211360869723	-0.08671710629197947
-11.220597943108505	19.547650220008503	0.18962235554489507	-0.05912941701122534	-0.1121265874721185
-11.213232813518047	19.613678726955158	0.18967452111279967	-0.06033947409407812	-0.11195495937824983
-11.167862918473158	19.983763373685665	0.19018216199211097	-0.06826558712395839	-0.11052668894584497
-11.119734753615504	20.180895538942224	0.19015818754244473	-0.07201141334897031	-0.10965832150018293
-10.889962382093142	20.81510177874138	0.18902788704612458	-0.0849302903251618	-0.10486192845064021
-10.989883259185685	20.57314650704364	0.1895836873742649	-0.08028874317805682	-0.10668872802866189
-10.670647697607485	21.25443563231954	0.18800886612727863	-0.09408591934652659	-0.10047224303272118
-8.656589193032165	23.077778160673812	0.16758646332353366	-0.13311844464650657	-0.05777840893992264
-8.262164632393056	22.97490850022338	0.1564173692009005	-0.12931869087719242	-0.04783920586779358
-8.093510801985081	22.896766634500132	0.15112196259761337	-0.12692780684342292	-0.043986308801951784
-7.68989912608717	22.564207698669875	0.13583840757728338	-0.11681446951956764	-0.033929563489721815
-10.61906467426591	21.352055718189742	0.18777288398810033	-0.09596187127579571	-0.09961934864252701
-9.936768220586934	22.310409278173573	0.18467693542408403	-0.11675139166636275	-0.08656511534942593
-9.627937960973474	22.62487940796674	0.18230994571735873	-0.1237958755947067	-0.07999375358588663
-9.573169961095976	22.676544366109272	0.18180177626573335	-0.12490943105977703	-0.07890107622319775
-10.134279956953314	22.058148587414195	0.18539804384746006	-0.11098870022162846	-0.09063473146374634
-10.304582249602808	21.836678921374176	0.18646995218440424	-0.10631654143269537	-0.0937855243383203
-10.555587977067566	21.45179651669559	0.18739332666878938	-0.0979185093339678	-0.098588307913108
-9.871150253323467	18.04329134881533	0.13983517231331574	-0.020828032279426083	-0.08249459084500424
-9.4491510421968	17.986087424675254	0.12249864405512462	-0.017429723451549656	-0.07163239917171683
-9.39405468440286	17.97674307009461	0.12027751075916364	-0.017025857892567157	-0.07028497918027887
-9.318824933668623	17.968766098777905	0.11700849670309432	-0.016465753157942728	-0.0683238656443038
-8.866655676614846	17.930756511797174	0.09745928312529498	-0.013439286814048528	-0.05625441897152292
-7.460370084706861	22.326890903804703	0.12671306646742392	-0.11034919967043451	-0.029110147068524547
-7.181921823170052	22.004421546653404	0.11447629910372914	-0.1005735578865225	-0.022652835681431192
-6.980050576019263	21.793148493492453	0.10666517873712639	-0.0948604222255879	-0.018613490212479725
-6.576542696581086	21.409318391621486	0.09182514692355534	-0.08338248225881646	-0.009792508179032645
-8.591810565175942	17.924390418426363	0.08460954514938157	-0.011541107459527362	-0.04863605925886764
-8.160987566235585	17.895824611247768	0.062485441814350826	-0.008435023411987708	-0.03559350356265736
-8.427526747689353	17.911776804777684	0.07633176589835064	-0.010387264121398083	-0.043776004221797685
-8.540982568507179	17.920050757602066	0.08226154021698712	-0.011215358160427432	-0.04724947002289076
-5.864615339578987	20.755750631962357	0.06942729501661063	-0.06480508641643645	0.004851463284261717
-5.543802938210256	20.38074487517408	0.05865264306301961	-0.05400575892496451	0.010950125515075071
-6.504364858334945	21.34437545298176	0.08948150676848424	-0.08167494862567176	-0.0084554099218021
-5.970918121132899	20.87023242852833	0.07284350966878568	-0.06768998843668088	0.0030734734486969452
-5.171797381464162	19.89737251545445	0.04712220237057976	-0.04240605830012255	0.015315274050559966
-5.0245480447987125	19.683822661130662	0.04218560047460616	-0.036686216012765206	0.017262122847210546
-4.900152014728899	19.401774462066626	0.037016038332239265	-0.030927140459156927	0.017147620025200684
-8.045165203849148	17.895237150670994	0.05450670335535576	-0.007319717451071313	-0.030837055687868667
-7.828330068792466	17.887207984644846	0.03862834707887898	-0.005459560063633661	-0.021785330926134768
-7.588389628929521	17.819549385161938	0.0091473395836133	-8.719065227115239E-4	-0.0052105160765392585
-4.683175416995011	18.92056128922509	0.028821471518826684	-0.02176491900709542	0.017841235532901713
-4.557131527726211	18.533459102138394	0.023853530541554403	-0.017029106578245037	0.0162671178902359
-4.377707594286538	17.57417867700677	0.012442530677646297	-0.00699555016692389	0.010209032891621946
-4.375950900357417	17.526057226949376	0.011775187083077884	-0.006490302796274606	0.009755916761604467
-4.484941864981501	18.19838652331461	0.01889826812322152	-0.012063124181969906	0.014441439054823663
-4.372825752777866	17.497105804998277	0.011488951334121143	-0.006344946739451473	0.009511549818271747
-4.260063754969469	16.957122878843833	0.00826069177040538	-0.004155834632669621	0.006734340071474178
-4.2543796491463395	16.88173839584814	0.00775383145908577	-0.003904857267825039	0.006278606768032697
-4.172479120773178	16.325671413989923	0.005712924314741988	-0.002549722651297848	0.004385927976027398
-4.151871519508384	16.155447405066244	0.005058361072122143	-0.0021011308783335145	0.0037733441559603784
-4.144035245207647	16.121454065378032	0.005000853820320172	-0.0020500287771299396	0.0037093034879190825
-4.072421898747817	15.289956430567175	0.0029057741553168014	-7.614200228932236E-4	0.001867414178178644
-4.095328121705499	15.489697359268533	0.0032904307586241986	-0.00100216116908548	0.0021582333387339427
-4.118480058777639	15.68595857984359	0.0038431605899010585	-0.0013017517102760757	0.0026321787097097
-4.140149876500907	16.06180723438685	0.004846428187901881	-0.0019588117751892123	0.003577006176286923
-4.179593610389492	14.862900564725685	0.0019241133056390842	-2.481592165021403E-4	0.0011825047978117364
-4.129583690004605	15.034457843656845	0.0023091817200487056	-4.1773699289332207E-4	0.0014565033546544712
-4.332504046130264	14.727261534199787	0.001019529758007617	-1.8765494054438152E-4	6.495664805459993E-4
-6.864381120883843	17.824925970386563	4.0697791921565786E-5	-3.444361989992963E-5	-1.702259092221085E-5
-7.111456277637915	17.862901719600874	4.089928842574283E-5	-3.454188249628154E-5	-1.7629093217913437E-5
-7.361730330183262	17.815658423143518	4.0890189384207064E-5	-3.441932166851797E-5	-1.8241066012996275E-5
-6.699631952192596	17.790187728061333	4.0534664139575056E-5	-3.435683189881008E-5	-1.6619429649108413E-5
-6.471535900809904	17.65611081898578	4.009026899515405E-5	-3.401670843795994E-5	-1.6064428539163903E-5
-6.01856299486931	16.965651538393175	3.809999186941707E-5	-3.235770385790255E-5	-1.4974083857996535E-5
-6.018217814642384	16.964954947243214	3.8098038806061575E-5	-3.235604764546815E-5	-1.4973252297864462E-5
-6.192614293475787	17.31914560580889	3.909042847563698E-5	-3.3191879829032866E-5	-1.5391994098803793E-5
-6.358826975092747	17.562077889890872	3.979795442750778E-5	-3.378682987783889E-5	-1.5790850263146853E-5
-6.018066056155799	16.964687362149334	3.8097291230482877E-5	-3.235542862187196E-5	-1.4972878603279012E-5
-4.908304538333134	14.969355025422521	3.254203933561033E-5	-2.7793175690931855E-5	-1.2242039182303563E-5
-4.894965705707698	14.956384548239772	3.2502248748130914E-5	-2.7762195015226992E-5	-1.2209230989467011E-5
-5.522668475480044	15.89108446419409	3.51784074580254E-5	-2.9914395580149453E-5	-1.3777025893040001E-5
-5.590293973325887	16.02332329799043	3.5541969308172285E-5	-3.021184842174972E-5	-1.3944340871119961E-5
-5.62503595550961	16.102423683804165	3.575506552021827E-5	-3.0388395027652192E-5	-1.402633455591623E-5
-5.79838945170203	16.47567517825189	3.676897333641549E-5	-3.123622773258312E-5	-1.444787253212617E-5
-5.818300420163335	16.518599132988257	3.688404924705409E-5	-3.133239810605537E-5	-1.4493742675684938E-5
-6.016563718580136	16.961325465432818	3.8088142004191756E-5	-3.234773683219344E-5	-1.4969258576805826E-5
-4.911331118979538	14.97328547513143	3.2553722540154415E-5	-2.7802453489960985E-5	-1.2249751877614445E-5
-5.0735700023776875	15.16993664121582	3.3138709010752426E-5	-2.826236545381653E-5	-1.2656756098718231E-5
-5.223708594183212	15.375437594116095	3.373464089240911E-5	-2.87405219813221E-5	-1.303006594439194E-5
-5.2244114000787105	15.376332166246335	3.373724967350801E-5	-2.8742586650857145E-5	-1.303179943837549E-5
-5.424504479191739	15.698092793846305	3.4647847198679275E-5	-2.947626804249755E-5	-1.35318873591763E-5
-5.22565127061393	15.37825402853767	3.3742657863349655E-5	-2.8746957726239835E-5	-1.303483239120941E-5
-4.7077301313837365	14.774519111724057	3.194594264759356E-5	-2.7327409735354425E-5	-1.1750768833927784E-5
-4.675015183440867	14.74800878513003	3.186620772706616E-5	-2.7264818814698982E-5	-1.167364865459612E-5
-3.7658512309524754	7.028045440845924	1.2404190962295868E-5	-8.229118593908596E-6	-9.215017773437999E-6
