# Supplementary material for: Thyroarytenoid muscle fiber orientation regulates the ability to modulate vocal fold vertical thickness
Source: PLoS One. 2025 Dec 4;20(12):e0337735. doi: 10.1371/journal.pone.0337735 (PMC12677544; doi:10.1371/journal.pone.0337735)
Supplement: S4 Data — (ZIP) [file pone.0337735.s004.zip › Female/contourA10TA1.csv]

% Model	Angle10.mph
% Version	COMSOL 6.1.0.357
% Date	Jan 7 2025, 14:16
% Dimension	2
% Nodes	677
% Expressions	3
% Description	Line
% cpl1x	cpl1y	Displacement magnitude	u	v
-13.17444290806587	39.94315674322471	2.868507637389136E-16	-6.607332889562897E-20	-6.674717207650657E-17
-12.960222175535398	39.983361371660834	2.8709310646816977E-16	-6.618682390272045E-20	-6.674657114774563E-17
-12.557663550476963	39.9444194414246	2.8685513508854547E-16	-6.607846942389699E-20	-6.674544339761055E-17
-12.295013434274637	39.91007450484781	2.8664755962881775E-16	-6.59822582625518E-20	-6.67447074780516E-17
-12.771199519904672	39.98225209153824	2.8708756489674604E-16	-6.618378246352049E-20	-6.674604137340437E-17
-12.196854437814238	39.890291850976084	2.865274004615305E-16	-6.59267798305577E-20	-6.674443236818364E-17
-11.83903471244294	39.73416827035278	2.855726584204953E-16	-6.549152761673911E-20	-6.674343242627144E-17
-11.83454919196266	39.7319164431207	2.8555899120705277E-16	-6.548523066185659E-20	-6.67434198945325E-17
-13.378459401044738	39.840576676748505	2.862248788079804E-16	-6.57857763844214E-20	-6.674774441553914E-17
-14.081829389211773	39.48701231125233	2.840726453833851E-16	-6.479457915106106E-20	-6.674971624283669E-17
-14.091455366444958	39.478691732262995	2.840220894867024E-16	-6.477128410732466E-20	-6.674974319741995E-17
-14.335684817196531	39.132669681909526	2.8191736241154787E-16	-6.380280895343726E-20	-6.675042546779879E-17
-14.358308416646189	39.105402529003705	2.8175180674214864E-16	-6.372656987436523E-20	-6.675048865420476E-17
-14.06390329784523	39.49587429199164	2.8412634048779876E-16	-6.481946552202045E-20	-6.674966600811646E-17
-13.664929711835182	39.75087689897474	2.8568191026239505E-16	-6.553332282054136E-20	-6.674854770250605E-17
-14.400819272467285	39.0250993557956	2.8126341881389826E-16	-6.350234320165139E-20	-6.675060686436566E-17
-14.608096086093008	38.63165734087564	2.788735263627978E-16	-6.240237156369193E-20	-6.675118313668982E-17
-14.69608875380951	38.17187164721082	2.7607667662098097E-16	-6.111972922545143E-20	-6.67514234889299E-17
-14.704809808779903	38.12900484288538	2.758161023562557E-16	-6.099998447636277E-20	-6.675144732429131E-17
-11.830679456258773	39.72945101098895	2.8554396124236238E-16	-6.547835720910538E-20	-6.674340910886412E-17
-11.301478305989114	39.38674536174639	2.834615734230922E-16	-6.452080923676131E-20	-6.674193261720087E-17
-11.016175056807299	39.141220578803896	2.819635938048172E-16	-6.38360567829545E-20	-6.674113885233459E-17
-10.844743907034458	38.971871494835426	2.809372620195501E-16	-6.336286485482073E-20	-6.674066268263149E-17
-14.703115739357767	38.08762112267836	2.7556412507239794E-16	-6.088465588374772E-20	-6.675144200652997E-17
-14.665184357518843	37.55081609911142	2.723125047011814E-16	-5.938663982618868E-20	-6.675132733537028E-17
-14.627641646759875	37.059364087139976	2.6932376190173195E-16	-5.802161737237829E-20	-6.6751215140339E-17
-14.612222601763179	36.97660737525933	2.6882171362153803E-16	-5.779099662188429E-20	-6.675117074991829E-17
-10.248926757653695	38.341193504780605	2.771083306044383E-16	-6.160427392888631E-20	-6.673901009885562E-17
-9.912331042181597	37.81459172579965	2.738977036257981E-16	-6.013691674242743E-20	-6.673808051649793E-17
-9.809547057107494	37.62171625198788	2.72731066258514E-16	-5.959968339100591E-20	-6.673779800962121E-17
-10.64673187070012	38.74258791214268	2.795432407754268E-16	-6.272451580535019E-20	-6.674011477825223E-17
-9.48858618160289	36.69145765435641	2.6708432208747634E-16	-5.700982175353726E-20	-6.673692167038771E-17
-14.423810118021384	36.22227306587261	2.6424738463941896E-16	-5.569633405532173E-20	-6.675063363788017E-17
-14.414950734496156	36.19148920627415	2.64061535592451E-16	-5.561114114865785E-20	-6.675060853404214E-17
-14.485830262125976	36.464347608918885	2.6571346698537535E-16	-5.636889595346818E-20	-6.675081046229756E-17
-14.13670178009059	35.26832504596132	2.584772187260558E-16	-5.3049892279984544E-20	-6.674981968373265E-17
-9.140047996814005	35.00415384913914	2.5687398680063E-16	-5.2328468199095896E-20	-6.67359894220421E-17
-9.086009328532562	34.53098312251316	2.540108297857119E-16	-5.101695307216658E-20	-6.673584855833608E-17
-9.407476788029886	36.421191810066915	2.654499001327869E-16	-5.625999597861343E-20	-6.673670247121573E-17
-9.246749552716217	35.593612830381815	2.6043643946532053E-16	-5.395982221029346E-20	-6.673627155046468E-17
-8.989359107335446	33.59689600732507	2.4836577259876056E-16	-4.8443639633948993E-20	-6.673560427393224E-17
-8.968500059088695	33.443411157370896	2.4743881293612787E-16	-4.8021738778458634E-20	-6.673555055767541E-17
-8.996624010336891	33.65404884224206	2.4871142117788095E-16	-4.860164283171231E-20	-6.6735623330329E-17
-13.798911056412487	34.27253971408058	2.5245825277453955E-16	-5.029833602290488E-20	-6.674886631015817E-17
-13.70362268864402	34.01659054484035	2.5091954188926214E-16	-4.959375284229743E-20	-6.674859871575681E-17
-14.048491738764572	35.019096394043515	2.5697586952285506E-16	-5.2362075843497653E-20	-6.674957082424517E-17
-13.417394405865101	33.23424233035681	2.4619276694860936E-16	-4.7437898925211686E-20	-6.674779550479531E-17
-8.844720216802184	32.57044266052164	2.421869897033231E-16	-4.561974071631907E-20	-6.67352293375754E-17
-8.570476294449893	30.72147489648428	2.3109852217760657E-16	-4.056581025858886E-20	-6.673452170090385E-17
-8.411226862297102	30.07820986660778	2.272208081671613E-16	-3.881493870010352E-20	-6.673410098256202E-17
-8.772423178230015	32.003860930652095	2.38778117302783E-16	-4.407146218453501E-20	-6.673504603685487E-17
-8.728005357889755	31.59612262639564	2.363330072331808E-16	-4.295302348430539E-20	-6.673493312860145E-17
-8.700294971264373	31.40121367922034	2.3515317629573855E-16	-4.241979724851659E-20	-6.673486128128319E-17
-5.531557332942684	20.96953997644227	1.7350960023379106E-16	-1.4377346863306884E-20	-6.672647864786792E-17
-5.427009525472386	21.242312243811483	1.7508238444307331E-16	-1.5105926169028812E-20	-6.672618927943286E-17
-5.854899803418824	20.57130638309323	1.7121003343209174E-16	-1.3316248680205572E-20	-6.672736227614899E-17
-6.0545991133395525	20.421724675892317	1.7034562038638515E-16	-1.2920061323999622E-20	-6.672790568282944E-17
-5.674484475926183	20.74823852684858	1.7222754276255952E-16	-1.3783891314818693E-20	-6.672687236824478E-17
-5.32694315001336	21.47324046054615	1.764261742324983E-16	-1.5730178293359406E-20	-6.672591124974094E-17
-5.315180164652691	21.80064614708065	1.7831834020181168E-16	-1.6610066025649043E-20	-6.672587173511332E-17
-5.315239610958217	21.927734163633616	1.7906105898342315E-16	-1.695495076276535E-20	-6.672586970660498E-17
-5.350668266482917	22.137495322296036	1.8028416238868005E-16	-1.75238191367238E-20	-6.672596337920216E-17
-5.433726218666795	22.603765940122834	1.829990918898109E-16	-1.8779322764402448E-20	-6.672618159718322E-17
-5.626963417233466	22.992394014638567	1.8527009337229905E-16	-1.9824632271148544E-20	-6.672670539922382E-17
-6.296930791053468	20.265168855524802	1.6944582255927135E-16	-1.251195271017078E-20	-6.672855763504707E-17
-6.462948940896917	20.198777783557254	1.690649407851611E-16	-1.2339810329710959E-20	-6.672900703309083E-17
-6.834263159081223	20.11098147703813	1.6855616167113729E-16	-1.212029341502198E-20	-6.672999743640313E-17
-6.8788138499580604	20.10884160683754	1.685444064372618E-16	-1.211609031306756E-20	-6.67301173325399E-17
-7.369605748299344	20.1229514076894	1.6862690620678512E-16	-1.2171738674964324E-20	-6.67314198836061E-17
-7.290450126656008	20.11461507432293	1.6858008650449984E-16	-1.2147047751183183E-20	-6.673121183405314E-17
-7.0289051460111445	20.114888248714465	1.685774187409727E-16	-1.2137731194773163E-20	-6.673051603372472E-17
-8.099104207876303	28.996942234883516	2.2076207268762648E-16	-3.5887637544156545E-20	-6.673327506163829E-17
-8.15070498126804	29.2035730808658	2.2199119485090375E-16	-3.644463801998939E-20	-6.673340948482608E-17
-8.355808324767937	29.893747345738024	2.261211998012544E-16	-3.831618567946557E-20	-6.673395468760876E-17
-7.921321428362544	28.24221711199594	2.162563334231468E-16	-3.384721661952994E-20	-6.673280908051477E-17
-5.731713957908964	23.187461122959608	1.8641354194746088E-16	-2.0345647756114365E-20	-6.672698718040252E-17
-13.008134256011195	32.00942388853293	2.3881748805057483E-16	-4.4076316647572256E-20	-6.67466477730062E-17
-12.95068578427099	31.818116973537904	2.376746470579167E-16	-4.3555227975975124E-20	-6.674648645564568E-17
-13.314648296010738	32.961635456846714	2.4455942653643537E-16	-4.6691225874814714E-20	-6.674750752978061E-17
-12.699636292198232	30.808963560540487	2.316038153190774E-16	-4.079828286567519E-20	-6.674577767286528E-17
-12.470607686155141	29.707619560891636	2.250152257288441E-16	-3.779782787421197E-20	-6.674512755562456E-17
-12.698656054304104	30.80456735528284	2.315775571933947E-16	-4.0786355642520754E-20	-6.67457749013688E-17
-12.344738030856188	29.237051454687176	2.2220880349722287E-16	-3.652631645468959E-20	-6.674477514217586E-17
-12.200354837177862	28.6009148893215	2.1840603708628427E-16	-3.479854612508975E-20	-6.674436948208255E-17
-6.292183606549941	24.100693713257964	1.9175172470193203E-16	-2.2776924275112444E-20	-6.672849531414793E-17
-6.2425339509726525	24.018118545555755	1.9126572129256504E-16	-2.2556378447804465E-20	-6.672836118093512E-17
-6.30204314497932	24.12141143941276	1.9187417342688318E-16	-2.2832830661627325E-20	-6.672852214559091E-17
-6.719214934672854	24.976328726734828	1.9691475932875555E-16	-2.5105310567410876E-20	-6.672963309447502E-17
-6.946082505233461	25.451726261391883	1.9972406472681542E-16	-2.6379946523524366E-20	-6.673024306046497E-17
-5.822524408446318	23.31757127054052	1.871639398925291E-16	-2.0688441125941807E-20	-6.672722929215236E-17
-7.831310428230173	20.27209620881387	1.6949253212604883E-16	-1.2584779658273021E-20	-6.673264416153359E-17
-8.016126539335897	20.33597009423546	1.6986560607931803E-16	-1.2758404558677243E-20	-6.673312991685027E-17
-8.24563275354757	20.47485969782366	1.7065362541235107E-16	-1.3131094361908407E-20	-6.673373296545604E-17
-8.482902806015549	20.6064476841697	1.7142524601655422E-16	-1.3488680290432778E-20	-6.673436286630319E-17
-7.226961380997089	26.041292685288354	2.0321774028446363E-16	-2.7945321297214257E-20	-6.673098547534492E-17
-7.429909730247111	26.557221928939185	2.062455336442664E-16	-2.9316912768486E-20	-6.673151830482527E-17
-7.588591037603218	27.0808763927336	2.0937519812823644E-16	-3.072504227022177E-20	-6.673193635563545E-17
-7.863453876347896	28.01287551057215	2.1490359758485875E-16	-3.3232166184800784E-20	-6.673265886277392E-17
-7.77407433575083	27.709357526334035	2.1309540178410098E-16	-3.241937482207949E-20	-6.673242622794683E-17
-11.095419583753593	24.002887368594862	1.911850381572285E-16	-2.2494803533880515E-20	-6.674128461394167E-17
-11.133073986582929	24.11042016799119	1.918185439075958E-16	-2.2780436769327475E-20	-6.674138753169088E-17
-11.150271886515071	24.17283860224189	1.9218476518336875E-16	-2.294663203074533E-20	-6.674143508147823E-17
-11.359915588747498	24.938145086996936	1.966859467501235E-16	-2.497812588637825E-20	-6.674201601856473E-17
-11.453664593764737	25.297012828280756	1.9880040971755905E-16	-2.5934426799334994E-20	-6.674227617096513E-17
-11.24027302449863	24.515080634230806	1.941965598623922E-16	-2.3853295725520757E-20	-6.674168539454244E-17
-11.322946017415118	24.800112745163535	1.9587413980347812E-16	-2.4612449589564133E-20	-6.674191356342313E-17
-11.458727381180385	25.319434483475824	1.9893257209810327E-16	-2.599373406001459E-20	-6.674229031954159E-17
-11.464537797183144	25.338970387555264	1.9904726784133994E-16	-2.604581145078487E-20	-6.674230636901678E-17
-11.569196871735537	25.76121890789718	2.015470587387095E-16	-2.7169725788941063E-20	-6.674259838772852E-17
-11.6633070777599	26.1720578259513	2.040028850843777E-16	-2.8276272103403144E-20	-6.674286293644935E-17
-11.833764430182397	26.83587126363891	2.0790933731642142E-16	-3.0053091378097576E-20	-6.6743337308135E-17
-11.862057598807612	26.963505046571935	2.0866822044361622E-16	-3.0394003567356843E-20	-6.674341656391507E-17
-12.078087822074078	28.032468436132604	2.1504707175059535E-16	-3.327285932264654E-20	-6.67440266698606E-17
-11.88110893277426	27.05481684639802	2.092035323540505E-16	-3.063669487976025E-20	-6.674347014846943E-17
-10.941911285330256	23.580623184081325	1.8871730637964094E-16	-2.1376641848660726E-20	-6.674086740605788E-17
-10.839436808390818	23.313060208466673	1.8715082572891664E-16	-2.0673402062640475E-20	-6.674058998024637E-17
-10.739067093635805	23.061302474143833	1.8567857809467801E-16	-2.0004691133187035E-20	-6.674031912247302E-17
-9.471816627044047	21.34230345888027	1.7566832112112035E-16	-1.5455243447754173E-20	-6.673696315601092E-17
-9.951571716408075	21.806360992359135	1.7838421186171044E-16	-1.669363321225906E-20	-6.673822969345211E-17
-10.43754130166285	22.487163924914277	1.8231964289226576E-16	-1.8489993857255044E-20	-6.673951288363705E-17
-10.367961436850804	22.34988690199558	1.8152234870859766E-16	-1.8129281907593406E-20	-6.673932707817732E-17
-10.316760015579995	22.28288259867231	1.8113402596557286E-16	-1.7953824680621393E-20	-6.673919278450434E-17
-9.288476953705402	21.156736757069627	1.7460359355352853E-16	-1.4967792711168698E-20	-6.673648416334897E-17
-8.920650274480796	20.917705687899243	1.7321713340103166E-16	-1.432658372333157E-20	-6.673551802841058E-17
-8.51657021391493	16.03357904344795	2.8257373808739166E-20	-1.6003394465406505E-20	-1.741870916170968E-20
-8.266698499593367	16.013390172186597	2.830992579106308E-20	-1.6000614490684554E-20	-1.7315691056208174E-20
-8.0562389112096	15.989342639268678	2.834514018087472E-20	-1.5995776305886803E-20	-1.7229040009521735E-20
-7.686675290317421	15.957030610636405	2.8422983112413624E-20	-1.5990665582721204E-20	-1.7075623128153108E-20
-8.746279057818878	15.988281981459258	2.8147902801112503E-20	-1.5980274363611565E-20	-1.751270817710023E-20
-8.970450287689857	15.938254553097185	2.8040897191453756E-20	-1.595524592674677E-20	-1.7604330778475527E-20
-9.186062455068521	15.786547473493387	2.783776474743335E-20	-1.5889631138796547E-20	-1.7691809235367778E-20
-9.971193094306008	14.974754846084949	2.6912466047209915E-20	-1.5546987996916865E-20	-1.8005138804692666E-20
-9.923312943252988	15.039290823300568	2.6980488052384544E-20	-1.5573793282305167E-20	-1.7986292908425867E-20
-9.772769833038687	15.227535971668214	2.718303637910429E-20	-1.5652314455403276E-20	-1.7926682452878855E-20
-10.151226889300128	14.742570887399712	2.6675699872499357E-20	-1.5451136142333733E-20	-1.8075382506394113E-20
-10.263669191686583	14.533945460902896	2.647440322336925E-20	-1.5366247664785155E-20	-1.8118496258479224E-20
-10.338792965066176	14.402943851689207	2.635173994051354E-20	-1.5313581181477782E-20	-1.814698578242129E-20
-10.39951398580999	14.232596487589566	2.6198475224723675E-20	-1.5245175213967608E-20	-1.817010302315359E-20
-9.651563148185085	15.369018904321013	2.733717114188532E-20	-1.5711490614373988E-20	-1.787903572103867E-20
-9.610243214520445	15.408630480720372	2.738178732327388E-20	-1.5728261092220576E-20	-1.7862486184228432E-20
-9.355948527585717	15.657450364369083	2.7676172159792795E-20	-1.583392029845794E-20	-1.7760842724197467E-20
-7.582691981937091	15.933264407606897	2.842919645934245E-20	-1.598325999727079E-20	-1.7032330246336187E-20
-7.112624841227181	15.62099342018226	2.8254161067814727E-20	-1.5866127860905247E-20	-1.683492286556266E-20
-6.881867897293005	15.366468772252109	2.806543790636947E-20	-1.576685150743274E-20	-1.673716317179454E-20
-7.211113655713502	15.719878283891182	2.832648658742088E-20	-1.5904311904204128E-20	-1.6876419063245503E-20
-6.717869382857944	15.056237286327317	2.7794614622139394E-20	-1.5643527954348926E-20	-1.6666611447475766E-20
-6.607244504890614	14.853200340811474	2.7625031412365367E-20	-1.5564364120719007E-20	-1.662054302924907E-20
-6.552226585395356	14.490750358383536	2.727247383990264E-20	-1.5417994623801314E-20	-1.6596408991546025E-20
-6.493787224369594	14.259604808150158	2.7065558839355018E-20	-1.5327185662534525E-20	-1.6572527529711187E-20
-6.43325049352262	13.662200987957576	2.6487490266703097E-20	-1.5085984181426684E-20	-1.654365501285561E-20
-6.41499752094985	13.47437536220453	2.631723294806305E-20	-1.5012448413115214E-20	-1.6536269184938224E-20
-6.387853419579772	12.789972379643046	2.5665957422244552E-20	-1.4735201844814265E-20	-1.6519015643816104E-20
-10.456554713262712	13.976570385418363	2.5979067038998553E-20	-1.514267279594835E-20	-1.8191306217953933E-20
-10.460504525913167	13.743612050954287	2.578954689807738E-20	-1.5050241732042376E-20	-1.8191204501252584E-20
-10.43567643329602	14.11277918523502	2.6094644793613754E-20	-1.519775181761523E-20	-1.818302457883454E-20
-6.386459979093452	12.69724417228317	2.558359754447707E-20	-1.469912267644524E-20	-1.6518243094091852E-20
-6.395644771263177	12.555427517851564	2.5453332779771295E-20	-1.4642149465290993E-20	-1.6520452815366946E-20
-6.4372672447402195	12.008861096898956	2.4947425616764854E-20	-1.4420366220177532E-20	-1.653316824103673E-20
-6.497009900884745	11.667987645737622	2.4622304591566706E-20	-1.4277253437228876E-20	-1.6553217744051047E-20
-6.556920262455058	11.305444943796042	2.4306302326488474E-20	-1.4133196716911498E-20	-1.657466050385152E-20
-6.68146577838972	10.655308411578233	2.3735343976035942E-20	-1.386120656583402E-20	-1.6616563822876264E-20
-6.78393126347984	10.244290071559956	2.3381352074642922E-20	-1.3683778065603893E-20	-1.6652651880408454E-20
-6.6290935651159755	10.949007459555244	2.3994836742704625E-20	-1.398437366658242E-20	-1.659831884908694E-20
-6.8473974745647155	10.057920097476195	2.3229540425287342E-20	-1.3606030743306373E-20	-1.6677637626385672E-20
-7.405046930016831	8.429051296024019	2.2055576321729682E-20	-1.289694452833214E-20	-1.689685923684041E-20
-7.412200733634791	8.399984117014895	2.203644276750306E-20	-1.2883934843590417E-20	-1.6899563771019782E-20
-7.421796519639031	8.373596652831079	2.201989463224121E-20	-1.287166956159497E-20	-1.6903405557812914E-20
-7.6245049310669515	7.798152050005788	2.1684115832149353E-20	-1.2608930580546491E-20	-1.6986699834927444E-20
-7.5805121822930595	7.910293384750007	2.174573998923306E-20	-1.2659558796536446E-20	-1.6968376807498704E-20
-7.501908913596166	8.09279067771438	2.1849254201248078E-20	-1.2744554388183975E-20	-1.693530509556912E-20
-7.739502332512991	7.591719065788961	2.1580694637863617E-20	-1.2512428815406534E-20	-1.7037419444326096E-20
-7.8847997351133605	7.451595991242256	2.1527088793807716E-20	-1.2446670300658426E-20	-1.710414669588528E-20
-7.676407910866667	7.714521694434641	2.1643465250302683E-20	-1.2570012849023516E-20	-1.700956084574617E-20
-7.092653583308931	9.299169047122376	2.265185552241249E-20	-1.3281687598052637E-20	-1.6772338204034818E-20
-7.157733819727116	9.09628579445178	2.2499970341236522E-20	-1.3192389332336807E-20	-1.6797876385343455E-20
-6.993538578025168	9.575462324912435	2.2852077697442117E-20	-1.3400190047356702E-20	-1.6733603155307382E-20
-6.895778115357702	9.900410308161158	2.310937544405932E-20	-1.3540607982052092E-20	-1.6696039574417466E-20
-7.2933482934575915	8.75037620896634	2.226339260124527E-20	-1.3040229682969284E-20	-1.685302039431834E-20
-7.234420758594862	8.926496665648376	2.2381269526220403E-20	-1.3115804928000624E-20	-1.682952588175381E-20
-8.225885333227685	7.342901902359795	2.1535980039444164E-20	-1.2399032620480008E-20	-1.7264282472283192E-20
-8.236373854049724	7.343009111565974	2.1538233323059672E-20	-1.2399214833131932E-20	-1.7269274140825805E-20
-8.530594539609023	7.303148880677009	2.158173410563391E-20	-1.2384982380632238E-20	-1.7405246462522997E-20
-8.165547009442813	7.3578145528349275	2.1531904014954634E-20	-1.2405472002581353E-20	-1.723580820348977E-20
-8.564700511421668	7.306150044294393	2.1590853611842652E-20	-1.238722786550292E-20	-1.7421179294630514E-20
-8.611923429585666	7.329416666724217	2.1611779194293472E-20	-1.2398646376260865E-20	-1.744252653496933E-20
-9.020216463603798	7.600166307473682	2.1824761899839816E-20	-1.2530240844101887E-20	-1.7624248387616696E-20
-9.03637818469662	7.618837639342621	2.183700459365976E-20	-1.2539317818706458E-20	-1.7631221898168335E-20
-9.212996675330137	7.81749482447683	2.1965752754217028E-20	-1.2635002269212124E-20	-1.770616633781592E-20
-9.245829441114997	7.861879805782354	2.1992948317823858E-20	-1.2655937841098351E-20	-1.771949888624961E-20
-8.987356093103259	7.572791242919949	2.1804883266759786E-20	-1.2516866511720452E-20	-1.7609704494348504E-20
-8.807668646708661	7.421252885339838	2.1697618863292944E-20	-1.2444741661859968E-20	-1.7530756323913586E-20
-9.359903457853354	8.04158185649978	2.2097022967228336E-20	-1.273953267509482E-20	-1.7763992186049498E-20
-7.915963885514201	7.416843590924212	2.1513732186493028E-20	-1.243103917800142E-20	-1.7118285143102258E-20
-13.446641917549464	29.504735031778765	1.804497753787786E-16	-1.283675879928289E-17	-1.2183170797801753E-16
-13.31035736551715	29.490828283789533	1.789175713410205E-16	-1.4302548761052887E-17	-1.213195961883452E-16
-13.224838540734716	29.439520921664442	1.7767729819498156E-16	-1.535430360926681E-17	-1.2040318725185482E-16
-13.593416827826	29.521521045985132	1.8225473780514672E-16	-1.1201699662273044E-17	-1.2252069985763798E-16
-13.745828677994982	29.49823664762073	1.8369999685664706E-16	-9.702042974116767E-18	-1.2256396576989693E-16
-13.86816784993091	29.46471861517236	1.8491079423818138E-16	-8.475478377126053E-18	-1.2257751568670353E-16
-14.30785626955209	29.31719643409113	1.8876319262695247E-16	-4.597057302224337E-18	-1.2197151322972788E-16
-14.102683706210716	29.389371044146117	1.869639610447597E-16	-6.403457096174252E-18	-1.2228863732991857E-16
-13.940146842573766	29.442045794208823	1.8559870669162863E-16	-7.820042354646265E-18	-1.2254812237006034E-16
-14.338532292243409	29.306464423392864	1.8903332606307138E-16	-4.361478363687263E-18	-1.2190468476869924E-16
-13.075731796836802	28.898237603063862	1.6595174654388663E-16	-1.486355029271237E-17	-1.1157100016426658E-16
-13.060688821011178	29.115099776574503	1.7037907907157785E-16	-1.6109565624546478E-17	-1.149435089663403E-16
-13.071149205421719	29.224779124557728	1.7291880436324698E-16	-1.6607867429516864E-17	-1.1682013120060761E-16
-13.05126674147483	29.162238991325502	1.7171033621487606E-16	-1.6648042389407042E-17	-1.158394914141896E-16
-13.114049347313092	28.778003670178123	1.6242047636795691E-16	-1.3198827978363603E-17	-1.0923523186435183E-16
-15.123531503383438	28.68380688659017	1.9597296332493745E-16	8.367773015242502E-19	-1.188204165160338E-16
-15.120365763830009	28.687201553165067	1.9593290829873136E-16	8.084738614217264E-19	-1.1883034063889395E-16
-14.959007661603835	28.847954319669356	1.9439550532272855E-16	-2.378098153197731E-19	-1.1949874167008312E-16
-14.755661264084218	29.046595901853035	1.9247809408712478E-16	-1.561398044816675E-18	-1.203366765353684E-16
-14.763862069959831	29.042141861783172	1.925472714468214E-16	-1.5067763093973493E-18	-1.2030772900625455E-16
-15.126896078051582	28.680440857325806	1.9601254144247606E-16	8.714725745651822E-19	-1.188100364999968E-16
-15.639683715519372	28.156523638835083	2.0200632535876358E-16	5.405621268976705E-18	-1.174318600488047E-16
-15.565674756309049	28.23888409976909	2.012034745623383E-16	4.529183764400579E-18	-1.1760963956348209E-16
-15.997556731796527	27.782681596354678	2.0564456963569779E-16	9.364752986188932E-18	-1.1655687250708876E-16
-16.122982823557255	27.64891283072557	2.0650785694517272E-16	1.1456869815548688E-17	-1.1600539057541578E-16
-16.377973583126817	27.352884220687287	2.0868670156232475E-16	1.5141111563201092E-17	-1.1485403843641576E-16
-16.69137525915565	27.055097404968777	2.1054340851546006E-16	1.9185978329382946E-17	-1.1420588276844536E-16
-16.77861127391209	26.957994646965222	2.1112344303824548E-16	2.055327356267491E-17	-1.1395282321042515E-16
-17.20671943406671	26.19057808793621	2.1624514135028715E-16	2.993414653910384E-17	-1.106110801115022E-16
-17.104777983312246	26.44452275263879	2.1470646252458834E-16	2.714838482571929E-17	-1.121253413935459E-16
-16.922670118829657	26.77384140021178	2.125072773710108E-16	2.2987876692259236E-17	-1.1348563996812728E-16
-17.315927891423346	25.89385803336739	2.1729805742860159E-16	3.303124355689643E-17	-1.0847847772308286E-16
-17.403255457620034	25.546148258501276	2.1875885018555082E-16	3.624309296855426E-17	-1.0573750456229746E-16
-17.5135968372217	24.804997520793005	2.2163922873413525E-16	4.209993633384762E-17	-9.897987388204374E-17
-17.442773825938687	25.33859959175219	2.1972008077893865E-16	3.800957024992665E-17	-1.0379708408358678E-16
-17.518379135387697	24.742724395422073	2.2185024804111874E-16	4.2522916640943636E-17	-9.837505706255144E-17
-17.516096412048203	24.720061446661866	2.2185540168983352E-16	4.272773512497469E-17	-9.812177381208502E-17
-17.49382834320001	24.170957898721312	2.2140890163055095E-16	4.730453129961368E-17	-9.208619928283853E-17
-17.481101134226495	23.86698615058026	2.1980432692939556E-16	5.1000975836400085E-17	-8.86316717739705E-17
-17.455148361395818	23.618231829484092	2.1832768656786003E-16	5.3832047560153533E-17	-8.570769331208349E-17
-17.434317416262346	23.408121803377647	2.17575075124884E-16	5.684020947100923E-17	-8.363711889418348E-17
-17.285994979311177	22.83219362937821	2.1373621886556289E-16	6.497077161829687E-17	-7.59183272018372E-17
-17.410338173911896	23.201330336846194	2.1621820917400812E-16	5.955123302040458E-17	-8.131574896174228E-17
-17.244148412785737	22.743402410773164	2.1284061763841695E-16	6.63052078993383E-17	-7.437838170020714E-17
-17.072313355120208	22.40634900942296	2.0985822692045638E-16	7.208475317883251E-17	-6.827566910736736E-17
-16.836226964778668	22.047682619612473	2.0373684776651058E-16	7.855856642092153E-17	-5.938098138605484E-17
-17.064271717055455	22.394258350963856	2.0965518582659064E-16	7.230684672616206E-17	-6.798448394708562E-17
-17.07049245181003	22.403253155068775	2.098048314590688E-16	7.214286525758145E-17	-6.820577666501867E-17
-16.748707828536062	21.91912429134831	2.0170334386971144E-16	8.057042218812641E-17	-5.639518023059615E-17
-16.5971663190245	21.70406269397529	1.9722969201028965E-16	8.452022024781964E-17	-5.08762980685043E-17
-16.328218483800708	21.417092727506656	1.9046092313034695E-16	8.986005210394285E-17	-4.2484316603417785E-17
-16.05896695580733	21.10467189310427	1.8328682400219538E-16	9.640221495265404E-17	-3.3158619042825675E-17
-16.295575477332605	21.376948260999463	1.8955360696599933E-16	9.066217376311449E-17	-4.137076875074558E-17
-15.961037115993427	20.982143746956424	1.815313437607855E-16	9.902984055442094E-17	-2.9816887103350244E-17
-15.814984160525285	20.79542117944036	1.7861019597650586E-16	1.0286043625120085E-16	-2.510814445746864E-17
-15.18371290180915	20.095756208211508	1.7106849165310606E-16	1.151499437120694E-16	-7.103405891446048E-18
-15.285754203947246	20.196281188654876	1.7224329790979247E-16	1.1369402700947852E-16	-9.930300083294205E-18
-15.656762506375058	20.61915585331431	1.7639040133183773E-16	1.0624782434543078E-16	-2.0409848866629157E-17
-15.515656623503844	20.440398868950126	1.7470440787995116E-16	1.0931427931558151E-16	-1.584081042661246E-17
-13.723403852296435	19.9881033898131	1.4130750247694789E-16	1.187331388296068E-16	2.280334835939949E-17
-13.717709947094287	19.98005958982628	1.4124389270274442E-16	1.1870344060976375E-16	2.2827473546713458E-17
-16.31593286360919	21.399795801508002	1.901100425110589E-16	9.019326074357511E-17	-4.2056255027554575E-17
-13.704950858583006	19.962723466847915	1.412015985432184E-16	1.1872875006186746E-16	2.293995693352073E-17
-13.570465095922138	19.788903358176544	1.4027105272889987E-16	1.1879539542072508E-16	2.418292289956587E-17
-13.507249869801308	19.71676950203144	1.4011205515960865E-16	1.1894549522584463E-16	2.4402110136256926E-17
-13.413701907158543	19.59158353575588	1.4036522437522416E-16	1.197827473407499E-16	2.5334441941720664E-17
-15.03443229828415	19.918266439349402	1.7142243648560552E-16	1.1817451820649866E-16	-2.962708550617418E-18
-14.614077207637672	19.48872264152636	1.7113103860686567E-16	1.2514470185498905E-16	7.8669891895355E-18
-14.606855547730422	19.481464964766108	1.7112471926396943E-16	1.252686005608565E-16	8.05723903660387E-18
-14.900608337102863	19.76504075339952	1.7149375699187055E-16	1.210128117982202E-16	8.076245324274362E-19
-13.280936375494015	19.403768515100243	1.413681195852203E-16	1.2099299111560152E-16	2.707204709956214E-17
-13.216103036711377	19.29696401557235	1.4241578554297732E-16	1.2168411322034176E-16	2.802639373802642E-17
-13.087362512424903	19.056838419040982	1.4449945442382746E-16	1.232604285625901E-16	3.035993220661017E-17
-13.060659583782007	18.99525654666471	1.4507889759933779E-16	1.2358720627200936E-16	3.085074285348509E-17
-14.603189939641114	19.477474020545454	1.7112631730984858E-16	1.2532762605637406E-16	8.142098921184786E-18
-14.589702477346874	19.462524886199407	1.7116424224005818E-16	1.255047515248167E-16	8.438222802646993E-18
-14.39644015113063	19.23195161626903	1.7148274213479384E-16	1.275739558473827E-16	1.2401764940827477E-17
-14.09884725034945	18.822702605238405	1.726656121903363E-16	1.3093197516169812E-16	1.708772499784478E-17
-14.13137539791961	18.875985595042422	1.724125947705826E-16	1.305190118466988E-16	1.6569901081965912E-17
-14.34203709633043	19.16837178136262	1.7111902348230213E-16	1.2796116068843573E-16	1.322222224809381E-17
-14.041848236766368	18.737891023666094	1.7312263473712045E-16	1.315137229041688E-16	1.822388284141824E-17
-13.875545407469001	18.447197888034275	1.7504632403375E-16	1.3315133273239676E-16	2.110762708669972E-17
-13.661967339301752	18.11681828924012	1.7663567741653231E-16	1.3450433754758505E-16	2.508261024260795E-17
-13.047126507172802	18.960140681902818	1.4543825758547566E-16	1.2381472014716454E-16	3.100023486515457E-17
-12.945803959879562	18.513682565110283	1.5194316749123584E-16	1.2695352476031448E-16	3.134399772501847E-17
-12.812624226982841	18.18858470018433	1.5545274556111527E-16	1.2872345772974912E-16	3.158675289149577E-17
-12.781174451604585	18.063530917063428	1.5702597368212413E-16	1.2932234557867222E-16	3.140850233236152E-17
-13.634991871570147	18.07093802144159	1.770328712561299E-16	1.346822593942533E-16	2.553461045905605E-17
-13.330209056462598	17.575650388113353	1.7767453322201038E-16	1.3232717280336754E-16	3.140722319757108E-17
-13.225340083208286	17.42767523420172	1.7634832225654202E-16	1.3019339487652659E-16	3.268818924674444E-17
-12.979879279380384	17.09651790798034	1.7140227440104643E-16	1.238086223021268E-16	3.442096232980013E-17
-13.61426764109302	18.036442081466518	1.7717248968672842E-16	1.3459491436465255E-16	2.598221295603944E-17
-12.291434813098721	17.276373009499068	1.496509698903671E-16	1.2136089174767598E-16	2.384438717543404E-17
-12.098391923281483	16.99908162481341	1.4291126151711995E-16	1.1536264014457672E-16	2.008011913256712E-17
-12.725076640181813	17.945497977923644	1.5736666279026886E-16	1.2910045782613012E-16	3.0764126940112736E-17
-12.485042353245316	17.561701900479097	1.547488123969446E-16	1.2609829951124355E-16	2.756519864477496E-17
-11.887348847397963	16.672782974089348	1.322234945348402E-16	1.0593333903174541E-16	1.5201445976916478E-17
-11.768355882494667	16.49702330498735	1.2541534193038605E-16	1.0015789653097136E-16	1.205784336854935E-17
-11.522600926859113	16.107999534360886	1.0832218547051335E-16	8.570007268252109E-17	4.542657597545447E-18
-11.434936766903489	15.970664054670568	1.0189598838330268E-16	8.002905064075113E-17	2.2055342075579885E-18
-12.862277488663846	16.89897354215124	1.677024255461294E-16	1.1902660819732662E-16	3.5028741364022804E-17
-12.734672760772554	16.6818355508951	1.6238166085742935E-16	1.1279800996171633E-16	3.476557569029338E-17
-12.469677769829701	16.34878705764234	1.501489791719433E-16	1.0115975278082167E-16	3.306426673822378E-17
-12.461994141258929	16.33818244022225	1.4973817492963533E-16	1.007725793877147E-16	3.299850151366869E-17
-12.226675185132692	15.990452186356109	1.3423742849280142E-16	8.618053742701282E-17	2.947751174723968E-17
-12.080936226665209	15.718414317823207	1.2184640338635613E-16	7.387639224112949E-17	2.6949000953433776E-17
-12.450538527121873	16.322601777528064	1.4900771457578482E-16	1.0010453131431225E-16	3.283123420096384E-17
-12.008867070719528	15.592861756320444	1.1588628462382115E-16	6.851826991545545E-17	2.5622489042083836E-17
-11.19069808711283	15.520329227279333	7.954740161002973E-17	5.949393417125762E-17	-3.914173840087445E-18
-11.146970368731676	15.42694878142596	7.549194117825781E-17	5.56476577180907E-17	-4.7263756558247825E-18
-10.937736437658009	14.895631401705439	5.191207171656008E-17	3.2969276857666886E-17	-8.291133506363509E-18
-10.928776726330025	14.87156595288738	5.0918059849590087E-17	3.201221856384138E-17	-8.350770260548443E-18
-11.83093936945443	15.245165931433922	9.941664093997173E-17	5.3577567878642215E-17	2.1564165413403397E-17
-11.703072752385609	14.917755171019206	8.509350360358184E-17	3.891849749966403E-17	1.9490134736401987E-17
-11.856362042427943	15.297942322795935	1.0187029571903257E-16	5.588404542900764E-17	2.208316255916012E-17
-11.67571108041057	14.849169520612739	8.193023711306609E-17	3.616982020981253E-17	1.8718334283178658E-17
-11.558257545123485	14.564369869421775	6.941584339291156E-17	2.4987343823683397E-17	1.4952218793682756E-17
-11.45998891212474	14.297194509232412	5.785476546607745E-17	1.5801536299685473E-17	1.2128961881138741E-17
-11.428804950796245	14.229234004738167	5.463999680121391E-17	1.3587298725960398E-17	1.1323492098777111E-17
-10.920238380486014	14.843416980632442	4.982109335653888E-17	3.1017510617407924E-17	-8.2100440599795E-18
-10.651789131467556	14.11260541515777	1.8999206795220304E-17	7.506711350688605E-18	-4.592052349047797E-18
-10.750914862739174	14.362412427115729	2.943499450564362E-17	1.4553720287129604E-17	-6.076312153025867E-18
-10.80786906262887	14.487828942471026	3.4680712016515667E-17	1.7794580467915268E-17	-6.825814979275844E-18
-11.259378433955037	13.448584575004997	2.8688299424628924E-17	8.518771338786765E-19	5.490677853986003E-18
-11.327413474968726	13.824772876523934	4.063268759316005E-17	4.880896653905625E-18	7.98706713954025E-18
-11.405865306007007	14.137063757486185	5.084878617881742E-17	1.0900918625068377E-17	1.0706931680748837E-17
-11.25180092149329	13.41559256355217	2.7508478411846544E-17	4.197250201289484E-19	5.189704348017511E-18
-10.558868481333105	13.91216422126957	8.882422679044047E-18	3.1168556646581126E-18	-2.0690731518522985E-18
-10.5926451501856	13.981669362566041	1.3066035510559153E-17	4.832402446394555E-18	-3.3001658820461425E-18
-11.247040779589305	13.379628786121849	2.6498837871686566E-17	3.2605471670565155E-19	5.0307389308563285E-18
-11.165274600466724	12.988620798260765	1.88896756095896E-17	-4.1813182827415923E-19	2.9868878962432995E-18
-11.097330053323814	12.580936310314577	1.4295607704955164E-17	-6.362952139628726E-19	9.970587761846117E-19
-11.096818195980095	12.561338905231516	1.4213795459022333E-17	-6.556531042333955E-19	8.931423372485433E-19
-11.096050568027742	12.545804815190527	1.4160783869492008E-17	-6.671640468584391E-19	8.663376095590244E-19
-11.086743495229108	12.082772309014002	1.2516897935182704E-17	-1.586610248070866E-18	-2.0784770337739977E-19
-11.056586496952555	11.873435756879385	1.0965097691213921E-17	-1.5658943955134058E-18	-1.7604989723589922E-19
-10.88734935519765	10.821758127609627	6.391533016900374E-18	-2.451985231122186E-18	-7.365163413235787E-19
-10.914018229749441	10.916969792681556	6.8092374552982486E-18	-2.3685566140462057E-18	-7.235827202197942E-19
-10.992846698780873	11.239384173081298	8.659304317716638E-18	-2.4181040199244566E-18	-9.81526825970381E-19
-11.015430104537916	11.368444482013418	9.025806565641832E-18	-2.283355133194945E-18	-1.0028224724935933E-18
-11.040793440304332	11.601305467410615	1.001294903297511E-17	-2.258524616525334E-18	-8.504197591237318E-19
-10.852792143901496	10.649475182364654	5.749301469025635E-18	-2.4735119760892168E-18	-7.805698384900792E-19
-10.82268237901346	10.507062683946822	5.2975038117371425E-18	-2.4417796805454417E-18	-8.317752550945019E-19
-10.799649030697061	10.417097170439254	4.871674982823979E-18	-2.3608548088674855E-18	-8.149110945942099E-19
-10.737706088490452	10.19594415108152	4.1176386849518574E-18	-2.147752282169412E-18	-9.33771390911342E-19
-10.645532551324377	9.838584274836666	2.9564722473781307E-18	-1.8077681426685877E-18	-8.331011413117302E-19
-10.66294728996067	9.897493804937323	3.00828407545033E-18	-1.823729412118653E-18	-8.234237898622736E-19
-10.669096737425624	9.919157020329632	3.064703867251584E-18	-1.842199301304773E-18	-8.288168337184999E-19
-9.701099101698333	7.952659472631748	1.988311481081164E-17	-5.206289862070852E-18	-3.1515614606865927E-18
-9.807114167417021	8.0255306659574	1.749453216634583E-17	-5.167154287461616E-18	-3.603795197203561E-18
-9.580409858346846	7.886678629862842	2.2823857541767167E-17	-4.191064883768443E-18	-2.661822929107007E-18
-9.515460207986955	7.83826116776429	2.527548180812117E-17	-4.29085319678017E-18	-1.7845928943598553E-18
-9.39319704575132	7.976802644466628	7.821788632072299E-18	-1.2333672685110116E-18	-3.0230751760430246E-19
-9.482695440722992	7.888526773755937	2.1561904621028012E-17	-3.671984128261326E-18	-1.8735694734487027E-18
-9.89150512481135	8.061589029817508	1.7451632061847327E-17	-5.171873199987521E-18	-3.83665253547056E-18
-9.958128539012591	8.13643264909581	1.4372759480243184E-17	-4.392941780084463E-18	-3.8491593198068005E-18
-10.105799244152566	8.216749786030329	1.0991862645521938E-17	-3.950966350547886E-18	-3.76963458405409E-18
-10.117739578629418	8.225459503853283	1.0639984236285195E-17	-3.8658999232854744E-18	-3.7428162059331E-18
-10.321566484096682	8.759091610334712	1.839892120064426E-18	-1.1427144982805116E-18	-1.3844881284567377E-18
-10.401050228883886	8.997560402359396	2.020078179413887E-18	-1.4507998595183306E-18	-1.030171424943548E-18
-10.48013283812264	9.273283943313945	2.3254073647264688E-18	-1.599694592129409E-18	-8.506004245099262E-19
-10.484221130661814	9.285169676528664	2.360120524020304E-18	-1.6228647234507009E-18	-8.399864279596005E-19
-10.493978900489525	9.319953418773046	2.4052054146108893E-18	-1.6333348098704449E-18	-8.361340022679711E-19
-10.569396367691512	9.576372765498544	2.672701454882304E-18	-1.623685789303321E-18	-8.481795839052661E-19
-10.30367410666004	8.700079882566374	1.857690830967145E-18	-1.0374504589922757E-18	-1.4533402551679795E-18
-10.291056105656166	8.659895023136702	2.1058900313295777E-18	-1.1917123735741248E-18	-1.5313829517219012E-18
-10.202055940923515	8.408063874401485	3.855668083940688E-18	-1.5952220966915962E-18	-2.122361371700525E-18
-10.122586102166768	8.227987217596521	1.046124350146153E-17	-3.80124534024405E-18	-3.71576278695915E-18
-10.127084845203278	8.2340398900594	1.0249553396691357E-17	-3.746132515688532E-18	-3.674825664602472E-18
-13.612698575289047	28.6766368847917	1.7442187144695196E-16	-1.164361075430603E-17	-1.1218038916152853E-16
-13.402335055067073	28.717106774932446	1.6951835359859E-16	-1.23226931699311E-17	-1.1105406298134124E-16
-13.274234325981926	28.745147147953077	1.6657953581472169E-16	-1.2624852799596227E-17	-1.1039591659867699E-16
-13.669436437446832	28.664996499633244	1.756966370684948E-16	-1.1462692880455647E-17	-1.125038752648418E-16
-14.469126524092431	28.333867953407097	1.9200476995603902E-16	-7.303239849526793E-18	-1.1460120903213964E-16
-14.111452795127125	28.532488744126113	1.852645411400671E-16	-9.56650809821698E-18	-1.1428610809937616E-16
-14.081341116293641	28.548389048139924	1.8469041169149426E-16	-9.748709535772685E-18	-1.1425370659355554E-16
-14.084760055739775	28.547269492787446	1.847602616177902E-16	-9.733852704990507E-18	-1.1426321064930362E-16
-14.490031474178451	28.31698023352918	1.9237634299864472E-16	-7.126570973518587E-18	-1.145746716396452E-16
-14.531013247222706	28.282763089151217	1.9309021124213512E-16	-6.732265146615109E-18	-1.1450352919615551E-16
-14.875581071227531	27.98713035068691	1.989681404788931E-16	-3.3524728512673905E-18	-1.1387188236191145E-16
-15.10376264913171	27.76458604019757	2.0273644527726498E-16	-9.84503699912354E-19	-1.1322676959412444E-16
-15.216208734471483	27.625667800433135	2.0450478371001108E-16	6.111950090077009E-19	-1.127281533297103E-16
-15.4640149146962	27.35002543091522	2.0848161591112453E-16	3.7866304544652584E-18	-1.117385373190215E-16
-15.565199936389575	27.229859535367186	2.1006678091848985E-16	5.208120794457911E-18	-1.1127783662966803E-16
-15.60421881776453	27.1782256098158	2.1060590176473288E-16	5.764212071153845E-18	-1.1096778866911827E-16
-15.80655797744552	26.83643413392781	2.1288503590302205E-16	9.80020834004435E-18	-1.08636794724782E-16
-15.99207110813279	26.526343516060507	2.1511478080168343E-16	1.3011936386759257E-17	-1.0641431153324525E-16
-16.09495975331683	26.30491443523337	2.1634372829794395E-16	1.535841913381572E-17	-1.047217827775553E-16
-16.31639914487979	25.789828530329583	2.1871953078754725E-16	2.1045671871942752E-17	-1.001902370749949E-16
-16.684891252858424	24.76496571105323	2.201503594595957E-16	3.292245894346677E-17	-9.045080379865738E-17
-16.57558613452562	25.116826670150708	2.2037799280464429E-16	2.890435690524169E-17	-9.409700083730755E-17
-16.52253906697489	25.264930127987643	2.20308936775502E-16	2.7190783872779736E-17	-9.557338715696709E-17
-16.342075646771107	25.734031923727596	2.1899166757822653E-16	2.1666150080234435E-17	-9.972463209535343E-17
-16.331976873830065	25.751084951112826	2.1888499917182535E-16	2.147068940516669E-17	-9.984179874076168E-17
-16.69637548738504	24.522337265981495	2.1857941556329234E-16	3.576146273457717E-17	-8.718583276625396E-17
-16.72618837260787	24.24278726377767	2.168770723726859E-16	3.919286952817379E-17	-8.35350185983446E-17
-16.74244772644929	23.899594069048348	2.139898112119605E-16	4.379796399748436E-17	-7.881023092457009E-17
-16.74256716838122	23.684435430470366	2.1193535465872102E-16	4.681383978127877E-17	-7.565043217435993E-17
-16.711595039577205	23.33186611068901	2.0683708259053533E-16	5.227878794032806E-17	-6.960666742368787E-17
-16.670856721684423	23.17404679271966	2.0410953395950875E-16	5.477955267859548E-17	-6.64853095762688E-17
-16.51347070412792	22.829265188016677	1.96385413501641E-16	6.081738920122594E-17	-5.837190235857769E-17
-16.3773710600923	22.58365799224284	1.9087939603155837E-16	6.532897726098676E-17	-5.22590445479675E-17
-15.469735792404899	21.47082843357408	1.6445082843236527E-16	8.814756428165492E-17	-2.065852568628822E-17
-15.485365793970075	21.488391600999595	1.6473114779022048E-16	8.775908494123778E-17	-2.1133989452906868E-17
-15.492669363329767	21.497438421935403	1.6488772289583092E-16	8.757829866215574E-17	-2.137493392552305E-17
-15.551006498113821	21.558894884547414	1.664033667688051E-16	8.626544288875165E-17	-2.3236518919776605E-17
-15.94804051883031	21.99910977706999	1.7694450291470758E-16	7.683091331558925E-17	-3.6203493779330176E-17
-16.254996656057724	22.415059477219437	1.8647294069661705E-16	6.85608269183766E-17	-4.761905348075806E-17
-15.897398578446175	21.93181850193765	1.7529443010735408E-16	7.81796655374331E-17	-3.4424541635190983E-17
-14.191985507516884	20.35426755160977	1.4502530271250394E-16	1.1267384426004666E-16	1.2338805923288165E-17
-14.210584309288377	20.36831201398125	1.4523614969155598E-16	1.1240063639608804E-16	1.1900368635092719E-17
-14.455877658872428	20.547878931346474	1.4771692047489224E-16	1.083226641448554E-16	6.1708802379866646E-18
-14.708963187931221	20.743894823417435	1.510053954207299E-16	1.0405836966183375E-16	3.588341840022072E-19
-14.71112318274063	20.745735544502732	1.5102879627374588E-16	1.0401696077132983E-16	3.069730011328278E-19
-15.121629647115775	21.09564354495486	1.5730858101493806E-16	9.599804755096999E-17	-1.0386940382628662E-17
-14.714746931186816	20.748624004897486	1.5108695088980193E-16	1.0395331993934172E-16	2.1651432711897903E-19
-13.964995711614057	20.17780883346663	1.4330619954047496E-16	1.1610223821910834E-16	1.7270021100397205E-17
-13.951815003513792	20.16879376954789	1.431768134726536E-16	1.1624480494782695E-16	1.7553901513388392E-17
-12.954626106718369	28.737256467746782	1.525120529503501E-16	-1.0724139678339453E-17	-1.0522068525135177E-16
-12.857143918412952	28.708675975705134	1.4682271485013402E-16	-9.212576379619074E-18	-1.028830787762751E-16
-12.63953275323979	28.54571449373748	1.3278293076425503E-16	-4.596268650369447E-18	-9.612502506061881E-17
-12.63261423181542	28.54057370798251	1.3233787471878278E-16	-4.449805032096233E-18	-9.591102717440187E-17
-12.629360746829247	28.534100688250373	1.3206045220731923E-16	-4.321034411121311E-18	-9.57471734678691E-17
-12.418224162401433	28.09162993778905	1.1400865534654632E-16	4.4965713721334285E-18	-8.492358528435352E-17
-12.315772059625933	27.698378926161215	1.0287668239757282E-16	1.1317864017276352E-17	-7.691827595941272E-17
-12.295324233598635	27.624182860898877	1.0075306993042518E-16	1.2625914332554135E-17	-7.539722489031212E-17
-12.282307251746543	27.579945029645117	9.960384172703788E-17	1.3382991253290516E-17	-7.450639528782456E-17
-10.202631737873418	21.267674119230634	1.480994185032745E-16	1.1713897895610224E-16	6.339774684964241E-17
-10.243693212242764	21.117067918500105	1.504748453447884E-16	1.194412843417381E-16	6.552849012205684E-17
-10.307342670339624	20.858228531757078	1.5489923611962812E-16	1.235710249453387E-16	6.925404117383749E-17
-10.356129224115895	20.791021694474292	1.5522862491275951E-16	1.2450247493869745E-16	6.968181015109237E-17
-10.30132753798347	20.866563466752964	1.5486170426038704E-16	1.2345807639417406E-16	6.919828011495273E-17
-11.88274998348622	25.960394409159818	6.86183096406428E-17	3.8783918099261646E-17	-4.315505818114285E-17
-11.668048200368801	25.141182152679864	6.229459949670849E-17	5.1195386518469695E-17	-2.6887702312124278E-17
-11.981603431916625	26.466847343686993	7.467118143413027E-17	3.119551862934539E-17	-5.256283655338099E-17
-12.1265449837182	27.054283994523367	8.631293129031996E-17	2.2052593056370596E-17	-6.393653252037525E-17
-12.004421420257156	26.546971915490893	7.629127679594081E-17	2.996446029863832E-17	-5.4165535671028595E-17
-10.468178774155028	20.639341880943956	1.5591691302294873E-16	1.2658158985789293E-16	7.063500089127073E-17
-10.304638503044853	21.803293229788284	1.3269641271994268E-16	1.0774850654638883E-16	5.178196214502882E-17
-10.267541047326937	21.65042850191439	1.3729625618364432E-16	1.1043539310203825E-16	5.520676508371582E-17
-10.395320984345801	21.918035081050647	1.2763880695291035E-16	1.0546626231076671E-16	4.8130562423403174E-17
-10.47502592047812	22.05734106139689	1.222356489248968E-16	1.0283711646656548E-16	4.427131770635764E-17
-10.206381097677577	21.385596889124002	1.4521632382690207E-16	1.151321008125084E-16	6.114014944911715E-17
-10.221651321505957	21.445997647236332	1.4337910866019135E-16	1.1406720280666022E-16	5.975712476563433E-17
-10.490751245394282	20.603592573600093	1.5622424288613593E-16	1.2711196931794093E-16	7.091514908905895E-17
-10.676117456238984	20.39236877638473	1.5684981808931569E-16	1.2990022658330984E-16	7.178934224343458E-17
-10.862832821198992	20.172659802202038	1.5794207986429687E-16	1.3290678776857466E-16	7.268080414429211E-17
-10.881649328072468	20.15340172716533	1.5799287848276216E-16	1.3314926425593568E-16	7.272403089122434E-17
-11.113402830365768	23.492907419863535	7.906326255019221E-17	7.755936493443787E-17	8.789756932760148E-18
-10.870391181402738	22.895205762255728	9.476066273844739E-17	8.788850094869017E-17	2.2779077450893384E-17
-10.621303073248832	22.348463459036125	1.123021324522725E-16	9.756264941534156E-17	3.655352776073961E-17
-10.713239391969845	22.528071225770486	1.0600564115493793E-16	9.426471749257274E-17	3.181356463173706E-17
-10.844786768336139	22.840316885932463	9.632620597492308E-17	8.885546355356366E-17	2.4170476452250215E-17
-11.13944094806562	23.564994447843304	7.788132203626818E-17	7.635477385648395E-17	7.124347604951655E-18
-11.20138562399052	23.703581174064222	7.567420715537269E-17	7.405335244036112E-17	3.832993573004333E-18
-11.38770868509681	24.19537159429388	6.790084617830288E-17	6.57643728261809E-17	-7.324631397327582E-18
-11.629669720620418	24.997400407593688	6.177819884250868E-17	5.335582567091869E-17	-2.395657754855415E-17
-11.655844825787385	25.09979426497546	6.173366545096793E-17	5.179663680284023E-17	-2.6032861806128798E-17
-11.229044276659494	19.823740120580737	1.5877668161233074E-16	1.3723543329098565E-16	7.285862894070086E-17
-11.11903336571642	19.928407716064633	1.5852297563307785E-16	1.3593618347519145E-16	7.280851530124431E-17
-11.238255914622929	19.818017599027055	1.5873244726185664E-16	1.3729042735166393E-16	7.280054655515982E-17
-11.27373113209877	19.79969466584961	1.5852904901854288E-16	1.3741339976139647E-16	7.251229295307753E-17
-11.704202484407077	19.570706637277283	1.56128212473876E-16	1.3904588540032686E-16	6.917101398815295E-17
-11.924410416622525	19.520870959241247	1.539226322906559E-16	1.3856613948481314E-16	6.61890200414047E-17
-12.146713395330595	19.48811890152068	1.5143889226849647E-16	1.3777900622645898E-16	6.282609041461615E-17
-13.716808717983312	19.98456831600856	1.4130912756123474E-16	1.1888102913288363E-16	2.3053933654910217E-17
-13.699633381787852	19.972973088206505	1.4128883096237842E-16	1.1920395916095075E-16	2.369837877006264E-17
-12.289122117745665	19.48948098767039	1.4993523573766906E-16	1.368555001444303E-16	6.026632166190935E-17
-12.610269693386867	19.525156006424986	1.4625173908990426E-16	1.3415472978564722E-16	5.378545968525417E-17
-12.896122385697899	19.578447440350267	1.4351620719480432E-16	1.3123717947201703E-16	4.7725368029991605E-17
-12.515097441153577	19.487450784057632	1.4762937431765623E-16	1.3547980436815192E-16	5.624577260306296E-17
-13.536579205106833	19.870542369775738	1.40945179628509E-16	1.2227419544684648E-16	2.969215887754289E-17
-13.46519538142837	19.82916391656118	1.408742066428283E-16	1.2351596552088317E-16	3.2192558862873485E-17
-13.33710205478209	19.763694654848063	1.4128648278270903E-16	1.2567751311317656E-16	3.5942562265248435E-17
-13.208698024723365	19.705864794957023	1.4189763593513658E-16	1.2738598537291937E-16	3.9492223194597144E-17
-13.12649483004026	19.66555204257168	1.421190528173181E-16	1.2850600199915573E-16	4.203617599672464E-17
-12.931185315336426	19.594366574089303	1.432738118777761E-16	1.3076001196167735E-16	4.6770959667166907E-17
-4.73366453746668	21.27733752555802	1.696504897409444E-16	5.4064566402284065E-17	-4.686946148367847E-17
-4.616137617197506	21.222124959057776	1.6801503232641547E-16	5.43752033287712E-17	-4.6442543661478325E-17
-4.564613201498627	21.13083733353918	1.6671230639662142E-16	5.4653798682029894E-17	-4.6208645854978555E-17
-4.459207814328341	20.976920750912853	1.643742390453378E-16	5.4941157313482406E-17	-4.5628003894232546E-17
-4.3717263835343685	20.747828353941713	1.618519809499457E-16	5.556903736300988E-17	-4.510524104195792E-17
-5.161473697762925	20.81549159125971	1.652895845896603E-16	5.4107019750059073E-17	-4.5186169184035757E-17
-5.073951322793466	20.921211564449962	1.6648065035307425E-16	5.412976867400037E-17	-4.568657809643295E-17
-4.82067883209547	21.117692108337895	1.6806450907353236E-16	5.433774840852173E-17	-4.649454516606948E-17
-4.935758286792504	21.042893194355276	1.6778837599158535E-16	5.421942671439209E-17	-4.6325923568493046E-17
-5.190714031709742	20.763150524925152	1.6452613066987432E-16	5.419600433733101E-17	-4.4924738090126027E-17
-4.334675830804458	20.637109182818822	1.6070624729922153E-16	5.577739016217038E-17	-4.4900221119186435E-17
-4.297602703723759	20.363085847552906	1.583446251069631E-16	5.63973561895057E-17	-4.464274501050444E-17
-4.296843216198107	20.193274965814624	1.568295932094874E-16	5.660448212725462E-17	-4.4440715215490614E-17
-4.3199742974144915	20.03163015581289	1.5560949330129303E-16	5.679008167828372E-17	-4.4350890783620634E-17
-5.411460238020682	20.431189194846432	1.593414181699511E-16	5.445719044607355E-17	-4.295203791834952E-17
-5.332162880293362	20.526863749341317	1.610501518991807E-16	5.4301885163407663E-17	-4.3659317415828255E-17
-5.549115600042219	20.2905602616082	1.5666260297266883E-16	5.4509983802677863E-17	-4.159904515948168E-17
-5.9142014219049575	20.099198820205157	1.525773928242289E-16	5.471767746024364E-17	-3.9498293633831326E-17
-6.1768312377237	19.97762492623312	1.5035087228046041E-16	5.4867809975806565E-17	-3.837859833699672E-17
-6.2548127568078975	19.933207642426368	1.4963219978594444E-16	5.491977243053936E-17	-3.806593863537483E-17
-5.793974679646137	20.165456467072826	1.5393099933018556E-16	5.469552900189365E-17	-4.024402646074538E-17
-6.296332579397803	19.90441385953041	1.4929986336835161E-16	5.4955438693536016E-17	-3.793974639452098E-17
-6.581566543861336	19.71553089526889	1.4704005124119583E-16	5.5258648811919375E-17	-3.693769466179843E-17
-6.865836498264918	19.506302352262118	1.4503022803544905E-16	5.550544637656501E-17	-3.6085468782662164E-17
-4.397468987809489	19.60797959070136	1.5198482906472456E-16	5.766654343054433E-17	-4.320501943707181E-17
-4.399186129808391	19.590997556566418	1.5186042303083756E-16	5.77048371100166E-17	-4.318166857145518E-17
-4.3936775942467925	19.43906947218001	1.5071986668572376E-16	5.808875785841581E-17	-4.2861126168396335E-17
-4.387202690166885	19.144286253843145	1.4849182767606396E-16	5.881851127480425E-17	-4.2203645792731245E-17
-6.894497251219089	19.484583483803235	1.4481207220792376E-16	5.553726560880545E-17	-3.596658236943465E-17
-4.381345621380777	19.122257941120065	1.4831786586419942E-16	5.886803482666711E-17	-4.215506126202691E-17
-6.925461083009736	19.4598782054163	1.4465023065062824E-16	5.554700133959678E-17	-3.588234612552041E-17
-7.416290267685239	18.89946202643908	1.4182919807509614E-16	5.567728138506511E-17	-3.464040450632566E-17
-7.363475977876794	18.991793896138372	1.4221059556360122E-16	5.56511670830592E-17	-3.474524358407583E-17
-7.1785182717331	19.213288774831042	1.4315166382096274E-16	5.564398647626624E-17	-3.524643202390231E-17
-4.15205833085932	18.46634483007781	1.444176551164315E-16	5.995677826065646E-17	-4.167887674728588E-17
-4.2171064234789615	18.664346336089654	1.454676700407951E-16	5.972783034484547E-17	-4.1763476666736606E-17
-4.372026104299103	19.099275105178496	1.4817309673095425E-16	5.891335644897353E-17	-4.213699489444635E-17
-4.048009488057326	18.195132871531335	1.4300976603240117E-16	6.035755037809651E-17	-4.1470575716482794E-17
-7.491387228043418	18.031259510970372	1.3794171996031208E-16	5.594699400047508E-17	-3.3869772275200077E-17
-7.514780309917374	18.314686341258152	1.3929840795140944E-16	5.572536397838633E-17	-3.405602023438308E-17
-7.461413857161175	18.67996993733154	1.4091380655060419E-16	5.570015174367473E-17	-3.443519485212755E-17
-7.514424638291443	18.439655812679497	1.3996214334654766E-16	5.569261513315803E-17	-3.4201156158452607E-17
-4.006141008968368	17.881613027299927	1.4165761403204408E-16	6.059498111849356E-17	-4.1461296928151254E-17
-4.0947510933941444	17.070818009431875	1.382934282486382E-16	6.122287467737549E-17	-4.1416518451609333E-17
-4.098336307406811	17.034762205630255	1.3815408156998436E-16	6.126330923476886E-17	-4.140933796954796E-17
-3.980894005775253	17.602407796043213	1.405013112403841E-16	6.095687937392635E-17	-4.137064591338128E-17
-7.492366000616787	17.59242100983253	1.3502361715896526E-16	5.583411380489593E-17	-3.3264827749248994E-17
-7.491056514593434	17.51652019285032	1.346328388828018E-16	5.586841000159061E-17	-3.3257696131755216E-17
-7.356922602796503	17.059969131013926	1.319062611502095E-16	5.629400045409303E-17	-3.339190271828286E-17
-7.3476880070411035	17.029672229095027	1.3172273576281622E-16	5.632319386125448E-17	-3.3398280251217383E-17
-4.25572274313915	16.317678753090377	1.347582013204318E-16	6.153537379432E-17	-4.08750535955898E-17
-4.282120070781846	15.78662031049576	1.3258035934166016E-16	6.203887461907041E-17	-4.047151891671641E-17
-4.2458127774434065	16.42959045964661	1.353034978839851E-16	6.152208617425691E-17	-4.095775444482336E-17
-4.131360294310118	16.910570026141535	1.3759069062253213E-16	6.132428006195125E-17	-4.1344625847222224E-17
-4.280097499402593	14.538047400568065	1.271709242528775E-16	6.201554181271535E-17	-4.054463502718166E-17
-4.322517032429351	14.340942723765027	1.2616099645342667E-16	6.203756759868041E-17	-4.046550141969059E-17
-4.280253012631235	15.540897001787167	1.3149492557309622E-16	6.200106106115898E-17	-4.050295309519609E-17
-4.235538762411485	15.028716405183332	1.296608855309802E-16	6.231507320017674E-17	-4.0447577744339714E-17
-7.120732692353926	16.430849731388406	1.275521456583609E-16	5.746860556209281E-17	-3.2939995059244384E-17
-7.346458713145687	17.02354813324256	1.3166659247873754E-16	5.632352033966982E-17	-3.338376553345128E-17
-7.114755438282814	16.40554860010953	1.2728558779370968E-16	5.744099268574276E-17	-3.2900726283104604E-17
-6.911780360262982	15.83013201700975	1.2333714469620246E-16	5.806554648666403E-17	-3.293396783092113E-17
-6.611588358506674	7.896149290016625	7.50048639169639E-17	4.77578204152725E-17	-3.569373949526806E-17
-6.815613754472951	7.898265934465046	7.17669629304465E-17	4.7595987358009605E-17	-3.538044843674862E-17
-6.5156075490910155	7.913751607218404	7.66167262694308E-17	4.7866331388107484E-17	-3.587908653565173E-17
-6.3278903466563765	8.00161022599411	7.967973500150428E-17	4.817003296946574E-17	-3.61248911962587E-17
-6.251414382863599	8.031307543414954	8.093278553058478E-17	4.8279658379511653E-17	-3.621661842083654E-17
-6.229877777245452	8.04374390758974	8.123907173647581E-17	4.8305317289410513E-17	-3.621405343696585E-17
-4.365442378183148	13.975572541233788	1.2439504916206627E-16	6.177141956242086E-17	-4.040984862603822E-17
-7.032334305329712	8.881459043501946	6.794054645439186E-17	4.9249366032846736E-17	-3.465699608003685E-17
-7.010306534682713	8.958760339693399	6.817427985372414E-17	4.9302724981361075E-17	-3.4633166104953524E-17
-6.512646741864403	15.15182324934143	1.1976604796609003E-16	5.92538118079644E-17	-3.399659782592348E-17
-6.605089143645865	15.309430919175515	1.2061508248330013E-16	5.897363896137393E-17	-3.3786315059513935E-17
-6.5041925862060035	15.13029977827332	1.1964178808839348E-16	5.931799441853895E-17	-3.398653331392475E-17
-6.3424677378712815	14.438667640957025	1.1421275014784504E-16	5.972515319802826E-17	-3.371121599964701E-17
-6.330374139751394	14.386550585762597	1.1379918374663254E-16	5.975397639717482E-17	-3.368743514552565E-17
-6.878654940297363	15.7638677268587	1.228888480016036E-16	5.813056632681813E-17	-3.303392338875107E-17
-4.434271541032567	13.14264584731255	1.1942835169818235E-16	6.010416493822637E-17	-4.01031740114684E-17
-4.414942671727757	13.516124024822233	1.2171558187305934E-16	6.095253344129166E-17	-4.025405043558109E-17
-4.493924253759212	12.772399592207567	1.1742086410923807E-16	5.969378719706282E-17	-3.9950841422729536E-17
-7.101740047231086	8.65826653927014	6.707723631329401E-17	4.8805768993875205E-17	-3.4608806337070315E-17
-7.168342651116608	8.460762600190172	6.632124235521906E-17	4.850543463018145E-17	-3.4576658169777233E-17
-7.193887940106324	8.330591941608663	6.602215305461447E-17	4.822761971483505E-17	-3.453199389150137E-17
-7.102349334593408	8.083611128327435	6.737824158641418E-17	4.78379047459862E-17	-3.476491465417182E-17
-7.112470534688779	8.092652751636818	6.7224411114032E-17	4.7844307758363686E-17	-3.4744718403124634E-17
-7.119928957854249	8.108787145355782	6.711404307543266E-17	4.786641655999283E-17	-3.4729811228708973E-17
-5.957932814466803	8.326382853180453	8.531852205650847E-17	4.893538684991847E-17	-3.6476698729610903E-17
-5.9860617304856625	8.295236487394085	8.495901735115248E-17	4.8906093148170974E-17	-3.6473377906104484E-17
-5.782295033744326	8.636244481833662	8.784869472988311E-17	4.9517968736474484E-17	-3.678512134150813E-17
-5.772698168952418	8.648486873268634	8.796554623851843E-17	4.95222268268157E-17	-3.678595622748711E-17
-5.738932396154502	8.70717613051857	8.848324959767043E-17	4.962944670242175E-17	-3.685401152973218E-17
-6.940649812921064	9.174166928456163	6.905820734141263E-17	4.9559119034690665E-17	-3.454732554374008E-17
-4.5812454281489545	12.317894073995918	1.142247546330287E-16	5.814645667967612E-17	-3.9872925832114566E-17
-4.808522336311219	11.478314115589296	1.0754579490449018E-16	5.589812229306704E-17	-3.906139264472189E-17
-4.652849854746273	12.005391019526362	1.124348438110245E-16	5.778004590980594E-17	-3.982251334316035E-17
-5.061293351900035	10.722393859678515	1.0192507153793363E-16	5.415579296783885E-17	-3.876054372573764E-17
-6.863609387871793	9.401426206351928	7.001418309439911E-17	4.983176560888399E-17	-3.4441127802109444E-17
-6.819621065935525	9.518851746648703	7.069244449276996E-17	5.0097084392133286E-17	-3.443281752681025E-17
-6.732853489066005	9.812962932337197	7.188365238200761E-17	5.0418522879284393E-17	-3.397244114443682E-17
-6.221255888251553	12.966412945543405	9.900315464882872E-17	5.842020259243391E-17	-3.1408937671967236E-17
-6.262079343029065	13.66062747538938	1.0656351845490551E-16	5.957986579402299E-17	-3.238434963005263E-17
-6.263391932825344	13.675039285369484	1.0675397695054842E-16	5.963215690240503E-17	-3.240324424158436E-17
-6.329917361911087	14.384771810573818	1.1378095811916667E-16	5.97512100003562E-17	-3.3686162871013566E-17
-6.380243096902497	11.364251103642124	8.225827329907963E-17	5.4441708836341643E-17	-3.211220199135833E-17
-6.357607770702911	11.487039688527688	8.314818789041255E-17	5.4589182249498146E-17	-3.201481184844245E-17
-6.222435682564707	12.217561632089193	9.11445398643563E-17	5.667046131518722E-17	-3.17811935433178E-17
-6.22315469339023	12.669251370607224	9.584486903824031E-17	5.77122328588391E-17	-3.156914254132239E-17
-6.23437808659952	12.145587759282426	9.054208635520468E-17	5.666984256180253E-17	-3.180210290728951E-17
-6.457481241124758	10.96749769794242	7.949831478359359E-17	5.35665361306128E-17	-3.2670726885453665E-17
-6.219415409317302	12.931960976294627	9.854962393220245E-17	5.82881606542626E-17	-3.140357760228958E-17
-5.300213015882377	9.906364735437664	9.591269294388818E-17	5.174135771951859E-17	-3.7768912244386504E-17
-5.420490387285663	9.41476369021898	9.341860331421962E-17	5.078046552995818E-17	-3.734224685268974E-17
-5.260725656804659	10.041685575299425	9.67861802366478E-17	5.212397261413511E-17	-3.7899670483417544E-17
-5.093231866962367	10.61944688455408	1.0094101472087074E-16	5.3709652138003295E-17	-3.8577787000712505E-17
-5.565394037279747	9.018803980210201	9.109832150627816E-17	5.01892617731208E-17	-3.710350183092672E-17
-5.5458129890253085	9.074872917332542	9.150900022654537E-17	5.036215498296603E-17	-3.718549634215572E-17
-6.507679907571038	10.704717704496328	7.744560323312745E-17	5.278894369702678E-17	-3.298414121715191E-17
-6.538142435266113	10.584945288033484	7.655904532740185E-17	5.239633304713597E-17	-3.3050429366089137E-17
-6.674120860000167	10.043425300441548	7.294689780395491E-17	5.105920246005077E-17	-3.350031045905165E-17
-5.079145325698371	10.671237532556626	1.0139282470587577E-16	5.391761302357911E-17	-3.867316286934522E-17
-10.461656850447097	13.708406176281539	2.576035473482929E-20	-1.5036591608571455E-20	-1.819103601051226E-20
-10.481987687657293	13.648673103119863	2.5710486405811403E-20	-1.5013667449839512E-20	-1.819795962575149E-20
-10.596586459128053	13.013581074589192	2.5200546440777913E-20	-1.4769124581178843E-20	-1.823338254802254E-20
-10.588350281531117	13.144057512369184	2.530330415953832E-20	-1.4820166839285485E-20	-1.8231609423670247E-20
-10.567612116330908	13.380893343134794	2.548862942504272E-20	-1.4911238679291445E-20	-1.8226861857144677E-20
-10.586300339683474	12.86405514315924	2.5087402043847086E-20	-1.470980625610992E-20	-1.822847558396245E-20
-10.570420696995217	12.529496354887202	2.483763316653482E-20	-1.4579180388276305E-20	-1.8219881801441582E-20
-10.53216555932015	12.1496552982845	2.4565726362923982E-20	-1.4429743333305436E-20	-1.8204573086264107E-20
-10.380385604053068	10.824139514628257	2.3688439447259782E-20	-1.3907426971577194E-20	-1.81477088353439E-20
-10.435456498885996	11.003326254847991	2.3802782709559308E-20	-1.3980654005078476E-20	-1.8168114766072E-20
-10.456403679159035	11.430738695704099	2.4075915959240972E-20	-1.414746206369904E-20	-1.8175077196369182E-20
-10.463247672194688	11.521399916806832	2.4136088003993248E-20	-1.4183726787637836E-20	-1.8177447953536974E-20
-10.491965031962753	11.798596889963134	2.4324918451336133E-20	-1.4292422877022528E-20	-1.8188668958606197E-20
-10.523313839585922	12.061930103058792	2.4503654276806017E-20	-1.4395424526841232E-20	-1.8201000340143298E-20
-10.132546303009402	9.916704642956699	2.3143551268362938E-20	-1.3540626866259355E-20	-1.805821997335498E-20
-10.179935233113294	10.11227423234433	2.3258322087682986E-20	-1.3621247398555727E-20	-1.8074805645965702E-20
-10.271061399325458	10.365759310336202	2.3408361728662368E-20	-1.3723345855959262E-20	-1.8107890678011467E-20
-10.329993747661657	10.545358091937182	2.3519234339780167E-20	-1.3797087720675383E-20	-1.8129757680233198E-20
-10.02186658977307	9.407090039284766	2.2859745647132485E-20	-1.333140247699426E-20	-1.8019889167571424E-20
-9.940452310214791	9.112997290359736	2.2700574685910017E-20	-1.3207742262047743E-20	-1.799104819811125E-20
-9.913163845656664	9.031973680914923	2.2656042839002906E-20	-1.3173683496563645E-20	-1.798117820598181E-20
-9.895841595490788	8.989089973174861	2.2632099627032416E-20	-1.3155143434903236E-20	-1.7974739253140113E-20
-10.041555812761365	9.508743711312437	2.2914187134524556E-20	-1.3372713762099752E-20	-1.8026636557387173E-20
-10.0930451283201	9.758641117940332	2.305426364604444E-20	-1.3476640907018022E-20	-1.8044069102412586E-20
-10.523255412447535	12.01533119139883	2.447222930208835E-20	-1.4377741462837236E-20	-1.8200742397672234E-20
-9.437025703496063	8.180080636767848	2.217713228946441E-20	-1.280293216407355E-20	-1.779547631539619E-20
-9.587384406844816	8.413430547215235	2.2311508521745294E-20	-1.290741809334612E-20	-1.7856205997056218E-20
-9.661805736692877	8.534238831487905	2.238187084903872E-20	-1.296091925734814E-20	-1.7885900958568418E-20
-9.771253911512432	8.728030227058873	2.249005887241543E-20	-1.3045243363624141E-20	-1.7928166200021974E-20
-9.266968553743181	20.368669914426608	8.239791160814894E-17	5.772361339965534E-17	-1.4902829500216925E-17
-9.20742666551085	20.320443273355068	8.234424734596402E-17	5.740310239353983E-17	-1.531721919344215E-17
-9.331656358380581	20.390105813505613	8.234028375784371E-17	5.784381929902103E-17	-1.4471111162016468E-17
-9.797074207824757	20.487262654677203	8.186778085398144E-17	5.82945423211176E-17	-1.1324224442650904E-17
-9.852945626294268	20.475386833679877	8.173912874780705E-17	5.818528203114195E-17	-1.0951112410928562E-17
-10.174926061897045	20.358005704205766	8.080442414143928E-17	5.721166341121869E-17	-8.852245478050643E-18
-9.63492628198527	20.447865399706505	8.202254466895708E-17	5.810837794838957E-17	-1.2430929489966974E-17
-8.511979787933821	19.63934754978057	8.084556442733504E-17	5.249297046285479E-17	-2.0173618969946917E-17
-8.412203891350405	19.4367030452377	8.019111664394408E-17	5.100551423017445E-17	-2.0820636142083876E-17
-8.861496508320027	20.0881956391881	8.206000779474899E-17	5.577934270046474E-17	-1.7733019297317908E-17
-8.677814870382358	19.86003686712696	8.15170455353968E-17	5.415367279516329E-17	-1.899377546777045E-17
-10.409357512926338	20.18096142143874	7.988475291969667E-17	5.589394768006263E-17	-7.388849352609413E-18
-10.79710685594536	19.791961768687052	7.821425232678047E-17	5.314573920957529E-17	-5.086506085165039E-18
-10.785679793055646	19.803992338152558	7.826140488913705E-17	5.32277135922799E-17	-5.1515639604002105E-18
-10.503409678691938	20.101603547076234	7.951311853448709E-17	5.5332384905586464E-17	-6.8254999229408185E-18
-11.760956418321427	18.987861528055976	7.560615318934989E-17	4.752239968739421E-17	2.8791061278567943E-19
-11.523235694283702	19.219241316736024	7.621168414960107E-17	4.901505855078236E-17	-9.141266154305825E-19
-10.828460804935474	19.76565596978038	7.812198965496812E-17	5.296147328024114E-17	-4.909052184837592E-18
-11.15203284394894	19.485982039391637	7.706650239545413E-17	5.093858685457818E-17	-3.0223899320870475E-18
-11.338762237521642	19.37033472884137	7.670000610071088E-17	5.007014028873599E-17	-1.9413902232177028E-18
-8.160413380449972	19.034430336383014	7.871687721763295E-17	4.7779114738785464E-17	-2.2659277603408977E-17
-8.0712521510263	18.89928505826888	7.829347780154967E-17	4.671924633558133E-17	-2.3217878694679118E-17
-7.818586642841267	18.37119969400198	7.598120117457074E-17	4.2296061499184044E-17	-2.4941508468770598E-17
-7.801553346127336	18.337769279015088	7.583802737300711E-17	4.201509719994587E-17	-2.5049791077469266E-17
-7.798549641616148	18.329959307262747	7.579955915257386E-17	4.1947771441497615E-17	-2.506879948821199E-17
-7.7743272824557055	17.104951854205982	6.860078861926298E-17	3.204340486312502E-17	-2.468651918200324E-17
-7.783741806986411	17.082410464980747	6.845746766804531E-17	3.189243287317779E-17	-2.4611082231982572E-17
-7.764805280510347	17.71926770390472	7.23688002746844E-17	3.702035224025094E-17	-2.505616015317817E-17
-7.765134015594184	17.702299241060896	7.226850425644081E-17	3.6887018222617495E-17	-2.5041884135178746E-17
-7.785173334564877	18.087991371679102	7.443471818627556E-17	3.9992808561928556E-17	-2.5070661603874822E-17
-12.207394115779582	17.651695249152727	7.201380013851693E-17	3.99405245132641E-17	2.145871695015085E-18
-12.334583649954002	18.01743438287169	7.31107977748847E-17	4.1734897700067385E-17	2.8472802075467558E-18
-11.898441133341503	18.87073873241356	7.526056562713833E-17	4.671382917890986E-17	1.0193373416764616E-18
-11.97913973552026	18.76913114866832	7.500909834146464E-17	4.6074268946730827E-17	1.4009908938753175E-18
-12.20179125652366	18.480366296380733	7.42677265960676E-17	4.426340747088718E-17	2.4290542135360903E-18
-12.346236091480979	18.07372770119775	7.329182227164484E-17	4.2021059055399516E-17	2.926829965009903E-18
-12.325910176357382	18.130813591682937	7.345004680596128E-17	4.2346213124512926E-17	2.847103778341665E-18
-11.98711940596362	17.350214550324804	7.078683497324777E-17	3.840582650600379E-17	1.0557479582587448E-18
-12.003748444063904	17.37062698875574	7.086813039873875E-17	3.850959256539083E-17	1.13238802595626E-18
-11.972536370029344	17.33827830647077	7.07245351515837E-17	3.8340490854517874E-17	9.830330388566883E-19
-8.121894220306949	16.547592387360503	6.44176470754351E-17	2.8134613119898155E-17	-2.2011835940116832E-17
-8.10563373419339	16.57251979077354	6.462544381240905E-17	2.831851632457934E-17	-2.2131404980438383E-17
-7.984939422131087	16.76625234830246	6.606771872299458E-17	2.967537059360856E-17	-2.3077660206541528E-17
-8.228393449448319	16.494855391024913	6.388289077767398E-17	2.7927546715813665E-17	-2.1254759461926873E-17
-8.587857197385803	16.313739525462502	6.2077218771182E-17	2.720872239985996E-17	-1.867146926473182E-17
-8.648307457720517	16.29639910076707	6.19056117909192E-17	2.7194685860028915E-17	-1.8302706803060596E-17
-8.78995850036625	16.26628487690744	6.171637024181722E-17	2.733120622916217E-17	-1.738429532796878E-17
-11.704600070861353	17.072933459403412	6.933651674392786E-17	3.6844828650381675E-17	-3.1695915122281294E-19
-10.554248746023152	16.279117077015805	6.342469017341167E-17	3.1185029841003386E-17	-6.335296969780444E-18
-10.957521253644972	16.490186693601217	6.514847721191536E-17	3.29543449711463E-17	-4.116487058643798E-18
-11.418330839711729	16.816770790787647	6.767869680824046E-17	3.529651519418354E-17	-1.8106817029413077E-18
-11.33353091563429	16.74939463269658	6.724395810477925E-17	3.4867666463303873E-17	-2.2161520153674166E-18
-11.282552150529034	16.71369893929399	6.702095035723533E-17	3.463821570042882E-17	-2.4769558050404513E-18
-10.494053521806357	16.247901452253174	6.307326038594281E-17	3.089257654926688E-17	-6.6718899084000696E-18
-10.328899462146932	16.210273477704867	6.253267716891508E-17	3.0330766748742826E-17	-7.647350378688218E-18
-9.963639931852718	16.115765536031095	6.124445447656601E-17	2.9022890566011686E-17	-9.713392265292579E-18
-9.716780988764722	16.1404887812949	6.118094613147208E-17	2.867131150374226E-17	-1.1269921502228774E-17
-9.288329654651506	16.143910880354827	6.065536765194523E-17	2.760050906408173E-17	-1.400112577474236E-17
