# Supplementary material for: Thyroarytenoid muscle fiber orientation regulates the ability to modulate vocal fold vertical thickness
Source: PLoS One. 2025 Dec 4;20(12):e0337735. doi: 10.1371/journal.pone.0337735 (PMC12677544; doi:10.1371/journal.pone.0337735)
Supplement: S4 Data — (ZIP) [file pone.0337735.s004.zip › Female/contourA10TA10.csv]

% Model	Angle10.mph
% Version	COMSOL 6.1.0.357
% Date	Jan 7 2025, 14:16
% Dimension	2
% Nodes	677
% Expressions	3
% Description	Line
% cpl1x	cpl1y	Displacement magnitude	u	v
-13.17444290806587	39.94315674322471	1.0275364193397882	7.329180008756014E-4	-0.04072189240614484
-12.960222175535398	39.983361371660834	1.0273799734831688	7.341760549160004E-4	-0.040728920499033774
-12.557663550476963	39.9444194414246	1.0275248113071176	7.329414239548415E-4	-0.0407412591110851
-12.295013434274637	39.91007450484781	1.0276537450937298	7.318490364532325E-4	-0.040749243269180384
-12.771199519904672	39.98225209153824	1.0273823640326973	7.341294914324334E-4	-0.04073484786422063
-12.196854437814238	39.890291850976084	1.0277285357522385	7.312229269380141E-4	-0.04075217529707496
-11.83903471244294	39.73416827035278	1.0283222469640305	7.263453876889517E-4	-0.040762200273693316
-11.83454919196266	39.7319164431207	1.0283308256768766	7.262747561716388E-4	-0.040762323777904286
-13.378459401044738	39.840576676748505	1.0279312856611917	7.297158880522497E-4	-0.040714718979076935
-14.081829389211773	39.48701231125233	1.029292499549734	7.186691213774323E-4	-0.04068999043633002
-14.091455366444958	39.478691732262995	1.029324457373671	7.184088860917606E-4	-0.04068962634938287
-14.335684817196531	39.132669681909526	1.0306521577751266	7.075904750868077E-4	-0.040679425707192865
-14.358308416646189	39.105402529003705	1.030756805321804	7.067386311315875E-4	-0.04067851539222565
-14.06390329784523	39.49587429199164	1.0292583543328089	7.189467967076888E-4	-0.04069061950584353
-13.664929711835182	39.75087689897474	1.0282781008636133	7.26907501586694E-4	-0.04070505120792357
-14.400819272467285	39.0250993557956	1.0310647050600859	7.042343845881352E-4	-0.040676599294196925
-14.608096086093008	38.63165734087564	1.0325738368668524	6.919474074014683E-4	-0.040667248337885833
-14.69608875380951	38.17187164721082	1.034335055100395	6.776268013337053E-4	-0.04066119769852832
-14.704809808779903	38.12900484288538	1.0344993279038412	6.762898699029971E-4	-0.04066061751827748
-11.830679456258773	39.72945101098895	1.0283402218627558	7.26197820884067E-4	-0.04076242604883712
-11.301478305989114	39.38674536174639	1.0296472846631017	7.154725164760695E-4	-0.0407763910472235
-11.016175056807299	39.141220578803896	1.0305841815179018	7.078216078732953E-4	-0.04078343228375693
-10.844743907034458	38.971871494835426	1.0312310305577377	7.025276323674633E-4	-0.04078749442797796
-14.703115739357767	38.08762112267836	1.0346577488842865	6.750038211040135E-4	-0.04066037596526536
-14.665184357518843	37.55081609911142	1.0367137267403586	6.582772692432084E-4	-0.040657759066085916
-14.627641646759875	37.059364087139976	1.0385940363474908	6.430711122823939E-4	-0.04065544967101166
-14.612222601763179	36.97660737525933	1.0389108665960682	6.405011425739888E-4	-0.040655347070553745
-10.248926757653695	38.341193504780605	1.0336399092392734	6.828869817061E-4	-0.040801255749640136
-9.912331042181597	37.81459172579965	1.035651943183875	6.665317625615696E-4	-0.04080772038355973
-9.809547057107494	37.62171625198788	1.0363894554669313	6.605410601308212E-4	-0.04080944062386416
-10.64673187070012	38.74258791214268	1.0321066014642875	6.954037889711751E-4	-0.040791904943523694
-9.48858618160289	36.69145765435641	1.0399477676389284	6.31704239982027E-4	-0.04081232046397258
-14.423810118021384	36.22227306587261	1.041796680159834	6.171823176063763E-4	-0.04065589843537688
-14.414950734496156	36.19148920627415	1.0419144117434733	6.162353891301292E-4	-0.040655957084869326
-14.485830262125976	36.464347608918885	1.0408704346925681	6.246716204204257E-4	-0.040655670747706374
-14.13670178009059	35.26832504596132	1.0454464661218243	5.877570085132627E-4	-0.04065811689529773
-9.140047996814005	35.00415384913914	1.0464035993169802	5.79651482208702E-4	-0.040810238755717
-9.086009328532562	34.53098312251316	1.0482149796880322	5.65078408411579E-4	-0.04080832169040101
-9.407476788029886	36.421191810066915	1.0409814070830448	6.23359355076514E-4	-0.04081276029378327
-9.246749552716217	35.593612830381815	1.0441486393755146	5.977720479521297E-4	-0.04081144485464549
-8.989359107335446	33.59689600732507	1.0517889340111786	5.365183743771336E-4	-0.04080415852461692
-8.968500059088695	33.443411157370896	1.0523761485910987	5.318414981537042E-4	-0.040803629386585015
-8.996624010336891	33.65404884224206	1.0515701402121027	5.382725520212035E-4	-0.04080436724500637
-13.798911056412487	34.27253971408058	1.0492547962324839	5.572264740835971E-4	-0.04066157666795782
-13.70362268864402	34.01659054484035	1.0502334359020447	5.494255998933794E-4	-0.04066271700272487
-14.048491738764572	35.019096394043515	1.0463995017204348	5.801213095665266E-4	-0.04065910095058968
-13.417394405865101	33.23424233035681	1.0532250714795761	5.255143173050366E-4	-0.04066602029935242
-8.844720216802184	32.57044266052164	1.0557174900556205	5.052051019016137E-4	-0.04080079055530045
-8.570476294449893	30.72147489648428	1.0627939322167124	4.4914570917776564E-4	-0.04079512056882249
-8.411226862297102	30.07820986660778	1.0652534175289419	4.297100683336255E-4	-0.040795066414837475
-8.772423178230015	32.003860930652095	1.0578850383650136	4.8803706139758686E-4	-0.04079868410702461
-8.728005357889755	31.59612262639564	1.059446246918986	4.756230248721465E-4	-0.04079695144680279
-8.700294971264373	31.40121367922034	1.0601917963995324	4.697070876777718E-4	-0.04079631931352348
-5.531557332942684	20.96953997644227	1.100093991032486	1.6114457248505182E-4	-0.04081083983053425
-5.427009525472386	21.242312243811483	1.0990496568583907	1.690787807766152E-4	-0.040815978746940804
-5.854899803418824	20.57130638309323	1.1016198193887936	1.4955562317970353E-4	-0.04079830210501524
-6.0545991133395525	20.421724675892317	1.1021934786050944	1.4521390706998555E-4	-0.040791281601519624
-5.674484475926183	20.74823852684858	1.1009417282342735	1.546699300804184E-4	-0.04080493683818567
-5.32694315001336	21.47324046054615	1.0981654696009682	1.7588021640407145E-4	-0.04082068568158381
-5.315180164652691	21.80064614708065	1.0969123283883704	1.8544048223704564E-4	-0.04082350553163945
-5.315239610958217	21.927734163633616	1.096426077924321	1.8918874292086948E-4	-0.040824454175577105
-5.350668266482917	22.137495322296036	1.0956234123241884	1.953657144591833E-4	-0.040824976793038086
-5.433726218666795	22.603765940122834	1.0938399491566255	2.0900124052957754E-4	-0.040826016875449414
-5.626963417233466	22.992394014638567	1.0923536978598503	2.20353653317986E-4	-0.04082319226361905
-6.296930791053468	20.265168855524802	1.1027939159230078	1.4073254708998743E-4	-0.04078302297425313
-6.462948940896917	20.198777783557254	1.1030491609477455	1.3883924093887056E-4	-0.040777630561929665
-6.834263159081223	20.11098147703813	1.1033871493637213	1.3639148483742683E-4	-0.040766166091654024
-6.8788138499580604	20.10884160683754	1.1033956558777946	1.3634087627436686E-4	-0.04076484093953086
-7.369605748299344	20.1229514076894	1.1033448856634367	1.3688626486389E-4	-0.04075070854103649
-7.290450126656008	20.11461507432293	1.1033763072054816	1.3662936015819814E-4	-0.04075292119975873
-7.0289051460111445	20.114888248714465	1.1033733894174225	1.3655565099728086E-4	-0.04076052788344965
-8.099104207876303	28.996942234883516	1.0693894574549294	3.971978473801658E-4	-0.04079628043098455
-8.15070498126804	29.2035730808658	1.0685990825755571	4.033855596655802E-4	-0.04079630309267672
-8.355808324767937	29.893747345738024	1.0659589315449942	4.2417002134894976E-4	-0.04079534179586476
-7.921321428362544	28.24221711199594	1.0722769325616497	3.7455691443367533E-4	-0.04079584263328194
-5.731713957908964	23.187461122959608	1.0916083614542536	2.2601270872253697E-4	-0.04082156718588418
-13.008134256011195	32.00942388853293	1.057908674383112	4.8826075883704557E-4	-0.040669974490593015
-12.95068578427099	31.818116973537904	1.058640251784873	4.8249548292110566E-4	-0.0406703937673977
-13.314648296010738	32.961635456846714	1.054267447109238	5.172398379437654E-4	-0.04066726561760001
-12.699636292198232	30.808963560540487	1.0624992956833321	4.5196641131608605E-4	-0.040671046144143075
-12.470607686155141	29.707619560891636	1.0667129658994068	4.1871714587576165E-4	-0.040670340516008374
-12.698656054304104	30.80456735528284	1.0625161051012308	4.518344899759028E-4	-0.04067104541122074
-12.344738030856188	29.237051454687176	1.068511979929693	4.0460848238514933E-4	-0.04067088547691212
-12.200354837177862	28.6009148893215	1.0709454005678496	3.8543499439117697E-4	-0.040670819401163974
-6.292183606549941	24.100693713257964	1.0881162446623547	2.524727584347833E-4	-0.040812008229748495
-6.2425339509726525	24.018118545555755	1.088431875199978	2.5007195305548E-4	-0.04081284849594017
-6.30204314497932	24.12141143941276	1.0880369818056925	2.530838681863381E-4	-0.040811872402068364
-6.719214934672854	24.976328726734828	1.0847687440335674	2.77944028704899E-4	-0.04080620575486547
-6.946082505233461	25.451726261391883	1.0829501351154185	2.9196105830888954E-4	-0.04080312457958007
-5.822524408446318	23.31757127054052	1.0911106688806245	2.2973241253457612E-4	-0.04081990666856064
-7.831310428230173	20.27209620881387	1.1027775725698798	1.4133399269816203E-4	-0.0407384281004263
-8.016126539335897	20.33597009423546	1.102534793073916	1.4321319672320373E-4	-0.04073359153368106
-8.24563275354757	20.47485969782366	1.1020045575765498	1.4723314251466303E-4	-0.04072802474462092
-8.482902806015549	20.6064476841697	1.1015032904198572	1.5110820248987448E-4	-0.04072211864615038
-7.226961380997089	26.041292685288354	1.080697061431072	3.091866298557383E-4	-0.04079945849787461
-7.429909730247111	26.557221928939185	1.0787228344943465	3.2436008545702746E-4	-0.04079748403672088
-7.588591037603218	27.0808763927336	1.076720540854255	3.399198769657282E-4	-0.04079683510773619
-7.863453876347896	28.01287551057215	1.073154697541146	3.6772428956565394E-4	-0.04079581234809713
-7.77407433575083	27.709357526334035	1.0743150126926382	3.587023069755391E-4	-0.04079611550885191
-11.095419583753593	24.002887368594862	1.0885281769737578	2.492174116815107E-4	-0.04067149977646282
-11.133073986582929	24.11042016799119	1.0881171351828598	2.523493953080881E-4	-0.040671162284891885
-11.150271886515071	24.17283860224189	1.0878783702106205	2.5417497953579175E-4	-0.040671097965128494
-11.359915588747498	24.938145086996936	1.0849521568358018	2.765268688761653E-4	-0.04067031498057182
-11.453664593764737	25.297012828280756	1.083579745833706	2.8707516387569505E-4	-0.04067007954121004
-11.24027302449863	24.515080634230806	1.086569881577792	2.6413573337278674E-4	-0.04067085423513047
-11.322946017415118	24.800112745163535	1.0854798818120734	2.724953291517833E-4	-0.04067042998873307
-11.458727381180385	25.319434483475824	1.083494045364426	2.8773084248389416E-4	-0.040670088201321876
-11.464537797183144	25.338970387555264	1.0834193189955188	2.8830821100910036E-4	-0.040670053372950224
-11.569196871735537	25.76121890789718	1.081805332795289	3.0074985722681796E-4	-0.04066992029495309
-11.6633070777599	26.1720578259513	1.0802348791832859	3.129897319923606E-4	-0.04066999171126618
-11.833764430182397	26.83587126363891	1.077695121546252	3.3269131175477264E-4	-0.04066954724216102
-11.862057598807612	26.963505046571935	1.0772073026999274	3.3647212238319005E-4	-0.04066959938034917
-12.078087822074078	28.032468436132604	1.073120127617255	3.68480059898514E-4	-0.040670536476243774
-11.88110893277426	27.05481684639802	1.076858005680852	3.3917453079281446E-4	-0.04066966034487917
-10.941911285330256	23.580623184081325	1.0901429894019028	2.369568195094989E-4	-0.04067297103876408
-10.839436808390818	23.313060208466673	1.0911654655275171	2.292546268915432E-4	-0.04067403661360457
-10.739067093635805	23.061302474143833	1.09212820888682	2.219481096936504E-4	-0.040675150507428
-9.471816627044047	21.34230345888027	1.0986949631044145	1.7239101389720919E-4	-0.040699137372391794
-9.951571716408075	21.806360992359135	1.0969241164600396	1.85848718390423E-4	-0.04068872910427851
-10.43754130166285	22.487163924914277	1.0943219411856928	2.0540366668662181E-4	-0.04067972539402637
-10.367961436850804	22.34988690199558	1.0948466910842987	2.0146663342734419E-4	-0.040680743927142445
-10.316760015579995	22.28288259867231	1.0951025718910474	1.9955823848465104E-4	-0.040681715135683305
-9.288476953705402	21.156736757069627	1.0994036821803677	1.671011052838156E-4	-0.04070300315576291
-8.920650274480796	20.917705687899243	1.100315065699685	1.6016456997809212E-4	-0.04071179321079405
-8.51657021391493	16.03357904344795	8.743688591948328E-5	4.315583390595189E-5	5.7019413100751676E-5
-8.266698499593367	16.013390172186597	8.761424341043647E-5	4.3159115743234913E-5	5.681291845695294E-5
-8.0562389112096	15.989342639268678	8.774579173729056E-5	4.315925131242298E-5	5.664511177014526E-5
-7.686675290317421	15.957030610636405	8.800238461294588E-5	4.3168768189257E-5	5.633117608861526E-5
-8.746279057818878	15.988281981459258	8.708000779590754E-5	4.310276108338301E-5	5.7204416167441115E-5
-8.970450287689857	15.938254553097185	8.672367372429275E-5	4.3047092773809586E-5	5.7380311786759235E-5
-9.186062455068521	15.786547473493387	8.606710964191466E-5	4.291060346695432E-5	5.754930388340851E-5
-9.971193094306008	14.974754846084949	8.299151583259451E-5	4.22503288109879E-5	5.8092354258873496E-5
-9.923312943252988	15.039290823300568	8.322031460779155E-5	4.2302095029774945E-5	5.806025390627081E-5
-9.772769833038687	15.227535971668214	8.389362452618194E-5	4.244852146937919E-5	5.795835662135566E-5
-10.151226889300128	14.742570887399712	8.219084954543317E-5	4.208183384975197E-5	5.820604597930838E-5
-10.263669191686583	14.533945460902896	8.152012848068553E-5	4.1926009734222697E-5	5.8279335423983153E-5
-10.338792965066176	14.402943851689207	8.110856726961875E-5	4.18400988814435E-5	5.8323545779891364E-5
-10.39951398580999	14.232596487589566	8.061001559341015E-5	4.171575598229557E-5	5.836818065369595E-5
-9.651563148185085	15.369018904321013	8.441182150694805E-5	4.255941922694755E-5	5.788054641945162E-5
-9.610243214520445	15.408630480720372	8.456167229443916E-5	4.259023413722667E-5	5.785317456008581E-5
-9.355948527585717	15.657450364369083	8.553578971263737E-5	4.280067272324646E-5	5.767362210900647E-5
-7.582691981937091	15.933264407606897	8.803180740665591E-5	4.316135080433636E-5	5.624467828149327E-5
-7.112624841227181	15.62099342018226	8.752731599304724E-5	4.2952356588382924E-5	5.583506141818503E-5
-6.881867897293005	15.366468772252109	8.696665831209842E-5	4.276307650413862E-5	5.5626647568991146E-5
-7.211113655713502	15.719878283891182	8.773475625472912E-5	4.302304973231878E-5	5.591912585541764E-5
-6.717869382857944	15.056237286327317	8.6168292455924E-5	4.251603750915581E-5	5.5478283294345515E-5
-6.607244504890614	14.853200340811474	8.568481143133436E-5	4.237265457813294E-5	5.5391205674058566E-5
-6.552226585395356	14.490750358383536	8.46592171472274E-5	4.207719229887929E-5	5.5349327247617474E-5
-6.493787224369594	14.259604808150158	8.40754880841317E-5	4.1914774257339976E-5	5.531062093782885E-5
-6.43325049352262	13.662200987957576	8.242082015570149E-5	4.1439068450092824E-5	5.526448177215499E-5
-6.41499752094985	13.47437536220453	8.195185266696297E-5	4.131573509665848E-5	5.526022625797669E-5
-6.387853419579772	12.789972379643046	8.011580883699188E-5	4.078659097543169E-5	5.523608264257437E-5
-10.456554713262712	13.976570385418363	7.990147293535991E-5	4.152647051975324E-5	5.841573065996893E-5
-10.460504525913167	13.743612050954287	7.929869855950638E-5	4.1347002212738804E-5	5.842636785718528E-5
-10.43567643329602	14.11277918523502	8.027021390259253E-5	4.163349867408065E-5	5.839143786318105E-5
-6.386459979093452	12.69724417228317	7.989369664373753E-5	4.073125518269512E-5	5.523703188621238E-5
-6.395644771263177	12.555427517851564	7.95311362159479E-5	4.063207017558338E-5	5.523922156784731E-5
-6.4372672447402195	12.008861096898956	7.811134624193939E-5	4.023087988528739E-5	5.525888067794102E-5
-6.497009900884745	11.667987645737622	7.718242481818247E-5	3.993598896213956E-5	5.5293320429505724E-5
-6.556920262455058	11.305444943796042	7.630636090519069E-5	3.9706195359431895E-5	5.532373434537418E-5
-6.68146577838972	10.655308411578233	7.466242753702783E-5	3.917729811021944E-5	5.537540816520757E-5
-6.78393126347984	10.244290071559956	7.362446653338092E-5	3.879363067198973E-5	5.54310114218381E-5
-6.6290935651159755	10.949007459555244	7.540776534198894E-5	3.941771893049507E-5	5.535122683109835E-5
-6.8473974745647155	10.057920097476195	7.318490522462635E-5	3.864689516671475E-5	5.5475194493662596E-5
-7.405046930016831	8.429051296024019	6.971536987032808E-5	3.715463847359566E-5	5.5848511571640136E-5
-7.412200733634791	8.399984117014895	6.965824595623226E-5	3.7125879962258795E-5	5.585154601564111E-5
-7.421796519639031	8.373596652831079	6.960671508860488E-5	3.7095688942646906E-5	5.5857465835471906E-5
-7.6245049310669515	7.798152050005788	6.856218493375764E-5	3.6477700332108444E-5	5.5975142320651756E-5
-7.5805121822930595	7.910293384750007	6.875643002052371E-5	3.659452009785809E-5	5.5949368999391903E-5
-7.501908913596166	8.09279067771438	6.908698522297803E-5	3.680623301377642E-5	5.589581926865599E-5
-7.739502332512991	7.591719065788961	6.821993916315938E-5	3.62337020951878E-5	5.606603759779271E-5
-7.8847997351133605	7.451595991242256	6.802196031384809E-5	3.60595999143593E-5	5.620967678310283E-5
-7.676407910866667	7.714521694434641	6.842626399864289E-5	3.6380313621759504E-5	5.601701591982705E-5
-7.092653583308931	9.299169047122376	7.149380936186311E-5	3.799468394064772E-5	5.563275792532458E-5
-7.157733819727116	9.09628579445178	7.104336202539907E-5	3.779919105623739E-5	5.5676797863806016E-5
-6.993538578025168	9.575462324912435	7.208390727781723E-5	3.823352978192445E-5	5.5567502897727556E-5
-6.895778115357702	9.900410308161158	7.283862879353838E-5	3.8527202625729054E-5	5.550444694781924E-5
-7.2933482934575915	8.75037620896634	7.033835710695848E-5	3.747174582227351E-5	5.577753336403723E-5
-7.234420758594862	8.926496665648376	7.068527585207567E-5	3.7620566262687676E-5	5.5741195317114594E-5
-8.225885333227685	7.342901902359795	6.797724093153098E-5	3.5925418609225814E-5	5.660178449548975E-5
-8.236373854049724	7.343009111565974	6.798219600724092E-5	3.592535280451033E-5	5.661499806036873E-5
-8.530594539609023	7.303148880677009	6.803887770624388E-5	3.587361462360423E-5	5.694966176067215E-5
-8.165547009442813	7.3578145528349275	6.797746959968966E-5	3.594467029009021E-5	5.653092959651758E-5
-8.564700511421668	7.306150044294393	6.80615276928002E-5	3.588082173354246E-5	5.699201828352617E-5
-8.611923429585666	7.329416666724217	6.811154983915223E-5	3.590709931020281E-5	5.704883369952682E-5
-9.020216463603798	7.600166307473682	6.861920818588016E-5	3.622518192645353E-5	5.751807131579066E-5
-9.03637818469662	7.618837639342621	6.864899367515717E-5	3.624747137832287E-5	5.753546983750145E-5
-9.212996675330137	7.81749482447683	6.894666050013705E-5	3.6473806379799E-5	5.771296123889348E-5
-9.245829441114997	7.861879805782354	6.901188345963911E-5	3.6524870258482646E-5	5.774474475819304E-5
-8.987356093103259	7.572791242919949	6.856991665407205E-5	3.6191119087087217E-5	5.7480285337169174E-5
-8.807668646708661	7.421252885339838	6.831544470853902E-5	3.602164300070268E-5	5.7278512854603955E-5
-9.359903457853354	8.04158185649978	6.925025817893224E-5	3.6718765565950176E-5	5.784288904150136E-5
-7.915963885514201	7.416843590924212	6.797371013153355E-5	3.602235335635057E-5	5.623717843300157E-5
-13.446641917549464	29.504735031778765	0.9568188977554213	0.19951530180864696	0.5841588725566087
-13.31035736551715	29.490828283789533	0.941455427567139	0.20031425728047425	0.5851023920548155
-13.224838540734716	29.439520921664442	0.9375694693443353	0.20520957250426877	0.5868490883556071
-13.593416827826	29.521521045985132	0.9693508909135905	0.19370237818445138	0.5795461031184033
-13.745828677994982	29.49823664762073	0.9906454680549248	0.19340821175758904	0.575809661052938
-13.86816784993091	29.46471861517236	1.0072704751143005	0.19293981232553134	0.5723594205804716
-14.30785626955209	29.31719643409113	1.0933425931115675	0.20010592258711415	0.5630525885823822
-14.102683706210716	29.389371044146117	1.0518186818926605	0.19695845107882554	0.5670798166382531
-13.940146842573766	29.442045794208823	1.020709039824767	0.19423549876642138	0.5715962104123979
-14.338532292243409	29.306464423392864	1.0998524222012291	0.20039298963898433	0.5622885234244277
-13.075731796836802	28.898237603063862	0.9377475837594732	0.26018887140968616	0.5675692009203526
-13.060688821011178	29.115099776574503	0.9351167914319078	0.2408195507938594	0.5793860330212748
-13.071149205421719	29.224779124557728	0.934446840186544	0.22846817566666094	0.5848222957858977
-13.05126674147483	29.162238991325502	0.9362858713709703	0.23565732631430866	0.5841355374057823
-13.114049347313092	28.778003670178123	0.9439462117834324	0.281958967733292	0.5569914443633346
-15.123531503383438	28.68380688659017	1.3157002428230888	0.24631476538685892	0.529406291046846
-15.120365763830009	28.687201553165067	1.3145993402686276	0.24631158838799683	0.5295037379512079
-14.959007661603835	28.847954319669356	1.2645663822971205	0.23521182687818917	0.5361563075158124
-14.755661264084218	29.046595901853035	1.201955435561912	0.2212028695443747	0.5446190279726876
-14.763862069959831	29.042141861783172	1.2039456351316347	0.22155517562734323	0.5442099301792815
-15.126896078051582	28.680440857325806	1.3167973417179057	0.24635073315588552	0.5291555540349171
-15.639683715519372	28.156523638835083	1.4938243246618867	0.25251941353317764	0.49885466088243524
-15.565674756309049	28.23888409976909	1.4680711033461185	0.2514442536258414	0.5053685938242918
-15.997556731796527	27.782681596354678	1.6143528099687745	0.2538620918060023	0.4700625106512711
-16.122982823557255	27.64891283072557	1.6556251410082206	0.254196405537532	0.45655909200377304
-16.377973583126817	27.352884220687287	1.7466324604556784	0.25479817130246957	0.4357952368915702
-16.69137525915565	27.055097404968777	1.8310172808229632	0.2573883321845895	0.4150682126153255
-16.77861127391209	26.957994646965222	1.8569331432833502	0.2558083415062414	0.4107446129200928
-17.20671943406671	26.19057808793621	1.9739536816081347	0.23484628019413303	0.3685489362475295
-17.104777983312246	26.44452275263879	1.9447750722049202	0.2433886556603092	0.38374955196920096
-16.922670118829657	26.77384140021178	1.8919235563353531	0.2524853427037832	0.40151745131160543
-17.315927891423346	25.89385803336739	2.011341372600983	0.2232965766511013	0.35662840260588147
-17.403255457620034	25.546148258501276	2.0438409305856085	0.19673531593451318	0.3387907276426479
-17.5135968372217	24.804997520793005	2.056451377199765	0.08687386514636446	0.2779200744600734
-17.442773825938687	25.33859959175219	2.056304003249098	0.17456704007986856	0.31963321031200254
-17.518379135387697	24.742724395422073	2.056160008425547	0.07704910663825215	0.27250496959855164
-17.516096412048203	24.720061446661866	2.054951705287355	0.07256251998306638	0.26954982496727986
-17.49382834320001	24.170957898721312	2.0243560213437846	-0.03988637266799063	0.1944075791563726
-17.481101134226495	23.86698615058026	1.98788433076925	-0.11307365528507787	0.15570190375075874
-17.455148361395818	23.618231829484092	1.9616693285410625	-0.16884926123026425	0.12348839728446222
-17.434317416262346	23.408121803377647	1.935712837919945	-0.22355033561814208	0.1036995314603427
-17.285994979311177	22.83219362937821	1.8651194763464227	-0.3913456873484756	0.031168546197157407
-17.410338173911896	23.201330336846194	1.9137667635995501	-0.28006697422937243	0.08446879057941076
-17.244148412785737	22.743402410773164	1.8513086312831444	-0.4195815952679744	0.014064728752902744
-17.072313355120208	22.40634900942296	1.793078183057448	-0.527848511165672	-0.05237618989901278
-16.836226964778668	22.047682619612473	1.7361539819840504	-0.6426482182955596	-0.13989759663658885
-17.064271717055455	22.394258350963856	1.7910291227787571	-0.5317222549081175	-0.055314914023664445
-17.07049245181003	22.403253155068775	1.7924876566446315	-0.5288269801086944	-0.05310949899527554
-16.748707828536062	21.91912429134831	1.7224277326478652	-0.6845112131371267	-0.17061932139779046
-16.5971663190245	21.70406269397529	1.6970083913727343	-0.7555950780181131	-0.22773937759298524
-16.328218483800708	21.417092727506656	1.6718497820774783	-0.8476711459560721	-0.32029506005543346
-16.05896695580733	21.10467189310427	1.6440328399928386	-0.9415638154175696	-0.41186357146072633
-16.295575477332605	21.376948260999463	1.668341668211686	-0.8602314639121142	-0.3315025927272248
-15.961037115993427	20.982143746956424	1.6419463967901688	-0.9788171493849611	-0.44286033310568496
-15.814984160525285	20.79542117944036	1.634267126930589	-1.0364961303685758	-0.4864206017552069
-15.18371290180915	20.095756208211508	1.668798214803663	-1.2246912957721632	-0.6707232728299879
-15.285754203947246	20.196281188654876	1.6629662187533896	-1.2039737416508003	-0.6418037696968046
-15.656762506375058	20.61915585331431	1.6398885485090477	-1.0899233152973136	-0.5346768249950885
-15.515656623503844	20.440398868950126	1.6474004901036408	-1.1395018250957718	-0.5804031499123843
-13.723403852296435	19.9881033898131	1.7134638522870467	-1.391847805340988	-0.8925530117659646
-13.717709947094287	19.98005958982628	1.7113873241288722	-1.3903617107884765	-0.8905169298130171
-16.31593286360919	21.399795801508002	1.670132803980715	-0.8532145936607004	-0.32460570663457666
-13.704950858583006	19.962723466847915	1.7080646984484873	-1.388083232522785	-0.8871605284404346
-13.570465095922138	19.788903358176544	1.674989698100357	-1.3664709388925227	-0.8536196359997152
-13.507249869801308	19.71676950203144	1.654329663400639	-1.3550649665295256	-0.8297329606563799
-13.413701907158543	19.59158353575588	1.6449365809238756	-1.3565092962866505	-0.809567659820493
-15.03443229828415	19.918266439349402	1.683753642144024	-1.2535165977869869	-0.7099279125431961
-14.614077207637672	19.48872264152636	1.7060175340780221	-1.305430571138449	-0.7985869654291783
-14.606855547730422	19.481464964766108	1.7066292368274874	-1.3063997022354525	-0.8002058686612809
-14.900608337102863	19.76504075339952	1.6967708623260727	-1.2819318475782138	-0.7445283925417713
-13.280936375494015	19.403768515100243	1.6256805152740954	-1.350409313848043	-0.7814908421471278
-13.216103036711377	19.29696401557235	1.6166204912829598	-1.3447936239885574	-0.7682782569751041
-13.087362512424903	19.056838419040982	1.5875800652780108	-1.3265898673978165	-0.7409893348396756
-13.060659583782007	18.99525654666471	1.5793913547204654	-1.3208069451727664	-0.7345580175180837
-14.603189939641114	19.477474020545454	1.7067600070275266	-1.3065809229564556	-0.800937058872756
-14.589702477346874	19.462524886199407	1.705900223050224	-1.3059666242062458	-0.8023477955796593
-14.39644015113063	19.23195161626903	1.6911412272998763	-1.2942763727633195	-0.8212519035400889
-14.09884725034945	18.822702605238405	1.6449748342121762	-1.2634470530057618	-0.8205106153262591
-14.13137539791961	18.875985595042422	1.65185338599341	-1.2687861659005126	-0.8216918665011489
-14.34203709633043	19.16837178136262	1.6830243351958065	-1.2907774852458473	-0.8215741457907064
-14.041848236766368	18.737891023666094	1.631770802678672	-1.252403793331042	-0.8165524191886852
-13.875545407469001	18.447197888034275	1.5898627942522983	-1.2141695256922251	-0.8046620354050579
-13.661967339301752	18.11681828924012	1.5281541072450862	-1.1589821666077746	-0.781850510469912
-13.047126507172802	18.960140681902818	1.5740351014373812	-1.3165159560455293	-0.7312202475351106
-12.945803959879562	18.513682565110283	1.509188121387158	-1.2584804041393762	-0.6895149091878547
-12.812624226982841	18.18858470018433	1.4413510231304727	-1.2025638516846366	-0.6486890148241131
-12.781174451604585	18.063530917063428	1.417122471105872	-1.180101586073597	-0.6357424269894875
-13.634991871570147	18.07093802144159	1.5200042841355488	-1.151111171606254	-0.7790033964205012
-13.330209056462598	17.575650388113353	1.3983030998354646	-1.0426937271164882	-0.728733214102647
-13.225340083208286	17.42767523420172	1.3516475573769318	-1.004151323348192	-0.7067571361505711
-12.979879279380384	17.09651790798034	1.2406259536933568	-0.9165967817716465	-0.6521121328695176
-13.61426764109302	18.036442081466518	1.5121433596334826	-1.1436400519307717	-0.7761151382030249
-12.291434813098721	17.276373009499068	1.179413667418764	-1.0029661298804298	-0.48761448395383034
-12.098391923281483	16.99908162481341	1.084839700788254	-0.934278297869338	-0.42692116410229064
-12.725076640181813	17.945497977923644	1.3861965246239298	-1.1545679555970887	-0.6188612800572392
-12.485042353245316	17.561701900479097	1.275565608712077	-1.0721712983432345	-0.5506095833171502
-11.887348847397963	16.672782974089348	0.9628691283755171	-0.8426076175644773	-0.3520541955282477
-11.768355882494667	16.49702330498735	0.8972651389985573	-0.7937052256103734	-0.3107407417600177
-11.522600926859113	16.107999534360886	0.7458645870908502	-0.6789671598932779	-0.21529121252554242
-11.434936766903489	15.970664054670568	0.6927290610992571	-0.6363672366992872	-0.18348124570621255
-12.862277488663846	16.89897354215124	1.172102842846562	-0.859906782776136	-0.6187556540019149
-12.734672760772554	16.6818355508951	1.0957934250783836	-0.7982881203044507	-0.5810282404318896
-12.469677769829701	16.34878705764234	0.9590391175096588	-0.7018636388451666	-0.5024623434053651
-12.461994141258929	16.33818244022225	0.9548740713170393	-0.6988305850543518	-0.5002065333776334
-12.226675185132692	15.990452186356109	0.8066029145032532	-0.5889137909771152	-0.42163320692747425
-12.080936226665209	15.718414317823207	0.6924823885319884	-0.49850475049031906	-0.365705948177639
-12.450538527121873	16.322601777528064	0.9481689015838487	-0.6940071416703342	-0.496555397946657
-12.008867070719528	15.592861756320444	0.6417356821471399	-0.4590719969262736	-0.34044696089808946
-11.19069808711283	15.520329227279333	0.5136338088006293	-0.48663438791605274	-0.08753964741319538
-11.146970368731676	15.42694878142596	0.4807189219570613	-0.45678536228848987	-0.07275452743773819
-10.937736437658009	14.895631401705439	0.2922227481603233	-0.28403101979994283	0.005156448439574295
-10.928776726330025	14.87156595288738	0.2843909871822079	-0.2763241413925389	0.007120755086331658
-11.83093936945443	15.245165931433922	0.5039465913729929	-0.3518044458231633	-0.27176859433344247
-11.703072752385609	14.917755171019206	0.3803016024925774	-0.2454577641184194	-0.21920679202381144
-11.856362042427943	15.297942322795935	0.5242390006622379	-0.3684069895580282	-0.2812412550087367
-11.67571108041057	14.849169520612739	0.3566353712812633	-0.22719045567029872	-0.20742855985506592
-11.558257545123485	14.564369869421775	0.25306461349091036	-0.1495378047359734	-0.15126804990235235
-11.45998891212474	14.297194509232412	0.17469796134894278	-0.08952194820215226	-0.10990195092436397
-11.428804950796245	14.229234004738167	0.152748437170221	-0.07406328320059916	-0.09750232442395476
-10.920238380486014	14.843416980632442	0.2758580651044353	-0.26787652696381814	0.007361547528350517
-10.651789131467556	14.11260541515777	0.06936852243449697	-0.06377562346814034	0.022048194503021104
-10.750914862739174	14.362412427115729	0.13365666482086205	-0.1278235324629628	0.020427645724205787
-10.80786906262887	14.487828942471026	0.1619891652366191	-0.15595500976953236	0.02188601223807833
-11.259378433955037	13.448584575004997	0.030313646931802656	-5.535511345918104E-4	-0.02006175995487304
-11.327413474968726	13.824772876523934	0.07184558907427945	-0.014763771650485775	-0.050714883838282855
-11.405865306007007	14.137063757486185	0.13141534089256324	-0.05707579080220777	-0.08618355007738966
-11.25180092149329	13.41559256355217	0.025794837017416306	0.0012876469178039341	-0.01673667761744769
-10.558868481333105	13.91216422126957	0.028667589519373253	-0.026424524959257567	0.009719047141072855
-10.5926451501856	13.981669362566041	0.04352924555431586	-0.03974568189251331	0.015089932950263478
-11.247040779589305	13.379628786121849	0.023900938838740282	9.263210125698797E-4	-0.015591526192578654
-11.165274600466724	12.988620798260765	0.013478561484721256	-0.0035095019358860487	-0.01031403543057774
-11.097330053323814	12.580936310314577	0.008020251441377486	-0.0018686949831987355	-0.006208354005458182
-11.096818195980095	12.561338905231516	0.0077178333934791	-0.0017354755571389504	-0.005999917863159923
-11.096050568027742	12.545804815190527	0.007610285297824398	-0.0017420804593476344	-0.005894897439073017
-11.086743495229108	12.082772309014002	0.004427514835186214	-0.0013415603729742443	-0.0031267718995210583
-11.056586496952555	11.873435756879385	0.0036129789630630136	-0.0014236276738076284	-0.002765842499109942
-10.88734935519765	10.821758127609627	6.631234897504203E-4	-3.5151415992518043E-5	-5.729267322814596E-4
-10.914018229749441	10.916969792681556	8.151129200019012E-4	-8.040367181741048E-5	-7.181257956769425E-4
-10.992846698780873	11.239384173081298	0.001196629785417644	-3.496970834069281E-4	-0.0010618263956446903
-11.015430104537916	11.368444482013418	0.0014323109053173662	-4.23887044990775E-4	-0.00125238015063454
-11.040793440304332	11.601305467410615	0.0020679699430216822	-1.6639946645403565E-4	-0.0018995852394886178
-10.852792143901496	10.649475182364654	5.083818906458527E-4	-3.0482101069496363E-5	-4.465123382441058E-4
-10.82268237901346	10.507062683946822	3.6459461432798544E-4	-7.540947672658319E-6	-3.2628016366803645E-4
-10.799649030697061	10.417097170439254	3.001568910597502E-4	4.793550852896668E-6	-2.7226809282918714E-4
-10.737706088490452	10.19594415108152	2.0342937465680588E-4	1.1414951149907443E-5	-1.8870864890033147E-4
-10.645532551324377	9.838584274836666	1.0905003429674862E-4	2.37172245542628E-5	-8.758760035408884E-5
-10.66294728996067	9.897493804937323	1.1819983823751066E-4	2.1017754287150435E-5	-1.0027961296973223E-4
-10.669096737425624	9.919157020329632	1.2493271005138606E-4	1.6796876249696757E-5	-1.071026254747164E-4
-9.701099101698333	7.952659472631748	6.601691058363948E-5	4.057733060761758E-5	5.163702982158298E-5
-9.807114167417021	8.0255306659574	6.477200096466343E-5	4.006297119619016E-5	5.043502868797446E-5
-9.580409858346846	7.886678629862842	6.750890537701674E-5	4.14220316014845E-5	5.292307313495493E-5
-9.515460207986955	7.83826116776429	6.885383032438672E-5	4.216109608936987E-5	5.406965673502366E-5
-9.39319704575132	7.976802644466628	6.926686762927304E-5	3.848731672793172E-5	5.6813324665509923E-5
-9.482695440722992	7.888526773755937	6.876592770364383E-5	4.132285871940386E-5	5.453092376139868E-5
-9.89150512481135	8.061589029817508	6.41241857868858E-5	4.079797365216808E-5	4.901162359718367E-5
-9.958128539012591	8.13643264909581	6.369442236808945E-5	4.10980973994959E-5	4.808411539556837E-5
-10.105799244152566	8.216749786030329	6.125473200824102E-5	4.1739170659127714E-5	4.397595493871533E-5
-10.117739578629418	8.225459503853283	6.107313235911902E-5	4.177654421212979E-5	4.367804428844795E-5
-10.321566484096682	8.759091610334712	5.22094517542024E-5	3.8293198695339025E-5	3.159504912917131E-5
-10.401050228883886	8.997560402359396	4.808542560222702E-5	3.780577493980973E-5	2.281239939720673E-5
-10.48013283812264	9.273283943313945	4.9013980625393665E-5	3.839361133455831E-5	2.1660018879741453E-6
-10.484221130661814	9.285169676528664	4.902189613158204E-5	3.8314182147260876E-5	1.426458287491685E-6
-10.493978900489525	9.319953418773046	5.124120139345536E-5	3.846537267722111E-5	-2.2784876078003753E-6
-10.569396367691512	9.576372765498544	6.71258582962869E-5	3.3774893562325145E-5	-3.0128071881416357E-5
-10.30367410666004	8.700079882566374	5.30464952081067E-5	3.8191902756529105E-5	3.375558905905246E-5
-10.291056105656166	8.659895023136702	5.368975946766063E-5	3.842316456743405E-5	3.464897872877095E-5
-10.202055940923515	8.408063874401485	5.891432395382574E-5	4.0558452586362945E-5	4.1423926402528345E-5
-10.122586102166768	8.227987217596521	6.098193661355701E-5	4.1775200354205854E-5	4.355067004194491E-5
-10.127084845203278	8.2340398900594	6.084984357087266E-5	4.1697020034800666E-5	4.342609842267457E-5
-13.612698575289047	28.6766368847917	1.0871478709959415	0.3126865939705131	0.570432709090194
-13.402335055067073	28.717106774932446	1.0276129032113728	0.3022074784629187	0.5653517550294701
-13.274234325981926	28.745147147953077	0.9895866213446974	0.29325666647680476	0.562418885860571
-13.669436437446832	28.664996499633244	1.1044127039831866	0.31536808556595664	0.5720988070376779
-14.469126524092431	28.333867953407097	1.3317921544029143	0.3213315717072822	0.5645667393510074
-14.111452795127125	28.532488744126113	1.231600705482386	0.3254372887013588	0.5751609852441595
-14.081341116293641	28.548389048139924	1.2230979542395475	0.32565811129330735	0.5759457744916485
-14.084760055739775	28.547269492787446	1.2241037938820938	0.3257185791357255	0.5759511666484087
-14.490031474178451	28.31698023352918	1.3370304947062894	0.3204186113500442	0.5629702751423479
-14.531013247222706	28.282763089151217	1.349437640085111	0.31974927126672364	0.559919711554741
-14.875581071227531	27.98713035068691	1.4501757846835472	0.30938393071950415	0.5323150922400709
-15.10376264913171	27.76458604019757	1.5240627480253492	0.30393470142826423	0.5107493529336603
-15.216208734471483	27.625667800433135	1.5612496603032526	0.3002534752468371	0.49470878622597725
-15.4640149146962	27.35002543091522	1.6538014966248809	0.30343724098434943	0.4664033903200099
-15.565199936389575	27.229859535367186	1.6909084871640165	0.3026394581417367	0.45388108215384537
-15.60421881776453	27.1782256098158	1.705835896168275	0.3019976989406898	0.44809455340967186
-15.80655797744552	26.83643413392781	1.780740321485876	0.2970937933313311	0.4005976563303397
-15.99207110813279	26.526343516060507	1.8567907676655535	0.29756561628156336	0.3634290323299627
-16.09495975331683	26.30491443523337	1.8999115182772344	0.29531461972554446	0.3345494331149317
-16.31639914487979	25.789828530329583	1.9852314206432822	0.2815805296149124	0.27077811339626806
-16.684891252858424	24.76496571105323	2.0614710047542593	0.16708227154856786	0.13493712075143754
-16.57558613452562	25.116826670150708	2.04561880207588	0.21384372666812956	0.18361475277922742
-16.52253906697489	25.264930127987643	2.035403488469455	0.23172468850112815	0.20307903341844993
-16.342075646771107	25.734031923727596	1.9939825006927467	0.2792089014008404	0.2641061439316914
-16.331976873830065	25.751084951112826	1.9908884496650803	0.2802451381757842	0.2659380953590698
-16.69637548738504	24.522337265981495	2.04257314560274	0.11157928221377386	0.09783726891608846
-16.72618837260787	24.24278726377767	2.0293094298398535	0.04608265758094986	0.05907224066264163
-16.74244772644929	23.899594069048348	2.0030215725418956	-0.04750367347721483	0.007093554298357213
-16.74256716838122	23.684435430470366	1.9834478629900993	-0.11173190795575988	-0.026110574825596873
-16.711595039577205	23.33186611068901	1.9379985286940058	-0.21395055611984937	-0.08480710090590503
-16.670856721684423	23.17404679271966	1.9127809667056466	-0.26490505190471136	-0.1149156544984323
-16.51347070412792	22.829265188016677	1.8413631102944956	-0.3810802013168957	-0.19541076793968798
-16.3773710600923	22.58365799224284	1.795811957184879	-0.46449050250353785	-0.25607543734923244
-15.469735792404899	21.47082843357408	1.6246703818622412	-0.8575425137455565	-0.5543453266762417
-15.485365793970075	21.488391600999595	1.625162405980361	-0.8516968187147304	-0.5500432625557303
-15.492669363329767	21.497438421935403	1.625691867982126	-0.8488204997266988	-0.5478428327798348
-15.551006498113821	21.558894884547414	1.6337534476838464	-0.8262659168532438	-0.5307590471135892
-15.94804051883031	21.99910977706999	1.6910963466638087	-0.6681155186121397	-0.41118942060903085
-16.254996656057724	22.415059477219437	1.7576503887789263	-0.5258834737813994	-0.3020291212829267
-15.897398578446175	21.93181850193765	1.6801448840443944	-0.6915908258211833	-0.42878268212646814
-14.191985507516884	20.35426755160977	1.655742899273685	-1.268880230678093	-0.8319646571657078
-14.210584309288377	20.36831201398125	1.654149140310241	-1.263954548490958	-0.8289399709692251
-14.455877658872428	20.547878931346474	1.6324180320058903	-1.195138947697763	-0.788232592673012
-14.708963187931221	20.743894823417435	1.6169094760558131	-1.1185606250811782	-0.7422040695753337
-14.71112318274063	20.745735544502732	1.6167436938219792	-1.1178844325063668	-0.7418030279500643
-15.121629647115775	21.09564354495486	1.609310153459576	-0.9868342004064936	-0.6487774418638838
-14.714746931186816	20.748624004897486	1.6167157019168619	-1.1167711103226663	-0.7410134084409999
-13.964995711614057	20.17780883346663	1.6853680499362143	-1.3299138155541936	-0.8664605762731399
-13.951815003513792	20.16879376954789	1.6866595513720215	-1.3331434073594695	-0.868049914141502
-12.954626106718369	28.737256467746782	0.8694052723250332	0.26071349815946715	0.5276164326145083
-12.857143918412952	28.708675975705134	0.824208300952554	0.2460824820838244	0.5097319982987837
-12.63953275323979	28.54571449373748	0.6956725027240794	0.19590904498704256	0.45351042528098506
-12.63261423181542	28.54057370798251	0.6915966931506344	0.1943008371541342	0.4517198761750716
-12.629360746829247	28.534100688250373	0.6886317421874667	0.19266944440970696	0.4501241158992515
-12.418224162401433	28.09162993778905	0.49310110665364615	0.08258387435690065	0.34135880113779005
-12.315772059625933	27.698378926161215	0.36129459622232074	-0.012205775780236574	0.2566367232570969
-12.295324233598635	27.624182860898877	0.3364785270096508	-0.030104801810309535	0.24061646386754273
-12.282307251746543	27.579945029645117	0.3264767177190698	-0.04093037954468309	0.23052182666059826
-10.202631737873418	21.267674119230634	2.464423053969786	-1.748179629931931	-1.0125976654217186
-10.243693212242764	21.117067918500105	2.4767921043351326	-1.769047339465028	-1.0309430123991907
-10.307342670339624	20.858228531757078	2.5017230373900112	-1.8072491567550115	-1.0691968802273462
-10.356129224115895	20.791021694474292	2.4973616975427593	-1.8144769668970635	-1.077417156005365
-10.30132753798347	20.866563466752964	2.5023762396850895	-1.8065387073731256	-1.0683038612904299
-11.88274998348622	25.960394409159818	0.4820222614139968	-0.44385253087173604	-0.12371424681693746
-11.668048200368801	25.141182152679864	0.7507849552686398	-0.6320491126373259	-0.30504759751347565
-11.981603431916625	26.466847343686993	0.32527354028120825	-0.32184374492872314	-0.017362117139786245
-12.1265449837182	27.054283994523367	0.2326675299136221	-0.1769789824966449	0.11306104706296374
-12.004421420257156	26.546971915490893	0.30977087199325437	-0.3011636735012963	5.060814839064048E-4
-10.468178774155028	20.639341880943956	2.4843099065804206	-1.828539606137108	-1.0960462644111315
-10.304638503044853	21.803293229788284	2.303988770637652	-1.6348210884492262	-0.9329491491250106
-10.267541047326937	21.65042850191439	2.3596020030772573	-1.6721394935873368	-0.9553756911286033
-10.395320984345801	21.918035081050647	2.2357415267720206	-1.5981034530177685	-0.9109788897490305
-10.47502592047812	22.05734106139689	2.160988462008233	-1.5548617429628058	-0.8870620614523692
-10.206381097677577	21.385596889124002	2.4412331712645114	-1.7271689090558942	-0.9957622023554711
-10.221651321505957	21.445997647236332	2.422222865869574	-1.7149873179016337	-0.9855194205335387
-10.490751245394282	20.603592573600093	2.4841336245166317	-1.8333980253200135	-1.10122988563295
-10.676117456238984	20.39236877638473	2.450286170846238	-1.840679418760713	-1.124673915220575
-10.862832821198992	20.172659802202038	2.4321661084526176	-1.8589751569643649	-1.1481068442901774
-10.881649328072468	20.15340172716533	2.428383036818099	-1.8585659323303716	-1.1501821454786392
-11.113402830365768	23.492907419863535	1.4394805958273313	-1.0916970049731747	-0.6485806777709042
-10.870391181402738	22.895205762255728	1.7284761837496316	-1.2789214989017987	-0.7547188431179672
-10.621303073248832	22.348463459036125	2.012384949693432	-1.4605134640553663	-0.8440870796118346
-10.713239391969845	22.528071225770486	1.916490895710294	-1.4014325133750858	-0.8149987415838738
-10.844786768336139	22.840316885932463	1.7571716557659565	-1.2978470503399404	-0.7634227357375468
-11.13944094806562	23.564994447843304	1.4066673525444593	-1.069425395260549	-0.6364843233254126
-11.20138562399052	23.703581174064222	1.3394375305365254	-1.0248772388560612	-0.6080061981595465
-11.38770868509681	24.19537159429388	1.115956865675146	-0.874464454701518	-0.5110824072570938
-11.629669720620418	24.997400407593688	0.8012230417516873	-0.6673806871008426	-0.33608243568812424
-11.655844825787385	25.09979426497546	0.7640501452373477	-0.642050093603038	-0.3144637238588704
-11.229044276659494	19.823740120580737	2.3632254366031673	-1.8441557078325688	-1.186800238724175
-11.11903336571642	19.928407716064633	2.384129906525051	-1.8489715473282584	-1.1749160591950325
-11.238255914622929	19.818017599027055	2.361465424868083	-1.8435920951274984	-1.1872871846281166
-11.27373113209877	19.79969466584961	2.3535740261808287	-1.8405176647486654	-1.1878786792015426
-11.704202484407077	19.570706637277283	2.256293210484861	-1.802920001748756	-1.1992575519872373
-11.924410416622525	19.520870959241247	2.1937036569587027	-1.768569128179144	-1.1873375781358606
-12.146713395330595	19.48811890152068	2.1335237179841426	-1.7351523976809384	-1.1718666846156855
-13.716808717983312	19.98456831600856	1.7144271156163797	-1.3930748252137053	-0.8945654459845078
-13.699633381787852	19.972973088206505	1.7181216879263956	-1.3971717021810723	-0.8993499842658138
-12.289122117745665	19.48948098767039	2.0899183386783324	-1.7058022730122437	-1.1558169239227267
-12.610269693386867	19.525156006424986	1.9950421420117386	-1.6432268186638583	-1.115764723501619
-12.896122385697899	19.578447440350267	1.9136767444692788	-1.5828517646027214	-1.0752945279148811
-12.515097441153577	19.487450784057632	2.026764679843909	-1.6654878757945704	-1.134118265744426
-13.536579205106833	19.870542369775738	1.749912420274915	-1.4338663639890294	-0.9441820543696289
-13.46519538142837	19.82916391656118	1.7681253803972135	-1.4516550623926285	-0.9648228806349529
-13.33710205478209	19.763694654848063	1.7975134992011603	-1.4812085973232763	-0.9935049144291956
-13.208698024723365	19.705864794957023	1.828849850279045	-1.5105638446053775	-1.0165974983103832
-13.12649483004026	19.66555204257168	1.8463737857405431	-1.5272208056386387	-1.0323664751721473
-12.931185315336426	19.594366574089303	1.9029032599182856	-1.5741432726590778	-1.0679544207004534
-4.73366453746668	21.27733752555802	1.0144982966437646	-0.14764097551232136	0.1031124655767574
-4.616137617197506	21.222124959057776	1.0091285937950185	-0.1499222089806176	0.10043256871532934
-4.564613201498627	21.13083733353918	1.0024564377212217	-0.1523544762394036	0.09906674898884178
-4.459207814328341	20.976920750912853	0.9913626013098682	-0.15608090876705094	0.0956528501410516
-4.3717263835343685	20.747828353941713	0.9768158397071751	-0.16198380050028682	0.09263994087724935
-5.161473697762925	20.81549159125971	0.9757001790721631	-0.15427234523316824	0.10089287676555557
-5.073951322793466	20.921211564449962	0.9850467668204705	-0.15280091128316634	0.10200083038760674
-4.82067883209547	21.117692108337895	1.001792448002786	-0.15088599769717392	0.10267717361555337
-4.935758286792504	21.042893194355276	0.996295853896333	-0.15144649747915412	0.10310805525407499
-5.190714031709742	20.763150524925152	0.9706011391164923	-0.15538183804299932	0.10023142598184051
-4.334675830804458	20.637109182818822	0.9703443957693166	-0.16458605027687156	0.09149087985769293
-4.297602703723759	20.363085847552906	0.9549340489684521	-0.1711811590935235	0.09036228128422277
-4.296843216198107	20.193274965814624	0.9448716608864365	-0.1746250712124333	0.0897599275451461
-4.3199742974144915	20.03163015581289	0.9358268877016019	-0.1776718022911426	0.08997130395856628
-5.411460238020682	20.431189194846432	0.9360384307072839	-0.16159346572361202	0.09472692871881007
-5.332162880293362	20.526863749341317	0.947371752573807	-0.1594679426347247	0.09667619016175955
-5.549115600042219	20.2905602616082	0.9183575183306484	-0.16417192612658654	0.09045301191495661
-5.9142014219049575	20.099198820205157	0.8877561568304942	-0.16795262608601663	0.08565236683479137
-6.1768312377237	19.97762492623312	0.8693499096316373	-0.17029771727360482	0.08385572738900425
-6.2548127568078975	19.933207642426368	0.8634889428292599	-0.17114464492787104	0.08344595126692479
-5.793974679646137	20.165456467072826	0.8978331289009878	-0.16678840401017642	0.08752476791691072
-6.296332579397803	19.90441385953041	0.8605424297294799	-0.17167610988541684	0.08340205765469547
-6.581566543861336	19.71553089526889	0.8404862949257927	-0.17562950270884597	0.0823713405502263
-6.865836498264918	19.506302352262118	0.8216900712203361	-0.1794446733766633	0.08204401487939575
-4.397468987809489	19.60797959070136	0.9096424649820343	-0.1883495441770807	0.08668340605049749
-4.399186129808391	19.590997556566418	0.908723492785362	-0.1887708833050448	0.0866495214136226
-4.3936775942467925	19.43906947218001	0.9008420277291742	-0.19292197288150148	0.08567626707998204
-4.387202690166885	19.144286253843145	0.8854321662961468	-0.20091578608963973	0.08367330478419766
-6.894497251219089	19.484583483803235	0.8197148931768143	-0.17988271071098946	0.08184424722824131
-4.381345621380777	19.122257941120065	0.8843676800035243	-0.20149030948988186	0.08345616809840563
-6.925461083009736	19.4598782054163	0.8179954369413861	-0.18024031362543266	0.0818491112871634
-7.416290267685239	18.89946202643908	0.7882169098518041	-0.1879689914471149	0.08246193237437861
-7.363475977876794	18.991793896138372	0.7921159478476447	-0.18667579677971816	0.0822254487776184
-7.1785182717331	19.213288774831042	0.8025950368042715	-0.18381246962670983	0.08215496599635427
-4.15205833085932	18.46634483007781	0.8609999548817447	-0.21594440851316996	0.08142076583734975
-4.2171064234789615	18.664346336089654	0.8674067734330709	-0.21209103792549566	0.0817851288577028
-4.372026104299103	19.099275105178496	0.8835100865835552	-0.202045145121698	0.08334915254801584
-4.048009488057326	18.195132871531335	0.8528959843385671	-0.22155919805021215	0.0805282941083493
-7.491387228043418	18.031259510970372	0.7588086674290131	-0.20037746070362467	0.08083376984367274
-7.514780309917374	18.314686341258152	0.7680252630728879	-0.19568878937090564	0.08152457876605354
-7.461413857161175	18.67996993733154	0.7806440312959004	-0.19086263580295357	0.08226235570076146
-7.514424638291443	18.439655812679497	0.7726205798127039	-0.1939183447300204	0.08204658868077352
-4.006141008968368	17.881613027299927	0.8433249869461983	-0.2268979741193283	0.08125794330325506
-4.0947510933941444	17.070818009431875	0.8148060555488776	-0.24020613044918107	0.08527566441293538
-4.098336307406811	17.034762205630255	0.813604082856799	-0.24085679779684777	0.085423595826583
-3.980894005775253	17.602407796043213	0.8347726619491799	-0.23222066826005544	0.0817383637219239
-7.492366000616787	17.59242100983253	0.7395819016769661	-0.20534519184862163	0.07867860616314386
-7.491056514593434	17.51652019285032	0.7368664308277484	-0.20641614357019802	0.07878975122175169
-7.356922602796503	17.059969131013926	0.7198393777308771	-0.21428594603925466	0.07890724572134046
-7.3476880070411035	17.029672229095027	0.7187108143427045	-0.2148164663883713	0.07889923222627372
-4.25572274313915	16.317678753090377	0.7845054602709578	-0.2518333283428641	0.08800496499577605
-4.282120070781846	15.78662031049576	0.7664630866935573	-0.26160335232541554	0.08887781609282676
-4.2458127774434065	16.42959045964661	0.7888254960398741	-0.25026340539541747	0.08769147168213534
-4.131360294310118	16.910570026141535	0.8085507766797506	-0.24279911104547258	0.08606670539370326
-4.280097499402593	14.538047400568065	0.7258693525429256	-0.2785452943198101	0.093831082303166
-4.322517032429351	14.340942723765027	0.7177341850497301	-0.28158775759015525	0.0945646777965151
-4.280253012631235	15.540897001787167	0.7582761991028613	-0.2644870031097032	0.09010849961561028
-4.235538762411485	15.028716405183332	0.7444412063248858	-0.2729769038170956	0.09112962948570064
-7.120732692353926	16.430849731388406	0.6939727116044621	-0.227911797032107	0.07612250870471667
-7.346458713145687	17.02354813324256	0.7183817026727392	-0.2148980563572226	0.07883204242979264
-7.114755438282814	16.40554860010953	0.6924399108457728	-0.22810921092333794	0.07592855844757868
-6.911780360262982	15.83013201700975	0.6683775190012167	-0.23814087556854205	0.07582740699795606
-6.611588358506674	7.896149290016625	0.45027892587308255	-0.3427711444134442	0.14551162128388923
-6.815613754472951	7.898265934465046	0.43358531528106115	-0.339836499940391	0.14890401830784494
-6.5156075490910155	7.913751607218404	0.4582433977538369	-0.34381746835105453	0.14410392954237558
-6.3278903466563765	8.00161022599411	0.4732064249752075	-0.344971934115615	0.14062078089808966
-6.251414382863599	8.031307543414954	0.47939113236936426	-0.34552135516229665	0.1391725830322182
-6.229877777245452	8.04374390758974	0.4808846037492896	-0.34552487213057637	0.1385961929356297
-4.365442378183148	13.975572541233788	0.7045280932003557	-0.28669647941412313	0.09578948564593408
-7.032334305329712	8.881459043501946	0.39720970368227737	-0.319887809271425	0.14906092196855372
-7.010306534682713	8.958760339693399	0.39715113998986706	-0.3184353547661671	0.14821713788132027
-6.512646741864403	15.15182324934143	0.646903896876544	-0.25295964535207976	0.0811264868668956
-6.605089143645865	15.309430919175515	0.6518932648220048	-0.24947909787005426	0.0800202199017302
-6.5041925862060035	15.13029977827332	0.6461560134052787	-0.253564859769324	0.08115310610941986
-6.3424677378712815	14.438667640957025	0.6126840407112781	-0.26477328609825	0.08329867724194918
-6.330374139751394	14.386550585762597	0.610142749849996	-0.2656067950367337	0.0834451897426449
-6.878654940297363	15.7638677268587	0.6655084383900217	-0.2391790783977161	0.07614653825667443
-4.434271541032567	13.14264584731255	0.6718562070290233	-0.2938806471714528	0.09768748283101075
-4.414942671727757	13.516124024822233	0.6861341794649838	-0.2907644798948659	0.09677610365267825
-4.493924253759212	12.772399592207567	0.6582794397417914	-0.29905256523379914	0.09875547068713703
-7.101740047231086	8.65826653927014	0.39660157324853484	-0.32266337831699443	0.15095206281920404
-7.168342651116608	8.460762600190172	0.3962654283537207	-0.32562893338898813	0.15282445241919634
-7.193887940106324	8.330591941608663	0.3971406304426756	-0.3274157069715339	0.15342591698572594
-7.102349334593408	8.083611128327435	0.4085535575713551	-0.3331217610595757	0.1526916265916275
-7.112470534688779	8.092652751636818	0.4076187122382203	-0.3328038341742888	0.15282899112065976
-7.119928957854249	8.108787145355782	0.4067558610792593	-0.33239543849354025	0.15292079423470858
-5.957932814466803	8.326382853180453	0.49955046537160047	-0.34379314770010216	0.13257607103654248
-5.9860617304856625	8.295236487394085	0.49793310566575555	-0.3442201393335444	0.13334307549276891
-5.782295033744326	8.636244481833662	0.5099383244030605	-0.3402074551280281	0.12894723442024947
-5.772698168952418	8.648486873268634	0.5104605965423799	-0.33998794360230616	0.12867832120112813
-5.738932396154502	8.70717613051857	0.5127329631989279	-0.3393247897902479	0.12798821121581092
-6.940649812921064	9.174166928456163	0.39844707275945945	-0.31501016108917135	0.14552184772795967
-4.5812454281489545	12.317894073995918	0.6390101356694051	-0.30136637948397177	0.10090108958923738
-4.808522336311219	11.478314115589296	0.6006414998760106	-0.30838847216763277	0.10509664803832847
-4.652849854746273	12.005391019526362	0.6282208516786991	-0.3063685432784378	0.10319572554246259
-5.061293351900035	10.722393859678515	0.5703644755306029	-0.3162590020960565	0.11242150393306607
-6.863609387871793	9.401426206351928	0.3999443491494884	-0.3115078544463012	0.14247826094301516
-6.819621065935525	9.518851746648703	0.4017830706557792	-0.3103846309849546	0.14100281940453638
-6.732853489066005	9.812962932337197	0.4041822377324323	-0.3056869841576204	0.13544326268734744
-6.221255888251553	12.966412945543405	0.5271201904972919	-0.2819286003718444	0.08588317629611074
-6.262079343029065	13.66062747538938	0.567876543194485	-0.2754992619919605	0.08386512410550814
-6.263391932825344	13.675039285369484	0.5689293561169954	-0.27552233679869576	0.08381494731033773
-6.329917361911087	14.384771810573818	0.6100390914203107	-0.2656176064392876	0.0834514101633145
-6.380243096902497	11.364251103642124	0.44314285932360514	-0.2923314182554788	0.10893848157771022
-6.357607770702911	11.487039688527688	0.44715646008023524	-0.29045911257004475	0.10701933078943526
-6.222435682564707	12.217561632089193	0.48658797300642026	-0.2866614338080351	0.09554379329005727
-6.22315469339023	12.669251370607224	0.5106916537053079	-0.28371706500840577	0.08987247069144685
-6.23437808659952	12.145587759282426	0.48331242865121266	-0.28789722054174854	0.09660091680873802
-6.457481241124758	10.96749769794242	0.4316207900661504	-0.2964730079369335	0.11609647020564867
-6.219415409317302	12.931960976294627	0.5247218328457679	-0.28185516297571556	0.0862603156695107
-5.300213015882377	9.906364735437664	0.5427192001516338	-0.32331690499404614	0.11714266836769485
-5.420490387285663	9.41476369021898	0.5334003829564005	-0.3301694531978639	0.11998319863864347
-5.260725656804659	10.041685575299425	0.5462966611502791	-0.32217726497846505	0.11617172036986032
-5.093231866962367	10.61944688455408	0.5654691810172832	-0.3164681945313915	0.11275548318277588
-5.565394037279747	9.018803980210201	0.5242179299954428	-0.33579315502662116	0.12393190341795243
-5.5458129890253085	9.074872917332542	0.5258796362915311	-0.3354557472330359	0.12359194625359801
-6.507679907571038	10.704717704496328	0.4229853116803607	-0.29840278996525177	0.12054031644369904
-6.538142435266113	10.584945288033484	0.41964736586971885	-0.2989415340313531	0.12232809279160564
-6.674120860000167	10.043425300441548	0.40688829047231556	-0.3038650586998169	0.13076583592154412
-5.079145325698371	10.671237532556626	0.5675048429524625	-0.3162992383912606	0.112578279449361
-10.461656850447097	13.708406176281539	7.920627576554287E-5	4.132181586393941E-5	5.842669258492872E-5
-10.481987687657293	13.648673103119863	7.904462283001114E-5	4.128498111844232E-5	5.8440100476210925E-5
-10.596586459128053	13.013581074589192	7.745430329492285E-5	4.088211279651507E-5	5.8524514609097486E-5
-10.588350281531117	13.144057512369184	7.776754087495756E-5	4.097158939787462E-5	5.851583858047484E-5
-10.567612116330908	13.380893343134794	7.833427739280076E-5	4.112665128489815E-5	5.849997026502109E-5
-10.586300339683474	12.86405514315924	7.711880130170057E-5	4.076795678468691E-5	5.8523021357453954E-5
-10.570420696995217	12.529496354887202	7.63838706255797E-5	4.053569801154103E-5	5.852300455067437E-5
-10.53216555932015	12.1496552982845	7.559685847526487E-5	4.0244484844376835E-5	5.851866634813317E-5
-10.380385604053068	10.824139514628257	7.314501511559415E-5	3.924241371037018E-5	5.8482264044974274E-5
-10.435456498885996	11.003326254847991	7.345174856427731E-5	3.939999365715123E-5	5.851333062663607E-5
-10.456403679159035	11.430738695704099	7.421488024446669E-5	3.9708118485221044E-5	5.850935693085138E-5
-10.463247672194688	11.521399916806832	7.438750633191305E-5	3.978202197609287E-5	5.850961092963971E-5
-10.491965031962753	11.798596889963134	7.491816939092562E-5	3.998638618051077E-5	5.851157957047418E-5
-10.523313839585922	12.061930103058792	7.541862792590031E-5	4.018129875448887E-5	5.851691977764065E-5
-10.132546303009402	9.916704642956699	7.174049244600758E-5	3.849430633704732E-5	5.835290707876814E-5
-10.179935233113294	10.11227423234433	7.203302933761282E-5	3.8663414149816443E-5	5.8373090773079013E-5
-10.271061399325458	10.365759310336202	7.240452312758494E-5	3.887187719363947E-5	5.842190710172605E-5
-10.329993747661657	10.545358091937182	7.269188979378223E-5	3.9030582726465155E-5	5.845504662701301E-5
-10.02186658977307	9.407090039284766	7.10284869670754E-5	3.8065225206061924E-5	5.830275627761749E-5
-9.940452310214791	9.112997290359736	7.06319514774576E-5	3.779086479497204E-5	5.825827661597535E-5
-9.913163845656664	9.031973680914923	7.052215623474053E-5	3.7715593955709114E-5	5.824161815737953E-5
-9.895841595490788	8.989089973174861	7.046332237484327E-5	3.7671598901197284E-5	5.823060941356852E-5
-10.041555812761365	9.508743711312437	7.116211728708078E-5	3.81460916025371E-5	5.831145927704743E-5
-10.0930451283201	9.758641117940332	7.152115412590497E-5	3.836878629464606E-5	5.833369281771831E-5
-10.523255412447535	12.01533119139883	7.532840041370528E-5	4.0152051133073806E-5	5.8517740411667804E-5
-9.437025703496063	8.180080636767848	6.943742014402406E-5	3.686925669479064E-5	5.790541163892166E-5
-9.587384406844816	8.413430547215235	6.9731549270834E-5	3.710643399213013E-5	5.802155033618459E-5
-9.661805736692877	8.534238831487905	6.98928238515207E-5	3.723406251716523E-5	5.807592634400263E-5
-9.771253911512432	8.728030227058873	7.01351819771852E-5	3.742847445819355E-5	5.814875755291514E-5
-9.266968553743181	20.368669914426608	1.4957356881555859	-1.2407091092693676	0.19704297918554875
-9.20742666551085	20.320443273355068	1.4938843959039976	-1.2355439992191757	0.20528534300036755
-9.331656358380581	20.390105813505613	1.4950487132296209	-1.2422540146210772	0.1888757304937467
-9.797074207824757	20.487262654677203	1.487219382652785	-1.2458145991479816	0.12931147668349643
-9.852945626294268	20.475386833679877	1.4844205821093823	-1.2432759384404863	0.12238521341832342
-10.174926061897045	20.358005704205766	1.46388687063529	-1.2225128420663722	0.08423775312454464
-9.63492628198527	20.447865399706505	1.4897000168852776	-1.244097288089704	0.15028975270500478
-8.511979787933821	19.63934754978057	1.4526018357748889	-1.1523534615969395	0.30502524880071913
-8.412203891350405	19.4367030452377	1.4361488505786641	-1.1259542411089625	0.3197896839355032
-8.861496508320027	20.0881956391881	1.48419203854306	-1.2092859346269211	0.25347446587514666
-8.677814870382358	19.86003686712696	1.4696498712453305	-1.1814413729427526	0.27978094666664005
-10.409357512926338	20.18096142143874	1.4421612545476101	-1.1959315540900266	0.0576570265553945
-10.79710685594536	19.791961768687052	1.4015527576684017	-1.141419177626227	0.016032230348439782
-10.785679793055646	19.803992338152558	1.4027144708022188	-1.1430330898788519	0.017200540821318763
-10.503409678691938	20.101603547076234	1.4334209330101326	-1.1848613535954997	0.04757036298689212
-11.760956418321427	18.987861528055976	1.3299608271006793	-1.0246191234374056	-0.08543712955788668
-11.523235694283702	19.219241316736024	1.3483582135687722	-1.0558547952734616	-0.06322236086506125
-10.828460804935474	19.76565596978038	1.3991747820008027	-1.137683637652634	0.012694072913594626
-11.15203284394894	19.485982039391637	1.3721850354935257	-1.0964931611861537	-0.0227458943730934
-11.338762237521642	19.37033472884137	1.3617914721170061	-1.0778096314833965	-0.04390195413332941
-8.160413380449972	19.034430336383014	1.3999469139621454	-1.0682927924884726	0.3605136499950987
-8.0712521510263	18.89928505826888	1.3890405419122782	-1.0495048154346058	0.37277982700508594
-7.818586642841267	18.37119969400198	1.3342618571006601	-0.9692204107395086	0.41264194256971387
-7.801553346127336	18.337769279015088	1.3308098237935875	-0.9640971538584215	0.41515518563473186
-7.798549641616148	18.329959307262747	1.3298894065802846	-0.9628326866226417	0.41563710041207214
-7.7743272824557055	17.104951854205982	1.1626996941265628	-0.77308809272774	0.42203713414575034
-7.783741806986411	17.082410464980747	1.1594599984400265	-0.7701197272423623	0.4208454156852494
-7.764805280510347	17.71926770390472	1.250335617687097	-0.8684844506011749	0.42328652740394784
-7.765134015594184	17.702299241060896	1.2480287546371474	-0.8659454330218461	0.4231771204031598
-7.785173334564877	18.087991371679102	1.2982862083813653	-0.9254098193386588	0.41879539894788037
-12.207394115779582	17.651695249152727	1.2241777403339902	-0.8710794305916091	-0.11300326382123715
-12.334583649954002	18.01743438287169	1.253195840335214	-0.9051937687429309	-0.1287768753358356
-11.898441133341503	18.87073873241356	1.3196142399963626	-1.0073909971782786	-0.09896851001520243
-11.97913973552026	18.76913114866832	1.311691332953576	-0.9939362339316687	-0.1060140786795338
-12.20179125652366	18.480366296380733	1.2886284497647527	-0.9566427747912589	-0.12364165335125307
-12.346236091480979	18.07372770119775	1.2580245220215867	-0.9108255275335096	-0.13067094681726918
-12.325910176357382	18.130813591682937	1.262764079218348	-0.9175185368340917	-0.12956882980184056
-11.98711940596362	17.350214550324804	1.1958450804480971	-0.8425311294757605	-0.09065236279769409
-12.003748444063904	17.37062698875574	1.1977166468714195	-0.8444331707625996	-0.0922009793996784
-11.972536370029344	17.33827830647077	1.194555220898277	-0.8413806102189836	-0.08921602526789517
-8.121894220306949	16.547592387360503	1.0703752122826544	-0.6949174986775735	0.377344259924376
-8.10563373419339	16.57251979077354	1.0748292867331497	-0.6985652254602168	0.3793512291618876
-7.984939422131087	16.76625234830246	1.1067761950138246	-0.725757364088135	0.3951601179722465
-8.228393449448319	16.494855391024913	1.0590510171521437	-0.689416160929569	0.36299554362428293
-8.587857197385803	16.313739525462502	1.0208102709113773	-0.6704141837291953	0.31423114516752204
-8.648307457720517	16.29639910076707	1.0172740893951941	-0.6694720703960791	0.3071259686261627
-8.78995850036625	16.26628487690744	1.013116352069079	-0.670211413382499	0.2888758021986976
-11.704600070861353	17.072933459403412	1.1651648999059077	-0.8136989236583192	-0.06299492921819316
-10.554248746023152	16.279117077015805	1.0448470877782958	-0.7168272076375973	0.06323534941046195
-10.957521253644972	16.490186693601217	1.0806472693050013	-0.7450728909289628	0.016278131075800343
-11.418330839711729	16.816770790787647	1.1314839281101514	-0.7860293904710554	-0.031863148207798175
-11.33353091563429	16.74939463269658	1.1226843887316147	-0.7783219188074929	-0.023680585445384553
-11.282552150529034	16.71369893929399	1.1182082236097657	-0.7745196693893335	-0.018376704021484613
-10.494053521806357	16.247901452253174	1.0379652203578065	-0.712019021694873	0.07053999806888173
-10.328899462146932	16.210273477704867	1.0273589951949773	-0.7040299092999376	0.09105954147579094
-9.963639931852718	16.115765536031095	1.0017990037954312	-0.6843258098594248	0.13442768324485416
-9.716780988764722	16.1404887812949	1.000999253642257	-0.6814518712889971	0.165652335904257
-9.288329654651506	16.143910880354827	0.9912432942446744	-0.6680601569626871	0.22181974205220437
