# Supplementary material for: Thyroarytenoid muscle fiber orientation regulates the ability to modulate vocal fold vertical thickness
Source: PLoS One. 2025 Dec 4;20(12):e0337735. doi: 10.1371/journal.pone.0337735 (PMC12677544; doi:10.1371/journal.pone.0337735)
Supplement: S4 Data — (ZIP) [file pone.0337735.s004.zip › Female/contourA10TA11.csv]

% Model	Angle10.mph
% Version	COMSOL 6.1.0.357
% Date	Jan 7 2025, 14:16
% Dimension	2
% Nodes	677
% Expressions	3
% Description	Line
% cpl1x	cpl1y	Displacement magnitude	u	v
-13.17444290806587	39.94315674322471	1.0383851093763607	7.708410529240987E-4	-0.045509416792044406
-12.960222175535398	39.983361371660834	1.0382106851518096	7.721664077986689E-4	-0.04551688762411488
-12.557663550476963	39.9444194414246	1.0383728361152222	7.708611002337723E-4	-0.04552984809384062
-12.295013434274637	39.91007450484781	1.0385170945601203	7.697067748860286E-4	-0.04553822150025592
-12.771199519904672	39.98225209153824	1.038213590573647	7.721156530881651E-4	-0.04552313913678458
-12.196854437814238	39.890291850976084	1.0386007069923	7.690456540138776E-4	-0.04554128612507821
-11.83903471244294	39.73416827035278	1.0392638561229932	7.638995102916998E-4	-0.0455516382839926
-11.83454919196266	39.7319164431207	1.0392734383253726	7.638249835556816E-4	-0.04555176536061827
-13.378459401044738	39.840576676748505	1.0388256626053396	7.674653639857852E-4	-0.045501703828019005
-14.081829389211773	39.48701231125233	1.0403443724592412	7.558187107139121E-4	-0.04547511347929968
-14.091455366444958	39.478691732262995	1.0403800350981705	7.555442588594468E-4	-0.04547471753754129
-14.335684817196531	39.132669681909526	1.0418619080612797	7.441350419916065E-4	-0.04546346691080209
-14.358308416646189	39.105402529003705	1.0419786994949254	7.432366287587552E-4	-0.045462467875197615
-14.06390329784523	39.49587429199164	1.0403062744969136	7.561114999825384E-4	-0.045475789748189284
-13.664929711835182	39.75087689897474	1.0392125195351611	7.645052732430074E-4	-0.0454913773776469
-14.400819272467285	39.0250993557956	1.0423223584442078	7.405956154019945E-4	-0.045460333085934376
-14.608096086093008	38.63165734087564	1.0440068386926975	7.276375207558466E-4	-0.04544991320155185
-14.69608875380951	38.17187164721082	1.0459728071831178	7.125352220171843E-4	-0.04544288445141086
-14.704809808779903	38.12900484288538	1.046156185528702	7.111253409857489E-4	-0.04544221218838877
-11.830679456258773	39.72945101098895	1.0392839315903504	7.63743824554115E-4	-0.04555186972550775
-11.301478305989114	39.38674536174639	1.0407436929129545	7.524289563609459E-4	-0.04556611240568051
-11.016175056807299	39.141220578803896	1.041789881262532	7.443596889409791E-4	-0.04557318922649853
-10.844743907034458	38.971871494835426	1.0425121973508429	7.387754903263983E-4	-0.04557723285791292
-14.703115739357767	38.08762112267836	1.0463330384407994	7.097693158319023E-4	-0.045441899402376376
-14.665184357518843	37.55081609911142	1.0486283652356043	6.92130325903779E-4	-0.04543838747495775
-14.627641646759875	37.059364087139976	1.050727357199825	6.760984084075252E-4	-0.04543526402044688
-14.612222601763179	36.97660737525933	1.051081084941116	6.73388850721755E-4	-0.045435040129438276
-10.248926757653695	38.341193504780605	1.0452020179423582	7.180627143073874E-4	-0.045590848667933975
-9.912331042181597	37.81459172579965	1.047448435763958	7.008186044917403E-4	-0.045596918266407424
-9.809547057107494	37.62171625198788	1.0482718734632184	6.945019920922731E-4	-0.04559845851084382
-10.64673187070012	38.74258791214268	1.0434898201816034	7.312633169710514E-4	-0.045581558099788005
-9.48858618160289	36.69145765435641	1.0522445458221927	6.641015362474555E-4	-0.045600176567272055
-14.423810118021384	36.22227306587261	1.0543028447473328	6.488063879557942E-4	-0.045434568689669906
-14.414950734496156	36.19148920627415	1.0544342795340667	6.478082832644189E-4	-0.04543458761994385
-14.485830262125976	36.464347608918885	1.0532687517368764	6.567017487832385E-4	-0.04543466635376933
-14.13670178009059	35.26832504596132	1.0583777091129238	6.177905983159064E-4	-0.04543557769175763
-9.140047996814005	35.00415384913914	1.0594518285560859	6.092331866641672E-4	-0.04559559468543789
-9.086009328532562	34.53098312251316	1.0614740869970707	5.938727131051165E-4	-0.04559290536164075
-9.407476788029886	36.421191810066915	1.053398497405969	6.553047330114987E-4	-0.04560025720296022
-9.246749552716217	35.593612830381815	1.0569344756633534	6.283326676820556E-4	-0.04559769938316198
-8.989359107335446	33.59689600732507	1.0654638590707983	5.637727609331009E-4	-0.045587198505789
-8.968500059088695	33.443411157370896	1.0661194045012796	5.588437609841026E-4	-0.045586424577697356
-8.996624010336891	33.65404884224206	1.065219590308979	5.656216287825182E-4	-0.045587499174481946
-13.798911056412487	34.27253971408058	1.0626295330058246	5.856161736583674E-4	-0.04543783667705657
-13.70362268864402	34.01659054484035	1.0637221280455775	5.773968093224268E-4	-0.045438681866931396
-14.048491738764572	35.019096394043515	1.0594417087007646	6.097436862466593E-4	-0.04543626814368544
-13.417394405865101	33.23424233035681	1.0670621989053397	5.52198465757752E-4	-0.045441070973426125
-8.844720216802184	32.57044266052164	1.0698497281948234	5.307714339943358E-4	-0.04558220170940151
-8.570476294449893	30.72147489648428	1.0777499639787051	4.7168637952224785E-4	-0.04557362591281215
-8.411226862297102	30.07820986660778	1.0804956442107971	4.5119684601041055E-4	-0.04557266306569038
-8.772423178230015	32.003860930652095	1.0722694766782248	5.126780113302661E-4	-0.04557918571869312
-8.728005357889755	31.59612262639564	1.0740124758336664	4.995943270646602E-4	-0.0455767856630125
-8.700294971264373	31.40121367922034	1.0748447757674977	4.933586090576503E-4	-0.04557584505107488
-5.531557332942684	20.96953997644227	1.1193935592799764	1.6834941510844332E-4	-0.0455762309753544
-5.427009525472386	21.242312243811483	1.1182277471051365	1.7670046606840334E-4	-0.045582026258493794
-5.854899803418824	20.57130638309323	1.1210967454852159	1.5614484457180056E-4	-0.045562467858437566
-6.0545991133395525	20.421724675892317	1.1217370276712804	1.5157006042001254E-4	-0.045554863732496884
-5.674484475926183	20.74823852684858	1.12033987134547	1.6153128891825447E-4	-0.04556970362428626
-5.32694315001336	21.47324046054615	1.117240723738561	1.8386154273557177E-4	-0.04558730722187364
-5.315180164652691	21.80064614708065	1.115841694168869	1.9392056547137365E-4	-0.04559073868916587
-5.315239610958217	21.927734163633616	1.1152988478784418	1.9786531543927738E-4	-0.045591916702336754
-5.350668266482917	22.137495322296036	1.1144027023381873	2.0436423620928128E-4	-0.045592764407998004
-5.433726218666795	22.603765940122834	1.1124116074327608	2.187094003272447E-4	-0.045594519985950765
-5.626963417233466	22.992394014638567	1.1107521735169787	2.3064978482555468E-4	-0.045592101144114536
-6.296930791053468	20.265168855524802	1.122407152267867	1.46847949037696E-4	-0.045545946924960334
-6.462948940896917	20.198777783557254	1.1226919907459587	1.4485230942525693E-4	-0.045540173965222655
-6.834263159081223	20.11098147703813	1.1230689796076054	1.4226766443707221E-4	-0.04552797716486044
-6.8788138499580604	20.10884160683754	1.1230784419262438	1.422137908046367E-4	-0.04552657853653217
-7.369605748299344	20.1229514076894	1.1230213371961077	1.427798760754919E-4	-0.04551171681122185
-7.290450126656008	20.11461507432293	1.1230564913201724	1.42511235838647E-4	-0.04551403457388937
-7.0289051460111445	20.114888248714465	1.1230534415805762	1.424370242101627E-4	-0.04552204530275689
-8.099104207876303	28.996942234883516	1.085113264028321	4.1691778857982003E-4	-0.045572417617108806
-8.15070498126804	29.2035730808658	1.0842308842816715	4.2344246894518715E-4	-0.04557273255965753
-8.355808324767937	29.893747345738024	1.0812832950766345	4.4535595159656536E-4	-0.04557269438216546
-7.921321428362544	28.24221711199594	1.08833692457022	3.9304895856424605E-4	-0.04557088387948748
-5.731713957908964	23.187461122959608	1.109920048603597	2.3660199524306395E-4	-0.04559066931705756
-13.008134256011195	32.00942388853293	1.0722912202720543	5.129404652648392E-4	-0.04544353011820503
-12.95068578427099	31.818116973537904	1.0731079763113405	5.068656646159629E-4	-0.04544370544171466
-13.314648296010738	32.961635456846714	1.0682259690284472	5.434798663786125E-4	-0.045442003565671005
-12.699636292198232	30.808963560540487	1.077416279165555	4.746926659840542E-4	-0.04544298734798035
-12.470607686155141	29.707619560891636	1.0821206599166555	4.396493277448675E-4	-0.045440704817270736
-12.698656054304104	30.80456735528284	1.0774350449591454	4.7455365768503253E-4	-0.045442980441537974
-12.344738030856188	29.237051454687176	1.0841291032528761	4.247740157213341E-4	-0.045440625128610246
-12.200354837177862	28.6009148893215	1.086845931390945	4.0456030929924625E-4	-0.0454396678648655
-6.292183606549941	24.100693713257964	1.1060209423957392	2.644346185889484E-4	-0.04558192793593117
-6.2425339509726525	24.018118545555755	1.1063733426635387	2.619089556654948E-4	-0.045582693171578856
-6.30204314497932	24.12141143941276	1.1059324420473042	2.650777918906608E-4	-0.04558181492359017
-6.719214934672854	24.976328726734828	1.1022835860223614	2.9124259205522813E-4	-0.04557709055904484
-6.946082505233461	25.451726261391883	1.1002530499926184	3.0600392798147867E-4	-0.045574535196741844
-5.822524408446318	23.31757127054052	1.1093643169129788	2.4051253144056822E-4	-0.04558910956678422
-7.831310428230173	20.27209620881387	1.1223875888093082	1.4745632915903924E-4	-0.04549899782062512
-8.016126539335897	20.33597009423546	1.1221164157231645	1.4943285236293803E-4	-0.045493996972266235
-8.24563275354757	20.47485969782366	1.1215241892881846	1.5365783090122868E-4	-0.04548833447645326
-8.482902806015549	20.6064476841697	1.1209644022831344	1.5773519404099144E-4	-0.04548230435664681
-7.226961380997089	26.041292685288354	1.097737680249641	3.241471121271325E-4	-0.04557153241931447
-7.429909730247111	26.557221928939185	1.0955334162361579	3.40136959596342E-4	-0.045570198811088466
-7.588591037603218	27.0808763927336	1.0932980547720237	3.565332207570842E-4	-0.04557027087132192
-7.863453876347896	28.01287551057215	1.089316925589556	3.858448091199021E-4	-0.04557052666895366
-7.77407433575083	27.709357526334035	1.0906122671650995	3.7633202395672723E-4	-0.045570411835197694
-11.095419583753593	24.002887368594862	1.1064762248996898	2.609692067702957E-4	-0.04543389942339576
-11.133073986582929	24.11042016799119	1.106017303997927	2.64266949811318E-4	-0.045433698017346695
-11.150271886515071	24.17283860224189	1.1057507183605255	2.6618950704483234E-4	-0.04543371934327441
-11.359915588747498	24.938145086996936	1.1024836885183111	2.8973353341966106E-4	-0.045433984279800055
-11.453664593764737	25.297012828280756	1.1009514208706057	3.008477367088834E-4	-0.04543424697414187
-11.24027302449863	24.515080634230806	1.1042898467574287	2.766796022476449E-4	-0.04543395003838942
-11.322946017415118	24.800112745163535	1.1030728691696816	2.8548598108642145E-4	-0.045433908745789744
-11.458727381180385	25.319434483475824	1.100855744948054	3.015388276728815E-4	-0.04543428800240631
-11.464537797183144	25.338970387555264	1.1007723117205401	3.0214757988736215E-4	-0.04543427891907915
-11.569196871735537	25.76121890789718	1.0989704330980379	3.1526331706786077E-4	-0.04543473786219314
-11.6633070777599	26.1720578259513	1.097217161391499	3.2816527855518033E-4	-0.04543539373174553
-11.833764430182397	26.83587126363891	1.094381487147593	3.489365076345192E-4	-0.04543585791922103
-11.862057598807612	26.963505046571935	1.0938368938913865	3.5292302665117275E-4	-0.045436092909272266
-12.078087822074078	28.032468436132604	1.0892739409662178	3.866813466936283E-4	-0.04543857591418722
-11.88110893277426	27.05481684639802	1.093446918535594	3.5577389191983674E-4	-0.04543628440765919
-10.941911285330256	23.580623184081325	1.1082792199776186	2.480610586944632E-4	-0.04543484411369221
-10.839436808390818	23.313060208466673	1.109420783978044	2.399520685163053E-4	-0.04543558156145201
-10.739067093635805	23.061302474143833	1.1104957359117136	2.322621080942672E-4	-0.045436393059711304
-9.471816627044047	21.34230345888027	1.117828165585333	1.8011584929902196E-4	-0.04545916698614155
-9.951571716408075	21.806360992359135	1.1158508005508982	1.9427535234989036E-4	-0.04544887811731716
-10.43754130166285	22.487163924914277	1.1129450869714284	2.1484830461205443E-4	-0.04544038149491974
-10.367961436850804	22.34988690199558	1.1135310014465312	2.1070525636870507E-4	-0.04544125586632495
-10.316760015579995	22.28288259867231	1.11381671261452	2.086977360007367E-4	-0.045442181332918566
-9.288476953705402	21.156736757069627	1.1186195850833625	1.7455324019548124E-4	-0.04546296956022709
-8.920650274480796	20.917705687899243	1.1196373714041654	1.672584492923884E-4	-0.04547188023224826
-8.51657021391493	16.03357904344795	8.809724896395883E-5	4.344774897307672E-5	5.745994779844504E-5
-8.266698499593367	16.013390172186597	8.82788911965889E-5	4.345144174820545E-5	5.7255535951702215E-5
-8.0562389112096	15.989342639268678	8.841410211754794E-5	4.3452035688771874E-5	5.7089634762264576E-5
-7.686675290317421	15.957030610636405	8.867695336901515E-5	4.346232645410031E-5	5.6778667191485705E-5
-8.746279057818878	15.988281981459258	8.773534959342548E-5	4.3394821724241445E-5	5.76429798679113E-5
-8.970450287689857	15.938254553097185	8.737396446190454E-5	4.333935136202239E-5	5.7816830132059864E-5
-9.186062455068521	15.786547473493387	8.671075890098802E-5	4.320386108654492E-5	5.798387848756484E-5
-9.971193094306008	14.974754846084949	8.360553607775404E-5	4.2550232023533976E-5	5.851805709217399E-5
-9.923312943252988	15.039290823300568	8.383642781396755E-5	4.2601465207858666E-5	5.8486517338942703E-5
-9.772769833038687	15.227535971668214	8.45159720730826E-5	4.274623531577835E-5	5.838639206027949E-5
-10.151226889300128	14.742570887399712	8.279732636758057E-5	4.2384012929015036E-5	5.8629471825826534E-5
-10.263669191686583	14.533945460902896	8.212093654671828E-5	4.223013040935096E-5	5.87013941222926E-5
-10.338792965066176	14.402943851689207	8.170579326632259E-5	4.21456990239725E-5	5.874458081007514E-5
-10.39951398580999	14.232596487589566	8.120351572530994E-5	4.202297827196301E-5	5.878856349535549E-5
-9.651563148185085	15.369018904321013	8.503910447808929E-5	4.2855884954441516E-5	5.83100835675575E-5
-9.610243214520445	15.408630480720372	8.51904620624932E-5	4.288634736425515E-5	5.828321457066961E-5
-9.355948527585717	15.657450364369083	8.617398752314319E-5	4.309490650814294E-5	5.810642294470235E-5
-7.582691981937091	15.933264407606897	8.870798856974988E-5	4.345528603372775E-5	5.6693067055487235E-5
-7.112624841227181	15.62099342018226	8.820717104238734E-5	4.324946245523133E-5	5.6287192341735324E-5
-6.881867897293005	15.366468772252109	8.764670136788565E-5	4.3062488526369886E-5	5.6080543102420355E-5
-7.211113655713502	15.719878283891182	8.841424931297776E-5	4.3319189512230734E-5	5.6370389122085266E-5
-6.717869382857944	15.056237286327317	8.684670963726093E-5	4.281806847670693E-5	5.5933561110872055E-5
-6.607244504890614	14.853200340811474	8.636273175849273E-5	4.267676800428683E-5	5.584767399420816E-5
-6.552226585395356	14.490750358383536	8.533345677159718E-5	4.2384385365416674E-5	5.5806645715877226E-5
-6.493787224369594	14.259604808150158	8.47483891174861E-5	4.2224447537824394E-5	5.576882469402646E-5
-6.43325049352262	13.662200987957576	8.308814065795344E-5	4.1754378646568466E-5	5.572386684671239E-5
-6.41499752094985	13.47437536220453	8.261806053909919E-5	4.163335741995515E-5	5.5720161732616E-5
-6.387853419579772	12.789972379643046	8.077595544978843E-5	4.111133977897475E-5	5.569685869211019E-5
-10.456554713262712	13.976570385418363	8.049009077387913E-5	4.1835962606242216E-5	5.883566581020136E-5
-10.460504525913167	13.743612050954287	7.988385745981633E-5	4.1658403559229E-5	5.884647470309186E-5
-10.43567643329602	14.11277918523502	8.086122327060526E-5	4.194198195165598E-5	5.881137483199497E-5
-6.386459979093452	12.69724417228317	8.055336169419455E-5	4.105732511296491E-5	5.5697927065477546E-5
-6.395644771263177	12.555427517851564	8.018953997291674E-5	4.095991946654248E-5	5.5700006434293066E-5
-6.4372672447402195	12.008861096898956	7.876449635717133E-5	4.0565086065826234E-5	5.571928778863727E-5
-6.497009900884745	11.667987645737622	7.783121813223038E-5	4.02734349552774E-5	5.575307421949376E-5
-6.556920262455058	11.305444943796042	7.695174889320087E-5	4.004873295336939E-5	5.578257600863839E-5
-6.68146577838972	10.655308411578233	7.529950099393205E-5	3.9526776733567914E-5	5.58321601702252E-5
-6.78393126347984	10.244290071559956	7.425546755314045E-5	3.914664349208585E-5	5.5886279236457944E-5
-6.6290935651159755	10.949007459555244	7.604850479393842E-5	3.9764113782168834E-5	5.58088171097431E-5
-6.8473974745647155	10.057920097476195	7.381326948623145E-5	3.900200139072602E-5	5.5929631527285686E-5
-7.405046930016831	8.429051296024019	7.032016061520133E-5	3.752445123283683E-5	5.6295174864338133E-5
-7.412200733634791	8.399984117014895	7.026264963249091E-5	3.749591928660562E-5	5.6298067126031976E-5
-7.421796519639031	8.373596652831079	7.021068160589841E-5	3.746585689221542E-5	5.630383536723263E-5
-7.6245049310669515	7.798152050005788	6.915735268044578E-5	3.68514074211447E-5	5.6418002051544604E-5
-7.5805121822930595	7.910293384750007	6.935333662613911E-5	3.696747480116866E-5	5.639299386019058E-5
-7.501908913596166	8.09279067771438	6.968704923043125E-5	3.717836893854785E-5	5.634064268980461E-5
-7.739502332512991	7.591719065788961	6.88112504409778E-5	3.660823897224824E-5	5.6507347071548286E-5
-7.8847997351133605	7.451595991242256	6.860980338229832E-5	3.6434497632759134E-5	5.6649628963667545E-5
-7.676407910866667	7.714521694434641	6.90198204550783E-5	3.675438510862667E-5	5.6459202946080645E-5
-7.092653583308931	9.299169047122376	7.211147037970517E-5	3.8357410262514715E-5	5.60837248835744E-5
-7.157733819727116	9.09628579445178	7.165799139879727E-5	3.816357620997494E-5	5.612687798126252E-5
-6.993538578025168	9.575462324912435	7.270554693023105E-5	3.85934976892196E-5	5.601986702929603E-5
-6.895778115357702	9.900410308161158	7.346496152554121E-5	3.888418693483345E-5	5.595815617660953E-5
-7.2933482934575915	8.75037620896634	7.094777426158605E-5	3.7839053437876386E-5	5.6225873672110065E-5
-7.234420758594862	8.926496665648376	7.12970411677088E-5	3.798604851006326E-5	5.6190470206232764E-5
-8.225885333227685	7.342901902359795	6.855988582556369E-5	3.630040013658925E-5	5.7039885609104416E-5
-8.236373854049724	7.343009111565974	6.856472594868568E-5	3.63003190242866E-5	5.705306893096443E-5
-8.530594539609023	7.303148880677009	6.861732115891212E-5	3.624836283422761E-5	5.738617389119665E-5
-8.165547009442813	7.3578145528349275	6.85609880961913E-5	3.631967046860281E-5	5.696932685066575E-5
-8.564700511421668	7.306150044294393	6.863967871335957E-5	3.625560177947908E-5	5.742843703785188E-5
-8.611923429585666	7.329416666724217	6.868928485914745E-5	3.6281714083258236E-5	5.748513438971934E-5
-9.020216463603798	7.600166307473682	6.919345341423172E-5	3.659824689409669E-5	5.7953000318155725E-5
-9.03637818469662	7.618837639342621	6.922313645213098E-5	3.6620450548232164E-5	5.7970332780696536E-5
-9.212996675330137	7.81749482447683	6.951929981098505E-5	3.684567188092789E-5	5.8146866332994324E-5
-9.245829441114997	7.861879805782354	6.958427426584866E-5	3.689650547937697E-5	5.817845840035025E-5
-8.987356093103259	7.572791242919949	6.914438482121316E-5	3.6564295187855514E-5	5.7915318399332294E-5
-8.807668646708661	7.421252885339838	6.889143171767089E-5	3.6395797278427976E-5	5.7714180605094746E-5
-9.359903457853354	8.04158185649978	6.98215258719955E-5	3.708923891411596E-5	5.827571520033569E-5
-7.915963885514201	7.416843590924212	6.856078845279575E-5	3.639745505743905E-5	5.667676358196616E-5
-13.446641917549464	29.504735031778765	0.9619667094194466	0.2157521828764064	0.5816062758751768
-13.31035736551715	29.490828283789533	0.9463701064619884	0.21656567800686197	0.58216436729868
-13.224838540734716	29.439520921664442	0.9425022208584879	0.2213751781451729	0.5836950254225404
-13.593416827826	29.521521045985132	0.9747441712611604	0.2098945703078714	0.5774155555637182
-13.745828677994982	29.49823664762073	0.9964687260832085	0.20947163951299302	0.5741274951568274
-13.86816784993091	29.46471861517236	1.0134388103919192	0.20883068262671928	0.5710219313923172
-14.30785626955209	29.31719643409113	1.1012326867058697	0.21522537448264947	0.5629748855261306
-14.102683706210716	29.389371044146117	1.0588969772497996	0.21245387915353736	0.5664430921304638
-13.940146842573766	29.442045794208823	1.027127974631186	0.21002125301232819	0.5704718981012562
-14.338532292243409	29.306464423392864	1.107880412682388	0.21544915938184273	0.5622987858013035
-13.075731796836802	28.898237603063862	0.9439976862816812	0.2752221040140651	0.5638148397566272
-13.060688821011178	29.115099776574503	0.9407054309573164	0.25633246213837413	0.5756465649453426
-13.071149205421719	29.224779124557728	0.939743981264385	0.24420877028119592	0.5811911946059105
-13.05126674147483	29.162238991325502	0.9417374808497491	0.25125672078213573	0.5804344568663399
-13.114049347313092	28.778003670178123	0.9508216192056854	0.2970070792312091	0.5531973530360259
-15.123531503383438	28.68380688659017	1.3286613910012737	0.2596646775917175	0.5308061317092271
-15.120365763830009	28.687201553165067	1.3275376699473793	0.25967413225947567	0.5308978034004875
-14.959007661603835	28.847954319669356	1.2763465845234419	0.24897244319529008	0.5372720194568875
-14.755661264084218	29.046595901853035	1.2122836610745982	0.23545480932725402	0.5453852037142142
-14.763862069959831	29.042141861783172	1.2143224485197635	0.23579129679450064	0.5449929861863505
-15.126896078051582	28.680440857325806	1.3297844175146145	0.2596926767208401	0.5305535799387695
-15.639683715519372	28.156523638835083	1.5111992251369881	0.2643164493520843	0.5000805292982677
-15.565674756309049	28.23888409976909	1.4846872991183613	0.263245365550835	0.5067503504295535
-15.997556731796527	27.782681596354678	1.6354803370360385	0.26543737779109144	0.4705980188166095
-16.122982823557255	27.64891283072557	1.6782359383368146	0.26603438064228757	0.4568519533042296
-16.377973583126817	27.352884220687287	1.7723862955090868	0.2670428682998496	0.43565453840614865
-16.69137525915565	27.055097404968777	1.8602877995437872	0.27048207548082326	0.41431571639186426
-16.77861127391209	26.957994646965222	1.8872398233458691	0.2690754384136302	0.4098940475994922
-17.20671943406671	26.19057808793621	2.009588335259212	0.24972347088066593	0.3668012661075102
-17.104777983312246	26.44452275263879	1.9790193514603416	0.2577206165667012	0.3823043630854641
-16.922670118829657	26.77384140021178	1.9238342985002854	0.26626241478261825	0.4003767774167544
-17.315927891423346	25.89385803336739	2.048624064474125	0.23853497409696223	0.3548520696948785
-17.403255457620034	25.546148258501276	2.0827032420130673	0.21208716699824004	0.33708388093552066
-17.5135968372217	24.804997520793005	2.097288326247776	0.10032642852583254	0.2761906816298699
-17.442773825938687	25.33859959175219	2.096046073541916	0.18970940444807338	0.3177845768768189
-17.518379135387697	24.742724395422073	2.0971023216174083	0.0903062708360495	0.27077432046247
-17.516096412048203	24.720061446661866	2.095887468279451	0.08571532195450594	0.26782187598775553
-17.49382834320001	24.170957898721312	2.0651575507139732	-0.029489052453737445	0.19251063873942825
-17.481101134226495	23.86698615058026	2.028000360615888	-0.1050314547303791	0.15407411707205182
-17.455148361395818	23.618231829484092	2.0012154012784786	-0.16250500931123227	0.12197443097278474
-17.434317416262346	23.408121803377647	1.9746916906885799	-0.21895222028687822	0.10223763058389462
-17.285994979311177	22.83219362937821	1.9024140889242704	-0.39184590999280516	0.029355764544507383
-17.410338173911896	23.201330336846194	1.952281438779077	-0.2773362964663161	0.08307010059381942
-17.244148412785737	22.743402410773164	1.8882536633152511	-0.42092660499707396	0.012061701163037595
-17.072313355120208	22.40634900942296	1.828692909531768	-0.5321411526743417	-0.05501138964066749
-16.836226964778668	22.047682619612473	1.770228869752268	-0.6500067125274139	-0.1437341906415895
-17.064271717055455	22.394258350963856	1.8265912997127947	-0.536118773917559	-0.05799063532967207
-17.07049245181003	22.403253155068775	1.8280882445647306	-0.5331480354930411	-0.05575449650478589
-16.748707828536062	21.91912429134831	1.7560235532982782	-0.6928203441492746	-0.17480931767613417
-16.5971663190245	21.70406269397529	1.7297833362287203	-0.7655219401972433	-0.23255540516244655
-16.328218483800708	21.417092727506656	1.7035587280497306	-0.8597829549550339	-0.326161444504128
-16.05896695580733	21.10467189310427	1.6747367952731904	-0.9559685619965974	-0.4187581236197785
-16.295575477332605	21.376948260999463	1.6999429305484666	-0.8726385052733165	-0.33749347883192665
-15.961037115993427	20.982143746956424	1.6723701250125256	-0.9940437424105012	-0.450034636092349
-15.814984160525285	20.79542117944036	1.664283275792379	-1.0530057930075882	-0.4939675851487082
-15.18371290180915	20.095756208211508	1.6982242494951292	-1.245636866172648	-0.6799485099966882
-15.285754203947246	20.196281188654876	1.692507409654661	-1.2243566384971887	-0.6507297782009789
-15.656762506375058	20.61915585331431	1.669723334235942	-1.1076396464657299	-0.5426261484854998
-15.515656623503844	20.440398868950126	1.677054128058363	-1.1583958776228047	-0.5887426657853627
-13.723403852296435	19.9881033898131	1.7432795965088121	-1.4187577302400733	-0.9040730015209311
-13.717709947094287	19.98005958982628	1.7411646054547871	-1.4172466299253703	-0.9020038532045579
-16.31593286360919	21.399795801508002	1.701801683028181	-0.8654568738013366	-0.33051605964244635
-13.704950858583006	19.962723466847915	1.737771320826123	-1.41492073350968	-0.898600802319174
-13.570465095922138	19.788903358176544	1.7041635041565335	-1.3929223673482682	-0.8647088577195897
-13.507249869801308	19.71676950203144	1.6831055176912013	-1.3812962770451451	-0.8404733435137599
-13.413701907158543	19.59158353575588	1.6735247698877829	-1.3827382006567315	-0.8199653089598657
-15.03443229828415	19.918266439349402	1.7131254974080152	-1.2751263066854133	-0.7195253980167089
-14.614077207637672	19.48872264152636	1.7351591477959973	-1.3284325174765679	-0.8091529410647785
-14.606855547730422	19.481464964766108	1.7357708143367234	-1.3294249435625038	-0.8107910377275315
-14.900608337102863	19.76504075339952	1.7261524293287676	-1.3042062678339408	-0.7544702222337787
-13.280936375494015	19.403768515100243	1.653640357627808	-1.3763851840819106	-0.7912028780519759
-13.216103036711377	19.29696401557235	1.6441779432621855	-1.3705006233752415	-0.7776295914876495
-13.087362512424903	19.056838419040982	1.61408780449003	-1.3516312187331063	-0.7494818974496298
-13.060659583782007	18.99525654666471	1.605648305008137	-1.3456777769092811	-0.742849764989137
-14.603189939641114	19.477474020545454	1.7358967433159291	-1.3296085075819049	-0.8115325052897521
-14.589702477346874	19.462524886199407	1.7349911771890747	-1.3289794217538795	-0.8129592743030516
-14.39644015113063	19.23195161626903	1.7195659384996616	-1.3170429540442674	-0.8321076936830987
-14.09884725034945	18.822702605238405	1.6717856255999435	-1.2853684412451232	-0.8311139930690244
-14.13137539791961	18.875985595042422	1.67888000061986	-1.2908326970237611	-0.8323512777398797
-14.34203709633043	19.16837178136262	1.71123511716601	-1.3135189756471712	-0.8324201619318525
-14.041848236766368	18.737891023666094	1.658146470568831	-1.2740277015506318	-0.826996823676805
-13.875545407469001	18.447197888034275	1.6148664937050068	-1.234717751303785	-0.8147020660779831
-13.661967339301752	18.11681828924012	1.5510230684186692	-1.1778815771703393	-0.7910477334898949
-13.047126507172802	18.960140681902818	1.6001405236694113	-1.3412557962779137	-0.7394295408942809
-12.945803959879562	18.513682565110283	1.5332425022877003	-1.2811539939541257	-0.696845116000081
-12.812624226982841	18.18858470018433	1.4635246212906288	-1.2235017610536176	-0.6550910190174626
-12.781174451604585	18.063530917063428	1.4385777429774913	-1.2003068728088642	-0.6418597817108175
-13.634991871570147	18.07093802144159	1.5425856716227002	-1.1697671690287095	-0.7880990120440415
-13.330209056462598	17.575650388113353	1.4176891768887225	-1.0591847451796959	-0.7359356039105959
-13.225340083208286	17.42767523420172	1.370137118236384	-1.0200588203978294	-0.7133949582469864
-12.979879279380384	17.09651790798034	1.2574681715217633	-0.931467958608547	-0.6577442254134103
-13.61426764109302	18.036442081466518	1.5344781242376884	-1.162111664327078	-0.7850759266506928
-12.291434813098721	17.276373009499068	1.1970258905159001	-1.0192202197551823	-0.492657330139389
-12.098391923281483	16.99908162481341	1.1015031130656487	-0.9496315241062446	-0.4317052010193281
-12.725076640181813	17.945497977923644	1.4068777297161688	-1.1739897057256574	-0.6247384650829101
-12.485042353245316	17.561701900479097	1.2943771297783555	-1.0897252505819637	-0.5558670694069634
-11.887348847397963	16.672782974089348	0.9786481274632799	-0.8571124054605008	-0.3565481231885753
-11.768355882494667	16.49702330498735	0.9125443243135154	-0.8077594063812636	-0.315026578822603
-11.522600926859113	16.107999534360886	0.7597754650822051	-0.6918159180537385	-0.219025152493667
-11.434936766903489	15.970664054670568	0.7061371057417306	-0.6488271103351606	-0.18692651448330297
-12.862277488663846	16.89897354215124	1.1881945126125295	-0.8742345758998518	-0.6239614657954204
-12.734672760772554	16.6818355508951	1.1112242260527527	-0.8120803503456484	-0.5859445820129672
-12.469677769829701	16.34878705764234	0.973297543418528	-0.7147165078625215	-0.5068678308318016
-12.461994141258929	16.33818244022225	0.9691038173090011	-0.7116594465468711	-0.504599907333382
-12.226675185132692	15.990452186356109	0.8198429235339089	-0.6006775844244905	-0.4259331906314663
-12.080936226665209	15.718414317823207	0.7046573859438597	-0.5092052813267041	-0.36982103274502987
-12.450538527121873	16.322601777528064	0.9623450052754063	-0.7067847019309934	-0.5009372984213276
-12.008867070719528	15.592861756320444	0.6533861548258377	-0.46923419915340026	-0.34444665904229493
-11.19069808711283	15.520329227279333	0.5251874828482572	-0.4976115757506688	-0.08989261567460544
-11.146970368731676	15.42694878142596	0.491808639672399	-0.4673688664283316	-0.07483217352017979
-10.937736437658009	14.895631401705439	0.3002642375800767	-0.29196699352411365	0.004849737694338261
-10.928776726330025	14.87156595288738	0.2922772077410161	-0.28411131049923943	0.00687393717780124
-11.83093936945443	15.245165931433922	0.5139042168669733	-0.3601573180877741	-0.2755267277397746
-11.703072752385609	14.917755171019206	0.38823737507879	-0.25179101988852565	-0.22254710626387014
-11.856362042427943	15.297942322795935	0.5345002787951023	-0.37705007677090313	-0.2850769831107904
-11.67571108041057	14.849169520612739	0.36413830837453376	-0.23314709246087312	-0.21062515817658944
-11.558257545123485	14.564369869421775	0.25874126850539103	-0.15388718514107186	-0.15378700260062472
-11.45998891212474	14.297194509232412	0.1785708773690984	-0.09227310077547654	-0.11176331088481944
-11.428804950796245	14.229234004738167	0.15617215435660525	-0.07642644605249148	-0.0991904765639705
-10.920238380486014	14.843416980632442	0.2835359802023116	-0.2754562671449095	0.0071420608195186825
-10.651789131467556	14.11260541515777	0.0718270698353677	-0.0661454676635765	0.022718290360024453
-10.750914862739174	14.362412427115729	0.13791971316348464	-0.13202481047507028	0.020845108149561736
-10.80786906262887	14.487828942471026	0.1670867064589939	-0.16100721164100484	0.022253488432565832
-11.259378433955037	13.448584575004997	0.030715881568933366	-4.58485860266969E-4	-0.020135042201938003
-11.327413474968726	13.824772876523934	0.07327072384265633	-0.015234045760819572	-0.05149300216187786
-11.405865306007007	14.137063757486185	0.13427605778979598	-0.058922164238917746	-0.0876414334899489
-11.25180092149329	13.41559256355217	0.026091302806825	0.0014559972942014747	-0.01674407971035781
-10.558868481333105	13.91216422126957	0.02972258693292398	-0.02746439650994244	0.009953340739571869
-10.5926451501856	13.981669362566041	0.04509013414641351	-0.041264331484097506	0.015490392812147664
-11.247040779589305	13.379628786121849	0.024140148215623863	0.0010814158469833073	-0.01557139388595005
-11.165274600466724	12.988620798260765	0.013536487028660952	-0.0035453199096091006	-0.010297839063867095
-11.097330053323814	12.580936310314577	0.008120094144671098	-0.0019229118847517578	-0.006227973693808857
-11.096818195980095	12.561338905231516	0.007815539463520467	-0.0017861614869470158	-0.006018521281108806
-11.096050568027742	12.545804815190527	0.007706439317505431	-0.0017933063381490664	-0.005911731199648829
-11.086743495229108	12.082772309014002	0.004514901484766272	-0.0013696702101462018	-0.003154637885617163
-11.056586496952555	11.873435756879385	0.00367341238567017	-0.0014633785661640607	-0.002796680415513015
-10.88734935519765	10.821758127609627	6.728108017787474E-4	-3.497906850933505E-5	-5.794441096451415E-4
-10.914018229749441	10.916969792681556	8.26669808270662E-4	-8.175918323172585E-5	-7.266834568469933E-4
-10.992846698780873	11.239384173081298	0.0012029791518172873	-3.596012991107344E-4	-0.0010646588497568582
-11.015430104537916	11.368444482013418	0.0014374301120003326	-4.321707787630827E-4	-0.001253958071201244
-11.040793440304332	11.601305467410615	0.002084875519242601	-1.4403598330539727E-4	-0.0019147764418158343
-10.852792143901496	10.649475182364654	5.149523341141885E-4	-3.069689013494188E-5	-4.510666571965439E-4
-10.82268237901346	10.507062683946822	3.6830694157182257E-4	-7.17565236183259E-6	-3.2893117539974776E-4
-10.799649030697061	10.417097170439254	3.0284850162994547E-4	5.218896061022189E-6	-2.7430346676428824E-4
-10.737706088490452	10.19594415108152	2.0582391433545958E-4	1.1133412603585477E-5	-1.907863215412999E-4
-10.645532551324377	9.838584274836666	1.1095313063354941E-4	2.3538448551524168E-5	-8.92062477666738E-5
-10.66294728996067	9.897493804937323	1.2018594686526191E-4	2.0654779661525105E-5	-1.0207759349531113E-4
-10.669096737425624	9.919157020329632	1.2704298871585735E-4	1.6232235583420024E-5	-1.089789088072733E-4
-9.701099101698333	7.952659472631748	6.655808046014915E-5	4.100032908637532E-5	5.198716683047981E-5
-9.807114167417021	8.0255306659574	6.530155073032275E-5	4.047878320109434E-5	5.077476559497105E-5
-9.580409858346846	7.886678629862842	6.806729561810012E-5	4.185416771271502E-5	5.328918770573755E-5
-9.515460207986955	7.83826116776429	6.943159433837431E-5	4.2602449487622276E-5	5.445341156174708E-5
-9.39319704575132	7.976802644466628	6.98408643629013E-5	3.887878877275321E-5	5.723271476793632E-5
-9.482695440722992	7.888526773755937	6.933917781984748E-5	4.175358094281924E-5	5.4918411443487955E-5
-9.89150512481135	8.061589029817508	6.464917272331213E-5	4.122720148187807E-5	4.932939182958206E-5
-9.958128539012591	8.13643264909581	6.422844177607972E-5	4.154372299909282E-5	4.8395982513597106E-5
-10.105799244152566	8.216749786030329	6.177594740240853E-5	4.221375939367952E-5	4.422719941714604E-5
-10.117739578629418	8.225459503853283	6.159334346748424E-5	4.2252994574222406E-5	4.3925039854849805E-5
-10.321566484096682	8.759091610334712	5.261497983355739E-5	3.8687457357361846E-5	3.165652563336153E-5
-10.401050228883886	8.997560402359396	4.8529939192853265E-5	3.816594015954155E-5	2.285990573338054E-5
-10.48013283812264	9.273283943313945	4.985905526868614E-5	3.900037056400465E-5	1.8955836569178173E-6
-10.484221130661814	9.285169676528664	4.9881128542884133E-5	3.892920332837197E-5	1.1526547735209313E-6
-10.493978900489525	9.319953418773046	5.218496176873872E-5	3.9104811886221254E-5	-2.6255753536767494E-6
-10.569396367691512	9.576372765498544	6.867619567765666E-5	3.431685790578545E-5	-3.09885506144345E-5
-10.30367410666004	8.700079882566374	5.3434854551141706E-5	3.858753601238463E-5	3.382116673473973E-5
-10.291056105656166	8.659895023136702	5.408972975733475E-5	3.8827599460644026E-5	3.473350969887825E-5
-10.202055940923515	8.408063874401485	5.9406652043927966E-5	4.104108599034248E-5	4.162117312002538E-5
-10.122586102166768	8.227987217596521	6.150153991258717E-5	4.2252188684569327E-5	4.3795921109920905E-5
-10.127084845203278	8.2340398900594	6.136790153900526E-5	4.217411717728643E-5	4.366884969673277E-5
-13.612698575289047	28.6766368847917	1.0964337691878678	0.32760206523705254	0.568485475542563
-13.402335055067073	28.717106774932446	1.0360572212160526	0.3171492494923366	0.562805440894361
-13.274234325981926	28.745147147953077	0.9973316717032934	0.3083002570203477	0.559322567383577
-13.669436437446832	28.664996499633244	1.1139285203918756	0.33024882079601786	0.5703334903746065
-14.469126524092431	28.333867953407097	1.3443280057393803	0.3347613235252214	0.564649729383319
-14.111452795127125	28.532488744126113	1.242764187176951	0.3397106836349284	0.5745579161506006
-14.081341116293641	28.548389048139924	1.2341442645839964	0.33999953725088583	0.5752834887272419
-14.084760055739775	28.547269492787446	1.2351640257081467	0.34005455265768886	0.5752987631690036
-14.490031474178451	28.31698023352918	1.349632821827744	0.3337671116315236	0.56307108401815
-14.531013247222706	28.282763089151217	1.3622753556819083	0.333023895598039	0.5600513180868807
-14.875581071227531	27.98713035068691	1.464847668521292	0.3216640029969423	0.5328311076428218
-15.10376264913171	27.76458604019757	1.5404713030200619	0.3157921939786102	0.511092035403118
-15.216208734471483	27.625667800433135	1.5787549355423867	0.3120743026497579	0.49483954798715496
-15.4640149146962	27.35002543091522	1.6744359427235147	0.31621794993147667	0.46637225843379543
-15.565199936389575	27.229859535367186	1.7128468782544768	0.31573878993271975	0.4537880703399062
-15.60421881776453	27.1782256098158	1.7283343269588614	0.31522068030197015	0.4478644731358329
-15.80655797744552	26.83643413392781	1.8064061541924152	0.31124542636371555	0.39923467521421047
-15.99207110813279	26.526343516060507	1.8858620142159062	0.3130746887831488	0.3616464721845595
-16.09495975331683	26.30491443523337	1.9311526428846815	0.3115628009241368	0.33234531771006276
-16.31639914487979	25.789828530329583	2.020984722615046	0.2996823520618835	0.26707432917779406
-16.684891252858424	24.76496571105323	2.1024185284023957	0.18439626122586433	0.12968844432047155
-16.57558613452562	25.116826670150708	2.0853403356346307	0.2318010214504141	0.17889571724837833
-16.52253906697489	25.264930127987643	2.0744562275987475	0.24985705420565163	0.19853669041230565
-16.342075646771107	25.734031923727596	2.0302050241920964	0.2974577696010007	0.26026833178631037
-16.331976873830065	25.751084951112826	2.0269604018333194	0.2984664500175507	0.26212378709603085
-16.69637548738504	24.522337265981495	2.083093547332755	0.12722627669933131	0.09225473073255203
-16.72618837260787	24.24278726377767	2.069460268969841	0.05954975373943731	0.05336151364486489
-16.74244772644929	23.899594069048348	2.0422657817718637	-0.037472656093039805	0.0013007235888891121
-16.74256716838122	23.684435430470366	2.0218270240318965	-0.10399871289376617	-0.03201210573756592
-16.711595039577205	23.33186611068901	1.9746358673819446	-0.21022523416514233	-0.09055628925632088
-16.670856721684423	23.17404679271966	1.9485105911323042	-0.2630104494044139	-0.12057154213645954
-16.51347070412792	22.829265188016677	1.875137696129892	-0.38329014783695636	-0.20160252329241946
-16.3773710600923	22.58365799224284	1.828489014553498	-0.46921335259490415	-0.2626558049192517
-15.469735792404899	21.47082843357408	1.6535022256699834	-0.8712740242804585	-0.5638439496337583
-15.485365793970075	21.488391600999595	1.654022156900999	-0.8652913414160618	-0.5595112258022245
-15.492669363329767	21.497438421935403	1.654577639302413	-0.8623531831699843	-0.5572937593249706
-15.551006498113821	21.558894884547414	1.6628524554794648	-0.8393049481757583	-0.5400629431853581
-15.94804051883031	21.99910977706999	1.721519383865758	-0.6776690188035293	-0.41942643614400443
-16.254996656057724	22.415059477219437	1.7895165250931147	-0.5321842549854663	-0.3089717272873216
-15.897398578446175	21.93181850193765	1.7104246428408283	-0.7016984076907895	-0.43722383052674235
-14.191985507516884	20.35426755160977	1.6843483161796928	-1.2926108178226086	-0.8433468769415124
-14.210584309288377	20.36831201398125	1.682737172264718	-1.287559555660815	-0.8403080345461178
-14.455877658872428	20.547878931346474	1.6606502787339288	-1.2170690718415407	-0.7994272587707951
-14.708963187931221	20.743894823417435	1.644926128400845	-1.1386672212185243	-0.7529751520354144
-14.71112318274063	20.745735544502732	1.644758116122401	-1.1379754676450369	-0.7525708095083445
-15.121629647115775	21.09564354495486	1.637464540981667	-1.0037391022246696	-0.6589072002198826
-14.714746931186816	20.748624004897486	1.6447329604147432	-1.1368337109637594	-0.7517756047211283
-13.964995711614057	20.17780883346663	1.7146717339452422	-1.355130624248943	-0.8782631508872754
-13.951815003513792	20.16879376954789	1.716002539215316	-1.358455441166921	-0.8798716009613075
-12.954626106718369	28.737256467746782	0.8756004024964729	0.27532839677642745	0.5231922498244452
-12.857143918412952	28.708675975705134	0.8299610962629258	0.260482360231993	0.5049001232519621
-12.63953275323979	28.54571449373748	0.6998883879637331	0.20922916785387152	0.44780112319954873
-12.63261423181542	28.54057370798251	0.6957635712024061	0.2075844932637253	0.44598193735928854
-12.629360746829247	28.534100688250373	0.6927562321622268	0.20591001027148528	0.4443674579300422
-12.418224162401433	28.09162993778905	0.49409820145994077	0.09282423923018504	0.3343330001797583
-12.315772059625933	27.698378926161215	0.3598345190121231	-0.004300846488329676	0.24888696879591615
-12.295324233598635	27.624182860898877	0.3344935824810346	-0.02264087299827315	0.23273117638888138
-12.282307251746543	27.579945029645117	0.32404363755970883	-0.03369244639419837	0.2225133548092998
-10.202631737873418	21.267674119230634	2.5249154073197015	-1.8005238591832287	-1.0067611769401525
-10.243693212242764	21.117067918500105	2.5341571953333313	-1.8196079432593388	-1.0253994539150995
-10.307342670339624	20.858228531757078	2.5536879571375017	-1.8546643374112552	-1.0647446825396718
-10.356129224115895	20.791021694474292	2.5477994478269315	-1.8610038879833941	-1.0736600174125053
-10.30132753798347	20.866563466752964	2.5545303238676107	-1.8540618419642378	-1.063785709281242
-11.88274998348622	25.960394409159818	0.4851786281759812	-0.44471078416265275	-0.13647571017346366
-11.668048200368801	25.141182152679864	0.7618300334336249	-0.638869739525534	-0.3201889346487897
-11.981603431916625	26.466847343686993	0.32392799833781366	-0.3202345105890652	-0.028780997304271964
-12.1265449837182	27.054283994523367	0.22712703100914913	-0.1725389663436181	0.10355923128540434
-12.004421420257156	26.546971915490893	0.3078019243447443	-0.29913822424325603	-0.010610316181200312
-10.468178774155028	20.639341880943956	2.5309603497955373	-1.8727873977811051	-1.0939181623835237
-10.304638503044853	21.803293229788284	2.370680967820391	-1.69073110798906	-0.9309952361660082
-10.267541047326937	21.65042850191439	2.425676149117938	-1.7279423934073683	-0.9519999138915538
-10.395320984345801	21.918035081050647	2.3015920931070344	-1.6534811486925753	-0.9100582906117589
-10.47502592047812	22.05734106139689	2.2255897940765825	-1.6093224682866345	-0.8877883626670818
-10.206381097677577	21.385596889124002	2.503977478781329	-1.780661833421916	-0.9903127937629681
-10.221651321505957	21.445997647236332	2.485699822827691	-1.7690961645797851	-0.98040611166831
-10.490751245394282	20.603592573600093	2.530289566101873	-1.8773845567117344	-1.0995607425286011
-10.676117456238984	20.39236877638473	2.4920525974174925	-1.8820038325661312	-1.1255776755724929
-10.862832821198992	20.172659802202038	2.471810815233002	-1.899293373520561	-1.1512775224826983
-10.881649328072468	20.15340172716533	2.467765722233758	-1.898699633288603	-1.1535797928581741
-11.113402830365768	23.492907419863535	1.477519232214838	-1.1224450024199928	-0.6625840212855155
-10.870391181402738	22.895205762255728	1.7795728177184997	-1.3212092205172012	-0.7646063262909569
-10.621303073248832	22.348463459036125	2.0735198477203243	-1.5116266018155473	-0.8485609456415437
-10.713239391969845	22.528071225770486	1.974695992779401	-1.4501009067464652	-0.8214607735280797
-10.844786768336139	22.840316885932463	1.8093979776403475	-1.3411903687071838	-0.7727626227865303
-11.13944094806562	23.564994447843304	1.4431031162946115	-1.0987555067362367	-0.6509415844113831
-11.20138562399052	23.703581174064222	1.3729409804071078	-1.0514215404904528	-0.622950594518046
-11.38770868509681	24.19537159429388	1.139828933325725	-0.8920877640576423	-0.5275553996420975
-11.629669720620418	24.997400407593688	0.8140667149130161	-0.675732295484206	-0.35146067603137154
-11.655844825787385	25.09979426497546	0.7755252420211031	-0.6492307274940844	-0.3297144985475453
-11.229044276659494	19.823740120580737	2.4000631092087765	-1.8820255534782784	-1.1934857541404154
-11.11903336571642	19.928407716064633	2.42181455740658	-1.887601032584504	-1.1805349975252515
-11.238255914622929	19.818017599027055	2.39830888409348	-1.8814512912897428	-1.194040784524039
-11.27373113209877	19.79969466584961	2.3903827574989087	-1.8783416718008472	-1.1948001802187604
-11.704202484407077	19.570706637277283	2.292492527420668	-1.84011982474188	-1.2086325257848045
-11.924410416622525	19.520870959241247	2.2291907768930788	-1.8047875056860487	-1.1974622044672536
-12.146713395330595	19.48811890152068	2.1683174316411264	-1.7701681702806211	-1.182659106441224
-13.716808717983312	19.98456831600856	1.7442382054729721	-1.4200193120312143	-0.9060495163972667
-13.699633381787852	19.972973088206505	1.747956122979434	-1.4241982415289862	-0.9108025034398914
-12.289122117745665	19.48948098767039	2.1241795916570636	-1.7399413789228624	-1.1668436388772032
-12.610269693386867	19.525156006424986	2.0282024548612885	-1.6758561022667342	-1.1270090385093445
-12.896122385697899	19.578447440350267	1.94562009405783	-1.613833528756943	-1.0865600441925214
-12.515097441153577	19.487450784057632	2.060166985457738	-1.69848985735373	-1.14541129988827
-13.536579205106833	19.870542369775738	1.7800426466367245	-1.4617172119290356	-0.9553742155122179
-13.46519538142837	19.82916391656118	1.7983723743632845	-1.4797879410842776	-0.9759973705845792
-13.33710205478209	19.763694654848063	1.8281943800341358	-1.5099299004536595	-1.0049525795566276
-13.208698024723365	19.705864794957023	1.8597825771821612	-1.539875784427004	-1.0279111036157407
-13.12649483004026	19.66555204257168	1.877394954149605	-1.5569044817158029	-1.0435019452273404
-12.931185315336426	19.594366574089303	1.934714701367105	-1.6049388127264488	-1.0791901586748731
-4.73366453746668	21.27733752555802	1.031394500340225	-0.14858636610707468	0.10305561558472434
-4.616137617197506	21.222124959057776	1.0259701144942461	-0.15090227792909194	0.10034089913501731
-4.564613201498627	21.13083733353918	1.0191961579977502	-0.15337178696622142	0.09895965684912353
-4.459207814328341	20.976920750912853	1.007938831296868	-0.15716073968591318	0.09550279498920602
-4.3717263835343685	20.747828353941713	0.993152146679343	-0.1631570974477368	0.09245480772326663
-5.161473697762925	20.81549159125971	0.9918536034530907	-0.1553320429918249	0.10085175065668397
-5.073951322793466	20.921211564449962	1.0013728427630708	-0.15383416053916982	0.10196404640766216
-4.82067883209547	21.117692108337895	1.0184538325764119	-0.15188180025073234	0.10262713051628743
-4.935758286792504	21.042893194355276	1.012835639336673	-0.15245460916713016	0.10307133013851402
-5.190714031709742	20.763150524925152	0.9866656635518206	-0.15645915123134588	0.10018661900530525
-4.334675830804458	20.637109182818822	0.9865734868412939	-0.16580296719576504	0.09129282828028748
-4.297602703723759	20.363085847552906	0.970891386110347	-0.17250514245902615	0.09015918473491558
-4.296843216198107	20.193274965814624	0.9606491025689883	-0.17600862471103101	0.0895559330033726
-4.3199742974144915	20.03163015581289	0.9514360149387332	-0.17910684102755314	0.08977961630443615
-5.411460238020682	20.431189194846432	0.9514989219151635	-0.1627772886079646	0.09463942570811874
-5.332162880293362	20.526863749341317	0.9630287199906977	-0.16061749709559003	0.09660341317104693
-5.549115600042219	20.2905602616082	0.9335120096886929	-0.1654012338894821	0.09032371106883494
-5.9142014219049575	20.099198820205157	0.9023563145382132	-0.16924101023090116	0.08549068167162341
-6.1768312377237	19.97762492623312	0.8836029560530043	-0.1716218107891963	0.08368864452277497
-6.2548127568078975	19.933207642426368	0.8776315754611377	-0.17248192573857335	0.08327945196495208
-5.793974679646137	20.165456467072826	0.9126161252576972	-0.16805718936975367	0.0873780951517979
-6.296332579397803	19.90441385953041	0.8746271544628805	-0.17302155370924086	0.0832380775571124
-6.581566543861336	19.71553089526889	0.8541771865290391	-0.1770357965530336	0.0822146139329734
-6.865836498264918	19.506302352262118	0.8350016569762322	-0.18091135379945497	0.08190318036669329
-4.397468987809489	19.60797959070136	0.9247615054936854	-0.18996761027513906	0.08647542787294779
-4.399186129808391	19.590997556566418	0.9238251581872818	-0.19039597713514095	0.08644230908171183
-4.3936775942467925	19.43906947218001	0.9157946413591046	-0.1946178923997662	0.08546635223042075
-4.387202690166885	19.144286253843145	0.9000934823716904	-0.2027481521905487	0.08345697105817201
-6.894497251219089	19.484583483803235	0.8329869661722779	-0.1813562951557563	0.08170269507767372
-4.381345621380777	19.122257941120065	0.8990096206023058	-0.2033326407004124	0.08323793525071446
-6.925461083009736	19.4598782054163	0.8312308151056472	-0.18171966750398402	0.08170979015668385
-7.416290267685239	18.89946202643908	0.8008036953189683	-0.1895764990207057	0.08236848548404155
-7.363475977876794	18.991793896138372	0.8047891096707507	-0.1882615935168498	0.08212378075908919
-7.1785182717331	19.213288774831042	0.8155022000144687	-0.1853495194464505	0.08203825311075344
-4.15205833085932	18.46634483007781	0.8752058078195832	-0.21804129495760158	0.08120996422579159
-4.2171064234789615	18.664346336089654	0.8817350715984613	-0.21411781808215702	0.08157034671432038
-4.372026104299103	19.099275105178496	0.8981361250295756	-0.20389725738146683	0.08313038630542306
-4.048009488057326	18.195132871531335	0.8669492414543505	-0.2237555983526952	0.08032119353363085
-7.491387228043418	18.031259510970372	0.7707735406118406	-0.20220521300723804	0.08074558871940034
-7.514780309917374	18.314686341258152	0.7801794922073081	-0.19743498441063337	0.08143779827490055
-7.461413857161175	18.67996993733154	0.793067059936237	-0.19252153201402894	0.08217376363582807
-7.514424638291443	18.439655812679497	0.7848684652524107	-0.19563232468977618	0.0819639911734503
-4.006141008968368	17.881613027299927	0.8571831470033932	-0.2291926852503924	0.08107936869044094
-4.0947510933941444	17.070818009431875	0.8280533252606406	-0.24273901820195845	0.08520985894267095
-4.098336307406811	17.034762205630255	0.8268251459029188	-0.243401037971061	0.08536240739272771
-3.980894005775253	17.602407796043213	0.8484533115862507	-0.23460825727813334	0.081585389536342
-7.492366000616787	17.59242100983253	0.7511696838419579	-0.20726633968508668	0.07857474968111489
-7.491056514593434	17.51652019285032	0.7483990097903649	-0.2083555727417326	0.07869085205593662
-7.356922602796503	17.059969131013926	0.7310338387042126	-0.21637023788088008	0.07882483479952367
-7.3476880070411035	17.029672229095027	0.7298830365995551	-0.21691055352252323	0.07881777596586212
-4.25572274313915	16.317678753090377	0.797091631795666	-0.25459214182409307	0.08803603420084175
-4.282120070781846	15.78662031049576	0.7786447980680697	-0.26455043533713785	0.0889604207119141
-4.2458127774434065	16.42959045964661	0.8015050470843122	-0.2529891390905422	0.08770916357885217
-4.131360294310118	16.910570026141535	0.821660628033295	-0.24538038138037593	0.08602444205188566
-4.280097499402593	14.538047400568065	0.7371675452261914	-0.2818538557475128	0.0940640422839981
-4.322517032429351	14.340942723765027	0.7288551244755239	-0.28496052032374697	0.09482111413360034
-4.280253012631235	15.540897001787167	0.7702809056113343	-0.267495650355996	0.09022604052347676
-4.235538762411485	15.028716405183332	0.7561328901653285	-0.27615462168301963	0.09129170427110994
-7.120732692353926	16.430849731388406	0.7046707969100755	-0.23023755361775095	0.0760236160725768
-7.346458713145687	17.02354813324256	0.7295479235962592	-0.21699382296817485	0.07874991229787182
-7.114755438282814	16.40554860010953	0.7031106814757563	-0.2304401028376863	0.07582770377491388
-6.911780360262982	15.83013201700975	0.6785786018586974	-0.24065648458892763	0.07575025937039527
-6.611588358506674	7.896149290016625	0.45708059337108264	-0.3481531990581399	0.14738933357885178
-6.815613754472951	7.898265934465046	0.4401462851597656	-0.3451458426426636	0.15087917177793253
-6.5156075490910155	7.913751607218404	0.4651552171122615	-0.34922367138290766	0.14593792037906517
-6.3278903466563765	8.00161022599411	0.4803210439395151	-0.3503995890210593	0.14235681003681616
-6.251414382863599	8.031307543414954	0.48659066306877674	-0.3509604553724804	0.14086869100127752
-6.229877777245452	8.04374390758974	0.48810452435467233	-0.3509638719451949	0.14027825287568757
-4.365442378183148	13.975572541233788	0.7153614867696436	-0.2901940696425264	0.0960841668990952
-7.032334305329712	8.881459043501946	0.40305636800979167	-0.3246066529702888	0.151052638760759
-7.010306534682713	8.958760339693399	0.40298504280689484	-0.32311733889609806	0.15018739126388908
-6.512646741864403	15.15182324934143	0.6566620932870071	-0.25574900656060884	0.0811758315235164
-6.605089143645865	15.309430919175515	0.6617529363611367	-0.2522041155506931	0.08004087042946043
-6.5041925862060035	15.13029977827332	0.6558988949104105	-0.25636462731447507	0.08120510903591825
-6.3424677378712815	14.438667640957025	0.6217765469088202	-0.26779242149451016	0.08345527340899968
-6.330374139751394	14.386550585762597	0.6191860533240776	-0.26864230291926505	0.08360945026589578
-6.878654940297363	15.7638677268587	0.6756521508799181	-0.24171393205265188	0.07607538030051945
-4.434271541032567	13.14264584731255	0.6820301295539796	-0.2976158964627592	0.09805971219026027
-4.414942671727757	13.516124024822233	0.6965877540728227	-0.2943887659238925	0.09710872563171867
-4.493924253759212	12.772399592207567	0.668173700896767	-0.3029232062528932	0.0991674185015392
-7.101740047231086	8.65826653927014	0.4024801483184881	-0.3274709958527462	0.15299915435067737
-7.168342651116608	8.460762600190172	0.402174874500548	-0.33052162084612896	0.15492426151800281
-7.193887940106324	8.330591941608663	0.40309025384840036	-0.33236726744326334	0.15554636319538834
-7.102349334593408	8.083611128327435	0.4147198873439538	-0.3382391791361208	0.15478755623036744
-7.112470534688779	8.092652751636818	0.4137698389293656	-0.3379126411514121	0.15492912382781893
-7.119928957854249	8.108787145355782	0.4128909765648842	-0.33749258884530786	0.15502357466627928
-5.957932814466803	8.326382853180453	0.5070065447327079	-0.349168565442565	0.13409272273605405
-5.9860617304856625	8.295236487394085	0.505368432016916	-0.3496060506230012	0.1348790717334234
-5.782295033744326	8.636244481833662	0.5175129467538372	-0.3454717285926187	0.13035382376649873
-5.772698168952418	8.648486873268634	0.5180419141311919	-0.34524718822292194	0.1300781472724867
-5.738932396154502	8.70717613051857	0.5203428564128081	-0.344564116260303	0.1293666593465021
-6.940649812921064	9.174166928456163	0.40426830832173677	-0.3195989142549044	0.1474246167409498
-4.5812454281489545	12.317894073995918	0.648547951896737	-0.305360002001285	0.10138025998342928
-4.808522336311219	11.478314115589296	0.6095036841216694	-0.31263405105509373	0.10573860784203698
-4.652849854746273	12.005391019526362	0.6375548465526544	-0.310490193038381	0.10374136948262172
-5.061293351900035	10.722393859678515	0.5787283694419969	-0.3207519647386016	0.11327626008936023
-6.863609387871793	9.401426206351928	0.4057541470002478	-0.31600127370482806	0.14430540629130387
-6.819621065935525	9.518851746648703	0.40760193197586425	-0.3148385024877791	0.14279051975651952
-6.732853489066005	9.812962932337197	0.4100019234269193	-0.3100173886230988	0.13710949206223116
-6.221255888251553	12.966412945543405	0.53469631956562	-0.28537507055333167	0.08631280481880596
-6.262079343029065	13.66062747538938	0.5761500591593237	-0.2787549095784772	0.08415171947958673
-6.263391932825344	13.675039285369484	0.5772205874364619	-0.27877617292877904	0.0840984952318042
-6.329917361911087	14.384771810573818	0.6190805334376416	-0.26865344421533754	0.08361600757677522
-6.380243096902497	11.364251103642124	0.44941339015341875	-0.2961726832529982	0.10998694805052966
-6.357607770702911	11.487039688527688	0.45348833742922295	-0.29425249532190706	0.10801985893837646
-6.222435682564707	12.217561632089193	0.49351617649973667	-0.29028752760630816	0.09623798892198634
-6.22315469339023	12.669251370607224	0.518003745401866	-0.2872328974589401	0.09041005461973692
-6.23437808659952	12.145587759282426	0.49018410976803606	-0.2915492436155479	0.09732367698013841
-6.457481241124758	10.96749769794242	0.4377362778845636	-0.30044550479891724	0.11731068001139444
-6.219415409317302	12.931960976294627	0.532259574450503	-0.28530548720629245	0.08670142498479641
-5.300213015882377	9.906364735437664	0.5506890960173534	-0.32808586324755984	0.1181815105463631
-5.420490387285663	9.41476369021898	0.5412595870275368	-0.33514596629043475	0.12112536086624594
-5.260725656804659	10.041685575299425	0.5543078486034319	-0.3269006585229941	0.11717616910475716
-5.093231866962367	10.61944688455408	0.5737600860387421	-0.32098669800017987	0.11363007977410317
-5.565394037279747	9.018803980210201	0.5319718457649912	-0.34092724046904965	0.12519293705880633
-5.5458129890253085	9.074872917332542	0.5336516430550977	-0.3405734147314802	0.12483860829768798
-6.507679907571038	10.704717704496328	0.42898694378179514	-0.3024546381086884	0.12185979125664316
-6.538142435266113	10.584945288033484	0.4256121080798103	-0.3030233692112889	0.12369303437870761
-6.674120860000167	10.043425300441548	0.41271799516899754	-0.30812244199573036	0.13233320091685183
-5.079145325698371	10.671237532556626	0.5758227186426232	-0.3208039918985445	0.11344224408123862
-10.461656850447097	13.708406176281539	7.979091750269777E-5	4.163361858602952E-5	5.8846773363686484E-5
-10.481987687657293	13.648673103119863	7.962813248356125E-5	4.1597596555340515E-5	5.8859937053962216E-5
-10.596586459128053	13.013581074589192	7.80285648308671E-5	4.1203361273214955E-5	5.8942973464447254E-5
-10.588350281531117	13.144057512369184	7.834337486158052E-5	4.1291187602296255E-5	5.893441082954544E-5
-10.567612116330908	13.380893343134794	7.89129883147598E-5	4.144304882388706E-5	5.891888522758809E-5
-10.586300339683474	12.86405514315924	7.769168185438834E-5	4.1090767619213E-5	5.894159062150595E-5
-10.570420696995217	12.529496354887202	7.695381047700535E-5	4.086251115195096E-5	5.894171140573775E-5
-10.53216555932015	12.1496552982845	7.616425560208947E-5	4.057528375737446E-5	5.893797441423701E-5
-10.380385604053068	10.824139514628257	7.37071048704231E-5	3.958785184167391E-5	5.8903782218580614E-5
-10.435456498885996	11.003326254847991	7.40138931784615E-5	3.9743849735862486E-5	5.893419520746467E-5
-10.456403679159035	11.430738695704099	7.477884978955976E-5	4.0046941487745596E-5	5.8929934425989315E-5
-10.463247672194688	11.521399916806832	7.495197786161709E-5	4.011994763687796E-5	5.8930080159086664E-5
-10.491965031962753	11.798596889963134	7.548391325278001E-5	4.032115950370626E-5	5.8931534405994956E-5
-10.523313839585922	12.061930103058792	7.59854672532529E-5	4.051309293068891E-5	5.893633489732486E-5
-10.132546303009402	9.916704642956699	7.230359220027653E-5	3.884895460489456E-5	5.8777435225791885E-5
-10.179935233113294	10.11227423234433	7.259594680197346E-5	3.901618598989724E-5	5.879698993652107E-5
-10.271061399325458	10.365759310336202	7.296656940399164E-5	3.922206892159461E-5	5.8844662420237784E-5
-10.329993747661657	10.545358091937182	7.325373237781619E-5	3.937915653075092E-5	5.887710467075852E-5
-10.02186658977307	9.407090039284766	7.159227407760103E-5	3.8425012868480165E-5	5.8728645571687387E-5
-9.940452310214791	9.112997290359736	7.119638059909159E-5	3.815317116651376E-5	5.868514970178754E-5
-9.913163845656664	9.031973680914923	7.1086836271697E-5	3.807860326738145E-5	5.866879594716758E-5
-9.895841595490788	8.989089973174861	7.102815210333076E-5	3.803490919175126E-5	5.865798473635792E-5
-10.041555812761365	9.508743711312437	7.172571056859455E-5	3.850475986491913E-5	5.8737114976505425E-5
-10.0930451283201	9.758641117940332	7.208462589965176E-5	3.872516281544367E-5	5.875869225989392E-5
-10.523255412447535	12.01533119139883	7.589495619929124E-5	4.04844805450513E-5	5.89371479833574E-5
-9.437025703496063	8.180080636767848	7.000800277210328E-5	3.7238877898899747E-5	5.8337585268834116E-5
-9.587384406844816	8.413430547215235	7.030029717969119E-5	3.7474315740642007E-5	5.845232391806723E-5
-9.661805736692877	8.534238831487905	7.046074832099423E-5	3.760114416931886E-5	5.8505952558148E-5
-9.771253911512432	8.728030227058873	7.070166454254572E-5	3.77940887796482E-5	5.857752143870014E-5
-9.266968553743181	20.368669914426608	1.5269859507845551	-1.2702399832060338	0.19853091829549355
-9.20742666551085	20.320443273355068	1.525073886537406	-1.2649882804773769	0.20694914371460207
-9.331656358380581	20.390105813505613	1.5263021884366694	-1.2718016981715048	0.19019845635347668
-9.797074207824757	20.487262654677203	1.5184043836131191	-1.2753313052437865	0.12941996812361672
-9.852945626294268	20.475386833679877	1.5155517469712108	-1.272730580111177	0.12235480902241612
-10.174926061897045	20.358005704205766	1.494607769718948	-1.2514933196453217	0.08346195979828575
-9.63492628198527	20.447865399706505	1.520903390077942	-1.2736169998418672	0.15082645656436275
-8.511979787933821	19.63934754978057	1.4826130852536672	-1.1802998020136553	0.3088885612624024
-8.412203891350405	19.4367030452377	1.4657379939139152	-1.1533997913394365	0.32400743992151815
-8.861496508320027	20.0881956391881	1.5150529740662173	-1.2382848879956483	0.2561725525487425
-8.677814870382358	19.86003686712696	1.5001120233538785	-1.209933304591985	0.283065448200656
-10.409357512926338	20.18096142143874	1.4724092971722382	-1.2243318782058634	0.056360672272052825
-10.79710685594536	19.791961768687052	1.4308956505233061	-1.1686489025553195	0.013925176505643138
-10.785679793055646	19.803992338152558	1.4320833586165245	-1.1702971791853338	0.015116035045162686
-10.503409678691938	20.101603547076234	1.4634810833607939	-1.2130265941320837	0.046080122894468306
-11.760956418321427	18.987861528055976	1.3576032312645625	-1.0492041028387955	-0.08959461549630308
-11.523235694283702	19.219241316736024	1.3764600699765228	-1.0811478593597672	-0.06694751975990892
-10.828460804935474	19.76565596978038	1.4284635485670933	-1.164830818240332	0.010519403999224956
-11.15203284394894	19.485982039391637	1.4008546787115812	-1.1227247229980937	-0.025637683909508217
-11.338762237521642	19.37033472884137	1.3902130815685756	-1.1036012928463974	-0.0472385307026314
-8.160413380449972	19.034430336383014	1.428602135377949	-1.094631696203538	0.365690236341977
-8.0712521510263	18.89928505826888	1.4174054084456769	-1.0754881381030779	0.37824009357839167
-7.818586642841267	18.37119969400198	1.361273233683331	-0.9936472016891659	0.4190647162906333
-7.801553346127336	18.337769279015088	1.3577345868127915	-0.9884238614488909	0.42163879781833
-7.798549641616148	18.329959307262747	1.3567913714262592	-0.9871337272347609	0.42213329515935255
-7.7743272824557055	17.104951854205982	1.1856494617263025	-0.793473816776776	0.42892611594660257
-7.783741806986411	17.082410464980747	1.18233992193436	-0.7904438398598368	0.4277160249730383
-7.764805280510347	17.71926770390472	1.2753560174712764	-0.890826564770243	0.4301121455490068
-7.765134015594184	17.702299241060896	1.2729959482064868	-0.8882361502530203	0.4300032628436403
-7.785173334564877	18.087991371679102	1.324441258087122	-0.9489339821407945	0.42542448756933043
-12.207394115779582	17.651695249152727	1.2491349670049587	-0.8923120647683981	-0.11752539937110959
-12.334583649954002	18.01743438287169	1.27887303200748	-0.9271188711963323	-0.13367491585132973
-11.898441133341503	18.87073873241356	1.3469985217943783	-1.0315772378420645	-0.10338992834963497
-11.97913973552026	18.76913114866832	1.3388722336456444	-1.0178158420112673	-0.1105710809269631
-12.20179125652366	18.480366296380733	1.3152213234802193	-0.979690839675149	-0.12850859670365947
-12.346236091480979	18.07372770119775	1.2838221533976069	-0.9328690471929932	-0.1356169064039164
-12.325910176357382	18.130813591682937	1.288683658942356	-0.9397105248150458	-0.13450301224842748
-11.98711940596362	17.350214550324804	1.2201383549215863	-0.8632033564134569	-0.09468813751120833
-12.003748444063904	17.37062698875574	1.222053690162134	-0.8651421421146224	-0.09626987628338349
-11.972536370029344	17.33827830647077	1.21881992696629	-0.8620316447799267	-0.09322211408123691
-8.121894220306949	16.547592387360503	1.09135997352154	-0.7136471452994162	0.3834678133209318
-8.10563373419339	16.57251979077354	1.0959074784571186	-0.7173713871407358	0.3855102687617966
-7.984939422131087	16.76625234830246	1.1285358560699645	-0.7451411895108988	0.40158889867554554
-8.228393449448319	16.494855391024913	1.0798147029951268	-0.7079955211362674	0.36882464032641965
-8.587857197385803	16.313739525462502	1.0408290810600158	-0.6884757163277845	0.3190654744212626
-8.648307457720517	16.29639910076707	1.0372307739796058	-0.6874988758716845	0.31181066727625234
-8.78995850036625	16.26628487690744	1.0330208480416014	-0.688218448134712	0.29316244539492314
-11.704600070861353	17.072933459403412	1.188767787822702	-0.8338036706369145	-0.06644627479892813
-10.554248746023152	16.279117077015805	1.0657940008773057	-0.735209528179631	0.06255960494636213
-10.957521253644972	16.490186693601217	1.1024111568219603	-0.7639036531500984	0.014557079219823075
-11.418330839711729	16.816770790787647	1.1543555624388626	-0.8056137817780815	-0.03463552975386543
-11.33353091563429	16.74939463269658	1.145363996545738	-0.7977586557599592	-0.02628021577367908
-11.282552150529034	16.71369893929399	1.140791858402243	-0.7938923154517381	-0.020863678061286032
-10.494053521806357	16.247901452253174	1.058761334171548	-0.7303200877223337	0.07003044182553023
-10.328899462146932	16.210273477704867	1.0479098897744799	-0.7222332288183283	0.0910053154393435
-9.963639931852718	16.115765536031095	1.0217552777995338	-0.7022492469477795	0.13533609757533205
-9.716780988764722	16.1404887812949	1.020883694855056	-0.6993992740680923	0.16723435507029966
-9.288329654651506	16.143910880354827	1.0108194594124957	-0.6858782745142007	0.22464017775405876
