# Supplementary material for: Thyroarytenoid muscle fiber orientation regulates the ability to modulate vocal fold vertical thickness
Source: PLoS One. 2025 Dec 4;20(12):e0337735. doi: 10.1371/journal.pone.0337735 (PMC12677544; doi:10.1371/journal.pone.0337735)
Supplement: S4 Data — (ZIP) [file pone.0337735.s004.zip › Female/contourA10TA12.csv]

% Model	Angle10.mph
% Version	COMSOL 6.1.0.357
% Date	Jan 7 2025, 14:16
% Dimension	2
% Nodes	677
% Expressions	3
% Description	Line
% cpl1x	cpl1y	Displacement magnitude	u	v
-13.17444290806587	39.94315674322471	1.0464510137254983	8.043913163423109E-4	-0.049206701071226266
-12.960222175535398	39.983361371660834	1.0462627173273584	8.057764783190103E-4	-0.04921456297808339
-12.557663550476963	39.9444194414246	1.0464382333837206	8.044079597762641E-4	-0.04922808007835799
-12.295013434274637	39.91007450484781	1.0465943234904276	8.031982850684672E-4	-0.04923680265859396
-12.771199519904672	39.98225209153824	1.0462660252247007	8.057218477211305E-4	-0.049221103199353265
-12.196854437814238	39.890291850976084	1.0466847456116726	8.025059176743616E-4	-0.04923998683673614
-11.83903471244294	39.73416827035278	1.0474014738957969	7.9712042352542E-4	-0.04925064216932121
-11.83454919196266	39.7319164431207	1.0474118305061368	7.970424252169797E-4	-0.04925077259877347
-13.378459401044738	39.840576676748505	1.0469268148744832	8.008611900329116E-4	-0.049198515633290404
-14.081829389211773	39.48701231125233	1.0485670357403825	7.886807033930643E-4	-0.04917029470738812
-14.091455366444958	39.478691732262995	1.048605556714857	7.883935931480836E-4	-0.049169871040847725
-14.335684817196531	39.132669681909526	1.05020638894994	7.76458343202568E-4	-0.04915771236119635
-14.358308416646189	39.105402529003705	1.0503325500679472	7.755184629452601E-4	-0.0491566364343185
-14.06390329784523	39.49587429199164	1.048525887839363	7.88986945788225E-4	-0.04917101232352546
-13.664929711835182	39.75087689897474	1.0473445679286746	7.977661626817759E-4	-0.04918760960036217
-14.400819272467285	39.0250993557956	1.0507037996789141	7.72755681055592E-4	-0.049154313174566026
-14.608096086093008	38.63165734087564	1.0525235836481075	7.592000476013521E-4	-0.04914297219186124
-14.69608875380951	38.17187164721082	1.0546475349799742	7.434018221813496E-4	-0.04913510865061837
-14.704809808779903	38.12900484288538	1.054845656128934	7.419269963040951E-4	-0.04913435776359819
-11.830679456258773	39.72945101098895	1.047423170279665	7.969575036757298E-4	-0.04925087901571598
-11.301478305989114	39.38674536174639	1.0490007673454818	7.851173630797567E-4	-0.04926539506430506
-11.016175056807299	39.141220578803896	1.050131286720455	7.766755584968262E-4	-0.04927252223504744
-10.844743907034458	38.971871494835426	1.0509118379712385	7.708328562785064E-4	-0.049276562303141036
-14.703115739357767	38.08762112267836	1.0550367314486166	7.405086920872828E-4	-0.04913398481514252
-14.665184357518843	37.55081609911142	1.0575167594650507	7.220574153683956E-4	-0.04912971834134908
-14.627641646759875	37.059364087139976	1.0597844746123206	7.052907543742884E-4	-0.04912590890670417
-14.612222601763179	36.97660737525933	1.0601666759144042	7.024569842017077E-4	-0.0491255835658946
-10.248926757653695	38.341193504780605	1.0538184454212836	7.491655516461937E-4	-0.049290096548474285
-9.912331042181597	37.81459172579965	1.0562457106364291	7.311303924643367E-4	-0.04929585471897997
-9.809547057107494	37.62171625198788	1.0571354500741628	7.245237217433652E-4	-0.04929724947432504
-10.64673187070012	38.74258791214268	1.0519682021115586	7.629750033981254E-4	-0.04928082907672878
-9.48858618160289	36.69145765435641	1.0614278504594183	6.927320826220236E-4	-0.049298004730415186
-14.423810118021384	36.22227306587261	1.0636476549792546	6.767503945077397E-4	-0.04912426117907203
-14.414950734496156	36.19148920627415	1.0637896625873335	6.757067793685446E-4	-0.04912424718437376
-14.485830262125976	36.464347608918885	1.0625303433509667	6.850070042142059E-4	-0.04912462935102867
-14.13670178009059	35.26832504596132	1.0680505304197618	6.443200810166631E-4	-0.049124268869317374
-9.140047996814005	35.00415384913914	1.0692149522541285	6.353594093362308E-4	-0.04929132740743827
-9.086009328532562	34.53098312251316	1.0713999364983848	6.192986428087911E-4	-0.049287987329179016
-9.407476788029886	36.421191810066915	1.0626746300944554	6.835332819665336E-4	-0.04929778635982604
-9.246749552716217	35.593612830381815	1.0664951471240662	6.553294413185059E-4	-0.0492941864496738
-8.989359107335446	33.59689600732507	1.0757105420456814	5.878295139662303E-4	-0.04928097888702166
-8.968500059088695	33.443411157370896	1.0764188107764052	5.826763462193046E-4	-0.04927999901805867
-8.996624010336891	33.65404884224206	1.0754466148117174	5.897625889087493E-4	-0.04928135696521048
-13.798911056412487	34.27253971408058	1.072644559671922	6.106842564737134E-4	-0.049125537449208515
-13.70362268864402	34.01659054484035	1.0738250793258404	6.020930303880893E-4	-0.04912614005426366
-14.048491738764572	35.019096394043515	1.0692001466620118	6.359076185955041E-4	-0.049124717651842446
-13.417394405865101	33.23424233035681	1.0774340097365673	5.757505192006281E-4	-0.04912777676369269
-8.844720216802184	32.57044266052164	1.0804492887062453	5.533273145784305E-4	-0.049274612049303196
-8.570476294449893	30.72147489648428	1.088985193209175	4.915518301289249E-4	-0.04926359416567065
-8.411226862297102	30.07820986660778	1.0919516910924236	4.7012464690426436E-4	-0.049261872538174704
-8.772423178230015	32.003860930652095	1.0830636278898438	5.344111667754374E-4	-0.049270830811030786
-8.728005357889755	31.59612262639564	1.0849469115002401	5.207320498183716E-4	-0.049267868516933454
-8.700294971264373	31.40121367922034	1.0858461474461683	5.142119137521601E-4	-0.04926666853578341
-5.531557332942684	20.96953997644227	1.1339804545475087	1.745923201160046E-4	-0.04925526358208672
-5.427009525472386	21.242312243811483	1.1327209094029056	1.8331333675464646E-4	-0.04926162123595865
-5.854899803418824	20.57130638309323	1.1358204874521258	1.6184062426493828E-4	-0.049240442175138906
-6.0545991133395525	20.421724675892317	1.1365121732755064	1.5705845714810609E-4	-0.04923233090505409
-5.674484475926183	20.74823852684858	1.1350028280459932	1.6746897521524408E-4	-0.04924819841093318
-5.32694315001336	21.47324046054615	1.131654536488078	1.9079386489099194E-4	-0.049267394534934006
-5.315180164652691	21.80064614708065	1.1301429306296895	2.012951486365943E-4	-0.04927134464943765
-5.315239610958217	21.927734163633616	1.1295564126302002	2.054142411492067E-4	-0.04927271680582074
-5.350668266482917	22.137495322296036	1.1285881295821023	2.1219860599209898E-4	-0.04927383763212629
-5.433726218666795	22.603765940122834	1.1264368184328535	2.2717282469428545E-4	-0.04927619391471104
-5.626963417233466	22.992394014638567	1.1246437391183814	2.3963403243511548E-4	-0.04927410703683888
-6.296930791053468	20.265168855524802	1.1372360612132875	1.5212210587149026E-4	-0.049222841368749146
-6.462948940896917	20.198777783557254	1.1375437318072303	1.5003535412415036E-4	-0.04921673532168619
-6.834263159081223	20.11098147703813	1.1379507971030494	1.473283692318584E-4	-0.04920389471022028
-6.8788138499580604	20.10884160683754	1.1379609957698338	1.4727154172863467E-4	-0.04920243097385947
-7.369605748299344	20.1229514076894	1.1378989836356974	1.4785524481641127E-4	-0.0491869206254904
-7.290450126656008	20.11461507432293	1.1379370218286802	1.4757636223837144E-4	-0.049189332276117735
-7.0289051460111445	20.114888248714465	1.137933878528914	1.4750200996480257E-4	-0.049197701787768416
-8.099104207876303	28.996942234883516	1.0969409093440827	4.3427328724200735E-4	-0.049260411846710206
-8.15070498126804	29.2035730808658	1.095987539361508	4.41097888972326E-4	-0.04926097088083493
-8.355808324767937	29.893747345738024	1.0928027182661653	4.640160748081388E-4	-0.0492617010095108
-7.921321428362544	28.24221711199594	1.1004239831901308	4.0931188417140784E-4	-0.0492579605235253
-5.731713957908964	23.187461122959608	1.1237446476666577	2.4584592994293604E-4	-0.049272832642532245
-13.008134256011195	32.00942388853293	1.083083877295654	5.347107253214286E-4	-0.04912900145051699
-12.95068578427099	31.818116973537904	1.0839663542798024	5.283608678422053E-4	-0.04912897471173517
-13.314648296010738	32.961635456846714	1.0786914454731886	5.666372653689243E-4	-0.04912845242454745
-12.699636292198232	30.808963560540487	1.0886212992373114	4.947264057274689E-4	-0.04912711648036674
-12.470607686155141	29.707619560891636	1.0937043296833104	4.580877866687859E-4	-0.04912351695935563
-12.698656054304104	30.80456735528284	1.0886415744424434	4.945810993526662E-4	-0.04912710442535836
-12.344738030856188	29.237051454687176	1.095874358355294	4.4253029529839935E-4	-0.04912291849444374
-12.200354837177862	28.6009148893215	1.0988098747713564	4.213910319480476E-4	-0.049121218076775226
-6.292183606549941	24.100693713257964	1.1195314650351573	2.7489443909269555E-4	-0.049264752621122954
-6.2425339509726525	24.018118545555755	1.1199122391264116	2.7225813309601565E-4	-0.04926545709707296
-6.30204314497932	24.12141143941276	1.119435835721852	2.755660525625742E-4	-0.049264658396597126
-6.719214934672854	24.976328726734828	1.1154932808318656	3.028880340495672E-4	-0.049260710543949156
-6.946082505233461	25.451726261391883	1.1132991974291273	3.1831033812347E-4	-0.04925858841494042
-5.822524408446318	23.31757127054052	1.123144123979983	2.49925281289767E-4	-0.04927135318996277
-7.831310428230173	20.27209620881387	1.137213955248615	1.527342874719499E-4	-0.04917380144466322
-8.016126539335897	20.33597009423546	1.1369208692114166	1.5479708072835066E-4	-0.04916865023403137
-8.24563275354757	20.47485969782366	1.1362807935029742	1.5920342201141237E-4	-0.04916289291205801
-8.482902806015549	20.6064476841697	1.1356758470663653	1.634602627663703E-4	-0.04915674333150623
-7.226961380997089	26.041292685288354	1.1105814442275384	3.372686922314079E-4	-0.04925613319270253
-7.429909730247111	26.557221928939185	1.1081996621507084	3.5398442057117175E-4	-0.04925533189828396
-7.588591037603218	27.0808763927336	1.1057844636247924	3.7112444110644447E-4	-0.04925600667058044
-7.863453876347896	28.01287551057215	1.101482875779875	4.0177710797676433E-4	-0.04925732995169369
-7.77407433575083	27.709357526334035	1.1028823978414417	3.918274342493581E-4	-0.04925686605064422
-11.095419583753593	24.002887368594862	1.120020048051214	2.7123923776324377E-4	-0.0491100651460407
-11.133073986582929	24.11042016799119	1.119524182242055	2.746841707001967E-4	-0.04910997684112158
-11.150271886515071	24.17283860224189	1.1192361279864491	2.766928649914261E-4	-0.049110069684538515
-11.359915588747498	24.938145086996936	1.1157061169453342	3.012962923713132E-4	-0.049111209266106924
-11.453664593764737	25.297012828280756	1.1140504982749522	3.1291365939003916E-4	-0.04911188804009267
-11.24027302449863	24.515080634230806	1.117657676445258	2.8765319341856433E-4	-0.04911069668184262
-11.322946017415118	24.800112745163535	1.1163427169530937	2.968566892750182E-4	-0.04911097460358094
-11.458727381180385	25.319434483475824	1.1139471258340887	3.1363625769990965E-4	-0.04911195616720715
-11.464537797183144	25.338970387555264	1.1138569738921755	3.1427294698321563E-4	-0.04911196849707575
-11.569196871735537	25.76121890789718	1.1119101236920679	3.2798859792878236E-4	-0.04911292205632854
-11.6633070777599	26.1720578259513	1.1100157922084173	3.414796756168468E-4	-0.04911406645328898
-11.833764430182397	26.83587126363891	1.1069517701394433	3.632028010627249E-4	-0.049115287727663666
-11.862057598807612	26.963505046571935	1.10636337324514	3.673724475670254E-4	-0.0491156755736356
-12.078087822074078	28.032468436132604	1.101433321145024	4.026896043190513E-4	-0.04911945073995362
-11.88110893277426	27.05481684639802	1.1059420107756612	3.70355556570823E-4	-0.04911597605982291
-10.941911285330256	23.580623184081325	1.1219682586472566	2.577562325342919E-4	-0.04911057262771214
-10.839436808390818	23.313060208466673	1.1232017108647536	2.4928606847475244E-4	-0.04911103774746088
-10.739067093635805	23.061302474143833	1.1243632532381702	2.4125593866715104E-4	-0.0491115986972538
-9.471816627044047	21.34230345888027	1.1322865420670234	1.8681334901090874E-4	-0.04913341591970799
-9.951571716408075	21.806360992359135	1.130149813607919	2.01595232104758E-4	-0.049123200714651816
-10.43754130166285	22.487163924914277	1.1270098492911753	2.2307063361937367E-4	-0.04911510679806877
-10.367961436850804	22.34988690199558	1.127642962747521	2.1874485458434588E-4	-0.04911586282330027
-10.316760015579995	22.28288259867231	1.1279516924783612	2.1664948384160802E-4	-0.04911675231406647
-9.288476953705402	21.156736757069627	1.1331417840370375	1.8100923818689492E-4	-0.049137175299161166
-8.920650274480796	20.917705687899243	1.1342416836625135	1.733970553586993E-4	-0.049146209736788904
-8.51657021391493	16.03357904344795	8.852694784318983E-5	4.362682519052518E-5	5.77508926853897E-5
-8.266698499593367	16.013390172186597	8.871185397451103E-5	4.363085524131974E-5	5.7548484583475735E-5
-8.0562389112096	15.989342639268678	8.884988324732812E-5	4.3631830190222966E-5	5.738438861096456E-5
-7.686675290317421	15.957030610636405	8.911750132626012E-5	4.3642751703773656E-5	5.7076302492092105E-5
-8.746279057818878	15.988281981459258	8.816140013463572E-5	4.357408966754051E-5	5.7932041540231826E-5
-8.970450287689857	15.938254553097185	8.779633854302894E-5	4.351885812873556E-5	5.81039591496267E-5
-9.186062455068521	15.786547473493387	8.712852549169219E-5	4.338438032803584E-5	5.8269168515800944E-5
-9.971193094306008	14.974754846084949	8.400288450699313E-5	4.273715619576294E-5	5.879526196123585E-5
-9.923312943252988	15.039290823300568	8.42352057014276E-5	4.2787877416969215E-5	5.876422989509564E-5
-9.772769833038687	15.227535971668214	8.491901605098726E-5	4.2931075345499384E-5	5.8665710079047964E-5
-10.151226889300128	14.742570887399712	8.318949154536524E-5	4.257305400546793E-5	5.890463637831455E-5
-10.263669191686583	14.533945460902896	8.250929206635608E-5	4.242099316086303E-5	5.8975326782945054E-5
-10.338792965066176	14.402943851689207	8.209172540409561E-5	4.233790624141356E-5	5.9017605952799054E-5
-10.39951398580999	14.232596487589566	8.158702016841299E-5	4.221670136860879E-5	5.9060990673817124E-5
-9.651563148185085	15.369018904321013	8.544554532702551E-5	4.303953974382281E-5	5.859075128436223E-5
-9.610243214520445	15.408630480720372	8.559794958287984E-5	4.3069667915497606E-5	5.856433594589218E-5
-9.355948527585717	15.657450364369083	8.658795954488282E-5	4.327638406340068E-5	5.83900750781885E-5
-7.582691981937091	15.933264407606897	8.914981103042624E-5	4.363603455335232E-5	5.699156240033244E-5
-7.112624841227181	15.62099342018226	8.865258502747177E-5	4.343312473168931E-5	5.658933707036378E-5
-6.881867897293005	15.366468772252109	8.809294637298797E-5	4.324831926728218E-5	5.638442809941953E-5
-7.211113655713502	15.719878283891182	8.885911537279286E-5	4.350195499263672E-5	5.6671702706678545E-5
-6.717869382857944	15.056237286327317	8.729260931967216E-5	4.300640304733099E-5	5.623878776443052E-5
-6.607244504890614	14.853200340811474	8.680882431211963E-5	4.286702286411362E-5	5.615400238130982E-5
-6.552226585395356	14.490750358383536	8.577782410650102E-5	4.2577589580760775E-5	5.611373114983438E-5
-6.493787224369594	14.259604808150158	8.519239466747767E-5	4.241992647743346E-5	5.607669346788272E-5
-6.43325049352262	13.662200987957576	8.352966571593441E-5	4.195516379833212E-5	5.603276937876081E-5
-6.41499752094985	13.47437536220453	8.305926957621894E-5	4.1836223658825513E-5	5.602952380689811E-5
-6.387853419579772	12.789972379643046	8.121453204201296E-5	4.1320813345103674E-5	5.6006942499477035E-5
-10.456554713262712	13.976570385418363	8.087048295770943E-5	4.203182861260468E-5	5.910766240561308E-5
-10.460504525913167	13.743612050954287	8.026217327136465E-5	4.1856101105719974E-5	5.911860204783459E-5
-10.43567643329602	14.11277918523502	8.12431102667929E-5	4.213686444428298E-5	5.9083401463081396E-5
-6.386459979093452	12.69724417228317	8.099182722016056E-5	4.126796628923908E-5	5.600810765714256E-5
-6.395644771263177	12.555427517851564	8.062743621748677E-5	4.117216533380539E-5	5.6010092423914836E-5
-6.4372672447402195	12.008861096898956	7.919990359624947E-5	4.0783129113204644E-5	5.60290332572539E-5
-6.497009900884745	11.667987645737622	7.82642508309409E-5	4.049455021287279E-5	5.606223177327541E-5
-6.556920262455058	11.305444943796042	7.738311984574866E-5	4.0274367597986516E-5	5.6090939893407807E-5
-6.68146577838972	10.655308411578233	7.572618352512248E-5	3.975885858124969E-5	5.613872706296087E-5
-6.78393126347984	10.244290071559956	7.467852178140867E-5	3.938215710678977E-5	5.619154348894878E-5
-6.6290935651159755	10.949007459555244	7.647722894567083E-5	3.9993323986247845E-5	5.611610940747252E-5
-6.8473974745647155	10.057920097476195	7.423473632227302E-5	3.923944314336137E-5	5.623415056631539E-5
-7.405046930016831	8.429051296024019	7.072687241106551E-5	3.777603121578572E-5	5.659277210050937E-5
-7.412200733634791	8.399984117014895	7.066911970553023E-5	3.7747724502336044E-5	5.659554285825824E-5
-7.421796519639031	8.373596652831079	7.061686189993516E-5	3.771780812725513E-5	5.66011780814383E-5
-7.6245049310669515	7.798152050005788	6.955771508704406E-5	3.710709784513735E-5	5.671229213109075E-5
-7.5805121822930595	7.910293384750007	6.97548641876944E-5	3.722238936444316E-5	5.66879494544498E-5
-7.501908913596166	8.09279067771438	7.009072184154438E-5	3.7432328294004235E-5	5.663665791721103E-5
-7.739502332512991	7.591719065788961	6.920891512371519E-5	3.6864936104379265E-5	5.68002391537365E-5
-7.8847997351133605	7.451595991242256	6.900490117745582E-5	3.669172241037888E-5	5.694121398043193E-5
-7.676407910866667	7.714521694434641	6.94190464100225E-5	3.7010504809506696E-5	5.675288312946077E-5
-7.092653583308931	9.299169047122376	7.252638019146467E-5	3.860202062020669E-5	5.638516494741717E-5
-7.157733819727116	9.09628579445178	7.207100824225281E-5	3.840981685700349E-5	5.642752631803126E-5
-6.993538578025168	9.575462324912435	7.312294201500713E-5	3.883550965072136E-5	5.632254894619888E-5
-6.895778115357702	9.900410308161158	7.388521650267897E-5	3.9123341394006826E-5	5.626203463211837E-5
-7.2933482934575915	8.75037620896634	7.13574519580676E-5	3.8088143971226425E-5	5.652495075424691E-5
-7.234420758594862	8.926496665648376	7.170818515073613E-5	3.823343217933797E-5	5.649036765975345E-5
-8.225885333227685	7.342901902359795	6.895081022607758E-5	3.655787440551291E-5	5.7329429892028584E-5
-8.236373854049724	7.343009111565974	6.895555041179013E-5	3.655778090977171E-5	5.734257095319386E-5
-8.530594539609023	7.303148880677009	6.900473945734668E-5	3.650571695809794E-5	5.767394996194378E-5
-8.165547009442813	7.3578145528349275	6.895262325393133E-5	3.6577134111534045E-5	5.7259208233867E-5
-8.564700511421668	7.306150044294393	6.902682964551405E-5	3.65129732465625E-5	5.771608031247793E-5
-8.611923429585666	7.329416666724217	6.907602923207421E-5	3.6538915222919E-5	5.7772604758904875E-5
-9.020216463603798	7.600166307473682	6.9576661623431E-5	3.6853756301330225E-5	5.823871263120664E-5
-9.03637818469662	7.618837639342621	6.960622050414893E-5	3.6875860054763195E-5	5.8255967128082836E-5
-9.212996675330137	7.81749482447683	6.990074580530924E-5	3.709986643050267E-5	5.843146980790838E-5
-9.245829441114997	7.861879805782354	6.996542780270298E-5	3.715044314528354E-5	5.84628605623439E-5
-8.987356093103259	7.572791242919949	6.952784155677034E-5	3.68199405798247E-5	5.820116709391078E-5
-8.807668646708661	7.421252885339838	6.927647570762312E-5	3.665247074267388E-5	5.800082337793643E-5
-9.359903457853354	8.04158185649978	7.020143008373504E-5	3.7341963204864644E-5	5.8559249637018854E-5
-7.915963885514201	7.416843590924212	6.895532612082196E-5	3.6654897603074515E-5	5.696800989306253E-5
-13.446641917549464	29.504735031778765	0.9650861458940911	0.227558923030448	0.5787887402399611
-13.31035736551715	29.490828283789533	0.9492882802177323	0.22838276534064875	0.5790176128104555
-13.224838540734716	29.439520921664442	0.9454113403167337	0.23311345592816007	0.5803589625643367
-13.593416827826	29.521521045985132	0.9780839019076648	0.22166950865603768	0.5749636435314205
-13.745828677994982	29.49823664762073	1.0001619179226178	0.22114133400542352	0.572058064823941
-13.86816784993091	29.46471861517236	1.0174154138814515	0.22035989590364888	0.5692473167021679
-14.30785626955209	29.31719643409113	1.1065834646904118	0.22612818925678807	0.5622756720377867
-14.102683706210716	29.389371044146117	1.0635999330876085	0.22366052627284688	0.5652648257446489
-13.940146842573766	29.442045794208823	1.0313050893650655	0.22146500223151738	0.5688770141277271
-14.338532292243409	29.306464423392864	1.1133404496104347	0.22630089163910735	0.5616750213479303
-13.075731796836802	28.898237603063862	0.9478587789197472	0.28595461165909003	0.5599830439786071
-13.060688821011178	29.115099776574503	0.9440614350363337	0.26748902880055064	0.5718093306940256
-13.071149205421719	29.224779124557728	0.9428840468018352	0.2555674611336116	0.57743953702514
-13.05126674147483	29.162238991325502	0.9449859327540562	0.26249058006998005	0.5766221476975738
-13.114049347313092	28.778003670178123	0.9551580539443432	0.3077246469590722	0.5493415864309245
-15.123531503383438	28.68380688659017	1.337964317846859	0.26908120600711133	0.5314300622846457
-15.120365763830009	28.687201553165067	1.3368228495955417	0.2691007766194726	0.5315165915751887
-14.959007661603835	28.847954319669356	1.2847346462107185	0.2587334548135159	0.5376408625088782
-14.755661264084218	29.046595901853035	1.2195465760043114	0.24562903488108054	0.5454397671040643
-14.763862069959831	29.042141861783172	1.2216233428514316	0.24595230548140698	0.5450625548403338
-15.126896078051582	28.680440857325806	1.3391077009624976	0.26910290392826797	0.5311770794247396
-15.639683715519372	28.156523638835083	1.523920352215156	0.27248164108616896	0.5007013631536636
-15.565674756309049	28.23888409976909	1.496822380695621	0.27142544035013233	0.5074692657639454
-15.997556731796527	27.782681596354678	1.6511046857689569	0.2734034815524021	0.47078400846364865
-16.122982823557255	27.64891283072557	1.6949951138192398	0.2741801545289321	0.4568923239738514
-16.377973583126817	27.352884220687287	1.7915473353409728	0.2754624282290411	0.43543428986698773
-16.69137525915565	27.055097404968777	1.8821457335774077	0.27946722304173743	0.413730981534981
-16.77861127391209	26.957994646965222	1.909891696723291	0.2781714224426915	0.4092576021048028
-17.20671943406671	26.19057808793621	2.036294794646707	0.2598473253260434	0.3655254823082601
-17.104777983312246	26.44452275263879	2.0046627366023024	0.26748906203762246	0.3812507351180173
-16.922670118829657	26.77384140021178	1.9477097970895656	0.2757036736218995	0.39953516732356587
-17.315927891423346	25.89385803336739	2.0765996450745794	0.24885343347820324	0.3535745921092938
-17.403255457620034	25.546148258501276	2.1118980840087254	0.22239269611387552	0.33582815459732607
-17.5135968372217	24.804997520793005	2.128115546532328	0.10909904107961108	0.2747623975316501
-17.442773825938687	25.33859959175219	2.1259324130650405	0.19979551510049695	0.3163953646328464
-17.518379135387697	24.742724395422073	2.128020791397967	0.09892631281534378	0.26933044388609007
-17.516096412048203	24.720061446661866	2.126808253013626	0.09425685118797829	0.2663780322146362
-17.49382834320001	24.170957898721312	2.0961857575585072	-0.022950788017387386	0.19090165415492988
-17.481101134226495	23.86698615058026	2.0586540040320056	-0.10026500929583304	0.152671388135126
-17.455148361395818	23.618231829484092	2.0315485667793682	-0.1590004209867679	0.12066912812449604
-17.434317416262346	23.408121803377647	2.0046880675318786	-0.2167596139087537	0.10098504675265532
-17.285994979311177	22.83219362937821	1.9313554952657919	-0.39352906727324805	0.027900388577599994
-17.410338173911896	23.201330336846194	1.982011896080667	-0.27655332856668446	0.08188112666396638
-17.244148412785737	22.743402410773164	1.9169608429859548	-0.4232592760606494	0.010472277944433115
-17.072313355120208	22.40634900942296	1.8565158705562699	-0.536752888441754	-0.057050244466182135
-16.836226964778668	22.047682619612473	1.7969665564766726	-0.6569799183354329	-0.1466747678737237
-17.064271717055455	22.394258350963856	1.8543773974547788	-0.5408107736338107	-0.06005996651353927
-17.07049245181003	22.403253155068775	1.8559013573674725	-0.5377817717674884	-0.05780072377046241
-16.748707828536062	21.91912429134831	1.7824183533585516	-0.7005202042895424	-0.17800667199161707
-16.5971663190245	21.70406269397529	1.755590458114526	-0.77445230718003	-0.2362138645850354
-16.328218483800708	21.417092727506656	1.7285975914615674	-0.8704093987831952	-0.33060071374507793
-16.05896695580733	21.10467189310427	1.6990437554277753	-0.9683396583673514	-0.42399916299557855
-16.295575477332605	21.376948260999463	1.7249072695088192	-0.8834903519333259	-0.3420295091187912
-15.961037115993427	20.982143746956424	1.6964688917881685	-1.0070304298297246	-0.45548896995929045
-15.814984160525285	20.79542117944036	1.6880812753690329	-1.0669409573870554	-0.49970487293082555
-15.18371290180915	20.095756208211508	1.7215304232043245	-1.2628263174942336	-0.686922875363389
-15.285754203947246	20.196281188654876	1.7159202972158831	-1.2411348001274984	-0.6574832310785916
-15.656762506375058	20.61915585331431	1.693387792960852	-1.1224658042890872	-0.5486597142506912
-15.515656623503844	20.440398868950126	1.700576433028398	-1.1740954839521036	-0.5950644200819539
-13.723403852296435	19.9881033898131	1.7669599845716377	-1.4406775417891167	-0.9125312476749491
-13.717709947094287	19.98005958982628	1.7648116676674186	-1.4391434538937422	-0.9104346955776368
-16.31593286360919	21.399795801508002	1.7268146597315774	-0.876183313700267	-0.3349890004146659
-13.704950858583006	19.962723466847915	1.7613558547659447	-1.4367719703996231	-0.9069938581982366
-13.570465095922138	19.788903358176544	1.7272639819334668	-1.4143809483902425	-0.8728292331526726
-13.507249869801308	19.71676950203144	1.705863010291643	-1.4025473887665152	-0.8483048113260174
-13.413701907158543	19.59158353575588	1.6960953905617118	-1.4039258952431317	-0.8275228989952673
-15.03443229828415	19.918266439349402	1.7363483691805177	-1.2927679430961936	-0.7267673111625848
-14.614077207637672	19.48872264152636	1.7580918021568177	-1.3469940280822936	-0.8170938067172453
-14.606855547730422	19.481464964766108	1.7587010653286168	-1.3480012628224707	-0.8187459551238573
-14.900608337102863	19.76504075339952	1.7493509215872323	-1.3223058294169998	-0.7619649532789022
-13.280936375494015	19.403768515100243	1.6756652198809467	-1.397302495190773	-0.7982083551097353
-13.216103036711377	19.29696401557235	1.6658476017838242	-1.391159701399796	-0.7843453273329077
-13.087362512424903	19.056838419040982	1.6348608257159987	-1.371678962814574	-0.7555050592950835
-13.060659583782007	18.99525654666471	1.6262046151500478	-1.365567651450197	-0.7487109565467494
-14.603189939641114	19.477474020545454	1.7588215356770915	-1.3481845230257266	-0.8194948262088114
-14.589702477346874	19.462524886199407	1.7578743992674977	-1.3475374160424014	-0.8209316863850826
-14.39644015113063	19.23195161626903	1.7418293297961716	-1.3352974232608121	-0.8402366499411396
-14.09884725034945	18.822702605238405	1.692639644681277	-1.3027930825590535	-0.8389897639389324
-14.13137539791961	18.875985595042422	1.6999210592881733	-1.3083754883227092	-0.8402770684698923
-14.34203709633043	19.16837178136262	1.7333110437326347	-1.3317307407877617	-0.8405329944476585
-14.041848236766368	18.737891023666094	1.6786358990133716	-1.2911946713842795	-0.834735282859916
-13.875545407469001	18.447197888034275	1.634185678984362	-1.2509400892909865	-0.8220851899743893
-13.661967339301752	18.11681828924012	1.5685919041294183	-1.192731654251381	-0.7977308582529474
-13.047126507172802	18.960140681902818	1.6205676406555163	-1.361027946463325	-0.7452285831863309
-12.945803959879562	18.513682565110283	1.551909434640075	-1.2991041496107285	-0.7019908432291309
-12.812624226982841	18.18858470018433	1.4806723703592721	-1.2400053624778382	-0.6595478448686576
-12.781174451604585	18.063530917063428	1.4551316564187031	-1.2161930257377294	-0.6461069359084056
-13.634991871570147	18.07093802144159	1.5599159927548651	-1.1844132537583978	-0.7946966965026672
-13.330209056462598	17.575650388113353	1.4324662939078194	-1.072080576126823	-0.7410216201676869
-13.225340083208286	17.42767523420172	1.3842175296395773	-1.032494609210198	-0.7180452584657837
-12.979879279380384	17.09651790798034	1.2702939788731868	-0.9430926286553186	-0.6616471290967827
-13.61426764109302	18.036442081466518	1.5516107781709505	-1.1766090597914958	-0.7915648163962734
-12.291434813098721	17.276373009499068	1.2105585252528157	-1.0318838607304708	-0.4962074962137462
-12.098391923281483	16.99908162481341	1.1143228503221938	-0.9615720683709315	-0.4351161233271733
-12.725076640181813	17.945497977923644	1.4228128074495876	-1.1892388193200845	-0.628810484409603
-12.485042353245316	17.561701900479097	1.3088335888421982	-1.1034343782242724	-0.559526470652276
-11.887348847397963	16.672782974089348	0.9908200368641896	-0.8683883171823983	-0.359797660855802
-11.768355882494667	16.49702330498735	0.9243528440656306	-0.8186837891492689	-0.31815370015514416
-11.522600926859113	16.107999534360886	0.7705595334653393	-0.7017991922506054	-0.22179001568370238
-11.434936766903489	15.970664054670568	0.7165464076149615	-0.6585129622174044	-0.18948763530825044
-12.862277488663846	16.89897354215124	1.200454037345467	-0.885433984165805	-0.6275585121762663
-12.734672760772554	16.6818355508951	1.1229965679067848	-0.8228600382112143	-0.589359876684909
-12.469677769829701	16.34878705764234	0.9842171558604895	-0.7247700655808611	-0.5099513710878514
-12.461994141258929	16.33818244022225	0.9800031160856377	-0.7216943334155115	-0.5076765963526622
-12.226675185132692	15.990452186356109	0.8300295701255089	-0.6098786280692932	-0.42902230399459407
-12.080936226665209	15.718414317823207	0.714050875932269	-0.5175801799410938	-0.37281701629581404
-12.450538527121873	16.322601777528064	0.9732055925414921	-0.7167797409267005	-0.5040089664604124
-12.008867070719528	15.592861756320444	0.6623843327108188	-0.4771853000039987	-0.34737706839987303
-11.19069808711283	15.520329227279333	0.5341985429140166	-0.5061606641155941	-0.09166278483385584
-11.146970368731676	15.42694878142596	0.5004626142320885	-0.47561346442049135	-0.07639457127617463
-10.937736437658009	14.895631401705439	0.3065730150206537	-0.2981716161303359	0.0046359863241450736
-10.928776726330025	14.87156595288738	0.2984649530953806	-0.2901999805886792	0.006706485389165177
-11.83093936945443	15.245165931433922	0.5216108376918336	-0.3666905237097444	-0.2783199867049477
-11.703072752385609	14.917755171019206	0.3943871424389934	-0.2567506187799579	-0.22504942048840143
-11.856362042427943	15.297942322795935	0.5424406440911244	-0.3838111469109521	-0.28792390666703715
-11.67571108041057	14.849169520612739	0.3699540118642529	-0.23781170586476985	-0.21302221497275756
-11.558257545123485	14.564369869421775	0.26315103892135366	-0.15729725256062155	-0.1556821771847675
-11.45998891212474	14.297194509232412	0.18158188991276858	-0.09443493595784999	-0.11316326535668567
-11.428804950796245	14.229234004738167	0.1588374052509201	-0.07828627730409458	-0.10046111425515947
-10.920238380486014	14.843416980632442	0.289560520318839	-0.2813826918562283	0.006995420967966732
-10.651789131467556	14.11260541515777	0.07377166586805822	-0.0680089942497164	0.023250315793677874
-10.750914862739174	14.362412427115729	0.14127557028921145	-0.13531645781653656	0.021183363887242217
-10.80786906262887	14.487828942471026	0.1710995176379218	-0.16496633188133153	0.02255472344938634
-11.259378433955037	13.448584575004997	0.031032001179638655	-3.8236697100365214E-4	-0.020176665916194842
-11.327413474968726	13.824772876523934	0.07437968651240777	-0.015606518504692444	-0.05207222260082173
-11.405865306007007	14.137063757486185	0.13650541522689497	-0.06038061783659508	-0.088737809094369
-11.25180092149329	13.41559256355217	0.026325568521809544	0.0015900916201247017	-0.016735758290560884
-10.558868481333105	13.91216422126957	0.030556048276618175	-0.02828136745460901	0.010137562789293592
-10.5926451501856	13.981669362566041	0.04632727094166255	-0.04246094560935655	0.015807068524948183
-11.247040779589305	13.379628786121849	0.0243293818721149	0.0012055065674573524	-0.01554226395592753
-11.165274600466724	12.988620798260765	0.013575917531465611	-0.0035692042094861974	-0.010275858641743778
-11.097330053323814	12.580936310314577	0.008194759275829952	-0.001963074638550591	-0.006237880679388026
-11.096818195980095	12.561338905231516	0.007888703254988822	-0.00182366945992805	-0.006027792004338547
-11.096050568027742	12.545804815190527	0.007778460070622318	-0.0018312586578915866	-0.005919696365030763
-11.086743495229108	12.082772309014002	0.004582278857381239	-0.001391067138367741	-0.003174261304759791
-11.056586496952555	11.873435756879385	0.0037194327178619695	-0.0014938039585758835	-0.0028190400547785134
-10.88734935519765	10.821758127609627	6.801047800760295E-4	-3.48775968401608E-5	-5.842310289822186E-4
-10.914018229749441	10.916969792681556	8.353104666596566E-4	-8.2778997653302E-5	-7.329557877063717E-4
-10.992846698780873	11.239384173081298	0.0012074099510251091	-3.6699636559253435E-4	-0.0010662886080568463
-11.015430104537916	11.368444482013418	0.0014407926584631648	-4.381811007305983E-4	-0.0012544879367542739
-11.040793440304332	11.601305467410615	0.0020975419818484824	-1.263235830458004E-4	-0.0019256651829238746
-10.852792143901496	10.649475182364654	5.199017664304695E-4	-3.090235734247755E-5	-4.54424638944902E-4
-10.82268237901346	10.507062683946822	3.7110626809116234E-4	-6.944157016455988E-6	-3.308964621050041E-4
-10.799649030697061	10.417097170439254	3.0487317885130897E-4	5.504703941127088E-6	-2.7581184807219634E-4
-10.737706088490452	10.19594415108152	2.0765603569994326E-4	1.0903690880984704E-5	-1.9236879517919235E-4
-10.645532551324377	9.838584274836666	1.1240450735519902E-4	2.338364382319219E-5	-9.044825077595884E-5
-10.66294728996067	9.897493804937323	1.2170116173913049E-4	2.0360857785201442E-5	-1.0345321324495913E-4
-10.669096737425624	9.919157020329632	1.2865521159061426E-4	1.578265485234143E-5	-1.1041389588132312E-4
-9.701099101698333	7.952659472631748	6.691627229273007E-5	4.129214954657137E-5	5.2209158996334884E-5
-9.807114167417021	8.0255306659574	6.565123176947731E-5	4.0765307500702615E-5	5.098908879736655E-5
-9.580409858346846	7.886678629862842	6.84382314218236E-5	4.215261111012927E-5	5.352314894475755E-5
-9.515460207986955	7.83826116776429	6.981691984564369E-5	4.290762629374198E-5	5.470057649858317E-5
-9.39319704575132	7.976802644466628	7.022291591880748E-5	3.914693578453173E-5	5.750630644727363E-5
-9.482695440722992	7.888526773755937	6.972101868556058E-5	4.2050948227595726E-5	5.516825970178873E-5
-9.89150512481135	8.061589029817508	6.499563700850414E-5	4.152391577741899E-5	4.952709368573693E-5
-9.958128539012591	8.13643264909581	6.458222541965946E-5	4.185311506856971E-5	4.85894802354926E-5
-10.105799244152566	8.216749786030329	6.212105711154302E-5	4.254553728059186E-5	4.43748075014346E-5
-10.117739578629418	8.225459503853283	6.19377618169619E-5	4.258621190641499E-5	4.406943347270442E-5
-10.321566484096682	8.759091610334712	5.287713525674079E-5	3.895914348247945E-5	3.1661892573664353E-5
-10.401050228883886	8.997560402359396	4.882817165956697E-5	3.841348733402335E-5	2.2857623154579324E-5
-10.48013283812264	9.273283943313945	5.04821064619121E-5	3.9437010003410015E-5	1.6522083495328186E-6
-10.484221130661814	9.285169676528664	5.051568461901445E-5	3.937215735553312E-5	9.069908793366285E-7
-10.493978900489525	9.319953418773046	5.288607518980633E-5	3.956648292111884E-5	-2.925527891437412E-6
-10.569396367691512	9.576372765498544	6.98595622130972E-5	3.4701080757769035E-5	-3.1668354712649534E-5
-10.30367410666004	8.700079882566374	5.3682191215205655E-5	3.885962125367536E-5	3.382908046472385E-5
-10.291056105656166	8.659895023136702	5.434550669953996E-5	3.910635754605939E-5	3.475569743592862E-5
-10.202055940923515	8.408063874401485	5.9730370505568255E-5	4.137925073614216E-5	4.172786559692911E-5
-10.122586102166768	8.227987217596521	6.18455228975534E-5	4.2585821160371024E-5	4.393899403278758E-5
-10.127084845203278	8.2340398900594	6.171072984499442E-5	4.250784056527135E-5	4.381001860339777E-5
-13.612698575289047	28.6766368847917	1.1026222621087736	0.3381473254556744	0.5661620183049854
-13.402335055067073	28.717106774932446	1.0415956077502864	0.32773283080901466	0.5599911118126379
-13.274234325981926	28.745147147953077	1.0023311974889875	0.3189872226436353	0.5560435753694022
-13.669436437446832	28.664996499633244	1.1202919509881673	0.3407625353087057	0.5681571608080456
-14.469126524092431	28.333867953407097	1.353075738248757	0.3441349309739198	0.5640337242263112
-14.111452795127125	28.532488744126113	1.2504136278080897	0.349724924903889	0.5733429956310377
-14.081341116293641	28.548389048139924	1.241700108866221	0.350065756571065	0.5740172170395011
-14.084760055739775	28.547269492787446	1.2427307495050968	0.3501163449713228	0.574040841199609
-14.490031474178451	28.31698023352918	1.3584353805933713	0.3430787169757242	0.5624734907882536
-14.531013247222706	28.282763089151217	1.3712640635713103	0.3422783203286308	0.5594896310511065
-14.875581071227531	27.98713035068691	1.475287190076616	0.3301480907157103	0.5326741884803051
-15.10376264913171	27.76458604019757	1.5522605410219699	0.32392857067041664	0.5108518625874082
-15.216208734471483	27.625667800433135	1.5914054403234148	0.32016724559888177	0.4944613124937626
-15.4640149146962	27.35002543091522	1.689538179905186	0.3250702931245203	0.4659723931568994
-15.565199936389575	27.229859535367186	1.7289782404992007	0.3248467102295512	0.4533819303982342
-15.60421881776453	27.1782256098158	1.7449020383868232	0.3244174375821244	0.44736141442653293
-15.80655797744552	26.83643413392781	1.825367095887898	0.3210597124546192	0.39790843408976584
-15.99207110813279	26.526343516060507	1.9073806016119481	0.3238420036715181	0.36008908606226164
-16.09495975331683	26.30491443523337	1.9542955013507555	0.322806512309174	0.3305168537161842
-16.31639914487979	25.789828530329583	2.0474571073017205	0.3121078545321982	0.2641124661970109
-16.684891252858424	24.76496571105323	2.1330118274936476	0.1960504951463639	0.12559865068350956
-16.57558613452562	25.116826670150708	2.114901995403225	0.24394088423829374	0.1752034092199762
-16.52253906697489	25.264930127987643	2.1034791863471867	0.26214963720317974	0.19497128686846504
-16.342075646771107	25.734031923727596	2.0570262711971807	0.3099717139442918	0.2572058925237688
-16.331976873830065	25.751084951112826	2.053668484445946	0.3109661078274858	0.25907744987835307
-16.69637548738504	24.522337265981495	2.1134732322779075	0.13765385294256097	0.08786997825246101
-16.72618837260787	24.24278726377767	2.0997108828059137	0.06836332158078505	0.048858560063478676
-16.74244772644929	23.899594069048348	2.072037914615906	-0.031220410279149204	-0.003221338827308555
-16.74256716838122	23.684435430470366	2.0510843908554013	-0.09941210970763151	-0.036598758172806105
-16.711595039577205	23.33186611068901	2.002709587509507	-0.20871548874901563	-0.0950089291197012
-16.670856721684423	23.17404679271966	1.975935528754613	-0.2629226195824117	-0.12491882281743373
-16.51347070412792	22.829265188016677	1.9011817666060766	-0.3864257021115898	-0.2063098223782165
-16.3773710600923	22.58365799224284	1.8537875202489533	-0.47433123094800644	-0.26761414499643343
-15.469735792404899	21.47082843357408	1.676251122313123	-0.8832791575250498	-0.5710048358125949
-15.485365793970075	21.488391600999595	1.6767880955623362	-0.8771921797325951	-0.5666503978102723
-15.492669363329767	21.497438421935403	1.6773614397711676	-0.8742063676407894	-0.5644206685145198
-15.551006498113821	21.558894884547414	1.685782073039527	-0.8507855351923854	-0.5470810703502583
-15.94804051883031	21.99910977706999	1.7453077972939135	-0.6865005543469025	-0.4256463795059543
-16.254996656057724	22.415059477219437	1.8142516095465377	-0.5385162438949506	-0.3141766870183146
-15.897398578446175	21.93181850193765	1.734141690638708	-0.7109607856786638	-0.4436042374263239
-14.191985507516884	20.35426755160977	1.7071648097477268	-1.312219729064821	-0.8518124757268852
-14.210584309288377	20.36831201398125	1.7055398618231448	-1.3070744178373779	-0.8487649557809104
-14.455877658872428	20.547878931346474	1.6831402782127398	-1.2353252531801335	-0.8077786120845991
-14.708963187931221	20.743894823417435	1.6672178413209682	-1.155556440640052	-0.7609978007117104
-14.71112318274063	20.745735544502732	1.6670477250103202	-1.154852899395733	-0.760590942953648
-15.121629647115775	21.09564354495486	1.659780012048822	-1.0181621889698356	-0.6665202444539958
-14.714746931186816	20.748624004897486	1.6670239320635485	-1.1536890585950268	-0.7597920529420454
-13.964995711614057	20.17780883346663	1.7380185429302688	-1.375830292186042	-0.887022743531403
-13.951815003513792	20.16879376954789	1.7393792546741909	-1.379225733413354	-0.8886443117886982
-12.954626106718369	28.737256467746782	0.8794508608498819	0.2857024793605222	0.5188540130449285
-12.857143918412952	28.708675975705134	0.8334909356843532	0.27068636445372896	0.5002479984980747
-12.63953275323979	28.54571449373748	0.7023404218124377	0.21860371447449367	0.4425081583319719
-12.63261423181542	28.54057370798251	0.6981812872932982	0.21693097376464598	0.44066797968240184
-12.629360746829247	28.534100688250373	0.6951449506602709	0.2152233189840517	0.43903972656385537
-12.418224162401433	28.09162993778905	0.4943329479097337	0.09981939166331624	0.3280839928324254
-12.315772059625933	27.698378926161215	0.3585313892591064	8.827026283680199E-4	0.2421294681129887
-12.295324233598635	27.624182860898877	0.33285080080522766	-0.017798684300542305	0.22587857900512462
-12.282307251746543	27.579945029645117	0.32210638404438957	-0.029019012704268356	0.21556626094891293
-10.202631737873418	21.267674119230634	2.572582565046621	-1.8430631443974796	-0.9998873615644152
-10.243693212242764	21.117067918500105	2.579069683167207	-1.8605162760969736	-1.0188873949749349
-10.307342670339624	20.858228531757078	2.593832823832174	-1.8926861221205713	-1.0591713464037293
-10.356129224115895	20.791021694474292	2.586631433675443	-1.8982073401321324	-1.0686895715125546
-10.30132753798347	20.866563466752964	2.5948392880224866	-1.892182512388983	-1.058153122385693
-11.88274998348622	25.960394409159818	0.48865560596896	-0.44610239023579545	-0.14706135919671542
-11.668048200368801	25.141182152679864	0.7717163298228085	-0.6453659600810537	-0.33243417589899416
-11.981603431916625	26.466847343686993	0.3240159853946284	-0.3197504331999698	-0.038349728144255746
-12.1265449837182	27.054283994523367	0.22358504323419592	-0.16993209899456874	0.09548010240212887
-12.004421420257156	26.546971915490893	0.3073900246465084	-0.29834218212393854	-0.019937734297841077
-10.468178774155028	20.639341880943956	2.5665597613074946	-1.907919407993038	-1.090359326153234
-10.304638503044853	21.803293229788284	2.4248278568543107	-1.7372111233202756	-0.9271572602346475
-10.267541047326937	21.65042850191439	2.4787877417658324	-1.7739677522265005	-0.9470568403482225
-10.395320984345801	21.918035081050647	2.355564594853192	-1.6999833305147702	-0.906956591092857
-10.47502592047812	22.05734106139689	2.2790511933385504	-1.6554621434491072	-0.8860822099320054
-10.206381097677577	21.385596889124002	2.5537047723502435	-1.8242817743373732	-0.9837006978506738
-10.221651321505957	21.445997647236332	2.536176282339836	-1.8133423334317627	-0.9740654931873469
-10.490751245394282	20.603592573600093	2.5654677824562633	-1.912263778524533	-1.0964012610346263
-10.676117456238984	20.39236877638473	2.523589027805338	-1.9145015365266576	-1.1246612676822212
-10.862832821198992	20.172659802202038	2.501550548726208	-1.9307523257075805	-1.1523184933013684
-10.881649328072468	20.15340172716533	2.497288736069364	-1.9299897699590887	-1.1548207092072234
-11.113402830365768	23.492907419863535	1.510521635049043	-1.149983967793448	-0.6728332176543831
-10.870391181402738	22.895205762255728	1.8235800006091187	-1.3586574815787325	-0.770892590087159
-10.621303073248832	22.348463459036125	2.1249842468099533	-1.5557001491555225	-0.8500713227174752
-10.713239391969845	22.528071225770486	2.0240933320306693	-1.4924473817935344	-0.8246819830616685
-10.844786768336139	22.840316885932463	1.8542734087945865	-1.379462669670806	-0.7785702876741567
-11.13944094806562	23.564994447843304	1.4747507609405794	-1.1250918946231478	-0.6616015891181056
-11.20138562399052	23.703581174064222	1.402098985652859	-1.075345482329539	-0.6341335971346663
-11.38770868509681	24.19537159429388	1.1608053347436151	-0.9082821507722927	-0.5404121401670426
-11.629669720620418	24.997400407593688	0.825496649801196	-0.6836029096792433	-0.36383292366086656
-11.655844825787385	25.09979426497546	0.7857615122482453	-0.6560417681929351	-0.34203113444434297
-11.229044276659494	19.823740120580737	2.427760341647429	-1.9114922812590802	-1.1975447972369704
-11.11903336571642	19.928407716064633	2.4501259747686555	-1.9176822006993075	-1.1836830349933078
-11.238255914622929	19.818017599027055	2.4260213314429127	-1.9109148065405364	-1.1981571210115243
-11.27373113209877	19.79969466584961	2.418105486151723	-1.9078021203284876	-1.1990579143956674
-11.704202484407077	19.570706637277283	2.3201857936871715	-1.869356915534592	-1.2149611305913015
-11.924410416622525	19.520870959241247	2.256481699973383	-1.8333377145502887	-1.204438338652207
-12.146713395330595	19.48811890152068	2.1951794781956844	-1.797806038869743	-1.1902132878045526
-13.716808717983312	19.98456831600856	1.7679151220565161	-1.4419669963215673	-0.9144742991073791
-13.699633381787852	19.972973088206505	1.771646871618227	-1.446203953108473	-0.9191967150276372
-12.289122117745665	19.48948098767039	2.1507143600605874	-1.7669533141265963	-1.1746141663241279
-12.610269693386867	19.525156006424986	2.0540530111154762	-1.7018022977764982	-1.135004149068672
-12.896122385697899	19.578447440350267	1.9706820167749435	-1.6386028428413635	-1.0946618596994742
-12.515097441153577	19.487450784057632	2.0861337386966725	-1.7246728609897435	-1.1534116805689094
-13.536579205106833	19.870542369775738	1.8039394832015554	-1.4843222522175352	-0.9635133356243911
-13.46519538142837	19.82916391656118	1.8223177050390085	-1.502570529939527	-0.9840933133056793
-13.33710205478209	19.763694654848063	1.8524326198235972	-1.5331108609650306	-1.0132508876508108
-13.208698024723365	19.705864794957023	1.884197352615754	-1.5634930041172241	-1.0360901499178374
-13.12649483004026	19.66555204257168	1.901869490397062	-1.5807950983113952	-1.0515370218599596
-12.931185315336426	19.594366574089303	1.9597003621783555	-1.6295873525293387	-1.0872790299322774
-4.73366453746668	21.27733752555802	1.0441463722368782	-0.1492749165832506	0.1029720377299794
-4.616137617197506	21.222124959057776	1.0386811837770813	-0.15161689265694867	0.10023120493341386
-4.564613201498627	21.13083733353918	1.0318305815848436	-0.15411441648220964	0.09883847957085909
-4.459207814328341	20.976920750912853	1.0204502169857195	-0.15795049564380298	0.09534950128656028
-4.3717263835343685	20.747828353941713	1.0054826009818334	-0.1640172425150188	0.09227541006496472
-5.161473697762925	20.81549159125971	1.004044509823186	-0.15610684548616388	0.10078142371135422
-5.073951322793466	20.921211564449962	1.0136940683224265	-0.15458898933016962	0.10189663636887245
-4.82067883209547	21.117692108337895	1.0310284336161992	-0.15260829233924744	0.10254904792985942
-4.935758286792504	21.042893194355276	1.0253182263951914	-0.15319043765573712	0.10300349671650195
-5.190714031709742	20.763150524925152	0.9987895202742042	-0.157247220529164	0.10011368464812768
-4.334675830804458	20.637109182818822	0.998823053965405	-0.16669600455376746	0.09110383016907325
-4.297602703723759	20.363085847552906	0.9829357544894537	-0.17347886527776865	0.08996673316655361
-4.296843216198107	20.193274965814624	0.9725576065202841	-0.17702731265757832	0.08936303964007059
-4.3199742974144915	20.03163015581289	0.9632173379600697	-0.18016437678991365	0.0895962458972899
-5.411460238020682	20.431189194846432	0.9631671948105192	-0.16364573768589388	0.09453542832587727
-5.332162880293362	20.526863749341317	0.9748451379194345	-0.1614601274891574	0.09651011830999126
-5.549115600042219	20.2905602616082	0.9449495910896855	-0.16630401971598646	0.090188873700222
-5.9142014219049575	20.099198820205157	0.9133756879944492	-0.17018826350718888	0.0853324621458523
-6.1768312377237	19.97762492623312	0.8943602057407065	-0.17259591768810786	0.08352682882631779
-6.2548127568078975	19.933207642426368	0.8883054332469795	-0.17346595542134094	0.08311822290979594
-5.793974679646137	20.165456467072826	0.9237734498793604	-0.1689896653247209	0.08723083987419952
-6.296332579397803	19.90441385953041	0.8852572228767563	-0.174011722353514	0.0830788066536656
-6.581566543861336	19.71553089526889	0.8645094638045334	-0.17807171988244802	0.08206127943892672
-6.865836498264918	19.506302352262118	0.8450468864150674	-0.1819927207292217	0.08176216975294062
-4.397468987809489	19.60797959070136	0.9361724295316314	-0.19116321630033953	0.08628083152497962
-4.399186129808391	19.590997556566418	0.9352229467446018	-0.19159688180102358	0.0862483279808356
-4.3936775942467925	19.43906947218001	0.9270796794943807	-0.1958721977515035	0.08527070445422827
-4.387202690166885	19.144286253843145	0.9111581779802038	-0.2041053335048246	0.08325722048561032
-6.894497251219089	19.484583483803235	0.8430022992120263	-0.18244285613033598	0.08156118905709374
-4.381345621380777	19.122257941120065	0.9100596624711077	-0.20469733702784004	0.08303679964759704
-6.925461083009736	19.4598782054163	0.8412183391494938	-0.18281056614698113	0.08156999628005791
-7.416290267685239	18.89946202643908	0.8102992222960371	-0.1907638073125245	0.08226380450431588
-7.363475977876794	18.991793896138372	0.8143502232187609	-0.1894325625699749	0.0820128319966134
-7.1785182717331	19.213288774831042	0.825240942230045	-0.18648380274360132	0.0819157671746378
-4.15205833085932	18.46634483007781	0.8859255980845078	-0.21959806730386397	0.08101553897082313
-4.2171064234789615	18.664346336089654	0.8925476682280005	-0.2156216495479677	0.08137264361016824
-4.372026104299103	19.099275105178496	0.9091741240697093	-0.20526933293133068	0.08292888375193293
-4.048009488057326	18.195132871531335	0.8775533887819215	-0.22538748726394298	0.08013004465583692
-7.491387228043418	18.031259510970372	0.779796390805408	-0.2035585459061901	0.08064553118836684
-7.514780309917374	18.314686341258152	0.7893462749808771	-0.19872684386499123	0.081338568803224
-7.461413857161175	18.67996993733154	0.8024381318183929	-0.19374757171129597	0.08207289423448948
-7.514424638291443	18.439655812679497	0.7941063979710999	-0.19689988734119224	0.08186782655141618
-4.006141008968368	17.881613027299927	0.8676392505196109	-0.23089882946735746	0.08091017843551639
-4.0947510933941444	17.070818009431875	0.8380456965769795	-0.24462494009317534	0.08512696154008917
-4.098336307406811	17.034762205630255	0.8367976168257384	-0.24529552397776896	0.08528305237484679
-3.980894005775253	17.602407796043213	0.8587747163137053	-0.23638448283147406	0.08143598080668571
-7.492366000616787	17.59242100983253	0.7599063369175789	-0.20869009980690292	0.0784633180853106
-7.491056514593434	17.51652019285032	0.757093727011086	-0.20979309693467302	0.0785832357185572
-7.356922602796503	17.059969131013926	0.7394716234159465	-0.21791716734697875	0.07873012902666068
-7.3476880070411035	17.029672229095027	0.7383039237507928	-0.2184648814803019	0.0787238257153991
-4.25572274313915	16.317678753090377	0.8065818097378182	-0.256648800028525	0.0880275518544585
-4.282120070781846	15.78662031049576	0.7878273753342185	-0.2667493844934372	0.0889917980973275
-4.2458127774434065	16.42959045964661	0.8110661915351387	-0.2550207537511951	0.08769039296665934
-4.131360294310118	16.910570026141535	0.831548616205413	-0.24730284004860892	0.0859595776259163
-4.280097499402593	14.538047400568065	0.7456781274355262	-0.28432636747735723	0.09421088898903678
-4.322517032429351	14.340942723765027	0.7372309483794316	-0.28748160467331857	0.09498599295762421
-4.280253012631235	15.540897001787167	0.7793288811977218	-0.2697411951048906	0.09028417667416166
-4.235538762411485	15.028716405183332	0.7649425549185682	-0.27852800909258496	0.09138429634500689
-7.120732692353926	16.430849731388406	0.7127317204298772	-0.23196670539946124	0.07591727957005956
-7.346458713145687	17.02354813324256	0.7379642622064574	-0.21854942194433544	0.07865546463698231
-7.114755438282814	16.40554860010953	0.7111509159194387	-0.23217315296629074	0.07571992282641389
-6.911780360262982	15.83013201700975	0.686262109980662	-0.24252902627606207	0.07566112685913758
-6.611588358506674	7.896149290016625	0.4621905496678841	-0.3522001963607253	0.148792332714731
-6.815613754472951	7.898265934465046	0.44507533300216784	-0.34913765661174034	0.1523562003707324
-6.5156075490910155	7.913751607218404	0.4703478922533696	-0.3532889864772455	0.14730766599533293
-6.3278903466563765	8.00161022599411	0.48566602774549733	-0.35448117965039727	0.14365210670165812
-6.251414382863599	8.031307543414954	0.4919994334253578	-0.3550507356739567	0.1421336613925415
-6.229877777245452	8.04374390758974	0.4935286215135557	-0.35505408635198576	0.14153256469997938
-4.365442378183148	13.975572541233788	0.7235185519973454	-0.29280973560295886	0.09627845225457056
-7.032334305329712	8.881459043501946	0.40744620259847386	-0.3281498225606426	0.15254199635676266
-7.010306534682713	8.958760339693399	0.40736516081097923	-0.32663256900722454	0.15166043050986808
-6.512646741864403	15.15182324934143	0.664008611449199	-0.2578282135246511	0.08118320849963057
-6.605089143645865	15.309430919175515	0.6691766480924697	-0.2542347456891897	0.08002631984055049
-6.5041925862060035	15.13029977827332	0.6632337669727303	-0.2584516790375169	0.08121454428297677
-6.3424677378712815	14.438667640957025	0.6286177925177323	-0.2700451206378379	0.08354523945515964
-6.330374139751394	14.386550585762597	0.6259899582597014	-0.27090736642738045	0.08370532192310647
-6.878654940297363	15.7638677268587	0.6832920815322067	-0.2436010121830316	0.07599082281580359
-4.434271541032567	13.14264584731255	0.6896861994895443	-0.3004122794966084	0.09831382602371855
-4.414942671727757	13.516124024822233	0.7044561661287776	-0.2971007119151353	0.09733230572945632
-4.493924253759212	12.772399592207567	0.675617228972742	-0.3058222658042542	0.09945211091282169
-7.101740047231086	8.65826653927014	0.4068944883280107	-0.33108164426475173	0.15453070633278626
-7.168342651116608	8.460762600190172	0.4066128491407176	-0.33419684810247896	0.15649594367422107
-7.193887940106324	8.330591941608663	0.40755880719253407	-0.33608727562247975	0.15713380723297224
-7.102349334593408	8.083611128327435	0.4193519705188526	-0.3420851779120094	0.15635641370352277
-7.112470534688779	8.092652751636818	0.4183904759240567	-0.34175210257562144	0.15650117462077798
-7.119928957854249	8.108787145355782	0.41749953223646424	-0.3413231960061524	0.15659763211273212
-5.957932814466803	8.326382853180453	0.5126079335063571	-0.35321050607417886	0.13522125521661832
-5.9860617304856625	8.295236487394085	0.5109542183627617	-0.3536559280491851	0.13602229687400524
-5.782295033744326	8.636244481833662	0.5232032800307901	-0.349429278469566	0.13139849708484827
-5.772698168952418	8.648486873268634	0.5237372828640082	-0.3492009360356909	0.13111768336454982
-5.738932396154502	8.70717613051857	0.5260597034059434	-0.348502749647209	0.1303899006042667
-6.940649812921064	9.174166928456163	0.4086385795136865	-0.32304341431455896	0.14884633130740182
-4.5812454281489545	12.317894073995918	0.6557211914958636	-0.30835275335627116	0.10171653680793981
-4.808522336311219	11.478314115589296	0.6161653141766397	-0.31581814617081105	0.10619959038343571
-4.652849854746273	12.005391019526362	0.6445734090900673	-0.31357990224769033	0.10412841597918181
-5.061293351900035	10.722393859678515	0.5850131919871319	-0.32412370657498174	0.1138995856984227
-6.863609387871793	9.401426206351928	0.410115480074964	-0.319373457597191	0.1456696278264803
-6.819621065935525	9.518851746648703	0.4119698782684227	-0.31818061008382326	0.14412470629295238
-6.732853489066005	9.812962932337197	0.41437027159690953	-0.31326591644101254	0.13835152096730052
-6.221255888251553	12.966412945543405	0.540389399763205	-0.2879515702327492	0.08661361893322174
-6.262079343029065	13.66062747538938	0.5823708136107542	-0.28118659890369263	0.08434229574615033
-6.263391932825344	13.675039285369484	0.5834547322848064	-0.28120646544924593	0.0842867272247779
-6.329917361911087	14.384771810573818	0.6258830282389284	-0.2709187580565831	0.08371213864515156
-6.380243096902497	11.364251103642124	0.454120713763307	-0.29904933223813607	0.11075929310247462
-6.357607770702911	11.487039688527688	0.45824206718150073	-0.29709288316408267	0.10875570871988152
-6.222435682564707	12.217561632089193	0.4987198531830383	-0.293000718828485	0.09674057906295778
-6.22315469339023	12.669251370607224	0.5234973659737079	-0.28986217536375175	0.09079316693896097
-6.23437808659952	12.145587759282426	0.4953449977233568	-0.29428201619891814	0.09784802555031673
-6.457481241124758	10.96749769794242	0.4423266489967298	-0.30342173963114727	0.1182090573827334
-6.219415409317302	12.931960976294627	0.5379236704212135	-0.2878849567356635	0.08701099677639294
-5.300213015882377	9.906364735437664	0.556676732253666	-0.3316675107184955	0.11894568970711274
-5.420490387285663	9.41476369021898	0.5471638192987829	-0.3388852283794446	0.12196856559489216
-5.260725656804659	10.041685575299425	0.5603264741224333	-0.33044762468317557	0.1179140610336855
-5.093231866962367	10.61944688455408	0.5799898606486068	-0.3243779545831589	0.11426865315853703
-5.565394037279747	9.018803980210201	0.5377969591400331	-0.3447860342236913	0.12612676531932734
-5.5458129890253085	9.074872917332542	0.539490299877805	-0.344419689841467	0.12576143087114672
-6.507679907571038	10.704717704496328	0.43349153787025263	-0.30549124391333216	0.1228382694158943
-6.538142435266113	10.584945288033484	0.43008903097956386	-0.30608282673178394	0.12470613006669465
-6.674120860000167	10.043425300441548	0.4170936281794976	-0.3113154107523236	0.133500236358616
-5.079145325698371	10.671237532556626	0.5820727841405161	-0.3241847481516815	0.11407265224912373
-10.461656850447097	13.708406176281539	8.01689234509176E-5	4.1831683207218474E-5	5.911887811093554E-5
-10.481987687657293	13.648673103119863	8.000541022554643E-5	4.17963847970139E-5	5.913182029245328E-5
-10.596586459128053	13.013581074589192	7.840022791360784E-5	4.140984055098373E-5	5.921359591934694E-5
-10.588350281531117	13.144057512369184	7.871593954088426E-5	4.1496180767403484E-5	5.920513940424762E-5
-10.567612116330908	13.380893343134794	7.92872107282648E-5	4.164518685384731E-5	5.918991880851376E-5
-10.586300339683474	12.86405514315924	7.806263153320888E-5	4.1298694059191294E-5	5.921230849318099E-5
-10.570420696995217	12.529496354887202	7.732326564201956E-5	4.107406352134114E-5	5.921254770904239E-5
-10.53216555932015	12.1496552982845	7.653261978700434E-5	4.07905269842862E-5	5.9209323201309054E-5
-10.380385604053068	10.824139514628257	7.407425222367486E-5	3.9816548370094E-5	5.917703957215265E-5
-10.435456498885996	11.003326254847991	7.438068774564376E-5	3.997102797742224E-5	5.920686562395335E-5
-10.456403679159035	11.430738695704099	7.514616136605907E-5	4.026954291200882E-5	5.9202362350685745E-5
-10.463247672194688	11.521399916806832	7.531948067042984E-5	4.034170784943075E-5	5.9202416344328886E-5
-10.491965031962753	11.798596889963134	7.58517843874879E-5	4.054003797209437E-5	5.92034363861651E-5
-10.523313839585922	12.061930103058792	7.635359955848042E-5	4.0729245490905405E-5	5.920777741494266E-5
-10.132546303009402	9.916704642956699	7.267341460011562E-5	3.908626204004354E-5	5.9053381497318686E-5
-10.179935233113294	10.11227423234433	7.296523220532214E-5	3.92517180432321E-5	5.907238327381693E-5
-10.271061399325458	10.365759310336202	7.333464752544941E-5	3.945519023367988E-5	5.911903634176341E-5
-10.329993747661657	10.545358091937182	7.362126641220373E-5	3.961072921408572E-5	5.915085231724246E-5
-10.02186658977307	9.407090039284766	7.196361204900131E-5	3.86671376515522E-5	5.900579923151819E-5
-9.940452310214791	9.112997290359736	7.15687799441976E-5	3.8397739652089514E-5	5.896318341605895E-5
-9.913163845656664	9.031973680914923	7.14595894696283E-5	3.8323851994614554E-5	5.894710589518117E-5
-9.895841595490788	8.989089973174861	7.140110773650502E-5	3.828046444588931E-5	5.8936473674468565E-5
-10.041555812761365	9.508743711312437	7.209670965933551E-5	3.874585204534028E-5	5.901406090924595E-5
-10.0930451283201	9.758641117940332	7.245504661340276E-5	3.896406580176655E-5	5.903505903370184E-5
-10.523255412447535	12.01533119139883	7.626297016501379E-5	4.070119793664251E-5	5.9208584088257246E-5
-9.437025703496063	8.180080636767848	7.038708887491367E-5	3.7490701071580335E-5	5.86204940989947E-5
-9.587384406844816	8.413430547215235	7.06774711171324E-5	3.772439084627882E-5	5.87339150173021E-5
-9.661805736692877	8.534238831487905	7.083702598260424E-5	3.785039087172194E-5	5.878685028862697E-5
-9.771253911512432	8.728030227058873	7.107642522416992E-5	3.8041867847318176E-5	5.885727403040767E-5
-9.266968553743181	20.368669914426608	1.5508123511696372	-1.2929343669956508	0.1994558403783014
-9.20742666551085	20.320443273355068	1.5488521166943185	-1.2876172441318083	0.20800792145714037
-9.331656358380581	20.390105813505613	1.550133036759731	-1.2945087177980068	0.19099804387980235
-9.797074207824757	20.487262654677203	1.54219595617249	-1.2980136359451118	0.12929668229632774
-9.852945626294268	20.475386833679877	1.5393037504203295	-1.295365635714011	0.12212593849384329
-10.174926061897045	20.358005704205766	1.5180558938620297	-1.2737677583886753	0.08266737366742923
-9.63492628198527	20.447865399706505	1.5447044821233193	-1.2963021019195073	0.15102863478615197
-8.511979787933821	19.63934754978057	1.5054714601212145	-1.2017943682500278	0.3116245451353524
-8.412203891350405	19.4367030452377	1.4882712188107	-1.1745150789570047	0.3270147966453557
-8.861496508320027	20.0881956391881	1.5385701359490813	-1.2605767431755324	0.2580189840308723
-8.677814870382358	19.86003686712696	1.5233193026980953	-1.2318414154278496	0.2853591026491811
-10.409357512926338	20.18096142143874	1.495502893052007	-1.2461647668028746	0.055170652469373097
-10.79710685594536	19.791961768687052	1.4533088814083535	-1.1895907809538342	0.012119589999582403
-10.785679793055646	19.803992338152558	1.454516123568554	-1.1912652057182127	0.01332755325725103
-10.503409678691938	20.101603547076234	1.4864340007198635	-1.2346808345761262	0.044743013133338935
-11.760956418321427	18.987861528055976	1.3787387876304802	-1.06812509165137	-0.09295870891871973
-11.523235694283702	19.219241316736024	1.397941503105324	-1.1006102537414166	-0.0699835442483901
-10.828460804935474	19.76565596978038	1.4508361828835605	-1.1857097308736286	0.008662417471352908
-11.15203284394894	19.485982039391637	1.4227621160520474	-1.1429049052823002	-0.028039753391747954
-11.338762237521642	19.37033472884137	1.4119347364977133	-1.1234447387967756	-0.049979316475976546
-8.160413380449972	19.034430336383014	1.4504147814001167	-1.114907660943343	0.3694315113258445
-8.0712521510263	18.89928505826888	1.438993526458614	-1.0954947892955569	0.3821979234703665
-7.818586642841267	18.37119969400198	1.3818219786311896	-1.0124737487218427	0.4237594758378553
-7.801553346127336	18.337769279015088	1.3782167646857297	-1.0071744900833064	0.4263801300936705
-7.798549641616148	18.329959307262747	1.3772560713935833	-1.0058648375329442	0.42688429859004656
-7.7743272824557055	17.104951854205982	1.2031032655022345	-0.8092283868866732	0.4339848604708784
-7.783741806986411	17.082410464980747	1.1997412378507106	-0.8061516451802541	0.43276101812946827
-7.764805280510347	17.71926770390472	1.2943864618406016	-0.9080680786171141	0.43512049766869787
-7.765134015594184	17.702299241060896	1.2919859665008888	-0.9054386565325465	0.43501209828379916
-7.785173334564877	18.087991371679102	1.3443365981420434	-0.9670743351481181	0.4302792544862234
-12.207394115779582	17.651695249152727	1.2682385869884412	-0.9086721812857792	-0.1211593659476494
-12.334583649954002	18.01743438287169	1.2985236445032913	-0.9440063457175302	-0.137597035189135
-11.898441133341503	18.87073873241356	1.367939696186451	-1.0501930452717516	-0.10695434010794658
-11.97913973552026	18.76913114866832	1.3596599683680537	-1.0361969687391162	-0.11423836540311963
-12.20179125652366	18.480366296380733	1.3355651787385479	-0.9974362191250695	-0.1324098109050899
-12.346236091480979	18.07372770119775	1.3035642204304865	-0.9498468475184593	-0.13957582356334758
-12.325910176357382	18.130813591682937	1.3085180921864519	-0.9568018488806097	-0.13845337415223874
-11.98711940596362	17.350214550324804	1.2387369429311745	-0.8791378059366127	-0.09795106522130614
-12.003748444063904	17.37062698875574	1.2406855824599963	-0.8811044735994749	-0.09955805663446561
-11.972536370029344	17.33827830647077	1.2373967265069354	-0.877950058032643	-0.09646247554776709
-8.121894220306949	16.547592387360503	1.1073359719065892	-0.728141289044696	0.38794941528379556
-8.10563373419339	16.57251979077354	1.1119538218757525	-0.7319237894142403	0.39001871051871917
-7.984939422131087	16.76625234830246	1.1450946934696098	-0.7601333059471123	0.40630066333046533
-8.228393449448319	16.494855391024913	1.0956269278130086	-0.7223738531657551	0.3730820483364587
-8.587857197385803	16.313739525462502	1.05608989469592	-0.7024550827097376	0.32256585051973075
-8.648307457720517	16.29639910076707	1.0524467848536014	-0.7014512064650724	0.3151971829620429
-8.78995850036625	16.26628487690744	1.0482033599732423	-0.7021547584350945	0.29624497871979194
-11.704600070861353	17.072933459403412	1.2068402346931864	-0.8493069526187711	-0.06926432296959834
-10.554248746023152	16.279117077015805	1.0818337642394003	-0.7494116845426617	0.06185630969710113
-10.957521253644972	16.490186693601217	1.1190795485345897	-0.778442047084793	0.013056902523728842
-11.418330839711729	16.816770790787647	1.1718707583072778	-0.8207227356482789	-0.036936398093023314
-11.33353091563429	16.74939463269658	1.1627326889694924	-0.8127556119256206	-0.02844969057537708
-11.282552150529034	16.71369893929399	1.1580872376924076	-0.808841045472871	-0.022947526701752045
-10.494053521806357	16.247901452253174	1.0746852243971998	-0.7444609649611631	0.06945400197606645
-10.328899462146932	16.210273477704867	1.0636427966087516	-0.7363022476309511	0.09077590369507349
-9.963639931852718	16.115765536031095	1.0370260764613495	-0.7161100438611103	0.13584036098897992
-9.716780988764722	16.1404887812949	1.036090128177505	-0.7132811908429183	0.16825180237674225
-9.288329654651506	16.143910880354827	1.0257740237028794	-0.6996661386629239	0.2266026289684911
