# Supplementary material for: Thyroarytenoid muscle fiber orientation regulates the ability to modulate vocal fold vertical thickness
Source: PLoS One. 2025 Dec 4;20(12):e0337735. doi: 10.1371/journal.pone.0337735 (PMC12677544; doi:10.1371/journal.pone.0337735)
Supplement: S4 Data — (ZIP) [file pone.0337735.s004.zip › Female/contourA10TA13.csv]

% Model	Angle10.mph
% Version	COMSOL 6.1.0.357
% Date	Jan 7 2025, 14:16
% Dimension	2
% Nodes	677
% Expressions	3
% Description	Line
% cpl1x	cpl1y	Displacement magnitude	u	v
-13.17444290806587	39.94315674322471	1.0527560520375145	8.348762678439209E-4	-0.05219824447276803
-12.960222175535398	39.983361371660834	1.0525565392780851	8.363159697689622E-4	-0.052206460632247126
-12.557663550476963	39.9444194414246	1.0527428684597084	8.348895087039912E-4	-0.05222048892239493
-12.295013434274637	39.91007450484781	1.0529085316246347	8.336291320152614E-4	-0.052229532880641735
-12.771199519904672	39.98225209153824	1.0525601767739117	8.362576932802731E-4	-0.05221326463722183
-12.196854437814238	39.890291850976084	1.0530044624371535	8.329081714567154E-4	-0.05223282766619427
-11.83903471244294	39.73416827035278	1.0537645181393027	8.2730392023166E-4	-0.052243771110739544
-11.83454919196266	39.7319164431207	1.053775501044528	8.272227486270122E-4	-0.05224390476487384
-13.378459401044738	39.840576676748505	1.0532603519300223	8.312051648006601E-4	-0.052189634947035546
-14.081829389211773	39.48701231125233	1.054998818127347	8.185373064192777E-4	-0.05215995028218368
-14.091455366444958	39.478691732262995	1.0550396501865518	8.182386341811042E-4	-0.05215950189422279
-14.335684817196531	39.132669681909526	1.0567366744863287	8.058229264953741E-4	-0.05214653905829304
-14.358308416646189	39.105402529003705	1.0568704117216141	8.048451693552147E-4	-0.05214539488175437
-14.06390329784523	39.49587429199164	1.0549552040544483	8.18855833496827E-4	-0.052160705024003405
-13.664929711835182	39.75087689897474	1.053703086925201	8.279869925765633E-4	-0.05217820603701212
-14.400819272467285	39.0250993557956	1.0572639709186236	8.019711712375383E-4	-0.05214290534923589
-14.608096086093008	38.63165734087564	1.0591931670193755	7.878697689268164E-4	-0.052130751856575765
-14.69608875380951	38.17187164721082	1.0614448651576802	7.714359551444522E-4	-0.052122159692325136
-14.704809808779903	38.12900484288538	1.0616549082732754	7.699018160544288E-4	-0.05212134014770336
-11.830679456258773	39.72945101098895	1.0537875253406093	8.271343891203128E-4	-0.052244013233311064
-11.301478305989114	39.38674536174639	1.0554604176907525	8.14814231179321E-4	-0.05225880363254172
-11.016175056807299	39.141220578803896	1.0566591312227884	8.060321307667202E-4	-0.0522659944252671
-10.844743907034458	38.971871494835426	1.0574867762779125	7.999532481760591E-4	-0.05227004343511303
-14.703115739357767	38.08762112267836	1.0618574843848678	7.68426646732105E-4	-0.05212091530473968
-14.665184357518843	37.55081609911142	1.0644868786224508	7.492335399624818E-4	-0.05211599933295777
-14.627641646759875	37.059364087139976	1.0668910196573416	7.31796137786612E-4	-0.05211159971332342
-14.612222601763179	36.97660737525933	1.0672962475918089	7.288489683316633E-4	-0.052111187838358594
-10.248926757653695	38.341193504780605	1.0605686919645785	7.774141486443361E-4	-0.052283548515630475
-9.912331042181597	37.81459172579965	1.063142193432466	7.586567542846522E-4	-0.05228906025755352
-9.809547057107494	37.62171625198788	1.0640855471279211	7.517852414899132E-4	-0.05229033606370022
-10.64673187070012	38.74258791214268	1.0586068117460483	7.917797176869876E-4	-0.05227427329375986
-9.48858618160289	36.69145765435641	1.0686364918727536	7.187236865362175E-4	-0.05229027940797311
-14.423810118021384	36.22227306587261	1.0709868396773348	7.021163403141714E-4	-0.05210914413145034
-14.414950734496156	36.19148920627415	1.0711373963461903	7.010311970500578E-4	-0.05210910234752435
-14.485830262125976	36.464347608918885	1.0698022332538402	7.107026924973799E-4	-0.05210974142916695
-14.13670178009059	35.26832504596132	1.0756549657989116	6.683951920191564E-4	-0.05210830797077953
-9.140047996814005	35.00415384913914	1.0768924472572912	6.590655124006936E-4	-0.05228181111188243
-9.086009328532562	34.53098312251316	1.0792090228429	6.423656851214963E-4	-0.05227791127968244
-9.407476788029886	36.421191810066915	1.0699583311873855	7.091579852820342E-4	-0.05228980754195316
-9.246749552716217	35.593612830381815	1.0740089415352254	6.798299272808394E-4	-0.052285316125770157
-8.989359107335446	33.59689600732507	1.0837790536721685	6.096473686811203E-4	-0.0522697824652254
-8.968500059088695	33.443411157370896	1.084529955134291	6.042896783970314E-4	-0.052268625773153804
-8.996624010336891	33.65404884224206	1.0834992288921745	6.116572822857196E-4	-0.05227022705844075
-13.798911056412487	34.27253971408058	1.0805257137221713	6.33426202462611E-4	-0.05210874566946103
-13.70362268864402	34.01659054484035	1.0817773289091561	6.244958672949122E-4	-0.05210914562966697
-14.048491738764572	35.019096394043515	1.076873811515236	6.596492647614934E-4	-0.052108554501402615
-13.417394405865101	33.23424233035681	1.0856036696762064	5.971095920998936E-4	-0.05211015283018598
-8.844720216802184	32.57044266052164	1.0888031540398937	5.737758353176011E-4	-0.052262239601904154
-8.570476294449893	30.72147489648428	1.097853092674244	5.09545500329488E-4	-0.05224912735830678
-8.411226862297102	30.07820986660778	1.1009981425902642	4.8726238330125697E-4	-0.05224675990693294
-8.772423178230015	32.003860930652095	1.0915748390527895	5.541090942434045E-4	-0.052257801209625566
-8.728005357889755	31.59612262639564	1.0935715690264842	5.398866994713777E-4	-0.05225435539710403
-8.700294971264373	31.40121367922034	1.0945249306410343	5.331070005123066E-4	-0.05225293286216001
-5.531557332942684	20.96953997644227	1.1455587231200322	1.8016637903044442E-4	-0.05223150882294359
-5.427009525472386	21.242312243811483	1.1442233837754654	1.8922447384718953E-4	-0.05223835958642978
-5.854899803418824	20.57130638309323	1.147509409433709	1.6691565053817455E-4	-0.05221575121378923
-6.0545991133395525	20.421724675892317	1.1482426583169496	1.6194414772164836E-4	-0.052207188288172564
-5.674484475926183	20.74823852684858	1.1466426013357691	1.727646810328629E-4	-0.05222396923983652
-5.32694315001336	21.47324046054615	1.143092846811678	1.969962413243262E-4	-0.05224456510140504
-5.315180164652691	21.80064614708065	1.14149020370946	2.0790016877908415E-4	-0.05224896465737297
-5.315239610958217	21.927734163633616	1.1408683701924212	2.1217806666260354E-4	-0.05225050470053404
-5.350668266482917	22.137495322296036	1.1398417495167963	2.192222764355306E-4	-0.052251859634290965
-5.433726218666795	22.603765940122834	1.1375608783961446	2.3476904953414094E-4	-0.052254730413311815
-5.626963417233466	22.992394014638567	1.1356597178366603	2.477040184151225E-4	-0.05225291897066353
-6.296930791053468	20.265168855524802	1.1490100139790502	1.5681218368820792E-4	-0.0521971878864642
-6.462948940896917	20.198777783557254	1.1493361445248849	1.546422066133562E-4	-0.05219078287239273
-6.834263159081223	20.11098147703813	1.1497675170922335	1.5182313176480616E-4	-0.05217736164294159
-6.8788138499580604	20.10884160683754	1.1497783101262198	1.5176357147700045E-4	-0.05217583869938096
-7.369605748299344	20.1229514076894	1.149712313257369	1.523627715151122E-4	-0.052159736200802526
-7.290450126656008	20.11461507432293	1.1497526867786696	1.5207468453450057E-4	-0.052162233971000255
-7.0289051460111445	20.114888248714465	1.1497494752147643	1.5200043023926943E-4	-0.052170930491502114
-8.099104207876303	28.996942234883516	1.106287851355297	4.4997549103785944E-4	-0.05224426840028384
-8.15070498126804	29.2035730808658	1.105277077566974	4.5707396602267825E-4	-0.05224503521663985
-8.355808324767937	29.893747345738024	1.1019004169677624	4.8090945062350613E-4	-0.05224641667739133
-7.921321428362544	28.24221711199594	1.1099807008538984	4.240166474705292E-4	-0.052241033808999804
-5.731713957908964	23.187461122959608	1.1347064745613018	2.541521468497082E-4	-0.05225177449261793
-13.008134256011195	32.00942388853293	1.091593843341424	5.544444312010557E-4	-0.05211034055811974
-12.95068578427099	31.818116973537904	1.092529461601684	5.478437249282525E-4	-0.052110143438762635
-13.314648296010738	32.961635456846714	1.0869368437371938	5.87636428044552E-4	-0.05211061396735234
-12.699636292198232	30.808963560540487	1.0974647046412287	5.128759916275653E-4	-0.05210731875340861
-12.470607686155141	29.707619560891636	1.1028539293169084	4.7478177889704297E-4	-0.052102597817680285
-12.698656054304104	30.80456735528284	1.0974862003001096	5.127249412344049E-4	-0.05210730232164658
-12.344738030856188	29.237051454687176	1.1051546121015978	4.586014874228601E-4	-0.05210156048097579
-12.200354837177862	28.6009148893215	1.1082669711052802	4.366172738397898E-4	-0.05209922840177654
-6.292183606549941	24.100693713257964	1.1302392914694934	2.843067285036363E-4	-0.052244234974405016
-6.2425339509726525	24.018118545555755	1.1306430110951764	2.8156974372204013E-4	-0.05224488971974885
-6.30204314497932	24.12141143941276	1.130137896614189	2.8500424048338E-4	-0.052244156456809666
-6.719214934672854	24.976328726734828	1.1259578386440963	3.133799782412001E-4	-0.05224085824959862
-6.946082505233461	25.451726261391883	1.1236314905211748	3.2940474805519086E-4	-0.052239098539668696
-5.822524408446318	23.31757127054052	1.1340697248148996	2.583848959236782E-4	-0.05225035937139814
-7.831310428230173	20.27209620881387	1.1489858033147948	1.5742608873772974E-4	-0.05214624193966695
-8.016126539335897	20.33597009423546	1.148674993524938	1.595674059033714E-4	-0.05214094935212959
-8.24563275354757	20.47485969782366	1.147996213316688	1.6413853868204583E-4	-0.05213509612351096
-8.482902806015549	20.6064476841697	1.1473547445013046	1.685588463853473E-4	-0.05212882867309113
-7.226961380997089	26.041292685288354	1.1207500864802538	3.491063485375141E-4	-0.0522371023744931
-7.429909730247111	26.557221928939185	1.1182247453537908	3.66484368916086E-4	-0.05223675089261258
-7.588591037603218	27.0808763927336	1.1156641244080105	3.843030106015861E-4	-0.052237938957923745
-7.863453876347896	28.01287551057215	1.1111033907362018	4.1617999674999946E-4	-0.052240170244022915
-7.77407433575083	27.709357526334035	1.1125871519996378	4.0583134182090475E-4	-0.0522394093443954
-11.095419583753593	24.002887368594862	1.1307546755396751	2.804761422888014E-4	-0.05208349351908827
-11.133073986582929	24.11042016799119	1.1302289342766116	2.8405523057991043E-4	-0.05208350086583839
-11.150271886515071	24.17283860224189	1.1299235186491032	2.861424541941426E-4	-0.05208365454775786
-11.359915588747498	24.938145086996936	1.1261808509000315	3.11712064817662E-4	-0.05208553781592008
-11.453664593764737	25.297012828280756	1.1244254844781234	3.237885137227901E-4	-0.052086570704270446
-11.24027302449863	24.515080634230806	1.128249988750374	2.9753151566713515E-4	-0.052084618835860796
-11.322946017415118	24.800112745163535	1.1268557952999088	3.0709724325514513E-4	-0.05208516775906021
-11.458727381180385	25.319434483475824	1.1243158888271219	3.2453987465635233E-4	-0.052086661958548434
-11.464537797183144	25.338970387555264	1.1242203036851768	3.2520207731994035E-4	-0.052086692424319576
-11.569196871735537	25.76121890789718	1.1221562303943293	3.394654915447454E-4	-0.05208806710313398
-11.6633070777599	26.1720578259513	1.1201478364796535	3.534943903911081E-4	-0.05208962773049669
-11.833764430182397	26.83587126363891	1.1168991567761897	3.760866294779092E-4	-0.0520914917300981
-11.862057598807612	26.963505046571935	1.1162753416301479	3.8042352527312996E-4	-0.05209200983998525
-12.078087822074078	28.032468436132604	1.1110484530518832	4.1716478458431096E-4	-0.05209688626266273
-11.88110893277426	27.05481684639802	1.1158285993379338	3.835274721979343E-4	-0.052092403099490744
-10.941911285330256	23.580623184081325	1.132820319492339	2.664693004427227E-4	-0.052083631692068186
-10.839436808390818	23.313060208466673	1.1341280748633813	2.5766997942810305E-4	-0.05208386693486644
-10.739067093635805	23.061302474143833	1.1353596429558426	2.4933003661915164E-4	-0.052084216815763536
-9.471816627044047	21.34230345888027	1.143760761595329	1.9279648696770088E-4	-0.052105278349444166
-9.951571716408075	21.806360992359135	1.1414951559637152	2.0814505520272409E-4	-0.05209509899218233
-10.43754130166285	22.487163924914277	1.1381657431195598	2.3044188902358713E-4	-0.05208732612888448
-10.367961436850804	22.34988690199558	1.13883702572751	2.2594970993557905E-4	-0.05208798361673702
-10.316760015579995	22.28288259867231	1.1391643700156704	2.2377439285334072E-4	-0.05208884481365405
-9.288476953705402	21.156736757069627	1.1446676199362376	1.86772732454832E-4	-0.052109010866240535
-8.920650274480796	20.917705687899243	1.1458339293565207	1.7887179426170468E-4	-0.0521181742198272
-8.51657021391493	16.03357904344795	8.88217188841502E-5	4.374054081847137E-5	5.7954174670826015E-5
-8.266698499593367	16.013390172186597	8.900922352296465E-5	4.3744856009763676E-5	5.775363944840175E-5
-8.0562389112096	15.989342639268678	8.914951538770523E-5	4.37461560038831E-5	5.759121617362968E-5
-7.686675290317421	15.957030610636405	8.94209276112648E-5	4.3757608171423874E-5	5.728583677609592E-5
-8.746279057818878	15.988281981459258	8.845337957254732E-5	4.3688011553291465E-5	5.813357012695373E-5
-8.970450287689857	15.938254553097185	8.808549999969232E-5	4.363302857399974E-5	5.83036996987459E-5
-9.186062455068521	15.786547473493387	8.74143072869373E-5	4.3499524046345304E-5	5.846720672967382E-5
-9.971193094306008	14.974754846084949	8.427377887781584E-5	4.285829252961139E-5	5.898598111154801E-5
-9.923312943252988	15.039290823300568	8.450713358559225E-5	4.290853604348272E-5	5.895540667315714E-5
-9.772769833038687	15.227535971668214	8.519403339577776E-5	4.3050275542855855E-5	5.885833484916075E-5
-10.151226889300128	14.742570887399712	8.345661608283788E-5	4.2696130162845074E-5	5.909352890825374E-5
-10.263669191686583	14.533945460902896	8.277370598494444E-5	4.254574612663925E-5	5.9163113132337356E-5
-10.338792965066176	14.402943851689207	8.235440335318017E-5	4.246387379505459E-5	5.920458579359894E-5
-10.39951398580999	14.232596487589566	8.184802491283977E-5	4.234405992859979E-5	5.924742777533235E-5
-9.651563148185085	15.369018904321013	8.572303680621769E-5	4.31576402662692E-5	5.8784587303100065E-5
-9.610243214520445	15.408630480720372	8.58762101270875E-5	4.318745848335735E-5	5.8758580134513246E-5
-9.355948527585717	15.657450364369083	8.687094850186528E-5	4.339243379710674E-5	5.858661842086077E-5
-7.582691981937091	15.933264407606897	8.945428183480136E-5	4.375117281947087E-5	5.720189861405801E-5
-7.112624841227181	15.62099342018226	8.896042412043482E-5	4.355091638416486E-5	5.6803109397621195E-5
-6.881867897293005	15.366468772252109	8.840188880121153E-5	4.336811233030045E-5	5.659984878192936E-5
-7.211113655713502	15.719878283891182	8.916634301025214E-5	4.361892521690621E-5	5.688470027959164E-5
-6.717869382857944	15.056237286327317	8.760185181508593E-5	4.312852871115924E-5	5.645546793305644E-5
-6.607244504890614	14.853200340811474	8.711858899361214E-5	4.299090055399718E-5	5.637168914186688E-5
-6.552226585395356	14.490750358383536	8.608691128849657E-5	4.270421720486726E-5	5.6332092945901466E-5
-6.493787224369594	14.259604808150158	8.550161904440582E-5	4.254862259553397E-5	5.629575118341396E-5
-6.43325049352262	13.662200987957576	8.38380591600304E-5	4.208875795856759E-5	5.625273798114408E-5
-6.41499752094985	13.47437536220453	8.336775554628167E-5	4.197168828999707E-5	5.624988478362831E-5
-6.387853419579772	12.789972379643046	8.152220589022143E-5	4.146232237763564E-5	5.622793031159805E-5
-10.456554713262712	13.976570385418363	8.112939359582031E-5	4.216116198196075E-5	5.929369949524664E-5
-10.460504525913167	13.743612050954287	8.05197850338803E-5	4.198713659057944E-5	5.930474554491551E-5
-10.43567643329602	14.11277918523502	8.150300464191498E-5	4.226527668503249E-5	5.9269479935681994E-5
-6.386459979093452	12.69724417228317	8.129957838294804E-5	4.141051258202672E-5	5.622917628006128E-5
-6.395644771263177	12.555427517851564	8.09349875217838E-5	4.131615498542251E-5	5.6231078114405045E-5
-6.4372672447402195	12.008861096898956	7.950645240231745E-5	4.093236981321176E-5	5.62497106303523E-5
-6.497009900884745	11.667987645737622	7.856952025363283E-5	4.0646636891649754E-5	5.628237975821435E-5
-6.556920262455058	11.305444943796042	7.768766976090852E-5	4.043047943399716E-5	5.631038863886086E-5
-6.68146577838972	10.655308411578233	7.602806427335462E-5	3.992087116734991E-5	5.6356605891188336E-5
-6.78393126347984	10.244290071559956	7.497815899482601E-5	3.9547389540356276E-5	5.6408269366524684E-5
-6.6290935651159755	10.949007459555244	7.67802493987941E-5	4.015270394914228E-5	5.6334624694176636E-5
-6.8473974745647155	10.057920097476195	7.453338219943203E-5	3.940643134176262E-5	5.6450208024193184E-5
-7.405046930016831	8.429051296024019	7.101584672452536E-5	3.795621009591239E-5	5.680265134688401E-5
-7.412200733634791	8.399984117014895	7.095793607948178E-5	3.792811735143602E-5	5.680531652428283E-5
-7.421796519639031	8.373596652831079	7.090547564612901E-5	3.789834868138345E-5	5.6810834150664835E-5
-7.6245049310669515	7.798152050005788	6.98422718818517E-5	3.729129946031951E-5	5.6919265506274696E-5
-7.5805121822930595	7.910293384750007	7.00402449744241E-5	3.740584028198074E-5	5.6895507641317576E-5
-7.501908913596166	8.09279067771438	7.03776412369917E-5	3.761480186311139E-5	5.684515707004547E-5
-7.739502332512991	7.591719065788961	6.949148059259984E-5	3.705018398251364E-5	5.700595606589083E-5
-7.8847997351133605	7.451595991242256	6.928547257167408E-5	3.6877555036746726E-5	5.714571072149108E-5
-7.676407910866667	7.714521694434641	6.970275765975453E-5	3.719514723718757E-5	5.695930655319479E-5
-7.092653583308931	9.299169047122376	7.282083932397844E-5	3.8775616581556835E-5	5.659847979164927E-5
-7.157733819727116	9.09628579445178	7.236423030208717E-5	3.858495236841014E-5	5.6640133263663396E-5
-6.993538578025168	9.575462324912435	7.34190265539626E-5	3.900670897676018E-5	5.653697102479493E-5
-6.895778115357702	9.900410308161158	7.41831148462618E-5	3.9291879824331134E-5	5.647752439808863E-5
-7.2933482934575915	8.75037620896634	7.164842524708573E-5	3.826595904655082E-5	5.673614311879326E-5
-7.234420758594862	8.926496665648376	7.200011664427187E-5	3.840967940754387E-5	5.6702285526530954E-5
-8.225885333227685	7.342901902359795	6.922792217206066E-5	3.674402628777278E-5	5.753188949731371E-5
-8.236373854049724	7.343009111565974	6.923257481773737E-5	3.67439224404927E-5	5.754498437257603E-5
-8.530594539609023	7.303148880677009	6.927886247813361E-5	3.6691810299439944E-5	5.787463733040336E-5
-8.165547009442813	7.3578145528349275	6.923033011366366E-5	3.6763261428399884E-5	5.746200909555189E-5
-8.564700511421668	7.306150044294393	6.930071098512261E-5	3.66990759533905E-5	5.791662172270055E-5
-8.611923429585666	7.329416666724217	6.934952844650768E-5	3.6724853212182224E-5	5.7972954300316856E-5
-9.020216463603798	7.600166307473682	6.984677228090812E-5	3.7038013639655215E-5	5.8437195720417395E-5
-9.03637818469662	7.618837639342621	6.987620208938205E-5	3.706001526901979E-5	5.84543699718968E-5
-9.212996675330137	7.81749482447683	7.016909981633585E-5	3.728281463211224E-5	5.862885357644458E-5
-9.245829441114997	7.861879805782354	7.023348123183939E-5	3.733313349621459E-5	5.866004745918473E-5
-8.987356093103259	7.572791242919949	6.979820150298076E-5	3.70043396517315E-5	5.8399796171555355E-5
-8.807668646708661	7.421252885339838	6.95483808861773E-5	3.6837873394271754E-5	5.820028823440235E-5
-9.359903457853354	8.04158185649978	7.04682297037818E-5	3.752347244697495E-5	5.875561873869304E-5
-7.915963885514201	7.416843590924212	6.923546629790858E-5	3.68409444670784E-5	5.7172198047765607E-5
-13.446641917549464	29.504735031778765	0.9669259851328481	0.23655290644456398	0.5758696183355638
-13.31035736551715	29.490828283789533	0.9509519741468536	0.237384299924909	0.5758123264855513
-13.224838540734716	29.439520921664442	0.947053708137432	0.2420435197845061	0.5769865320925437
-13.593416827826	29.521521045985132	0.9801213284720236	0.23063933277342602	0.5723651472033969
-13.745828677994982	29.49823664762073	1.0024998943681216	0.230022895531455	0.5697917566842019
-13.86816784993091	29.46471861517236	1.0199943835978043	0.22912400980736625	0.5672375050874907
-14.30785626955209	29.31719643409113	1.1103086164333924	0.234370574625798	0.5612035577878683
-14.102683706210716	29.389371044146117	1.0667845213937468	0.23215517707113226	0.563773286605949
-13.940146842573766	29.442045794208823	1.0340515077817534	0.23015804075756688	0.5670223779109114
-14.338532292243409	29.306464423392864	1.1171561958122902	0.23450079894562945	0.5606689453033374
-13.075731796836802	28.898237603063862	0.9502331662401879	0.2939914205993439	0.5561872270103769
-13.060688821011178	29.115099776574503	0.9460303242091578	0.2759025230117348	0.5679991234842017
-13.071149205421719	29.224779124557728	0.9446835635046477	0.26416021022674546	0.5737002246764675
-13.05126674147483	29.162238991325502	0.9468666862994047	0.2709729304901934	0.5728294102655042
-13.114049347313092	28.778003670178123	0.9579130100623089	0.31573391878526125	0.5455299719262217
-15.123531503383438	28.68380688659017	1.3449335634814819	0.27604505621633363	0.5315530742654151
-15.120365763830009	28.687201553165067	1.343777571791292	0.2760729689813692	0.5316350116137374
-14.959007661603835	28.847954319669356	1.29095587786385	0.2659935770673191	0.5375336337167159
-14.755661264084218	29.046595901853035	1.2248477193267957	0.2532452538863341	0.5450485092224515
-14.763862069959831	29.042141861783172	1.226955692457623	0.2535572075039233	0.5446847894021503
-15.126896078051582	28.680440857325806	1.3460936840956381	0.27606152348537566	0.5313004024243322
-15.639683715519372	28.156523638835083	1.5336690508701272	0.27839416427315883	0.5009027407740299
-15.565674756309049	28.23888409976909	1.5060973672291371	0.2773609303296098	0.5077366937199269
-15.997556731796527	27.782681596354678	1.66320451605184	0.27913042270116384	0.4706886501448721
-16.122982823557255	27.64891283072557	1.7080038827044248	0.28003249235254957	0.4567019667734868
-16.377973583126817	27.352884220687287	1.8064812558043297	0.28150044433181426	0.43507706806583857
-16.69137525915565	27.055097404968777	1.8992466420771155	0.28588349728130746	0.4131483486270564
-16.77861127391209	26.957994646965222	1.9276299629061036	0.2846558976423847	0.40864707401117123
-17.20671943406671	26.19057808793621	2.057286558101393	0.26701029705807405	0.36438014982506084
-17.104777983312246	26.44452275263879	2.0247953721019982	0.2744008000300784	0.38029497146618046
-16.922670118829657	26.77384140021178	1.9664283163252785	0.28242593749058714	0.39875950756003453
-17.315927891423346	25.89385803336739	2.0986279496617173	0.2561355578575601	0.35242294063933044
-17.403255457620034	25.546148258501276	2.1349209828140645	0.2296235577631618	0.3346625924686153
-17.5135968372217	24.804997520793005	2.1525480090624707	0.11510736190665771	0.2733406071406524
-17.442773825938687	25.33859959175219	2.1495304384184495	0.20683240093334976	0.31510112780898136
-17.518379135387697	24.742724395422073	2.1525352980925603	0.10481470530389049	0.26788513868492314
-17.516096412048203	24.720061446661866	2.1513290936558778	0.10008536980141124	0.26493137374634645
-17.49382834320001	24.170957898721312	2.1209346966910525	-0.018615952079740178	0.18930173924202254
-17.481101134226495	23.86698615058026	2.0831963810613257	-0.09731478095764635	0.15124201003188031
-17.455148361395818	23.618231829484092	2.0559043090068294	-0.1570218654742791	0.11932832796872192
-17.434317416262346	23.408121803377647	2.028829472881376	-0.21580820343261928	0.09969780743583581
-17.285994979311177	22.83219362937821	1.9547829347632564	-0.3956525851162901	0.026503090719780444
-17.410338173911896	23.201330336846194	2.005993446157845	-0.2767108276621192	0.08065582159534618
-17.244148412785737	22.743402410773164	1.940217606867232	-0.425903208081879	0.008977626215620834
-17.072313355120208	22.40634900942296	1.8791338071546282	-0.5412399038135723	-0.05887315762492238
-16.836226964778668	22.047682619612473	1.818759466519969	-0.6633699982076493	-0.14919440891397015
-17.064271717055455	22.394258350963856	1.8769673813079715	-0.5453626814182105	-0.06190643950925108
-17.07049245181003	22.403253155068775	1.878511856251817	-0.5422865839070049	-0.059629340248529256
-16.748707828536062	21.91912429134831	1.8039480372154015	-0.7074948596148651	-0.18071835285589694
-16.5971663190245	21.70406269397529	1.7766682760264518	-0.7824110207022948	-0.23927300814624802
-16.328218483800708	21.417092727506656	1.7490913556066763	-0.8797530001082212	-0.3342578670918325
-16.05896695580733	21.10467189310427	1.7189781492803842	-0.9790825042745925	-0.42829287411195627
-16.295575477332605	21.376948260999463	1.7453466555049815	-0.8930156206072866	-0.34576302238105733
-15.961037115993427	20.982143746956424	1.7162449895647933	-1.018262913679596	-0.4599475318025088
-15.814984160525285	20.79542117944036	1.7076280500449093	-1.0789185752707129	-0.504376553327253
-15.18371290180915	20.095756208211508	1.7407017395736588	-1.2773628716704406	-0.6925288124915782
-15.285754203947246	20.196281188654876	1.7351828790121777	-1.2553493716098534	-0.6629209948316754
-15.656762506375058	20.61915585331431	1.71284221130948	-1.135148268397029	-0.5535536827090575
-15.515656623503844	20.440398868950126	1.7199231115777334	-1.1874676070225099	-0.6001760785870596
-13.723403852296435	19.9881033898131	1.786550276558751	-1.459141021609346	-0.9191722129577823
-13.717709947094287	19.98005958982628	1.784373284368556	-1.4575865562002817	-0.9170526129892126
-16.31593286360919	21.399795801508002	1.747290982259542	-0.8856080115086017	-0.33867231230842376
-13.704950858583006	19.962723466847915	1.7808630517895705	-1.4551737724955152	-0.9135809892662414
-13.570465095922138	19.788903358176544	1.7463510072084716	-1.4324204581544233	-0.8792063211310562
-13.507249869801308	19.71676950203144	1.7246533328101599	-1.4204008165321436	-0.8544395165641758
-13.413701907158543	19.59158353575588	1.7147169571168814	-1.4216994876189188	-0.8334330806674386
-15.03443229828415	19.918266439349402	1.7554408959918266	-1.3076434996274764	-0.732574064380936
-14.614077207637672	19.48872264152636	1.7769196509043057	-1.3625472543721722	-0.8234314944399187
-14.606855547730422	19.481464964766108	1.7775263457368238	-1.36356515601614	-0.8250945303134408
-14.900608337102863	19.76504075339952	1.768418243118917	-1.3375284405462664	-0.7679639135761059
-13.280936375494015	19.403768515100243	1.6938142030474514	-1.414820596607301	-0.8036579456081188
-13.216103036711377	19.29696401557235	1.6836848713608337	-1.4084430419940794	-0.789553184763278
-13.087362512424903	19.056838419040982	1.651926701715352	-1.38841820605413	-0.7601327279647989
-13.060659583782007	18.99525654666471	1.6430832647825513	-1.3821661153978895	-0.7532029271635006
-14.603189939641114	19.477474020545454	1.777641797689725	-1.3637472262003996	-0.8258491530311611
-14.589702477346874	19.462524886199407	1.776658130264497	-1.3630822242971639	-0.8272928365517772
-14.39644015113063	19.23195161626903	1.7600625594545118	-1.350540270367695	-0.8467051112772181
-14.09884725034945	18.822702605238405	1.7096556369716533	-1.317277701658637	-0.8452196787417366
-14.13137539791961	18.875985595042422	1.7170985866478534	-1.3229665673432982	-0.846551688984735
-14.34203709633043	19.16837178136262	1.7513826985437264	-1.346928121566705	-0.8469827319719034
-14.041848236766368	18.737891023666094	1.6953415490741155	-1.305455612054372	-0.8408458507271415
-13.875545407469001	18.447197888034275	1.6498872478243924	-1.2643765417906412	-0.827885415476517
-13.661967339301752	18.11681828924012	1.582816661594163	-1.2049997460725985	-0.8029346029612671
-13.047126507172802	18.960140681902818	1.637334992468921	-1.3775222417029267	-0.7496704615533716
-12.945803959879562	18.513682565110283	1.5671519572704526	-1.3140010467691035	-0.7059101125848031
-12.812624226982841	18.18858470018433	1.4946412853500946	-1.2536671285992267	-0.6629167135327118
-12.781174451604585	18.063530917063428	1.4685961057615466	-1.229325350489965	-0.6493086982962581
-13.634991871570147	18.07093802144159	1.5739383285059245	-1.1965070314581419	-0.7998274775839329
-13.330209056462598	17.575650388113353	1.4443683139841512	-1.0827112857770815	-0.7448922079765652
-13.225340083208286	17.42767523420172	1.3955508417822236	-1.0427458690923492	-0.7215604522275866
-12.979879279380384	17.09651790798034	1.2806208300318784	-0.9526796673683333	-0.6645696677766673
-13.61426764109302	18.036442081466518	1.5654681916308832	-1.1885783418133573	-0.7966042535254322
-12.291434813098721	17.276373009499068	1.2215400796591414	-1.0422946003401348	-0.4989148462900884
-12.098391923281483	16.99908162481341	1.124740302180748	-0.971379856688382	-0.43774580132581165
-12.725076640181813	17.945497977923644	1.4357608947430958	-1.20183328335599	-0.6318741762713208
-12.485042353245316	17.561701900479097	1.320563804296103	-1.1147222750354642	-0.5622901332848228
-11.887348847397963	16.672782974089348	1.0007353338633276	-0.8776499497675065	-0.36233347070343647
-11.768355882494667	16.49702330498735	0.933988521519308	-0.8276577689559252	-0.3206127096126944
-11.522600926859113	16.107999534360886	0.779384871455023	-0.7100002816744091	-0.22399359383651202
-11.434936766903489	15.970664054670568	0.7250766303381079	-0.6664743339511553	-0.19153690527611672
-12.862277488663846	16.89897354215124	1.2103303057097308	-0.894673242588513	-0.630244930971106
-12.734672760772554	16.6818355508951	1.1324939612140223	-0.8317567972317128	-0.5919222956514111
-12.469677769829701	16.34878705764234	0.9930560678742448	-0.733074830975249	-0.5122820031193266
-12.461994141258929	16.33818244022225	0.9888268202439872	-0.7299839297307795	-0.510003149505907
-12.226675185132692	15.990452186356109	0.8383103587721656	-0.6174835239525742	-0.43141084011312014
-12.080936226665209	15.718414317823207	0.7217061639620257	-0.524508485662404	-0.3751604128953764
-12.450538527121873	16.322601777528064	0.981999623279494	-0.7250367325299293	-0.5063337616610729
-12.008867070719528	15.592861756320444	0.6697249477421132	-0.48376352540699363	-0.34968116895178986
-11.19069808711283	15.520329227279333	0.5416154911517919	-0.5132027487544312	-0.09309910484986136
-11.146970368731676	15.42694878142596	0.5075898593288928	-0.4824073987113259	-0.07766377814382891
-10.937736437658009	14.895631401705439	0.3117941372843608	-0.30330353988810255	0.004460172933334261
-10.928776726330025	14.87156595288738	0.3035866189817887	-0.2952366173031464	0.006568772974485642
-11.83093936945443	15.245165931433922	0.5279108473250916	-0.37209757884497197	-0.2805436116126447
-11.703072752385609	14.917755171019206	0.3994207017137172	-0.2608624132533597	-0.22705528003616943
-11.856362042427943	15.297942322795935	0.5489304797340262	-0.38940646679701335	-0.2901875637911184
-11.67571108041057	14.849169520612739	0.3747151042278589	-0.24167953558920705	-0.2149454851437895
-11.558257545123485	14.564369869421775	0.2667674465846747	-0.16012934697227063	-0.15720914513236933
-11.45998891212474	14.297194509232412	0.1840502449135735	-0.09623432488517032	-0.11429185076209737
-11.428804950796245	14.229234004738167	0.16102377143239877	-0.0798363524113453	-0.10148654543900806
-10.920238380486014	14.843416980632442	0.2945473433449643	-0.2862853051829172	0.0068749539984565185
-10.651789131467556	14.11260541515777	0.07539181965056993	-0.0695605054768291	0.02368978161821311
-10.750914862739174	14.362412427115729	0.1440615386845418	-0.13804682221151127	0.021461397708685836
-10.80786906262887	14.487828942471026	0.1744308015471796	-0.1682503094569503	0.022801340170763212
-11.259378433955037	13.448584575004997	0.03128758403737377	-3.185852919208366E-4	-0.020201709303291668
-11.327413474968726	13.824772876523934	0.07528498726788342	-0.015919487533003297	-0.05253594998932882
-11.405865306007007	14.137063757486185	0.13833412406451945	-0.06159955368987459	-0.08962215437096564
-11.25180092149329	13.41559256355217	0.026514132136441455	0.0017024606684201192	-0.01672029209332933
-10.558868481333105	13.91216422126957	0.031250427119175216	-0.028961637063813078	0.01028793855170778
-10.5926451501856	13.981669362566041	0.04735950085146891	-0.043458818664975946	0.01606726862098917
-11.247040779589305	13.379628786121849	0.024480756569156343	0.0013098628302780125	-0.015509825559608165
-11.165274600466724	12.988620798260765	0.0136017972862994	-0.003586362566331483	-0.01025102270834849
-11.097330053323814	12.580936310314577	0.008253109148280322	-0.0019951480708052015	-0.006241995468419134
-11.096818195980095	12.561338905231516	0.007945978155718033	-0.0018535978382998816	-0.006031480885980379
-11.096050568027742	12.545804815190527	0.007834841941796294	-0.0018615671146831444	-0.005922351765582148
-11.086743495229108	12.082772309014002	0.004636887228803452	-0.0014083238511920552	-0.0031887284580259796
-11.056586496952555	11.873435756879385	0.0037561813051201743	-0.0015185661013302136	-0.0028360873226108132
-10.88734935519765	10.821758127609627	6.858341517167546E-4	-3.48072954250748E-5	-5.878844214710496E-4
-10.914018229749441	10.916969792681556	8.420615588947287E-4	-8.359757661007932E-5	-7.377558441963982E-4
-10.992846698780873	11.239384173081298	0.0012104292639131561	-3.729139638049168E-4	-0.001066996341870989
-11.015430104537916	11.368444482013418	0.0014427858674362875	-4.428558857750183E-4	-0.0012541644997244646
-11.040793440304332	11.601305467410615	0.0021072312942413554	-1.1129961424529548E-4	-0.0019336984132106159
-10.852792143901496	10.649475182364654	5.237662070812336E-4	-3.108927224815259E-5	-4.569768681034743E-4
-10.82268237901346	10.507062683946822	3.732611083083414E-4	-6.7765108757850056E-6	-3.323702885917599E-4
-10.799649030697061	10.417097170439254	3.0641400293365774E-4	5.7197760546222105E-6	-2.769331765331644E-4
-10.737706088490452	10.19594415108152	2.090896465610519E-4	1.0704086893201601E-5	-1.9359923560166809E-4
-10.645532551324377	9.838584274836666	1.1355379493334018E-4	2.323872810077973E-5	-9.14364402926217E-5
-10.66294728996067	9.897493804937323	1.2289906446216699E-4	2.010280111922711E-5	-1.0454540009630801E-4
-10.669096737425624	9.919157020329632	1.2993225153494373E-4	1.5396410301328123E-5	-1.1155270779665284E-4
-9.701099101698333	7.952659472631748	6.716667941940572E-5	4.1504008249508045E-5	5.235782008816459E-5
-9.807114167417021	8.0255306659574	6.589522915120892E-5	4.097301951406776E-5	5.1132041736028605E-5
-9.580409858346846	7.886678629862842	6.869842242335588E-5	4.236947849347893E-5	5.368109291761418E-5
-9.515460207986955	7.83826116776429	7.008832186773008E-5	4.312964613753325E-5	5.486888168939301E-5
-9.39319704575132	7.976802644466628	7.049142886555079E-5	3.93402381863705E-5	5.7694998481284626E-5
-9.482695440722992	7.888526773755937	6.998959237978045E-5	4.226696657075628E-5	5.533852604331556E-5
-9.89150512481135	8.061589029817508	6.523731032263429E-5	4.1739716553114046E-5	4.9656986525738935E-5
-9.958128539012591	8.13643264909581	6.48303364095407E-5	4.20793814239954E-5	4.8716461343063685E-5
-10.105799244152566	8.216749786030329	6.236335771240563E-5	4.2790198116727724E-5	4.446571724882537E-5
-10.117739578629418	8.225459503853283	6.21795898517943E-5	4.2832058100713584E-5	4.415782084448899E-5
-10.321566484096682	8.759091610334712	5.305661165774129E-5	3.91563117663539E-5	3.1641502429128044E-5
-10.401050228883886	8.997560402359396	4.904141913842935E-5	3.8592055792464696E-5	2.2835819896463884E-5
-10.48013283812264	9.273283943313945	5.096951857656634E-5	3.9771881253271165E-5	1.439055017647489E-6
-10.484221130661814	9.285169676528664	5.1012840722406174E-5	3.971227599758239E-5	6.923506064404401E-7
-10.493978900489525	9.319953418773046	5.3437818868056326E-5	3.992192528120445E-5	-3.182803050838113E-6
-10.569396367691512	9.576372765498544	7.080850465955615E-5	3.499130517038855E-5	-3.222236629363667E-5
-10.30367410666004	8.700079882566374	5.3848403868141976E-5	3.905671980194723E-5	3.38096457517306E-5
-10.291056105656166	8.659895023136702	5.45182496441947E-5	3.930884756779573E-5	3.4747583310320725E-5
-10.202055940923515	8.408063874401485	5.9956246398606034E-5	4.1629835836247414E-5	4.1786140343256E-5
-10.122586102166768	8.227987217596521	6.208703812965491E-5	4.2832011430791066E-5	4.4026350125997E-5
-10.127084845203278	8.2340398900594	6.195135581151787E-5	4.275414025580566E-5	4.389585539932607E-5
-13.612698575289047	28.6766368847917	1.106870266508845	0.3459682187749966	0.5636556183951228
-13.402335055067073	28.717106774932446	1.0453154239727327	0.3355973407096515	0.557071127338454
-13.274234325981926	28.745147147953077	1.0056160149853064	0.3269528552494062	0.5527219420638899
-13.669436437446832	28.664996499633244	1.124680367019258	0.3485550767883508	0.5657734122897552
-14.469126524092431	28.333867953407097	1.3594514630230952	0.3510052003132791	0.5630020452659542
-14.111452795127125	28.532488744126113	1.2558609795235458	0.35709712344296735	0.5717768822224191
-14.081341116293641	28.548389048139924	1.2470685306031555	0.35747893646275	0.572405546978604
-14.084760055739775	28.547269492787446	1.248108154303219	0.35752584731926657	0.5724364129080551
-14.490031474178451	28.31698023352918	1.364858430689091	0.34989958796080467	0.5614601277056116
-14.531013247222706	28.282763089151217	1.3778416018814645	0.34905251609695837	0.5585135233029512
-14.875581071227531	27.98713035068691	1.4830707195696444	0.3362955256915224	0.5320998045754701
-15.10376264913171	27.76458604019757	1.5611441488855766	0.3297760169592758	0.5102394346302633
-15.216208734471483	27.625667800433135	1.6009958625029417	0.3259666523887641	0.4937517842808085
-15.4640149146962	27.35002543091522	1.7011302933762815	0.3314905115388547	0.4653035603619915
-15.565199936389575	27.229859535367186	1.7414152582352054	0.33147862563279445	0.4527303487605624
-15.60421881776453	27.1782256098158	1.7576939512360532	0.3311159544341148	0.44663736208819654
-15.80655797744552	26.83643413392781	1.8400397617378816	0.3281687776069094	0.39655087747410034
-15.99207110813279	26.526343516060507	1.9240413712221494	0.3316243435831374	0.3585907198993489
-16.09495975331683	26.30491443523337	1.9722181487943757	0.33089400228696947	0.3288252030535107
-16.31639914487979	25.789828530329583	2.067974102304875	0.32098748231899993	0.2615141991860506
-16.684891252858424	24.76496571105323	2.157008787741382	0.204318916664616	0.1221060743328671
-16.57558613452562	25.116826670150708	2.137986854956204	0.25254453336087446	0.17203156433089922
-16.52253906697489	25.264930127987643	2.1261035662488488	0.2708684374296629	0.19189750192307928
-16.342075646771107	25.734031923727596	2.0778171050616274	0.31890721028701013	0.2545270298541377
-16.331976873830065	25.751084951112826	2.07436917789125	0.3198936264970077	0.2564107912913469
-16.69637548738504	24.522337265981495	2.1373832485203437	0.14499999025087398	0.08410835264103544
-16.72618837260787	24.24278726377767	2.123624564231557	0.07447568342661255	0.044985456496141225
-16.74244772644929	23.899594069048348	2.095712888488247	-0.02709098217367989	-0.00707615992983098
-16.74256716838122	23.684435430470366	2.0744423789921607	-0.09654273590509202	-0.04049159261117502
-16.711595039577205	23.33186611068901	2.0252119313879153	-0.20830276170803513	-0.09878378798820918
-16.670856721684423	23.17404679271966	1.9979427202131297	-0.2636591095951875	-0.12858587774588068
-16.51347070412792	22.829265188016677	1.9221479877472158	-0.3897970050616013	-0.2102220759475515
-16.3773710600923	22.58365799224284	1.8742142656577867	-0.4793331602404819	-0.2716911762005371
-15.469735792404899	21.47082843357408	1.6948702583786583	-0.8938202482535642	-0.5767944416818299
-15.485365793970075	21.488391600999595	1.6954173520240898	-0.8876496877432731	-0.5724241966218486
-15.492669363329767	21.497438421935403	1.6960035100829587	-0.8846253093008654	-0.5701854002136579
-15.551006498113821	21.558894884547414	1.7045309207899741	-0.8609083435523184	-0.5527634110439135
-15.94804051883031	21.99910977706999	1.764647945302292	-0.6945031468317021	-0.4307162332500098
-16.254996656057724	22.415059477219437	1.8342541632943108	-0.5444979668062783	-0.31842301212918106
-15.897398578446175	21.93181850193765	1.7534496669591242	-0.7193158309077667	-0.4488044119537589
-14.191985507516884	20.35426755160977	1.7260614329990818	-1.3288749352620317	-0.8585293196371678
-14.210584309288377	20.36831201398125	1.7244237536099047	-1.3236544910394141	-0.8554764042805603
-14.455877658872428	20.547878931346474	1.7017206294227476	-1.2508912964455132	-0.8144231643168234
-14.708963187931221	20.743894823417435	1.685607871103985	-1.1700376421047998	-0.7673813305486625
-14.71112318274063	20.745735544502732	1.6854357110075442	-1.1693246678099067	-0.7669724715465522
-15.121629647115775	21.09564354495486	1.6781181013807083	-1.0306422292408648	-0.672639663393994
-14.714746931186816	20.748624004897486	1.6854123772208238	-1.168142803999717	-0.7661711318646565
-13.964995711614057	20.17780883346663	1.7573543073965	-1.3933441859136706	-0.8939573934169277
-13.951815003513792	20.16879376954789	1.7587396848724886	-1.3967952975301339	-0.8955884796349273
-12.954626106718369	28.737256467746782	0.8818407160501945	0.2934310579629229	0.514656041884397
-12.857143918412952	28.708675975705134	0.8356363821368114	0.27827618743841237	0.49579738915872273
-12.63953275323979	28.54571449373748	0.7036902884176092	0.22553224861808566	0.437566439705286
-12.63261423181542	28.54057370798251	0.6995058559331756	0.22383706239486723	0.4357101022536653
-12.629360746829247	28.534100688250373	0.6964486002018903	0.22210284153734022	0.43407103850190903
-12.418224162401433	28.09162993778905	0.49407325747596276	0.10483886736023501	0.3224024437949764
-12.315772059625933	27.698378926161215	0.3572653787200751	0.004440080974607245	0.2360458609934128
-12.295324233598635	27.624182860898877	0.3313534718259759	-0.014516123724501239	0.2197200535402117
-12.282307251746543	27.579945029645117	0.32041300867338546	-0.02587049428279068	0.20933015243708045
-10.202631737873418	21.267674119230634	2.612617619512317	-1.8792343404408203	-0.9931928608333571
-10.243693212242764	21.117067918500105	2.6166801378657003	-1.895219580720799	-1.012536798367811
-10.307342670339624	20.858228531757078	2.6272659294231477	-1.9248736134979563	-1.0536238661283643
-10.356129224115895	20.791021694474292	2.6189064020837516	-1.929648713557038	-1.0636633198833325
-10.30132753798347	20.866563466752964	2.628416040958847	-1.9244573498169228	-1.0525529983962834
-11.88274998348622	25.960394409159818	0.49234265131816796	-0.44782968606243634	-0.1562164588077927
-11.668048200368801	25.141182152679864	0.7808861671868529	-0.6516537136251996	-0.34279243102762175
-11.981603431916625	26.466847343686993	0.324983337438885	-0.3199468963537464	-0.04669306855883609
-12.1265449837182	27.054283994523367	0.22124065793585102	-0.16841688398004667	0.08834009060099088
-12.004421420257156	26.546971915490893	0.30792810078352595	-0.2982856082933166	-0.028082928628599783
-10.468178774155028	20.639341880943956	2.5959918232957193	-1.9374825825486073	-1.0865492813556328
-10.304638503044853	21.803293229788284	2.4707705639163935	-1.7770591345089377	-0.9230155950023594
-10.267541047326937	21.65042850191439	2.52367209079868	-1.8133066680767094	-0.9420036242497691
-10.395320984345801	21.918035081050647	2.401559281189753	-1.7400163363049415	-0.9034052201672411
-10.47502592047812	22.05734106139689	2.324774567586692	-1.695307835420119	-0.8837201633318981
-10.206381097677577	21.385596889124002	2.595571070798503	-1.861448529559879	-0.9772015171893147
-10.221651321505957	21.445997647236332	2.578705466172827	-1.8510571561010465	-0.9678102138494367
-10.490751245394282	20.603592573600093	2.594514220671491	-1.9415805006644071	-1.0929330623812927
-10.676117456238984	20.39236877638473	2.54936438901718	-1.9415938890967133	-1.1230777636340947
-10.862832821198992	20.172659802202038	2.5256010383204317	-1.9567252810355016	-1.1524038302200053
-10.881649328072468	20.15340172716533	2.5211373844388945	-1.9557965625847331	-1.1550788385168984
-11.113402830365768	23.492907419863535	1.5398281944846333	-1.1748542895284948	-0.6808083231369187
-10.870391181402738	22.895205762255728	1.8617749950839768	-1.3916314801746938	-0.7753614951815384
-10.621303073248832	22.348463459036125	2.169265702733005	-1.594023382827753	-0.8504484498990413
-10.713239391969845	22.528071225770486	2.0667237871136095	-1.5294105188483167	-0.8265182070640109
-10.844786768336139	22.840316885932463	1.8931885616754078	-1.4131189872736878	-0.7826330290993244
-11.13944094806562	23.564994447843304	1.5029828978711004	-1.149030842367231	-0.6699248151622746
-11.20138562399052	23.703581174064222	1.42815043680151	-1.0971385839052705	-0.6430322907369487
-11.38770868509681	24.19537159429388	1.1796668477334262	-0.9232330999272444	-0.5511134593027739
-11.629669720620418	24.997400407593688	0.8360178324151123	-0.6911259510971348	-0.3742771148947746
-11.655844825787385	25.09979426497546	0.7952258344807323	-0.6626093625170402	-0.3524342817725268
-11.229044276659494	19.823740120580737	2.450115209654721	-1.9357090618808737	-1.200302014010631
-11.11903336571642	19.928407716064633	2.4729868807087754	-1.9424358971800408	-1.1856344408653186
-11.238255914622929	19.818017599027055	2.448393614207496	-1.9351313836324529	-1.200963687398452
-11.27373113209877	19.79969466584961	2.440503745096302	-1.9320298345394644	-1.2019845990397167
-11.704202484407077	19.570706637277283	2.342761003526892	-1.8935387278028677	-1.2196615080621698
-11.924410416622525	19.520870959241247	2.2787843178179195	-1.8569906544714354	-1.2096907411709013
-12.146713395330595	19.48811890152068	2.217172008547512	-1.8207152597973746	-1.1959653041774887
-13.716808717983312	19.98456831600856	1.7875033556632567	-1.4604543513781987	-0.921084095505699
-13.699633381787852	19.972973088206505	1.7912468543950952	-1.4647369562914343	-0.9257787701261045
-12.289122117745665	19.48948098767039	2.1724659596535325	-1.7893712538576194	-1.180549984529159
-12.610269693386867	19.525156006424986	2.0752967458652383	-1.723386505578105	-1.1411372056113527
-12.896122385697899	19.578447440350267	1.9913449686735476	-1.659267318030443	-1.1009361567345262
-12.515097441153577	19.487450784057632	2.1074389373387152	-1.7464271354764334	-1.1595274057299847
-13.536579205106833	19.870542369775738	1.8237220807885839	-1.5033365777436387	-0.969861154936261
-13.46519538142837	19.82916391656118	1.8421206580547325	-1.5217092823496625	-0.9903870888339712
-13.33710205478209	19.763694654848063	1.8724593361470407	-1.5525510904543416	-1.0196953470632535
-13.208698024723365	19.705864794957023	1.9043695400719676	-1.58327789045941	-1.0424356248585478
-13.12649483004026	19.66555204257168	1.9221009063397827	-1.600808686202112	-1.0577575282673342
-12.931185315336426	19.594366574089303	1.9803109798393481	-1.6501646994224917	-1.0935448841374389
-4.73366453746668	21.27733752555802	1.0542549629928486	-0.1498029440480821	0.10287668626413878
-4.616137617197506	21.222124959057776	1.0487577802193875	-0.15216553327685936	0.10011519616313022
-4.564613201498627	21.13083733353918	1.041846572723835	-0.1546852487712671	0.09871344300247409
-4.459207814328341	20.976920750912853	1.0303689661998	-0.15855872683606947	0.09519915698920904
-4.3717263835343685	20.747828353941713	1.0152580816946561	-0.16468128432138374	0.09210457405138858
-5.161473697762925	20.81549159125971	1.0137082975380038	-0.15670350544884848	0.10069776697517135
-5.073951322793466	20.921211564449962	1.0234611355549776	-0.15516974443999104	0.1018149946854292
-4.82067883209547	21.117692108337895	1.0409965076240488	-0.15316641289389754	0.1024583439360027
-4.935758286792504	21.042893194355276	1.035213210613841	-0.1537560371588654	0.10292111879924498
-5.190714031709742	20.763150524925152	1.008400207608798	-0.15785440731097558	0.10002809380904328
-4.334675830804458	20.637109182818822	1.0085344633885223	-0.16738615774909804	0.09092546375110916
-4.297602703723759	20.363085847552906	0.9924844947145122	-0.17423303417042604	0.08978584220771982
-4.296843216198107	20.193274965814624	0.9819986259487086	-0.1778172182235738	0.08918195640647517
-4.3199742974144915	20.03163015581289	0.9725574768569919	-0.18098515603715448	0.08942287971363523
-5.411460238020682	20.431189194846432	0.9724170708301664	-0.1643168280077688	0.09442613078900176
-5.332162880293362	20.526863749341317	0.9842123142512311	-0.1621107264466666	0.09640898033936848
-5.549115600042219	20.2905602616082	0.9540168342767518	-0.1670024170588924	0.09005568977800839
-5.9142014219049575	20.099198820205157	0.922111617762026	-0.17092195247531433	0.08518166148504025
-6.1768312377237	19.97762492623312	0.9028882968095109	-0.17335090173683843	0.08337363853775541
-6.2548127568078975	19.933207642426368	0.8967673946591819	-0.17422881122356493	0.0829656374764938
-5.793974679646137	20.165456467072826	0.9326186742528275	-0.1697116082238052	0.08708841634437534
-6.296332579397803	19.90441385953041	0.8936844230606126	-0.17477944578009977	0.08292783250851243
-6.581566543861336	19.71553089526889	0.8727002841367211	-0.1788757036448428	0.08191546517971449
-6.865836498264918	19.506302352262118	0.8530096907797895	-0.1828327481186204	0.0816264803691261
-4.397468987809489	19.60797959070136	0.9452187397254488	-0.1920936008456707	0.08609935874472086
-4.399186129808391	19.590997556566418	0.9442588345802345	-0.19253147098539486	0.0860673696705754
-4.3936775942467925	19.43906947218001	0.9360260671779479	-0.19684914582768087	0.08508868431036795
-4.387202690166885	19.144286253843145	0.9199296663815628	-0.20516388657616935	0.083072465885142
-6.894497251219089	19.484583483803235	0.8509413596081166	-0.18328700114712146	0.08142515174535916
-4.381345621380777	19.122257941120065	0.9188195217118775	-0.20576185231727662	0.08285097812463607
-6.925461083009736	19.4598782054163	0.849135283375209	-0.1836581509162177	0.08143534908168873
-7.416290267685239	18.89946202643908	0.8178245844028628	-0.19168788051099706	0.08215753168750109
-7.363475977876794	18.991793896138372	0.8219278272454831	-0.19034367120688075	0.08190152737557706
-7.1785182717331	19.213288774831042	0.8329600046505071	-0.1873657962283954	0.08179511818291522
-4.15205833085932	18.46634483007781	0.8944231155960862	-0.22081507743417877	0.0808356829496017
-4.2171064234789615	18.664346336089654	0.90111896035207	-0.2167965946271615	0.08119003031942063
-4.372026104299103	19.099275105178496	0.9179244165421618	-0.20633970468409166	0.08274279159190262
-4.048009488057326	18.195132871531335	0.8859590017400905	-0.2266641606696536	0.07995306595555816
-7.491387228043418	18.031259510970372	0.7869449764824462	-0.20461445898374064	0.08054335892331853
-7.514780309917374	18.314686341258152	0.7966095956944206	-0.19973396324397943	0.08123692058730123
-7.461413857161175	18.67996993733154	0.8098642913716292	-0.1947024068572093	0.0819697534739491
-7.514424638291443	18.439655812679497	0.8014264122484825	-0.19788770809462947	0.08176855031628759
-4.006141008968368	17.881613027299927	0.8759270470084781	-0.2322345291102337	0.08075087905113212
-4.0947510933941444	17.070818009431875	0.8459642914331152	-0.2461035048564942	0.08503692528103939
-4.098336307406811	17.034762205630255	0.8447003647854237	-0.24678089035795941	0.08519586582476373
-3.980894005775253	17.602407796043213	0.8669553232878424	-0.23777584319530604	0.08129266489505486
-7.492366000616787	17.59242100983253	0.7668270547151116	-0.2098019701657123	0.07835241867858976
-7.491056514593434	17.51652019285032	0.7639810319293954	-0.21091588702341138	0.07847540612407113
-7.356922602796503	17.059969131013926	0.7461541743475963	-0.2191268910300176	0.07863277449999406
-7.3476880070411035	17.029672229095027	0.7449730096782169	-0.21968048425435874	0.07862708853934985
-4.25572274313915	16.317678753090377	0.8141003573572584	-0.258263127146159	0.08799751338423839
-4.282120070781846	15.78662031049576	0.7951006837445697	-0.2684768078569104	0.0889940547252544
-4.2458127774434065	16.42959045964661	0.8186412917830159	-0.25661514464233437	0.08765205773173496
-4.131360294310118	16.910570026141535	0.8393840619016355	-0.24881044318193224	0.08588404244061162
-4.280097499402593	14.538047400568065	0.7524156310217724	-0.2862715095567878	0.09430606354410416
-4.322517032429351	14.340942723765027	0.743861029238769	-0.289465391258419	0.09509570205693837
-4.280253012631235	15.540897001787167	0.7864948787078627	-0.2715057140173481	0.09030791664900689
-4.235538762411485	15.028716405183332	0.7719184231075453	-0.28039418747741873	0.09143591563848413
-7.120732692353926	16.430849731388406	0.7191141711306075	-0.23332107936094862	0.07581114037462745
-7.346458713145687	17.02354813324256	0.7446297305408422	-0.21976603646918258	0.07855833987898289
-7.114755438282814	16.40554860010953	0.7175169201868925	-0.23353063902300372	0.07561266046968305
-6.911780360262982	15.83013201700975	0.6923439714942897	-0.24399732707767546	0.07556906984447483
-6.611588358506674	7.896149290016625	0.4662282359227597	-0.3554016224469477	0.14989402140145774
-6.815613754472951	7.898265934465046	0.4489700509112966	-0.3522951335146788	0.1535169688945756
-6.5156075490910155	7.913751607218404	0.474450901942861	-0.35650499013067705	0.1483827921186275
-6.3278903466563765	8.00161022599411	0.48988933149491615	-0.35771011636092465	0.14466780750432312
-6.251414382863599	8.031307543414954	0.49627312560677594	-0.35828658612103226	0.14312516401160788
-6.229877777245452	8.04374390758974	0.49781442734229375	-0.3582898869061559	0.1425155725902877
-4.365442378183148	13.975572541233788	0.7299741684304133	-0.29486884516946177	0.09641187089995965
-7.032334305329712	8.881459043501946	0.4109131818807887	-0.3309494180307706	0.15371252786851877
-7.010306534682713	8.958760339693399	0.41082436658406707	-0.3294099126812945	0.15281794120876532
-6.512646741864403	15.15182324934143	0.6698217122991917	-0.25946057441259796	0.0811682030513135
-6.605089143645865	15.309430919175515	0.6750513009553626	-0.25582854368851754	0.07999378633670443
-6.5041925862060035	15.13029977827332	0.6690375846831743	-0.2600902597247797	0.08120120162919535
-6.3424677378712815	14.438667640957025	0.6340286504966769	-0.2718152652110054	0.08359674011629693
-6.330374139751394	14.386550585762597	0.6313710927340819	-0.27268733220572766	0.08376158062516662
-6.878654940297363	15.7638677268587	0.6893392290490064	-0.24508086582852345	0.07590241845115295
-4.434271541032567	13.14264584731255	0.6957426994376794	-0.3026157308265017	0.0984956050692187
-4.414942671727757	13.516124024822233	0.710681762206625	-0.29923669264340064	0.09748943757275194
-4.493924253759212	12.772399592207567	0.6815043556801911	-0.30810753027909715	0.09965856939734678
-7.101740047231086	8.65826653927014	0.4103812003933719	-0.33393510644783686	0.155734965001273
-7.168342651116608	8.460762600190172	0.41011855206133774	-0.33710180852551563	0.15773225666216428
-7.193887940106324	8.330591941608663	0.41108893662585755	-0.33902799569129377	0.15838274045604028
-7.102349334593408	8.083611128327435	0.42301177804111495	-0.3451263787741765	0.1575905215117664
-7.112470534688779	8.092652751636818	0.4220412244910694	-0.34478809310751923	0.15773783139276093
-7.119928957854249	8.108787145355782	0.4211407014070573	-0.3443521258369522	0.15783588797074904
-5.957932814466803	8.326382853180453	0.5170337135337281	-0.3564077656358551	0.13610383719066438
-5.9860617304856625	8.295236487394085	0.5153676669863333	-0.3568595010125449	0.13691659816830345
-5.782295033744326	8.636244481833662	0.527699234407531	-0.35255921520304057	0.13221401704623528
-5.772698168952418	8.648486873268634	0.5282372179184883	-0.35232784995747396	0.1319291055661123
-5.738932396154502	8.70717613051857	0.5305766084990494	-0.3516176097873924	0.13118828738692354
-6.940649812921064	9.174166928456163	0.4120897598072408	-0.3257643856675859	0.1499628743430833
-4.5812454281489545	12.317894073995918	0.6613932793994888	-0.31071296786799707	0.10196448646998352
-4.808522336311219	11.478314115589296	0.6214308126426477	-0.31833105705088227	0.10654770032919746
-4.652849854746273	12.005391019526362	0.6501223713263385	-0.31601729071273077	0.10441703430523136
-5.061293351900035	10.722393859678515	0.5899795490620461	-0.3267862242731885	0.11437763038811828
-6.863609387871793	9.401426206351928	0.41355934129441946	-0.3220367956189767	0.14674029656520438
-6.819621065935525	9.518851746648703	0.4154188248104988	-0.3208199266911367	0.1451713775770932
-6.732853489066005	9.812962932337197	0.41781935945300575	-0.3158307023426199	0.1393247883035064
-6.221255888251553	12.966412945543405	0.5448879074652274	-0.28997960597598726	0.08683534931445659
-6.262079343029065	13.66062747538938	0.5872883889777711	-0.2830991571325781	0.0844751569395091
-6.263391932825344	13.675039285369484	0.5883829345994945	-0.2831178947155365	0.08441770142842062
-6.329917361911087	14.384771810573818	0.6312630417551878	-0.2726989235737604	0.08376860622550081
-6.380243096902497	11.364251103642124	0.45783759714765143	-0.30131712799363	0.1113578274437155
-6.357607770702911	11.487039688527688	0.4619957937763337	-0.2993318162998251	0.10932509693100206
-6.222435682564707	12.217561632089193	0.5028301846807137	-0.2951380184467801	0.09712364650771893
-6.22315469339023	12.669251370607224	0.5278376538903448	-0.2919323976665416	0.09108067855248946
-6.23437808659952	12.145587759282426	0.49942133372200687	-0.2964348692811186	0.09824847755416663
-6.457481241124758	10.96749769794242	0.4459508825560823	-0.3057689455130729	0.11890814956449898
-6.219415409317302	12.931960976294627	0.5423991941336328	-0.28991539309993025	0.08723973030929133
-5.300213015882377	9.906364735437664	0.561407652467741	-0.33449770265258494	0.11953674975116088
-5.420490387285663	9.41476369021898	0.5518287586837134	-0.3418411458020665	0.12262300187061004
-5.260725656804659	10.041685575299425	0.5650818483107225	-0.33325009620046064	0.11848405316593477
-5.093231866962367	10.61944688455408	0.5849126049036112	-0.3270561236865263	0.11475897800594362
-5.565394037279747	9.018803980210201	0.5423994160041121	-0.3478372338290384	0.1268536842122547
-5.5458129890253085	9.074872917332542	0.5441034234503581	-0.34746086706907536	0.12647951486996406
-6.507679907571038	10.704717704496328	0.43704788057469884	-0.307886689154019	0.12360131198618729
-6.538142435266113	10.584945288033484	0.4336235519467495	-0.30849656213847837	0.12549682433317308
-6.674120860000167	10.043425300441548	0.420548299682577	-0.31383579919406385	0.13441378687159455
-5.079145325698371	10.671237532556626	0.5870115728985015	-0.3268544996142581	0.11455640695368939
-10.461656850447097	13.708406176281539	8.042634307537375E-5	4.196305258159694E-5	5.9305002182880655E-5
-10.481987687657293	13.648673103119863	8.02623365233735E-5	4.192840084422431E-5	5.9317745006374885E-5
-10.596586459128053	13.013581074589192	7.865361108687268E-5	4.154873715127098E-5	5.939838060950473E-5
-10.588350281531117	13.144057512369184	7.896984813914273E-5	4.163373862020059E-5	5.93900214215281E-5
-10.567612116330908	13.380893343134794	7.954209252862096E-5	4.1780187152888805E-5	5.937507300072105E-5
-10.586300339683474	12.86405514315924	7.831566552565664E-5	4.1438914206856964E-5	5.9397176276801005E-5
-10.570420696995217	12.529496354887202	7.757559201833613E-5	4.1217556397245275E-5	5.939751793450063E-5
-10.53216555932015	12.1496552982845	7.678462421806966E-5	4.0937394008286505E-5	5.939473643373519E-5
-10.380385604053068	10.824139514628257	7.432711914584328E-5	3.997565667470612E-5	5.9364120528131715E-5
-10.435456498885996	11.003326254847991	7.463301710219969E-5	4.012872019077902E-5	5.9393420154450164E-5
-10.456403679159035	11.430738695704099	7.539833666871095E-5	4.042309715354231E-5	5.9388708343261245E-5
-10.463247672194688	11.521399916806832	7.557168445754882E-5	4.049448772114927E-5	5.9388683133145613E-5
-10.491965031962753	11.798596889963134	7.61038921958746E-5	4.069020357072982E-5	5.938932944759217E-5
-10.523313839585922	12.061930103058792	7.660554392563704E-5	4.087693701642366E-5	5.939327280012171E-5
-10.132546303009402	9.916704642956699	7.29296535321165E-5	3.92532822220243E-5	5.924286621588231E-5
-10.179935233113294	10.11227423234433	7.322078360739374E-5	3.941709585716207E-5	5.926137852922572E-5
-10.271061399325458	10.365759310336202	7.358888263529905E-5	3.961835392007089E-5	5.9307121584342034E-5
-10.329993747661657	10.545358091937182	7.387481484703348E-5	3.9772450880856385E-5	5.933837581700639E-5
-10.02186658977307	9.407090039284766	7.222170624770393E-5	3.8838589978285996E-5	5.9196359135810656E-5
-9.940452310214791	9.112997290359736	7.182809416787194E-5	3.857148360994175E-5	5.915453120257912E-5
-9.913163845656664	9.031973680914923	7.171929206166542E-5	3.8498232986888134E-5	5.913870299379598E-5
-9.895841595490788	8.989089973174861	7.166102952948245E-5	3.845514027734096E-5	5.912823227814904E-5
-10.041555812761365	9.508743711312437	7.235440887397989E-5	3.8916363184588914E-5	5.920443550292039E-5
-10.0930451283201	9.758641117940332	7.271196779117523E-5	3.9132541093511E-5	5.922491948132993E-5
-10.523255412447535	12.01533119139883	7.651488341863762E-5	4.084939319607684E-5	5.9394073790410374E-5
-9.437025703496063	8.180080636767848	7.065304225665361E-5	3.7671327524253716E-5	5.881627989088773E-5
-9.587384406844816	8.413430547215235	7.09415630179513E-5	3.7903347711811044E-5	5.8928484926115636E-5
-9.661805736692877	8.534238831487905	7.110022731207389E-5	3.802854439121698E-5	5.898078579989424E-5
-9.771253911512432	8.728030227058873	7.133814320444364E-5	3.8218623060019335E-5	5.905017573283654E-5
-9.266968553743181	20.368669914426608	1.569772427403859	-1.3111138789954915	0.20003912009552574
-9.20742666551085	20.320443273355068	1.5677725684610566	-1.3057451814654306	0.2086973969368493
-9.331656358380581	20.390105813505613	1.5690981906944328	-1.3126981714647448	0.1914822116321357
-9.797074207824757	20.487262654677203	1.5611400589759512	-1.3161828758030234	0.1290496875333017
-9.852945626294268	20.475386833679877	1.5582176432384847	-1.313497365276328	0.12179527289107481
-10.174926061897045	20.358005704205766	1.536735880964546	-1.2916137479964571	0.08188909766347509
-9.63492628198527	20.447865399706505	1.5636526415447565	-1.3144738356620165	0.15103950532992055
-8.511979787933821	19.63934754978057	1.5236451094736863	-1.2190259233384813	0.3136469164136065
-8.412203891350405	19.4367030452377	1.5061841882439313	-1.1914469879832312	0.3292536163882467
-8.861496508320027	20.0881956391881	1.5572751880612927	-1.2784383320735042	0.25933366140300174
-8.677814870382358	19.86003686712696	1.5417739187234298	-1.249399998536664	0.28702922040664713
-10.409357512926338	20.18096142143874	1.5139066261361758	-1.263660569823518	0.05407923664476619
-10.79710685594536	19.791961768687052	1.4711813478925893	-1.2063799017011874	0.010540969544945666
-10.785679793055646	19.803992338152558	1.4724038334389493	-1.2080750566451575	0.011762456211731318
-10.503409678691938	20.101603547076234	1.504728312789561	-1.2520351775289176	0.04353527899696172
-11.760956418321427	18.987861528055976	1.3956153400724194	-1.0833056015720763	-0.09577174659197964
-11.523235694283702	19.219241316736024	1.415088125375165	-1.116221936082188	-0.07253721394975236
-10.828460804935474	19.76565596978038	1.4686770605687258	-1.2024488125412207	0.007043081383279911
-11.15203284394894	19.485982039391637	1.4402401951196944	-1.159088445749275	-0.03009088814135616
-11.338762237521642	19.37033472884137	1.429268576468409	-1.1393597765965757	-0.052299228478206256
-8.160413380449972	19.034430336383014	1.467748751442807	-1.131175335267642	0.37225577092669715
-8.0712521510263	18.89928505826888	1.4561467094145806	-1.1115496144177257	0.38519442511263524
-7.818586642841267	18.37119969400198	1.3981434573326408	-1.0275948857896635	0.42734385600304425
-7.801553346127336	18.337769279015088	1.3944849372912353	-1.0222355326476036	0.4300016503450297
-7.798549641616148	18.329959307262747	1.393510280077579	-1.0209103933601726	0.43051355978570466
-7.7743272824557055	17.104951854205982	1.2169667105000863	-0.8219134086975906	0.4378642076104077
-7.783741806986411	17.082410464980747	1.2135635771461406	-0.8187996574438332	0.43662960325212424
-7.764805280510347	17.71926770390472	1.309501344340498	-0.9219321602701029	0.43895858023638007
-7.765134015594184	17.702299241060896	1.3070688320749027	-0.9192718538435631	0.4388506151929849
-7.785173334564877	18.087991371679102	1.3601385110266162	-0.9816513232975553	0.43399268206183605
-12.207394115779582	17.651695249152727	1.2835181050184123	-0.9218153608846338	-0.12418075590377325
-12.334583649954002	18.01743438287169	1.3142353373791456	-0.957567703810221	-0.14084822912505607
-11.898441133341503	18.87073873241356	1.3846643547179247	-1.065130255599555	-0.10992581807366536
-11.97913973552026	18.76913114866832	1.3762645045241944	-1.0509471091199707	-0.11729115763630812
-12.20179125652366	18.480366296380733	1.351821950459923	-1.0116800915514093	-0.1356465554719314
-12.346236091480979	18.07372770119775	1.3193481406276792	-0.9634799496125597	-0.1428564187915558
-12.325910176357382	18.130813591682937	1.3243746927253828	-0.9705253463869462	-0.1417274874790545
-11.98711940596362	17.350214550324804	1.2536163285747022	-0.8919441542337508	-0.100677901029128
-12.003748444063904	17.37062698875574	1.255591365760369	-0.8939328637491764	-0.10230492165381665
-11.972536370029344	17.33827830647077	1.2522587755692216	-0.890743755133422	-0.09917145151799665
-8.121894220306949	16.547592387360503	1.1200408659772927	-0.7398260422266013	0.3913741456175284
-8.10563373419339	16.57251979077354	1.124713946957327	-0.7436548030516081	0.3934646385476568
-7.984939422131087	16.76625234830246	1.1582565704337506	-0.7722133148011545	0.40990671474496376
-8.228393449448319	16.494855391024913	1.1082055577308467	-0.7339658536654522	0.37632874423180057
-8.587857197385803	16.313739525462502	1.0682437599978971	-0.713727609173076	0.3252116255335664
-8.648307457720517	16.29639910076707	1.064567200489679	-0.7127019670491771	0.31775266446543815
-8.78995850036625	16.26628487690744	1.0603024791036493	-0.7133924506222671	0.2985585494352737
-11.704600070861353	17.072933459403412	1.2213014660355168	-0.8617718495734834	-0.07163867431015912
-10.554248746023152	16.279117077015805	1.0946697603350128	-0.7608502816410015	0.06115992835697091
-10.957521253644972	16.490186693601217	1.1324211720424588	-0.7901443645155455	0.011727698244842287
-11.418330839711729	16.816770790787647	1.1858886535862576	-0.8328759570659992	-0.038900539876354695
-11.33353091563429	16.74939463269658	1.1766338875561875	-0.8248202266714927	-0.03030980586273967
-11.282552150529034	16.71369893929399	1.1719299215936267	-0.8208677725850753	-0.024739864717312522
-10.494053521806357	16.247901452253174	1.0874281210923906	-0.7558512369999826	0.06885847999849132
-10.328899462146932	16.210273477704867	1.076229948608325	-0.7476369311714863	0.09045599664097181
-9.963639931852718	16.115765536031095	1.0492373456550979	-0.7272821310002807	0.1361030108250983
-9.716780988764722	16.1404887812949	1.0482418307697674	-0.7244715401204416	0.16892198077450887
-9.288329654651506	16.143910880354827	1.0377107257955809	-0.7107838245220839	0.22802440934852086
