# Supplementary material for: Thyroarytenoid muscle fiber orientation regulates the ability to modulate vocal fold vertical thickness
Source: PLoS One. 2025 Dec 4;20(12):e0337735. doi: 10.1371/journal.pone.0337735 (PMC12677544; doi:10.1371/journal.pone.0337735)
Supplement: S4 Data — (ZIP) [file pone.0337735.s004.zip › Female/contourA10TA14.csv]

% Model	Angle10.mph
% Version	COMSOL 6.1.0.357
% Date	Jan 7 2025, 14:16
% Dimension	2
% Nodes	677
% Expressions	3
% Description	Line
% cpl1x	cpl1y	Displacement magnitude	u	v
-13.17444290806587	39.94315674322471	1.0577749671853602	8.631486236979422E-4	-0.05471095665748955
-12.960222175535398	39.983361371660834	1.0575660390297963	8.646390509929245E-4	-0.054719500250629494
-12.557663550476963	39.9444194414246	1.057761451639344	8.631584751100181E-4	-0.05473400691835123
-12.295013434274637	39.91007450484781	1.0579351566574822	8.618507715560265E-4	-0.054743352217498806
-12.771199519904672	39.98225209153824	1.0575699567044867	8.645772998634523E-4	-0.054726549975207976
-12.196854437814238	39.890291850976084	1.0580357141515582	8.611031435190209E-4	-0.05474675118995709
-11.83903471244294	39.73416827035278	1.0588321479536884	8.552950682729644E-4	-0.05475797233323968
-11.83454919196266	39.7319164431207	1.0588436567422599	8.552109396866933E-4	-0.054758109126413816
-13.378459401044738	39.840576676748505	1.0583031902097284	8.593462978706363E-4	-0.05470195844557907
-14.081829389211773	39.48701231125233	1.0601241286860175	8.4622473800341E-4	-0.05467093211283509
-14.091455366444958	39.478691732262995	1.0601669008344787	8.459152985400659E-4	-0.05467046120721592
-14.335684817196531	39.132669681909526	1.061944682073188	8.330521697947692E-4	-0.054656770628097144
-14.358308416646189	39.105402529003705	1.0620847795075246	8.320391382721949E-4	-0.054655564553070926
-14.06390329784523	39.49587429199164	1.0600784442352587	8.465547028881507E-4	-0.05467172089175401
-13.664929711835182	39.75087689897474	1.0587668970845514	8.560135243484482E-4	-0.05469004805022051
-14.400819272467285	39.0250993557956	1.0624970680937003	8.290615727909257E-4	-0.05465292509314777
-14.608096086093008	38.63165734087564	1.0645181227867881	8.144519281626267E-4	-0.05464003905018759
-14.69608875380951	38.17187164721082	1.0668770697811272	7.974262605657704E-4	-0.05463079666921635
-14.704809808779903	38.12900484288538	1.0670971224316115	7.958368902086151E-4	-0.05462991582636459
-11.830679456258773	39.72945101098895	1.058856255752382	8.55119377539434E-4	-0.05475821965389803
-11.301478305989114	39.38674536174639	1.0606091623363818	8.423520165163409E-4	-0.05477328621992011
-11.016175056807299	39.141220578803896	1.0618651306904092	8.332529918331796E-4	-0.05478055104771395
-10.844743907034458	38.971871494835426	1.0627323163180724	8.26954113112685E-4	-0.05478461860931271
-14.703115739357767	38.08762112267836	1.0673093542391132	7.943087792688727E-4	-0.05462944521194081
-14.665184357518843	37.55081609911142	1.0700641583650414	7.744249092537143E-4	-0.05462395757076456
-14.627641646759875	37.059364087139976	1.0725828309268233	7.563631406495724E-4	-0.05461903874385864
-14.612222601763179	36.97660737525933	1.073007392582428	7.533104074425889E-4	-0.05461855140539646
-10.248926757653695	38.341193504780605	1.0659614204314114	8.036031862992822E-4	-0.05479813454167306
-9.912331042181597	37.81459172579965	1.0686576948543458	7.841734246906432E-4	-0.05480344866083558
-9.809547057107494	37.62171625198788	1.0696460614809487	7.770553437155558E-4	-0.05480462537447702
-10.64673187070012	38.74258791214268	1.0639058071251852	8.184866491339536E-4	-0.054788827915699154
-9.48858618160289	36.69145765435641	1.0744140716392416	7.428117406561225E-4	-0.05480386915281245
-14.423810118021384	36.22227306587261	1.0768739679252752	7.256228061639619E-4	-0.054615882697263224
-14.414950734496156	36.19148920627415	1.0770317017307276	7.244990193233125E-4	-0.05461581694295179
-14.485830262125976	36.464347608918885	1.075632862211558	7.345160737704701E-4	-0.054616678368346015
-14.13670178009059	35.26832504596132	1.0817647959189445	6.907004234147675E-4	-0.054614319801374656
-9.140047996814005	35.00415384913914	1.083063653198915	6.81026592920697E-4	-0.054793835945478056
-9.086009328532562	34.53098312251316	1.0854907119252146	6.637320643502148E-4	-0.05478944381867245
-9.407476788029886	36.421191810066915	1.0757989252309463	7.329045655510744E-4	-0.05480317764410313
-9.246749552716217	35.593612830381815	1.080042717218838	7.025302157408206E-4	-0.054797906505424994
-8.989359107335446	33.59689600732507	1.0902785380700546	6.298514721680807E-4	-0.054780328935599615
-8.968500059088695	33.443411157370896	1.0910652315838194	6.243034895092453E-4	-0.05477901700946818
-8.996624010336891	33.65404884224206	1.0899853655684622	6.319328865039232E-4	-0.05478083196651214
-13.798911056412487	34.27253971408058	1.0868678666186213	6.544911414662206E-4	-0.05461404536350653
-13.70362268864402	34.01659054484035	1.0881791686008464	6.452454112613424E-4	-0.054614272430962875
-14.048491738764572	35.019096394043515	1.0830417619626924	6.816442674345786E-4	-0.05461439343045589
-13.417394405865101	33.23424233035681	1.0921880401551518	6.168880901193021E-4	-0.05461474165180622
-8.844720216802184	32.57044266052164	1.0955422141177005	5.927058838804888E-4	-0.05477175391376202
-8.570476294449893	30.72147489648428	1.1050237240590466	5.261913568290937E-4	-0.05475680515854098
-8.411226862297102	30.07820986660778	1.1083186737737096	5.031115271889446E-4	-0.054753875781286425
-8.772423178230015	32.003860930652095	1.0984459959180812	5.72340797531294E-4	-0.054766738492758774
-8.728005357889755	31.59612262639564	1.1005379765073757	5.57612905368778E-4	-0.05476286750194696
-8.700294971264373	31.40121367922034	1.1015367793126587	5.505916525902791E-4	-0.054761249710256255
-5.531557332942684	20.96953997644227	1.1550049565654987	1.852640655812476E-4	-0.05473112423995634
-5.427009525472386	21.242312243811483	1.153605984707637	1.9463541149751398E-4	-0.05473841706466749
-5.854899803418824	20.57130638309323	1.15704853817887	1.7154918035440465E-4	-0.0547145201554516
-6.0545991133395525	20.421724675892317	1.1578166784657755	1.6640144154487217E-4	-0.0547055462605373
-5.674484475926183	20.74823852684858	1.1561404704877485	1.7760349340264554E-4	-0.05472315688956793
-5.32694315001336	21.47324046054615	1.152421578829761	2.0267796972702325E-4	-0.054745010505923175
-5.315180164652691	21.80064614708065	1.1507425013251493	2.139558555980374E-4	-0.05474980831988104
-5.315239610958217	21.927734163633616	1.150091017414964	2.183813055078347E-4	-0.05475149682325099
-5.350668266482917	22.137495322296036	1.149015415107454	2.2566682769156895E-4	-0.05475305692705666
-5.433726218666795	22.603765940122834	1.146625767324926	2.4174525465917084E-4	-0.054756378252284126
-5.626963417233466	22.992394014638567	1.1446338572442876	2.551199318063369E-4	-0.05475480002830712
-6.296930791053468	20.265168855524802	1.1586205219120835	1.610873893205726E-4	-0.054695080320116454
-6.462948940896917	20.198777783557254	1.1589621480295844	1.5883991674035981E-4	-0.054688401281408304
-6.834263159081223	20.11098147703813	1.1594139168871687	1.5591622405987783E-4	-0.05467444551700491
-6.8788138499580604	20.10884160683754	1.1594252079902365	1.558540946432021E-4	-0.05467286765079585
-7.369605748299344	20.1229514076894	1.159355851860416	1.564673017679715E-4	-0.05465621389506706
-7.290450126656008	20.11461507432293	1.1593981886423057	1.561707528279945E-4	-0.054658792181015436
-7.0289051460111445	20.114888248714465	1.1593949261735124	1.5609674807252514E-4	-0.054667792675290906
-8.099104207876303	28.996942234883516	1.1138606659130925	4.6448823658632745E-4	-0.054750490550290895
-8.15070498126804	29.2035730808658	1.1128016989536396	4.7184170293476223E-4	-0.05475143818003478
-8.355808324767937	29.893747345738024	1.1092639726905464	4.965311323477754E-4	-0.05475338400429035
-7.921321428362544	28.24221711199594	1.1177296390985367	4.3760090903706655E-4	-0.05474657244825823
-5.731713957908964	23.187461122959608	1.1436351493867845	2.6178731734997733E-4	-0.054753764895422136
-13.008134256011195	32.00942388853293	1.0984639189922096	5.727108549615327E-4	-0.054614039405329745
-12.95068578427099	31.818116973537904	1.099444150499926	5.658768297640946E-4	-0.05461369546557113
-13.314648296010738	32.961635456846714	1.0935847991709562	6.07080173102236E-4	-0.054615019857170474
-12.699636292198232	30.808963560540487	1.1046147151358896	5.29668679844163E-4	-0.05461003335565005
-12.470607686155141	29.707619560891636	1.1102610121551433	4.902200716916465E-4	-0.05460433620336841
-12.698656054304104	30.80456735528284	1.104637235362054	5.295122866534019E-4	-0.05461001312024526
-12.344738030856188	29.237051454687176	1.1126713803339334	4.734600177102972E-4	-0.05460291937123849
-12.200354837177862	28.6009148893215	1.1159322122234634	4.5068927983771446E-4	-0.054600038429764984
-6.292183606549941	24.100693713257964	1.1389546954220535	2.92968508095162E-4	-0.05474667528968808
-6.2425339509726525	24.018118545555755	1.1393776805180817	2.901380562527503E-4	-0.05474728856839616
-6.30204314497932	24.12141143941276	1.1388484594174428	2.936900784230373E-4	-0.054746610178198624
-6.719214934672854	24.976328726734828	1.1344689953960798	3.230446849307315E-4	-0.05474386685176821
-6.946082505233461	25.451726261391883	1.1320315916477461	3.39629543343238E-4	-0.05474241667363415
-5.822524408446318	23.31757127054052	1.1429679812348987	2.6616231490868714E-4	-0.054752402106091974
-7.831310428230173	20.27209620881387	1.1585945030983607	1.6170165334520863E-4	-0.054642362280818826
-8.016126539335897	20.33597009423546	1.158268809273393	1.6391589182586497E-4	-0.05463693462357798
-8.24563275354757	20.47485969782366	1.1575575248400152	1.6863983732939172E-4	-0.054630984254627715
-8.482902806015549	20.6064476841697	1.1568853886747688	1.7321201912251228E-4	-0.054624599659058
-7.226961380997089	26.041292685288354	1.12901279388572	3.6002227682966254E-4	-0.054740813478912215
-7.429909730247111	26.557221928939185	1.1263669172345492	3.7801650391613517E-4	-0.05474085032746627
-7.588591037603218	27.0808763927336	1.1236842045259234	3.9646655621828415E-4	-0.054742485174514625
-7.863453876347896	28.01287551057215	1.118905892803976	4.2948322458265573E-4	-0.054745505878692244
-7.77407433575083	27.709357526334035	1.120460375004152	4.187630737860413E-4	-0.05474448669483598
-11.095419583753593	24.002887368594862	1.1394924728688087	2.88973068730511E-4	-0.054580318077129694
-11.133073986582929	24.11042016799119	1.1389416488443405	2.926768648664795E-4	-0.05458040807140943
-11.150271886515071	24.17283860224189	1.1386216564703644	2.948371044002013E-4	-0.05458061464555213
-11.359915588747498	24.938145086996936	1.1347004493325883	3.2130532729518946E-4	-0.05458314415637473
-11.453664593764737	25.297012828280756	1.1328613371222611	3.3380890356295764E-4	-0.0545844850703448
-11.24027302449863	24.515080634230806	1.136868302939738	3.0662481803078365E-4	-0.05458187232134622
-11.322946017415118	24.800112745163535	1.1354075858805768	3.165274888489782E-4	-0.05458265636255549
-11.458727381180385	25.319434483475824	1.1327465170280038	3.3458703671319283E-4	-0.05458459649978459
-11.464537797183144	25.338970387555264	1.1326463702255842	3.35272995089824E-4	-0.05458464266245837
-11.569196871735537	25.76121890789718	1.1304838850051329	3.500463529292005E-4	-0.05458638381536024
-11.6633070777599	26.1720578259513	1.1283797308237589	3.645758817853546E-4	-0.05458830694735293
-11.833764430182397	26.83587126363891	1.124976014456911	3.879772172438291E-4	-0.05459072866724071
-11.862057598807612	26.963505046571935	1.1243224655440829	3.924698476450154E-4	-0.05459136025893014
-12.078087822074078	28.032468436132604	1.1188463733987049	4.305374959866163E-4	-0.054597196172895275
-11.88110893277426	27.05481684639802	1.1238544160560116	3.956863599630882E-4	-0.05459183424774551
-10.941911285330256	23.580623184081325	1.141656714658366	2.7447936715429156E-4	-0.05458013755990481
-10.839436808390818	23.313060208466673	1.1430268518045645	2.6537409171773364E-4	-0.054580174589690375
-10.739067093635805	23.061302474143833	1.144317215090798	2.567463273482877E-4	-0.05458034285646286
-9.471816627044047	21.34230345888027	1.1531195348129795	1.9827061446313715E-4	-0.054600800150238715
-9.951571716408075	21.806360992359135	1.1507457194047166	2.1414552435507117E-4	-0.05459062767732459
-10.43754130166285	22.487163924914277	1.147257233306823	2.3720510280474585E-4	-0.054583114404172184
-10.367961436850804	22.34988690199558	1.1479605631725642	2.325583584057314E-4	-0.05458368816996362
-10.316760015579995	22.28288259867231	1.148303536399025	2.3030882096762966E-4	-0.05458452686637571
-9.288476953705402	21.156736757069627	1.1540697341995048	1.9204304209428284E-4	-0.054604518263560484
-8.920650274480796	20.917705687899243	1.1552918075815333	1.8387407068611651E-4	-0.05461381506138536
-8.51657021391493	16.03357904344795	8.899998888042108E-5	4.379722001589039E-5	5.8081839661080034E-5
-8.266698499593367	16.013390172186597	8.918961969410264E-5	4.380178889181286E-5	5.78831877833796E-5
-8.0562389112096	15.989342639268678	8.933178723114643E-5	4.3803381649985284E-5	5.77224306493794E-5
-7.686675290317421	15.957030610636405	8.960630374013207E-5	4.381530297813393E-5	5.741978756752641E-5
-8.746279057818878	15.988281981459258	8.862951705901342E-5	4.374492789352649E-5	5.825947934790253E-5
-8.970450287689857	15.938254553097185	8.825947868953927E-5	4.369022280199351E-5	5.842783086039501E-5
-9.186062455068521	15.786547473493387	8.758590823519156E-5	4.355772679757884E-5	5.858964394603014E-5
-9.971193094306008	14.974754846084949	8.443504500602895E-5	4.2922531057574374E-5	5.910131653103244E-5
-9.923312943252988	15.039290823300568	8.466910414957229E-5	4.2972294670157505E-5	5.9071184045575774E-5
-9.772769833038687	15.227535971668214	8.53581173273725E-5	4.3112578908724E-5	5.897551121773725E-5
-10.151226889300128	14.742570887399712	8.361528069794784E-5	4.276227843736349E-5	5.920711440307732E-5
-10.263669191686583	14.533945460902896	8.293058791386997E-5	4.261355357601495E-5	5.927563514572919E-5
-10.338792965066176	14.402943851689207	8.251012650146796E-5	4.2532857405883324E-5	5.931634176966013E-5
-10.39951398580999	14.232596487589566	8.200272795184157E-5	4.241441509023007E-5	5.935865504157923E-5
-9.651563148185085	15.369018904321013	8.588883382172876E-5	4.321884615220144E-5	5.890292710066009E-5
-9.610243214520445	15.408630480720372	8.60425495860904E-5	4.3248355214729284E-5	5.8877313167731824E-5
-9.355948527585717	15.657450364369083	8.704057150513646E-5	4.345155926863045E-5	5.870759152006273E-5
-7.582691981937091	15.933264407606897	8.96405522984527E-5	4.38091287334541E-5	5.733665367176416E-5
-7.112624841227181	15.62099342018226	8.915013031928425E-5	4.3611463637649336E-5	5.694134669101578E-5
-6.881867897293005	15.366468772252109	8.859308711469805E-5	4.343064410364434E-5	5.673976701132041E-5
-7.211113655713502	15.719878283891182	8.935531578477908E-5	4.367866492355441E-5	5.7022160819303685E-5
-6.717869382857944	15.056237286327317	8.779406038375261E-5	4.319339708588477E-5	5.65966584445277E-5
-6.607244504890614	14.853200340811474	8.731171405951653E-5	4.3057483700325065E-5	5.651386655657882E-5
-6.552226585395356	14.490750358383536	8.628040467344672E-5	4.277355743336359E-5	5.647491383472152E-5
-6.493787224369594	14.259604808150158	8.569578761330728E-5	4.2619979585541826E-5	5.6439232565159994E-5
-6.43325049352262	13.662200987957576	8.403306108682057E-5	4.2164972004404074E-5	5.639707617768186E-5
-6.41499752094985	13.47437536220453	8.356328751186477E-5	4.204970151366565E-5	5.639457753895924E-5
-6.387853419579772	12.789972379643046	8.171876874703675E-5	4.1546270119036166E-5	5.6373203814778847E-5
-10.456554713262712	13.976570385418363	8.12828986680586E-5	4.2233475855901273E-5	5.940452509954008E-5
-10.460504525913167	13.743612050954287	8.067270020921136E-5	4.206115411952849E-5	5.941565886997347E-5
-10.43567643329602	14.11277918523502	8.165703790280815E-5	4.233665934552223E-5	5.938036340165602E-5
-6.386459979093452	12.69724417228317	8.149642298565444E-5	4.149544437208915E-5	5.637452100238346E-5
-6.395644771263177	12.555427517851564	8.113200304639951E-5	4.14024768384036E-5	5.637634640708886E-5
-6.4372672447402195	12.008861096898956	7.970393976813522E-5	4.102378932288964E-5	5.63946827478686E-5
-6.497009900884745	11.667987645737622	7.876676647845437E-5	4.0740891403098836E-5	5.642684360821703E-5
-6.556920262455058	11.305444943796042	7.788512408195263E-5	4.052856626232665E-5	5.645419842427976E-5
-6.68146577838972	10.655308411578233	7.622473867926994E-5	4.002476053255873E-5	5.649896050489197E-5
-6.78393126347984	10.244290071559956	7.51738472350891E-5	3.9654534107398795E-5	5.654953704770435E-5
-6.6290935651159755	10.949007459555244	7.697721558502175E-5	4.025400037560442E-5	5.6477572426573856E-5
-6.8473974745647155	10.057920097476195	7.472861902130381E-5	3.951529321372318E-5	5.659083530680526E-5
-7.405046930016831	8.429051296024019	7.120589319680167E-5	3.8078335512592213E-5	5.6937385706438245E-5
-7.412200733634791	8.399984117014895	7.114789830424677E-5	3.805046210750464E-5	5.693995336426025E-5
-7.421796519639031	8.373596652831079	7.109530847402227E-5	3.8020854521686665E-5	5.694535995006687E-5
-7.6245049310669515	7.798152050005788	7.002953066139649E-5	3.741767669743402E-5	5.705127627302045E-5
-7.5805121822930595	7.910293384750007	7.022804372662863E-5	3.753143283276978E-5	5.702806675915136E-5
-7.501908913596166	8.09279067771438	7.056648044162755E-5	3.7739317084872694E-5	5.6978609769918744E-5
-7.739502332512991	7.591719065788961	6.967731088507824E-5	3.7177730904019E-5	5.7136756080009205E-5
-7.8847997351133605	7.451595991242256	6.946973339702736E-5	3.700579171592076E-5	5.727528344476057E-5
-7.676407910866667	7.714521694434641	6.988940068822553E-5	3.732201225397513E-5	5.7090785308755725E-5
-7.092653583308931	9.299169047122376	7.301401037234903E-5	3.889103353379393E-5	5.673649886153377E-5
-7.157733819727116	9.09628579445178	7.255674284990307E-5	3.8701937046058505E-5	5.677747574877138E-5
-6.993538578025168	9.575462324912435	7.361306305376542E-5	3.911974601450167E-5	5.667604459907278E-5
-6.895778115357702	9.900410308161158	7.43780267707969E-5	3.94022481588012E-5	5.661761544127797E-5
-7.2933482934575915	8.75037620896634	7.183963418793856E-5	3.838566117723391E-5	5.687212211513595E-5
-7.234420758594862	8.926496665648376	7.219183515821952E-5	3.8527831659184274E-5	5.683894903497146E-5
-8.225885333227685	7.342901902359795	6.940917247797273E-5	3.6872680090667236E-5	5.765926824666899E-5
-8.236373854049724	7.343009111565974	6.941374313649729E-5	3.687256718969351E-5	5.7672309304565616E-5
-8.530594539609023	7.303148880677009	6.945741006746886E-5	3.6820465015875256E-5	5.8000099175946956E-5
-8.165547009442813	7.3578145528349275	6.941210527729631E-5	3.68918742733486E-5	5.758976021897941E-5
-8.564700511421668	7.306150044294393	6.947902354525866E-5	3.6827732793874746E-5	5.804191266329867E-5
-8.611923429585666	7.329416666724217	6.952745294131336E-5	3.685333815634061E-5	5.809801875613323E-5
-9.020216463603798	7.600166307473682	7.002118544618071E-5	3.71646966790897E-5	5.8560134295710886E-5
-9.03637818469662	7.618837639342621	7.005047077500928E-5	3.7186585880836426E-5	5.857721963391127E-5
-9.212996675330137	7.81749482447683	7.034162062403042E-5	3.7408090645450223E-5	5.8750615219426874E-5
-9.245829441114997	7.861879805782354	7.040566893163991E-5	3.745813033691272E-5	5.878160121060416E-5
-8.987356093103259	7.572791242919949	6.997288482795949E-5	3.713118145111126E-5	5.852290214457823E-5
-8.807668646708661	7.421252885339838	6.972469117162129E-5	3.69657732130524E-5	5.83243391372899E-5
-9.359903457853354	8.04158185649978	7.063905792069675E-5	3.764722724937813E-5	5.8876340921999056E-5
-7.915963885514201	7.416843590924212	6.94193930197772E-5	3.6969408895306704E-5	5.7301468618173236E-5
-13.446641917549464	29.504735031778765	0.9679908331796686	0.24390540630147195	0.5728819359076216
-13.31035736551715	29.490828283789533	0.9518558274235405	0.24474031560770393	0.572568028636639
-13.224838540734716	29.439520921664442	0.9479272859785998	0.24933204808806814	0.5735903878504265
-13.593416827826	29.521521045985132	0.9813687951533686	0.23797515908298877	0.5696667385912804
-13.745828677994982	29.49823664762073	1.0040131946715454	0.23728467703702372	0.5673914960787194
-13.86816784993091	29.46471861517236	1.0217211246795734	0.23628607580756972	0.5650679697350351
-14.30785626955209	29.31719643409113	1.113029851737784	0.24108792571508084	0.5598811054382283
-14.102683706210716	29.389371044146117	1.0690372127786025	0.2390878941002617	0.5620704978663442
-13.940146842573766	29.442045794208823	1.0359242210248996	0.23725973258038582	0.5649921210425012
-14.338532292243409	29.306464423392864	1.1199554370038878	0.2411820085144183	0.5594063384939109
-13.075731796836802	28.898237603063862	0.9516841357037475	0.30045494070145656	0.5524136940665819
-13.060688821011178	29.115099776574503	0.9471471253328051	0.2827135931642996	0.5642082340738706
-13.071149205421719	29.224779124557728	0.9456634841756834	0.2711368910121449	0.5699709315513783
-13.05126674147483	29.162238991325502	0.9479094732469336	0.2778484896469257	0.5690515689955927
-13.114049347313092	28.778003670178123	0.9596785613791099	0.3221558811904389	0.5417441316178379
-15.123531503383438	28.68380688659017	1.3504164562471468	0.2816305726307579	0.5313715244328882
-15.120365763830009	28.687201553165067	1.3492481648623444	0.28166569856123475	0.5314490066046444
-14.959007661603835	28.847954319669356	1.2958052415007644	0.2718443741135058	0.537127124805939
-14.755661264084218	29.046595901853035	1.2289176196864273	0.259415247384298	0.5443645949348864
-14.763862069959831	29.042141861783172	1.2310522185752057	0.259717358905341	0.5440135008990242
-15.126896078051582	28.680440857325806	1.3515907943191154	0.281642218673236	0.5311198943152965
-15.639683715519372	28.156523638835083	1.541487398617741	0.2830173871896785	0.5008835289785774
-15.565674756309049	28.23888409976909	1.513518717229259	0.2820189731100258	0.5077613808202586
-15.997556731796527	27.782681596354678	1.6730011755774115	0.2835501958967442	0.4704744942513538
-16.122982823557255	27.64891283072557	1.7185586282180885	0.2845390867955392	0.45642672781329474
-16.377973583126817	27.352884220687287	1.818645764370016	0.2861258302265661	0.43469687795806855
-16.69137525915565	27.055097404968777	1.9132225544025998	0.2907640297366448	0.4126344986106736
-16.77861127391209	26.957994646965222	1.942139138854839	0.2895765868622513	0.4081216256811298
-17.20671943406671	26.19057808793621	2.074487085158001	0.27234251769861073	0.3634285006967155
-17.104777983312246	26.44452275263879	2.0412848564633665	0.2795729247904149	0.37950048080498777
-16.922670118829657	26.77384140021178	1.9817506304103043	0.28750801106890456	0.3981060471748913
-17.315927891423346	25.89385803336739	2.1166909814964585	0.2615102004833507	0.35146906416278767
-17.403255457620034	25.546148258501276	2.1538060535581818	0.2348915445487446	0.33366214240054437
-17.5135968372217	24.804997520793005	2.17264505254146	0.1193235799440499	0.27200496152370923
-17.442773825938687	25.33859959175219	2.1688962498030606	0.2119026676798337	0.31396953298198216
-17.518379135387697	24.742724395422073	2.1727044395619086	0.1089306676280937	0.26651899651231303
-17.516096412048203	24.720061446661866	2.171506815137991	0.10415326468987539	0.263562590432348
-17.49382834320001	24.170957898721312	2.1414091976900496	-0.015708758829624487	0.18778221977456194
-17.481101134226495	23.86698615058026	2.1035771429757926	-0.09553462471926294	0.14986672789805675
-17.455148361395818	23.618231829484092	2.0761881812938445	-0.15602217480449	0.11803495977190868
-17.434317416262346	23.408121803377647	2.0489823175706046	-0.215647905896964	0.09845707271093632
-17.285994979311177	22.83219362937821	1.9744475077098647	-0.3980297158235674	0.025206157493599536
-17.410338173911896	23.201330336846194	2.02605647097002	-0.27745862117705006	0.07947490635167867
-17.244148412785737	22.743402410773164	1.9597555762010648	-0.4287136525854306	0.007606226994611659
-17.072313355120208	22.40634900942296	1.8981951706482512	-0.5455959375152942	-0.06049739943765691
-16.836226964778668	22.047682619612473	1.8371739508718223	-0.6693244325764963	-0.15138921182474102
-17.064271717055455	22.394258350963856	1.8960068619078794	-0.5497732481709359	-0.06354998181589518
-17.07049245181003	22.403253155068775	1.8975674756259577	-0.5466575883851241	-0.06125824622820198
-16.748707828536062	21.91912429134831	1.8221525932809859	-0.7139375541437234	-0.18306760625173105
-16.5971663190245	21.70406269397529	1.7945132995630684	-0.7896719313978797	-0.24190459361479916
-16.328218483800708	21.417092727506656	1.7664664259241902	-0.8881765505885847	-0.3373760332022535
-16.05896695580733	21.10467189310427	1.735899220329452	-0.9886643903097447	-0.43193969814988264
-16.295575477332605	21.376948260999463	1.7626788903124615	-0.9015898077991626	-0.34894452181669655
-15.961037115993427	20.982143746956424	1.7330403410650592	-1.0282480577802617	-0.4637285316374465
-15.814984160525285	20.79542117944036	1.7242396508715951	-1.0895097340235147	-0.5083249087522282
-15.18371290180915	20.095756208211508	1.7570053249451467	-1.2900327509313196	-0.6972079194009326
-15.285754203947246	20.196281188654876	1.7515677345796252	-1.2677592732844598	-0.667468136521399
-15.656762506375058	20.61915585331431	1.7293851435337344	-1.1463154037889556	-0.5576762792377921
-15.515656623503844	20.440398868950126	1.7363786695666776	-1.1991963515959438	-0.6044709603856696
-13.723403852296435	19.9881033898131	1.8032885488781516	-1.47519457327668	-0.9245619460293741
-13.717709947094287	19.98005958982628	1.8010856899898862	-1.4736215704919644	-0.9224217600777685
-16.31593286360919	21.399795801508002	1.7646535258881952	-0.8940990692735603	-0.3418122949885496
-13.704950858583006	19.962723466847915	1.7975262337319136	-1.4711702972959984	-0.9189235064532373
-13.570465095922138	19.788903358176544	1.7626337731155992	-1.4480755369290004	-0.8843713780226041
-13.507249869801308	19.71676950203144	1.7406717482699778	-1.4358841071851063	-0.859396104693116
-13.413701907158543	19.59158353575588	1.730577735194016	-1.4370928677254282	-0.8381957344974897
-15.03443229828415	19.918266439349402	1.7716677049722152	-1.320575461278846	-0.7374082479912307
-14.614077207637672	19.48872264152636	1.7928902413971217	-1.3759891444015289	-0.8286737479590641
-14.606855547730422	19.481464964766108	1.7934942180795153	-1.3770149607914781	-0.8303454020708412
-14.900608337102863	19.76504075339952	1.7846185286604208	-1.350732965126588	-0.7729475402259534
-13.280936375494015	19.403768515100243	1.7092515605209315	-1.4299696847320522	-0.8080215334637174
-13.216103036711377	19.29696401557235	1.6988403023444003	-1.4233743246287194	-0.7937081298849529
-13.087362512424903	19.056838419040982	1.6663971738335162	-1.4028533698830015	-0.7637837928932812
-13.060659583782007	18.99525654666471	1.6573871298140685	-1.396473034502321	-0.7567360437412084
-14.603189939641114	19.477474020545454	1.7936049294956817	-1.3771953234461238	-0.831104564993791
-14.589702477346874	19.462524886199407	1.792587880219575	-1.3765125651976895	-0.832552378586065
-14.39644015113063	19.23195161626903	1.7754883556991714	-1.3636735373393065	-0.8520326924224221
-14.09884725034945	18.822702605238405	1.7239910649904568	-1.3297050890604962	-0.8503084741802619
-14.13137539791961	18.875985595042422	1.7315787076179467	-1.3354921922257907	-0.8516828710219747
-14.34203709633043	19.16837178136262	1.7666633436288	-1.360014008028679	-0.8522874492047011
-14.041848236766368	18.737891023666094	1.7094028400021593	-1.3176832658437823	-0.8458255718418731
-13.875545407469001	18.447197888034275	1.663057989624702	-1.2758665446900639	-0.8325805341093782
-13.661967339301752	18.11681828924012	1.594696982759155	-1.2154646889540093	-0.807099200066088
-13.047126507172802	18.960140681902818	1.6515397741424194	-1.3917345971551858	-0.7531612968095763
-12.945803959879562	18.513682565110283	1.5799965117032082	-1.326775711830182	-0.7089652836344643
-12.812624226982841	18.18858470018433	1.506379564161862	-1.265351344230687	-0.6655150492464138
-12.781174451604585	18.063530917063428	1.4798925507222784	-1.2405415667199307	-0.6517694508233544
-13.634991871570147	18.07093802144159	1.5856412338500017	-1.2068187818310077	-0.8039271902571835
-13.330209056462598	17.575650388113353	1.454250623196006	-1.0917632227191052	-0.7479013987434748
-13.225340083208286	17.42767523420172	1.4049537671801924	-1.0514758517117269	-0.7242693010598678
-12.979879279380384	17.09651790798034	1.2891924140219402	-0.960852244859902	-0.6667919887313458
-13.61426764109302	18.036442081466518	1.577028509546599	-1.1987823837030416	-0.8006242981103052
-12.291434813098721	17.276373009499068	1.230734386260846	-1.0511402782456805	-0.5010255124869752
-12.098391923281483	16.99908162481341	1.1334778837705262	-0.9797088076770086	-0.4398241210249796
-12.725076640181813	17.945497977923644	1.4466120382021952	-1.2125800551844867	-0.634222534877445
-12.485042353245316	17.561701900479097	1.3303828775749467	-1.1243282014679483	-0.5644179214064655
-11.887348847397963	16.672782974089348	1.0090774257804154	-0.885518558081015	-0.36436755178205354
-11.768355882494667	16.49702330498735	0.9421122559637137	-0.8352851206951419	-0.32260302771293525
-11.522600926859113	16.107999534360886	0.7868519228050886	-0.7169738595374273	-0.22580583886848546
-11.434936766903489	15.970664054670568	0.7323058207471831	-0.6732494873043657	-0.19323020951649542
-12.862277488663846	16.89897354215124	1.2185340478904265	-0.9025543627333212	-0.6322805596828143
-12.734672760772554	16.6818355508951	1.1403978776279484	-0.839352298387658	-0.5938755572597914
-12.469677769829701	16.34878705764234	1.0004396683396521	-0.740174053842997	-0.5140749859783584
-12.461994141258929	16.33818244022225	0.9961989521780229	-0.7370705734553535	-0.5117940541295343
-12.226675185132692	15.990452186356109	0.8452646045746144	-0.6239935040226074	-0.43330281096163137
-12.080936226665209	15.718414317823207	0.7281543406510054	-0.5304471945235258	-0.3770430981620879
-12.450538527121873	16.322601777528064	0.9893485918889814	-0.7320959465240816	-0.5081253317190395
-12.008867070719528	15.592861756320444	0.6759160954691197	-0.4894040474606479	-0.3515440182503861
-11.19069808711283	15.520329227279333	0.5479340959263558	-0.5192123338376888	-0.0943049728099392
-11.146970368731676	15.42694878142596	0.5136661729633317	-0.4882083123430787	-0.0787308531048461
-10.937736437658009	14.895631401705439	0.31626943973685767	-0.3077034835962835	0.004310437719615607
-10.928776726330025	14.87156595288738	0.3079774279464433	-0.2995555580720224	0.006451473543382239
-11.83093936945443	15.245165931433922	0.5332383403463478	-0.3767375580941499	-0.28236922626189326
-11.703072752385609	14.917755171019206	0.403683492446055	-0.26439820652237783	-0.22871627746847645
-11.856362042427943	15.297942322795935	0.554417016320931	-0.39420725240412885	-0.29204332871189304
-11.67571108041057	14.849169520612739	0.3787480429261866	-0.24500629263798201	-0.2165398500452244
-11.558257545123485	14.564369869421775	0.2698362363921642	-0.16256963350401774	-0.15848165168472145
-11.45998891212474	14.297194509232412	0.18614289544060486	-0.0977880521620695	-0.11523323102465723
-11.428804950796245	14.229234004738167	0.16287820664327762	-0.08117642440082193	-0.10234300126022808
-10.920238380486014	14.843416980632442	0.2988228175210215	-0.2904895693584693	0.006772461059357903
-10.651789131467556	14.11260541515777	0.07679020624010563	-0.07090007181031296	0.024066043277064565
-10.750914862739174	14.362412427115729	0.14645779089048114	-0.14039545335546239	0.02169816927239453
-10.80786906262887	14.487828942471026	0.177295823799414	-0.17107486011690998	0.02301035760794646
-11.259378433955037	13.448584575004997	0.0314984992810463	-2.6281650885444765E-4	-0.02021399691304024
-11.327413474968726	13.824772876523934	0.07604727719904589	-0.01619193853563969	-0.052919795689796406
-11.405865306007007	14.137063757486185	0.13988429554914844	-0.06265585782090562	-0.09036026538330874
-11.25180092149329	13.41559256355217	0.026668214836477883	0.0018004846170369697	-0.01669849379394884
-10.558868481333105	13.91216422126957	0.03184991305481003	-0.02954920161890523	0.010415184504607607
-10.5926451501856	13.981669362566041	0.0482515753109552	-0.04432163074089774	0.016288828021621536
-11.247040779589305	13.379628786121849	0.024603078251217284	0.0014012142509306673	-0.015473648478571704
-11.165274600466724	12.988620798260765	0.013616749431081827	-0.0035987610830541944	-0.010223160643467281
-11.097330053323814	12.580936310314577	0.008299568053486174	-0.002021707399359	-0.00624159781083444
-11.096818195980095	12.561338905231516	0.007991684051503934	-0.0018783559960844347	-0.006030818206897443
-11.096050568027742	12.545804815190527	0.007879831435393562	-0.0018866625397924192	-0.005920844237716794
-11.086743495229108	12.082772309014002	0.004682402271842663	-0.001422650571046285	-0.003199347414695478
-11.056586496952555	11.873435756879385	0.003786265033121826	-0.0015394239684984508	-0.0028492397450333154
-10.88734935519765	10.821758127609627	6.904355498278296E-4	-3.475691285213164E-5	-5.907129109402149E-4
-10.914018229749441	10.916969792681556	8.474510744643835E-4	-8.428131932948826E-5	-7.414895817696737E-4
-10.992846698780873	11.239384173081298	0.0012123329076047385	-3.7783532351799243E-4	-0.0010669368836277
-11.015430104537916	11.368444482013418	0.0014436485663965812	-4.4662281534539074E-4	-0.0012530851941460995
-11.040793440304332	11.601305467410615	0.0021146219744056956	-9.802781289337508E-5	-0.0019395639927155645
-10.852792143901496	10.649475182364654	5.268403303720483E-4	-3.1263512093288674E-5	-4.5893681455870284E-4
-10.82268237901346	10.507062683946822	3.749358018951062E-4	-6.652130207135459E-6	-3.334746931604218E-4
-10.799649030697061	10.417097170439254	3.075908383659896E-4	5.885162740698318E-6	-2.777622034595393E-4
-10.737706088490452	10.19594415108152	2.102326817768717E-4	1.0516301164105489E-5	-1.9457462083512244E-4
-10.645532551324377	9.838584274836666	1.1449031934194854E-4	2.309012708072111E-5	-9.225224724041359E-5
-10.66294728996067	9.897493804937323	1.238735795177839E-4	1.985829101256272E-5	-1.0544364041264082E-4
-10.669096737425624	9.919157020329632	1.3097333453926046E-4	1.5042178254734123E-5	-1.124880662922694E-4
-9.701099101698333	7.952659472631748	6.732522174800906E-5	4.16517626726525E-5	5.244082435935871E-5
-9.807114167417021	8.0255306659574	6.604891881204479E-5	4.1117411811615766E-5	5.1210822573954446E-5
-9.580409858346846	7.886678629862842	6.886461129469422E-5	4.252107475827562E-5	5.377144542887068E-5
-9.515460207986955	7.83826116776429	7.026345981747193E-5	4.328526159351173E-5	5.496758037720219E-5
-9.39319704575132	7.976802644466628	7.066372863646387E-5	3.9473133333077414E-5	5.780969048269675E-5
-9.482695440722992	7.888526773755937	7.01623030762378E-5	4.241787995944732E-5	5.543864162277102E-5
-9.89150512481135	8.061589029817508	6.538939981880462E-5	4.189069399436409E-5	4.972526725361299E-5
-9.958128539012591	8.13643264909581	6.49884139924647E-5	4.22393516472122E-5	4.878285469122873E-5
-10.105799244152566	8.216749786030329	6.251801068242855E-5	4.296588493971443E-5	4.450306755691168E-5
-10.117739578629418	8.225459503853283	6.233394975999141E-5	4.300876046760567E-5	4.4193144919659845E-5
-10.321566484096682	8.759091610334712	5.3163386382507965E-5	3.929307366179807E-5	3.158988307881107E-5
-10.401050228883886	8.997560402359396	4.918183242533263E-5	3.871390085535783E-5	2.2788519693678106E-5
-10.48013283812264	9.273283943313945	5.135464791602468E-5	4.002871382796984E-5	1.2364458038030664E-6
-10.484221130661814	9.285169676528664	5.1406703569684225E-5	3.9973684420006867E-5	4.889100772057842E-7
-10.493978900489525	9.319953418773046	5.387865594093185E-5	4.019640059886451E-5	-3.4206560616880807E-6
-10.569396367691512	9.576372765498544	7.159274048943046E-5	3.52088857684928E-5	-3.269778973749629E-5
-10.30367410666004	8.700079882566374	5.3942599393858236E-5	3.9193093215361464E-5	3.375755703493555E-5
-10.291056105656166	8.659895023136702	5.4617579982531926E-5	3.944974852971065E-5	3.470469872826635E-5
-10.202055940923515	8.408063874401485	6.0098058580428614E-5	4.18112640598107E-5	4.1796657609623986E-5
-10.122586102166768	8.227987217596521	6.224118210943806E-5	4.300901027465373E-5	4.406085215623107E-5
-10.127084845203278	8.2340398900594	6.210480225783913E-5	4.293126661779218E-5	4.3929109309243534E-5
-13.612698575289047	28.6766368847917	1.1099066766053474	0.35220642270945524	0.5610222419966878
-13.402335055067073	28.717106774932446	1.0478973158186349	0.34187796864393916	0.5540740423494507
-13.274234325981926	28.745147147953077	1.0078282120518127	0.33332779754156067	0.549366615308547
-13.669436437446832	28.664996499633244	1.1278362932610244	0.3547690932679429	0.5632469542532393
-14.469126524092431	28.333867953407097	1.3643445265530485	0.3564580797579832	0.5617155814348367
-14.111452795127125	28.532488744126113	1.2599355421243525	0.3629570467246986	0.5699818363642588
-14.081341116293641	28.548389048139924	1.2510736050500684	0.36337220868911785	0.5705674064561377
-14.084760055739775	28.547269492787446	1.252121018067469	0.36341604400439054	0.5706048346989122
-14.490031474178451	28.31698023352918	1.3697937262925084	0.3553111192635106	0.5601934365196866
-14.531013247222706	28.282763089151217	1.3829072746895377	0.3544192420068463	0.5572871234435552
-14.875581071227531	27.98713035068691	1.4891540433646755	0.3410928601352259	0.5312880313455481
-15.10376264913171	27.76458604019757	1.5681405771642583	0.3342763739698312	0.5094314564914317
-15.216208734471483	27.625667800433135	1.6085813553181838	0.33039579451521944	0.4928772334663527
-15.4640149146962	27.35002543091522	1.7104134066115955	0.33642403339441224	0.46452196161875725
-15.565199936389575	27.229859535367186	1.7514161969725115	0.3365831254177659	0.4519849493566919
-15.60421881776453	27.1782256098158	1.7679959113217785	0.3362701548363123	0.4458381116030486
-15.80655797744552	26.83643413392781	1.8518979699573639	0.33360875926812555	0.39524212679246795
-15.99207110813279	26.526343516060507	1.9375233147862203	0.33755479853400305	0.35719848854641145
-16.09495975331683	26.30491443523337	1.986728605272599	0.33701964478634017	0.3272952702924401
-16.31639914487979	25.789828530329583	2.0845408263099783	0.32758776608252893	0.2592396949359962
-16.684891252858424	24.76496571105323	2.1765396620609874	0.21032637601899826	0.11908678342195246
-16.57558613452562	25.116826670150708	2.156702078603516	0.2588098422480237	0.16928834506682036
-16.52253906697489	25.264930127987643	2.144421880399983	0.27723767970043417	0.18923499287609657
-16.342075646771107	25.734031923727596	2.0946029018722183	0.3255365015061062	0.25218640548611326
-16.331976873830065	25.751084951112826	2.091082188114515	0.3265206534877086	0.2540797319669912
-16.69637548738504	24.522337265981495	2.156907229660871	0.15029049588872104	0.08083127296751492
-16.72618837260787	24.24278726377767	2.143237131565046	0.07879758702015452	0.0415948514004438
-16.74244772644929	23.899594069048348	2.1152450129773195	-0.024351754446977365	-0.010425502645682561
-16.74256716838122	23.684435430470366	2.0937903066172	-0.09478750508304068	-0.043860875904990236
-16.711595039577205	23.33186611068901	2.04392594583684	-0.20858447953169382	-0.10205309243006827
-16.670856721684423	23.17404679271966	2.016263857137058	-0.2649061881496512	-0.1317506665748646
-16.51347070412792	22.829265188016677	1.9396517889038525	-0.3932744192976233	-0.21355959328350005
-16.3773710600923	22.58365799224284	1.8913099160270164	-0.48420078706634195	-0.2751442173995566
-15.469735792404899	21.47082843357408	1.7106295157427402	-0.9033119634637059	-0.5816477604077889
-15.485365793970075	21.488391600999595	1.71118259130032	-0.8970724066368725	-0.5772653786736297
-15.492669363329767	21.497438421935403	1.7117782764903464	-0.8940157308615126	-0.5750194592085377
-15.551006498113821	21.558894884547414	1.720386705039005	-0.8700538665047233	-0.5575316979055325
-15.94804051883031	21.99910977706999	1.7809285897550973	-0.7018876197685561	-0.4349910687641976
-16.254996656057724	22.415059477219437	1.8510213884723639	-0.5501900527814885	-0.3220005574220636
-15.897398578446175	21.93181850193765	1.7697204488881662	-0.7269980055084455	-0.4531905234277055
-14.191985507516884	20.35426755160977	1.7422006150959608	-1.3434284871864743	-0.8640403966190008
-14.210584309288377	20.36831201398125	1.7405508207789242	-1.338145406856365	-0.8609847645442719
-14.455877658872428	20.547878931346474	1.7175530247728803	-1.264530270308601	-0.8198953548557011
-14.708963187931221	20.743894823417435	1.7012602446056535	-1.1827849167617497	-0.7726514312718505
-14.71112318274063	20.745735544502732	1.7010862002149574	-1.1820641909187863	-0.7722410025857913
-15.121629647115775	21.09564354495486	1.6936849822921356	-1.041729966422531	-0.6777465941058818
-14.714746931186816	20.748624004897486	1.7010628691177685	-1.1808672758794059	-0.771438076735654
-13.964995711614057	20.17780883346663	1.7738711307107298	-1.4086145625169308	-0.8996236656431239
-13.951815003513792	20.16879376954789	1.7752783679667559	-1.4121117213642747	-0.901262185264413
-12.954626106718369	28.737256467746782	0.8833121398709582	0.2996101523586699	0.5105469429349647
-12.857143918412952	28.708675975705134	0.8369072989763379	0.2843343384997555	0.491475290109256
-12.63953275323979	28.54571449373748	0.7043321874380031	0.2310350095177496	0.43284812082757707
-12.63261423181542	28.54057370798251	0.7001277859533055	0.22932095168695982	0.43097867072364243
-12.629360746829247	28.534100688250373	0.6970544295717095	0.2275645392309134	0.4293305905563013
-12.418224162401433	28.09162993778905	0.4934675721391315	0.10874548871378006	0.3170753401656194
-12.315772059625933	27.698378926161215	0.3559485613294249	0.0071166382989364535	0.23037196165293983
-12.295324233598635	27.624182860898877	0.32986576501481446	-0.012070564675949427	0.2139811212214675
-12.282307251746543	27.579945029645117	0.3187898451882656	-0.023538937829338163	0.2035248383782616
-10.202631737873418	21.267674119230634	2.6474567061631094	-1.9109516378095144	-0.9867868441286196
-10.243693212242764	21.117067918500105	2.6493807742115454	-1.9256425906186203	-1.0064725840092568
-10.307342670339624	20.858228531757078	2.656221124544622	-1.9530251086483912	-1.0482322202516154
-10.356129224115895	20.791021694474292	2.6468253137716067	-1.9571295563933395	-1.0587133872060925
-10.30132753798347	20.866563466752964	2.6574988074644876	-1.9526856268407904	-1.0471149546209715
-11.88274998348622	25.960394409159818	0.4961597628968206	-0.4497559287885794	-0.16440928839085306
-11.668048200368801	25.141182152679864	0.7895506897010857	-0.6577718970614388	-0.35188330865179357
-11.981603431916625	26.466847343686993	0.3264694044734478	-0.3205195021638044	-0.05421909240722083
-12.1265449837182	27.054283994523367	0.21955393003011558	-0.16748348002022964	0.08178425841739052
-12.004421420257156	26.546971915490893	0.30902127563311615	-0.29863265387256566	-0.035451085326673834
-10.468178774155028	20.639341880943956	2.621374582515992	-1.963282125665835	-1.0826338604067278
-10.304638503044853	21.803293229788284	2.5110653039160464	-1.8122326243523683	-0.9187606507849839
-10.267541047326937	21.65042850191439	2.5628742415886725	-1.8479030659716562	-0.9369744325986953
-10.395320984345801	21.918035081050647	2.442061551519983	-1.7754948982298517	-0.8996428900973292
-10.47502592047812	22.05734106139689	2.365203213733392	-1.7307288347623175	-0.8810182220348053
-10.206381097677577	21.385596889124002	2.6320346980657026	-1.8940432962936498	-0.9709344377321367
-10.221651321505957	21.445997647236332	2.6157717514344285	-1.884147465882618	-0.9617558872351927
-10.490751245394282	20.603592573600093	2.6195454862532817	-1.967149426724669	-1.0893138772777293
-10.676117456238984	20.39236877638473	2.5714638534167236	-1.9651267139252402	-1.121117881107832
-10.862832821198992	20.172659802202038	2.546125546861702	-1.9791861024134096	-1.151914272298451
-10.881649328072468	20.15340172716533	2.5414750243899222	-1.9781002813460264	-1.1547423026235126
-11.113402830365768	23.492907419863535	1.566162012588034	-1.1974857169288633	-0.6873308801841014
-10.870391181402738	22.895205762255728	1.8960465141243954	-1.4214311045541725	-0.7786764077769375
-10.621303073248832	22.348463459036125	2.2086791931513705	-1.6282971846418066	-0.8501571183591039
-10.713239391969845	22.528071225770486	2.1047841704614383	-1.562572966438894	-0.8275096845372847
-10.844786768336139	22.840316885932463	1.9280788299181588	-1.4434952070965688	-0.7855980080224839
-11.13944094806562	23.564994447843304	1.5283457775318916	-1.17083562663121	-0.676761645781626
-11.20138562399052	23.703581174064222	1.4516020163614631	-1.1170506477588884	-0.6504471846706991
-11.38770868509681	24.19537159429388	1.1968139078364985	-0.9370888300950706	-0.5603451031066907
-11.629669720620418	24.997400407593688	0.8458658668492502	-0.698354169941051	-0.383420668299064
-11.655844825787385	25.09979426497546	0.8041469659206767	-0.6689800808530317	-0.3615576590684888
-11.229044276659494	19.823740120580737	2.4690731563212074	-1.9565278026331683	-1.2021656445081979
-11.11903336571642	19.928407716064633	2.4924130046920263	-1.9637560599193424	-1.1867899433433244
-11.238255914622929	19.818017599027055	2.467366405101448	-1.955948776741732	-1.2028709001722815
-11.27373113209877	19.79969466584961	2.459506233188371	-1.9528623599352197	-1.2039989753444027
-11.704202484407077	19.570706637277283	2.361968679725048	-1.9143529879234167	-1.2232601647282726
-11.924410416622525	19.520870959241247	2.2977887499291727	-1.8773704767576742	-1.2137829006748158
-12.146713395330595	19.48811890152068	2.2359425891328577	-1.8404696599312331	-1.200508242593258
-13.716808717983312	19.98456831600856	1.804241342151759	-1.4765290732451595	-0.9264459043292809
-13.699633381787852	19.972973088206505	1.8079977364298165	-1.4808504103971958	-0.9311174518446587
-12.289122117745665	19.48948098767039	2.191038709764948	-1.8087150838737829	-1.1852509733025394
-12.610269693386867	19.525156006424986	2.0934560577182832	-1.742038814894229	-1.1460181666796874
-12.896122385697899	19.578447440350267	2.0090459533175347	-1.6771708243842953	-1.10597292547364
-12.515097441153577	19.487450784057632	2.1256316857194704	-1.7652109339231086	-1.1643758294934976
-13.536579205106833	19.870542369775738	1.8406616636933517	-1.519861133543748	-0.9750048027489617
-13.46519538142837	19.82916391656118	1.8590727676747159	-1.5383339396070772	-0.9954742926134919
-13.33710205478209	19.763694654848063	1.8896000739996417	-1.5694337384474153	-1.0248809028747667
-13.208698024723365	19.705864794957023	1.9216474232644227	-1.600450536600428	-1.0475430759093007
-13.12649483004026	19.66555204257168	1.939451999429403	-1.6181878901650646	-1.0627599327723767
-12.931185315336426	19.594366574089303	1.997972301523597	-1.6680004157170332	-1.0985768742200284
-4.73366453746668	21.27733752555802	1.0624865423733438	-0.15021133490906186	0.10276382466564156
-4.616137617197506	21.222124959057776	1.0569638006409776	-0.1525907439220791	0.09998534479311023
-4.564613201498627	21.13083733353918	1.0500034963987943	-0.1551286703172025	0.09857621320013137
-4.459207814328341	20.976920750912853	1.0384471998537936	-0.15903291946684234	0.09504128175264238
-4.3717263835343685	20.747828353941713	1.0232200228953416	-0.16520132279248861	0.09193005261489225
-5.161473697762925	20.81549159125971	1.0215779398007803	-0.15716897109910627	0.10059650438348325
-5.073951322793466	20.921211564449962	1.0314147405151313	-0.15562197152048607	0.1017148878529561
-4.82067883209547	21.117692108337895	1.0491137927989123	-0.15359962112098186	0.10234973030035668
-4.935758286792504	21.042893194355276	1.0432708527192875	-0.15419557371227727	0.1028197180605723
-5.190714031709742	20.763150524925152	1.0162267271622871	-0.15832855295995296	0.09992545144447093
-4.334675830804458	20.637109182818822	1.016444378597225	-0.16792768826826956	0.09074482116227248
-4.297602703723759	20.363085847552906	1.0002621479954548	-0.17482720853426853	0.08960327115489447
-4.296843216198107	20.193274965814624	0.9896886864483441	-0.178440884658913	0.0889993839222478
-4.3199742974144915	20.03163015581289	0.9801654503826027	-0.18163432891648484	0.08924679316723007
-5.411460238020682	20.431189194846432	0.9799505656845313	-0.16484384003446037	0.09430557100663672
-5.332162880293362	20.526863749341317	0.9918410552826439	-0.1626208428378538	0.09629457649755624
-5.549115600042219	20.2905602616082	0.9614020722079932	-0.1675520338842752	0.0899165357920806
-5.9142014219049575	20.099198820205157	0.9292275643403398	-0.17150076170269402	0.085029786406607
-6.1768312377237	19.97762492623312	0.9098350955722564	-0.1739473073970384	0.08322075720604637
-6.2548127568078975	19.933207642426368	0.9036603674728716	-0.17483172089961607	0.08281353026176026
-5.793974679646137	20.165456467072826	0.9398234582437601	-0.17028067933649843	0.08694281518179735
-6.296332579397803	19.90441385953041	0.9005490640904213	-0.1753863742568629	0.08277716746405955
-6.581566543861336	19.71553089526889	0.8793722832690147	-0.1795125037296605	0.08176994429712664
-6.865836498264918	19.506302352262118	0.8594956932850925	-0.18349928611748093	0.08149001703622792
-4.397468987809489	19.60797959070136	0.9525876987825711	-0.1928328561523336	0.08591771206468608
-4.399186129808391	19.590997556566418	0.9516193138634239	-0.1932741813710391	0.0858861743802203
-4.3936775942467925	19.43906947218001	0.9433137181554759	-0.19762659157878396	0.08490691221373241
-4.387202690166885	19.144286253843145	0.9270750031431535	-0.20600825737627404	0.08288904900491251
-6.894497251219089	19.484583483803235	0.8574079992486714	-0.1839569310596122	0.08128849668637173
-4.381345621380777	19.122257941120065	0.925955402092688	-0.20661111356242967	0.082666718381576
-6.925461083009736	19.4598782054163	0.8555838570988457	-0.18433092544058374	0.08129990610717473
-7.416290267685239	18.89946202643908	0.8239530234011458	-0.1924239328291057	0.08204645066469766
-7.363475977876794	18.991793896138372	0.828099008869722	-0.19106900580608305	0.08178621499657418
-7.1785182717331	19.213288774831042	0.8392469169638624	-0.1880670320773574	0.08167173844658931
-4.15205833085932	18.46634483007781	0.9013455531226504	-0.22178964239803872	0.08065660260709438
-4.2171064234789615	18.664346336089654	0.9081014725949565	-0.2177365423970569	0.08100863200687869
-4.372026104299103	19.099275105178496	0.9250525121336806	-0.20719377142205886	0.08255831897937377
-4.048009488057326	18.195132871531335	0.8928066708148108	-0.22768780043316125	0.07977645619236418
-7.491387228043418	18.031259510970372	0.7927650189039654	-0.20545933992365933	0.08043604428855898
-7.514780309917374	18.314686341258152	0.8025235307929715	-0.20053865177107716	0.0811299755633716
-7.461413857161175	18.67996993733154	0.8159115232947296	-0.1954638903161805	0.08186137114162056
-7.514424638291443	18.439655812679497	0.80738673179294	-0.19867647492730392	0.08166349478853017
-4.006141008968368	17.881613027299927	0.8826785823896048	-0.23330681967387673	0.08058888004493428
-4.0947510933941444	17.070818009431875	0.8524142778213658	-0.24729364073685456	0.0849323874887564
-4.098336307406811	17.034762205630255	0.8511374093925739	-0.2479766297121408	0.085093699037061
-3.980894005775253	17.602407796043213	0.8736194234362351	-0.23889396196629106	0.08114395705749959
-7.492366000616787	17.59242100983253	0.7724608254633312	-0.21069312482553643	0.07823822231802238
-7.491056514593434	17.51652019285032	0.7695874725140516	-0.21181604853794944	0.07836373976584393
-7.356922602796503	17.059969131013926	0.751593144925393	-0.22009858144395747	0.07852962315634952
-7.3476880070411035	17.029672229095027	0.7504009682079965	-0.22065701132270993	0.0785244404454531
-4.25572274313915	16.317678753090377	0.8202234120388987	-0.2595651495314921	0.0879432890269097
-4.282120070781846	15.78662031049576	0.8010232437823345	-0.2698717985114747	0.08896699106865634
-4.2458127774434065	16.42959045964661	0.8248105793478409	-0.25790073935329577	0.08759089486773297
-4.131360294310118	16.910570026141535	0.8457660953392487	-0.2500245093963963	0.08579161254327712
-4.280097499402593	14.538047400568065	0.7579001010779818	-0.28784590899431317	0.0943561775263431
-4.322517032429351	14.340942723765027	0.7492576394145216	-0.2910716133817424	0.09515798814537343
-4.280253012631235	15.540897001787167	0.7923296892388252	-0.2729313126451251	0.09029864344301047
-4.235538762411485	15.028716405183332	0.7775977902104498	-0.2819034213141089	0.09144989098817678
-7.120732692353926	16.430849731388406	0.7243079387267073	-0.2344114806577226	0.07570089820400241
-7.346458713145687	17.02354813324256	0.7500547350492163	-0.2207433979461971	0.07845538014100398
-7.114755438282814	16.40554860010953	0.7226972638433509	-0.23462361920303518	0.07550151636223103
-6.911780360262982	15.83013201700975	0.6972921031723239	-0.24518140818377593	0.07547043087959893
-6.611588358506674	7.896149290016625	0.46951271633968295	-0.35801386535017976	0.1507773544199691
-6.815613754472951	7.898265934465046	0.45213833615027355	-0.3548713733734932	0.15444906492764343
-6.5156075490910155	7.913751607218404	0.47778842385616616	-0.3591291455035054	0.1492441776041608
-6.3278903466563765	8.00161022599411	0.49332455321113833	-0.36034474183973425	0.1454801557657806
-6.251414382863599	8.031307543414954	0.4997492794442485	-0.3609268343742351	0.143917550926715
-6.229877777245452	8.04374390758974	0.5013004255855535	-0.36093008125621556	0.1433009672579141
-4.365442378183148	13.975572541233788	0.7352280783107166	-0.29653710627259966	0.09649397155904085
-7.032334305329712	8.881459043501946	0.4137319448741311	-0.33323102219016265	0.1546529556224868
-7.010306534682713	8.958760339693399	0.41363666898096507	-0.33167320484197577	0.15374766159967773
-6.512646741864403	15.15182324934143	0.6745501314584299	-0.2607791617789137	0.08113233804938123
-6.605089143645865	15.309430919175515	0.6798300252810014	-0.25711551659406584	0.07994362530533908
-6.5041925862060035	15.13029977827332	0.6737584211390213	-0.26141393841072597	0.08116670921832916
-6.3424677378712815	14.438667640957025	0.6384285826205918	-0.27324701645103744	0.0836158442190422
-6.330374139751394	14.386550585762597	0.6357467530934507	-0.27412715210481414	0.08378461991931013
-6.878654940297363	15.7638677268587	0.6942589860639434	-0.24627444542875565	0.07580674194746401
-4.434271541032567	13.14264584731255	0.7006704646869377	-0.3044032788347183	0.09861820924169931
-4.414942671727757	13.516124024822233	0.7157476611211762	-0.30096848692745276	0.0975914918706706
-4.493924253759212	12.772399592207567	0.6862936756813516	-0.30996245113686605	0.09980182201736525
-7.101740047231086	8.65826653927014	0.41321645577465577	-0.33626116445745846	0.15670317526551933
-7.168342651116608	8.460762600190172	0.41296966250449285	-0.339470320657114	0.15872686156205654
-7.193887940106324	8.330591941608663	0.4139601946751495	-0.3414260020925009	0.15938775125944638
-7.102349334593408	8.083611128327435	0.42598892977694963	-0.34760706652207496	0.15858323370863417
-7.112470534688779	8.092652751636818	0.42501099852003116	-0.3472644997961517	0.15873264966851378
-7.119928957854249	8.108787145355782	0.42410265567395916	-0.34682272519341517	0.15883202736464533
-5.957932814466803	8.326382853180453	0.5206333052345247	-0.359015992272021	0.13680640812554626
-5.9860617304856625	8.295236487394085	0.5189572464675284	-0.359472929669237	0.13762882163088566
-5.782295033744326	8.636244481833662	0.531355652102059	-0.3551118652134446	0.1328611911893561
-5.772698168952418	8.648486873268634	0.5318968671601688	-0.35487801307063394	0.13257290480511086
-5.738932396154502	8.70717613051857	0.5342500243282025	-0.35415781772451793	0.13182131377623912
-6.940649812921064	9.174166928456163	0.4148951804560146	-0.3279812437080485	0.150858883468035
-4.5812454281489545	12.317894073995918	0.6660069985047644	-0.3126299671550251	0.10214220979949223
-4.808522336311219	11.478314115589296	0.6257128254689088	-0.320374261767667	0.10680852508152293
-4.652849854746273	12.005391019526362	0.6546355344090016	-0.3179977952287879	0.10462836560063679
-5.061293351900035	10.722393859678515	0.5940177540504555	-0.32895297590849437	0.11474577321788228
-6.863609387871793	9.401426206351928	0.4163584361897346	-0.32420617279024394	0.1475985809314331
-6.819621065935525	9.518851746648703	0.4182218703605529	-0.3229694587471145	0.14600989262448183
-6.732853489066005	9.812962932337197	0.420622198301228	-0.3179188728243786	0.14010307803222394
-6.221255888251553	12.966412945543405	0.5485438704884538	-0.2916238371760623	0.08699577375532118
-6.262079343029065	13.66062747538938	0.5912858984378693	-0.28464810152970305	0.0845618982677982
-6.263391932825344	13.675039285369484	0.5923891046721547	-0.2846658913809443	0.0845028807300068
-6.329917361911087	14.384771810573818	0.6356377876514409	-0.2741389087926797	0.08379181812933041
-6.380243096902497	11.364251103642124	0.46085721744407115	-0.30315978276666883	0.11182819626576695
-6.357607770702911	11.487039688527688	0.4650454072893713	-0.3011507158838376	0.10977149860784083
-6.222435682564707	12.217561632089193	0.506170050610619	-0.2968726939433686	0.09741677874197938
-6.22315469339023	12.669251370607224	0.5313647550573246	-0.29361155659734384	0.09129519123677571
-6.23437808659952	12.145587759282426	0.5027334825073245	-0.2981823250247382	0.09855591304067628
-6.457481241124758	10.96749769794242	0.4488952277232612	-0.3076771347179177	0.11946112294445357
-6.219415409317302	12.931960976294627	0.5460364370800986	-0.29156164578568183	0.0874059151814875
-5.300213015882377	9.906364735437664	0.5652544612481464	-0.33680307834129664	0.11999854214128043
-5.420490387285663	9.41476369021898	0.5556221685766785	-0.3442502044735958	0.12313724027323855
-5.260725656804659	10.041685575299425	0.5689484627529743	-0.33553254306868097	0.11892842724244887
-5.093231866962367	10.61944688455408	0.5889153226522845	-0.3292358915844858	0.115137347015802
-5.565394037279747	9.018803980210201	0.5461422428521997	-0.35032487016553887	0.1274277230251038
-5.5458129890253085	9.074872917332542	0.5478548763305982	-0.3499401916629805	0.127046234037805
-6.507679907571038	10.704717704496328	0.4399370910978076	-0.30983477586422176	0.12420686481584306
-6.538142435266113	10.584945288033484	0.43649511972754756	-0.3104598284447538	0.12612513028243436
-6.674120860000167	10.043425300441548	0.4233554421398349	-0.31588724442548055	0.13514312371332587
-5.079145325698371	10.671237532556626	0.5910273205263077	-0.3290272727192567	0.11492931750945007
-10.461656850447097	13.708406176281539	8.057917379798787E-5	4.2037395185788096E-5	5.94158977528552E-5
-10.481987687657293	13.648673103119863	8.041487954280426E-5	4.20033606852899E-5	5.942844837570012E-5
-10.596586459128053	13.013581074589192	7.880449404345309E-5	4.163027131919476E-5	5.95079799770391E-5
-10.588350281531117	13.144057512369184	7.912090433695865E-5	4.17139833680612E-5	5.949971603778998E-5
-10.567612116330908	13.380893343134794	7.969348262041296E-5	4.18579847102091E-5	5.948502651284978E-5
-10.586300339683474	12.86405514315924	7.846655403565055E-5	4.152174691173944E-5	5.9506853008550976E-5
-10.570420696995217	12.529496354887202	7.772654376089396E-5	4.1303551627556575E-5	5.950728944534665E-5
-10.53216555932015	12.1496552982845	7.693603625180606E-5	4.102669904354091E-5	5.950491381742859E-5
-10.380385604053068	10.824139514628257	7.448164785736813E-5	4.0076911919500904E-5	5.94758431509217E-5
-10.435456498885996	11.003326254847991	7.478677042644132E-5	4.0228553870212174E-5	5.9504637952552254E-5
-10.456403679159035	11.430738695704099	7.555121918105603E-5	4.051891985204023E-5	5.949973848922194E-5
-10.463247672194688	11.521399916806832	7.572442718601868E-5	4.0589544431584315E-5	5.9499641093610924E-5
-10.491965031962753	11.798596889963134	7.625604312354137E-5	4.078271756285622E-5	5.949994757281234E-5
-10.523313839585922	12.061930103058792	7.675707174620648E-5	4.096704321210503E-5	5.9503526691635424E-5
-10.132546303009402	9.916704642956699	7.308856141962589E-5	3.936235283126087E-5	5.93568847070054E-5
-10.179935233113294	10.11227423234433	7.337879029497288E-5	3.952453158961613E-5	5.937493483181632E-5
-10.271061399325458	10.365759310336202	7.374535024612332E-5	3.972360309796878E-5	5.941980970457709E-5
-10.329993747661657	10.545358091937182	7.403039012422369E-5	3.987625468421283E-5	5.945052496876332E-5
-10.02186658977307	9.407090039284766	7.238297600092195E-5	3.89520474675187E-5	5.931139979195391E-5
-9.940452310214791	9.112997290359736	7.199084865163559E-5	3.868725811401586E-5	5.9270326603315105E-5
-9.913163845656664	9.031973680914923	7.188250256994546E-5	3.8614650519563706E-5	5.925473954754777E-5
-9.895841595490788	8.989089973174861	7.182449443492284E-5	3.8571863907266884E-5	5.92444251016019E-5
-10.041555812761365	9.508743711312437	7.25151926440351E-5	3.9028898682398246E-5	5.9319299678439784E-5
-10.0930451283201	9.758641117940332	7.287170179005366E-5	3.924303754782584E-5	5.933929664358786E-5
-10.523255412447535	12.01533119139883	7.666646921829155E-5	4.0939979620339135E-5	5.9504321994921874E-5
-9.437025703496063	8.180080636767848	7.082292703307249E-5	3.7794148631583174E-5	5.8936416006619716E-5
-9.587384406844816	8.413430547215235	7.110948792472867E-5	3.802444691459069E-5	5.9047413080466153E-5
-9.661805736692877	8.534238831487905	7.126719529299874E-5	3.8148802575987495E-5	5.909908980367052E-5
-9.771253911512432	8.728030227058873	7.150354175436695E-5	3.833744279779232E-5	5.916747796226109E-5
-9.266968553743181	20.368669914426608	1.5853553128374864	-1.3261633800646007	0.20038555985279802
-9.20742666551085	20.320443273355068	1.583321668889085	-1.3207526284175135	0.2091308273339574
-9.331656358380581	20.390105813505613	1.5846866781909912	-1.3277558186795795	0.19174773498635872
-9.797074207824757	20.487262654677203	1.5767207505819316	-1.3312239300493307	0.12871697723583753
-9.852945626294268	20.475386833679877	1.5737746920368734	-1.3285077349537564	0.12139407048286731
-10.174926061897045	20.358005704205766	1.552108008814221	-1.3063905863093872	0.08112206143879203
-9.63492628198527	20.447865399706505	1.579233384090556	-1.3295170073101592	0.15091778607429318
-8.511979787933821	19.63934754978057	1.5385665049362187	-1.2333010982388264	0.3151740117458145
-8.412203891350405	19.4367030452377	1.5208894927694239	-1.2054775902819999	0.33095892730583415
-8.861496508320027	20.0881956391881	1.5726400992188583	-1.2932280477885287	0.2602794909575103
-8.677814870382358	19.86003686712696	1.5569293670580415	-1.2639424414311125	0.2882666913517601
-10.409357512926338	20.18096142143874	1.5290571428070574	-1.2781507610121243	0.05305601001711166
-10.79710685594536	19.791961768687052	1.4859046212073457	-1.220291489435363	0.009119362516835679
-10.785679793055646	19.803992338152558	1.4871393563198927	-1.2220036108290087	0.010351893712222213
-10.503409678691938	20.101603547076234	1.519791221892274	-1.2664097551849023	0.04241702763561768
-11.760956418321427	18.987861528055976	1.4095398956730922	-1.0958951694454109	-0.09820331305099204
-11.523235694283702	19.219241316736024	1.4292296644460498	-1.129166102602449	-0.07475692233927365
-10.828460804935474	19.76565596978038	1.4833750423710863	-1.2163193463836144	0.005588160866236091
-11.15203284394894	19.485982039391637	1.4546469399347146	-1.1725029708953896	-0.03189912530567754
-11.338762237521642	19.37033472884137	1.443560226098403	-1.1525532828150444	-0.05432776580052065
-8.160413380449972	19.034430336383014	1.4819729390282355	-1.144662735174134	0.37444325202124895
-8.0712521510263	18.89928505826888	1.4702203290878968	-1.124863195398121	0.3875233053946585
-7.818586642841267	18.37119969400198	1.411529087257419	-1.0401451948657592	0.4301568341872788
-7.801553346127336	18.337769279015088	1.407826440899756	-1.0347366929029664	0.43284519967191376
-7.798549641616148	18.329959307262747	1.4068402562241593	-1.0333988579584361	0.4333635035690157
-7.7743272824557055	17.104951854205982	1.2283368494377875	-0.8324683653267237	0.440923603259634
-7.783741806986411	17.082410464980747	1.224900536111377	-0.8293243739299019	0.4396802898571682
-7.764805280510347	17.71926770390472	1.3218968708832581	-0.9334528640576621	0.44198322216313324
-7.765134015594184	17.702299241060896	1.3194381831483617	-0.9307673018891806	0.4418756505118595
-7.785173334564877	18.087991371679102	1.3730975092977276	-0.9937559699243188	0.43691301765203416
-12.207394115779582	17.651695249152727	1.2961494429289664	-0.9327307822723748	-0.1267785999353357
-12.334583649954002	18.01743438287169	1.327218858476083	-0.9688256634183022	-0.1436353148002804
-11.898441133341503	18.87073873241356	1.3984667746370518	-1.0775195311208448	-0.11248686094764827
-11.97913973552026	18.76913114866832	1.3899701266320599	-1.0631823716792215	-0.11991862131879333
-12.20179125652366	18.480366296380733	1.3652470342812613	-1.0234989467116042	-0.13842346437989145
-12.346236091480979	18.07372770119775	1.3323904854899553	-0.9747967760046042	-0.14566775227069303
-12.325910176357382	18.130813591682937	1.3374759642127012	-0.981916522648936	-0.14453374814537104
-11.98711940596362	17.350214550324804	1.2659204350405628	-0.9025842190426528	-0.10303429658529127
-12.003748444063904	17.37062698875574	1.26791707202237	-0.9045909291541827	-0.10467772102013613
-11.972536370029344	17.33827830647077	1.2645486291733326	-0.9013735082122554	-0.1015132509144106
-8.121894220306949	16.547592387360503	1.1304746911670056	-0.7495612087714416	0.39406329177698207
-8.10563373419339	16.57251979077354	1.1351924915489298	-0.7534279138938936	0.3961710927592434
-7.984939422131087	16.76625234830246	1.1690597701065708	-0.7822724806936641	0.41274355214223013
-8.228393449448319	16.494855391024913	1.118539407459426	-0.7436244168274349	0.3788718378821555
-8.587857197385803	16.313739525462502	1.0782416191384336	-0.7231223646495312	0.327261956655058
-8.648307457720517	16.29639910076707	1.0745396509149245	-0.7220786870608409	0.31972908111639636
-8.78995850036625	16.26628487690744	1.070262432131796	-0.7227582984657002	0.3003361887855328
-11.704600070861353	17.072933459403412	1.2332623269107756	-0.8721325458781546	-0.07370668640747136
-10.554248746023152	16.279117077015805	1.105286924513618	-0.7703742249811932	0.060466544598424744
-10.957521253644972	16.490186693601217	1.1434591855596201	-0.799882193533261	0.010515462577612593
-11.418330839711729	16.816770790787647	1.1974850556647962	-0.8429820828378466	-0.040632608160839766
-11.33353091563429	16.74939463269658	1.188134226164639	-0.834853922628685	-0.031956843631410554
-11.282552150529034	16.71369893929399	1.1833819609634404	-0.8308707071583252	-0.026331517258061883
-10.494053521806357	16.247901452253174	1.0979678914413522	-0.7653357646223917	0.06824789034716675
-10.328899462146932	16.210273477704867	1.0866380623189338	-0.7570768957709909	0.09007143127771054
-9.963639931852718	16.115765536031095	1.059328669602662	-0.7365906439729875	0.13619601985325455
-9.716780988764722	16.1404887812949	1.0582763613596138	-0.7337960401790116	0.16934914847729987
-9.288329654651506	16.143910880354827	1.047554905054519	-0.7200499520935357	0.229068899032788
