# Supplementary material for: Thyroarytenoid muscle fiber orientation regulates the ability to modulate vocal fold vertical thickness
Source: PLoS One. 2025 Dec 4;20(12):e0337735. doi: 10.1371/journal.pone.0337735 (PMC12677544; doi:10.1371/journal.pone.0337735)
Supplement: S4 Data — (ZIP) [file pone.0337735.s004.zip › Female/contourA10TA15.csv]

% Model	Angle10.mph
% Version	COMSOL 6.1.0.357
% Date	Jan 7 2025, 14:16
% Dimension	2
% Nodes	677
% Expressions	3
% Description	Line
% cpl1x	cpl1y	Displacement magnitude	u	v
-13.17444290806587	39.94315674322471	1.0620493976772225	8.897018771743569E-4	-0.0568181224045093
-12.960222175535398	39.983361371660834	1.0618325759596625	8.912400599955563E-4	-0.0568269713554208
-12.557663550476963	39.9444194414246	1.0620356079755542	8.897083701483145E-4	-0.05684193187330554
-12.295013434274637	39.91007450484781	1.0622160587893132	8.88355982732651E-4	-0.05685156383404208
-12.771199519904672	39.98225209153824	1.0618367307374839	8.911749747584737E-4	-0.056834252722223665
-12.196854437814238	39.890291850976084	1.062320496748754	8.875831931435037E-4	-0.056855062537943896
-11.83903471244294	39.73416827035278	1.0631474336318456	8.815829571812544E-4	-0.056866557650156184
-11.83454919196266	39.7319164431207	1.063159383399087	8.81496040569107E-4	-0.056866697578942325
-13.378459401044738	39.840576676748505	1.0625976773940433	8.8577593365826E-4	-0.0568087660430123
-14.081829389211773	39.48701231125233	1.0644877598364046	8.722269289300702E-4	-0.0567765033437512
-14.091455366444958	39.478691732262995	1.064532158568859	8.719073423960343E-4	-0.05677601187617847
-14.335684817196531	39.132669681909526	1.066377650866531	8.586225699727941E-4	-0.05676166297352806
-14.358308416646189	39.105402529003705	1.0665230809143746	8.575762949932023E-4	-0.05676040072853259
-14.06390329784523	39.49587429199164	1.0644403395045094	8.725676711055818E-4	-0.05677732349769944
-13.664929711835182	39.75087689897474	1.0630789673227063	8.823352171015194E-4	-0.05679640901663577
-14.400819272467285	39.0250993557956	1.0669510730579694	8.545011308136333E-4	-0.056757626367171375
-14.608096086093008	38.63165734087564	1.0690491490389777	8.394125261616345E-4	-0.05674408129447703
-14.69608875380951	38.17187164721082	1.0714980195182011	8.218291316388995E-4	-0.05673426285861035
-14.704809808779903	38.12900484288538	1.0717264650685832	8.201877149768543E-4	-0.0567333276704336
-11.830679456258773	39.72945101098895	1.0631724642951312	8.814014595216806E-4	-0.056866810240867406
-11.301478305989114	39.38674536174639	1.0649924649256204	8.682125179217037E-4	-0.05688216405243293
-11.016175056807299	39.141220578803896	1.0662964403419006	8.588148100541612E-4	-0.05688951797043014
-10.844743907034458	38.971871494835426	1.0671967807077527	8.523085689734405E-4	-0.056893616361229526
-14.703115739357767	38.08762112267836	1.0719467929051558	8.186097231390922E-4	-0.056732817229457166
-14.665184357518843	37.55081609911142	1.074806754099893	7.980749354919907E-4	-0.05672683378572269
-14.627641646759875	37.059364087139976	1.077421453385173	7.794249745925652E-4	-0.056721464989503124
-14.612222601763179	36.97660737525933	1.0778622266090794	7.762727891522323E-4	-0.056720913158150435
-10.248926757653695	38.341193504780605	1.0705493004978082	8.281926102779094E-4	-0.05690719217682154
-9.912331042181597	37.81459172579965	1.0733485141947297	8.081293796852582E-4	-0.05691236162600134
-9.809547057107494	37.62171625198788	1.074374622545986	8.0077898628209E-4	-0.05691346018731171
-10.64673187070012	38.74258791214268	1.0684150912295414	8.43564138062046E-4	-0.05689782435631262
-9.48858618160289	36.69145765435641	1.0793246337150102	7.654218604146467E-4	-0.05691211832921896
-14.423810118021384	36.22227306587261	1.0818763573305215	7.476856368284359E-4	-0.05671771585386548
-14.414950734496156	36.19148920627415	1.082040108662201	7.465254557120424E-4	-0.05671762997581103
-14.485830262125976	36.464347608918885	1.0805878783682465	7.568680168266585E-4	-0.056718679083915945
-14.13670178009059	35.26832504596132	1.0869539164474777	7.116318814784199E-4	-0.056715544470913565
-9.140047996814005	35.00415384913914	1.0883042502648417	7.016333526270052E-4	-0.056900744227974295
-9.086009328532562	34.53098312251316	1.0908239469295644	6.837787088612548E-4	-0.056895925796140084
-9.407476788029886	36.421191810066915	1.080762320120537	7.551930406908585E-4	-0.05691124122303699
-9.246749552716217	35.593612830381815	1.085168089204255	7.238331621506226E-4	-0.0569053009462321
-8.989359107335446	33.59689600732507	1.0957943796203096	6.488036014847634E-4	-0.05688595598685439
-8.968500059088695	33.443411157370896	1.0966110827323265	6.430764208432012E-4	-0.05688451000026311
-8.996624010336891	33.65404884224206	1.0954900151462585	6.509523549608786E-4	-0.056886509540320984
-13.798911056412487	34.27253971408058	1.0922517794692534	6.742546999822515E-4	-0.05671467858981249
-13.70362268864402	34.01659054484035	1.0936131244075575	6.64712055296276E-4	-0.056714763185842974
-14.048491738764572	35.019096394043515	1.0882796123854936	7.022836103075304E-4	-0.056715475115832775
-13.417394405865101	33.23424233035681	1.097775040017503	6.35440369253906E-4	-0.05671478787906561
-8.844720216802184	32.57044266052164	1.101258931694376	6.10458240261523E-4	-0.056876490012708655
-8.570476294449893	30.72147489648428	1.1111022998645552	5.41792591835093E-4	-0.0568599580621226
-8.411226862297102	30.07820986660778	1.1145229302967228	5.179622434837834E-4	-0.0568565503706083
-8.772423178230015	32.003860930652095	1.1042734677650292	5.894355458504983E-4	-0.05687097604895322
-8.728005357889755	31.59612262639564	1.1064453152084657	5.742316120329035E-4	-0.05686673689729938
-8.700294971264373	31.40121367922034	1.1074822180754225	5.669828487233585E-4	-0.05686495064518196
-5.531557332942684	20.96953997644227	1.1629915781097124	1.8999508364766002E-4	-0.05682744748043632
-5.427009525472386	21.242312243811483	1.1615392549617574	1.9966118621224166E-4	-0.05683513487800824
-5.854899803418824	20.57130638309323	1.165113042879926	1.7584313519027417E-4	-0.05681007806281459
-6.0545991133395525	20.421724675892317	1.165910434657533	1.705293444778976E-4	-0.056800729106909656
-5.674484475926183	20.74823852684858	1.1641703844736364	1.8209076931674444E-4	-0.05681909495428747
-5.32694315001336	21.47324046054615	1.1603096835147764	2.0795865337672214E-4	-0.05684207521069631
-5.315180164652691	21.80064614708065	1.1585665175749527	2.1958824467620744E-4	-0.05684722211722693
-5.315239610958217	21.927734163633616	1.1578901726408863	2.2415251244942033E-4	-0.05684904034047958
-5.350668266482917	22.137495322296036	1.156773499047588	2.3166497028053243E-4	-0.05685077710480903
-5.433726218666795	22.603765940122834	1.1542926447651158	2.4824332722466803E-4	-0.05685448589735742
-5.626963417233466	22.992394014638567	1.1522246389886672	2.6203130930744096E-4	-0.05685309690990746
-6.296930791053468	20.265168855524802	1.1667448659318076	1.6504371590540085E-4	-0.056789837336241496
-6.462948940896917	20.198777783557254	1.1670994816552454	1.6272320234932063E-4	-0.0567829055621296
-6.834263159081223	20.11098147703813	1.1675683423119045	1.5970071181879426E-4	-0.05676845358797062
-6.8788138499580604	20.10884160683754	1.167580050169196	1.5963614151467127E-4	-0.056766824190322425
-7.369605748299344	20.1229514076894	1.1675078653553717	1.602622133056394E-4	-0.05674965053950005
-7.290450126656008	20.11461507432293	1.167551850455835	1.5995777466583895E-4	-0.056752305229558264
-7.0289051460111445	20.114888248714465	1.1675485511436563	1.5988413322072888E-4	-0.05676159179344466
-8.099104207876303	28.996942234883516	1.1202764524570048	4.780798960647872E-4	-0.056852408908408224
-8.15070498126804	29.2035730808658	1.1191770783628034	4.8567361936109024E-4	-0.05685351047784852
-8.355808324767937	29.893747345738024	1.1155043028691083	5.111675718776444E-4	-0.05685593331279874
-7.921321428362544	28.24221711199594	1.1242930997837601	4.5031785894781494E-4	-0.05684790647671384
-5.731713957908964	23.187461122959608	1.1511878101135873	2.689047915747192E-4	-0.05685214952466322
-13.008134256011195	32.00942388853293	1.1042904663340167	5.898393675881949E-4	-0.056713344825725875
-12.95068578427099	31.818116973537904	1.1053081021972648	5.827856873743699E-4	-0.05671287783199453
-13.314648296010738	32.961635456846714	1.0992251103412176	6.253173058189544E-4	-0.05671491547656223
-12.699636292198232	30.808963560540487	1.1106759678926925	5.45409501819974E-4	-0.05670850736709253
-12.470607686155141	29.707619560891636	1.1165378079366506	5.046853924211738E-4	-0.056701978291429644
-12.698656054304104	30.80456735528284	1.1106993471080155	5.452480785299184E-4	-0.056708483898917285
-12.344738030856188	29.237051454687176	1.1190401363151004	4.873791511758603E-4	-0.05670024151502268
-12.200354837177862	28.6009148893215	1.1224254559950926	4.638674554760708E-4	-0.056696894211491225
-6.292183606549941	24.100693713257964	1.1463285217997439	3.0105096386574793E-4	-0.05684541309067347
-6.2425339509726525	24.018118545555755	1.1467676611747963	2.981326392931937E-4	-0.05684599370582445
-6.30204314497932	24.12141143941276	1.1462182262732483	3.0179516362503734E-4	-0.05684535899988148
-6.719214934672854	24.976328726734828	1.1416715627254077	3.3207048754676317E-4	-0.05684307224258753
-6.946082505233461	25.451726261391883	1.1391410361222327	3.4918248001607606E-4	-0.05684187679126092
-5.822524408446318	23.31757127054052	1.1504951343299497	2.734134008640591E-4	-0.05685082598850803
-7.831310428230173	20.27209620881387	1.1667172951908906	1.656573288613248E-4	-0.056735451052663935
-8.016126539335897	20.33597009423546	1.1663791180911829	1.6794013904624625E-4	-0.05672989138048089
-8.24563275354757	20.47485969782366	1.1656405731634372	1.728076205916934E-4	-0.056723838913420976
-8.482902806015549	20.6064476841697	1.1649427196105138	1.7752267819296161E-4	-0.056717333946114425
-7.226961380997089	26.041292685288354	1.1360070398723336	3.70225808166604E-4	-0.05684059819870778
-7.429909730247111	26.557221928939185	1.13326009406306	3.888003440074455E-4	-0.056840960738780914
-7.588591037603218	27.0808763927336	1.1304750121389837	4.0784504024199387E-4	-0.05684297559835554
-7.863453876347896	28.01287551057215	1.1255142654156394	4.419354000841035E-4	-0.056846666783733686
-7.77407433575083	27.709357526334035	1.1271280419486025	4.308651916568994E-4	-0.056845428123002355
-11.095419583753593	24.002887368594862	1.1468849855113437	2.968990150355654E-4	-0.05667378341034207
-11.133073986582929	24.11042016799119	1.1463131305958398	3.007201793680606E-4	-0.05667394286249054
-11.150271886515071	24.17283860224189	1.145980915926117	3.029491486944959E-4	-0.0566741943650803
-11.359915588747498	24.938145086996936	1.1419100131046993	3.3026342710112266E-4	-0.05667727248065753
-11.453664593764737	25.297012828280756	1.1400006839560992	3.4316925436395925E-4	-0.056678875324325854
-11.24027302449863	24.515080634230806	1.1441606352271891	3.151121298301377E-4	-0.05667570151190911
-11.322946017415118	24.800112745163535	1.1426441407277572	3.2533206893730813E-4	-0.05667668462549886
-11.458727381180385	25.319434483475824	1.1398814836842572	3.4397260897611054E-4	-0.056679003993122895
-11.464537797183144	25.338970387555264	1.13977751210281	3.446809527961538E-4	-0.05667906339885571
-11.569196871735537	25.76121890789718	1.1375325167489587	3.599347808463289E-4	-0.056681116477316926
-11.6633070777599	26.1720578259513	1.1353480742220723	3.749359614499022E-4	-0.05668334860874431
-11.833764430182397	26.83587126363891	1.1318143660237976	3.9909959920367684E-4	-0.056686243032581365
-11.862057598807612	26.963505046571935	1.1311358884227551	4.0373898472589864E-4	-0.056686971417573825
-12.078087822074078	28.032468436132604	1.1254508593545092	4.4305677940566614E-4	-0.05669362610353214
-11.88110893277426	27.05481684639802	1.1306499747895193	4.070616050585112E-4	-0.056687514167316266
-10.941911285330256	23.580623184081325	1.1491318995998083	2.819471751817834E-4	-0.05667333564597997
-10.839436808390818	23.313060208466673	1.1505543404441214	2.725539640149072E-4	-0.05667320674562047
-10.739067093635805	23.061302474143833	1.1518940031725844	2.6365544593600954E-4	-0.05667322351025317
-9.471816627044047	21.34230345888027	1.1610327352360623	2.0335295453656843E-4	-0.05669324366608644
-9.951571716408075	21.806360992359135	1.1585681829696028	2.1972292336055685E-4	-0.05668304222298054
-10.43754130166285	22.487163924914277	1.1549463081973859	2.4349975756766837E-4	-0.05667572120969274
-10.367961436850804	22.34988690199558	1.1556765093006627	2.3870762617092284E-4	-0.056676226709724824
-10.316760015579995	22.28288259867231	1.1560325873453683	2.3638830441850405E-4	-0.056677049335187746
-9.288476953705402	21.156736757069627	1.1620192785623942	1.9693381720592608E-4	-0.05669696239155054
-8.920650274480796	20.917705687899243	1.1632881150898997	1.885128743446505E-4	-0.05670640303368589
-8.51657021391493	16.03357904344795	8.913715882390521E-5	4.383131989979041E-5	5.818433889839692E-5
-8.266698499593367	16.013390172186597	8.932854726153879E-5	4.3836109302460446E-5	5.7987379154305885E-5
-8.0562389112096	15.989342639268678	8.947227364193615E-5	4.383795758876921E-5	5.782811594423887E-5
-7.686675290317421	15.957030610636405	8.974935220504196E-5	4.385028641598236E-5	5.752793499997048E-5
-8.746279057818878	15.988281981459258	8.876494382555433E-5	4.37792472633566E-5	5.836040287587503E-5
-8.970450287689857	15.938254553097185	8.839313577748613E-5	4.372479766727154E-5	5.8527161113711216E-5
-9.186062455068521	15.786547473493387	8.771764685450289E-5	4.3593213036134334E-5	5.868745661925851E-5
-9.971193094306008	14.974754846084949	8.455841055018277E-5	4.2963435584286246E-5	5.919280454058667E-5
-9.923312943252988	15.039290823300568	8.479304025244564E-5	4.3012769345546675E-5	5.9163064852800473E-5
-9.772769833038687	15.227535971668214	8.548376381837063E-5	4.315175005833175E-5	5.9068636642314954E-5
-10.151226889300128	14.742570887399712	8.373653065612885E-5	4.2804886590696534E-5	5.92970505842548E-5
-10.263669191686583	14.533945460902896	8.305040178101948E-5	4.265764244564677E-5	5.9364627741080684E-5
-10.338792965066176	14.402943851689207	8.262900224685826E-5	4.2577991457777405E-5	5.9404657246271787E-5
-10.39951398580999	14.232596487589566	8.212079565707955E-5	4.246077103494085E-5	5.94465003549712E-5
-9.651563148185085	15.369018904321013	8.601587118959401E-5	4.325703410484995E-5	5.8997086006727745E-5
-9.610243214520445	15.408630480720372	8.617002832399447E-5	4.328626612951477E-5	5.897182177382819E-5
-9.355948527585717	15.657450364369083	8.717070726197053E-5	4.3487876346331316E-5	5.880409698201262E-5
-7.582691981937091	15.933264407606897	8.978434762237717E-5	4.384434200404087E-5	5.744552357210336E-5
-7.112624841227181	15.62099342018226	8.929687057942705E-5	4.364898803596939E-5	5.7053352745907046E-5
-6.881867897293005	15.366468772252109	8.874115401532783E-5	4.3469945098377E-5	5.6853289656329717E-5
-7.211113655713502	15.719878283891182	8.950140908220729E-5	4.371546770373362E-5	5.713346882681931E-5
-6.717869382857944	15.056237286327317	8.794309544083475E-5	4.323479564904787E-5	5.671132708919795E-5
-6.607244504890614	14.853200340811474	8.746159843447723E-5	4.310041334905837E-5	5.6629417767068826E-5
-6.552226585395356	14.490750358383536	8.643076978524745E-5	4.281896356457596E-5	5.659103746621053E-5
-6.493787224369594	14.259604808150158	8.584682415021727E-5	4.26671854116972E-5	5.6555942503470346E-5
-6.43325049352262	13.662200987957576	8.418509475174873E-5	4.221653071516355E-5	5.651454591677902E-5
-6.41499752094985	13.47437536220453	8.37158583514975E-5	4.210286094925312E-5	5.65123580789614E-5
-6.387853419579772	12.789972379643046	8.187255516065264E-5	4.16047367146457E-5	5.649149737637495E-5
-10.456554713262712	13.976570385418363	8.140003017085919E-5	4.228157232640951E-5	5.949201510594943E-5
-10.460504525913167	13.743612050954287	8.078940371419951E-5	4.211076771783514E-5	5.950322836055085E-5
-10.43567643329602	14.11277918523502	8.177457513264274E-5	4.238392895760407E-5	5.9467904214920385E-5
-6.386459979093452	12.69724417228317	8.165049246786425E-5	4.155478355477788E-5	5.649287655349099E-5
-6.395644771263177	12.555427517851564	8.128628821196628E-5	4.1463053391751814E-5	5.649463469606589E-5
-6.4372672447402195	12.008861096898956	7.985889852183377E-5	4.1088913479206065E-5	5.6512707912053145E-5
-6.497009900884745	11.667987645737622	7.892170408408032E-5	4.080856089318768E-5	5.6544416679877986E-5
-6.556920262455058	11.305444943796042	7.804041209437523E-5	4.05996373723858E-5	5.65711933368394E-5
-6.68146577838972	10.655308411578233	7.63796874981312E-5	4.0101024276642214E-5	5.661467243003914E-5
-6.78393126347984	10.244290071559956	7.532816716034047E-5	3.9733730893282096E-5	5.6664286306204505E-5
-6.6290935651159755	10.949007459555244	7.713226561819665E-5	4.032794251098737E-5	5.65938081008144E-5
-6.8473974745647155	10.057920097476195	7.488264358450019E-5	3.959602466204E-5	5.6705015004814956E-5
-7.405046930016831	8.429051296024019	7.135623106099438E-5	3.817100096354518E-5	5.7046331850769156E-5
-7.412200733634791	8.399984117014895	7.129817682754125E-5	3.8143325831003024E-5	5.704881365631627E-5
-7.421796519639031	8.373596652831079	7.124548807357144E-5	3.8113865954280544E-5	5.705412194675889E-5
-7.6245049310669515	7.798152050005788	7.017774637730175E-5	3.751421285760889E-5	5.7157816280089944E-5
-7.5805121822930595	7.910293384750007	7.037667717581052E-5	3.762725656020126E-5	5.713509121445963E-5
-7.501908913596166	8.09279067771438	7.071592756814454E-5	3.78341507223043E-5	5.708642627100823E-5
-7.739502332512991	7.591719065788961	6.982438479979851E-5	3.727534523718571E-5	5.7242218859788574E-5
-7.8847997351133605	7.451595991242256	6.961551252756327E-5	3.71040488649032E-5	5.737964250986304E-5
-7.676407910866667	7.714521694434641	7.003712132617435E-5	3.741899697474338E-5	5.719685151145762E-5
-7.092653583308931	9.299169047122376	7.316662668563531E-5	3.897764353286612E-5	5.684836357257621E-5
-7.157733819727116	9.09628579445178	7.270889382574253E-5	3.878996217059279E-5	5.6888739159986183E-5
-6.993538578025168	9.575462324912435	7.376629311871551E-5	3.920422132455547E-5	5.678884548576687E-5
-6.895778115357702	9.900410308161158	7.453184586350203E-5	3.948432345352944E-5	5.673132000830183E-5
-7.2933482934575915	8.75037620896634	7.19908264423427E-5	3.847613642555292E-5	5.698217138768013E-5
-7.234420758594862	8.926496665648376	7.234338790621361E-5	3.861691833884908E-5	5.694960448385881E-5
-8.225885333227685	7.342901902359795	6.95523883048086E-5	3.697133341728535E-5	5.7761622230857874E-5
-8.236373854049724	7.343009111565974	6.95568877242391E-5	3.697121266475849E-5	5.7774613266582705E-5
-8.530594539609023	7.303148880677009	6.959829284985933E-5	3.691913207062682E-5	5.810069979402549E-5
-8.165547009442813	7.3578145528349275	6.955576970194585E-5	3.699048720007471E-5	5.769245551849645E-5
-8.564700511421668	7.306150044294393	6.961969975262952E-5	3.692640010882609E-5	5.814235428774535E-5
-8.611923429585666	7.329416666724217	6.966778297712493E-5	3.695184945364614E-5	5.8198249369288396E-5
-9.020216463603798	7.600166307473682	7.015836149208755E-5	3.726156258467356E-5	5.865839862482217E-5
-9.03637818469662	7.618837639342621	7.018751461621563E-5	3.728334849875792E-5	5.8675402211744016E-5
-9.212996675330137	7.81749482447683	7.047707757934597E-5	3.750367106394794E-5	5.884780565685802E-5
-9.245829441114997	7.861879805782354	7.054082163386844E-5	3.7553455226303055E-5	5.8878602564041104E-5
-8.987356093103259	7.572791242919949	7.011030620405799E-5	3.722819374332705E-5	5.862132152564622E-5
-8.807668646708661	7.421252885339838	6.986358062044133E-5	3.7063747890525816E-5	5.8423631081406973E-5
-9.359903457853354	8.04158185649978	7.077297316072153E-5	3.774142305575834E-5	5.8972592594159646E-5
-7.915963885514201	7.416843590924212	6.956489741797344E-5	3.7067873597725785E-5	5.740555773972276E-5
-13.446641917549464	29.504735031778765	0.9682937809630401	0.2502548416755575	0.569701232542243
-13.31035736551715	29.490828283789533	0.9520120180678724	0.25109114951312794	0.5691491826663176
-13.224838540734716	29.439520921664442	0.9480518644331065	0.25561835860495813	0.5700295165704216
-13.593416827826	29.521521045985132	0.9818389488482111	0.24431193805633783	0.566755755730951
-13.745828677994982	29.49823664762073	1.0047231870919902	0.24355497569032036	0.5647580346467416
-13.86816784993091	29.46471861517236	1.0226235170412177	0.24246677316676918	0.5626497721823638
-14.30785626955209	29.31719643409113	1.114821301903655	0.24687092488086138	0.5582560038932238
-14.102683706210716	29.389371044146117	1.0704094355930551	0.24506337751850826	0.560087334343393
-13.940146842573766	29.442045794208823	1.036957091434763	0.2433864192207993	0.562703300227589
-14.338532292243409	29.306464423392864	1.121816302507855	0.24693270204943465	0.5578375629410114
-13.075731796836802	28.898237603063862	0.9523120591305694	0.3059588286176383	0.5485090547069091
-13.060688821011178	29.115099776574503	0.9474788830569726	0.288546867460478	0.5602831217413947
-13.071149205421719	29.224779124557728	0.9458738328325685	0.277127132020038	0.5661000163349901
-13.05126674147483	29.162238991325502	0.9481739793519142	0.28374360699438683	0.5651358607519463
-13.114049347313092	28.778003670178123	0.9605845922774194	0.3276058878591088	0.5378334234730903
-15.123531503383438	28.68380688659017	1.354658278846103	0.28635801268347044	0.530848871732848
-15.120365763830009	28.687201553165067	1.3534791720033066	0.2863996370120003	0.5309220692233275
-14.959007661603835	28.847954319669356	1.2994873969181164	0.27682012332506173	0.5363879129739595
-14.755661264084218	29.046595901853035	1.2319109906398131	0.2646901990637179	0.5433580920202655
-14.763862069959831	29.042141861783172	1.2340692548632126	0.26498320829106564	0.543019164560242
-15.126896078051582	28.680440857325806	1.3558451455887284	0.2863650820132471	0.5305987587174746
-15.639683715519372	28.156523638835083	1.547770152112805	0.2868485851849958	0.500575862901197
-15.565674756309049	28.23888409976909	1.5194565815807428	0.285895518002911	0.5074822226644138
-15.997556731796527	27.782681596354678	1.6810058092684597	0.2871519731473955	0.4700476295937912
-16.122982823557255	27.64891283072557	1.7272193834377247	0.28819728799421734	0.4559604878673925
-16.377973583126817	27.352884220687287	1.8286978025376461	0.28983628888792834	0.4341676356029953
-16.69137525915565	27.055097404968777	1.9248419887499653	0.2946353136142035	0.41202812995639737
-16.77861127391209	26.957994646965222	1.9542183998795646	0.293465550789651	0.4075117964556535
-17.20671943406671	26.19057808793621	2.0888918346552217	0.2764847479424222	0.3624530261018544
-17.104777983312246	26.44452275263879	2.055069158058515	0.28360352246185416	0.3786623140445296
-16.922670118829657	26.77384140021178	1.9945295842567319	0.2915074627518672	0.3973902315711333
-17.315927891423346	25.89385803336739	2.131846926625259	0.2656577124485088	0.3504906371640519
-17.403255457620034	25.546148258501276	2.169674588190521	0.23891892708303356	0.332624327311958
-17.5135968372217	24.804997520793005	2.18960798067197	0.12246052943035216	0.2706266758550803
-17.442773825938687	25.33859959175219	2.1851884698882014	0.21574912926824658	0.31280918440186095
-17.518379135387697	24.742724395422073	2.1897336975265502	0.1119843677699132	0.2651096940329568
-17.516096412048203	24.720061446661866	2.188546794666052	0.10716751637957962	0.2621515845604675
-17.49382834320001	24.170957898721312	2.1587988840385823	-0.01361291266350754	0.1862618830460508
-17.481101134226495	23.86698615058026	2.120952932989811	-0.09438308525664578	0.1484929710286898
-17.455148361395818	23.618231829484092	2.093528888723529	-0.1555183708128649	0.1167541775941072
-17.434317416262346	23.408121803377647	2.066250464275459	-0.21585769099102092	0.0972403061736193
-17.285994979311177	22.83219362937821	1.9913810487154793	-0.40041213920034247	0.023996691963481583
-17.410338173911896	23.201330336846194	2.043280579135257	-0.2784377311003968	0.078327298653299
-17.244148412785737	22.743402410773164	1.9765932456313957	-0.431469708991027	0.006342438865499143
-17.072313355120208	22.40634900942296	1.914676678034769	-0.5497063277936421	-0.061943500952709056
-16.836226964778668	22.047682619612473	1.8531460204825143	-0.6748522848856856	-0.15329923296468143
-17.064271717055455	22.394258350963856	1.9124712023763828	-0.5539319976878829	-0.06501174201706678
-17.07049245181003	22.403253155068775	1.9140444896509405	-0.5507811538857366	-0.06270804632245183
-16.748707828536062	21.91912429134831	1.8379586551477995	-0.7199007526960473	-0.1851023714417871
-16.5971663190245	21.70406269397529	1.8100364192880676	-0.7963655859232253	-0.24416828512862893
-16.328218483800708	21.417092727506656	1.781630512787768	-0.895928186777637	-0.34005016212537376
-16.05896695580733	21.10467189310427	1.7507239773018581	-0.9974643328817613	-0.43507592390433014
-16.295575477332605	21.376948260999463	1.777813499386957	-0.9094780846916842	-0.35167360164380207
-15.961037115993427	20.982143746956424	1.7477800517398747	-1.0374125174783069	-0.4669829659896748
-15.814984160525285	20.79542117944036	1.7388560870572098	-1.0992173650622399	-0.5117236700334176
-15.18371290180915	20.095756208211508	1.771503915357882	-1.3016144340666629	-0.7012623541109537
-15.285754203947246	20.196281188654876	1.766120437659953	-1.2791058556013553	-0.6714044021887241
-15.656762506375058	20.61915585331431	1.743986864999609	-1.1565444482696094	-0.5612318257110898
-15.515656623503844	20.440398868950126	1.7509376643090255	-1.209929109543624	-0.6081779080737706
-13.723403852296435	19.9881033898131	1.81841314220159	-1.4898574844213976	-0.9293025309242152
-13.717709947094287	19.98005958982628	1.8161867391077589	-1.488267639305414	-0.9271440914849818
-16.31593286360919	21.399795801508002	1.779810211505199	-0.9019117651242845	-0.34450490247598964
-13.704950858583006	19.962723466847915	1.8125821585606607	-1.4857806783828031	-0.9236225609674995
-13.570465095922138	19.788903358176544	1.7773366564275097	-1.4623633904462652	-0.8889214189342175
-13.507249869801308	19.71676950203144	1.755136420743698	-1.450014766592974	-0.8637626949359909
-13.413701907158543	19.59158353575588	1.7448960312067472	-1.4511309136333828	-0.8423936864314838
-15.03443229828415	19.918266439349402	1.7861243799639497	-1.3323914467779687	-0.7416068157300705
-14.614077207637672	19.48872264152636	1.8071803527488601	-1.388256160801648	-0.833259191230961
-14.606855547730422	19.481464964766108	1.8077828874558284	-1.3892888912117456	-0.8349390291046065
-14.900608337102863	19.76504075339952	1.7990773950520942	-1.3627922557464915	-0.7772847877254258
-13.280936375494015	19.403768515100243	1.7231885427035973	-1.4437798098712609	-0.8118666282140644
-13.216103036711377	19.29696401557235	1.7125200174258763	-1.4369831454192852	-0.7973688876645321
-13.087362512424903	19.056838419040982	1.6794582931108333	-1.4160073356697516	-0.7669946514420973
-13.060659583782007	18.99525654666471	1.6702974249085623	-1.4095091414890875	-0.7598416436882255
-14.603189939641114	19.477474020545454	1.8078896773753224	-1.3894675374697578	-0.8357024959046997
-14.589702477346874	19.462524886199407	1.8068436233340792	-1.3887682549777953	-0.8371548533917506
-14.39644015113063	19.23195161626903	1.7893026561041085	-1.3756508444711297	-0.856708985222268
-14.09884725034945	18.822702605238405	1.7368366193265672	-1.341024104279922	-0.8547881280408048
-14.13137539791961	18.875985595042422	1.7445544997140516	-1.3469030559124815	-0.8561995480071561
-14.34203709633043	19.16837178136262	1.7803506489453083	-1.3719455297317908	-0.8569461873060249
-14.041848236766368	18.737891023666094	1.7220025271724528	-1.3288191182224165	-0.8502086931549728
-13.875545407469001	18.447197888034275	1.674855949389336	-1.2863236170673866	-0.8367156557305802
-13.661967339301752	18.11681828924012	1.605335218667289	-1.224987904195551	-0.8107636753018214
-13.047126507172802	18.960140681902818	1.6643597819628244	-1.4046831781552007	-0.7562300171644898
-12.945803959879562	18.513682565110283	1.5915709292494038	-1.3384006927768008	-0.7116534936477239
-12.812624226982841	18.18858470018433	1.516955533259328	-1.2759811876931404	-0.6678030072546528
-12.781174451604585	18.063530917063428	1.4900659876496904	-1.2507431462923824	-0.6539369070460263
-13.634991871570147	18.07093802144159	1.596119221215595	-1.2162019122823515	-0.8075342888891704
-13.330209056462598	17.575650388113353	1.4630960362597418	-1.100001336870216	-0.7505381057483772
-13.225340083208286	17.42767523420172	1.4133707618658724	-1.059421167300796	-0.7266406295771308
-12.979879279380384	17.09651790798034	1.2968739656887314	-0.9682909398261019	-0.6687409638336157
-13.61426764109302	18.036442081466518	1.5873784140598022	-1.2080677823683508	-0.8041603938135247
-12.291434813098721	17.276373009499068	1.239015434465098	-1.0591743475324986	-0.5029073241576973
-12.098391923281483	16.99908162481341	1.141355447417399	-0.9872706669867543	-0.44168939218251047
-12.725076640181813	17.945497977923644	1.4563820565835837	-1.2223536022896033	-0.6362913183864183
-12.485042353245316	17.561701900479097	1.3392250018761565	-1.1330572375010035	-0.5663059240098399
-11.887348847397963	16.672782974089348	1.0166038551229308	-0.892658120136296	-0.36620165292908935
-11.768355882494667	16.49702330498735	0.949447294871566	-0.8422044279987684	-0.32440453871189034
-11.522600926859113	16.107999534360886	0.793599370947463	-0.7232954202830021	-0.22745372733191738
-11.434936766903489	15.970664054670568	0.7388418328224285	-0.6793916136558831	-0.19477310764706848
-12.862277488663846	16.89897354215124	1.2258879561462186	-0.909726820373417	-0.6340676834459555
-12.734672760772554	16.6818355508951	1.1474882042397778	-0.8462641098414181	-0.5955987927614939
-12.469677769829701	16.34878705764234	1.0070759084960914	-0.7466346706774553	-0.5156679235601765
-12.461994141258929	16.33818244022225	1.002825385105045	-0.7435197143388498	-0.5133857364182711
-12.226675185132692	15.990452186356109	0.8515230125779789	-0.6299130452146721	-0.43500000875045153
-12.080936226665209	15.718414317823207	0.733961691717352	-0.5358465674240093	-0.37873868780030473
-12.450538527121873	16.322601777528064	0.9959548679274752	-0.7385201157665935	-0.5097183959517686
-12.008867070719528	15.592861756320444	0.6814931980049005	-0.4945309769690156	-0.3532252294988416
-11.19069808711283	15.520329227279333	0.5536533455448931	-0.5246597859601346	-0.09541313627515581
-11.146970368731676	15.42694878142596	0.5191666843680919	-0.4934666576324392	-0.07971361551036024
-10.937736437658009	14.895631401705439	0.32032650287891357	-0.311695827560645	0.004157760937368642
-10.928776726330025	14.87156595288738	0.31195790077395763	-0.3034744728650488	0.006328518978445481
-11.83093936945443	15.245165931433922	0.538038487869717	-0.3809537749014691	-0.2840207600891633
-11.703072752385609	14.917755171019206	0.4075239973622887	-0.26761314844220707	-0.2302206085367905
-11.856362042427943	15.297942322795935	0.5593604900448993	-0.3985697668254228	-0.2937215417734294
-11.67571108041057	14.849169520612739	0.3823815228527441	-0.24803120151550315	-0.21798445293609353
-11.558257545123485	14.564369869421775	0.27260091961252764	-0.16478945117169674	-0.15963609294383357
-11.45998891212474	14.297194509232412	0.18802662241269286	-0.09920384532233943	-0.1160876196290984
-11.428804950796245	14.229234004738167	0.16454779081189586	-0.0823987070173899	-0.10312074207489345
-10.920238380486014	14.843416980632442	0.30269865936502083	-0.2943043957627103	0.006663371919385708
-10.651789131467556	14.11260541515777	0.0780595267562117	-0.07211852717713507	0.02440067952997184
-10.750914862739174	14.362412427115729	0.14863069894168093	-0.14252792280283622	0.021902542117622284
-10.80786906262887	14.487828942471026	0.17989463454462823	-0.17364005180094205	0.023187280486425595
-11.259378433955037	13.448584575004997	0.03168563936181029	-2.1378405502076427E-4	-0.020226038877812665
-11.327413474968726	13.824772876523934	0.07673011834966299	-0.016443186114559295	-0.05326822224122499
-11.405865306007007	14.137063757486185	0.1412801261441884	-0.06362186423250957	-0.0910310207506544
-11.25180092149329	13.41559256355217	0.026804248563484116	0.001888092284141574	-0.016679740059478428
-10.558868481333105	13.91216422126957	0.03239378836066898	-0.03008326721739189	0.010526894613388953
-10.5926451501856	13.981669362566041	0.049062034806573715	-0.04510722476546801	0.016484808649691304
-11.247040779589305	13.379628786121849	0.024710688709937624	0.0014830468270462791	-0.015441818517311866
-11.165274600466724	12.988620798260765	0.013627441429167681	-0.0036090394966840347	-0.01019702079091884
-11.097330053323814	12.580936310314577	0.008339732955998434	-0.0020450143477766924	-0.00624003402707886
-11.096818195980095	12.561338905231516	0.008031236911498561	-0.0019000474404013983	-0.0060290094733817115
-11.096050568027742	12.545804815190527	0.007918755315331075	-0.0019086633206031912	-0.005918281295817493
-11.086743495229108	12.082772309014002	0.00472274247227184	-0.0014353540610683422	-0.003208198324999076
-11.056586496952555	11.873435756879385	0.00381262128386782	-0.0015580048632522928	-0.002860461652920135
-10.88734935519765	10.821758127609627	6.943686173146888E-4	-3.474184458901896E-5	-5.930793119012209E-4
-10.914018229749441	10.916969792681556	8.520472455621152E-4	-8.490140789662283E-5	-7.446330363809629E-4
-10.992846698780873	11.239384173081298	0.001213690635613371	-3.8214954751086887E-4	-0.0010665717951371667
-11.015430104537916	11.368444482013418	0.0014440104820664867	-4.4985216757530003E-4	-0.001251767359290113
-11.040793440304332	11.601305467410615	0.0021208880037605835	-8.596390790547659E-5	-0.0019444120155763097
-10.852792143901496	10.649475182364654	5.294493853017352E-4	-3.1446044942545863E-5	-4.605690096016622E-4
-10.82268237901346	10.507062683946822	3.763308853408969E-4	-6.564874822021249E-6	-3.3437920738584303E-4
-10.799649030697061	10.417097170439254	3.085566554821667E-4	6.0152864124009296E-6	-2.7843214112854516E-4
-10.737706088490452	10.19594415108152	2.111943396626012E-4	1.0342118366615766E-5	-1.953942653955546E-4
-10.645532551324377	9.838584274836666	1.1528065477121753E-4	2.2946995576295287E-5	-9.294428834010567E-5
-10.66294728996067	9.897493804937323	1.2469392172412088E-4	1.9630794347944898E-5	-1.0620554630510604E-4
-10.669096737425624	9.919157020329632	1.3185309009466708E-4	1.4716455538550889E-5	-1.1328236882034352E-4
-9.701099101698333	7.952659472631748	6.744837535031242E-5	4.1766132588219774E-5	5.2505367452424485E-5
-9.807114167417021	8.0255306659574	6.616805469878559E-5	4.122877578914834E-5	5.1272063467075724E-5
-9.580409858346846	7.886678629862842	6.899417892106847E-5	4.263867028873506E-5	5.38421626249666E-5
-9.515460207986955	7.83826116776429	7.040066650824592E-5	4.34062362984604E-5	5.504544779188823E-5
-9.39319704575132	7.976802644466628	7.079871130345874E-5	3.9574936389998605E-5	5.79008795618481E-5
-9.482695440722992	7.888526773755937	7.029745808151918E-5	4.253489484440525E-5	5.551761855971119E-5
-9.89150512481135	8.061589029817508	6.550720489948404E-5	4.200766569352437E-5	4.977769430546727E-5
-9.958128539012591	8.13643264909581	6.511182939180662E-5	4.236438368680095E-5	4.8834074499560763E-5
-10.105799244152566	8.216749786030329	6.26388878214185E-5	4.310487394688982E-5	4.45296685429927E-5
-10.117739578629418	8.225459503853283	6.245460479369765E-5	4.314865457617326E-5	4.421802968246805E-5
-10.321566484096682	8.759091610334712	5.324422628034279E-5	3.9399100309698366E-5	3.154146487839121E-5
-10.401050228883886	8.997560402359396	4.929364398647702E-5	3.880795354687227E-5	2.274699602645257E-5
-10.48013283812264	9.273283943313945	5.168244198447886E-5	4.0242848074942634E-5	1.059867198322488E-6
-10.484221130661814	9.285169676528664	5.174226456420697E-5	4.0191904813693413E-5	3.117898677282128E-7
-10.493978900489525	9.319953418773046	5.425500495882022E-5	4.042599489171726E-5	-3.627106175614779E-6
-10.569396367691512	9.576372765498544	7.226691104649871E-5	3.5384220407687936E-5	-3.3104416346942965E-5
-10.30367410666004	8.700079882566374	5.401189384709652E-5	3.929826778115188E-5	3.370799579738859E-5
-10.291056105656166	8.659895023136702	5.4691209764650726E-5	3.955885353998734E-5	3.466294218778705E-5
-10.202055940923515	8.408063874401485	6.0208224643079295E-5	4.195581218366296E-5	4.1800183278508445E-5
-10.122586102166768	8.227987217596521	6.23616655844339E-5	4.314916350831243E-5	4.408505265860588E-5
-10.127084845203278	8.2340398900594	6.222470163110779E-5	4.30715488595847E-5	4.39522397261669E-5
-13.612698575289047	28.6766368847917	1.1119197987505005	0.357474938683804	0.5581591335516857
-13.402335055067073	28.717106774932446	1.0495115595288604	0.3471891414277003	0.5508789586073608
-13.274234325981926	28.745147147953077	1.0091202998594597	0.33872854734502456	0.5458452833109522
-13.669436437446832	28.664996499633244	1.1299541786434963	0.3600165447246875	0.5604807128562553
-14.469126524092431	28.333867953407097	1.3680078071611963	0.361022008895818	0.5601214182139164
-14.111452795127125	28.532488744126113	1.2628642446674192	0.36788274358759987	0.5678977528296743
-14.081341116293641	28.548389048139924	1.2539400161320209	0.36832760450419144	0.5684418961610009
-14.084760055739775	28.547269492787446	1.2549943324123007	0.36836868452121463	0.5684854952161169
-14.490031474178451	28.31698023352918	1.3734956893875205	0.3598388942655019	0.5586194283850155
-14.531013247222706	28.282763089151217	1.3867239898584893	0.3589045688742582	0.5557533283299132
-14.875581071227531	27.98713035068691	1.4938753607399788	0.3450668369444904	0.5301660754526522
-15.10376264913171	27.76458604019757	1.5736577040580053	0.33796320965589344	0.5083440049188923
-15.216208734471483	27.625667800433135	1.6146099910872476	0.33399152329532444	0.4917522587018144
-15.4640149146962	27.35002543091522	1.7179206146007244	0.3404301099561873	0.46352040873183314
-15.565199936389575	27.229859535367186	1.759547611915774	0.3407217770150389	0.4510313993057123
-15.60421881776453	27.1782256098158	1.7763882678106202	0.34044381626113457	0.44484515669272223
-15.80655797744552	26.83643413392781	1.8616099912803312	0.3379443301367605	0.39384470353495593
-15.99207110813279	26.526343516060507	1.948591672213632	0.34223166098783575	0.35575688633026475
-16.09495975331683	26.30491443523337	1.9986616672464321	0.3418141565051428	0.3257522421026421
-16.31639914487979	25.789828530329583	2.0982073545269344	0.33269135137647865	0.2570688334394639
-16.684891252858424	24.76496571105323	2.192884190884376	0.21492330402499238	0.11631139342950983
-16.57558613452562	25.116826670150708	2.1722893678397317	0.2635943280697368	0.1667404303444793
-16.52253906697489	25.264930127987643	2.159649764211521	0.2821071992636115	0.18675078760372293
-16.342075646771107	25.734031923727596	2.108455951035596	0.330655441622301	0.2499603398673953
-16.331976873830065	25.751084951112826	2.1048722702731095	0.33164013968394096	0.25186095187098584
-16.69637548738504	24.522337265981495	2.1732984876519006	0.15431335317266087	0.07782019677395169
-16.72618837260787	24.24278726377767	2.159774405032226	0.08203135128760436	0.03848566704613999
-16.74244772644929	23.899594069048348	2.1318110157567176	-0.022423030133101037	-0.013458787291933004
-16.74256716838122	23.684435430470366	2.1102631357199533	-0.09365350739394795	-0.04689063450855725
-16.711595039577205	23.33186611068901	2.059930488220219	-0.20919021142648825	-0.1049864289723422
-16.670856721684423	23.17404679271966	2.031952414307545	-0.26634697046594247	-0.1345824223078461
-16.51347070412792	22.829265188016677	1.9546888197944985	-0.39666066581595805	-0.21650938822332289
-16.3773710600923	22.58365799224284	1.906036896246201	-0.4888184711098331	-0.27817330714204846
-15.469735792404899	21.47082843357408	1.7244406083978567	-0.9120755378430082	-0.585879294598578
-15.485365793970075	21.488391600999595	1.7249942604549193	-0.9057740830543692	-0.58148610532716
-15.492669363329767	21.497438421935403	1.7255961843634884	-0.9026879289282972	-0.5792340395080454
-15.551006498113821	21.558894884547414	1.7342602084193164	-0.8785047659350029	-0.5616890339048598
-15.94804051883031	21.99910977706999	1.7950574120913017	-0.7087433971345254	-0.43871760503808427
-16.254996656057724	22.415059477219437	1.865492148641826	-0.5555342463703001	-0.32511963149387835
-15.897398578446175	21.93181850193765	1.7838602075654697	-0.7341233779139495	-0.4570153666378572
-14.191985507516884	20.35426755160977	1.7566927575430833	-1.3567363068475278	-0.8688708899686249
-14.210584309288377	20.36831201398125	1.7550275458050595	-1.3513965121026752	-0.8658121720694527
-14.455877658872428	20.547878931346474	1.7316911209087582	-1.2770044145270738	-0.8246789036699774
-14.708963187931221	20.743894823417435	1.7151758502627616	-1.1944616039960072	-0.7772455648263499
-14.71112318274063	20.745735544502732	1.7149996059440251	-1.193733920886853	-0.7768336667122617
-15.121629647115775	21.09564354495486	1.7074202612288425	-1.0519169592272801	-0.6822082117145838
-14.714746931186816	20.748624004897486	1.7149753636785836	-1.1925234637148572	-0.7760294137576539
-13.964995711614057	20.17780883346663	1.788747627239887	-1.4225807932926822	-0.9045876102493794
-13.951815003513792	20.16879376954789	1.7901774809507296	-1.4261193808957602	-0.9062336262368395
-12.954626106718369	28.737256467746782	0.8839722788200809	0.30484414614308747	0.5063532086241835
-12.857143918412952	28.708675975705134	0.8373963189370923	0.28945930933023634	0.48709351336477724
-12.63953275323979	28.54571449373748	0.7042997172183542	0.23566962004865905	0.4281282277307396
-12.63261423181542	28.54057370798251	0.7000787585263236	0.2339388999848973	0.4262474898178497
-12.629360746829247	28.534100688250373	0.6969924232534264	0.23216318551979484	0.42459160221988573
-12.418224162401433	28.09162993778905	0.49242030728234465	0.11199002287589299	0.31183399768141107
-12.315772059625933	27.698378926161215	0.35438106194333574	0.009290185539972814	0.22482200855206844
-12.295324233598635	27.624182860898877	0.3281657210394469	-0.010098101221305868	0.2083722402784568
-12.282307251746543	27.579945029645117	0.31699871899000914	-0.021666447782298107	0.1978593733311361
-10.202631737873418	21.267674119230634	2.6791119012524955	-1.9398515210517073	-0.9812254802022412
-10.243693212242764	21.117067918500105	2.679127836434439	-1.9534029915388733	-1.0012100783424016
-10.307342670339624	20.858228531757078	2.682520565110435	-1.9787294459231193	-1.0434933167132454
-10.356129224115895	20.791021694474292	2.672163738768802	-1.982196816733846	-1.0543691039344296
-10.30132753798347	20.866563466752964	2.6839155497047544	-1.9784606146643882	-1.042335333504189
-11.88274998348622	25.960394409159818	0.5000259191935339	-0.45167701575750285	-0.17212421301741979
-11.668048200368801	25.141182152679864	0.7977029692864769	-0.6634579274650506	-0.360330795860375
-11.981603431916625	26.466847343686993	0.3282613822054448	-0.3212403237845352	-0.06136756098820273
-12.1265449837182	27.054283994523367	0.21813587314178048	-0.1668582785897874	0.0754821261079164
-12.004421420257156	26.546971915490893	0.3104295253240229	-0.29915365862741106	-0.04245994494372884
-10.468178774155028	20.639341880943956	2.64437526234192	-1.9867649115927692	-1.0792136445476583
-10.304638503044853	21.803293229788284	2.547578009289161	-1.84418033001884	-0.9151266910363322
-10.267541047326937	21.65042850191439	2.5983585111957233	-1.8793006390113183	-0.9326449278951501
-10.395320984345801	21.918035081050647	2.4788118755022452	-1.8077703817972701	-0.8964379097407076
-10.47502592047812	22.05734106139689	2.4019303900476165	-1.762946020970774	-0.8787826270528506
-10.206381097677577	21.385596889124002	2.6651428597344657	-1.923714162805648	-0.9654994792668352
-10.221651321505957	21.445997647236332	2.649400518844665	-1.9142388180118215	-0.9565088611674206
-10.490751245394282	20.603592573600093	2.6422011064134487	-1.9903964050736882	-1.086154039576711
-10.676117456238984	20.39236877638473	2.5914069378978586	-1.986458345302812	-1.119419061435086
-10.862832821198992	20.172659802202038	2.5645078757822484	-1.9994282739294658	-1.1515062621963466
-10.881649328072468	20.15340172716533	2.5596758646665374	-1.998188110285476	-1.154468396530155
-11.113402830365768	23.492907419863535	1.590345715765864	-1.2182871226784533	-0.6933032403059907
-10.870391181402738	22.895205762255728	1.927299341221015	-1.4486340561881692	-0.7817786392474165
-10.621303073248832	22.348463459036125	2.2445485293008836	-1.659497049485192	-0.8500911836529572
-10.713239391969845	22.528071225770486	2.139442524523372	-1.5927731863241166	-0.8285678135394614
-10.844786768336139	22.840316885932463	1.9598895399311669	-1.4712138503695644	-0.7883968351657074
-11.13944094806562	23.564994447843304	1.5516705398225783	-1.1909103540158075	-0.6830155292708466
-11.20138562399052	23.703581174064222	1.4732054010092308	-1.1354014074300927	-0.6572458569126948
-11.38770868509681	24.19537159429388	1.212721798664616	-0.9499100837757698	-0.5688607848408309
-11.629669720620418	24.997400407593688	0.8550963412891751	-0.705059025673791	-0.39190589493678285
-11.655844825787385	25.09979426497546	0.8125213677223142	-0.674889087921589	-0.37002626158441326
-11.229044276659494	19.823740120580737	2.4860743411295356	-1.9752630835499432	-1.2039269627146993
-11.11903336571642	19.928407716064633	2.5098236704566133	-1.9829492148702301	-1.1878971227706732
-11.238255914622929	19.818017599027055	2.484385937096344	-1.9746866965545589	-1.2046714005937857
-11.27373113209877	19.79969466584961	2.4765637456633165	-1.971623480229474	-1.2058919185305985
-11.704202484407077	19.570706637277283	2.379319881319965	-1.9331732775287984	-1.2265377537223845
-11.924410416622525	19.520870959241247	2.3149789133336314	-1.8958057068398513	-1.2175036713808935
-12.146713395330595	19.48811890152068	2.2529440645169845	-1.858344167159422	-1.2046342474764042
-13.716808717983312	19.98456831600856	1.819368032371574	-1.4912118313905083	-0.9311618997453271
-13.699633381787852	19.972973088206505	1.823139149769382	-1.4955683239215487	-0.9358139589497603
-12.289122117745665	19.48948098767039	2.2078839193390025	-1.8262477505945687	-1.1895121543618845
-12.610269693386867	19.525156006424986	2.1099460108561923	-1.7589877930548992	-1.1504000774272929
-12.896122385697899	19.578447440350267	2.0251306781853997	-1.6934729939395219	-1.1104707692249505
-12.515097441153577	19.487450784057632	2.1421532756354518	-1.782274783773162	-1.1687357319416793
-13.536579205106833	19.870542369775738	1.8560041304551111	-1.5349489109210954	-0.9795417984754853
-13.46519538142837	19.82916391656118	1.874435005661144	-1.5535115074247705	-0.9999606290939185
-13.33710205478209	19.763694654848063	1.9051534157930003	-1.5848484001752348	-1.029461455734422
-13.208698024723365	19.705864794957023	1.9373404202106186	-1.6161205373637908	-1.052074365303635
-13.12649483004026	19.66555204257168	1.9552307575840628	-1.634047833412997	-1.0672129032004305
-12.931185315336426	19.594366574089303	2.014022101499788	-1.6842449644768398	-1.1030688563356124
-4.73366453746668	21.27733752555802	1.0694486142431856	-0.15056062442991008	0.10267464502611612
-4.616137617197506	21.222124959057776	1.0639040846718277	-0.15295415968610815	0.09988205016533028
-4.564613201498627	21.13083733353918	1.05690213522568	-0.15550730251431352	0.09846680192900222
-4.459207814328341	20.976920750912853	1.0452790431940637	-0.15943725008236098	0.09491463797537059
-4.3717263835343685	20.747828353941713	1.029953253823703	-0.16564397034508094	0.09178952856394224
-5.161473697762925	20.81549159125971	1.028233450400604	-0.15756543541196827	0.10051612336555327
-5.073951322793466	20.921211564449962	1.038141394204549	-0.15600749396026478	0.1016356978115185
-4.82067883209547	21.117692108337895	1.0559790577764303	-0.15396954867767942	0.10226394925653995
-4.935758286792504	21.042893194355276	1.050085647640077	-0.15457066444502673	0.10273976973402672
-5.190714031709742	20.763150524925152	1.022845688347195	-0.15873224251982176	0.09984383362020355
-4.334675830804458	20.637109182818822	1.0231334883686247	-0.16838828610925755	0.09059920517081482
-4.297602703723759	20.363085847552906	1.0068391461031883	-0.1753317869149886	0.08945613504801533
-4.296843216198107	20.193274965814624	0.9961914272754706	-0.17897005406916922	0.08885225619800574
-4.3199742974144915	20.03163015581289	0.986598616397327	-0.18218473232512417	0.08910511793561
-5.411460238020682	20.431189194846432	0.9863211707745355	-0.16529148222935486	0.09420827055851747
-5.332162880293362	20.526863749341317	0.9982923738463827	-0.16305441413664454	0.09620266705564513
-5.549115600042219	20.2905602616082	0.9676470294081339	-0.16801846314886854	0.0898031751583781
-5.9142014219049575	20.099198820205157	0.935244430417251	-0.1719913916589249	0.0849048571446825
-6.1768312377237	19.97762492623312	0.9157087349520401	-0.17445252523242943	0.08309442250590829
-6.2548127568078975	19.933207642426368	0.9094884275630224	-0.17534233491314863	0.08268768627972747
-5.793974679646137	20.165456467072826	0.9459155750466657	-0.1707632402929675	0.08682345940953515
-6.296332579397803	19.90441385953041	0.906353134085789	-0.175900323187998	0.08265246071231246
-6.581566543861336	19.71553089526889	0.8850132307529748	-0.18005129493077038	0.08164902315858785
-6.865836498264918	19.506302352262118	0.8649791488824076	-0.18406279246677454	0.08137622488402493
-4.397468987809489	19.60797959070136	0.9588181565424708	-0.1934586529804573	0.08577106763833371
-4.399186129808391	19.590997556566418	0.9578425791840229	-0.1939028686776325	0.08573990601503503
-4.3936775942467925	19.43906947218001	0.9494751743613045	-0.19828440329917524	0.08476013198683224
-4.387202690166885	19.144286253843145	0.9331156794452258	-0.20672217643025612	0.08274082111273764
-6.894497251219089	19.484583483803235	0.8628750578810843	-0.1845232602186017	0.0811744882402569
-4.381345621380777	19.122257941120065	0.9319880481485268	-0.20732913292682145	0.08251778484196809
-6.925461083009736	19.4598782054163	0.8610356168611268	-0.18489961004287514	0.08118686776446431
-7.416290267685239	18.89946202643908	0.829133623555981	-0.19304503044259935	0.08195318458575816
-7.363475977876794	18.991793896138372	0.8333158251451049	-0.1916812150176483	0.08168945160037762
-7.1785182717331	19.213288774831042	0.8445617621984085	-0.18865928261892956	0.08156845317666957
-4.15205833085932	18.46634483007781	0.9071967682404602	-0.22261258918667864	0.08051246251527436
-4.2171064234789615	18.664346336089654	0.9140037551623481	-0.2185305223360619	0.08086242215845378
-4.372026104299103	19.099275105178496	0.9310785419646723	-0.20791582017795998	0.08240922142463951
-4.048009488057326	18.195132871531335	0.8985942723269068	-0.22855181458433976	0.07963459860752323
-7.491387228043418	18.031259510970372	0.797684112233151	-0.20617101440958463	0.08034599397128019
-7.514780309917374	18.314686341258152	0.8075222729452456	-0.20121680158450375	0.08104014185850317
-7.461413857161175	18.67996993733154	0.8210232778218357	-0.196106115265963	0.08177034783778725
-7.514424638291443	18.439655812679497	0.812424804989704	-0.19934135747137804	0.08157523796162867
-4.006141008968368	17.881613027299927	0.8883845397933035	-0.2342114856452894	0.08045946124267453
-4.0947510933941444	17.070818009431875	0.8578643109638722	-0.24829661380139423	0.08485136549792031
-4.098336307406811	17.034762205630255	0.8565764534137961	-0.2489842804356428	0.08501467371472825
-3.980894005775253	17.602407796043213	0.8792511006081039	-0.23983692039985083	0.08102582466485184
-7.492366000616787	17.59242100983253	0.7772219992393179	-0.21144325246680568	0.0781424419080442
-7.491056514593434	17.51652019285032	0.7743254666162592	-0.21257366805533334	0.07827011948619354
-7.356922602796503	17.059969131013926	0.7561890353889588	-0.22091607549183806	0.07844352261590903
-7.3476880070411035	17.029672229095027	0.754987514410245	-0.22147855504806258	0.07843878786681925
-4.25572274313915	16.317678753090377	0.8253959262606869	-0.2606616744932947	0.0879043267957308
-4.282120070781846	15.78662031049576	0.8060254036975809	-0.2710462816890564	0.08895083265609428
-4.2458127774434065	16.42959045964661	0.8300223455570527	-0.2589834976589066	0.08754610808209681
-4.131360294310118	16.910570026141535	0.8511584503323175	-0.2510474755245092	0.08572072829980369
-4.280097499402593	14.538047400568065	0.7625300151286307	-0.2891706587988876	0.09440520302953234
-4.322517032429351	14.340942723765027	0.7538129641685587	-0.2924230262816814	0.09521720447943435
-4.280253012631235	15.540897001787167	0.7972573134949807	-0.27413140011728265	0.09029751381412095
-4.235538762411485	15.028716405183332	0.7823931760656953	-0.2831736165203847	0.09146847465045466
-7.120732692353926	16.430849731388406	0.7286957417806909	-0.23532852871261983	0.07560926371721122
-7.346458713145687	17.02354813324256	0.7546387777671133	-0.22156564003454748	0.07836946755326175
-7.114755438282814	16.40554860010953	0.7270736936162556	-0.23554282201453947	0.0754091310628106
-6.911780360262982	15.83013201700975	0.701471434349614	-0.2461769267215338	0.07538899867593908
-6.611588358506674	7.896149290016625	0.4722784918269856	-0.36020842740736253	0.15152803000848755
-6.815613754472951	7.898265934465046	0.454806107209757	-0.35703549303929694	0.1552406776779835
-6.5156075490910155	7.913751607218404	0.48059893773694323	-0.36133380251226327	0.14997642618418888
-6.3278903466563765	8.00161022599411	0.4962174665579736	-0.3625583694081203	0.1461712092278683
-6.251414382863599	8.031307543414954	0.5026767167579553	-0.36314525823861077	0.14459183750910956
-6.229877777245452	8.04374390758974	0.5042361691463972	-0.363148478898593	0.14396937452500927
-4.365442378183148	13.975572541233788	0.7396621633107074	-0.2979405702251813	0.0965698352976394
-7.032334305329712	8.881459043501946	0.4161052353229916	-0.33514710098942324	0.1554511290931517
-7.010306534682713	8.958760339693399	0.4160045685888152	-0.3335739023053357	0.15453680005047962
-6.512646741864403	15.15182324934143	0.6785426361459458	-0.26188764133054715	0.08110463470348492
-6.605089143645865	15.309430919175515	0.6838653071892048	-0.258197443132067	0.07990367894429859
-6.5041925862060035	15.13029977827332	0.677744476705104	-0.2625266938002728	0.08114018293272081
-6.3424677378712815	14.438667640957025	0.6421422590572612	-0.27445036274140705	0.08363493688948903
-6.330374139751394	14.386550585762597	0.6394398289148883	-0.2753372617635522	0.08380706261609942
-6.878654940297363	15.7638677268587	0.6984142358563407	-0.24727792404747095	0.07572786226576557
-4.434271541032567	13.14264584731255	0.7048276200604652	-0.30590686304292286	0.09872814535067548
-4.414942671727757	13.516124024822233	0.7200220812119953	-0.30242523462085946	0.09768407202582757
-4.493924253759212	12.772399592207567	0.6903332609760078	-0.31152262748892845	0.0999291079373234
-7.101740047231086	8.65826653927014	0.4156035529063645	-0.3382145850970556	0.15752480747508268
-7.168342651116608	8.460762600190172	0.4153700042550158	-0.34145939233783645	0.15957076406992646
-7.193887940106324	8.330591941608663	0.4163774912723253	-0.34343988456588714	0.1602404544648068
-7.102349334593408	8.083611128327435	0.4284954776972145	-0.3496905799576228	0.15942569870817944
-7.112470534688779	8.092652751636818	0.4275113260229441	-0.3493444043424004	0.15957688060102887
-7.119928957854249	8.108787145355782	0.42659639028660584	-0.34889773682537467	0.1596773628101406
-5.957932814466803	8.326382853180453	0.5236649051262672	-0.3612077286471336	0.13740514247996669
-5.9860617304856625	8.295236487394085	0.5219803868092096	-0.3616690179237592	0.13823567679086454
-5.782295033744326	8.636244481833662	0.5344352987528105	-0.35725699371856634	0.13341329935916446
-5.772698168952418	8.648486873268634	0.5349792459303444	-0.3570210583827622	0.13312217319194716
-5.738932396154502	8.70717613051857	0.5373440424773032	-0.3562925243814431	0.1323615152245835
-6.940649812921064	9.174166928456163	0.4172574161451971	-0.3298429400536833	0.1516195844098099
-4.5812454281489545	12.317894073995918	0.6698976870458573	-0.3142422155692627	0.1022985784037036
-4.808522336311219	11.478314115589296	0.6293224181646796	-0.32209223672132553	0.10703494431479144
-4.652849854746273	12.005391019526362	0.6584408900760761	-0.31966333631814403	0.10481309395131472
-5.061293351900035	10.722393859678515	0.5974208383049073	-0.3307744034587215	0.11506268253234382
-6.863609387871793	9.401426206351928	0.4187154848718892	-0.32602800267329224	0.14832745114511314
-6.819621065935525	9.518851746648703	0.42058230143960995	-0.3247746296978424	0.14672208456881117
-6.732853489066005	9.812962932337197	0.4229826378736844	-0.3196725346126483	0.1407644467811561
-6.221255888251553	12.966412945543405	0.5516268217020422	-0.2930054017869733	0.0871349545558848
-6.262079343029065	13.66062747538938	0.5946583416700668	-0.2859497447545348	0.08463851242490508
-6.263391932825344	13.675039285369484	0.595768879773274	-0.2859667404350285	0.08457816902693265
-6.329917361911087	14.384771810573818	0.6393300881192645	-0.27534915666758636	0.08381440778650928
-6.380243096902497	11.364251103642124	0.46340149394935753	-0.30470756216532846	0.11222949329194541
-6.357607770702911	11.487039688527688	0.4676151364194793	-0.3026785655315108	0.11015253842779832
-6.222435682564707	12.217561632089193	0.5089853641847192	-0.2983300973616227	0.09766831053869682
-6.22315469339023	12.669251370607224	0.5343386058201338	-0.2950223974974938	0.09148015866411294
-6.23437808659952	12.145587759282426	0.5055252986540668	-0.2996504364920428	0.09881953334975044
-6.457481241124758	10.96749769794242	0.45137568986104	-0.30927985571808697	0.11993222342149609
-6.219415409317302	12.931960976294627	0.5491035495457574	-0.2929448969216105	0.08754997323216585
-5.300213015882377	9.906364735437664	0.5684954387637997	-0.3387407845223151	0.12039438880950207
-5.420490387285663	9.41476369021898	0.5588177362174829	-0.34627497949207725	0.12357734134442531
-5.260725656804659	10.041685575299425	0.5722061871226395	-0.33745100937874883	0.11930957430388749
-5.093231866962367	10.61944688455408	0.5922883879423799	-0.33106822143949155	0.11546287225373472
-5.565394037279747	9.018803980210201	0.5492949490928213	-0.3524155499244879	0.12791826078077792
-5.5458129890253085	9.074872917332542	0.5510148666456758	-0.3520239030373761	0.12753059538209563
-6.507679907571038	10.704717704496328	0.4423708608146972	-0.31147096240538813	0.12472239048559848
-6.538142435266113	10.584945288033484	0.4389139495667408	-0.3121087211310374	0.126659875052606
-6.674120860000167	10.043425300441548	0.4257195896960215	-0.31761010512715493	0.1357631493970405
-5.079145325698371	10.671237532556626	0.5944114003371817	-0.33085374169060705	0.11525023596044891
-10.461656850447097	13.708406176281539	8.069581813776954E-5	4.2087301116424234E-5	5.950345166877081E-5
-10.481987687657293	13.648673103119863	8.053129971965299E-5	4.20538170887463E-5	5.9515831168968594E-5
-10.596586459128053	13.013581074589192	7.891971789046282E-5	4.168659964463357E-5	5.959437454538696E-5
-10.588350281531117	13.144057512369184	7.923623203454999E-5	4.176915731888208E-5	5.95861980780298E-5
-10.567612116330908	13.380893343134794	7.980901572798224E-5	4.191097038773255E-5	5.957174289055011E-5
-10.586300339683474	12.86405514315924	7.858182941092727E-5	4.1579237894658945E-5	5.959331281983341E-5
-10.570420696995217	12.529496354887202	7.78419747797555E-5	4.136386394602623E-5	5.959382607405291E-5
-10.53216555932015	12.1496552982845	7.705197873017754E-5	4.108997411688025E-5	5.959180157221655E-5
-10.380385604053068	10.824139514628257	7.460066121439492E-5	4.0150867853035665E-5	5.9564082493399076E-5
-10.435456498885996	11.003326254847991	7.490506183677545E-5	4.030123056835707E-5	5.959242936484609E-5
-10.456403679159035	11.430738695704099	7.56686392246812E-5	4.0588018441685094E-5	5.9587368304408704E-5
-10.463247672194688	11.521399916806832	7.584169938022216E-5	4.0657956121087645E-5	5.9587208140235045E-5
-10.491965031962753	11.798596889963134	7.637272435866068E-5	4.0848858404921186E-5	5.958721901112397E-5
-10.523313839585922	12.061930103058792	7.687313921867841E-5	4.1031033457650835E-5	5.959048033239925E-5
-10.132546303009402	9.916704642956699	7.321161081080021E-5	3.9443312199837266E-5	5.944715923116607E-5
-10.179935233113294	10.11227423234433	7.350100548798657E-5	3.960402325715726E-5	5.9464800967294326E-5
-10.271061399325458	10.365759310336202	7.386616639498477E-5	3.980113563023001E-5	5.950890599758456E-5
-10.329993747661657	10.545358091937182	7.415038344340507E-5	3.9952487214112045E-5	5.953914294818958E-5
-10.02186658977307	9.407090039284766	7.250820668452574E-5	3.903693886811953E-5	5.940257938803438E-5
-9.940452310214791	9.112997290359736	7.211744783190748E-5	3.8774236934214265E-5	5.936217624719296E-5
-9.913163845656664	9.031973680914923	7.200951939654779E-5	3.8702208456448144E-5	5.9346803817147606E-5
-9.895841595490788	8.989089973174861	7.1951744601844E-5	3.8659699382650586E-5	5.93366284941953E-5
-10.041555812761365	9.508743711312437	7.26399765920377E-5	3.911296593799947E-5	5.9410322932690126E-5
-10.0930451283201	9.758641117940332	7.299550721166305E-5	3.932527178700178E-5	5.942988908347557E-5
-10.523255412447535	12.01533119139883	7.67825997649279E-5	4.1004396559520636E-5	5.959127014888305E-5
-9.437025703496063	8.180080636767848	7.095597998348167E-5	3.7887494317473176E-5	5.90321409335966E-5
-9.587384406844816	8.413430547215235	7.124077040621799E-5	3.8116234298075576E-5	5.914205527102083E-5
-9.661805736692877	8.534238831487905	7.139761116838684E-5	3.823982598126015E-5	5.919317398258238E-5
-9.771253911512432	8.728030227058873	7.163254005901718E-5	3.8427165207718724E-5	5.926066986263861E-5
-9.266968553743181	20.368669914426608	1.598455061550689	-1.3389092043362991	0.2005506240906742
-9.20742666551085	20.320443273355068	1.5963919091441574	-1.3334635585679062	0.20936847540480058
-9.331656358380581	20.390105813505613	1.59779262165193	-1.3405084459925	0.19184558719033729
-9.797074207824757	20.487262654677203	1.5898303371870672	-1.3439626676617207	0.12831649623623326
-9.852945626294268	20.475386833679877	1.5868658187765743	-1.341220919161688	0.12093649535382081
-10.174926061897045	20.358005704205766	1.5650526493100816	-1.3189095346175996	0.08036016722965485
-9.63492628198527	20.447865399706505	1.59233952335053	-1.3422576013984426	0.15069308240603835
-8.511979787933821	19.63934754978057	1.5510967689136705	-1.2454026323053753	0.316326129654523
-8.412203891350405	19.4367030452377	1.533236946340625	-1.2173758261707637	0.33226066212665095
-8.861496508320027	20.0881956391881	1.5855486644865167	-1.305757625773318	0.26094496572051684
-8.677814870382358	19.86003686712696	1.569658888998158	-1.276266553838924	0.289175999283916
-10.409357512926338	20.18096142143874	1.5418227563409412	-1.2904308232671216	0.052080717795060336
-10.79710685594536	19.791961768687052	1.4983242511713368	-1.2320892967885744	0.007812505498573916
-10.785679793055646	19.803992338152558	1.4995688884386509	-1.2338155488900453	0.009054211744658624
-10.503409678691938	20.101603547076234	1.5324863135913038	-1.278593690030281	0.04136275557486018
-11.760956418321427	18.987861528055976	1.4213165349362762	-1.1065859427845244	-0.10035114630556408
-11.523235694283702	19.219241316736024	1.4411813980708739	-1.1401539909165552	-0.07672885048687053
-10.828460804935474	19.76565596978038	1.4957743645109998	-1.2280828517177615	0.004253563514848624
-11.15203284394894	19.485982039391637	1.4668113495158537	-1.1838851631054406	-0.03352805145487485
-11.338762237521642	19.37033472884137	1.4556327543322618	-1.1637499849578874	-0.05614059523218827
-8.160413380449972	19.034430336383014	1.4939115830758203	-1.1561079912696341	0.3761502077794251
-8.0712521510263	18.89928505826888	1.4820306750548915	-1.136163768010904	0.38934853450430323
-7.818586642841267	18.37119969400198	1.422757618848566	-1.0508093671142058	0.4323887007772789
-7.801553346127336	18.337769279015088	1.4190176248310176	-1.045359862647631	0.4351027234509008
-7.798549641616148	18.329959307262747	1.4180217144290086	-1.0440114042244149	0.4356264171644809
-7.7743272824557055	17.104951854205982	1.2378795480200482	-0.8414652974265897	0.44336524460798626
-7.783741806986411	17.082410464980747	1.2344160582118517	-0.8382961437081179	0.44211474544655904
-7.764805280510347	17.71926770390472	1.3322967097426202	-0.9432568546364205	0.4443953262310503
-7.765134015594184	17.702299241060896	1.3298162089923504	-0.9405502347157488	0.4442881051411667
-7.785173334564877	18.087991371679102	1.3839686409415959	-1.004047828673602	0.4392360349597045
-12.207394115779582	17.651695249152727	1.3068685728451492	-0.9420210363636374	-0.12906045660514062
-12.334583649954002	18.01743438287169	1.3382290397890384	-0.9784010211117344	-0.14607565259767127
-11.898441133341503	18.87073873241356	1.4101446642957154	-1.0880422194849113	-0.11474231662782539
-11.97913973552026	18.76913114866832	1.4015695065623979	-1.0735758429524525	-0.12222922159821734
-12.20179125652366	18.480366296380733	1.3766184918814677	-1.0335435039191547	-0.14085719343237776
-12.346236091480979	18.07372770119775	1.3434492601146897	-0.9844212596012909	-0.1481284480705644
-12.325910176357382	18.130813591682937	1.348583031018447	-0.9916032783310726	-0.1469904688689424
-11.98711940596362	17.350214550324804	1.2763671278195918	-0.9116456696085166	-0.1051151845084681
-12.003748444063904	17.37062698875574	1.278381761657031	-0.9136673162151111	-0.10677223740933993
-11.972536370029344	17.33827830647077	1.2749833448058983	-0.910426413584641	-0.10358202849400454
-8.121894220306949	16.547592387360503	1.139248995912661	-0.7578732234674468	0.39619732229527443
-8.10563373419339	16.57251979077354	1.1440036059830818	-0.7617716724698186	0.39831954094835886
-7.984939422131087	16.76625234830246	1.1781372652018713	-0.7908552584768865	0.4150003183411676
-8.228393449448319	16.494855391024913	1.1272341522801654	-0.7518720987712214	0.38088363656496615
-8.587857197385803	16.313739525462502	1.0866693945650665	-0.7311485321427252	0.3288615420207235
-8.648307457720517	16.29639910076707	1.0829485457637373	-0.730089762713298	0.3212670627059252
-8.78995850036625	16.26628487690744	1.0786667389412574	-0.7307605905856788	0.30170767411385696
-11.704600070861353	17.072933459403412	1.2434213190455892	-0.8809613601630071	-0.07554807290476948
-10.554248746023152	16.279117077015805	1.1143059181695416	-0.7785074187700312	0.05977044456404618
-10.957521253644972	16.490186693601217	1.152838656601821	-0.8081924796490212	0.009386314861092449
-11.418330839711729	16.816770790787647	1.2073374519472828	-0.8515991577320077	-0.042194305555132816
-11.33353091563429	16.74939463269658	1.1979056602541982	-0.8434106804417135	-0.033447998618260685
-11.282552150529034	16.71369893929399	1.193112500422056	-0.8394020454258181	-0.027776687905203327
-10.494053521806357	16.247901452253174	1.1069206765088289	-0.7734360923974704	0.0676210025273184
-10.328899462146932	16.210273477704867	1.0954755604530788	-0.7651405014638384	0.08963339012364338
-9.963639931852718	16.115765536031095	1.0678899478980521	-0.7445452011358329	0.1361566327228918
-9.716780988764722	16.1404887812949	1.0667805103804897	-0.7417642372342259	0.16958899648899553
-9.288329654651506	16.143910880354827	1.0558827437996758	-0.7279691049835835	0.22982571375640218
