# Supplementary material for: Thyroarytenoid muscle fiber orientation regulates the ability to modulate vocal fold vertical thickness
Source: PLoS One. 2025 Dec 4;20(12):e0337735. doi: 10.1371/journal.pone.0337735 (PMC12677544; doi:10.1371/journal.pone.0337735)
Supplement: S4 Data — (ZIP) [file pone.0337735.s004.zip › Female/contourA10TA16.csv]

% Model	Angle10.mph
% Version	COMSOL 6.1.0.357
% Date	Jan 7 2025, 14:16
% Dimension	2
% Nodes	677
% Expressions	3
% Description	Line
% cpl1x	cpl1y	Displacement magnitude	u	v
-13.17444290806587	39.94315674322471	1.0659528294797236	9.148981913193951E-4	-0.058584852529618994
-12.960222175535398	39.983361371660834	1.0657293892597144	9.164817795805028E-4	-0.05859398854796019
-12.557663550476963	39.9444194414246	1.0659388124065763	9.149013671921655E-4	-0.058609384202866016
-12.295013434274637	39.91007450484781	1.0661249216098656	9.135064004373325E-4	-0.05861929183850065
-12.771199519904672	39.98225209153824	1.0657337441219257	9.164134780153099E-4	-0.05860149040635838
-12.196854437814238	39.890291850976084	1.066232614190693	9.127096465997108E-4	-0.0586228871198025
-11.83903471244294	39.73416827035278	1.0670851299905695	9.065265048684399E-4	-0.058634656250755174
-11.83454919196266	39.7319164431207	1.0670974495617682	9.064369343357988E-4	-0.058634799355796345
-13.378459401044738	39.840576676748505	1.0665179264744367	9.108546552606814E-4	-0.058575164222744974
-14.081829389211773	39.48701231125233	1.0684659860976558	8.96899011702677E-4	-0.05854175552252872
-14.091455366444958	39.478691732262995	1.0685117487446991	8.965697698210962E-4	-0.05854124520506784
-14.335684817196531	39.132669681909526	1.0704140197337495	8.828837915851144E-4	-0.05852629971064616
-14.358308416646189	39.105402529003705	1.070563921371541	8.818058835095817E-4	-0.05852498636561565
-14.06390329784523	39.49587429199164	1.0684171101699937	8.972500075946382E-4	-0.05854260476839566
-13.664929711835182	39.75087689897474	1.0670139599729	9.073112694745851E-4	-0.058562389950118574
-14.400819272467285	39.0250993557956	1.0710050815770042	8.786378525226331E-4	-0.05852209056747745
-14.608096086093008	38.63165734087564	1.0731677445984993	8.630935039906284E-4	-0.05850795235424813
-14.69608875380951	38.17187164721082	1.075692019792418	8.449794351906812E-4	-0.05849762552059921
-14.704809808779903	38.12900484288538	1.0759275033426439	8.432884970007509E-4	-0.05849664232559232
-11.830679456258773	39.72945101098895	1.067110934543058	9.063394801355787E-4	-0.05863491425950924
-11.301478305989114	39.38674536174639	1.0689871990267528	8.927492871318001E-4	-0.058650570710786123
-11.016175056807299	39.141220578803896	1.070331430746126	8.830673589373546E-4	-0.058658030399317176
-10.844743907034458	38.971871494835426	1.0712595733259491	8.763637760431327E-4	-0.05866217262491695
-14.703115739357767	38.08762112267836	1.0761546200901602	8.416630495413998E-4	-0.058496097567568725
-14.665184357518843	37.55081609911142	1.0791027632029184	8.205089286134283E-4	-0.05848968879529143
-14.627641646759875	37.059364087139976	1.0817979827382036	8.012994288295813E-4	-0.05848393437336655
-14.612222601763179	36.97660737525933	1.0822523505502986	7.980526328309547E-4	-0.05848332833741148
-10.248926757653695	38.341193504780605	1.0747155834534854	8.515198806097924E-4	-0.05867585939050872
-9.912331042181597	37.81459172579965	1.0776011143563171	8.308539995076314E-4	-0.058680936331565
-9.809547057107494	37.62171625198788	1.078658870322968	8.232825892502211E-4	-0.058681977071623
-10.64673187070012	38.74258791214268	1.0725154663271592	8.673558246980441E-4	-0.05866639899730565
-9.48858618160289	36.69145765435641	1.0837614944967406	7.868662149682935E-4	-0.05868015788075319
-14.423810118021384	36.22227306587261	1.086390211664643	7.686098179325097E-4	-0.05847969336118332
-14.414950734496156	36.19148920627415	1.0865590087501442	7.674150229190442E-4	-0.05847959100037155
-14.485830262125976	36.464347608918885	1.0850620081444657	7.780672110369061E-4	-0.058480795069634224
-14.13670178009059	35.26832504596132	1.09162435282779	7.314799936686978E-4	-0.05847702556359915
-9.140047996814005	35.00415384913914	1.0930178512007374	7.211722090759024E-4	-0.058667653080322964
-9.086009328532562	34.53098312251316	1.09561522844627	7.027848267974798E-4	-0.058662469791691124
-9.407476788029886	36.421191810066915	1.0852434813624883	7.763314511966901E-4	-0.058679127393319194
-9.246749552716217	35.593612830381815	1.0897850736707413	7.440341556972895E-4	-0.05867262163484891
-8.989359107335446	33.59689600732507	1.1007387777792859	6.667688116965701E-4	-0.05865176704978482
-8.968500059088695	33.443411157370896	1.1015806443562712	6.608712091732528E-4	-0.058650206748337125
-8.996624010336891	33.65404884224206	1.1004250282911427	6.689816109139372E-4	-0.058652363748185304
-13.798911056412487	34.27253971408058	1.097085553186047	6.929921832822517E-4	-0.058475683057330106
-13.70362268864402	34.01659054484035	1.0984888588971047	6.83167234995816E-4	-0.058475654219167825
-14.048491738764572	35.019096394043515	1.0929909089651757	7.218539368975421E-4	-0.05847684172977194
-13.417394405865101	33.23424233035681	1.1027791044233848	6.530260162688995E-4	-0.05847532351744697
-8.844720216802184	32.57044266052164	1.106371770239211	6.272824397252639E-4	-0.05864154186735211
-8.570476294449893	30.72147489648428	1.1165185667057753	5.565709318740524E-4	-0.05862366316877332
-8.411226862297102	30.07820986660778	1.1200445809267512	5.320266265917689E-4	-0.058619855842516125
-8.772423178230015	32.003860930652095	1.1094791743849748	6.056343548613445E-4	-0.05863560249680108
-8.728005357889755	31.59612262639564	1.1117179938449913	5.899776817570154E-4	-0.05863104824466109
-8.700294971264373	31.40121367922034	1.112786844245773	5.825125199586709E-4	-0.05862911853037658
-5.531557332942684	20.96953997644227	1.1700078148673358	1.9443929585368804E-4	-0.05858548881115895
-5.427009525472386	21.242312243811483	1.1685107575999858	2.0438553141309462E-4	-0.05859352790167065
-5.854899803418824	20.57130638309323	1.1721945805613982	1.7987173501488886E-4	-0.05856742601193058
-6.0545991133395525	20.421724675892317	1.1730164968875758	1.7439996489465207E-4	-0.058557733321627885
-5.674484475926183	20.74823852684858	1.1712229206315696	1.8630321669855018E-4	-0.058576789113914396
-5.32694315001336	21.47324046054615	1.1672433153212036	2.1292534322923321E-4	-0.058600778169038525
-5.315180164652691	21.80064614708065	1.1654464094546388	2.2488906263801872E-4	-0.0586062288940182
-5.315239610958217	21.927734163633616	1.1647492178494718	2.295852463767084E-4	-0.058608159536749194
-5.350668266482917	22.137495322296036	1.1635981037465561	2.3731328759455506E-4	-0.05861004631529991
-5.433726218666795	22.603765940122834	1.161040769668342	2.5436652516480976E-4	-0.05861408358117027
-5.626963417233466	22.992394014638567	1.158908951732086	2.6854697985146585E-4	-0.058612841436277444
-6.296930791053468	20.265168855524802	1.1738765715290354	1.6875109557632889E-4	-0.05854645018869427
-6.462948940896917	20.198777783557254	1.174242076554411	1.6636107432212028E-4	-0.058539283821707484
-6.834263159081223	20.11098147703813	1.17472526071768	1.632444219157062E-4	-0.05852436767882689
-6.8788138499580604	20.10884160683754	1.174737317251792	1.631775142533351E-4	-0.058522689475579384
-7.369605748299344	20.1229514076894	1.174662749894721	1.638155762699133E-4	-0.058505020473132795
-7.290450126656008	20.11461507432293	1.1747081190308342	1.6350369386216752E-4	-0.058507748477324616
-7.0289051460111445	20.114888248714465	1.1747047941521627	1.6343049393980385E-4	-0.058517306935797125
-8.099104207876303	28.996942234883516	1.125975475955166	4.909464512474078E-4	-0.058615087991449336
-8.15070498126804	29.2035730808658	1.124842220198238	4.987687655249835E-4	-0.05861631821570068
-8.355808324767937	29.893747345738024	1.1210562016230556	5.250281129650534E-4	-0.05861913550189407
-7.921321428362544	28.24221711199594	1.1301159519551025	4.623522780636218E-4	-0.05861009442549117
-5.731713957908964	23.187461122959608	1.1578401565258125	2.756161732014484E-4	-0.05861196089725036
-13.008134256011195	32.00942388853293	1.1094953923355906	6.060710790132129E-4	-0.05847328145996773
-12.95068578427099	31.818116973537904	1.110544390927916	5.988085411278653E-4	-0.05847271392997376
-13.314648296010738	32.961635456846714	1.1042738757815396	6.426033047355277E-4	-0.0584753313731112
-12.699636292198232	30.808963560540487	1.1160776924254758	5.603215484155376E-4	-0.058467756815668556
-12.470607686155141	29.707619560891636	1.1221202661982077	5.183843414779051E-4	-0.058460531372804186
-12.698656054304104	30.80456735528284	1.1161017918680196	5.601553421317949E-4	-0.05846773065176662
-12.344738030856188	29.237051454687176	1.1246996996435779	5.005584868708E-4	-0.05845853089290215
-12.200354837177862	28.6009148893215	1.128189402833092	4.7634190176395406E-4	-0.058454794863773474
-6.292183606549941	24.100693713257964	1.1528309001705161	3.086786963631481E-4	-0.05860548317661103
-6.2425339509726525	24.018118545555755	1.1532835860739488	3.056769148227062E-4	-0.058606039712596696
-6.30204314497932	24.12141143941276	1.1527172003644601	3.0944439697064936E-4	-0.05860543781281124
-6.719214934672854	24.976328726734828	1.1480303312100268	3.405945000922233E-4	-0.05860351306526135
-6.946082505233461	25.451726261391883	1.1454217142992897	3.5820757396313053E-4	-0.0586025196552765
-5.822524408446318	23.31757127054052	1.1571260898735956	2.8025158580759966E-4	-0.05861066371293179
-7.831310428230173	20.27209620881387	1.1738476679839245	1.6936335120279236E-4	-0.05849047769968309
-8.016126539335897	20.33597009423546	1.1734990199499566	1.7171129633132093E-4	-0.05848478717730449
-8.24563275354757	20.47485969782366	1.1727376111830292	1.7671500131503514E-4	-0.05847862596690725
-8.482902806015549	20.6064476841697	1.1720181893000248	1.8156582264970377E-4	-0.05847199549421459
-7.226961380997089	26.041292685288354	1.1421911209795783	3.798694322743326E-4	-0.05860150000563348
-7.429909730247111	26.557221928939185	1.139359423642398	3.989958689927599E-4	-0.05860212857244439
-7.588591037603218	27.0808763927336	1.1364885023941163	4.1860611119708216E-4	-0.05860446036583131
-7.863453876347896	28.01287551057215	1.1313747774669851	4.537179163847752E-4	-0.05860870972274081
-7.77407433575083	27.709357526334035	1.1330382722547019	4.423146300672272E-4	-0.05860728821641454
-11.095419583753593	24.002887368594862	1.1534029578083431	3.043769082236538E-4	-0.05842885414085088
-11.133073986582929	24.11042016799119	1.1528134682293227	3.0830963614841193E-4	-0.05842907050928099
-11.150271886515071	24.17283860224189	1.1524710049170466	3.10603946306149E-4	-0.05842935941791237
-11.359915588747498	24.938145086996936	1.1482745827924379	3.3872270851980203E-4	-0.05843289391576273
-11.453664593764737	25.297012828280756	1.1463063766460204	3.52011105918189E-4	-0.05843471519982061
-11.24027302449863	24.515080634230806	1.150594606465449	3.231237015812719E-4	-0.058431074594492476
-11.322946017415118	24.800112745163535	1.1490313421763463	3.336453450645254E-4	-0.0584322226839772
-11.458727381180385	25.319434483475824	1.1461835037598709	3.528384544906079E-4	-0.058434858345754744
-11.464537797183144	25.338970387555264	1.146076325083746	3.535680986626834E-4	-0.058434928671410376
-11.569196871735537	25.76121890789718	1.143762147018493	3.692790587221345E-4	-0.05843724225066278
-11.6633070777599	26.1720578259513	1.1415103835989917	3.8472893701961493E-4	-0.0584397330196986
-11.833764430182397	26.83587126363891	1.137867677439786	4.096178121945235E-4	-0.058443019898889004
-11.862057598807612	26.963505046571935	1.1371682981430324	4.1439683894448315E-4	-0.05844382936877401
-12.078087822074078	28.032468436132604	1.1313080802457731	4.549043317590368E-4	-0.05845117072852769
-11.88110893277426	27.05481684639802	1.136667406182262	4.1782044500803634E-4	-0.05844442964090913
-10.941911285330256	23.580623184081325	1.1557191945464835	2.889896378662222E-4	-0.058428188097906605
-10.839436808390818	23.313060208466673	1.1571854922086127	2.793227449022129E-4	-0.058427924060939884
-10.739067093635805	23.061302474143833	1.1585664943072997	2.701669613120436E-4	-0.058427818084772716
-9.471816627044047	21.34230345888027	1.1679873297820298	2.081288883462227E-4	-0.05844756708154082
-9.951571716408075	21.806360992359135	1.1654466865260682	2.2496919765164537E-4	-0.058437299178339557
-10.43754130166285	22.487163924914277	1.1617129549693592	2.494273482515252E-4	-0.05843010377759943
-10.367961436850804	22.34988690199558	1.1624656885308282	2.444970870067659E-4	-0.05843055593503214
-10.316760015579995	22.28288259867231	1.1628327556979714	2.4211148530880918E-4	-0.058431368893945894
-9.288476953705402	21.156736757069627	1.169004351433954	2.015278591096401E-4	-0.058451301946241305
-8.920650274480796	20.917705687899243	1.170312406199396	1.9286762340054215E-4	-0.058460899359234944
-8.51657021391493	16.03357904344795	8.928973957912509E-5	4.387073233874314E-5	5.8298557490339506E-5
-8.266698499593367	16.013390172186597	8.948261998990706E-5	4.387570805834203E-5	5.810294416210552E-5
-8.0562389112096	15.989342639268678	8.962766145662756E-5	4.387777097697584E-5	5.794487514461464E-5
-7.686675290317421	15.957030610636405	8.990690895776473E-5	4.389044558348947E-5	5.7646649385210444E-5
-8.746279057818878	15.988281981459258	8.891595005751151E-5	4.381882467891227E-5	5.8473365527812155E-5
-8.970450287689857	15.938254553097185	8.854254228621511E-5	4.3764569003769635E-5	5.8638849651702744E-5
-9.186062455068521	15.786547473493387	8.786517883198236E-5	4.363369853471875E-5	5.879793308636152E-5
-9.971193094306008	14.974754846084949	8.469759150048065E-5	4.300822015657599E-5	5.9298172405027036E-5
-9.923312943252988	15.039290823300568	8.49328022687197E-5	4.3057213809010906E-5	5.926874984895902E-5
-9.772769833038687	15.227535971668214	8.562525888648695E-5	4.3195155714033196E-5	5.917532870864957E-5
-10.151226889300128	14.742570887399712	8.38735778433315E-5	4.285103430648563E-5	5.940116129167981E-5
-10.263669191686583	14.533945460902896	8.318593356757874E-5	4.270496962763825E-5	5.946797650832035E-5
-10.338792965066176	14.402943851689207	8.276355588067796E-5	4.262616153775202E-5	5.950745695282169E-5
-10.39951398580999	14.232596487589566	8.225443276639092E-5	4.250991387284603E-5	5.954892450638644E-5
-9.651563148185085	15.369018904321013	8.615876115095372E-5	4.329965626257808E-5	5.910461653898072E-5
-9.610243214520445	15.408630480720372	8.631335267982576E-5	4.332866718181185E-5	5.9079635920934476E-5
-9.355948527585717	15.657450364369083	8.731667681100928E-5	4.352901852004342E-5	5.8913521089648654E-5
-7.582691981937091	15.933264407606897	8.994251676982512E-5	4.3884691604329235E-5	5.7564813795325235E-5
-7.112624841227181	15.62099342018226	8.945713802207037E-5	4.369120314470305E-5	5.7175131258277346E-5
-6.881867897293005	15.366468772252109	8.890220277432356E-5	4.351358406638918E-5	5.6976268504201245E-5
-7.211113655713502	15.719878283891182	8.966125852830137E-5	4.375710206172668E-5	5.7254690681052937E-5
-6.717869382857944	15.056237286327317	8.81045352186259E-5	4.328010832673336E-5	5.6835216975149816E-5
-6.607244504890614	14.853200340811474	8.762349243648837E-5	4.31469612723277E-5	5.675401893640992E-5
-6.552226585395356	14.490750358383536	8.659257350810754E-5	4.2867487268436545E-5	5.671610619109578E-5
-6.493787224369594	14.259604808150158	8.600890124313884E-5	4.2717164140645775E-5	5.6681490829244587E-5
-6.43325049352262	13.662200987957576	8.434722536923957E-5	4.226999975408842E-5	5.6640717204086796E-5
-6.41499752094985	13.47437536220453	8.387821521896232E-5	4.215763246707699E-5	5.6638789089526436E-5
-6.387853419579772	12.789972379643046	8.203507850411857E-5	4.1663782757503E-5	5.661834898524334E-5
-10.456554713262712	13.976570385418363	8.153253459830716E-5	4.233208392852548E-5	5.9594168990195236E-5
-10.460504525913167	13.743612050954287	8.092124995376424E-5	4.216246685088585E-5	5.96054627844096E-5
-10.43567643329602	14.11277918523502	8.190760293478019E-5	4.243380392003436E-5	5.9570083499969716E-5
-6.386459979093452	12.69724417228317	8.181314866207649E-5	4.161454399515998E-5	5.661977998915536E-5
-6.395644771263177	12.555427517851564	8.144895985409036E-5	4.152381891065823E-5	5.66214807151867E-5
-6.4372672447402195	12.008861096898956	8.002149056221327E-5	4.1153362286528126E-5	5.6639334790120076E-5
-6.497009900884745	11.667987645737622	7.908387474060127E-5	4.087504440585618E-5	5.667067216780282E-5
-6.556920262455058	11.305444943796042	7.82024816592224E-5	4.066889863460291E-5	5.669696819207873E-5
-6.68146577838972	10.655308411578233	7.654075763324685E-5	4.0174456755643594E-5	5.6739379151575614E-5
-6.78393126347984	10.244290071559956	7.548827739165681E-5	3.9809488139215014E-5	5.678819938071249E-5
-6.6290935651159755	10.949007459555244	7.729374504960443E-5	4.039950990843065E-5	5.6718949884001216E-5
-6.8473974745647155	10.057920097476195	7.504232041680679E-5	3.967301684901967E-5	5.6828462623630083E-5
-7.405046930016831	8.429051296024019	7.15114328039793E-5	3.825746514906473E-5	5.716550388264808E-5
-7.412200733634791	8.399984117014895	7.145330667554307E-5	3.822994602887101E-5	5.7167914568791356E-5
-7.421796519639031	8.373596652831079	7.140051643681078E-5	3.820059924528079E-5	5.717314241755703E-5
-7.6245049310669515	7.798152050005788	7.033074803496187E-5	3.760367922432335E-5	5.727501320359538E-5
-7.5805121822930595	7.910293384750007	7.053009905552247E-5	3.771616795623577E-5	5.725268544618938E-5
-7.501908913596166	8.09279067771438	7.087014629917993E-5	3.792230780549696E-5	5.720466620612074E-5
-7.739502332512991	7.591719065788961	6.99763171968611E-5	3.736562788275273E-5	5.7358544416022614E-5
-7.8847997351133605	7.451595991242256	6.976630660998786E-5	3.719480737076998E-5	5.749509315198899E-5
-7.676407910866667	7.714521694434641	7.018966376097362E-5	3.750880405846576E-5	5.731366589684628E-5
-7.092653583308931	9.299169047122376	7.332442893293808E-5	3.90593322026663E-5	5.696991517029946E-5
-7.157733819727116	9.09628579445178	7.286612759169423E-5	3.887276851731034E-5	5.7009799787317383E-5
-6.993538578025168	9.575462324912435	7.392484873939951E-5	3.9284206327345236E-5	5.691116266663278E-5
-6.895778115357702	9.900410308161158	7.469120405820849E-5	3.956239939216988E-5	5.6854376957718344E-5
-7.2933482934575915	8.75037620896634	7.214698286098308E-5	3.856087944440242E-5	5.710224574628135E-5
-7.234420758594862	8.926496665648376	7.249998604400426E-5	3.870055082136847E-5	5.7070176283108297E-5
-8.225885333227685	7.342901902359795	6.970105876120047E-5	3.7062373546007066E-5	5.787553122289262E-5
-8.236373854049724	7.343009111565974	6.97055014771911E-5	3.70622461038583E-5	5.788848500416312E-5
-8.530594539609023	7.303148880677009	6.974506211342187E-5	3.7010162924373896E-5	5.8213264140667956E-5
-8.165547009442813	7.3578145528349275	6.970480884205304E-5	3.7081500744219364E-5	5.7806625497333875E-5
-8.564700511421668	7.306150044294393	6.97663071337059E-5	3.701743343671374E-5	5.825480047508384E-5
-8.611923429585666	7.329416666724217	6.981412260326746E-5	3.704276112328084E-5	5.831053921788433E-5
-9.020216463603798	7.600166307473682	7.030227456364963E-5	3.735120767470857E-5	5.876921076808532E-5
-9.03637818469662	7.618837639342621	7.033132899143735E-5	3.73729148592773E-5	5.878615212512815E-5
-9.212996675330137	7.81749482447683	7.061968368784607E-5	3.7592327433801415E-5	5.895778893472873E-5
-9.245829441114997	7.861879805782354	7.068319947873622E-5	3.764191544821612E-5	5.8988438947401774E-5
-8.987356093103259	7.572791242919949	7.025440461056034E-5	3.731794950558338E-5	5.873224995106876E-5
-8.807668646708661	7.421252885339838	7.000880251770253E-5	3.7154249928982245E-5	5.853521745642661E-5
-9.359903457853354	8.04158185649978	7.0914411761368E-5	3.78290065853494E-5	5.908183679457394E-5
-7.915963885514201	7.416843590924212	6.971544679931153E-5	3.715879249997151E-5	5.752079177976672E-5
-13.446641917549464	29.504735031778765	0.9678772530061575	0.2558756245815128	0.5661980173006964
-13.31035736551715	29.490828283789533	0.9514563818788151	0.25671119361632555	0.5654192174753988
-13.224838540734716	29.439520921664442	0.947462906117333	0.2611755486022377	0.5661636907060241
-13.593416827826	29.521521045985132	0.9815811820433725	0.24992354842624911	0.5635100499922849
-13.745828677994982	29.49823664762073	1.0046905633037626	0.24910664370114183	0.5617774229186226
-13.86816784993091	29.46471861517236	1.02277158289963	0.24793697163574974	0.5598749043301725
-14.30785626955209	29.31719643409113	1.1157979825180806	0.2519796237165465	0.55624281445014
-14.102683706210716	29.389371044146117	1.0709951638647004	0.25034688018683793	0.5577291379568117
-13.940146842573766	29.442045794208823	1.0372269506844394	0.2488076814746863	0.5600519622071571
-14.338532292243409	29.306464423392864	1.1228573814680218	0.25201205114363884	0.5558787213910802
-13.075731796836802	28.898237603063862	0.9521734224070033	0.3107582854648031	0.5443192553049723
-13.060688821011178	29.115099776574503	0.9470712621039488	0.29366528318297447	0.556072305489043
-13.071149205421719	29.224779124557728	0.9453555580415951	0.28239751161811233	0.5619386273356869
-13.05126674147483	29.162238991325502	0.9477037154439961	0.28892269975354823	0.5609319265230648
-13.114049347313092	28.778003670178123	0.9606984001031018	0.332339784240444	0.5336402913891779
-15.123531503383438	28.68380688659017	1.357903987309177	0.29047059439454476	0.5299380964756786
-15.120365763830009	28.687201553165067	1.356714956006157	0.2905181902624315	0.5300070164652494
-14.959007661603835	28.847954319669356	1.302216761226948	0.2811694358987468	0.5352588955556599
-14.755661264084218	29.046595901853035	1.2340047248219457	0.2693250657836909	0.5419595851250343
-14.763862069959831	29.042141861783172	1.236184907508784	0.2696095706409188	0.5416327690238748
-15.126896078051582	28.680440857325806	1.3591023224588261	0.2904733093662137	0.5296899529814387
-15.639683715519372	28.156523638835083	1.552863514042064	0.29010400566636285	0.4999419063667984
-15.565674756309049	28.23888409976909	1.524241398732365	0.2892050635945554	0.5068605970037274
-15.997556731796527	27.782681596354678	1.6876397076846315	0.2901495074015591	0.4693666625009536
-16.122982823557255	27.64891283072557	1.7344352128282865	0.2912182806771677	0.455262043710985
-16.377973583126817	27.352884220687287	1.837142503507522	0.29284828753556513	0.4334447911236205
-16.69137525915565	27.055097404968777	1.9346768387202853	0.29772472117786475	0.4112754724159582
-16.77861127391209	26.957994646965222	1.964459801052305	0.2965520854014756	0.4067639310608554
-17.20671943406671	26.19057808793621	2.101191919671349	0.2796824190412976	0.36140008798077283
-17.104777983312246	26.44452275263879	2.0668157301027303	0.28673461735356975	0.37772572755772077
-16.922670118829657	26.77384140021178	2.0053881810517122	0.2946604548293873	0.39655703103429
-17.315927891423346	25.89385803336739	2.144815508964749	0.2688239885012672	0.3494390906366833
-17.403255457620034	25.546148258501276	2.183274895639065	0.24194141474003517	0.3315092977634834
-17.5135968372217	24.804997520793005	2.204216229931972	0.1246812569106098	0.2691755032153592
-17.442773825938687	25.33859959175219	2.199169680995877	0.21859346716130798	0.31158083342534937
-17.518379135387697	24.742724395422073	2.204404210813409	0.11413168699954	0.2636276519870284
-17.516096412048203	24.720061446661866	2.2032294809016637	0.10928094455177761	0.26066821424585596
-17.49382834320001	24.170957898721312	2.173871732425221	-0.01226375719912606	0.18469413987615801
-17.481101134226495	23.86698615058026	2.136074007699647	-0.09384896981710339	0.14706734939786023
-17.455148361395818	23.618231829484092	2.1086632530598823	-0.1555396941219851	0.11542458976985483
-17.434317416262346	23.408121803377647	2.0813585306189446	-0.21650057226106836	0.09598078632986057
-17.285994979311177	22.83219362937821	2.006280991490817	-0.402965650967939	0.022790801780837998
-17.410338173911896	23.201330336846194	2.0583825643405396	-0.27974855809897914	0.07714276935932514
-17.244148412785737	22.743402410773164	1.9914222144236582	-0.43435454804642304	0.005096794633176164
-17.072313355120208	22.40634900942296	1.9292468182138283	-0.5538115394973928	-0.06332052758628731
-16.836226964778668	22.047682619612473	1.8673227096948048	-0.6802492458828039	-0.15505968665303863
-17.064271717055455	22.394258350963856	1.9270280954755787	-0.5580812437339405	-0.0664016778274411
-17.07049245181003	22.403253155068775	1.9286111398516517	-0.5548982672798138	-0.06408804998509823
-16.748707828536062	21.91912429134831	1.852009449686233	-0.725697360190714	-0.1869659358124624
-16.5971663190245	21.70406269397529	1.8238752359141754	-0.8028340112564814	-0.2462196860223169
-16.328218483800708	21.417092727506656	1.7952143799397768	-0.9033816438654843	-0.34245376791369114
-16.05896695580733	21.10467189310427	1.7640880348997694	-1.0058992546153596	-0.4378851468570917
-16.295575477332605	21.376948260999463	1.7913818902115526	-0.9170594812607913	-0.35412509953936006
-15.961037115993427	20.982143746956424	1.7611023117836293	-1.0461892011274228	-0.46989614105441546
-15.814984160525285	20.79542117944036	1.7521242711971596	-1.1085058672797012	-0.5147629162410967
-15.18371290180915	20.095756208211508	1.7848838079014568	-1.3126729632688998	-0.7049221392196763
-15.285754203947246	20.196281188654876	1.779521814101344	-1.289941834377681	-0.6749520201629414
-15.656762506375058	20.61915585331431	1.7573039110084852	-1.166328205687249	-0.5644188425986356
-15.515656623503844	20.440398868950126	1.764267792825272	-1.2201866063073985	-0.6115032634285471
-13.723403852296435	19.9881033898131	1.8326525994864915	-1.5038017360145224	-0.9336706497075824
-13.717709947094287	19.98005958982628	1.8304036273181692	-1.5021957268058157	-0.9314953474472919
-16.31593286360919	21.399795801508002	1.793392077913579	-0.9094223373143054	-0.34692422211660123
-13.704950858583006	19.962723466847915	1.8267559933298696	-1.499674672447648	-0.9279525579412278
-13.570465095922138	19.788903358176544	1.7911669779979427	-1.475946646484401	-0.8931171013503272
-13.507249869801308	19.71676950203144	1.7687450784209897	-1.4634492594428292	-0.8677918783112568
-13.413701907158543	19.59158353575588	1.758361593937332	-1.464467716451002	-0.8462694380637283
-15.03443229828415	19.918266439349402	1.7995006286700446	-1.3436670047068033	-0.7454091258876203
-14.614077207637672	19.48872264152636	1.8204819128162653	-1.3999426107780182	-0.8374507739630186
-14.606855547730422	19.481464964766108	1.821084373128975	-1.4009815433394774	-0.8391387847720512
-14.900608337102863	19.76504075339952	1.8124882363379888	-1.3742924259418794	-0.7812247369697582
-13.280936375494015	19.403768515100243	1.7362972004639114	-1.4568956206312997	-0.8154173884837356
-13.216103036711377	19.29696401557235	1.7253858439667171	-1.4499070938639462	-0.8007507015756998
-13.087362512424903	19.056838419040982	1.6917410452653407	-1.4284960951927852	-0.7699564953484767
-13.060659583782007	18.99525654666471	1.68243746897138	-1.4218847398814756	-0.7627053673612677
-14.603189939641114	19.477474020545454	1.8211879320428552	-1.4011583807454617	-0.8399065323475338
-14.589702477346874	19.462524886199407	1.8201162532791706	-1.4004429913762808	-0.8413643156438194
-14.39644015113063	19.23195161626903	1.8021817759775818	-1.3870528878992228	-0.8610057361472682
-14.09884725034945	18.822702605238405	1.7488233109981788	-1.3517776977482407	-0.8589227879294697
-14.13137539791961	18.875985595042422	1.756663412826224	-1.3577473734968057	-0.8603677711803224
-14.34203709633043	19.16837178136262	1.7931153396157085	-1.3832997601452828	-0.8612303794982545
-14.041848236766368	18.737891023666094	1.7337593057258807	-1.3393962214071269	-0.854254554879577
-13.875545407469001	18.447197888034275	1.6858588163376576	-1.296244218541085	-0.8405376536104086
-13.661967339301752	18.11681828924012	1.6152486635315442	-1.2340164034079888	-0.8141487603949582
-13.047126507172802	18.960140681902818	1.6764137389383411	-1.416974011802809	-0.7590601484713747
-12.945803959879562	18.513682565110283	1.6024310849878778	-1.3494192595919237	-0.7141341694046806
-12.812624226982841	18.18858470018433	1.5268739633620156	-1.2860515711159806	-0.6699155519326236
-12.781174451604585	18.063530917063428	1.4995998896898384	-1.260403944410212	-0.6559376126297648
-13.634991871570147	18.07093802144159	1.6058810172143947	-1.225095994406567	-0.8108661909301558
-13.330209056462598	17.575650388113353	1.4713248121347182	-1.1078030364974987	-0.7529638963929965
-13.225340083208286	17.42767523420172	1.4211982565516137	-1.0669432012263766	-0.728819397934801
-12.979879279380384	17.09651790798034	1.3040185818087122	-0.9753281261181722	-0.670532305028136
-13.61426764109302	18.036442081466518	1.5970199440379327	-1.216869085416283	-0.8074259662964375
-12.291434813098721	17.276373009499068	1.2467623899188185	-1.0667598058237802	-0.504656047436613
-12.098391923281483	16.99908162481341	1.1487280234056567	-0.9944030505145728	-0.44343114002750117
-12.725076640181813	17.945497977923644	1.4655334691594324	-1.2316063719301034	-0.6382002890412213
-12.485042353245316	17.561701900479097	1.347499361099889	-1.1413069927091826	-0.5680552704816322
-11.887348847397963	16.672782974089348	1.023649489265322	-0.8993841713268276	-0.3679199309961164
-11.768355882494667	16.49702330498735	0.9563171864789357	-0.8487194549746406	-0.32609763762988814
-11.522600926859113	16.107999534360886	0.7999215617683411	-0.729239932655079	-0.22900787641817125
-11.434936766903489	15.970664054670568	0.7449681670344928	-0.6851665603541309	-0.1962303614095955
-12.862277488663846	16.89897354215124	1.2327260923889836	-0.9165089789555909	-0.6357095316408554
-12.734672760772554	16.6818355508951	1.154082169087033	-0.852796586504978	-0.5971866402300865
-12.469677769829701	16.34878705764234	1.013257758238378	-0.7527389427850626	-0.5171432535602262
-12.461994141258929	16.33818244022225	1.0089984516904582	-0.7496130055820585	-0.5148603410351165
-12.226675185132692	15.990452186356109	0.85735703111621	-0.635498136293712	-0.4365827181895736
-12.080936226665209	15.718414317823207	0.7393787154310539	-0.5409391915820294	-0.3803251133322733
-12.450538527121873	16.322601777528064	1.002109726800462	-0.7445897012716562	-0.5111949087053793
-12.008867070719528	15.592861756320444	0.6866956026352288	-0.49936438216734685	-0.35480071108665023
-11.19069808711283	15.520329227279333	0.5590183133229623	-0.5297781771573943	-0.09646756442904392
-11.146970368731676	15.42694878142596	0.5243262884905111	-0.4984066452853362	-0.08065029136513088
-10.937736437658009	14.895631401705439	0.3241361496243863	-0.3154480603098363	0.003999661335814844
-10.928776726330025	14.87156595288738	0.3156954685732729	-0.30715757662443255	0.006198685251334742
-11.83093936945443	15.245165931433922	0.5425157372065387	-0.3849258867907947	-0.2855705120969662
-11.703072752385609	14.917755171019206	0.41110463073290726	-0.27064303643452764	-0.23163292557949078
-11.856362042427943	15.297942322795935	0.5639719048850612	-0.4026802700675023	-0.29529606801471725
-11.67571108041057	14.849169520612739	0.3857688523714059	-0.2508817550627697	-0.21934109706275018
-11.558257545123485	14.564369869421775	0.27517704319137365	-0.16688134461994475	-0.16072090322398946
-11.45998891212474	14.297194509232412	0.1897797537199957	-0.10054006576591767	-0.11689046589725591
-11.428804950796245	14.229234004738167	0.16610180451904666	-0.08355332468735413	-0.10385190611022109
-10.920238380486014	14.843416980632442	0.30633779815688356	-0.29788951796087143	0.006546961262267174
-10.651789131467556	14.11260541515777	0.07925190784005691	-0.07326506554476536	0.02470924876250851
-10.750914862739174	14.362412427115729	0.15067041579932575	-0.14453193419595736	0.022085657742767693
-10.80786906262887	14.487828942471026	0.18233525405176162	-0.17605169592360126	0.023342584983863903
-11.259378433955037	13.448584575004997	0.03185648956290303	-1.6924560792285978E-4	-0.020237923328690247
-11.327413474968726	13.824772876523934	0.07736160588510302	-0.016682871134379634	-0.05359523646351831
-11.405865306007007	14.137063757486185	0.1425795486532724	-0.06453700395941207	-0.09166211523729717
-11.25180092149329	13.41559256355217	0.026927616657323794	0.001969051011862739	-0.01666283777710937
-10.558868481333105	13.91216422126957	0.03290415993803121	-0.030585100351548936	0.010628645656149873
-10.5926451501856	13.981669362566041	0.04982405537321212	-0.045847143418250844	0.01666458194202475
-11.247040779589305	13.379628786121849	0.024807837786534392	0.0015588667419821022	-0.015412659530348838
-11.165274600466724	12.988620798260765	0.01363436021795357	-0.0036176255440242035	-0.010171468981172993
-11.097330053323814	12.580936310314577	0.008375143737691545	-0.0020659148412764845	-0.00623726326763781
-11.096818195980095	12.561338905231516	0.008066145221410317	-0.0019194504308661672	-0.006026006132101018
-11.096050568027742	12.545804815190527	0.007953094683964487	-0.0019283617981451402	-0.005914582580245652
-11.086743495229108	12.082772309014002	0.004759376245236829	-0.0014468796966216047	-0.0032155587377173337
-11.056586496952555	11.873435756879385	0.0038362254093455487	-0.0015750093975843806	-0.002870133848640607
-10.88734935519765	10.821758127609627	6.977615199749797E-4	-3.473896495929791E-5	-5.950435587020284E-4
-10.914018229749441	10.916969792681556	8.560049304887855E-4	-8.546105640338081E-5	-7.472787774410237E-4
-10.992846698780873	11.239384173081298	0.0012145285301781387	-3.860118014415483E-4	-0.001065863157638697
-11.015430104537916	11.368444482013418	0.0014438616160759726	-4.5266740623829547E-4	-0.0012501344020154374
-11.040793440304332	11.601305467410615	0.002126217065614909	-7.465345223622551E-5	-0.0019483991174582612
-10.852792143901496	10.649475182364654	5.316685038131208E-4	-3.1621814205176345E-5	-4.6190430385860187E-4
-10.82268237901346	10.507062683946822	3.77473926222354E-4	-6.489219775181749E-6	-3.350855446008642E-4
-10.799649030697061	10.417097170439254	3.093221925004992E-4	6.137264589575126E-6	-2.789353475072487E-4
-10.737706088490452	10.19594415108152	2.1198399894055943E-4	1.019631439922889E-5	-1.9605605032364137E-4
-10.645532551324377	9.838584274836666	1.1593767007593187E-4	2.282453738271582E-5	-9.350505047699019E-5
-10.66294728996067	9.897493804937323	1.2536980447342197E-4	1.943233573088071E-5	-1.0682631125935073E-4
-10.669096737425624	9.919157020329632	1.3258246090906947E-4	1.4427377156929319E-5	-1.1393216316999805E-4
-9.701099101698333	7.952659472631748	6.757978949855343E-5	4.18708355749284E-5	5.258793967838655E-5
-9.807114167417021	8.0255306659574	6.629620867487546E-5	4.133077107289946E-5	5.135222054558634E-5
-9.580409858346846	7.886678629862842	6.913092195964223E-5	4.274605117930072E-5	5.3929876332328906E-5
-9.515460207986955	7.83826116776429	7.054399155736992E-5	4.3516452493825756E-5	5.513934945239686E-5
-9.39319704575132	7.976802644466628	7.094070759435398E-5	3.9668855688933386E-5	5.800585427030273E-5
-9.482695440722992	7.888526773755937	7.0439141890402E-5	4.2641771642413216E-5	5.5612338616817836E-5
-9.89150512481135	8.061589029817508	6.563416786309036E-5	4.211455677039911E-5	4.985044919099846E-5
-9.958128539012591	8.13643264909581	6.524425113130687E-5	4.247880237888586E-5	4.890631626519372E-5
-10.105799244152566	8.216749786030329	6.276917500882062E-5	4.323213458639818E-5	4.458084157803E-5
-10.117739578629418	8.225459503853283	6.258471030537242E-5	4.327675529329709E-5	4.426773668288014E-5
-10.321566484096682	8.759091610334712	5.333916954966436E-5	3.9498568867789206E-5	3.1528760960961595E-5
-10.401050228883886	8.997560402359396	4.9415564890089905E-5	3.8898177056987716E-5	2.2744039725404777E-5
-10.48013283812264	9.273283943313945	5.198654847290537E-5	4.044308054217831E-5	9.366747337805392E-7
-10.484221130661814	9.285169676528664	5.205299395312653E-5	4.039589965955281E-5	1.8832306613733743E-7
-10.493978900489525	9.319953418773046	5.459966493757491E-5	4.0640105443636634E-5	-3.775968813601161E-6
-10.569396367691512	9.576372765498544	7.285737489060358E-5	3.554450895060957E-5	-3.342380177188938E-5
-10.30367410666004	8.700079882566374	5.4096523131317695E-5	3.939630470166449E-5	3.369342731055337E-5
-10.291056105656166	8.659895023136702	5.4779658788718034E-5	3.966033861563859E-5	3.4655067092570716E-5
-10.202055940923515	8.408063874401485	6.0329478176939476E-5	4.2088823658195E-5	4.1831194598725534E-5
-10.122586102166768	8.227987217596521	6.249162715248459E-5	4.3277498294024524E-5	4.41341894280557E-5
-10.127084845203278	8.2340398900594	6.235416603885849E-5	4.320002232072176E-5	4.400044583673988E-5
-13.612698575289047	28.6766368847917	1.1130305489244312	0.3620258930978195	0.5549428668307405
-13.402335055067073	28.717106774932446	1.0502591093258267	0.35178674341344146	0.5473500382199582
-13.274234325981926	28.745147147953077	1.0095777312816656	0.34341177857341304	0.5420120915891645
-13.669436437446832	28.664996499633244	1.1311606545412143	0.3645479824694665	0.5573556452538841
-14.469126524092431	28.333867953407097	1.370657996116788	0.3649476177550906	0.5581327888522567
-14.111452795127125	28.532488744126113	1.264820695052427	0.3721249485016579	0.565422989535353
-14.081341116293641	28.548389048139924	1.2558378020011134	0.3725958967614794	0.5659261666075548
-14.084760055739775	28.547269492787446	1.2568985122936494	0.37263450320727626	0.5659756884308875
-14.490031474178451	28.31698023352918	1.376182980551473	0.3637323904004069	0.5566518961041157
-14.531013247222706	28.282763089151217	1.3895161497731008	0.36275643517245576	0.5538283069740781
-14.875581071227531	27.98713035068691	1.4975013863276225	0.34843445925658145	0.5286695214195439
-15.10376264913171	27.76458604019757	1.578000767451513	0.34104263518673195	0.5069160785677729
-15.216208734471483	27.625667800433135	1.6194126771962245	0.3369677844269183	0.49031023496775294
-15.4640149146962	27.35002543091522	1.7240369969655316	0.3437255337546228	0.4622331650950665
-15.565199936389575	27.229859535367186	1.7662208644385227	0.3441173573485464	0.449804684276045
-15.60421881776453	27.1782256098158	1.7832925904872152	0.34386107157561635	0.44358964489673786
-15.80655797744552	26.83643413392781	1.8696602113551608	0.3414215411691862	0.39226326675697104
-15.99207110813279	26.526343516060507	1.9578045117207776	0.3459336906896443	0.35416261375571134
-16.09495975331683	26.30491443523337	2.0086212794337825	0.3455708901937407	0.32408758995634035
-16.31639914487979	25.789828530329583	2.109679678709532	0.3366172468705297	0.25488764724259305
-16.684891252858424	24.76496571105323	2.2068121156123457	0.2183468708242744	0.11364534380828056
-16.57558613452562	25.116826670150708	2.185508136344211	0.2671753484895752	0.16425733871655146
-16.52253906697489	25.264930127987643	2.172537671248103	0.2857667483208115	0.18431669756975286
-16.342075646771107	25.734031923727596	2.120091528074266	0.3345843150818356	0.247734386797885
-16.331976873830065	25.751084951112826	2.116452448799618	0.33557271444026243	0.24964006625566015
-16.69637548738504	24.522337265981495	2.1873166660328938	0.15726077499739277	0.07494166397144042
-16.72618837260787	24.24278726377767	2.1739841877505084	0.0843195512111715	0.03552356716477021
-16.74244772644929	23.899594069048348	2.1461435486693174	-0.0212385542593642	-0.016326017854979783
-16.74256716838122	23.684435430470366	2.1245804185249253	-0.09312589540931204	-0.049739513336492056
-16.711595039577205	23.33186611068901	2.0739098131521656	-0.21017866681801678	-0.10775077608081705
-16.670856721684423	23.17404679271966	2.0456745971783006	-0.2680756492678792	-0.1372486397187203
-16.51347070412792	22.829265188016677	1.9678879250889696	-0.40012990489347855	-0.2192446546026862
-16.3773710600923	22.58365799224284	1.9190098012648855	-0.49341423376602456	-0.2809578293248146
-15.469735792404899	21.47082843357408	1.7368849103923165	-0.9204886610538972	-0.5897158160518412
-15.485365793970075	21.488391600999595	1.7374330177151018	-0.9141292512296348	-0.5853131567119441
-15.492669363329767	21.497438421935403	1.738037968642016	-0.9110153924646183	-0.5830558507172696
-15.551006498113821	21.558894884547414	1.7467332686363102	-0.8866273334139282	-0.5654606444232995
-15.94804051883031	21.99910977706999	1.8076241639232367	-0.7153871044738234	-0.44210999830456177
-16.254996656057724	22.415059477219437	1.8782700825113887	-0.5607938410950332	-0.3279687931927168
-15.897398578446175	21.93181850193765	1.7964555746091815	-0.7410162974251874	-0.46049484218942344
-14.191985507516884	20.35426755160977	1.7702303002415796	-1.3694357662014276	-0.8732877727359202
-14.210584309288377	20.36831201398125	1.7685445630712657	-1.364042318614119	-0.8702248629753206
-14.455877658872428	20.547878931346474	1.7448116489092276	-1.288915202078754	-0.8290379434064044
-14.708963187931221	20.743894823417435	1.7280062684929525	-1.2056274619658374	-0.7814075446608537
-14.71112318274063	20.745735544502732	1.7278272933246053	-1.2048932457197528	-0.7809941510639596
-15.121629647115775	21.09564354495486	1.7199262686088161	-1.0616655524194045	-0.6862484512581661
-14.714746931186816	20.748624004897486	1.727800839077736	-1.2036699573957947	-0.7801886648768901
-13.964995711614057	20.17780883346663	1.8027052460928097	-1.435902491013312	-0.9091348456993573
-13.951815003513792	20.16879376954789	1.8041597097347535	-1.4394796260082257	-0.9107887913134256
-12.954626106718369	28.737256467746782	0.8838729250822108	0.30938280229806536	0.5019050348503643
-12.857143918412952	28.708675975705134	0.837147010949405	0.2938982259695138	0.4824757450729096
-12.63953275323979	28.54571449373748	0.7035960588953794	0.23967032946853312	0.42320224232835063
-12.63261423181542	28.54057370798251	0.6993607145839834	0.2379246668326178	0.42131115426589916
-12.629360746829247	28.534100688250373	0.6962634428034191	0.23613152241556964	0.4196481622803511
-12.418224162401433	28.09162993778905	0.4908516541908723	0.11473324848014224	0.30643168300301277
-12.315772059625933	27.698378926161215	0.3524180678652551	0.011063611378279221	0.21913577178025243
-12.295324233598635	27.624182860898877	0.32609650100117943	-0.008506497098185095	0.20263301824623808
-12.282307251746543	27.579945029645117	0.31487993531248815	-0.020167155240809427	0.19206925608096925
-10.202631737873418	21.267674119230634	2.7091440419638504	-1.9672825175381707	-0.9763376400734114
-10.243693212242764	21.117067918500105	2.7073816605869947	-1.9797970412636168	-0.996562260072192
-10.307342670339624	20.858228531757078	2.707485399431381	-2.0031850541115475	-1.0392649415577468
-10.356129224115895	20.791021694474292	2.696202506315384	-2.0060351114796227	-1.050494331682673
-10.30132753798347	20.866563466752964	2.7089922599662426	-2.002982897806489	-1.0380708107279375
-11.88274998348622	25.960394409159818	0.5040997885033988	-0.4536734475530154	-0.17968636710509311
-11.668048200368801	25.141182152679864	0.8057232393704149	-0.6689931419892785	-0.36841778643542966
-11.981603431916625	26.466847343686993	0.33039786613702055	-0.32213557409105836	-0.06841894672947536
-12.1265449837182	27.054283994523367	0.21685137701303536	-0.16651376356823736	0.06915351720062471
-12.004421420257156	26.546971915490893	0.31216933851364415	-0.29986444338951695	-0.049392047452043
-10.468178774155028	20.639341880943956	2.666170332450851	-2.009071965803896	-1.0761710899529544
-10.304638503044853	21.803293229788284	2.581951026254067	-1.874242598042958	-0.9121537368922321
-10.267541047326937	21.65042850191439	2.6318457203375014	-1.9089301463000596	-0.9290137235225013
-10.395320984345801	21.918035081050647	2.513373232069592	-1.8380983018211916	-0.8938670967798187
-10.47502592047812	22.05734106139689	2.4364370515993614	-1.7931796735070218	-0.8771287952185077
-10.206381097677577	21.385596889124002	2.6965328745942077	-1.9518454357907151	-0.9607567305803225
-10.221651321505957	21.445997647236332	2.6812473603271867	-1.942737431772805	-0.95195810754529
-10.490751245394282	20.603592573600093	2.663660184571273	-2.0124700354195766	-1.0833546474273448
-10.676117456238984	20.39236877638473	2.6102569931346506	-2.006636647332765	-1.1179930641819442
-10.862832821198992	20.172659802202038	2.581738220988001	-2.0184509103888972	-1.1512201566945435
-10.881649328072468	20.15340172716533	2.576715652098007	-2.0170466337697457	-1.1543032428910658
-11.113402830365768	23.492907419863535	1.6129334478271362	-1.237623512065739	-0.6992038880241164
-10.870391181402738	22.895205762255728	1.9565500860001295	-1.474038472402626	-0.7850464767260903
-10.621303073248832	22.348463459036125	2.278207788010958	-1.688699411126985	-0.8504667353158464
-10.713239391969845	22.528071225770486	2.1719324302693983	-1.6209957398904118	-0.8299666875795196
-10.844786768336139	22.840316885932463	1.9896707840511723	-1.497101623344723	-0.7913898644519403
-11.13944094806562	23.564994447843304	1.573444710656667	-1.2095516800886648	-0.689168472843113
-11.20138562399052	23.703581174064222	1.4933866062166876	-1.1524460990764427	-0.6638849833495511
-11.38770868509681	24.19537159429388	1.2276309030225445	-0.9618229124446183	-0.5770253573943307
-11.629669720620418	24.997400407593688	0.8640827958518712	-0.7115108725456251	-0.4000216625094949
-11.655844825787385	25.09979426497546	0.8207524859099983	-0.6806364150961536	-0.37812816274756483
-11.229044276659494	19.823740120580737	2.5019801104746437	-1.9927733412283029	-1.2057475799754496
-11.11903336571642	19.928407716064633	2.5261190848995545	-2.00091677988713	-1.189080408833743
-11.238255914622929	19.818017599027055	2.500312890535198	-1.9922017806984178	-1.2065293310785523
-11.27373113209877	19.79969466584961	2.4925374115855425	-1.9891692513461567	-1.2078352771879985
-11.704202484407077	19.570706637277283	2.395694022848686	-1.950861754599336	-1.229780888081271
-11.924410416622525	19.520870959241247	2.3312108451874236	-1.9131511956482417	-1.2211206705018804
-12.146713395330595	19.48811890152068	2.269017162647319	-1.8751887151026605	-1.2085993989083637
-13.716808717983312	19.98456831600856	1.833611128952344	-1.5051743593460405	-0.9355087825124232
-13.699633381787852	19.972973088206505	1.837399678016134	-1.5095635650516368	-0.9401462402196481
-12.289122117745665	19.48948098767039	2.2238136884895114	-1.8427853879712406	-1.1935852750131468
-12.610269693386867	19.525156006424986	2.1255572834019647	-1.7750139850560467	-1.154546484297163
-12.896122385697899	19.578447440350267	2.0403715777796987	-1.7089266187472643	-1.114697434114838
-12.515097441153577	19.487450784057632	2.1577928935443857	-1.7984026128909576	-1.1728651342452514
-13.536579205106833	19.870542369775738	1.8704825037343966	-1.5492856007221816	-0.9837592780200655
-13.46519538142837	19.82916391656118	1.8889471063824907	-1.567936396255128	-1.0041321255690823
-13.33710205478209	19.763694654848063	1.9198712458262686	-1.5995110377901254	-1.0337107725351884
-13.208698024723365	19.705864794957023	1.9522013288320115	-1.6310137195099461	-1.0562933463820705
-13.12649483004026	19.66555204257168	1.9701895086841463	-1.6491191133398413	-1.071376182155436
-12.931185315336426	19.594366574089303	2.0292292587682454	-1.6996472998346077	-1.107286951553182
-4.73366453746668	21.27733752555802	1.0755808782467524	-0.15089128991862732	0.10263355768021445
-4.616137617197506	21.222124959057776	1.070016485481044	-0.1532970617238804	0.09982911783688468
-4.564613201498627	21.13083733353918	1.0629774482905079	-0.1558631662863868	0.09840872714798843
-4.459207814328341	20.976920750912853	1.0512947199846834	-0.1598149213989684	0.09484182822130877
-4.3717263835343685	20.747828353941713	1.0358813335805945	-0.16605426428680578	0.09170482386341419
-5.161473697762925	20.81549159125971	1.0340946728728881	-0.15793478240544165	0.10047940992557096
-5.073951322793466	20.921211564449962	1.0440656207129015	-0.15636787858167814	0.1016007805481042
-4.82067883209547	21.117692108337895	1.062025699995395	-0.15431752265715712	0.1022251589241416
-4.935758286792504	21.042893194355276	1.0560878784987142	-0.15492266678253624	0.1027053093904878
-5.190714031709742	20.763150524925152	1.028674489567891	-0.15910766295991435	0.09980575942857133
-4.334675830804458	20.637109182818822	1.029022381090494	-0.16881380877553342	0.09051016202606223
-4.297602703723759	20.363085847552906	1.01262869007367	-0.17579467846499536	0.08936586001855701
-4.296843216198107	20.193274965814624	1.0019151561007744	-0.17945367573329307	0.08876189092463749
-4.3199742974144915	20.03163015581289	0.9922607480518071	-0.18268617127312092	0.0890193453587809
-5.411460238020682	20.431189194846432	0.9919296790923706	-0.16570362259396199	0.09415439570135303
-5.332162880293362	20.526863749341317	1.0039724632656246	-0.16345471337216932	0.09615423731688767
-5.549115600042219	20.2905602616082	0.9731440561668501	-0.1684462768348614	0.08973391414215548
-5.9142014219049575	20.099198820205157	0.9405395712643148	-0.17243929565866928	0.08482273311014266
-6.1768312377237	19.97762492623312	0.9208773398573677	-0.17491255370679148	0.08300935721649526
-6.2548127568078975	19.933207642426368	0.9146167664941517	-0.1758068565644565	0.08260254659042762
-5.793974679646137	20.165456467072826	0.9512773279639677	-0.17120446914034113	0.08674713535704612
-6.296332579397803	19.90441385953041	0.911460309340975	-0.17636762512805845	0.08256807634789401
-6.581566543861336	19.71553089526889	0.8899764858812056	-0.18053945590423193	0.08156624779385574
-6.865836498264918	19.506302352262118	0.8698035845735124	-0.18457164358940908	0.08129816027301842
-4.397468987809489	19.60797959070136	0.9643005395470464	-0.19402443985485707	0.08567966147836589
-4.399186129808391	19.590997556566418	0.9633185843220764	-0.19447112078953002	0.08564879661339547
-4.3936775942467925	19.43906947218001	0.9548963113410753	-0.19887766850638994	0.08466831441558867
-4.387202690166885	19.144286253843145	0.9384295987518804	-0.207363610634685	0.08264719380937481
-6.894497251219089	19.484583483803235	0.8676850338435924	-0.1850344853792347	0.08109606687341842
-4.381345621380777	19.122257941120065	0.9372948258532484	-0.20797408738277848	0.0824235298567575
-6.925461083009736	19.4598782054163	0.8658321235379228	-0.1854127860020127	0.08110914148301192
-7.416290267685239	18.89946202643908	0.833691491329667	-0.19360162990693852	0.08189042996107537
-7.363475977876794	18.991793896138372	0.8379055635910089	-0.19223042453367156	0.08162386383185041
-7.1785182717331	19.213288774831042	0.8492377174024831	-0.18919196978032243	0.08149800787249761
-4.15205833085932	18.46634483007781	0.9123419592517965	-0.22334722417200348	0.08042293932568972
-4.2171064234789615	18.664346336089654	0.9191943947675524	-0.21924047692690274	0.08077093200397106
-4.372026104299103	19.099275105178496	0.9363794298233387	-0.20856423328723978	0.08231484543597485
-4.048009488057326	18.195132871531335	0.9036826978877328	-0.22932146291455854	0.07954734103480718
-7.491387228043418	18.031259510970372	0.8020115916474604	-0.20680364327302825	0.08028580812655994
-7.514780309917374	18.314686341258152	0.8119199945429726	-0.20182109268164145	0.0809800155957354
-7.461413857161175	18.67996993733154	0.8255205241660073	-0.19668034887810726	0.08170938628010906
-7.514424638291443	18.439655812679497	0.8168571901232331	-0.19993447648101123	0.08151649362830277
-4.006141008968368	17.881613027299927	0.8934005855297403	-0.23501560803715707	0.08038314779469878
-4.0947510933941444	17.070818009431875	0.8626540010210395	-0.24918373572710548	0.08481652386783411
-4.098336307406811	17.034762205630255	0.8613564131492384	-0.24987536271069813	0.08498153745881698
-3.980894005775253	17.602407796043213	0.8842012316391855	-0.24067354982272365	0.0809593288047671
-7.492366000616787	17.59242100983253	0.7814102300362323	-0.21210798696805105	0.07807720486861884
-7.491056514593434	17.51652019285032	0.7784932534991981	-0.21324468806523983	0.07820679941844463
-7.356922602796503	17.059969131013926	0.760231365937811	-0.2216381583394961	0.07838741228404529
-7.3476880070411035	17.029672229095027	0.7590215942429241	-0.22220409403838567	0.07838311211414128
-4.25572274313915	16.317678753090377	0.8299402055959401	-0.2616282558166173	0.08790455050588743
-4.282120070781846	15.78662031049576	0.8104188027328533	-0.27207966661297334	0.08897019450430167
-4.2458127774434065	16.42959045964661	0.8346013354472699	-0.2599383269746526	0.08754141686495263
-4.131360294310118	16.910570026141535	0.8558971436688514	-0.25195155026327004	0.08569440646637613
-4.280097499402593	14.538047400568065	0.7665937326378516	-0.29033216602691336	0.09448068537927773
-4.322517032429351	14.340942723765027	0.7578107594369403	-0.2936073008006257	0.09530122346930439
-4.280253012631235	15.540897001787167	0.8015847516811203	-0.27518652834808144	0.09032985965818574
-4.235538762411485	15.028716405183332	0.7866032029450366	-0.2842887264042145	0.09151786764343009
-7.120732692353926	16.430849731388406	0.7325541324315984	-0.23613608004557343	0.0755490701918194
-7.346458713145687	17.02354813324256	0.7586706494381222	-0.2222917730232141	0.07831356630098743
-7.114755438282814	16.40554860010953	0.7309220543265884	-0.23635219044435338	0.0753482884897501
-6.911780360262982	15.83013201700975	0.7051455380361066	-0.24705154426630316	0.07533839243861011
-6.611588358506674	7.896149290016625	0.47469517094690517	-0.3621107287200944	0.15220588078000075
-6.815613754472951	7.898265934465046	0.4571367897284482	-0.3589111557526826	0.1559535508072854
-6.5156075490910155	7.913751607218404	0.48305491127446604	-0.36324499920699294	0.15063852622247395
-6.3278903466563765	8.00161022599411	0.49874578417076343	-0.3644777187682693	0.14679800772587756
-6.251414382863599	8.031307543414954	0.5052353431859744	-0.36506891017948734	0.14520426698888428
-6.229877777245452	8.04374390758974	0.5068020901120516	-0.36507215229816686	0.14457674339260554
-4.365442378183148	13.975572541233788	0.7435526446990692	-0.29916941233857913	0.0966679369148884
-7.032334305329712	8.881459043501946	0.41817948780192493	-0.33680874016291235	0.15616862229836476
-7.010306534682713	8.958760339693399	0.4180743011194407	-0.3352223272818817	0.1552464504760321
-6.512646741864403	15.15182324934143	0.6820510100326151	-0.2628596334890222	0.08110248213601914
-6.605089143645865	15.309430919175515	0.6874116407390404	-0.25914654011984006	0.07989048470986132
-6.5041925862060035	15.13029977827332	0.6812471225682963	-0.26350237777649504	0.0811390826220894
-6.3424677378712815	14.438667640957025	0.6454039174920111	-0.27550367308521495	0.08367395020368441
-6.330374139751394	14.386550585762597	0.6426832615431033	-0.27639636656299893	0.08384902093816068
-6.878654940297363	15.7638677268587	0.702067057443199	-0.24815935255601168	0.07567959772700843
-4.434271541032567	13.14264584731255	0.7084730575683109	-0.3072212081139791	0.09885508592137418
-4.414942671727757	13.516124024822233	0.7237712699539909	-0.3036995014049532	0.09779612727529319
-4.493924253759212	12.772399592207567	0.6938746651411722	-0.31288555832675935	0.10007071203665997
-7.101740047231086	8.65826653927014	0.4176893990158489	-0.339908219054172	0.15826265738618334
-7.168342651116608	8.460762600190172	0.41746693116895445	-0.34318358479791033	0.1603279162853402
-7.193887940106324	8.330591941608663	0.41848900893799834	-0.3451854115239584	0.16100526217482924
-7.102349334593408	8.083611128327435	0.43068482662240665	-0.3514962645848142	0.16018195082166048
-7.112470534688779	8.092652751636818	0.4296952320215781	-0.35114696007654556	0.16033463797213154
-7.119928957854249	8.108787145355782	0.4287745412330108	-0.35069605939557696	0.16043605583233844
-5.957932814466803	8.326382853180453	0.5263151455133174	-0.36310902570084075	0.1379525993731825
-5.9860617304856625	8.295236487394085	0.5246231701179971	-0.3635740169784787	0.13879012766477294
-5.782295033744326	8.636244481833662	0.537128063354926	-0.359118511248184	0.13392068147303146
-5.772698168952418	8.648486873268634	0.537674422342921	-0.35888079611820306	0.1336271086566742
-5.738932396154502	8.70717613051857	0.5400495017057628	-0.3581451667919297	0.13285866193167184
-6.940649812921064	9.174166928456163	0.4193226962539792	-0.3314578929488759	0.15230458174442035
-4.5812454281489545	12.317894073995918	0.6733076218951786	-0.3156494579597687	0.10246515906339275
-4.808522336311219	11.478314115589296	0.632484229451935	-0.3235893939562412	0.10726165614219943
-4.652849854746273	12.005391019526362	0.6617753647591746	-0.32111627405560517	0.10500417075420429
-5.061293351900035	10.722393859678515	0.6004003709629528	-0.33235953311839517	0.1153674753499126
-6.863609387871793	9.401426206351928	0.42077675856891317	-0.3276087719485793	0.14898482213328623
-6.819621065935525	9.518851746648703	0.42264676737330054	-0.32634116131288887	0.14736500999578625
-6.732853489066005	9.812962932337197	0.425047676628308	-0.32119489252517885	0.14136314732132038
-6.221255888251553	12.966412945543405	0.5543310014583197	-0.2942111632364145	0.08727876130613467
-6.262079343029065	13.66062747538938	0.5976184062323663	-0.2870872452740966	0.08472773702013645
-6.263391932825344	13.675039285369484	0.5987354095964011	-0.2871035757210217	0.08466623607018983
-6.329917361911087	14.384771810573818	0.6425728355588496	-0.2764083783318902	0.08385649544502702
-6.380243096902497	11.364251103642124	0.465630268568582	-0.3060544762769022	0.11260182360643982
-6.357607770702911	11.487039688527688	0.46986648860151026	-0.3040084035265653	0.11050722342246605
-6.222435682564707	12.217561632089193	0.5114532912632751	-0.299600388005681	0.09791029181563142
-6.22315469339023	12.669251370607224	0.5369465057333449	-0.2962530436338816	0.09166398086042674
-6.23437808659952	12.145587759282426	0.5079724557165033	-0.30092989116748575	0.09907203758487299
-6.457481241124758	10.96749769794242	0.45354786778444234	-0.31067364459223545	0.12036539366053939
-6.219415409317302	12.931960976294627	0.5517937713139432	-0.29415205288584495	0.08769804260411061
-5.300213015882377	9.906364735437664	0.5713315401818194	-0.34042505224323444	0.12076702125074087
-5.420490387285663	9.41476369021898	0.5616131538093793	-0.3480338509089657	0.12398814491612593
-5.260725656804659	10.041685575299425	0.5750571096737124	-0.3391188682690292	0.11966951214542132
-5.093231866962367	10.61944688455408	0.5952414517475344	-0.33266256190196064	0.1157750261467807
-5.565394037279747	9.018803980210201	0.5520522539739839	-0.3542307411207526	0.12837265865201503
-5.5458129890253085	9.074872917332542	0.5537786101406332	-0.3538331781648383	0.12797967171310767
-6.507679907571038	10.704717704496328	0.4445016951733787	-0.3128932711855545	0.1251942359298568
-6.538142435266113	10.584945288033484	0.4410315004174834	-0.3135417722502184	0.1271484292628319
-6.674120860000167	10.043425300441548	0.4277881939360685	-0.319106224007676	0.13632578352527258
-5.079145325698371	10.671237532556626	0.597374180855093	-0.33244312266210485	0.11555843021042486
-10.461656850447097	13.708406176281539	8.082757105076167E-5	4.21392405214362E-5	5.960567349049661E-5
-10.481987687657293	13.648673103119863	8.066278894629391E-5	4.2106209886078196E-5	5.961791470118919E-5
-10.596586459128053	13.013581074589192	7.904944724716257E-5	4.174383922217167E-5	5.969565502959964E-5
-10.588350281531117	13.144057512369184	7.936620004463216E-5	4.182544662962505E-5	5.968755252532392E-5
-10.567612116330908	13.380893343134794	7.993942974297254E-5	4.1965451765709533E-5	5.96732954058921E-5
-10.586300339683474	12.86405514315924	7.871143385854486E-5	4.1637416989358165E-5	5.969464235947045E-5
-10.570420696995217	12.529496354887202	7.7971338978509E-5	4.14243396756899E-5	5.969520870274281E-5
-10.53216555932015	12.1496552982845	7.718137741225448E-5	4.115284175050207E-5	5.969346780567676E-5
-10.380385604053068	10.824139514628257	7.473141498610421E-5	4.022236528967831E-5	5.96668542572975E-5
-10.435456498885996	11.003326254847991	7.503536001464654E-5	4.037170835318456E-5	5.9694837748098805E-5
-10.456403679159035	11.430738695704099	7.579858623013454E-5	4.065559721601516E-5	5.9689643409527036E-5
-10.463247672194688	11.521399916806832	7.597160694544648E-5	4.072498327386672E-5	5.9689431508020495E-5
-10.491965031962753	11.798596889963134	7.650240159644934E-5	4.091404642204677E-5	5.9689198580516455E-5
-10.523313839585922	12.061930103058792	7.700255203655104E-5	4.109448058962618E-5	5.9692198382537506E-5
-10.132546303009402	9.916704642956699	7.334506372686848E-5	3.9520426959683836E-5	5.955158571466607E-5
-10.179935233113294	10.11227423234433	7.363389883254483E-5	3.967996543854651E-5	5.956889364792528E-5
-10.271061399325458	10.365759310336202	7.39980687501838E-5	3.9875506848111726E-5	5.9612372034433694E-5
-10.329993747661657	10.545358091937182	7.428173495581915E-5	4.002582231531317E-5	5.9642221133649094E-5
-10.02186658977307	9.407090039284766	7.26431498855957E-5	3.911720049367644E-5	5.950774425748233E-5
-9.940452310214791	9.112997290359736	7.225335713610662E-5	3.885615156989982E-5	5.9467885759653014E-5
-9.913163845656664	9.031973680914923	7.214572839688761E-5	3.8784582187463616E-5	5.945268694738585E-5
-9.895841595490788	8.989089973174861	7.208812330613405E-5	3.874229033826594E-5	5.944262412528912E-5
-10.041555812761365	9.508743711312437	7.277460923861236E-5	3.919256517474983E-5	5.9515360261030835E-5
-10.0930451283201	9.758641117940332	7.312948755713788E-5	3.940341190566155E-5	5.953457430258257E-5
-10.523255412447535	12.01533119139883	7.691202003030464E-5	4.106819249362226E-5	5.9692983333844205E-5
-9.437025703496063	8.180080636767848	7.109677406037804E-5	3.797441842525061E-5	5.9140966715499595E-5
-9.587384406844816	8.413430547215235	7.138020553219394E-5	3.820193725384498E-5	5.925001677721511E-5
-9.661805736692877	8.534238831487905	7.153638973413063E-5	3.8324933454691724E-5	5.93006881090972E-5
-9.771253911512432	8.728030227058873	7.177023608668788E-5	3.851125190841799E-5	5.936746365579795E-5
-9.266968553743181	20.368669914426608	1.6096500796617752	-1.3498918101735133	0.200557052492585
-9.20742666551085	20.320443273355068	1.6075605821710655	-1.3444167381180416	0.20943641036408125
-9.331656358380581	20.390105813505613	1.6089945185970065	-1.3514968781012966	0.19179537493074744
-9.797074207824757	20.487262654677203	1.6010463460828785	-1.3549396257708306	0.1278448343297253
-9.852945626294268	20.475386833679877	1.5980676260664117	-1.3521763071381272	0.12041650787154137
-10.174926061897045	20.358005704205766	1.5761393204683811	-1.3297011543878243	0.07958322921047938
-9.63492628198527	20.447865399706505	1.6035488289080764	-1.3532361046870591	0.15037010375758886
-8.511979787933821	19.63934754978057	1.561791781372364	-1.2558403802899494	0.3171708527665852
-8.412203891350405	19.4367030452377	1.5437748173959889	-1.2276419587512375	0.33323308854313033
-8.861496508320027	20.0881956391881	1.5965721330692133	-1.3165571414336419	0.2613756854388378
-8.677814870382358	19.86003686712696	1.5805265155945287	-1.2868926465176955	0.28981382078992846
-10.409357512926338	20.18096142143874	1.5527647928228536	-1.3010204459166324	0.051123361572439255
-10.79710685594536	19.791961768687052	1.5089859844022475	-1.24227105094344	0.006575195884713932
-10.785679793055646	19.803992338152558	1.5102386211655505	-1.2440092428488454	0.007824630152851763
-10.503409678691938	20.101603547076234	1.5433716744324963	-1.289102257326636	0.04033880598979279
-11.760956418321427	18.987861528055976	1.4314629212108505	-1.1158263829963797	-0.10229859353491069
-11.523235694283702	19.219241316736024	1.4514684675157832	-1.1496472353218106	-0.07852827906504056
-10.828460804935474	19.76565596978038	1.5064198692307413	-1.2382355129476814	0.002992830290314014
-11.15203284394894	19.485982039391637	1.4772678459551498	-1.1937140989909825	-0.035037463791734384
-11.338762237521642	19.37033472884137	1.4660165744759226	-1.1734208008363187	-0.057805756153075094
-8.160413380449972	19.034430336383014	1.5040960703066226	-1.1659902075580382	0.37746899396767447
-8.0712521510263	18.89928505826888	1.4921039008031753	-1.1459236209343706	0.39076782233910184
-7.818586642841267	18.37119969400198	1.4323307898463753	-1.060029968566059	0.43415531869773133
-7.801553346127336	18.337769279015088	1.4285586661217857	-1.0545456980098806	0.436891229342008
-7.798549641616148	18.329959307262747	1.427554421378003	-1.0531882002801893	0.4374195437059352
-7.7743272824557055	17.104951854205982	1.2460232530860016	-0.8492699213622985	0.44531368206210886
-7.783741806986411	17.082410464980747	1.2425373345529975	-0.8460795124551034	0.44405716263287104
-7.764805280510347	17.71926770390472	1.3411667496723074	-0.9517471209038818	0.4463182582381058
-7.765134015594184	17.702299241060896	1.3386678395715568	-0.9490226619572055	0.44621135414161417
-7.785173334564877	18.087991371679102	1.393238220192508	-1.0129523225134165	0.4410814500609918
-12.207394115779582	17.651695249152727	1.3161484221797919	-0.9500720659984563	-0.13111662877205407
-12.334583649954002	18.01743438287169	1.347751185547317	-0.9866927045074945	-0.14826652970318083
-11.898441133341503	18.87073873241356	1.4202114594435131	-1.0971393759821766	-0.11678047977682814
-11.97913973552026	18.76913114866832	1.4115727723936138	-1.0825628814937933	-0.12431377350201271
-12.20179125652366	18.480366296380733	1.3864367936036004	-1.04223360604971	-0.14304441009004337
-12.346236091480979	18.07372770119775	1.353011832602436	-0.9927545351463808	-0.15033668080305218
-12.325910176357382	18.130813591682937	1.3581852957525549	-0.9999895096939647	-0.14919558870125424
-11.98711940596362	17.350214550324804	1.2854175057111659	-0.9195039073655843	-0.1070017666367016
-12.003748444063904	17.37062698875574	1.2874473159767184	-0.9215381201180888	-0.1086702931137671
-11.972536370029344	17.33827830647077	1.2840234898688654	-0.9182774695351137	-0.1054584259417914
-8.121894220306949	16.547592387360503	1.1467565195876124	-0.7650963313244638	0.3978859760218954
-8.10563373419339	16.57251979077354	1.1515417401707817	-0.7690217781316648	0.4000204049278855
-7.984939422131087	16.76625234830246	1.185895876060655	-0.7983083221777312	0.41679266156852024
-8.228393449448319	16.494855391024913	1.1346785547580032	-0.7590404205167828	0.38246830004793914
-8.587857197385803	16.313739525462502	1.0939024946859064	-0.7381282490394165	0.33009566799659873
-8.648307457720517	16.29639910076707	1.0901682344067527	-0.7370567436562062	0.32244907959694247
-8.78995850036625	16.26628487690744	1.0858890232382192	-0.7377206776253291	0.30274802812819634
-11.704600070861353	17.072933459403412	1.2522268656932058	-0.8886230015138166	-0.07723305056219865
-10.554248746023152	16.279117077015805	1.1221240831665065	-0.7855811470558135	0.05905348864194307
-10.957521253644972	16.490186693601217	1.1609729854017914	-0.8154155321923694	0.008302516212145457
-11.418330839711729	16.816770790787647	1.215880489850138	-0.8590819821027976	-0.04364311641413863
-11.33353091563429	16.74939463269658	1.2063792111104923	-0.8508424922007759	-0.034837499876527823
-11.282552150529034	16.71369893929399	1.2015507126623213	-0.846812530333253	-0.029127483769298423
-10.494053521806357	16.247901452253174	1.1146808430371036	-0.780481899628831	0.0669627722421129
-10.328899462146932	16.210273477704867	1.1031317127198113	-0.7721552509084391	0.08913538324623205
-9.963639931852718	16.115765536031095	1.075298268649957	-0.7514673811223976	0.13599640448825856
-9.716780988764722	16.1404887812949	1.0741293860634542	-0.7486977726915558	0.16966580131317077
-9.288329654651506	16.143910880354827	1.0630625654651014	-0.7348597370320649	0.2303424308072869
