# Supplementary material for: Thyroarytenoid muscle fiber orientation regulates the ability to modulate vocal fold vertical thickness
Source: PLoS One. 2025 Dec 4;20(12):e0337735. doi: 10.1371/journal.pone.0337735 (PMC12677544; doi:10.1371/journal.pone.0337735)
Supplement: S4 Data — (ZIP) [file pone.0337735.s004.zip › Female/contourA10TA2.csv]

% Model	Angle10.mph
% Version	COMSOL 6.1.0.357
% Date	Jan 7 2025, 14:16
% Dimension	2
% Nodes	677
% Expressions	3
% Description	Line
% cpl1x	cpl1y	Displacement magnitude	u	v
-13.17444290806587	39.94315674322471	0.5205650737688149	1.8475206301929467E-4	0.05294003567286907
-12.960222175535398	39.983361371660834	0.5207629157187278	1.8506787904864293E-4	0.05293786745316495
-12.557663550476963	39.9444194414246	0.5205678150586233	1.8476652155154978E-4	0.05293522351315048
-12.295013434274637	39.91007450484781	0.5203969002908437	1.8449875320290874E-4	0.05293360938118485
-12.771199519904672	39.98225209153824	0.5207571112453918	1.85059306574402E-4	0.05293641136401864
-12.196854437814238	39.890291850976084	0.5202984943480851	1.843443736152219E-4	0.05293309238198569
-11.83903471244294	39.73416827035278	0.5195208249495509	1.8313435312257184E-4	0.05293226280959843
-11.83454919196266	39.7319164431207	0.5195096440727417	1.8311684014600164E-4	0.05293225609077535
-13.378459401044738	39.840576676748505	0.5200563411872297	1.839525615604754E-4	0.05294290139370064
-14.081829389211773	39.48701231125233	0.5183040021335719	1.811965070215634E-4	0.05295277581571806
-14.091455366444958	39.478691732262995	0.5182627460123312	1.8113173988517674E-4	0.05295295421930074
-14.335684817196531	39.132669681909526	0.5165466114174175	1.7843884918183645E-4	0.05295915587082313
-14.358308416646189	39.105402529003705	0.5164114106150803	1.7822691975125595E-4	0.05295967069462862
-14.06390329784523	39.49587429199164	0.5183478389660533	1.8126572373046754E-4	0.05295252607411688
-13.664929711835182	39.75087689897474	0.5196133388372652	1.83250333926037E-4	0.052946247414720524
-14.400819272467285	39.0250993557956	0.5160129206942563	1.7760366289758936E-4	0.05296099849465168
-14.608096086093008	38.63165734087564	0.5140621123096876	1.7454563114896828E-4	0.05296749580504067
-14.69608875380951	38.17187164721082	0.5117796986356803	1.709808635853694E-4	0.052973886435757
-14.704809808779903	38.12900484288538	0.5115670522087911	1.7064799122580235E-4	0.05297448621360041
-11.830679456258773	39.72945101098895	0.519497381925722	1.830977307054562E-4	0.05293225688134554
-11.301478305989114	39.38674536174639	0.5177956274801137	1.8043487445918355E-4	0.05293242959186886
-11.016175056807299	39.141220578803896	0.5165747914394899	1.7853132982947818E-4	0.05293328626907977
-10.844743907034458	38.971871494835426	0.5157347103804082	1.772155748366274E-4	0.052934075183640274
-14.703115739357767	38.08762112267836	0.511361537429218	1.7032744727534194E-4	0.05297498664135183
-14.665184357518843	37.55081609911142	0.5087007248072044	1.6616263377227546E-4	0.052981350966133746
-14.627641646759875	37.059364087139976	0.5062590685522461	1.6237037475418486E-4	0.0529871572683984
-14.612222601763179	36.97660737525933	0.5058486152163617	1.6172936083232482E-4	0.05298806421071548
-10.248926757653695	38.341193504780605	0.5126039278236676	1.7232584956884388E-4	0.052937348095034975
-9.912331042181597	37.81459172579965	0.5099861248028987	1.6824669609553352E-4	0.05294132998097304
-9.809547057107494	37.62171625198788	0.5090296329175724	1.6675337375087707E-4	0.052942949507210936
-10.64673187070012	38.74258791214268	0.5145955808998408	1.7544118978993732E-4	0.05293541221837905
-9.48858618160289	36.69145765435641	0.5044121510365163	1.5955499631864462E-4	0.052952109078305394
-14.423810118021384	36.22227306587261	0.5021044027853715	1.5590890129438392E-4	0.05299596502101535
-14.414950734496156	36.19148920627415	0.5019516869823679	1.5567237537772834E-4	0.052996278568221346
-14.485830262125976	36.464347608918885	0.5033053411263471	1.5777787709378866E-4	0.0529934419849491
-14.13670178009059	35.26832504596132	0.49737267670033364	1.4855658384534625E-4	0.053005580500963906
-9.140047996814005	35.00415384913914	0.4960401202231346	1.4655057524539476E-4	0.05297054619635953
-9.086009328532562	34.53098312251316	0.49369303164053485	1.4290714645320618E-4	0.05297605003383145
-9.407476788029886	36.421191810066915	0.5030711164500111	1.5747152791580765E-4	0.052954868841887257
-9.246749552716217	35.593612830381815	0.49896536470342423	1.510795383225792E-4	0.05296398482163432
-8.989359107335446	33.59689600732507	0.48905641298721175	1.3576185129958085E-4	0.05298701125726426
-8.968500059088695	33.443411157370896	0.4882944443393328	1.3459132023352794E-4	0.05298877430036582
-8.996624010336891	33.65404884224206	0.4893399338267454	1.3620067008656607E-4	0.052986352055968855
-13.798911056412487	34.27253971408058	0.49243130613460007	1.4091680229068397E-4	0.05301533234104599
-13.70362268864402	34.01659054484035	0.491162199704625	1.389627278275027E-4	0.05301777633909553
-14.048491738764572	35.019096394043515	0.4961367097750966	1.4664669675326457E-4	0.053007992868423295
-13.417394405865101	33.23424233035681	0.48727911180618416	1.3297650245884936E-4	0.053025287894319165
-8.844720216802184	32.57044266052164	0.4839668941058173	1.279256990888958E-4	0.05299875825824538
-8.570476294449893	30.72147489648428	0.4748021642655852	1.1389900093026098E-4	0.05301982841765458
-8.411226862297102	30.07820986660778	0.4716055082827849	1.0904024856799088E-4	0.053026676405017514
-8.772423178230015	32.003860930652095	0.48115518492914894	1.2362859517469447E-4	0.053005308085804476
-8.728005357889755	31.59612262639564	0.47913554513501977	1.2052228962915751E-4	0.053010074232799596
-8.700294971264373	31.40121367922034	0.4781668169312328	1.190420838208758E-4	0.053012303159475804
-5.531557332942684	20.96953997644227	0.42646545401975416	4.137580044405668E-5	0.05311913485380611
-5.427009525472386	21.242312243811483	0.4278152585951477	4.338800810999889E-5	0.05311493954554662
-5.854899803418824	20.57130638309323	0.42449478235425675	3.84444844456466E-5	0.05312653187124865
-6.0545991133395525	20.421724675892317	0.42375476004505325	3.734945951126743E-5	0.05312989363014309
-5.674484475926183	20.74823852684858	0.42536995268709393	3.9737039344591505E-5	0.053122976999115536
-5.32694315001336	21.47324046054615	0.42895935656075856	4.5111393521979714E-5	0.053111296929485394
-5.315180164652691	21.80064614708065	0.4305790472406429	4.754019722397029E-5	0.05310710960134042
-5.315239610958217	21.927734163633616	0.43120910046648253	4.849195281972411E-5	0.05310552090411495
-5.350668266482917	22.137495322296036	0.43224774890439943	5.006208011598358E-5	0.0531031651752935
-5.433726218666795	22.603765940122834	0.43455801557508633	5.352819235787698E-5	0.053097957828350084
-5.626963417233466	22.992394014638567	0.4364829295542384	5.641530041258025E-5	0.05309455809541985
-6.296930791053468	20.265168855524802	0.4229803865264602	3.622039677727106E-5	0.05313364238762566
-6.462948940896917	20.198777783557254	0.4226527985639756	3.574428198784716E-5	0.05313570865638645
-6.834263159081223	20.11098147703813	0.422218074353875	3.513550509523666E-5	0.053139534639010555
-6.8788138499580604	20.10884160683754	0.4222077577429647	3.512366182226053E-5	0.05313989188191163
-7.369605748299344	20.1229514076894	0.4222793404208586	3.5274816106924994E-5	0.05314330912477722
-7.290450126656008	20.11461507432293	0.422238065094432	3.520704115830366E-5	0.05314283902667025
-7.0289051460111445	20.114888248714465	0.4222376659934727	3.518254875432555E-5	0.05314091630867797
-8.099104207876303	28.996942234883516	0.4662444377629372	1.009178033654354E-4	0.05303785834985554
-8.15070498126804	29.2035730808658	0.4672684607378228	1.0246249599046078E-4	0.05303565706988514
-8.355808324767937	29.893747345738024	0.4706912814166631	1.0765632928992382E-4	0.053028569007218966
-7.921321428362544	28.24221711199594	0.4625019687103765	9.52556653450954E-5	0.053045972043395534
-5.731713957908964	23.187461122959608	0.43745120930352954	5.785426196447257E-5	0.05309290421672823
-13.008134256011195	32.00942388853293	0.4812019989208352	1.2364722080401784E-4	0.05303735299708723
-12.95068578427099	31.818116973537904	0.48025407746829923	1.2220246142861262E-4	0.053039287266582746
-13.314648296010738	32.961635456846714	0.48592811674823	1.3090364386092817E-4	0.05302788301292229
-12.699636292198232	30.808963560540487	0.47524526884849977	1.145558975217901E-4	0.05304987964819241
-12.470607686155141	29.707619560891636	0.4697866330923694	1.0623234274819083E-4	0.05306178596611866
-12.698656054304104	30.80456735528284	0.4752234693782488	1.1452283912778826E-4	0.05304992666836126
-12.344738030856188	29.237051454687176	0.4674529245866449	1.0270799207470825E-4	0.05306666706378095
-12.200354837177862	28.6009148893215	0.46429882828402314	9.7914471764603E-5	0.05307346024801976
-6.292183606549941	24.100693713257964	0.441973253088486	6.457397476584697E-5	0.053085676791219
-6.2425339509726525	24.018118545555755	0.4415636243699488	6.396445929728128E-5	0.0530863364724474
-6.30204314497932	24.12141143941276	0.4420759121493482	6.472867992274593E-5	0.05308549241042653
-6.719214934672854	24.976328726734828	0.4463165083669778	7.101777677936173E-5	0.05307789872000687
-6.946082505233461	25.451726261391883	0.44867143167166745	7.454986788773155E-5	0.05307365593944804
-5.822524408446318	23.31757127054052	0.438093774180291	5.8801165403974556E-5	0.05309194966653441
-7.831310428230173	20.27209620881387	0.423020427338863	3.641284193014003E-5	0.053144826320312616
-8.016126539335897	20.33597009423546	0.4233388079151338	3.689214446106701E-5	0.053145370100957004
-8.24563275354757	20.47485969782366	0.4240245153242177	3.7920623681842726E-5	0.05314530178642933
-8.482902806015549	20.6064476841697	0.4246795513749173	3.8907180376791E-5	0.05314539795748819
-7.226961380997089	26.041292685288354	0.4515986869641055	7.888567190516043E-5	0.05306835718463139
-7.429909730247111	26.557221928939185	0.45414979612479583	8.268915356300031E-5	0.05306339983883386
-7.588591037603218	27.0808763927336	0.4567507968572434	8.659402097937682E-5	0.053058027587849374
-7.863453876347896	28.01287551057215	0.46136781635631574	9.354923627539952E-5	0.05304841327013898
-7.77407433575083	27.709357526334035	0.45986096472418725	9.129464486087161E-5	0.05305155185589041
-11.095419583753593	24.002887368594862	0.4415059361068303	6.380676412823073E-5	0.053122168420504594
-11.133073986582929	24.11042016799119	0.4420392800823059	6.459763161221886E-5	0.05312111315392684
-11.150271886515071	24.17283860224189	0.442348274190954	6.505787750623544E-5	0.05312046709915713
-11.359915588747498	24.938145086996936	0.4461408454983459	7.068478152919153E-5	0.05311254182293583
-11.453664593764737	25.297012828280756	0.44791882512617925	7.33345356951748E-5	0.053108792111260614
-11.24027302449863	24.515080634230806	0.444044618396476	6.756837067537131E-5	0.053116896512103495
-11.322946017415118	24.800112745163535	0.4454567332410687	6.96715599692595E-5	0.05311397760931926
-11.458727381180385	25.319434483475824	0.44803003267561764	7.349884864259003E-5	0.05310855201387328
-11.464537797183144	25.338970387555264	0.44812669420432677	7.364321408678058E-5	0.05310835313293729
-11.569196871735537	25.76121890789718	0.45022185748380517	7.675849449642256E-5	0.05310390319955688
-11.6633070777599	26.1720578259513	0.45226312396970964	7.982556074251606E-5	0.05309951980555394
-11.833764430182397	26.83587126363891	0.45554682016534975	8.475139547909837E-5	0.053092569276802636
-11.862057598807612	26.963505046571935	0.4561805218366651	8.569647218340037E-5	0.05309119975248994
-12.078087822074078	28.032468436132604	0.4614859238693977	9.368222851055712E-5	0.05307958487780079
-11.88110893277426	27.05481684639802	0.4566320585396332	8.636914960638643E-5	0.05309021163074728
-10.941911285330256	23.580623184081325	0.43941594066736384	6.07103257798247E-5	0.05312627632819461
-10.839436808390818	23.313060208466673	0.4380892153638294	5.876416225580976E-5	0.053128843816229024
-10.739067093635805	23.061302474143833	0.43684277898436386	5.691428185589977E-5	0.053131232402475206
-9.471816627044047	21.34230345888027	0.4283241406959567	4.433614363650619E-5	0.05314339637601267
-9.951571716408075	21.806360992359135	0.4306289852866454	4.7758114374473E-5	0.053141105010955245
-10.43754130166285	22.487163924914277	0.4339957934197971	5.272430763056727E-5	0.053136161319492795
-10.367961436850804	22.34988690199558	0.4333163257774976	5.172654340981706E-5	0.05313735903896951
-10.316760015579995	22.28288259867231	0.4329842904086284	5.124161138167564E-5	0.0531378237664228
-9.288476953705402	21.156736757069627	0.4274062528947815	4.2988303362825965E-5	0.0531443886013159
-8.920650274480796	20.917705687899243	0.42621972678864095	4.121873337500462E-5	0.053144703992794355
-8.51657021391493	16.03357904344795	4.6235074028271706E-5	2.249294848233575E-5	3.0393409542785757E-5
-8.266698499593367	16.013390172186597	4.628288719505233E-5	2.248975756856213E-5	3.02378488828222E-5
-8.0562389112096	15.989342639268678	4.6311344156460604E-5	2.2483996968598888E-5	3.0108759494170822E-5
-7.686675290317421	15.957030610636405	4.637907460446911E-5	2.2480018754843905E-5	2.9874853163011662E-5
-8.746279057818878	15.988281981459258	4.608228761194772E-5	2.245779694432366E-5	3.0534171852724985E-5
-8.970450287689857	15.938254553097185	4.5929847224834336E-5	2.2420304274704803E-5	3.067014964660075E-5
-9.186062455068521	15.786547473493387	4.560745062771712E-5	2.2321909543491316E-5	3.080046863968434E-5
-9.971193094306008	14.974754846084949	4.406723908424418E-5	2.1822547166285705E-5	3.1251771660687486E-5
-9.923312943252988	15.039290823300568	4.41837311853568E-5	2.1861853205578057E-5	3.1224681560263445E-5
-9.772769833038687	15.227535971668214	4.4525144641522566E-5	2.197495755401073E-5	3.113874857866918E-5
-10.151226889300128	14.742570887399712	4.366243947098855E-5	2.1687531577192506E-5	3.135145662981159E-5
-10.263669191686583	14.533945460902896	4.331371806608859E-5	2.1564936751249312E-5	3.141429046831659E-5
-10.338792965066176	14.402943851689207	4.3101041101235045E-5	2.14920678372915E-5	3.1454702247468795E-5
-10.39951398580999	14.232596487589566	4.2834703226162574E-5	2.1393306091051516E-5	3.14905060144164E-5
-9.651563148185085	15.369018904321013	4.4785967696526066E-5	2.2060497586250963E-5	3.107122940238581E-5
-9.610243214520445	15.408630480720372	4.486011626241781E-5	2.2084363274253995E-5	3.10477773937743E-5
-9.355948527585717	15.657450364369083	4.5347194026614516E-5	2.224041579719712E-5	3.0900662995201876E-5
-7.582691981937091	15.933264407606897	4.637312583536202E-5	2.2470547053742177E-5	2.98094274722254E-5
-7.112624841227181	15.62099342018226	4.5989675635978205E-5	2.229909635187504E-5	2.950620814788678E-5
-6.881867897293005	15.366468772252109	4.5624620762280516E-5	2.2151102418163914E-5	2.9353842933663396E-5
-7.211113655713502	15.719878283891182	4.612879427140761E-5	2.2355651063888056E-5	2.956963490854547E-5
-6.717869382857944	15.056237286327317	4.5135969936779474E-5	2.1963201694303975E-5	2.924401706279087E-5
-6.607244504890614	14.853200340811474	4.483350856832682E-5	2.1846974632285557E-5	2.9174796077072517E-5
-6.552226585395356	14.490750358383536	4.4232792912291956E-5	2.162316373815239E-5	2.913837196910913E-5
-6.493787224369594	14.259604808150158	4.388025658905475E-5	2.1490127188548775E-5	2.9103318801622534E-5
-6.43325049352262	13.662200987957576	4.290885399429234E-5	2.112174712505916E-5	2.9060387101298627E-5
-6.41499752094985	13.47437536220453	4.2627571873461967E-5	2.1015479522323455E-5	2.9051055248266716E-5
-6.387853419579772	12.789972379643046	4.1551050314226746E-5	2.0595351708609168E-5	2.902623689611026E-5
-10.456554713262712	13.976570385418363	4.244971188929278E-5	2.1244728147289238E-5	3.1525668306354986E-5
-10.460504525913167	13.743612050954287	4.211230954353739E-5	2.110689672902657E-5	3.153019256050944E-5
-10.43567643329602	14.11277918523502	4.265232789088667E-5	2.1325492656823163E-5	3.151050685999492E-5
-6.386459979093452	12.69724417228317	4.141768845945293E-5	2.054417036213004E-5	2.9025432998250354E-5
-6.395644771263177	12.555427517851564	4.120674947592794E-5	2.0459938214190676E-5	2.902829708632623E-5
-6.4372672447402195	12.008861096898956	4.038470606075535E-5	2.012969646623814E-5	2.904591737947309E-5
-6.497009900884745	11.667987645737622	3.986088554492156E-5	1.9905263933751827E-5	2.9075846983259138E-5
-6.556920262455058	11.305444943796042	3.935751372350976E-5	1.9697903666051922E-5	2.9106552143578382E-5
-6.68146577838972	10.655308411578233	3.8440185132947104E-5	1.9281110511904878E-5	2.9165435989386727E-5
-6.78393126347984	10.244290071559956	3.787373821500122E-5	1.8997821200859068E-5	2.9218896872056084E-5
-6.6290935651159755	10.949007459555244	3.885764071289447E-5	1.9469685542658535E-5	2.9139618403774633E-5
-6.8473974745647155	10.057920097476195	3.7635044220872144E-5	1.8880093525336268E-5	2.9256930365354966E-5
-7.405046930016831	8.429051296024019	3.5797611118440035E-5	1.776544917323084E-5	2.958809822909861E-5
-7.412200733634791	8.399984117014895	3.5767420638660376E-5	1.774468298906562E-5	2.9591801931615018E-5
-7.421796519639031	8.373596652831079	3.574146959357676E-5	1.7724276450512888E-5	2.9597426666969254E-5
-7.6245049310669515	7.798152050005788	3.521522379870127E-5	1.7294836506063606E-5	2.971560366053739E-5
-7.5805121822930595	7.910293384750007	3.5311526601600855E-5	1.737710841443084E-5	2.9689760857058923E-5
-7.501908913596166	8.09279067771438	3.5472669178020235E-5	1.7519193050248028E-5	2.9641057839229526E-5
-7.739502332512991	7.591719065788961	3.505711725528439E-5	1.7132499646724322E-5	2.979205805811845E-5
-7.8847997351133605	7.451595991242256	3.4983628862324174E-5	1.701957029274265E-5	2.9898852943598838E-5
-7.676407910866667	7.714521694434641	3.515359133891696E-5	1.7229600482258675E-5	2.9750295046163145E-5
-7.092653583308931	9.299169047122376	3.6726685916163915E-5	1.83779133757911E-5	2.939902522411607E-5
-7.157733819727116	9.09628579445178	3.648759737599148E-5	1.823535464835614E-5	2.9437700846779093E-5
-6.993538578025168	9.575462324912435	3.7039771524927844E-5	1.8561442052417248E-5	2.9340680948605398E-5
-6.895778115357702	9.900410308161158	3.744666985704571E-5	1.8781831445216436E-5	2.9284350962522885E-5
-7.2933482934575915	8.75037620896634	3.61208815680604E-5	1.79946047154606E-5	2.9522512971023087E-5
-7.234420758594862	8.926496665648376	3.630445723603362E-5	1.8110371024657064E-5	2.9488011294481117E-5
-8.225885333227685	7.342901902359795	3.503090330629799E-5	1.6934908712204324E-5	3.016661405506364E-5
-8.236373854049724	7.343009111565974	3.503565502489491E-5	1.693505856656423E-5	3.0175223361370335E-5
-8.530594539609023	7.303148880677009	3.5129070981266683E-5	1.6905452853603065E-5	3.040357044190584E-5
-8.165547009442813	7.3578145528349275	3.5018412125854896E-5	1.694666318500247E-5	3.0118722552064345E-5
-8.564700511421668	7.306150044294393	3.5147448422523825E-5	1.690950146785592E-5	3.043113430890781E-5
-8.611923429585666	7.329416666724217	3.5184323417265835E-5	1.6927934935324176E-5	3.046804581460586E-5
-9.020216463603798	7.600166307473682	3.5547340860431206E-5	1.7145384549382337E-5	3.0778044193311434E-5
-9.03637818469662	7.618837639342621	3.5567198355126744E-5	1.716033355063737E-5	3.078973195189299E-5
-9.212996675330137	7.81749482447683	3.577179895076967E-5	1.7315294250237443E-5	3.0912697348705926E-5
-9.245829441114997	7.861879805782354	3.581556604446852E-5	1.734997793494996E-5	3.0934958868848274E-5
-8.987356093103259	7.572791242919949	3.5513697663566136E-5	1.7122798983062816E-5	3.0753166480518344E-5
-8.807668646708661	7.421252885339838	3.53352507650191E-5	1.7004953042488493E-5	3.0619244612694635E-5
-9.359903457853354	8.04158185649978	3.5977974326527605E-5	1.7485436706232133E-5	3.1007529232550256E-5
-7.915963885514201	7.416843590924212	3.496455488529876E-5	1.6993777766135267E-5	2.9920669019125236E-5
-13.446641917549464	29.504735031778765	0.4865559486683989	-0.11801188941098932	0.3034163231386302
-13.31035736551715	29.490828283789533	0.48044937820568345	-0.11737431371403315	0.3055701759887068
-13.224838540734716	29.439520921664442	0.4770601064986096	-0.11435741137923464	0.3070288427255242
-13.593416827826	29.521521045985132	0.4915674887070308	-0.12095394547590671	0.2994363569873354
-13.745828677994982	29.49823664762073	0.49838888304675144	-0.12078834049658396	0.29555425413968894
-13.86816784993091	29.46471861517236	0.5034526119682664	-0.12024350455034812	0.2922478519746497
-14.30785626955209	29.31719643409113	0.528683833914475	-0.11297817813383959	0.2820816705467334
-14.102683706210716	29.389371044146117	0.5164655164212626	-0.11642916884185359	0.28638571580700406
-13.940146842573766	29.442045794208823	0.5075482265534418	-0.11910952459469856	0.29081199422784987
-14.338532292243409	29.306464423392864	0.5304781731553428	-0.11252014116060914	0.28132495545877356
-13.075731796836802	28.898237603063862	0.4609630808844286	-0.08093773751504199	0.2998225070137235
-13.060688821011178	29.115099776574503	0.46624146054178217	-0.09290607873076207	0.30519128260368755
-13.071149205421719	29.224779124557728	0.4691984691638391	-0.10025046056802187	0.30727949204015237
-13.05126674147483	29.162238991325502	0.4678974189548766	-0.09585155820531327	0.30702732331132054
-13.114049347313092	28.778003670178123	0.4585938934286038	-0.0711520179589718	0.2954526007026378
-15.123531503383438	28.68380688659017	0.5831708728943199	-0.08354288306924491	0.25959505720820214
-15.120365763830009	28.687201553165067	0.5828828691339096	-0.08362421623874229	0.2596674599257592
-14.959007661603835	28.847954319669356	0.5711188935526665	-0.09075778710803573	0.26424562263549545
-14.755661264084218	29.046595901853035	0.5563782240727627	-0.09967366995341616	0.2700169117435516
-14.763862069959831	29.042141861783172	0.5568469870759571	-0.09944318980674445	0.26975048307979743
-15.126896078051582	28.680440857325806	0.5834494692994682	-0.08348194177498286	0.2595109158572928
-15.639683715519372	28.156523638835083	0.6252549751960716	-0.07134362826216853	0.24797966008742853
-15.565674756309049	28.23888409976909	0.6196842850952737	-0.07169308295118702	0.24979755607318477
-15.997556731796527	27.782681596354678	0.6498903070502157	-0.06876473338906813	0.23986550940181572
-16.122982823557255	27.64891283072557	0.657160802107318	-0.07032344593711816	0.235660538429452
-16.377973583126817	27.352884220687287	0.6740112300503291	-0.07207251394199826	0.22930794140181904
-16.69137525915565	27.055097404968777	0.686515849240134	-0.07726075057136095	0.22442172552248071
-16.77861127391209	26.957994646965222	0.6906172621074439	-0.07897831961756102	0.22306379470822663
-17.20671943406671	26.19057808793621	0.7023751057906245	-0.09807713328820392	0.20583558482401923
-17.104777983312246	26.44452275263879	0.6998412098497675	-0.09123937078972301	0.21209849329307393
-16.922670118829657	26.77384140021178	0.694202883204661	-0.08354075265612612	0.21988384441499198
-17.315927891423346	25.89385803336739	0.707693349766002	-0.1051843875786003	0.2001257818448952
-17.403255457620034	25.546148258501276	0.7114996742628766	-0.11788927143124542	0.1901109371017526
-17.5135968372217	24.804997520793005	0.7043362045511564	-0.15355370229075102	0.1570937135852061
-17.442773825938687	25.33859959175219	0.7113964436135661	-0.12641844845256364	0.181182724307419
-17.518379135387697	24.742724395422073	0.703500826831927	-0.15658693274659385	0.15412590768825152
-17.516096412048203	24.720061446661866	0.7029988931500257	-0.157762302500703	0.15268484545511424
-17.49382834320001	24.170957898721312	0.692180347091772	-0.18563737627047905	0.11820058400835934
-17.481101134226495	23.86698615058026	0.681999889074824	-0.2017444374516006	0.09938935131032905
-17.455148361395818	23.618231829484092	0.6757951078214913	-0.21392397986132167	0.08439234457413464
-17.434317416262346	23.408121803377647	0.6694197739089389	-0.22607228580377164	0.0746743636964384
-17.285994979311177	22.83219362937821	0.6539889591743788	-0.264833746041646	0.04294592641822301
-17.410338173911896	23.201330336846194	0.6645589227439743	-0.23863628636542833	0.06498450806056698
-17.244148412785737	22.743402410773164	0.6509233121905788	-0.2713434897849797	0.036243150652581414
-17.072313355120208	22.40634900942296	0.6364066856647955	-0.2979555065598519	0.00998976410555432
-16.836226964778668	22.047682619612473	0.6229089022863348	-0.32587672376725063	-0.022504747713519714
-17.064271717055455	22.394258350963856	0.6358945973599127	-0.2988989005307013	0.008898953042579578
-17.07049245181003	22.403253155068775	0.6362580205976084	-0.2981794291529561	0.00971407762854621
-16.748707828536062	21.91912429134831	0.6203343151947	-0.3371417475462222	-0.034455565369758134
-16.5971663190245	21.70406269397529	0.6149516094341687	-0.35554551018842506	-0.05680411725234298
-16.328218483800708	21.417092727506656	0.6100514372590311	-0.3788146659807289	-0.09212113339635081
-16.05896695580733	21.10467189310427	0.602378896870985	-0.40213879477844644	-0.1267611132636823
-16.295575477332605	21.376948260999463	0.6091065106894955	-0.3820832010324078	-0.09645200369920015
-15.961037115993427	20.982143746956424	0.6026008965040341	-0.41257449564429305	-0.13922009020843668
-15.814984160525285	20.79542117944036	0.6007562353662661	-0.428539725525234	-0.1571281826331961
-15.18371290180915	20.095756208211508	0.6108490120399629	-0.47508233096647573	-0.23114218359708832
-15.285754203947246	20.196281188654876	0.6092265996671578	-0.47098095802276246	-0.2200822613232535
-15.656762506375058	20.61915585331431	0.6024157081947004	-0.44246881695304824	-0.17707096266018224
-15.515656623503844	20.440398868950126	0.6051222440213204	-0.4549533578170024	-0.1959571771409272
-13.723403852296435	19.9881033898131	0.6142588521440563	-0.5076050119570702	-0.3044820199625851
-13.717709947094287	19.98005958982628	0.6135589872883392	-0.5069618145770279	-0.3037525887000175
-16.31593286360919	21.399795801508002	0.609600064308203	-0.38028022270257766	-0.09384918183604
-13.704950858583006	19.962723466847915	0.6125047990216727	-0.5059835190538884	-0.3025854258874426
-13.570465095922138	19.788903358176544	0.6011684828059626	-0.4962174908646666	-0.29052493835716225
-13.507249869801308	19.71676950203144	0.594118537101922	-0.4910159572009674	-0.2816033430037761
-13.413701907158543	19.59158353575588	0.5913954261368264	-0.4903696376494604	-0.2750454023492185
-15.03443229828415	19.918266439349402	0.6153145444568724	-0.48140923966188465	-0.24616286466362147
-14.614077207637672	19.48872264152636	0.6197445131772568	-0.4896266328023202	-0.2786163429606149
-14.606855547730422	19.481464964766108	0.6198960133047068	-0.48979727355677094	-0.2792076788730058
-14.900608337102863	19.76504075339952	0.6189041061312259	-0.4878110152534111	-0.2594830768674129
-13.280936375494015	19.403768515100243	0.58703212338975	-0.4876951768549861	-0.2672556705261319
-13.216103036711377	19.29696401557235	0.5857723189781305	-0.48600017216328184	-0.26423746808118165
-13.087362512424903	19.056838419040982	0.5792946695221377	-0.48029201509728525	-0.25827593465015514
-13.060659583782007	18.99525654666471	0.5770561810884476	-0.4782501437380692	-0.25692039301340563
-14.603189939641114	19.477474020545454	0.6199164819923823	-0.48980234440324133	-0.27945317991990665
-14.589702477346874	19.462524886199407	0.6196006616881987	-0.4894460257898502	-0.27987292045556256
-14.39644015113063	19.23195161626903	0.6137902602160787	-0.4829049241961085	-0.28520735585528634
-14.09884725034945	18.822702605238405	0.6006635439413283	-0.47194628858830323	-0.2855772213384754
-14.13137539791961	18.875985595042422	0.602541012691944	-0.47377019823081123	-0.2856718743603476
-14.34203709633043	19.16837178136262	0.6109904299656346	-0.48104522704862906	-0.28508994857229175
-14.041848236766368	18.737891023666094	0.5972354349034243	-0.46852297808061927	-0.2849242378395589
-13.875545407469001	18.447197888034275	0.5858170193557672	-0.45658269494385295	-0.28247584663474345
-13.661967339301752	18.11681828924012	0.5714054361846079	-0.4420158160813272	-0.2781350649593245
-13.047126507172802	18.960140681902818	0.5755059135787313	-0.47690141601949426	-0.2561502177729202
-12.945803959879562	18.513682565110283	0.5574805191622765	-0.4604103922488666	-0.24538782023441907
-12.812624226982841	18.18858470018433	0.5385219943988027	-0.44513192026729576	-0.2352966570153703
-12.781174451604585	18.063530917063428	0.5316159072947676	-0.4389373869261926	-0.2320657526895744
-13.634991871570147	18.07093802144159	0.5694497455691611	-0.43992899524427753	-0.277589283676052
-13.330209056462598	17.575650388113353	0.5352044935293785	-0.40406035831318077	-0.27090237789919763
-13.225340083208286	17.42767523420172	0.5196766964846861	-0.3897143622507258	-0.26574921313861716
-12.979879279380384	17.09651790798034	0.47924210536729406	-0.35428344682158586	-0.25029684976229344
-13.61426764109302	18.036442081466518	0.5674772144242556	-0.4377631644916359	-0.2773320737259203
-12.291434813098721	17.276373009499068	0.44246706568829136	-0.37724692076504285	-0.17251059529180246
-12.098391923281483	16.99908162481341	0.4026953196387376	-0.3480108520535296	-0.14674518467545217
-12.725076640181813	17.945497977923644	0.5220777310201921	-0.4321481672267964	-0.22610353011665837
-12.485042353245316	17.561701900479097	0.4817839618322942	-0.4039504041284796	-0.2001505937251043
-11.887348847397963	16.672782974089348	0.34864889654362075	-0.30593532910829063	-0.11603640064368492
-11.768355882494667	16.49702330498735	0.31943305042802556	-0.2832792800349164	-0.09922781031142591
-11.522600926859113	16.107999534360886	0.2549017200959776	-0.2325656735810415	-0.0615343486475005
-11.434936766903489	15.970664054670568	0.23241155905179608	-0.2134805743544808	-0.049851227641914714
-12.862277488663846	16.89897354215124	0.4515987299731683	-0.32958834480666	-0.23944739589144876
-12.734672760772554	16.6818355508951	0.4191893977242315	-0.3015618481535304	-0.22584572858226057
-12.469677769829701	16.34878705764234	0.361418642926773	-0.2583585428949212	-0.19489664668479312
-12.461994141258929	16.33818244022225	0.359566288622361	-0.25691700033932957	-0.1939947080345343
-12.226675185132692	15.990452186356109	0.29359206028693313	-0.20678385459930493	-0.15977796316912496
-12.080936226665209	15.718414317823207	0.2463350237560088	-0.16846488011423244	-0.13717454260808892
-12.450538527121873	16.322601777528064	0.35667367748482665	-0.25476378158020696	-0.19245455004384385
-12.008867070719528	15.592861756320444	0.2252240208706603	-0.1521129283718801	-0.12677415165504927
-11.19069808711283	15.520329227279333	0.15953811437927826	-0.14961245730262954	-0.017958102530966635
-11.146970368731676	15.42694878142596	0.14712556409689792	-0.13795602164109427	-0.013812191223993919
-10.937736437658009	14.895631401705439	0.08064307240677021	-0.07555412643114703	0.005172943059575383
-10.928776726330025	14.87156595288738	0.07806130451029264	-0.07299920164160453	0.005532945144415287
-11.83093936945443	15.245165931433922	0.1701994214794367	-0.11092673573325003	-0.09746336415183235
-11.703072752385609	14.917755171019206	0.1260067143508674	-0.07394790674913936	-0.0772092932267893
-11.856362042427943	15.297942322795935	0.1778137061272327	-0.11709297978828995	-0.10116131162935149
-11.67571108041057	14.849169520612739	0.1179028556296091	-0.06779628529629815	-0.0729574728585305
-11.558257545123485	14.564369869421775	0.08231745330545098	-0.041837662190651964	-0.05274603870480877
-11.45998891212474	14.297194509232412	0.05801877618552842	-0.024654294805548323	-0.038627987005390704
-11.428804950796245	14.229234004738167	0.05085310533688579	-0.02003146277029348	-0.034210823813540715
-10.920238380486014	14.843416980632442	0.07556354197856918	-0.07057812013532301	0.005388676609291558
-10.651789131467556	14.11260541515777	0.0164159852832563	-0.013812253824870096	0.004673796591578232
-10.750914862739174	14.362412427115729	0.0335112697975368	-0.030044042810746747	0.005761199650391489
-10.80786906262887	14.487828942471026	0.040975241544815265	-0.03700650523484122	0.006803383876935498
-11.259378433955037	13.448584575004997	0.01338053173964328	-0.0015022213633727093	-0.009942665507686941
-11.327413474968726	13.824772876523934	0.02611198772415723	-0.0050927709331476095	-0.019125123193591657
-11.405865306007007	14.137063757486185	0.044749003340693094	-0.015768180923146045	-0.030705100796801613
-11.25180092149329	13.41559256355217	0.01196580648910998	-0.0010576430413717906	-0.008881226369239307
-10.558868481333105	13.91216422126957	0.006629867935818796	-0.00547040234329717	0.0023154263911560322
-10.5926451501856	13.981669362566041	0.010368989864285458	-0.008542019489052413	0.0035392727140775367
-11.247040779589305	13.379628786121849	0.011383262361693937	-0.0010772997301173011	-0.008493423048738435
-11.165274600466724	12.988620798260765	0.0066254721379733865	-0.0014520177425256472	-0.005413716313207906
-11.097330053323814	12.580936310314577	0.003469771229348794	-6.201704235904157E-4	-0.0029552316493622935
-11.096818195980095	12.561338905231516	0.0033362183883648023	-5.873066844257489E-4	-0.0028560566566735515
-11.096050568027742	12.545804815190527	0.003295300255569968	-5.842245195031633E-4	-0.002818944091802538
-11.086743495229108	12.082772309014002	0.0018313878917612623	-5.421764567955852E-4	-0.0014932464380143418
-11.056586496952555	11.873435756879385	0.001523015288063951	-4.5338480525877647E-4	-0.001263455226739128
-10.88734935519765	10.821758127609627	2.8412559728296385E-4	-2.091246216694503E-5	-2.5375881664734185E-4
-10.914018229749441	10.916969792681556	3.4693099628969675E-4	-3.0482322096678685E-5	-3.120162416981987E-4
-10.992846698780873	11.239384173081298	5.878654598327834E-4	-9.522244783319955E-5	-5.310886595122223E-4
-11.015430104537916	11.368444482013418	7.201589130707367E-4	-1.3105322493882118E-4	-6.435454885703256E-4
-11.040793440304332	11.601305467410615	0.0010027955128635061	-2.015470213848984E-4	-8.946850179387485E-4
-10.852792143901496	10.649475182364654	2.2473851886068758E-4	-1.5215610235447588E-5	-2.020518649459217E-4
-10.82268237901346	10.507062683946822	1.697114004093824E-4	-7.640101460052568E-6	-1.5361347356195807E-4
-10.799649030697061	10.417097170439254	1.425667169194089E-4	-1.1715295386543066E-6	-1.2942130631093493E-4
-10.737706088490452	10.19594415108152	9.257657413562805E-5	9.43310115588357E-6	-8.41833198157403E-5
-10.645532551324377	9.838584274836666	4.441720719049535E-5	1.5532501603380244E-5	-3.2327102387418934E-5
-10.66294728996067	9.897493804937323	4.863500919657098E-5	1.5597873399537243E-5	-3.78779954912883E-5
-10.669096737425624	9.919157020329632	5.135768226518397E-5	1.5014526912815194E-5	-4.0895646892851725E-5
-9.701099101698333	7.952659472631748	3.440214922842691E-5	1.915670025888866E-5	2.835096553023011E-5
-9.807114167417021	8.0255306659574	3.383299950589734E-5	1.8983676688346597E-5	2.7769872642392935E-5
-9.580409858346846	7.886678629862842	3.50397722173881E-5	1.9515354507652626E-5	2.890128649373455E-5
-9.515460207986955	7.83826116776429	3.557875092688059E-5	1.982180488934521E-5	2.935543340365579E-5
-9.39319704575132	7.976802644466628	3.592864072332879E-5	1.826477083725288E-5	3.055911612661995E-5
-9.482695440722992	7.888526773755937	3.559477892738996E-5	1.9471611995339196E-5	2.9572553732923298E-5
-9.89150512481135	8.061589029817508	3.3487470907214474E-5	1.9278154773838244E-5	2.7158283700610154E-5
-9.958128539012591	8.13643264909581	3.313609162422266E-5	1.9286142196257845E-5	2.66723040164173E-5
-10.105799244152566	8.216749786030329	3.189060601035939E-5	1.9360889106761682E-5	2.4988692993560816E-5
-10.117739578629418	8.225459503853283	3.179909446310449E-5	1.9363039755161254E-5	2.4866211099053462E-5
-10.321566484096682	8.759091610334712	2.786479418216069E-5	1.8232299964270678E-5	1.9688184446622586E-5
-10.401050228883886	8.997560402359396	2.5089446932199518E-5	1.8159367154283078E-5	1.4969555705453315E-5
-10.48013283812264	9.273283943313945	2.1548572973666564E-5	1.6435614490090245E-5	6.2971176873552E-6
-10.484221130661814	9.285169676528664	2.139698783691813E-5	1.632294118016936E-5	5.921751786323886E-6
-10.493978900489525	9.319953418773046	2.1767576267595383E-5	1.6251872899091033E-5	4.506875509323379E-6
-10.569396367691512	9.576372765498544	2.465780950893965E-5	1.5054252744395466E-5	-6.722695152983351E-6
-10.30367410666004	8.700079882566374	2.8530242486213634E-5	1.8230912767542054E-5	2.0825681273494454E-5
-10.291056105656166	8.659895023136702	2.8814031984918978E-5	1.8288764910920768E-5	2.120663634062012E-5
-10.202055940923515	8.408063874401485	3.093902938053069E-5	1.875157562765278E-5	2.404386905229637E-5
-10.122586102166768	8.227987217596521	3.17559124176736E-5	1.9360138871763306E-5	2.481233063899961E-5
-10.127084845203278	8.2340398900594	3.1701891352434876E-5	1.932506278995413E-5	2.4764391300131432E-5
-13.612698575289047	28.6766368847917	0.5043827864276713	-0.06008992442654618	0.29063138574222613
-13.402335055067073	28.717106774932446	0.4841160050942711	-0.06401983372710801	0.292201165587736
-13.274234325981926	28.745147147953077	0.47227840720280656	-0.06764748330399939	0.2940362844651584
-13.669436437446832	28.664996499633244	0.5102182815770798	-0.05899814046057104	0.29020621926913304
-14.469126524092431	28.333867953407097	0.5865955022914412	-0.04960319525277027	0.27675151953184407
-14.111452795127125	28.532488744126113	0.5537082029864134	-0.05269637987257693	0.2850937758614492
-14.081341116293641	28.548389048139924	0.5509132038745	-0.052979195240064225	0.28575794460931486
-14.084760055739775	28.547269492787446	0.5512486693072225	-0.05293157622367013	0.2857070622189747
-14.490031474178451	28.31698023352918	0.5882968817604289	-0.049561676566525194	0.27598614052738746
-14.531013247222706	28.282763089151217	0.5918378451339217	-0.049453885252798216	0.2746085869092316
-14.875581071227531	27.98713035068691	0.6206510602421121	-0.04809601574931287	0.26139572689424445
-15.10376264913171	27.76458604019757	0.6396098549452628	-0.04807448461960528	0.2531894529269877
-15.216208734471483	27.625667800433135	0.6481815376610243	-0.049106308933024284	0.24743184275326363
-15.4640149146962	27.35002543091522	0.6675390508236602	-0.05238908651862549	0.23747828661635634
-15.565199936389575	27.229859535367186	0.6751441893772372	-0.053962885187209694	0.2329049616616999
-15.60421881776453	27.1782256098158	0.6778701331284775	-0.05490734593166374	0.23101850226923715
-15.80655797744552	26.83643413392781	0.6869630645981428	-0.06358772840680631	0.21597144208415808
-15.99207110813279	26.526343516060507	0.6961761576836893	-0.07121018056427456	0.20320175703810978
-16.09495975331683	26.30491443523337	0.699474210065709	-0.07732312997350378	0.1930110640964025
-16.31639914487979	25.789828530329583	0.7037046805358373	-0.09593176485959211	0.1697761608143735
-16.684891252858424	24.76496571105323	0.7015575811093917	-0.13969284993652858	0.11645856028831197
-16.57558613452562	25.116826670150708	0.7021474105312846	-0.12513348677944458	0.13574056181745786
-16.52253906697489	25.264930127987643	0.702269544567644	-0.1186284700088042	0.1436138779244591
-16.342075646771107	25.734031923727596	0.7039992593545289	-0.09803683666317507	0.1672725643079412
-16.331976873830065	25.751084951112826	0.7037548158363456	-0.09735388145966327	0.16796443943990697
-16.69637548738504	24.522337265981495	0.6965577183686489	-0.15196171537820286	0.10076367666971717
-16.72618837260787	24.24278726377767	0.6948871060617752	-0.1652541021101713	0.08372390327579597
-16.74244772644929	23.899594069048348	0.6905748111451705	-0.1832870404236522	0.0618579068857015
-16.74256716838122	23.684435430470366	0.6883321972862135	-0.195223387778639	0.04778212590465752
-16.711595039577205	23.33186611068901	0.6802025745207122	-0.21475842735043127	0.022614015582249493
-16.670856721684423	23.17404679271966	0.6752461955034423	-0.22488689766065945	0.009975198621112916
-16.51347070412792	22.829265188016677	0.6586041259962312	-0.24810727918098896	-0.0220465653535558
-16.3773710600923	22.58365799224284	0.6473452416647116	-0.26696092127907045	-0.04617003493869568
-15.469735792404899	21.47082843357408	0.5996035628307084	-0.3683848542719911	-0.16601151170619458
-15.485365793970075	21.488391600999595	0.599753491858012	-0.36672860346137803	-0.1642355074547723
-15.492669363329767	21.497438421935403	0.5998662521116895	-0.3659317524758066	-0.16332233743712962
-15.551006498113821	21.558894884547414	0.6021411330922727	-0.35997602863873934	-0.1563315029327541
-15.94804051883031	21.99910977706999	0.6190493713416784	-0.3178249657633417	-0.10757356336302837
-16.254996656057724	22.415059477219437	0.6371507467797392	-0.28153973019871303	-0.06448095059083378
-15.897398578446175	21.93181850193765	0.6155122557217395	-0.32406159196299833	-0.11462024088461506
-14.191985507516884	20.35426755160977	0.6033543502301963	-0.4797496753239822	-0.2802158335876643
-14.210584309288377	20.36831201398125	0.6029796782531566	-0.47851544943822766	-0.2789754409919007
-14.455877658872428	20.547878931346474	0.5983012898712583	-0.4606857429335191	-0.2623805190201314
-14.708963187931221	20.743894823417435	0.5948037494663454	-0.4399249593559174	-0.24360263584607222
-14.71112318274063	20.745735544502732	0.5947607802718844	-0.43974070660532116	-0.24343769749702235
-15.121629647115775	21.09564354495486	0.5942256327169158	-0.40376024255053433	-0.20542771993210152
-14.714746931186816	20.748624004897486	0.5947596335252586	-0.43944071771380194	-0.24312179780006535
-13.964995711614057	20.17780883346663	0.6102547096536718	-0.4956297189042237	-0.2936323001073866
-13.951815003513792	20.16879376954789	0.61039223671383	-0.4962813748287419	-0.29417685749730826
-12.954626106718369	28.737256467746782	0.4291876480030421	-0.07899326413452176	0.2857917381271876
-12.857143918412952	28.708675975705134	0.4114850613895278	-0.08500073622371766	0.27991440099032394
-12.63953275323979	28.54571449373748	0.3655675077888345	-0.10175709335616978	0.25971525310966154
-12.63261423181542	28.54057370798251	0.3640987453422029	-0.10228332594299203	0.259063929487609
-12.629360746829247	28.534100688250373	0.3631357881280827	-0.10273841062583221	0.2584344019303566
-12.418224162401433	28.09162993778905	0.30296776236607015	-0.13318261670768486	0.21558814895741485
-12.315772059625933	27.698378926161215	0.2701571711060785	-0.15859266477298553	0.18103829369973404
-12.295324233598635	27.624182860898877	0.2643162780126542	-0.1634120850978214	0.17448163594202462
-12.282307251746543	27.579945029645117	0.2627563704373945	-0.16633709374979788	0.17061357364743918
-10.202631737873418	21.267674119230634	0.8756886120587419	-0.5859920217687888	-0.38035672380571334
-10.243693212242764	21.117067918500105	0.8835128493678266	-0.5927034981540859	-0.39131717293727114
-10.307342670339624	20.858228531757078	0.8985147890339087	-0.6049994105401019	-0.41052064380167474
-10.356129224115895	20.791021694474292	0.8977973770444831	-0.607200168612686	-0.4140600053623987
-10.30132753798347	20.866563466752964	0.8986178843863807	-0.6047452482383451	-0.41008775243069745
-11.88274998348622	25.960394409159818	0.28414081560790855	-0.27459140216906325	0.03716110038043176
-11.668048200368801	25.141182152679864	0.34792472751246056	-0.32594966614394294	-0.02808776691139964
-11.981603431916625	26.466847343686993	0.25418531064637473	-0.24187571790403053	0.07727042079105997
-12.1265449837182	27.054283994523367	0.24419179974029037	-0.20316173697890488	0.12580195093913904
-12.004421420257156	26.546971915490893	0.25269640234405905	-0.23635172919076425	0.08383470505484593
-10.468178774155028	20.639341880943956	0.8958666705649264	-0.6120751932042279	-0.4219978852582722
-10.304638503044853	21.803293229788284	0.8104604255758892	-0.5540247079726182	-0.33088601421447317
-10.267541047326937	21.65042850191439	0.8303377441014168	-0.5633562223609168	-0.3452556353035934
-10.395320984345801	21.918035081050647	0.7863271943469732	-0.5451701751833142	-0.3175093809403217
-10.47502592047812	22.05734106139689	0.7612971402317548	-0.5352701310696154	-0.3027277375743239
-10.206381097677577	21.385596889124002	0.8640999145993106	-0.5794551083781969	-0.37018435600385713
-10.221651321505957	21.445997647236332	0.85620498176669	-0.5757729462647675	-0.364382510357692
-10.490751245394282	20.603592573600093	0.896116601901197	-0.6134438708315282	-0.4240461318633752
-10.676117456238984	20.39236877638473	0.8897074466936115	-0.6187210512697708	-0.43348981282055854
-10.862832821198992	20.172659802202038	0.8847586007143384	-0.6245424993333004	-0.4433782028361972
-10.881649328072468	20.15340172716533	0.8838978699107806	-0.6248359808851119	-0.44411498129687055
-11.113402830365768	23.492907419863535	0.5411278604787371	-0.43597403101192156	-0.16806409447157472
-10.870391181402738	22.895205762255728	0.6272982675976072	-0.47742880110081304	-0.22118543458202758
-10.621303073248832	22.348463459036125	0.7132836646397359	-0.5150044197889745	-0.2737435034478686
-10.713239391969845	22.528071225770486	0.6832318798626218	-0.5024759343616262	-0.255899190223768
-10.844786768336139	22.840316885932463	0.6358272115508331	-0.4812744832721708	-0.2264197752495552
-11.13944094806562	23.564994447843304	0.5317835003438857	-0.4311799716055516	-0.16174191774756777
-11.20138562399052	23.703581174064222	0.5125617044566879	-0.42119789916074224	-0.1492790471145492
-11.38770868509681	24.19537159429388	0.447732680348912	-0.3865881185802026	-0.10695156175725971
-11.629669720620418	24.997400407593688	0.36018630422591774	-0.3348426577189282	-0.039857740562118944
-11.655844825787385	25.09979426497546	0.35036636724608133	-0.3284626429364607	-0.03147896044164938
-11.229044276659494	19.823740120580737	0.867217503053726	-0.6295657273215479	-0.4553871614710237
-11.11903336571642	19.928407716064633	0.8724601685569109	-0.6280229130462127	-0.4517861521253257
-11.238255914622929	19.818017599027055	0.866540639824334	-0.6295603973386922	-0.4554164541412607
-11.27373113209877	19.79969466584961	0.8634923909637331	-0.6290011066444828	-0.45524409192233173
-11.704202484407077	19.570706637277283	0.826995668344654	-0.6229614446833155	-0.4537351548955393
-11.924410416622525	19.520870959241247	0.8026833110455781	-0.6146095976001094	-0.447233792073601
-12.146713395330595	19.48811890152068	0.7778219545774898	-0.6062784291590692	-0.43888383352129456
-13.716808717983312	19.98456831600856	0.6147125475559664	-0.5081403824568321	-0.3054829350983618
-13.699633381787852	19.972973088206505	0.6161116544268476	-0.5095059552350998	-0.307926276118087
-12.289122117745665	19.48948098767039	0.7612364484231688	-0.5993601412923916	-0.43158489727559923
-12.610269693386867	19.525156006424986	0.7228838905241721	-0.5820150924446281	-0.4125155828789774
-12.896122385697899	19.578447440350267	0.6911519285180896	-0.5653789646971324	-0.39445966281882994
-12.515097441153577	19.487450784057632	0.7360528595282272	-0.5888741757873595	-0.42079335863383915
-13.536579205106833	19.870542369775738	0.6280190749706076	-0.5223904514215282	-0.3301058181566454
-13.46519538142837	19.82916391656118	0.634414042658701	-0.5280459527022653	-0.33973821323676634
-13.33710205478209	19.763694654848063	0.646309477420515	-0.5377266740147773	-0.35350476059800234
-13.208698024723365	19.705864794957023	0.6589681586136296	-0.5458591382537257	-0.3660313525051071
-13.12649483004026	19.66555204257168	0.6669149623196522	-0.5510801831180611	-0.37526343244398
-12.931185315336426	19.594366574089303	0.6870276685030645	-0.5628822108665935	-0.39109248154039145
-4.73366453746668	21.27733752555802	0.407455572417817	-0.08726915281575882	0.06977124446171715
-4.616137617197506	21.222124959057776	0.4045992528350571	-0.08818938125387696	0.06858838155484576
-4.564613201498627	21.13083733353918	0.4017449374283535	-0.08915481449487203	0.06796043809228951
-4.459207814328341	20.976920750912853	0.39686148249846065	-0.09052093285047672	0.06644289840744422
-4.3717263835343685	20.747828353941713	0.39097294726428306	-0.09281521231257246	0.06507851620485802
-5.161473697762925	20.81549159125971	0.39404697889762064	-0.08952865032914464	0.06791969271024076
-5.073951322793466	20.921211564449962	0.3974075147584588	-0.0890509692968641	0.06861160161179274
-4.82067883209547	21.117692108337895	0.40288978469681985	-0.08852044260536834	0.06935524919027639
-4.935758286792504	21.042893194355276	0.40132568395101803	-0.08864178413807752	0.0693943062103497
-5.190714031709742	20.763150524925152	0.39210309022668427	-0.08995076273301778	0.06752806354716104
-4.334675830804458	20.637109182818822	0.3883478290537373	-0.09377516026958944	0.06455210755951948
-4.297602703723759	20.363085847552906	0.38244038236839517	-0.09628241958893552	0.06394612555408286
-4.296843216198107	20.193274965814624	0.378628764704942	-0.0975112142551483	0.06358498332965093
-4.3199742974144915	20.03163015581289	0.37534071683465464	-0.09861484413830546	0.0635467859512194
-5.411460238020682	20.431189194846432	0.3789532546042059	-0.09215125701342362	0.06446501230539144
-5.332162880293362	20.526863749341317	0.383282745661604	-0.0913517107758286	0.06555953130185953
-5.549115600042219	20.2905602616082	0.37219818774177293	-0.09303183199504131	0.06223528690674263
-5.9142014219049575	20.099198820205157	0.36101429403134344	-0.09445308411360481	0.05935415136649265
-6.1768312377237	19.97762492623312	0.35452054624979995	-0.09534899047116267	0.05806704029672055
-6.2548127568078975	19.933207642426368	0.35244438939345196	-0.09566813147116039	0.0577334427534192
-5.793974679646137	20.165456467072826	0.3646963136457284	-0.09404583081958318	0.06042554932120389
-6.296332579397803	19.90441385953041	0.3514354418249752	-0.09587034274908954	0.057634890921386524
-6.581566543861336	19.71553089526889	0.34456895904209656	-0.09738320745387113	0.05664315734404986
-6.865836498264918	19.506302352262118	0.3382709814592651	-0.0988062161961468	0.05595891463992496
-4.397468987809489	19.60797959070136	0.36582060623384427	-0.10250768552738651	0.061679436189124
-4.399186129808391	19.590997556566418	0.3654890131051203	-0.1026648592085176	0.061648005125837665
-4.3936775942467925	19.43906947218001	0.3626032295674701	-0.10418774548010862	0.06108253023194428
-4.387202690166885	19.144286253843145	0.3569627207766607	-0.10711638920796843	0.05992630953212531
-6.894497251219089	19.484583483803235	0.3376031368940964	-0.09897091650057101	0.05581695154632447
-4.381345621380777	19.122257941120065	0.3565548974423036	-0.10732341250310591	0.05981989236179403
-6.925461083009736	19.4598782054163	0.3370565286963234	-0.09909674522801368	0.05576018781190781
-7.416290267685239	18.89946202643908	0.32767899998462485	-0.10174739182435132	0.0550626704212484
-7.363475977876794	18.991793896138372	0.32890444555000853	-0.10130560671333469	0.05507415103403741
-7.1785182717331	19.213288774831042	0.33212840211365335	-0.10035571631765826	0.05541103045672463
-4.15205833085932	18.46634483007781	0.3476257760772695	-0.11243962637472599	0.05857909276514131
-4.2171064234789615	18.664346336089654	0.3500415669423761	-0.11112313484083924	0.05882278975096569
-4.372026104299103	19.099275105178496	0.35622496980836305	-0.1075204994779397	0.059766095018870924
-4.048009488057326	18.195132871531335	0.3445100864485651	-0.11441524363650526	0.058027768034400545
-7.491387228043418	18.031259510970372	0.31752399736800446	-0.10584931101190104	0.053868171415664766
-7.514780309917374	18.314686341258152	0.32084293216057935	-0.10423339343917556	0.054275686829072516
-7.461413857161175	18.67996993733154	0.32515012889627726	-0.10268908161598297	0.05482407061284311
-7.514424638291443	18.439655812679497	0.3224944211487755	-0.10366078568693247	0.0545551683879574
-4.006141008968368	17.881613027299927	0.3411218259456141	-0.11619585514762845	0.0581225312001753
-4.0947510933941444	17.070818009431875	0.3316656206720078	-0.12072996883182267	0.05904939979284586
-4.098336307406811	17.034762205630255	0.3312731319205385	-0.12095861387240756	0.059077679037059315
-3.980894005775253	17.602407796043213	0.3381603889607931	-0.11807968104216983	0.0580902868729979
-7.492366000616787	17.59242100983253	0.3104076950588731	-0.10733358790948183	0.05270785745509478
-7.491056514593434	17.51652019285032	0.309428917819778	-0.10769884970334485	0.05271171455513517
-7.356922602796503	17.059969131013926	0.30305889738536634	-0.11034633878035166	0.052687747557790265
-7.3476880070411035	17.029672229095027	0.3026335111615566	-0.11052469535812678	0.05267881077674118
-4.25572274313915	16.317678753090377	0.3217282023982385	-0.12437383239206379	0.059303142112660835
-4.282120070781846	15.78662031049576	0.3158545303547281	-0.12754800671810118	0.059114177358121106
-4.2458127774434065	16.42959045964661	0.32318113786301317	-0.12392202838910957	0.05930606769444869
-4.131360294310118	16.910570026141535	0.32963884650724234	-0.1215787802658294	0.059197134383286096
-4.280097499402593	14.538047400568065	0.30205556960794133	-0.13228299904696195	0.06025389337890691
-4.322517032429351	14.340942723765027	0.29933452013514245	-0.13315249113532546	0.060375205617346786
-4.280253012631235	15.540897001787167	0.313063643016773	-0.12834087824520754	0.05941602710234962
-4.235538762411485	15.028716405183332	0.30848048187472643	-0.13098571973259915	0.05951668390025667
-7.120732692353926	16.430849731388406	0.29313540014732614	-0.11519181027578178	0.0513122378295511
-7.346458713145687	17.02354813324256	0.30250432384608006	-0.11054855216870801	0.052646476304136804
-7.114755438282814	16.40554860010953	0.29252538963036956	-0.11522615539963987	0.05122119932329072
-6.911780360262982	15.83013201700975	0.2834128671480163	-0.11862350426057107	0.050988266374649
-6.611588358506674	7.896149290016625	0.1857547745250242	-0.13595563811345193	0.06744703929413111
-6.815613754472951	7.898265934465046	0.17849224250536191	-0.13520867833357084	0.06795936120280666
-6.5156075490910155	7.913751607218404	0.1893077649469742	-0.1362635276039578	0.06729391240430557
-6.3278903466563765	8.00161022599411	0.19607948176693363	-0.1367439036629428	0.06670378934837222
-6.251414382863599	8.031307543414954	0.19885860495672764	-0.13694401408445012	0.06644594463394266
-6.229877777245452	8.04374390758974	0.1995359487298912	-0.13695848501736424	0.06630528379993697
-4.365442378183148	13.975572541233788	0.2948303389153462	-0.134281795161937	0.06062413801330484
-7.032334305329712	8.881459043501946	0.16649063605110132	-0.13235232135316474	0.06750151218893931
-7.010306534682713	8.958760339693399	0.16672253598376324	-0.13204421300935082	0.067295017366937
-6.512646741864403	15.15182324934143	0.2754660779241574	-0.12370302177549299	0.05285791926764336
-6.605089143645865	15.309430919175515	0.2773349776616021	-0.12250965024010144	0.052493964936139705
-6.5041925862060035	15.13029977827332	0.27518988730145544	-0.12392585736761014	0.05284192413948013
-6.3424677378712815	14.438667640957025	0.2625880535504501	-0.12742267124993617	0.05280161757853236
-6.330374139751394	14.386550585762597	0.2616290637405668	-0.1276815886908532	0.05279203161306034
-6.878654940297363	15.7638677268587	0.28235299030757244	-0.11897382650119592	0.05113774225916775
-4.434271541032567	13.14264584731255	0.2829049779297963	-0.13464113317519105	0.06075648517983827
-4.414942671727757	13.516124024822233	0.2882554518161856	-0.13462552990902935	0.06072613743955063
-4.493924253759212	12.772399592207567	0.27803259588157025	-0.13562777257265748	0.060866791501908046
-7.101740047231086	8.65826653927014	0.16540378861127888	-0.13259292870653505	0.06784470250999786
-7.168342651116608	8.460762600190172	0.164515565962563	-0.13303032817974417	0.06821075867285832
-7.193887940106324	8.330591941608663	0.164356172339997	-0.13316833467427364	0.06827433846224448
-7.102349334593408	8.083611128327435	0.1682777389829562	-0.1340501645505452	0.06827856008300036
-7.112470534688779	8.092652751636818	0.16790611502996416	-0.13398761286232877	0.06829294214544296
-7.119928957854249	8.108787145355782	0.16760084493113192	-0.13391933058418298	0.06830349070160427
-5.957932814466803	8.326382853180453	0.2083616587347993	-0.13706497981662452	0.06514547266564831
-5.9860617304856625	8.295236487394085	0.20759399932072597	-0.1371518362301905	0.0653250980719371
-5.782295033744326	8.636244481833662	0.2135806687677016	-0.13673165961107342	0.06460586517271605
-5.772698168952418	8.648486873268634	0.21382953623280493	-0.13667799559204247	0.06454223271596697
-5.738932396154502	8.70717613051857	0.21492108548954011	-0.13660835909383762	0.06444701306699667
-6.940649812921064	9.174166928456163	0.16795673881938855	-0.1314388339438178	0.06661003110673376
-4.5812454281489545	12.317894073995918	0.2705441475704791	-0.13477465533284635	0.06127868837015391
-4.808522336311219	11.478314115589296	0.25519013808360996	-0.13459019392848148	0.06142036616582177
-4.652849854746273	12.005391019526362	0.2663861779274037	-0.13575181648318416	0.061750099444873204
-5.061293351900035	10.722393859678515	0.2425302583746632	-0.1350997278810984	0.06281887892630302
-6.863609387871793	9.401426206351928	0.16931604288633437	-0.13082714886502472	0.0658298875407341
-6.819621065935525	9.518851746648703	0.17047361235468447	-0.1308054946152941	0.06549582779009193
-6.732853489066005	9.812962932337197	0.17228877425718198	-0.12991904241193938	0.06377457436873507
-6.221255888251553	12.966412945543405	0.2284159157292362	-0.13095917643183436	0.05046177433972335
-6.262079343029065	13.66062747538938	0.24509137587419363	-0.13027184665984148	0.05126143096930544
-6.263391932825344	13.675039285369484	0.24552183676783385	-0.13032537111563205	0.05127441697674311
-6.329917361911087	14.384771810573818	0.2615879431421021	-0.12768228990253405	0.052791357589568974
-6.380243096902497	11.364251103642124	0.19214263136098403	-0.13023987025255068	0.05600910111817498
-6.357607770702911	11.487039688527688	0.1939457365126654	-0.1298762111844004	0.055493757156439213
-6.222435682564707	12.217561632089193	0.2112170829654904	-0.13068030705485853	0.052789785857544534
-6.22315469339023	12.669251370607224	0.22147108705423613	-0.13081530092875826	0.05143540545545718
-6.23437808659952	12.145587759282426	0.20988075206330603	-0.13102620729170558	0.05303585205476995
-6.457481241124758	10.96749769794242	0.1866495015101592	-0.13052174438849046	0.05814751093919085
-6.219415409317302	12.931960976294627	0.22740597065157986	-0.13082336041304193	0.05053091411655162
-5.300213015882377	9.906364735437664	0.22988457616869293	-0.13458712375976062	0.06289060463450827
-5.420490387285663	9.41476369021898	0.22511593937524096	-0.1353682691179598	0.06308516760450922
-5.260725656804659	10.041685575299425	0.231673603099477	-0.1346761204492368	0.06281142304516076
-5.093231866962367	10.61944688455408	0.24037391013800444	-0.13472883667365848	0.06270977444934325
-5.565394037279747	9.018803980210201	0.22045188424716777	-0.1362284689705586	0.06373882223669011
-5.5458129890253085	9.074872917332542	0.22129506876017813	-0.136312205667349	0.06374992803671829
-6.507679907571038	10.704717704496328	0.18252810268621938	-0.13029674618166684	0.05944246198519482
-6.538142435266113	10.584945288033484	0.18081543566550923	-0.13007033853706745	0.059902679951206614
-6.674120860000167	10.043425300441548	0.17408699738903569	-0.130080086179107	0.06224996708439503
-5.079145325698371	10.671237532556626	0.24132783684455822	-0.1348847745460758	0.06276959020491446
-10.461656850447097	13.708406176281539	4.2060591706052476E-5	2.1086172140643114E-5	3.153076284135172E-5
-10.481987687657293	13.648673103119863	4.197345312967116E-5	2.105306464081044E-5	3.154224868163616E-5
-10.596586459128053	13.013581074589192	4.109001020552783E-5	2.0695569507050416E-5	3.1611715365231996E-5
-10.588350281531117	13.144057512369184	4.126751422628006E-5	2.0771477699055224E-5	3.160516798597586E-5
-10.567612116330908	13.380893343134794	4.1588047229029914E-5	2.0907068118526433E-5	3.159143234978617E-5
-10.586300339683474	12.86405514315924	4.089553511308889E-5	2.0605073997454116E-5	3.1609033019262876E-5
-10.570420696995217	12.529496354887202	4.046852748007098E-5	2.041085063170568E-5	3.160656935788086E-5
-10.53216555932015	12.1496552982845	4.000393954512992E-5	2.0179806857615674E-5	3.1595905151922265E-5
-10.380385604053068	10.824139514628257	3.8528533611679285E-5	1.9373017025833447E-5	3.1546748785012536E-5
-10.435456498885996	11.003326254847991	3.8720788326985825E-5	1.9490964737766936E-5	3.157408483378177E-5
-10.456403679159035	11.430738695704099	3.9176883657568226E-5	1.9745868464513064E-5	3.157456670952434E-5
-10.463247672194688	11.521399916806832	3.927902891385757E-5	1.9803097024900474E-5	3.157600856371024E-5
-10.491965031962753	11.798596889963134	3.95971239464697E-5	1.9969592465421556E-5	3.158350271794871E-5
-10.523313839585922	12.061930103058792	3.989844077252273E-5	2.0128029005560535E-5	3.1593385030155505E-5
-10.132546303009402	9.916704642956699	3.7634797952839044E-5	1.879134680370929E-5	3.14297436045902E-5
-10.179935233113294	10.11227423234433	3.782018131733983E-5	1.892028913910837E-5	3.145001361355774E-5
-10.271061399325458	10.365759310336202	3.806437727556476E-5	1.9082608073980723E-5	3.1494401796101944E-5
-10.329993747661657	10.545358091937182	3.8247377072187034E-5	1.9201724242974354E-5	3.152358565039382E-5
-10.02186658977307	9.407090039284766	3.7181490496165475E-5	1.8459156455835376E-5	3.1381999292887374E-5
-9.940452310214791	9.112997290359736	3.692617334378611E-5	1.8256397004692443E-5	3.1342078590197005E-5
-9.913163845656664	9.031973680914923	3.685446675734019E-5	1.82006336864912E-5	3.132790538878712E-5
-9.895841595490788	8.989089973174861	3.68158936540289E-5	1.8169443168922527E-5	3.131855713764097E-5
-10.041555812761365	9.508743711312437	3.7267280310292875E-5	1.8523709320505116E-5	3.139023271428903E-5
-10.0930451283201	9.758641117940332	3.7492923007396886E-5	1.869135158336801E-5	3.141206884651271E-5
-10.523255412447535	12.01533119139883	3.984527662339621E-5	2.0101938045346277E-5	3.159404859983563E-5
-9.437025703496063	8.180080636767848	3.6103084434612205E-5	1.7589873659636254E-5	3.105482652463479E-5
-9.587384406844816	8.413430547215235	3.630958755334947E-5	1.7759606766020092E-5	3.1145135002713646E-5
-9.661805736692877	8.534238831487905	3.6420699689307016E-5	1.7849146093713585E-5	3.118854735450945E-5
-9.771253911512432	8.728030227058873	3.6590151628094114E-5	1.7988834988827207E-5	3.125003319158673E-5
-9.266968553743181	20.368669914426608	0.4912409206959467	-0.36695872800723855	0.07967028858609265
-9.20742666551085	20.320443273355068	0.49083840333250967	-0.3650462523824899	0.0822980765836759
-9.331656358380581	20.390105813505613	0.4909117648920392	-0.36764427411043893	0.0769734657888873
-9.797074207824757	20.487262654677203	0.48796412820636814	-0.37004193643686306	0.05732553569527931
-9.852945626294268	20.475386833679877	0.48710713798173694	-0.36932386425336866	0.055011214853434444
-10.174926061897045	20.358005704205766	0.48090323197239926	-0.3630773067227545	0.0420644537934545
-9.63492628198527	20.447865399706505	0.48892006420053036	-0.36903003845964766	0.06423712546582372
-8.511979787933821	19.63934754978057	0.4806255971254479	-0.33546476902517003	0.11340878746945748
-8.412203891350405	19.4367030452377	0.4762563215924963	-0.3263993326451317	0.11772669945465618
-8.861496508320027	20.0881956391881	0.4887887257620479	-0.3553683308412824	0.09761901238716311
-8.677814870382358	19.86003686712696	0.48508941839367764	-0.34554495638237537	0.10574799342281505
-10.409357512926338	20.18096142143874	0.4746386424142639	-0.3547268628629012	0.03304212927134054
-10.79710685594536	19.791961768687052	0.4631278306529248	-0.3373552745010047	0.0188654923557954
-10.785679793055646	19.803992338152558	0.46345495451412316	-0.33787288186925557	0.019265691771821712
-10.503409678691938	20.101603547076234	0.472105772248807	-0.35118484484577195	0.029579185912026053
-11.760956418321427	18.987861528055976	0.44425137253690483	-0.3013227787241256	-0.014790906214175684
-11.523235694283702	19.219241316736024	0.4488080771274675	-0.3109503314988986	-0.0072495627503216375
-10.828460804935474	19.76565596978038	0.46247349860436665	-0.3361835171371498	0.01775820983664127
-11.15203284394894	19.485982039391637	0.45504703451305983	-0.32331616438189115	0.006007820639961621
-11.338762237521642	19.37033472884137	0.45234104520102303	-0.3177125100053919	-8.220062247409044E-4
-8.160413380449972	19.034430336383014	0.46662547497123	-0.3067531750635374	0.12982221165219385
-8.0712521510263	18.89928505826888	0.46382295596949746	-0.3003129110011845	0.1335002104506364
-7.818586642841267	18.37119969400198	0.44886624353743737	-0.273264337925889	0.14505625124002053
-7.801553346127336	18.337769279015088	0.44793574125874325	-0.27154451145640585	0.14578356113629745
-7.798549641616148	18.329959307262747	0.4476855123833248	-0.27112900412718494	0.14591517170587387
-7.7743272824557055	17.104951854205982	0.4007875850124172	-0.2094878705241278	0.14519513674580659
-7.783741806986411	17.082410464980747	0.3998443092504696	-0.20853112513740013	0.14475037753893638
-7.764805280510347	17.71926770390472	0.4253527851810805	-0.2405138643656494	0.14673078594964764
-7.765134015594184	17.702299241060896	0.42469956767375977	-0.23968324756540446	0.14666384767411905
-7.785173334564877	18.087991371679102	0.43880533203035055	-0.25898374921269907	0.1462808155065885
-12.207394115779582	17.651695249152727	0.4181374499856792	-0.2525536179432795	-0.025880830351768854
-12.334583649954002	18.01743438287169	0.42567339084708267	-0.2639801177369819	-0.03058433159152644
-11.898441133341503	18.87073873241356	0.44167423939350675	-0.2960941314451606	-0.019373893225540777
-11.97913973552026	18.76913114866832	0.439772890115396	-0.29195580021907963	-0.021779713393210238
-12.20179125652366	18.480366296380733	0.43419737538262404	-0.28030543799101226	-0.028133678890189077
-12.346236091480979	18.07372770119775	0.4269182324264569	-0.26581727536727395	-0.031121806062849474
-12.325910176357382	18.130813591682937	0.42807187479743175	-0.2679193860660663	-0.030649516165502107
-11.98711940596362	17.350214550324804	0.4101834852750449	-0.24287314602672672	-0.01875239659687588
-12.003748444063904	17.37062698875574	0.41071025857842525	-0.24352481669842221	-0.01925327698339269
-11.972536370029344	17.33827830647077	0.4097943542269019	-0.2424698577695604	-0.018282476081398314
-8.121894220306949	16.547592387360503	0.3734572648979977	-0.1845727679929037	0.12917735519023688
-8.10563373419339	16.57251979077354	0.37479965161603374	-0.18574193938146238	0.1298920621059252
-7.984939422131087	16.76625234830246	0.3842344739157858	-0.1943953843127354	0.13556040121903584
-8.228393449448319	16.494855391024913	0.36993543035812865	-0.18307594747321865	0.12447608292115703
-8.587857197385803	16.313739525462502	0.3580476116116785	-0.17789638032723612	0.10845446170673176
-8.648307457720517	16.29639910076707	0.356903623236726	-0.17770695296421177	0.10614701722544202
-8.78995850036625	16.26628487690744	0.3555155587461059	-0.17827507591663888	0.10034193771835256
-11.704600070861353	17.072933459403412	0.4010758817199518	-0.23312481738538143	-0.009809575215728094
-10.554248746023152	16.279117077015805	0.36434448230415317	-0.1988267042519076	0.02961267165997102
-10.957521253644972	16.490186693601217	0.3750891466359884	-0.20931105430163083	0.015101497721929546
-11.418330839711729	16.816770790787647	0.3907597047253226	-0.22357577880940357	-2.540129660764251E-5
-11.33353091563429	16.74939463269658	0.3880624154728346	-0.22093669899010585	0.002617810763696874
-11.282552150529034	16.71369893929399	0.38667568657312185	-0.21955405226793823	0.004311964975991546
-10.494053521806357	16.247901452253174	0.36219338947634416	-0.1970882997015877	0.031834215431202496
-10.328899462146932	16.210273477704867	0.35893243019259213	-0.19389390484841382	0.03817307924672872
-9.963639931852718	16.115765536031095	0.35112948228672586	-0.18635860398933182	0.0516096811997509
-9.716780988764722	16.1404887812949	0.3510068773713554	-0.18466247325031426	0.06151360878962527
-9.288329654651506	16.143910880354827	0.3482229352117747	-0.17890362687659137	0.07902853518899602
