# Supplementary material for: Thyroarytenoid muscle fiber orientation regulates the ability to modulate vocal fold vertical thickness
Source: PLoS One. 2025 Dec 4;20(12):e0337735. doi: 10.1371/journal.pone.0337735 (PMC12677544; doi:10.1371/journal.pone.0337735)
Supplement: S4 Data — (ZIP) [file pone.0337735.s004.zip › Female/contourA10TA3.csv]

% Model	Angle10.mph
% Version	COMSOL 6.1.0.357
% Date	Jan 7 2025, 14:16
% Dimension	2
% Nodes	677
% Expressions	3
% Description	Line
% cpl1x	cpl1y	Displacement magnitude	u	v
-13.17444290806587	39.94315674322471	0.7402631649661197	3.172173798323897E-4	0.04821020196767524
-12.960222175535398	39.983361371660834	0.7404432153950871	3.1775872315331936E-4	0.048206925525117766
-12.557663550476963	39.9444194414246	0.7402641240254948	3.172402194031484E-4	0.04820195533283082
-12.295013434274637	39.91007450484781	0.7401072514535136	3.1677976633090487E-4	0.04819880395694505
-12.771199519904672	39.98225209153824	0.740437184906653	3.177433206550602E-4	0.04820441348754721
-12.196854437814238	39.890291850976084	0.7400171609336854	3.1651450898409695E-4	0.04819769734828815
-11.83903471244294	39.73416827035278	0.739307313872699	3.144371452437156E-4	0.04819454381330745
-11.83454919196266	39.7319164431207	0.7392970985637085	3.144070765538042E-4	0.04819450732972178
-13.378459401044738	39.840576676748505	0.7397999939900646	3.1584596529362073E-4	0.04821398459843984
-14.081829389211773	39.48701231125233	0.738204155755426	3.111178785370089E-4	0.04822701810651963
-14.091455366444958	39.478691732262995	0.7381665560878785	3.1100673193853155E-4	0.048227232171552045
-14.335684817196531	39.132669681909526	0.7366021211781373	3.0638560472536495E-4	0.048234042872853884
-14.358308416646189	39.105402529003705	0.7364788638708923	3.060218944774229E-4	0.048234624468665166
-14.06390329784523	39.49587429199164	0.7382441046476692	3.112366356829634E-4	0.04822668756493714
-13.664929711835182	39.75087689897474	0.7393965225579201	3.146416339303382E-4	0.04821873470881066
-14.400819272467285	39.0250993557956	0.7361155860585317	3.0495232204813907E-4	0.04823601366792706
-14.608096086093008	38.63165734087564	0.7343367120585201	2.9970446330657206E-4	0.0482428057259891
-14.69608875380951	38.17187164721082	0.7322555677882194	2.9358710820248554E-4	0.048248677907009554
-14.704809808779903	38.12900484288538	0.732061638905644	2.9301590077130324E-4	0.048249232193713874
-11.830679456258773	39.72945101098895	0.73928590674367	3.1437427467423314E-4	0.04819448137508519
-11.301478305989114	39.38674536174639	0.7377318729765459	3.0980316765121267E-4	0.04819098124854616
-11.016175056807299	39.141220578803896	0.7366180102703112	3.0653645989355883E-4	0.04818973225494794
-10.844743907034458	38.971871494835426	0.7358508988300136	3.042781164036174E-4	0.048189210402981145
-14.703115739357767	38.08762112267836	0.7318742401320576	2.9246592789093997E-4	0.04824963231330229
-14.665184357518843	37.55081609911142	0.7294461051127596	2.8531909953900586E-4	0.04825460431463101
-14.627641646759875	37.059364087139976	0.7272196409302797	2.7881286554196826E-4	0.04825912117948004
-14.612222601763179	36.97660737525933	0.7268451366821198	2.777131477944468E-4	0.048259760237048144
-10.248926757653695	38.341193504780605	0.7329930462865885	2.958874195675149E-4	0.04818784311927006
-9.912331042181597	37.81459172579965	0.7306054943223967	2.8888949449716074E-4	0.04818884500606147
-9.809547057107494	37.62171625198788	0.729732295536722	2.863273779957363E-4	0.04818948829860524
-10.64673187070012	38.74258791214268	0.7348114170489419	3.012334688589732E-4	0.048188965860181815
-9.48858618160289	36.69145765435641	0.7255194989147716	2.739796584188547E-4	0.04819490448258715
-14.423810118021384	36.22227306587261	0.7234291403731256	2.677283755015451E-4	0.048264956548918714
-14.414950734496156	36.19148920627415	0.7232897505142732	2.6732264220261884E-4	0.048265153348428486
-14.485830262125976	36.464347608918885	0.7245250242524155	2.709346264175279E-4	0.04826331035128159
-14.13670178009059	35.26832504596132	0.7191107670283288	2.5511767129255964E-4	0.0482708824203188
-9.140047996814005	35.00415384913914	0.7178802394756609	2.516748915378517E-4	0.04820785617226528
-9.086009328532562	34.53098312251316	0.7157387093931272	2.45426841694698E-4	0.04821206018954971
-9.407476788029886	36.421191810066915	0.7242956556218134	2.704057007121488E-4	0.04819664732235339
-9.246749552716217	35.593612830381815	0.7205494732334122	2.5944239260490933E-4	0.0482031250921591
-8.989359107335446	33.59689600732507	0.7115086088954149	2.3317478775721384E-4	0.048220524191813496
-8.968500059088695	33.443411157370896	0.7108134577121012	2.3116795824490476E-4	0.048221849684925
-8.996624010336891	33.65404884224206	0.7117672922436821	2.339272024576312E-4	0.04822002598527039
-13.798911056412487	34.27253971408058	0.7146012560388949	2.4201680298491007E-4	0.048276579050208615
-13.70362268864402	34.01659054484035	0.7134424483511286	2.3866617001244995E-4	0.04827793597981013
-14.048491738764572	35.019096394043515	0.717982372918976	2.518421201555769E-4	0.048272259261714134
-13.417394405865101	33.23424233035681	0.7098988919979773	2.2840248230049305E-4	0.04828215535728354
-8.844720216802184	32.57044266052164	0.7068631374411728	2.19739321474994E-4	0.04822931373943429
-8.570476294449893	30.72147489648428	0.6984960794927304	1.9569195737516922E-4	0.04824499155938572
-8.411226862297102	30.07820986660778	0.6955802830586174	1.8736322237054094E-4	0.04824962003520085
-8.772423178230015	32.003860930652095	0.704297319322472	2.1237241905355678E-4	0.048234277728545674
-8.728005357889755	31.59612262639564	0.702453183816325	2.070466726148674E-4	0.04823794028035612
-8.700294971264373	31.40121367922034	0.7015698370451409	2.0450932552303915E-4	0.04823960660119219
-5.531557332942684	20.96953997644227	0.6543454463547945	7.149714781497437E-5	0.04830750111718127
-5.427009525472386	21.242312243811483	0.6555791265700088	7.493838238466558E-5	0.04830332889886153
-5.854899803418824	20.57130638309323	0.6525449806227303	6.648421145818939E-5	0.04831576755595393
-6.0545991133395525	20.421724675892317	0.6518690830549341	6.4611409636586E-5	0.04831986981658415
-5.674484475926183	20.74823852684858	0.653344671402825	6.869500784120665E-5	0.04831163564449842
-5.32694315001336	21.47324046054615	0.6566240513883014	7.78848758289464E-5	0.04829964149793862
-5.315180164652691	21.80064614708065	0.6581047998195252	8.203842830544183E-5	0.048296083687858204
-5.315239610958217	21.927734163633616	0.6586802140634604	8.366564991829162E-5	0.048294765311441376
-5.350668266482917	22.137495322296036	0.659629353859541	8.635040950952076E-5	0.048293044426389896
-5.433726218666795	22.603765940122834	0.6617402582872127	9.227790044824731E-5	0.048289269471326675
-5.626963417233466	22.992394014638567	0.6634994433362801	9.721640873618095E-5	0.04828773018042147
-6.296930791053468	20.265168855524802	0.6511617382811472	6.267971851030896E-5	0.04832455772796274
-6.462948940896917	20.198777783557254	0.6508624505830674	6.186510462575078E-5	0.048327360313511925
-6.834263159081223	20.11098147703813	0.6504662948695312	6.082262254615068E-5	0.04833293769107742
-6.8788138499580604	20.10884160683754	0.6504569024550363	6.080221311465055E-5	0.048333525032650815
-7.369605748299344	20.1229514076894	0.6505232662907939	6.10587053353834E-5	0.048339525698536834
-7.290450126656008	20.11461507432293	0.6504852718302367	6.094312485507684E-5	0.048338629560587196
-7.0289051460111445	20.114888248714465	0.6504847395165687	6.090227879870573E-5	0.04833534388607131
-8.099104207876303	28.996942234883516	0.6906851493013753	1.7343967172717E-4	0.048256836302767045
-8.15070498126804	29.2035730808658	0.6916204489840454	1.7608775137389058E-4	0.048255347093713916
-8.355808324767937	29.893747345738024	0.6947452919556044	1.8499070010986115E-4	0.04825082503708892
-7.921321428362544	28.24221711199594	0.6872683422636567	1.637353031735079E-4	0.04826240426108267
-5.731713957908964	23.187461122959608	0.6643837167432349	9.96779292012263E-5	0.048287047761261054
-13.008134256011195	32.00942388853293	0.7043519474902201	2.1240859335410313E-4	0.04828928511535249
-12.95068578427099	31.818116973537904	0.7034860892539349	2.0993197388100753E-4	0.04829048413241044
-13.314648296010738	32.961635456846714	0.708664965381494	2.248485132648291E-4	0.04828358718149742
-12.699636292198232	30.808963560540487	0.6989149895335349	1.9682501442446005E-4	0.04829747652630879
-12.470607686155141	29.707619560891636	0.6939305770220237	1.8255783428628778E-4	0.04830570306416622
-12.698656054304104	30.80456735528284	0.6988950834004171	1.967683496840067E-4	0.04829750849330391
-12.344738030856188	29.237051454687176	0.691799530014916	1.765162840214343E-4	0.048308864208054025
-12.200354837177862	28.6009148893215	0.688919756047067	1.683000571979465E-4	0.04831347230097166
-6.292183606549941	24.100693713257964	0.6685172609932857	1.1117655414583035E-4	0.04828473208301963
-6.2425339509726525	24.018118545555755	0.6681431261218341	1.101336839396246E-4	0.048284952080335314
-6.30204314497932	24.12141143941276	0.6686110349168083	1.1144132672040429E-4	0.04828464458945049
-6.719214934672854	24.976328726734828	0.6724840292873973	1.2220738449337E-4	0.048281062922985604
-6.946082505233461	25.451726261391883	0.6746355444043506	1.2825616077972044E-4	0.04827903711247758
-5.822524408446318	23.31757127054052	0.6649718609724375	1.0129838921940529E-4	0.048286846577456174
-7.831310428230173	20.27209620881387	0.6512011000998272	6.30024252810035E-5	0.048343763559077255
-8.016126539335897	20.33597009423546	0.6514919286588252	6.382157545975351E-5	0.04834539756723629
-8.24563275354757	20.47485969782366	0.6521202768616922	6.557939493210823E-5	0.04834681131711115
-8.482902806015549	20.6064476841697	0.6527183848932532	6.726520150356182E-5	0.0483484252263216
-7.226961380997089	26.041292685288354	0.6773079550607921	1.3568212522492695E-4	0.04827646228932061
-7.429909730247111	26.557221928939185	0.6796406644941407	1.4220028696432436E-4	0.04827366310949799
-7.588591037603218	27.0808763927336	0.682013953850535	1.4888994958915045E-4	0.04827023757130859
-7.863453876347896	28.01287551057215	0.6862315149864131	1.6081001651231156E-4	0.0482640541128073
-7.77407433575083	27.709357526334035	0.6848560983193368	1.5694595765555378E-4	0.04826608073387231
-11.095419583753593	24.002887368594862	0.6681014449886812	1.0985866023304611E-4	0.04834612220594273
-11.133073986582929	24.11042016799119	0.6685885655061456	1.1121243671147497E-4	0.04834550194034311
-11.150271886515071	24.17283860224189	0.6688709740244171	1.1200047653806733E-4	0.04834508456286013
-11.359915588747498	24.938145086996936	0.6723359385328205	1.21636613348769E-4	0.04833996016770529
-11.453664593764737	25.297012828280756	0.6739603727151773	1.2617543470188816E-4	0.04833750017675447
-11.24027302449863	24.515080634230806	0.6704207008268799	1.1629929030795849E-4	0.04834274754870922
-11.322946017415118	24.800112745163535	0.671710926761251	1.1990112592945754E-4	0.04834089534700067
-11.458727381180385	25.319434483475824	0.6740619439437002	1.2645696130022852E-4	0.04833733648655476
-11.464537797183144	25.338970387555264	0.6741503106958576	1.2670435717486228E-4	0.04833721158449113
-11.569196871735537	25.76121890789718	0.6760633980590818	1.3204186108341283E-4	0.04833425203258058
-11.6633070777599	26.1720578259513	0.6779258013238307	1.3729604948401744E-4	0.04833128092108025
-11.833764430182397	26.83587126363891	0.680927655051246	1.457381566169098E-4	0.048326707594552404
-11.862057598807612	26.963505046571935	0.681506097866583	1.4735770442210082E-4	0.048325771270981234
-12.078087822074078	28.032468436132604	0.6863487847314279	1.610452722621555E-4	0.04831768381670182
-11.88110893277426	27.05481684639802	0.6819189953141203	1.4851107349216566E-4	0.04832508740429833
-10.941911285330256	23.580623184081325	0.6661907946039194	1.0455757390057186E-4	0.04834849597004495
-10.839436808390818	23.313060208466673	0.6649786703624809	1.0122627861634042E-4	0.04834993965651845
-10.739067093635805	23.061302474143833	0.6638393527220244	9.806041551296387E-5	0.0483512511608559
-9.471816627044047	21.34230345888027	0.6560525773284251	7.654506506004941E-5	0.04835311213419002
-9.951571716408075	21.806360992359135	0.6581579010618992	8.239546626323432E-5	0.04835430756247676
-10.43754130166285	22.487163924914277	0.661238156021152	9.08911680941692E-5	0.04835335544141644
-10.367961436850804	22.34988690199558	0.6606168448359707	8.918373698418221E-5	0.04835389137575944
-10.316760015579995	22.28288259867231	0.6603132714923141	8.835416959905114E-5	0.04835394774171681
-9.288476953705402	21.156736757069627	0.6552125390898895	7.424005603251322E-5	0.04835276355831734
-8.920650274480796	20.917705687899243	0.6541278987172561	7.121568643440941E-5	0.048350668449725576
-8.51657021391493	16.03357904344795	6.558746317787176E-5	3.217222269059443E-5	4.296076760663328E-5
-8.266698499593367	16.013390172186597	6.567200796169907E-5	3.216925338492183E-5	4.2755083280843816E-5
-8.0562389112096	15.989342639268678	6.572720693527641E-5	3.2162927388611835E-5	4.2584990857606005E-5
-7.686675290317421	15.957030610636405	6.584809704706995E-5	3.2160142822475455E-5	4.227514017911206E-5
-8.746279057818878	15.988281981459258	6.535770638677038E-5	3.212469578981224E-5	4.314657134181602E-5
-8.970450287689857	15.938254553097185	6.512850590923477E-5	3.207416750339725E-5	4.332559081527475E-5
-9.186062455068521	15.786547473493387	6.466235594735217E-5	3.1943143434361226E-5	4.349724523025694E-5
-9.971193094306008	14.974754846084949	6.244829399469049E-5	3.128367991937738E-5	4.408475932323089E-5
-9.923312943252988	15.039290823300568	6.261498029107746E-5	3.1335547220218755E-5	4.4049564377204447E-5
-9.772769833038687	15.227535971668214	6.310410837053173E-5	3.148438673656594E-5	4.393792965633528E-5
-10.151226889300128	14.742570887399712	6.186805699412494E-5	3.110710799602194E-5	4.4213493722432165E-5
-10.263669191686583	14.533945460902896	6.137176117022135E-5	3.094627988556763E-5	4.429494446053199E-5
-10.338792965066176	14.402943851689207	6.106864233075862E-5	3.085182779087513E-5	4.43468397180432E-5
-10.39951398580999	14.232596487589566	6.0692132908841235E-5	3.072248362994758E-5	4.4393780346638754E-5
-9.651563148185085	15.369018904321013	6.347845798849552E-5	3.159698026877778E-5	4.385059394306199E-5
-9.610243214520445	15.408630480720372	6.358537721357065E-5	3.162837169389291E-5	4.382020765474164E-5
-9.355948527585717	15.657450364369083	6.428589298344183E-5	3.183515347514893E-5	4.362827966724198E-5
-7.582691981937091	15.933264407606897	6.584743522026047E-5	3.214848226234966E-5	4.218868857427685E-5
-7.112624841227181	15.62099342018226	6.534579357630919E-5	3.1924948439725636E-5	4.178655290795795E-5
-6.881867897293005	15.366468772252109	6.485272668407149E-5	3.1730512563703215E-5	4.1584038713501616E-5
-7.211113655713502	15.719878283891182	6.553259638730324E-5	3.199898400715685E-5	4.187040258963213E-5
-6.717869382857944	15.056237286327317	6.418322580086868E-5	3.148249917071189E-5	4.143836033963433E-5
-6.607244504890614	14.853200340811474	6.37706507229023E-5	3.1330663972660686E-5	4.134761764478494E-5
-6.552226585395356	14.490750358383536	6.293869994194338E-5	3.10350303578534E-5	4.1300505861889054E-5
-6.493787224369594	14.259604808150158	6.245370405810189E-5	3.086150610580956E-5	4.125544496357974E-5
-6.43325049352262	13.662200987957576	6.110850657226687E-5	3.0376655787768936E-5	4.1200453531096696E-5
-6.41499752094985	13.47437536220453	6.072065847544553E-5	3.0239108936867505E-5	4.118946437918735E-5
-6.387853419579772	12.789972379643046	5.922878237473674E-5	2.9688372041808498E-5	4.1158082148347825E-5
-10.456554713262712	13.976570385418363	6.01502277365454E-5	3.0527724004657585E-5	4.44404790758742E-5
-10.460504525913167	13.743612050954287	5.9678657992321755E-5	3.034645053114863E-5	4.444723253650127E-5
-10.43567643329602	14.11277918523502	6.0434631603917046E-5	3.0634225935644344E-5	4.4419717318325726E-5
-6.386459979093452	12.69724417228317	5.904482706882322E-5	2.962280627936423E-5	4.11573553396457E-5
-6.395644771263177	12.555427517851564	5.875181019420454E-5	2.9513533495030965E-5	4.116087418294751E-5
-6.4372672447402195	12.008861096898956	5.760878104183412E-5	2.9083052638414E-5	4.11835293308376E-5
-6.497009900884745	11.667987645737622	5.6875851116340356E-5	2.8786802697071462E-5	4.1222243445463054E-5
-6.556920262455058	11.305444943796042	5.617428684535818E-5	2.8520210997106178E-5	4.126111835937498E-5
-6.68146577838972	10.655308411578233	5.4887294169809285E-5	2.7973227955294497E-5	4.133457088513247E-5
-6.78393126347984	10.244290071559956	5.408823614243561E-5	2.7597450961277293E-5	4.140273651038567E-5
-6.6290935651159755	10.949007459555244	5.5472453044255905E-5	2.8220912400024414E-5	4.130211853602798E-5
-6.8473974745647155	10.057920097476195	5.3750990684286836E-5	2.7443397780472936E-5	4.145198929768877E-5
-7.405046930016831	8.429051296024019	5.1137738695561576E-5	2.5968250546350017E-5	4.1878752196312264E-5
-7.412200733634791	8.399984117014895	5.109476339516708E-5	2.5940609464857196E-5	4.1883329081987773E-5
-7.421796519639031	8.373596652831079	5.1057368762709614E-5	2.5913123803265915E-5	4.1890498704537065E-5
-7.6245049310669515	7.798152050005788	5.029890250763985E-5	2.5337706908805077E-5	4.203995907252516E-5
-7.5805121822930595	7.910293384750007	5.0438314419076774E-5	2.544766498673365E-5	4.2007277107276815E-5
-7.501908913596166	8.09279067771438	5.067257549971893E-5	2.563927477285125E-5	4.19448355800879E-5
-7.739502332512991	7.591719065788961	5.00655797633367E-5	2.5118451363508153E-5	4.213911530740315E-5
-7.8847997351133605	7.451595991242256	4.994968749589628E-5	2.4965212750882763E-5	4.228046170779997E-5
-7.676407910866667	7.714521694434641	5.0207472655064626E-5	2.524972624626144E-5	4.2085059157087324E-5
-7.092653583308931	9.299169047122376	5.246389088065073E-5	2.678208081963137E-5	4.16347272950402E-5
-7.157733819727116	9.09628579445178	5.212408049649009E-5	2.659259898553684E-5	4.168464475841402E-5
-6.993538578025168	9.575462324912435	5.290894684255762E-5	2.7023812982864895E-5	4.1559612269361336E-5
-6.895778115357702	9.900410308161158	5.348488818476313E-5	2.7315330634858385E-5	4.148706912447241E-5
-7.2933482934575915	8.75037620896634	5.160004314574071E-5	2.6273148030948377E-5	4.179477994161078E-5
-7.234420758594862	8.926496665648376	5.18612763774649E-5	2.6425302570666186E-5	4.175076025364005E-5
-8.225885333227685	7.342901902359795	4.999126422041248E-5	2.4849750598629406E-5	4.2640267588361745E-5
-8.236373854049724	7.343009111565974	4.999725621767312E-5	2.4849904962099573E-5	4.265194113593884E-5
-8.530594539609023	7.303148880677009	5.010743983322063E-5	2.4808750619200965E-5	4.295878505899236E-5
-8.165547009442813	7.3578145528349275	4.99780555444918E-5	2.486588809043072E-5	4.257578923948705E-5
-8.564700511421668	7.306150044294393	5.013126750159354E-5	2.4814417624072063E-5	4.299616584199137E-5
-8.611923429585666	7.329416666724217	5.0180074647429694E-5	2.4839075661942203E-5	4.3046237761840646E-5
-9.020216463603798	7.600166307473682	5.0663640734054924E-5	2.5131262042505262E-5	4.3465416077925076E-5
-9.03637818469662	7.618837639342621	5.069048474206754E-5	2.5151424220714746E-5	4.348117730248457E-5
-9.212996675330137	7.81749482447683	5.096547148041285E-5	2.535957915070107E-5	4.3646024052566256E-5
-9.245829441114997	7.861879805782354	5.1024584204578266E-5	2.5406246408626783E-5	4.3675819422750876E-5
-8.987356093103259	7.572791242919949	5.061840661494019E-5	2.5100737824928968E-5	4.3431750071947185E-5
-8.807668646708661	7.421252885339838	5.037966132978448E-5	2.494288796980392E-5	4.325081290077998E-5
-9.359903457853354	8.04158185649978	5.1243421182545875E-5	2.5587523247416028E-5	4.3772030384164355E-5
-7.915963885514201	7.416843590924212	4.992019435447894E-5	2.4930642631774458E-5	4.230901927426918E-5
-13.446641917549464	29.504735031778765	0.697137985636834	-0.08928719429903123	0.44751887362889076
-13.31035736551715	29.490828283789533	0.6875263682197617	-0.08853673545724063	0.4505679796375892
-13.224838540734716	29.439520921664442	0.6831500164944868	-0.08421930556691405	0.45286469681759306
-13.593416827826	29.521521045985132	0.7049469707023661	-0.09354546167234866	0.4416778455476747
-13.745828677994982	29.49823664762073	0.71649463478266	-0.09314398979752328	0.43609561314030626
-13.86816784993091	29.46471861517236	0.7252700055311012	-0.09236029257981745	0.4313550006115012
-14.30785626955209	29.31719643409113	0.7698151540420215	-0.08173934025640844	0.41679767582904387
-14.102683706210716	29.389371044146117	0.748209258352778	-0.08674552352017084	0.42302409809591357
-13.940146842573766	29.442045794208823	0.7324153725121058	-0.09067627127955487	0.42937081957900247
-14.338532292243409	29.306464423392864	0.7730597522793187	-0.08108583371964463	0.41571200464319796
-13.075731796836802	28.898237603063862	0.6645862039706842	-0.035573903863594936	0.44195837344509753
-13.060688821011178	29.115099776574503	0.6704358988640186	-0.0530032915777575	0.45017102957586114
-13.071149205421719	29.224779124557728	0.6738015726555289	-0.06375179577865892	0.45342548809300465
-13.05126674147483	29.162238991325502	0.6726814749759995	-0.057365080011477186	0.4531364498891996
-13.114049347313092	28.778003670178123	0.6624424385387552	-0.020437961524767075	0.4350136248253736
-15.123531503383438	28.68380688659017	0.8736819451020282	-0.03745484719838446	0.3842343465075247
-15.120365763830009	28.687201553165067	0.873144475777611	-0.03756072170114578	0.38433713241243955
-14.959007661603835	28.847954319669356	0.850259640197707	-0.04817756526329138	0.39083694525291235
-14.755661264084218	29.046595901853035	0.8216136070078058	-0.06147068219569569	0.3990498861765158
-14.763862069959831	29.042141861783172	0.8225167568284549	-0.061123020725574885	0.3986603998334452
-15.126896078051582	28.680440857325806	0.8742006851071104	-0.03736765599874376	0.38409852367995473
-15.639683715519372	28.156523638835083	0.9542058827986296	-0.020851986939200914	0.3665607146847204
-15.565674756309049	28.23888409976909	0.9434359032405344	-0.021360319861946253	0.3694277727000927
-15.997556731796527	27.782681596354678	1.0028081169084992	-0.017907455849989897	0.3536809016129032
-16.122982823557255	27.64891283072557	1.017532798980596	-0.02040134238871119	0.34699698752636093
-16.377973583126817	27.352884220687287	1.0512574662428937	-0.02370808888199156	0.3371777386007644
-16.69137525915565	27.055097404968777	1.0778452415498732	-0.031291530504281406	0.32952095577650925
-16.77861127391209	26.957994646965222	1.0863953147356242	-0.03421347518289451	0.32756623308521804
-17.20671943406671	26.19057808793621	1.1164336215901773	-0.065448365858809	0.30201403934323623
-17.104777983312246	26.44452275263879	1.1094848920219071	-0.054319649105388904	0.3114513804273927
-16.922670118829657	26.77384140021178	1.0954664234990745	-0.041441074709390985	0.3228323855774479
-17.315927891423346	25.89385803336739	1.1277981836794526	-0.07746615109535554	0.2934453779054902
-17.403255457620034	25.546148258501276	1.1364955324794521	-0.09847172076231919	0.2783653357013408
-17.5135968372217	24.804997520793005	1.1290544539892213	-0.15954113942631118	0.2281839868983317
-17.442773825938687	25.33859959175219	1.137749987485151	-0.11305404979590067	0.26454046638300277
-17.518379135387697	24.742724395422073	1.1279845941239706	-0.16474805740083312	0.22368493011841978
-17.516096412048203	24.720061446661866	1.127245328203933	-0.16683435470089095	0.22145263712982144
-17.49382834320001	24.170957898721312	1.1105324386484816	-0.21675128942456034	0.16744460076668008
-17.481101134226495	23.86698615058026	1.0937554119983774	-0.24602535430811412	0.13803730953804427
-17.455148361395818	23.618231829484092	1.0830636723604712	-0.2683339569897698	0.11455215117323635
-17.434317416262346	23.408121803377647	1.072053622580189	-0.2902969447971962	0.09978701536628001
-17.285994979311177	22.83219362937821	1.0440302646580149	-0.36034146479759793	0.05085110710176033
-17.410338173911896	23.201330336846194	1.0633281977867766	-0.31302729015077607	0.08518261390162161
-17.244148412785737	22.743402410773164	1.0384187732823675	-0.37220311280446394	0.04028772547611229
-17.072313355120208	22.40634900942296	1.0126141914017626	-0.41992896743180425	-0.0011997821691736414
-16.836226964778668	22.047682619612473	0.9882103340077398	-0.47041338920649745	-0.05313640369632153
-17.064271717055455	22.394258350963856	1.0117044024097777	-0.42163228279912535	-0.0029438675308709203
-17.07049245181003	22.403253155068775	1.0123503098170166	-0.4203406913373618	-0.0016400762633197229
-16.748707828536062	21.91912429134831	0.9831638364407989	-0.4902514474296886	-0.07195265962709502
-16.5971663190245	21.70406269397529	0.9730360180209972	-0.5232248310135348	-0.10726529299399118
-16.328218483800708	21.417092727506656	0.9639362698597442	-0.5654749430810121	-0.1635603254434367
-16.05896695580733	21.10467189310427	0.9510851538610716	-0.6076409107547278	-0.2193404996761469
-16.295575477332605	21.376948260999463	0.96230616226906	-0.5712939933365646	-0.1704685490296938
-15.961037115993427	20.982143746956424	0.9512183060949743	-0.6256389135469179	-0.23899541194810905
-15.814984160525285	20.79542117944036	0.9480074588474596	-0.6531422031523089	-0.266985917011473
-15.18371290180915	20.095756208211508	0.966839085161691	-0.7364946652012385	-0.3828793013995932
-15.285754203947246	20.196281188654876	0.9637329352427141	-0.7285472423721533	-0.3653209794991871
-15.656762506375058	20.61915585331431	0.9512118784598208	-0.677697806428767	-0.29799108675057406
-15.515656623503844	20.440398868950126	0.9559647313793138	-0.6999745331490422	-0.32740775452127413
-13.723403852296435	19.9881033898131	0.9798637686807825	-0.79890334582642	-0.5047141340486557
-13.717709947094287	19.98005958982628	0.9787024363930743	-0.7979245580594552	-0.5035351139850025
-16.31593286360919	21.399795801508002	0.9631354079660811	-0.568073702486962	-0.1662817391591247
-13.704950858583006	19.962723466847915	0.9769265414976214	-0.7964423425612369	-0.501632689694032
-13.570465095922138	19.788903358176544	0.9581434358927922	-0.7818073113271123	-0.4820131482469816
-13.507249869801308	19.71676950203144	0.946674533879738	-0.7741240882928715	-0.46801378030330043
-13.413701907158543	19.59158353575588	0.9418982478057839	-0.7736818385826656	-0.4572865955946143
-15.03443229828415	19.918266439349402	0.9748282973143279	-0.7483004266671374	-0.40662800848165254
-14.614077207637672	19.48872264152636	0.9844937113987164	-0.7658244188394293	-0.4584438333744466
-14.606855547730422	19.481464964766108	0.9847813432071693	-0.7661719464977061	-0.4593863544723037
-14.900608337102863	19.76504075339952	0.9814171417415721	-0.7601286348893618	-0.4276485605649305
-13.280936375494015	19.403768515100243	0.9339138808133962	-0.7698826343752192	-0.44406733661015046
-13.216103036711377	19.29696401557235	0.9311294619937547	-0.7672618618275272	-0.438527271488672
-13.087362512424903	19.056838419040982	0.9196368379744303	-0.7583044822364784	-0.427830016208127
-13.060659583782007	18.99525654666471	0.915897959997282	-0.755149784279263	-0.42533761896547956
-14.603189939641114	19.477474020545454	0.9848363671600224	-0.766211043324777	-0.4597823199839017
-14.589702477346874	19.462524886199407	0.984376489684314	-0.7657204267462014	-0.4604860783563645
-14.39644015113063	19.23195161626903	0.9758200048513127	-0.7565131695710856	-0.4694824009255609
-14.09884725034945	18.822702605238405	0.9544262040657054	-0.7396688894930821	-0.469661931007844
-14.13137539791961	18.875985595042422	0.9575681305936576	-0.7425586844433276	-0.46998011844467935
-14.34203709633043	19.16837178136262	0.9713589281395917	-0.7538094420454546	-0.46935442497311325
-14.041848236766368	18.737891023666094	0.9487155229857802	-0.7341916671458311	-0.46834234562742205
-13.875545407469001	18.447197888034275	0.9300378419297357	-0.7152323487762315	-0.4636823601928745
-13.661967339301752	18.11681828924012	0.9054827359506763	-0.6908622704855457	-0.45568387699553636
-13.047126507172802	18.960140681902818	0.9133588372400697	-0.7529989558971454	-0.4239517947584051
-12.945803959879562	18.513682565110283	0.8840019110207062	-0.7264121312451759	-0.4052620510911949
-12.812624226982841	18.18858470018433	0.8528831019485147	-0.7012171628376381	-0.38754308796046655
-12.781174451604585	18.063530917063428	0.8418105682372756	-0.691152133843559	-0.3819307231638746
-13.634991871570147	18.07093802144159	0.902215453561868	-0.6874041483342778	-0.45466977209366377
-13.330209056462598	17.575650388113353	0.8457397025400962	-0.6296381091908649	-0.4401888871526363
-13.225340083208286	17.42767523420172	0.8208679575537813	-0.6070451173442437	-0.43106783720495645
-12.979879279380384	17.09651790798034	0.7569033216875785	-0.5522006050493194	-0.40461809982476227
-13.61426764109302	18.036442081466518	0.8989195568915648	-0.6838149468935076	-0.4540467231752288
-12.291434813098721	17.276373009499068	0.7031449277787948	-0.59525990429389	-0.28841608287971066
-12.098391923281483	16.99908162481341	0.6421744884670251	-0.5512988436651489	-0.24804566953952867
-12.725076640181813	17.945497977923644	0.8265480768297176	-0.6799168777262488	-0.37245361930104065
-12.485042353245316	17.561701900479097	0.7635262670767831	-0.6358880499495303	-0.3313245466938367
-11.887348847397963	16.672782974089348	0.5595100220494171	-0.4884975480757656	-0.19853610517580728
-11.768355882494667	16.49702330498735	0.515130565172965	-0.45490353150136476	-0.17155812128234282
-11.522600926859113	16.107999534360886	0.4152964468726245	-0.3782140418920147	-0.11000021576014732
-11.434936766903489	15.970664054670568	0.3805290066339675	-0.34937269202570637	-0.09061632472622229
-12.862277488663846	16.89897354215124	0.7139068203042636	-0.5144848075584112	-0.386452914870586
-12.734672760772554	16.6818355508951	0.6640208728172486	-0.4723624542508299	-0.36404674119598923
-12.469677769829701	16.34878705764234	0.5744133853875665	-0.40722270793298837	-0.3143387045161284
-12.461994141258929	16.33818244022225	0.5715888798921358	-0.4050904524230439	-0.31289655075230605
-12.226675185132692	15.990452186356109	0.4703465979565599	-0.32994369291282655	-0.2588365945184955
-12.080936226665209	15.718414317823207	0.39610260303435474	-0.2710224209719463	-0.22196544119583836
-12.450538527121873	16.322601777528064	0.5671207151462654	-0.40185043106681406	-0.31045234745888894
-12.008867070719528	15.592861756320444	0.36328526754193546	-0.2459810665315152	-0.205334119850556
-11.19069808711283	15.520329227279333	0.265838020512646	-0.250589337176245	-0.03559588147759821
-11.146970368731676	15.42694878142596	0.24605053468953056	-0.23218587893720244	-0.02816664396356426
-10.937736437658009	14.895631401705439	0.13776365531770968	-0.13104206408576344	0.007477516843487794
-10.928776726330025	14.87156595288738	0.13351905743937723	-0.126836117543719	0.008224186485941153
-11.83093936945443	15.245165931433922	0.2767899500782263	-0.1818097223879079	-0.15874031145808082
-11.703072752385609	14.917755171019206	0.20529487263341722	-0.12215819974828779	-0.12578400848094673
-11.856362042427943	15.297942322795935	0.2888954307113765	-0.19152313367117002	-0.16469552488709974
-11.67571108041057	14.849169520612739	0.19209551745343972	-0.1121877099536764	-0.11882032493003325
-11.558257545123485	14.564369869421775	0.1339110768883569	-0.06996917849900036	-0.0855272696131808
-11.45998891212474	14.297194509232412	0.09357971107130027	-0.041069063165113655	-0.06221650135852673
-11.428804950796245	14.229234004738167	0.08179211921315818	-0.03338335032752868	-0.0549861968182469
-10.920238380486014	14.843416980632442	0.12928688812005068	-0.12269378084644972	0.00807971655347976
-10.651789131467556	14.11260541515777	0.028620716328077687	-0.024843657675697642	0.009011386519020595
-10.750914862739174	14.362412427115729	0.05820366680154401	-0.053496231293320574	0.010344825206492225
-10.80786906262887	14.487828942471026	0.07107724431598517	-0.06581358337073114	0.011924523738158398
-11.259378433955037	13.448584575004997	0.019918907539978402	-0.0017052675476527958	-0.014595733839909596
-11.327413474968726	13.824772876523934	0.04090031217435015	-0.007569781942297351	-0.030006792728490626
-11.405865306007007	14.137063757486185	0.07150309721099024	-0.025940413741213395	-0.049102192039487264
-11.25180092149329	13.41559256355217	0.017588347594637583	-9.61848281732338E-4	-0.012831265639058677
-10.558868481333105	13.91216422126957	0.011582415436567621	-0.00990209386256493	0.004377768856853064
-10.5926451501856	13.981669362566041	0.017992691988233882	-0.015317343833569676	0.006641488198759019
-11.247040779589305	13.379628786121849	0.016660615759283823	-0.0010533034948880524	-0.012223218913332893
-11.165274600466724	12.988620798260765	0.009756186315237721	-0.0022131481734026038	-0.007915646536190543
-11.097330053323814	12.580936310314577	0.005204566931453505	-9.366480269007945E-4	-0.004411466254425867
-11.096818195980095	12.561338905231516	0.00500166754351744	-8.778490018660588E-4	-0.004264069382597331
-11.096050568027742	12.545804815190527	0.004937951148562131	-8.759004917403795E-4	-0.004204905030578594
-11.086743495229108	12.082772309014002	0.0027095992677738856	-8.009645767585013E-4	-0.0021718790853696543
-11.056586496952555	11.873435756879385	0.0022612428442935102	-7.141002206036246E-4	-0.0018549154294249782
-10.88734935519765	10.821758127609627	4.2289007272876435E-4	-2.9554753127259214E-5	-3.769994059742721E-4
-10.914018229749441	10.916969792681556	5.183935517265856E-4	-4.675648159969501E-5	-4.660357422427232E-4
-10.992846698780873	11.239384173081298	8.624010608371567E-4	-1.587527125438593E-4	-7.802074060697282E-4
-11.015430104537916	11.368444482013418	0.0010543457158874708	-2.1750092735202327E-4	-9.407489812597005E-4
-11.040793440304332	11.601305467410615	0.0014703910940579812	-2.937309073497685E-4	-0.0013183907728983157
-10.852792143901496	10.649475182364654	3.329265046235518E-4	-2.1958433406220518E-5	-2.9939327603096557E-4
-10.82268237901346	10.507062683946822	2.4940912507466403E-4	-1.0077912105246276E-5	-2.262911001229089E-4
-10.799649030697061	10.417097170439254	2.088603539187696E-4	-7.018804018399674E-7	-1.9041268409164316E-4
-10.737706088490452	10.19594415108152	1.3636651153117957E-4	1.3018861565317744E-5	-1.25164672639508E-4
-10.645532551324377	9.838584274836666	6.65913771789153E-5	2.1694640355516462E-5	-4.9979763746250674E-5
-10.66294728996067	9.897493804937323	7.281966205800889E-5	2.1511060634132072E-5	-5.81759522763E-5
-10.669096737425624	9.919157020329632	7.691177145867194E-5	2.031637911357536E-5	-6.268093026521842E-5
-9.701099101698333	7.952659472631748	4.896404021852198E-5	2.807344444964268E-5	3.9800321125698995E-5
-9.807114167417021	8.0255306659574	4.8121875840183984E-5	2.7789425537788235E-5	3.8954538086938986E-5
-9.580409858346846	7.886678629862842	4.992494708531233E-5	2.861542217173693E-5	4.062725224143677E-5
-9.515460207986955	7.83826116776429	5.074799255703573E-5	2.9079946123782154E-5	4.132141542424237E-5
-9.39319704575132	7.976802644466628	5.119578173468724E-5	2.6745599883690952E-5	4.3105900692485305E-5
-9.482695440722992	7.888526773755937	5.075050368007589E-5	2.855060432259748E-5	4.164074202482963E-5
-9.89150512481135	8.061589029817508	4.7634209008206973E-5	2.823396284950672E-5	3.8047585815260244E-5
-9.958128539012591	8.13643264909581	4.716827710668075E-5	2.82851461025323E-5	3.73553994695166E-5
-10.105799244152566	8.216749786030329	4.53656236013782E-5	2.8463357760688785E-5	3.480146034420521E-5
-10.117739578629418	8.225459503853283	4.523269585225507E-5	2.847135044707894E-5	3.4615505717487926E-5
-10.321566484096682	8.759091610334712	3.943279917182368E-5	2.667413967705168E-5	2.6935696818449268E-5
-10.401050228883886	8.997560402359396	3.562902730408398E-5	2.6582151305165392E-5	2.0153740988937653E-5
-10.48013283812264	9.273283943313945	3.153057801260516E-5	2.4496878265441737E-5	7.167067671167545E-6
-10.484221130661814	9.285169676528664	3.135499236668598E-5	2.434809920984667E-5	6.622601941746115E-6
-10.493978900489525	9.319953418773046	3.2089758840636064E-5	2.4255344770214176E-5	4.477126881856595E-6
-10.569396367691512	9.576372765498544	3.759998847723852E-5	2.2037581258846003E-5	-1.2295182688875014E-5
-10.30367410666004	8.700079882566374	4.032292839569719E-5	2.663252263085237E-5	2.858253784947449E-5
-10.291056105656166	8.659895023136702	4.073111815745848E-5	2.6726821385019945E-5	2.9133366028568255E-5
-10.202055940923515	8.408063874401485	4.3905374619242874E-5	2.754437849389827E-5	3.3353467648232724E-5
-10.122586102166768	8.227987217596521	4.5168657374139334E-5	2.8466865671382147E-5	3.453432302200129E-5
-10.127084845203278	8.2340398900594	4.508564412009114E-5	2.8411860419865428E-5	3.446151896821679E-5
-13.612698575289047	28.6766368847917	0.7402671064216373	-0.0014129376209388502	0.43042387235167645
-13.402335055067073	28.717106774932446	0.7062407497020003	-0.008121390434582872	0.43180901453243836
-13.274234325981926	28.745147147953077	0.6860624176699837	-0.014108420072508124	0.4337957663747647
-13.669436437446832	28.664996499633244	0.7501001077609523	4.3475702621375255E-4	0.43007243546525986
-14.469126524092431	28.333867953407097	0.8808588693516788	0.014612049725897948	0.4117007056562094
-14.111452795127125	28.532488744126113	0.8237726802439925	0.010580330356619379	0.4236789248561721
-14.081341116293641	28.548389048139924	0.81892960756968	0.010194610165103323	0.4246265051089008
-14.084760055739775	28.547269492787446	0.819502729137234	0.010268713775792975	0.42456115236633235
-14.490031474178451	28.31698023352918	0.8838568846036834	0.014604123051663457	0.4105216032964582
-14.531013247222706	28.282763089151217	0.8902539113073448	0.01470285426897144	0.4083946870501965
-14.875581071227531	27.98713035068691	0.9425131656273502	0.015412522477142062	0.38820517213836125
-15.10376264913171	27.76458604019757	0.9777291493579428	0.014807396391927618	0.37526144730564803
-15.216208734471483	27.625667800433135	0.9940850675807725	0.012771601722893912	0.36612597154712295
-15.4640149146962	27.35002543091522	1.0316010826211963	0.008348361676743058	0.35025879459324843
-15.565199936389575	27.229859535367186	1.0464534089845299	0.005881080171531359	0.34303428583080997
-15.60421881776453	27.1782256098158	1.051913634907488	0.004398118408162869	0.34003432540583056
-15.80655797744552	26.83643413392781	1.0730203498111304	-0.009092486125885221	0.31585560281287417
-15.99207110813279	26.526343516060507	1.0939241122748065	-0.020732528040698486	0.2954219315462222
-16.09495975331683	26.30491443523337	1.1031018835142352	-0.030325674832190265	0.2793486437810557
-16.31639914487979	25.789828530329583	1.1179544974998827	-0.05934061136423016	0.24320396674282826
-16.684891252858424	24.76496571105323	1.1245358815263133	-0.13356017640257514	0.1587156100312715
-16.57558613452562	25.116826670150708	1.1230895250003026	-0.10806830743005738	0.1894249868483744
-16.52253906697489	25.264930127987643	1.1219052658562667	-0.09702515962661415	0.20187809819128216
-16.342075646771107	25.734031923727596	1.1193492227204274	-0.06267048582473371	0.23930566547772192
-16.331976873830065	25.751084951112826	1.118665196225836	-0.061576460006693694	0.24039840267164825
-16.69637548738504	24.522337265981495	1.1165658385175221	-0.1560803564091533	0.1338719531957337
-16.72618837260787	24.24278726377767	1.1136893955288159	-0.181058607576293	0.10695876752393887
-16.74244772644929	23.899594069048348	1.106423795572756	-0.21504049931826127	0.07212319217463628
-16.74256716838122	23.684435430470366	1.102305631966374	-0.23767124633942277	0.04976314060087536
-16.711595039577205	23.33186611068901	1.0876295435915555	-0.2745274727656931	0.009573219451430715
-16.670856721684423	23.17404679271966	1.0786008295037017	-0.2936932367819409	-0.010631257370897072
-16.51347070412792	22.829265188016677	1.0488028079788458	-0.3379039745579252	-0.06183795413016692
-16.3773710600923	22.58365799224284	1.0287968210958833	-0.3727490194960219	-0.10029055656285768
-15.469735792404899	21.47082843357408	0.9463460545429266	-0.555136335806181	-0.28890208866951195
-15.485365793970075	21.488391600999595	0.9465611414639163	-0.5522940410256287	-0.286131738104822
-15.492669363329767	21.497438421935403	0.9467546556911672	-0.5508940353016635	-0.28470530716937864
-15.551006498113821	21.558894884547414	0.9506364844204337	-0.5402332414091785	-0.2737574025300295
-15.94804051883031	21.99910977706999	0.9791873035810286	-0.4651550393746112	-0.19731565603724374
-16.254996656057724	22.415059477219437	1.010782076718769	-0.3995258842122753	-0.1292732733960854
-15.897398578446175	21.93181850193765	0.9732681099542058	-0.4762295133156155	-0.20838570951496901
-14.191985507516884	20.35426755160977	0.9577342866034341	-0.747968523204762	-0.4666714694042225
-14.210584309288377	20.36831201398125	0.9570207967195055	-0.745795525389016	-0.46473907639339784
-14.455877658872428	20.547878931346474	0.9477772057038312	-0.7146310419227866	-0.4387519641679244
-14.708963187931221	20.743894823417435	0.9410307737612204	-0.6788242703074776	-0.4096015038812733
-14.71112318274063	20.745735544502732	0.9409514543253562	-0.6785050114475111	-0.4093451551141092
-15.121629647115775	21.09564354495486	0.9383668918226415	-0.6164926214413822	-0.35015510801593697
-14.714746931186816	20.748624004897486	0.9409383566502163	-0.6779847592266091	-0.40884934704826853
-13.964995711614057	20.17780883346663	0.9703901500994436	-0.7754850337582374	-0.4875689776766207
-13.951815003513792	20.16879376954789	0.9707606981732049	-0.776729895412739	-0.4884539142640615
-12.954626106718369	28.737256467746782	0.6156299870052384	-0.032672953204035	0.41931330250818377
-12.857143918412952	28.708675975705134	0.5874623593452628	-0.04186234352580109	0.40984710923068807
-12.63953275323979	28.54571449373748	0.5127679724283917	-0.068654804445067	0.3776088879772436
-12.63261423181542	28.54057370798251	0.5103875215243159	-0.06949986381124977	0.3765746624466854
-12.629360746829247	28.534100688250373	0.5087849533377826	-0.07027524310719227	0.3755861998691421
-12.418224162401433	28.09162993778905	0.40720661626589083	-0.12231874328897113	0.30827961205857624
-12.315772059625933	27.698378926161215	0.3491535321760588	-0.16729870166969119	0.25420850545184587
-12.295324233598635	27.624182860898877	0.33867421136438947	-0.17580349876164933	0.24396066093438823
-12.282307251746543	27.579945029645117	0.33579602406980225	-0.1810184130115706	0.2378300733009355
-10.202631737873418	21.267674119230634	1.354344924243816	-0.9183833761073238	-0.6214254380177838
-10.243693212242764	21.117067918500105	1.3676751947533043	-0.9310972214896205	-0.6373161586333931
-10.307342670339624	20.858228531757078	1.392879049029418	-0.9543344191476637	-0.6652241210008311
-10.356129224115895	20.791021694474292	1.3929664143484095	-0.9589816665415015	-0.6701689839944756
-10.30132753798347	20.866563466752964	1.3928976305825558	-0.9538044908980607	-0.6646144703843198
-11.88274998348622	25.960394409159818	0.3903326032894704	-0.375209770755778	0.026083195451795157
-11.668048200368801	25.141182152679864	0.5068613716914406	-0.46416270183692676	-0.07892925938779005
-11.981603431916625	26.466847343686993	0.33070734097437793	-0.31676551330637315	0.08964460426231347
-12.1265449837182	27.054283994523367	0.3043958831617116	-0.24699341243393563	0.16698418656121872
-12.004421420257156	26.546971915490893	0.32659539335825316	-0.3068863724050264	0.10011788324983249
-10.468178774155028	20.639341880943956	1.3926352652988785	-0.9692343045219587	-0.6812467465476948
-10.304638503044853	21.803293229788284	1.2530842627216203	-0.8613827136784697	-0.5475030162604431
-10.267541047326937	21.65042850191439	1.283904202229802	-0.8779748277781413	-0.5690032891473145
-10.395320984345801	21.918035081050647	1.21658252328753	-0.8463791429749934	-0.5271654413755351
-10.47502592047812	22.05734106139689	1.1782418772122092	-0.8291834124953135	-0.504802323525081
-10.206381097677577	21.385596889124002	1.3361199686871923	-0.9065302757048381	-0.6063749771403807
-10.221651321505957	21.445997647236332	1.3239478541429832	-0.9000279843277659	-0.5976623515562036
-10.490751245394282	20.603592573600093	1.3935701778330907	-0.9719862158684627	-0.6841257324252743
-10.676117456238984	20.39236877638473	1.3869019534096356	-0.9827913965459986	-0.696938046571087
-10.862832821198992	20.172659802202038	1.3826642608014257	-0.9947125863468125	-0.7102388482420187
-10.881649328072468	20.15340172716533	1.381515275033194	-0.9952610053415385	-0.7112435259399433
-11.113402830365768	23.492907419863535	0.8318865238620115	-0.6564446255135297	-0.29995470175761113
-10.870391181402738	22.895205762255728	0.9692565127479095	-0.7284400998914143	-0.38176431374652725
-10.621303073248832	22.348463459036125	1.1039060583052152	-0.7940670027970049	-0.46125784307006157
-10.713239391969845	22.528071225770486	1.0573668512169088	-0.7723261364757708	-0.4342722919316996
-10.844786768336139	22.840316885932463	0.9827142080442282	-0.7351567348925674	-0.38969185953454033
-11.13944094806562	23.564994447843304	0.8167270545775308	-0.648106083730798	-0.29022370337790193
-11.20138562399052	23.703581174064222	0.7848560127924469	-0.6305532320783176	-0.2707966221267977
-11.38770868509681	24.19537159429388	0.6780510946417588	-0.5700158363268234	-0.20457687059571206
-11.629669720620418	24.997400407593688	0.5288868332979655	-0.4796915222213637	-0.09773856572322086
-11.655844825787385	25.09979426497546	0.5117560672173345	-0.46856705426898726	-0.08438241562303089
-11.229044276659494	19.823740120580737	1.3586463942995417	-1.0031125399618328	-0.7267200414212304
-11.11903336571642	19.928407716064633	1.3658493024140677	-1.0005770541876968	-0.7217668190132072
-11.238255914622929	19.818017599027055	1.3576942784780892	-1.0030903481142908	-0.726748106694477
-11.27373113209877	19.79969466584961	1.3531905731412026	-1.002040096020984	-0.7264485733703232
-11.704202484407077	19.570706637277283	1.2990336982456754	-0.9902606920485146	-0.7237430622729175
-11.924410416622525	19.520870959241247	1.2623578502644048	-0.975444387433818	-0.71377641190905
-12.146713395330595	19.48811890152068	1.2253560991829016	-0.9608897677447772	-0.7011117174255336
-13.716808717983312	19.98456831600856	0.9805210769222804	-0.7996222532793589	-0.5062098880950722
-13.699633381787852	19.972973088206505	0.9827184003972717	-0.8017518125969695	-0.5097751880552758
-12.289122117745665	19.48948098767039	1.2002412650802343	-0.948740987280013	-0.6899833247408935
-12.610269693386867	19.525156006424986	1.1433340422021359	-0.9196466218862623	-0.6618714616622164
-12.896122385697899	19.578447440350267	1.0965365156766342	-0.8923448348626627	-0.6351328294407864
-12.515097441153577	19.487450784057632	1.1629623468450956	-0.930935245291364	-0.674141012593684
-13.536579205106833	19.870542369775738	1.001281734202235	-0.8212553465407298	-0.5424034138340657
-13.46519538142837	19.82916391656118	1.0112567204219534	-0.8300530051474744	-0.5565599096112396
-13.33710205478209	19.763694654848063	1.028351762805539	-0.8450233318489271	-0.5760170942387735
-13.208698024723365	19.705864794957023	1.0475534685702266	-0.8590654990058242	-0.5937727718302964
-13.12649483004026	19.66555204257168	1.0591495615656465	-0.8675245343487028	-0.6065944754357002
-12.931185315336426	19.594366574089303	1.090325472911618	-0.8882070412653281	-0.6302131374334791
-4.73366453746668	21.27733752555802	0.618301450157468	-0.11764589021124745	0.09337962795806673
-4.616137617197506	21.222124959057776	0.6143485728046684	-0.11904152032896202	0.09167348138790832
-4.564613201498627	21.13083733353918	0.6100874840091561	-0.12049923839588195	0.09076996201875677
-4.459207814328341	20.976920750912853	0.6028755447055262	-0.12262057722635487	0.0885552639048294
-4.3717263835343685	20.747828353941713	0.5939040378760714	-0.1261068311576231	0.08656298225884726
-5.161473697762925	20.81549159125971	0.5964316999139828	-0.12118166917701201	0.09085692658416802
-5.073951322793466	20.921211564449962	0.6018229226759959	-0.12042053597496241	0.09182629918246168
-4.82067883209547	21.117692108337895	0.6109838321406927	-0.11954023932949251	0.09282820746245801
-4.935758286792504	21.042893194355276	0.6081976820312125	-0.1197580897403924	0.09290661548173268
-5.190714031709742	20.763150524925152	0.5933901676194324	-0.12182466449255175	0.09031232452276508
-4.334675830804458	20.637109182818822	0.5899126584338517	-0.1275919102622202	0.08579868420495715
-4.297602703723759	20.363085847552906	0.5807256579020738	-0.13142923071589765	0.08494493688389555
-4.296843216198107	20.193274965814624	0.5747673855574381	-0.13334574567610535	0.08444338112853897
-4.3199742974144915	20.03163015581289	0.569537661288885	-0.13505313050996443	0.0844279581665551
-5.411460238020682	20.431189194846432	0.5727991007098545	-0.12525024062747472	0.08599267632005887
-5.332162880293362	20.526863749341317	0.5795696106549941	-0.12402611979618475	0.0875299176077451
-5.549115600042219	20.2905602616082	0.5622284318664696	-0.12664183019895342	0.0828039490430817
-5.9142014219049575	20.099198820205157	0.5444254258481241	-0.12881204384882305	0.07880861880035056
-6.1768312377237	19.97762492623312	0.5339589003722631	-0.1301748452746022	0.07709390769180968
-6.2548127568078975	19.933207642426368	0.5306203929513978	-0.13066273003861892	0.07665870649259374
-5.793974679646137	20.165456467072826	0.550286451162989	-0.12817470829954697	0.0803092778662221
-6.296332579397803	19.90441385953041	0.5289796455178333	-0.13097119673535867	0.07654478127658293
-6.581566543861336	19.71553089526889	0.5178089419728322	-0.13328267289893725	0.0752894615810493
-6.865836498264918	19.506302352262118	0.5074941285649004	-0.13547330034230234	0.07450993931010234
-4.397468987809489	19.60797959070136	0.5543925196986339	-0.14112353669559607	0.08176243166628337
-4.399186129808391	19.590997556566418	0.5538634826506718	-0.1413663877269112	0.08172028561109651
-4.3936775942467925	19.43906947218001	0.549297317565187	-0.14374756563852675	0.08092055489697231
-4.387202690166885	19.144286253843145	0.5403696355078447	-0.14832888071924125	0.0792838503379225
-6.894497251219089	19.484583483803235	0.5064039326395673	-0.13572678969108973	0.07432273268783073
-4.381345621380777	19.122257941120065	0.5397367584753486	-0.1486550723330136	0.07912924960032908
-6.925461083009736	19.4598782054163	0.5054912211650838	-0.13592522653362213	0.0742654328405409
-7.416290267685239	18.89946202643908	0.4898200070153051	-0.1401462463092738	0.0736730459684763
-7.363475977876794	18.991793896138372	0.4918620131929579	-0.13944106830899192	0.07363712404696754
-7.1785182717331	19.213288774831042	0.4972924536093031	-0.13790728329191576	0.0739635688922266
-4.15205833085932	18.46634483007781	0.5258969616810263	-0.15674462150480606	0.07743146041877372
-4.2171064234789615	18.664346336089654	0.5296537991142909	-0.1546383828426228	0.07775940800804074
-4.372026104299103	19.099275105178496	0.5392272439758318	-0.14896720240488276	0.07905207254361674
-4.048009488057326	18.195132871531335	0.5210832336486836	-0.15986802549833845	0.07668272617015567
-7.491387228043418	18.031259510970372	0.47367127064551573	-0.14679623572303097	0.07215038300638629
-7.514780309917374	18.314686341258152	0.47885287219362244	-0.14421610039242466	0.07269672503171906
-7.461413857161175	18.67996993733154	0.48573714589004485	-0.14167987725612802	0.07339510725241036
-7.514424638291443	18.439655812679497	0.48143661564241075	-0.1432777348695907	0.073081658787963
-4.006141008968368	17.881613027299927	0.5156937949822835	-0.1627388485375955	0.0769113950685342
-4.0947510933941444	17.070818009431875	0.50023263434739	-0.16996903373331687	0.0785865318062588
-4.098336307406811	17.034762205630255	0.49958637706872794	-0.17032969652815394	0.07864111842039206
-3.980894005775253	17.602407796043213	0.5109305690118169	-0.16570481639393242	0.07695594101973122
-7.492366000616787	17.59242100983253	0.46264565489499637	-0.14931238230409336	0.0705443926847684
-7.491056514593434	17.51652019285032	0.4611149705820875	-0.14989816151088406	0.07057072344255688
-7.356922602796503	17.059969131013926	0.45131981676731275	-0.1541664145492526	0.07056271855828061
-7.3476880070411035	17.029672229095027	0.4506675705521194	-0.15445406923996552	0.07055128275194128
-4.25572274313915	16.317678753090377	0.48394774023275067	-0.17600255437660878	0.07928459068892434
-4.282120070781846	15.78662031049576	0.4743185508232184	-0.18119800403161235	0.07920075574147478
-4.2458127774434065	16.42959045964661	0.4862962210679765	-0.17522564560645398	0.07923590101067526
-4.131360294310118	16.910570026141535	0.49689151975901213	-0.17134816785218093	0.07887307855562872
-4.280097499402593	14.538047400568065	0.45214879959887944	-0.1894537646805095	0.08120915085514646
-4.322517032429351	14.340942723765027	0.4477460748448558	-0.19095552696554335	0.08145132871578198
-4.280253012631235	15.540897001787167	0.46984048715225424	-0.18258793061973108	0.07973038974651066
-4.235538762411485	15.028716405183332	0.4623989577915029	-0.1869892961259458	0.07998151722223557
-7.120732692353926	16.430849731388406	0.436171524987542	-0.16182179898556406	0.06860335723856412
-7.346458713145687	17.02354813324256	0.45047167315647685	-0.15449480286882797	0.07050483058932637
-7.114755438282814	16.40554860010953	0.43525063191574925	-0.16189747199007895	0.06847111554649768
-6.911780360262982	15.83013201700975	0.42127401393411457	-0.16736185618126043	0.06819527816665795
-6.611588358506674	7.896149290016625	0.2797194930433401	-0.2071161443087426	0.09864447189824518
-6.815613754472951	7.898265934465046	0.2690181749715728	-0.20574021986724356	0.09986951269596861
-6.5156075490910155	7.913751607218404	0.28490973100455064	-0.20764854497676494	0.09819558993248975
-6.3278903466563765	8.00161022599411	0.29474268470738657	-0.20837497200046382	0.09687988473013663
-6.251414382863599	8.031307543414954	0.2987880868663229	-0.20869218588134367	0.09631975714768774
-6.229877777245452	8.04374390758974	0.29976985822527263	-0.20870746679934996	0.09605957466887854
-4.365442378183148	13.975572541233788	0.44053066081235925	-0.19317055356487667	0.08190185440578157
-7.032334305329712	8.881459043501946	0.24933744738382735	-0.1986104827684574	0.09946755308805388
-7.010306534682713	8.958760339693399	0.24954722464976964	-0.19799647410204846	0.0990864688964793
-6.512646741864403	15.15182324934143	0.4089977818222934	-0.17552631893463796	0.07113162135934761
-6.605089143645865	15.309430919175515	0.4118730777236609	-0.1736083307046668	0.07054643322786668
-6.5041925862060035	15.13029977827332	0.4085693105411717	-0.17587461502761914	0.07111996811117481
-6.3424677378712815	14.438667640957025	0.38913689052326367	-0.1817224663726349	0.07147377288716791
-6.330374139751394	14.386550585762597	0.38765923106194417	-0.18215618352982407	0.0714906653739447
-6.878654940297363	15.7638677268587	0.4196324227512868	-0.1679261325230976	0.06840668971061752
-4.434271541032567	13.14264584731255	0.4219203290798699	-0.1951064557692341	0.08231926321476107
-4.414942671727757	13.516124024822233	0.4301857857799711	-0.19439924952221932	0.0821400550219642
-4.493924253759212	12.772399592207567	0.4142679212557626	-0.19720366760982028	0.0826017383141676
-7.101740047231086	8.65826653927014	0.24815524480497708	-0.1994416276488412	0.1002024715136177
-7.168342651116608	8.460762600190172	0.24722541296842204	-0.20050718313591714	0.10095758902285831
-7.193887940106324	8.330591941608663	0.24726689092413798	-0.2010272303249016	0.1011462363288552
-7.102349334593408	8.083611128327435	0.2535951081062448	-0.20313377352593134	0.10099192875307018
-7.112470534688779	8.092652751636818	0.25302876736756813	-0.20300308946660267	0.10103544133276887
-7.119928957854249	8.108787145355782	0.2525421954707862	-0.20284728751871628	0.10106567956544259
-5.957932814466803	8.326382853180453	0.31238475790557335	-0.20844390481616526	0.09365749653587276
-5.9860617304856625	8.295236487394085	0.31129001351754204	-0.20862101050008297	0.09399524253419832
-5.782295033744326	8.636244481833662	0.31969427870653655	-0.2073459716029449	0.09237528165918146
-5.772698168952418	8.648486873268634	0.3200488043534862	-0.2072461135080074	0.09225625134857741
-5.738932396154502	8.70717613051857	0.32160042678499434	-0.20703553843296946	0.09202010091060274
-6.940649812921064	9.174166928456163	0.2510228252715275	-0.19666781059798563	0.09784985970909962
-4.5812454281489545	12.317894073995918	0.4028553387710366	-0.1969102873688609	0.08340495397002665
-4.808522336311219	11.478314115589296	0.37966861848333255	-0.19830698825761323	0.08436192902834298
-4.652849854746273	12.005391019526362	0.39649755723728686	-0.19896517661385557	0.0843276957950921
-5.061293351900035	10.722393859678515	0.36083445462450814	-0.20054548834063973	0.0872302097640724
-6.863609387871793	9.401426206351928	0.25266301580505146	-0.19531646435780875	0.0964432363246072
-6.819621065935525	9.518851746648703	0.2541863845181491	-0.19505441588859496	0.09580830392112957
-6.732853489066005	9.812962932337197	0.25645280132331216	-0.19317055863700067	0.0929455889738661
-6.221255888251553	12.966412945543405	0.33748146293347714	-0.18893408550273125	0.06957756473315098
-6.262079343029065	13.66062747538938	0.36247297753314356	-0.18683434641437072	0.07000616673629795
-6.263391932825344	13.675039285369484	0.3631185933419013	-0.1868909168816072	0.07000943126083865
-6.329917361911087	14.384771810573818	0.38759698222237254	-0.1821592862349156	0.07149116076731876
-6.380243096902497	11.364251103642124	0.2841102870099223	-0.19056048875063164	0.07980077410749538
-6.357607770702911	11.487039688527688	0.28672085395375774	-0.18979428767982412	0.07889594094999897
-6.222435682564707	12.217561632089193	0.31201112629119576	-0.18971574636940106	0.07384828507889254
-6.22315469339023	12.669251370607224	0.327184367312207	-0.18919367468750745	0.0713569726661406
-6.23437808659952	12.145587759282426	0.3100061982778245	-0.19032336845080003	0.07430947704412079
-6.457481241124758	10.96749769794242	0.27630216277722575	-0.1917492410692433	0.08338907061980573
-6.219415409317302	12.931960976294627	0.335981727179785	-0.18878761780107234	0.06972420398095856
-5.300213015882377	9.906364735437664	0.34259398967956145	-0.2016018072119655	0.08825222944508292
-5.420490387285663	9.41476369021898	0.3359624135460364	-0.20385185541587209	0.0890185683990087
-5.260725656804659	10.041685575299425	0.3451046966393867	-0.20144260814553078	0.08797602975214232
-5.093231866962367	10.61944688455408	0.35768238925233625	-0.20023385159957255	0.08718524868695345
-5.565394037279747	9.018803980210201	0.32945379887529247	-0.20590337851298876	0.0904806339644784
-5.5458129890253085	9.074872917332542	0.3306327003281948	-0.20591384631839765	0.09042370635536512
-6.507679907571038	10.704717704496328	0.2704416665668273	-0.1919588505590227	0.08557880966792338
-6.538142435266113	10.584945288033484	0.2680574181421167	-0.1918557003672339	0.08640159646783688
-6.674120860000167	10.043425300441548	0.25877234592318504	-0.19293108484138405	0.09046324217922293
-5.079145325698371	10.671237532556626	0.35904846417941977	-0.20034840052716066	0.08720913428369183
-10.461656850447097	13.708406176281539	5.960631148774819E-5	3.0319414739912246E-5	4.444790216874914E-5
-10.481987687657293	13.648673103119863	5.9483307507461524E-5	3.0276780684428086E-5	4.4462773040449574E-5
-10.596586459128053	13.013581074589192	5.824489020257259E-5	2.9815210065065062E-5	4.45534097538319E-5
-10.588350281531117	13.144057512369184	5.849258029147311E-5	2.9913902571641435E-5	4.454470818674797E-5
-10.567612116330908	13.380893343134794	5.894008775876445E-5	3.0089462133488733E-5	4.452684548494803E-5
-10.586300339683474	12.86405514315924	5.7974950160219524E-5	2.969643877719759E-5	4.455025305190011E-5
-10.570420696995217	12.529496354887202	5.7382479080405894E-5	2.944358617250114E-5	4.45476272799538E-5
-10.53216555932015	12.1496552982845	5.673990255674323E-5	2.9140486063009966E-5	4.4535114052181E-5
-10.380385604053068	10.824139514628257	5.4705602291073676E-5	2.80848106394384E-5	4.44738791686872E-5
-10.435456498885996	11.003326254847991	5.4968503228321894E-5	2.8240926856998195E-5	4.450931665898948E-5
-10.456403679159035	11.430738695704099	5.559856222748816E-5	2.8573003187137182E-5	4.450959089483472E-5
-10.463247672194688	11.521399916806832	5.573990175262701E-5	2.8648349352538334E-5	4.451128660975892E-5
-10.491965031962753	11.798596889963134	5.617875345322832E-5	2.886585816580073E-5	4.4520066613433154E-5
-10.523313839585922	12.061930103058792	5.659407308573883E-5	2.9072907427311242E-5	4.4532033364695575E-5
-10.132546303009402	9.916704642956699	5.348618680119452E-5	2.7319921599847232E-5	4.432261083862065E-5
-10.179935233113294	10.11227423234433	5.373944385225815E-5	2.7490008652227138E-5	4.434846091937443E-5
-10.271061399325458	10.365759310336202	5.4070512390504045E-5	2.7703375069864268E-5	4.4405721831918544E-5
-10.329993747661657	10.545358091937182	5.4320080847040036E-5	2.786094394764396E-5	4.444353678805977E-5
-10.02186658977307	9.407090039284766	5.286717633857963E-5	2.688293895364739E-5	4.426123462287235E-5
-9.940452310214791	9.112997290359736	5.2519291481435956E-5	2.6614188271420358E-5	4.420969199619671E-5
-9.913163845656664	9.031973680914923	5.2421879276722184E-5	2.6540300980965987E-5	4.419126450204382E-5
-9.895841595490788	8.989089973174861	5.2369520465408184E-5	2.649865455862067E-5	4.4179122220700024E-5
-10.041555812761365	9.508743711312437	5.298418117918746E-5	2.6967421465192893E-5	4.427184120680925E-5
-10.0930451283201	9.758641117940332	5.329307935026681E-5	2.7188981918065182E-5	4.4299795879599763E-5
-10.523255412447535	12.01533119139883	5.65204467233006E-5	2.903927091008956E-5	4.4532865788354604E-5
-9.437025703496063	8.180080636767848	5.1412625870501626E-5	2.5727501603081228E-5	4.3834520701482326E-5
-9.587384406844816	8.413430547215235	5.16893199477411E-5	2.595370016719137E-5	4.3953272148605535E-5
-9.661805736692877	8.534238831487905	5.1838675918997775E-5	2.607348271374336E-5	4.4010130761196664E-5
-9.771253911512432	8.728030227058873	5.206587251730953E-5	2.6259496811504385E-5	4.40899513088102E-5
-9.266968553743181	20.368669914426608	0.8017248939334791	-0.6210003442208684	0.12563907479997985
-9.20742666551085	20.320443273355068	0.8009637724309866	-0.6179889510275308	0.12997781675989104
-9.331656358380581	20.390105813505613	0.8012264926181173	-0.6220246066733751	0.12123730374265404
-9.797074207824757	20.487262654677203	0.7964892370628948	-0.6252816187692194	0.08917111550692217
-9.852945626294268	20.475386833679877	0.7950350755928286	-0.6240467128758116	0.08541076124055735
-10.174926061897045	20.358005704205766	0.7844753786324978	-0.613534349446246	0.06447733398736256
-9.63492628198527	20.447865399706505	0.7980169174865025	-0.6238685887424809	0.1004564202715618
-8.511979787933821	19.63934754978057	0.7824991250006095	-0.5708111737911888	0.18169987228486556
-8.412203891350405	19.4367030452377	0.7747680517027822	-0.5561885290379072	0.189033806195444
-8.861496508320027	20.0881956391881	0.797052466557802	-0.6027274696516224	0.15529031857413678
-8.677814870382358	19.86003686712696	0.7904223235282344	-0.5870214685636531	0.16884981528154935
-10.409357512926338	20.18096142143874	0.7736579050682115	-0.5996940814655427	0.04989391546268951
-10.79710685594536	19.791961768687052	0.7536707269921918	-0.5710465802339025	0.027008659166300138
-10.785679793055646	19.803992338152558	0.7542402451069364	-0.5718982856690049	0.02765336650210506
-10.503409678691938	20.101603547076234	0.769289843973858	-0.593858057280757	0.044317362822627535
-11.760956418321427	18.987861528055976	0.7199947510306132	-0.5110534871028863	-0.02778996637980739
-11.523235694283702	19.219241316736024	0.7283353016493812	-0.527088416502311	-0.01560347668985971
-10.828460804935474	19.76565596978038	0.7525220993930944	-0.569105870074569	0.02520637533574993
-11.15203284394894	19.485982039391637	0.7394938261411742	-0.547765505994907	0.00607146497168597
-11.338762237521642	19.37033472884137	0.7346446307830975	-0.5383518013045432	-0.0051476009597539
-8.160413380449972	19.034430336383014	0.7577415206530916	-0.5244003958151954	0.20948162851569546
-8.0712521510263	18.89928505826888	0.7527187312575487	-0.5139964272860635	0.21568003071028366
-7.818586642841267	18.37119969400198	0.7264665801853472	-0.4700307331586087	0.2353880159829986
-7.801553346127336	18.337769279015088	0.7248262171656671	-0.46723261708450675	0.23662861466585233
-7.798549641616148	18.329959307262747	0.7243863879622611	-0.46655222672978647	0.23685724052481033
-7.7743272824557055	17.104951854205982	0.6428218824832147	-0.3652651259037765	0.2371753996664126
-7.783741806986411	17.082410464980747	0.6411961938227637	-0.36368941359512713	0.23647112166403106
-7.764805280510347	17.71926770390472	0.6855585709371714	-0.41626537198997704	0.2390429818430358
-7.765134015594184	17.702299241060896	0.6844242865536759	-0.4149021986270922	0.2389501590774283
-7.785173334564877	18.087991371679102	0.7089528009213699	-0.44660398032234294	0.23779337182663834
-12.207394115779582	17.651695249152727	0.6721324613636459	-0.4306566140391126	-0.04486168074678488
-12.334583649954002	18.01743438287169	0.6856514262270447	-0.44916265004016376	-0.05276750781553048
-11.898441133341503	18.87073873241356	0.7152894634857455	-0.5023005945468516	-0.03520531370452762
-11.97913973552026	18.76913114866832	0.7117633148225241	-0.49540531144500444	-0.03908605741760874
-12.20179125652366	18.480366296380733	0.7014452463372446	-0.4760875397151507	-0.04916226500947794
-12.346236091480979	18.07372770119775	0.6878907528128575	-0.45216481949729903	-0.05368589326705087
-12.325910176357382	18.130813591682937	0.6900171261220158	-0.45564270120334094	-0.052970554451419995
-11.98711940596362	17.350214550324804	0.6582984462062171	-0.41501362477734766	-0.033138524420819784
-12.003748444063904	17.37062698875574	0.6592138605584469	-0.4160631538571843	-0.033958126362801884
-11.972536370029344	17.33827830647077	0.6576398498309947	-0.4143678463658359	-0.03237052373332439
-8.121894220306949	16.547592387360503	0.5959996541244136	-0.32406236728082133	0.21156606239260886
-8.10563373419339	16.57251979077354	0.598284605454655	-0.3259941703853396	0.21270863023036157
-7.984939422131087	16.76625234830246	0.6144623816479691	-0.3403105250062741	0.2217732181662608
-8.228393449448319	16.494855391024913	0.5900668794749622	-0.32148246451870743	0.20386285789270317
-8.587857197385803	16.313739525462502	0.5700350350165609	-0.3125607252739334	0.1776276507103181
-8.648307457720517	16.29639910076707	0.5681322640071007	-0.31220309301343907	0.17384743613705092
-8.78995850036625	16.26628487690744	0.5658188540927052	-0.3129904209876457	0.1642702685546768
-11.704600070861353	17.072933459403412	0.642798706030473	-0.39923674547255045	-0.01848019141343614
-10.554248746023152	16.279117077015805	0.5808617680019027	-0.3443195714696674	0.04694837976050434
-10.957521253644972	16.490186693601217	0.5990856370907424	-0.3609095720166699	0.022767848007562645
-11.418330839711729	16.816770790787647	0.6254195220940678	-0.38385461955029165	-0.0022763891147635903
-11.33353091563429	16.74939463269658	0.6208795829769558	-0.3795955498535198	0.0020577812000504656
-11.282552150529034	16.71369893929399	0.618549798362989	-0.3773997031118022	0.004849605461717976
-10.494053521806357	16.247901452253174	0.577267684698507	-0.34154714163702987	0.05066980452790432
-10.328899462146932	16.210273477704867	0.5717889967076824	-0.33656699237274745	0.06123982715316107
-9.963639931852718	16.115765536031095	0.558658582632034	-0.3246943539698681	0.08360702046011391
-9.716780988764722	16.1404887812949	0.5584422988331181	-0.32225016124050804	0.09997584963174187
-9.288329654651506	16.143910880354827	0.5537348962424993	-0.31342559874752024	0.12910032143927827
