# Supplementary material for: Thyroarytenoid muscle fiber orientation regulates the ability to modulate vocal fold vertical thickness
Source: PLoS One. 2025 Dec 4;20(12):e0337735. doi: 10.1371/journal.pone.0337735 (PMC12677544; doi:10.1371/journal.pone.0337735)
Supplement: S4 Data — (ZIP) [file pone.0337735.s004.zip › Female/contourA10TA4.csv]

% Model	Angle10.mph
% Version	COMSOL 6.1.0.357
% Date	Jan 7 2025, 14:16
% Dimension	2
% Nodes	677
% Expressions	3
% Description	Line
% cpl1x	cpl1y	Displacement magnitude	u	v
-13.17444290806587	39.94315674322471	0.8589710852725907	4.2582631768754004E-4	0.02801085556670487
-12.960222175535398	39.983361371660834	0.859074448747998	4.265526691899242E-4	0.028006867970522716
-12.557663550476963	39.9444194414246	0.858968997390333	4.258543037989627E-4	0.027999779936199436
-12.295013434274637	39.91007450484781	0.858876912525383	4.252344919176132E-4	0.02799518548068204
-12.771199519904672	39.98225209153824	0.8590700119078689	4.2653104592038795E-4	0.0280034783774462
-12.196854437814238	39.890291850976084	0.8588243019547408	4.2487771816725043E-4	0.02799349195907093
-11.83903471244294	39.73416827035278	0.8584121049278817	4.2208587997082147E-4	0.027987629164922388
-11.83454919196266	39.7319164431207	0.8584061704471084	4.2204546701663946E-4	0.027987556700072896
-13.378459401044738	39.840576676748505	0.8587040481163233	4.2398483488639393E-4	0.028014875441020194
-14.081829389211773	39.48701231125233	0.8577838439352169	4.176354637485881E-4	0.028028726489778444
-14.091455366444958	39.478691732262995	0.8577621300308004	4.174861544401325E-4	0.028028927858666047
-14.335684817196531	39.132669681909526	0.8568578678276149	4.112784834795691E-4	0.02803448768961411
-14.358308416646189	39.105402529003705	0.8567866393930823	4.107898638532864E-4	0.02803498627443111
-14.06390329784523	39.49587429199164	0.85780689152344	4.177949609904854E-4	0.028028374109042815
-13.664929711835182	39.75087689897474	0.858471700577337	4.223680394107889E-4	0.028020330493677137
-14.400819272467285	39.0250993557956	0.8565766255914388	4.0935303096897564E-4	0.028036019117687844
-14.608096086093008	38.63165734087564	0.8555479646203487	4.023032738155409E-4	0.028041060015675752
-14.69608875380951	38.17187164721082	0.8543441098157861	3.9408556829358414E-4	0.028044172099032733
-14.704809808779903	38.12900484288538	0.8542319070590264	3.9331827110401796E-4	0.02804447140756396
-11.830679456258773	39.72945101098895	0.8583996776312891	4.220013905462754E-4	0.02798749617806427
-11.301478305989114	39.38674536174639	0.8574977115160386	4.158588270541898E-4	0.027979227999306598
-11.016175056807299	39.141220578803896	0.8568519913237334	4.114703141606194E-4	0.027974997266840773
-10.844743907034458	38.971871494835426	0.8564070774153913	4.084360088938451E-4	0.027972535423989746
-14.703115739357767	38.08762112267836	0.8541234637070623	3.9257959757963405E-4	0.02804457874424689
-14.665184357518843	37.55081609911142	0.8527174484083762	3.829793215277128E-4	0.028045677487972792
-14.627641646759875	37.059364087139976	0.8514291368434286	3.742411846053136E-4	0.028046635909336842
-14.612222601763179	36.97660737525933	0.8512122653731294	3.727642832059172E-4	0.028046633821920297
-10.248926757653695	38.341193504780605	0.854750169264902	3.971648062288107E-4	0.027964143336445958
-9.912331042181597	37.81459172579965	0.8533673642988777	3.87766854015687E-4	0.027960017350981126
-9.809547057107494	37.62171625198788	0.8528613463810554	3.843257116950077E-4	0.0279588774519287
-10.64673187070012	38.74258791214268	0.8558046608228764	4.043463597329358E-4	0.02796982389108683
-9.48858618160289	36.69145765435641	0.8504216100183157	3.6774497303471035E-4	0.02795648866111114
-14.423810118021384	36.22227306587261	0.8492343089214722	3.593558780883505E-4	0.0280457685953168
-14.414950734496156	36.19148920627415	0.8491535781437825	3.588110546896885E-4	0.02804571274188838
-14.485830262125976	36.464347608918885	0.8498689678463109	3.6366161931715625E-4	0.028046075016268504
-14.13670178009059	35.26832504596132	0.8467329943295538	3.424235520501384E-4	0.028043806221930954
-9.140047996814005	35.00415384913914	0.845998196988076	3.3779655535751954E-4	0.027956357816009848
-9.086009328532562	34.53098312251316	0.8447582741608592	3.2940843412760897E-4	0.02795708940213745
-9.407476788029886	36.421191810066915	0.8497128375233053	3.629457354459556E-4	0.027956022149533966
-9.246749552716217	35.593612830381815	0.8475436202855264	3.482254429334664E-4	0.027956126426724577
-8.989359107335446	33.59689600732507	0.8423097039309176	3.129611231410173E-4	0.027958754758402437
-8.968500059088695	33.443411157370896	0.8419073137831699	3.102673654070072E-4	0.027958940616584774
-8.996624010336891	33.65404884224206	0.8424594774840853	3.13971150438545E-4	0.02795867928030557
-13.798911056412487	34.27253971408058	0.8441210799065719	3.2483649478712713E-4	0.028041100654576823
-13.70362268864402	34.01659054484035	0.8434496840883047	3.2033889851182005E-4	0.028040261021522524
-14.048491738764572	35.019096394043515	0.8460792837280428	3.380259000409051E-4	0.028043062953788354
-13.417394405865101	33.23424233035681	0.8413972466084314	3.0656197930831533E-4	0.02803779238156719
-8.844720216802184	32.57044266052164	0.8396195896938089	2.949262041437611E-4	0.02795989722858866
-8.570476294449893	30.72147489648428	0.8347738338754535	2.626470878235096E-4	0.027961745122146185
-8.411226862297102	30.07820986660778	0.8330862533410303	2.514672757413726E-4	0.027961280021609112
-8.772423178230015	32.003860930652095	0.8381342172461482	2.850377481538085E-4	0.027960677868259988
-8.728005357889755	31.59612262639564	0.8370660322569868	2.7788883289388603E-4	0.027961361173569795
-8.700294971264373	31.40121367922034	0.8365548899941032	2.744831384314297E-4	0.02796157459295319
-5.531557332942684	20.96953997644227	0.8091986906606019	9.609791324267775E-5	0.02794451152543586
-5.427009525472386	21.242312243811483	0.8099130395381692	1.0070740891930224E-4	0.02794174680376163
-5.854899803418824	20.57130638309323	0.8081567471901869	8.938202088044277E-5	0.027951463131760508
-6.0545991133395525	20.421724675892317	0.807765837166742	8.687237975902784E-5	0.027955410754470104
-5.674484475926183	20.74823852684858	0.808619466545996	9.234427003452326E-5	0.027947758958495987
-5.32694315001336	21.47324046054615	0.810517825827876	1.0465386993238473E-4	0.027939198410208907
-5.315180164652691	21.80064614708065	0.811375703111542	1.1021677713970055E-4	0.02793782267714597
-5.315239610958217	21.927734163633616	0.8117088643122176	1.1239592474569129E-4	0.027937372573897133
-5.350668266482917	22.137495322296036	0.8122587349219421	1.1599127128212306E-4	0.027937238849584413
-5.433726218666795	22.603765940122834	0.8134814229805842	1.2392973004067564E-4	0.027937009692113893
-5.626963417233466	22.992394014638567	0.8145009276246558	1.305443114628627E-4	0.027938970504945614
-6.296930791053468	20.265168855524802	0.8073568323526508	8.42831718125627E-5	0.027960071442592833
-6.462948940896917	20.198777783557254	0.8071838653926877	8.319107408489383E-5	0.027963139592796154
-6.834263159081223	20.11098147703813	0.8069557111154806	8.179180274675725E-5	0.027969706002447945
-6.8788138499580604	20.10884160683754	0.8069503824322142	8.176418848123408E-5	0.027970471061310065
-7.369605748299344	20.1229514076894	0.8069903039835229	8.210423690821902E-5	0.02797866177209693
-7.290450126656008	20.11461507432293	0.8069680078280027	8.195006152326908E-5	0.027977373838464915
-7.0289051460111445	20.114888248714465	0.8069670517297067	8.189705974189332E-5	0.027972972053227206
-8.099104207876303	28.996942234883516	0.830250867327329	2.3277624436687726E-4	0.027959741468702656
-8.15070498126804	29.2035730808658	0.8307926562230765	2.3633136420053269E-4	0.027959887811855762
-8.355808324767937	29.893747345738024	0.8326025312326018	2.4828221700432234E-4	0.027960981966425595
-7.921321428362544	28.24221711199594	0.8282720628262348	2.1975109589616727E-4	0.02795938384296288
-5.731713957908964	23.187461122959608	0.8150130693561487	1.3384137539560725E-4	0.02794007580770216
-13.008134256011195	32.00942388853293	0.8381842826159318	2.850946608946188E-4	0.02803463160562706
-12.95068578427099	31.818116973537904	0.837682570305208	2.8177072579292016E-4	0.028034252597735718
-13.314648296010738	32.961635456846714	0.8406821944643368	3.0179163866601833E-4	0.02803688022605929
-12.699636292198232	30.808963560540487	0.8350355553316507	2.641796794185202E-4	0.02803315039593143
-12.470607686155141	29.707619560891636	0.8321481074885837	2.450308356221746E-4	0.02803274930411457
-12.698656054304104	30.80456735528284	0.8350240252652508	2.641036299550393E-4	0.028033147621253206
-12.344738030856188	29.237051454687176	0.8309136783657296	2.3692039734073893E-4	0.028032101464348744
-12.200354837177862	28.6009148893215	0.8292455507809895	2.2589202939221365E-4	0.02803167680328609
-6.292183606549941	24.100693713257964	0.8174091417580058	1.492470790256647E-4	0.02794642375208032
-6.2425339509726525	24.018118545555755	0.8171923964862882	1.4784991286174111E-4	0.027945864023358837
-6.30204314497932	24.12141143941276	0.8174634774674945	1.496019150961043E-4	0.027946520860911355
-6.719214934672854	24.976328726734828	0.8197069274201774	1.6403268488444881E-4	0.02795056934083929
-6.946082505233461	25.451726261391883	0.8209537521593264	1.721440204789291E-4	0.02795277529784744
-5.822524408446318	23.31757127054052	0.8153543192340809	1.360122256810363E-4	0.027941152991583916
-7.831310428230173	20.27209620881387	0.807384214508241	8.470443275056247E-5	0.027985889475977063
-8.016126539335897	20.33597009423546	0.8075530152910091	8.580081231933369E-5	0.027988742492625004
-8.24563275354757	20.47485969782366	0.8079182016033044	8.815329161165078E-5	0.02799207854162402
-8.482902806015549	20.6064476841697	0.8082649885097998	9.04098252503369E-5	0.027995606421825223
-7.226961380997089	26.041292685288354	0.8225012902695626	1.8210355799190312E-4	0.027955427638223368
-7.429909730247111	26.557221928939185	0.823853741552272	1.9085057813073274E-4	0.027957019552727135
-7.588591037603218	27.0808763927336	0.825227568211084	1.9982539511080577E-4	0.027957850312151457
-7.863453876347896	28.01287551057215	0.8276710653401753	2.158239442795628E-4	0.027959218094156208
-7.77407433575083	27.709357526334035	0.8268747483276369	2.106373516984432E-4	0.027958789901803494
-11.095419583753593	24.002887368594862	0.8171852367969007	1.474682315927398E-4	0.028027748306163343
-11.133073986582929	24.11042016799119	0.8174674338926671	1.492829827467925E-4	0.028028031914496532
-11.150271886515071	24.17283860224189	0.8176311163858765	1.50339607174324E-4	0.028028119689328022
-11.359915588747498	24.938145086996936	0.819638723295699	1.632623837088561E-4	0.028029186880961482
-11.453664593764737	25.297012828280756	0.8205799742078423	1.6935085888467776E-4	0.028029610783204286
-11.24027302449863	24.515080634230806	0.8185289600622146	1.5610390645526002E-4	0.028028535891265714
-11.322946017415118	24.800112745163535	0.8192766065294494	1.609344812362068E-4	0.028029009122634355
-11.458727381180385	25.319434483475824	0.8206388042051476	1.697286172117361E-4	0.02802962383296672
-11.464537797183144	25.338970387555264	0.8206900316743895	1.7006065756815721E-4	0.0280296590690383
-11.569196871735537	25.76121890789718	0.8217979892468418	1.7722295450484766E-4	0.028030070660670783
-11.6633070777599	26.1720578259513	0.82287610527586	1.8427254868919328E-4	0.028030348975734257
-11.833764430182397	26.83587126363891	0.8246163224233655	1.9560371963183844E-4	0.02803110571855719
-11.862057598807612	26.963505046571935	0.8249512435077692	1.9777743072465546E-4	0.028031174333693547
-12.078087822074078	28.032468436132604	0.8277554019032639	2.1615246378176944E-4	0.028031423902832246
-11.88110893277426	27.05481684639802	0.8251906105237666	1.9932634436609247E-4	0.02803120518817819
-10.941911285330256	23.580623184081325	0.8160776147701103	1.4036164656578519E-4	0.02802655112025701
-10.839436808390818	23.313060208466673	0.8153753216734538	1.358962342248175E-4	0.028025711849212976
-10.739067093635805	23.061302474143833	0.8147148808178731	1.3165355794439172E-4	0.02802485899552424
-9.471816627044047	21.34230345888027	0.8102001247692684	1.0283216526812976E-4	0.02800952356628845
-9.951571716408075	21.806360992359135	0.8114204522012362	1.1066616646043146E-4	0.02801593993835539
-10.43754130166285	22.487163924914277	0.8132074811942925	1.2204696954819897E-4	0.02802172588126111
-10.367961436850804	22.34988690199558	0.8128472316665714	1.1975901106008255E-4	0.028021020633782315
-10.316760015579995	22.28288259867231	0.8126712108429018	1.1864776725359642E-4	0.02802040115546736
-9.288476953705402	21.156736757069627	0.809712614087049	9.97455652850072E-5	0.02800713075971881
-8.920650274480796	20.917705687899243	0.809083363793518	9.569736807365774E-5	0.02800184235430116
-8.51657021391493	16.03357904344795	7.538705401031532E-5	3.7194644381584824E-5	4.924568217963882E-5
-8.266698499593367	16.013390172186597	7.550206673205645E-5	3.7193028745470666E-5	4.902609998439872E-5
-8.0562389112096	15.989342639268678	7.558139526371376E-5	3.7187883005557665E-5	4.884523642872278E-5
-7.686675290317421	15.957030610636405	7.574676624669765E-5	3.7187971344555714E-5	4.851372981465132E-5
-8.746279057818878	15.988281981459258	7.510905958978383E-5	3.7142603430096396E-5	4.944365019072337E-5
-8.970450287689857	15.938254553097185	7.48317377677539E-5	3.7087471559417395E-5	4.9633817072727325E-5
-9.186062455068521	15.786547473493387	7.428646346824882E-5	3.694644467658045E-5	4.9816251424286974E-5
-9.971193094306008	14.974754846084949	7.170965280025687E-5	3.624327804176287E-5	5.0432119419362183E-5
-9.923312943252988	15.039290823300568	7.190285755392834E-5	3.6298538810991454E-5	5.03953229061581E-5
-9.772769833038687	15.227535971668214	7.24703834045824E-5	3.6456595244849645E-5	5.027859648367561E-5
-10.151226889300128	14.742570887399712	7.103603391641338E-5	3.605709238406503E-5	5.056577921734881E-5
-10.263669191686583	14.533945460902896	7.046365417614594E-5	3.5886899152187935E-5	5.065070866009178E-5
-10.338792965066176	14.402943851689207	7.011359082280768E-5	3.578833947150723E-5	5.070420905056998E-5
-10.39951398580999	14.232596487589566	6.968210761283718E-5	3.56517163976075E-5	5.075378486698857E-5
-9.651563148185085	15.369018904321013	7.290548568213945E-5	3.6576200127181296E-5	5.018775049272054E-5
-9.610243214520445	15.408630480720372	7.303027148109021E-5	3.66095171183E-5	5.015607334736868E-5
-9.355948527585717	15.657450364369083	7.38459046524188E-5	3.683085198647922E-5	4.995437039853558E-5
-7.582691981937091	15.933264407606897	7.575432328013933E-5	3.717659031706458E-5	4.8421497948001953E-5
-7.112624841227181	15.62099342018226	7.522292611340223E-5	3.6941862037954403E-5	4.799065792166373E-5
-6.881867897293005	15.366468772252109	7.46826987508863E-5	3.673582352482653E-5	4.7773135087031816E-5
-7.211113655713502	15.719878283891182	7.542631999155061E-5	3.701998531263021E-5	4.808017470758416E-5
-6.717869382857944	15.056237286327317	7.393863966094368E-5	3.6471575487939695E-5	4.761699744680222E-5
-6.607244504890614	14.853200340811474	7.348226047269226E-5	3.631173934688359E-5	4.7521048446700625E-5
-6.552226585395356	14.490750358383536	7.25480074644422E-5	3.5996458929863566E-5	4.747197926592777E-5
-6.493787224369594	14.259604808150158	7.200705796411362E-5	3.58141139911602E-5	4.7425407658906646E-5
-6.43325049352262	13.662200987957576	7.049683477975557E-5	3.5299109961715415E-5	4.7368751452217384E-5
-6.41499752094985	13.47437536220453	7.006338654114127E-5	3.515586339093963E-5	4.7358627926345295E-5
-6.387853419579772	12.789972379643046	6.838759845819178E-5	3.457353011397832E-5	4.732674992121745E-5
-10.456554713262712	13.976570385418363	6.906356686453568E-5	3.544565476251766E-5	5.080385207046774E-5
-10.460504525913167	13.743612050954287	6.852895743661055E-5	3.5253071865783956E-5	5.081200600389895E-5
-10.43567643329602	14.11277918523502	6.938734186252895E-5	3.555914556366456E-5	5.078082985744048E-5
-6.386459979093452	12.69724417228317	6.818199485348811E-5	3.450607854572689E-5	4.732636646504612E-5
-6.395644771263177	12.555427517851564	6.785219215452612E-5	3.439193454499813E-5	4.7329774946276705E-5
-6.4372672447402195	12.008861096898956	6.656433741829725E-5	3.393972989202169E-5	4.735311164903471E-5
-6.497009900884745	11.667987645737622	6.57335104378824E-5	3.362387600143011E-5	4.739334176792607E-5
-6.556920262455058	11.305444943796042	6.494151617908202E-5	3.334838464324926E-5	4.743272264668257E-5
-6.68146577838972	10.655308411578233	6.347907239981304E-5	3.2769037289849415E-5	4.7505734151629016E-5
-6.78393126347984	10.244290071559956	6.256637031478201E-5	3.236602609668084E-5	4.7575400056490896E-5
-6.6290935651159755	10.949007459555244	6.41434350616105E-5	3.303160574793574E-5	4.7473150546709306E-5
-6.8473974745647155	10.057920097476195	6.218069598950768E-5	3.220340332889051E-5	4.762672690373907E-5
-7.405046930016831	8.429051296024019	5.917430769049908E-5	3.0624957254685915E-5	4.8069058620836E-5
-7.412200733634791	8.399984117014895	5.912483802183819E-5	3.059518490503707E-5	4.8073562248160985E-5
-7.421796519639031	8.373596652831079	5.908130612766724E-5	3.0565186682095986E-5	4.8080903411869605E-5
-7.6245049310669515	7.798152050005788	5.819840621843359E-5	2.9940687524685724E-5	4.823252211236451E-5
-7.5805121822930595	7.910293384750007	5.836130544590988E-5	3.0059701939859033E-5	4.819936087764958E-5
-7.501908913596166	8.09279067771438	5.8636112568846645E-5	3.026912288998975E-5	4.8134939803524055E-5
-7.739502332512991	7.591719065788961	5.7921180828933644E-5	2.9700633851079036E-5	4.8336267609177676E-5
-7.8847997351133605	7.451595991242256	5.777598141119043E-5	2.9531994124617274E-5	4.848764031702895E-5
-7.676407910866667	7.714521694434641	5.8089288625579504E-5	2.984449798782185E-5	4.827984045981329E-5
-7.092653583308931	9.299169047122376	6.070491182699605E-5	3.149987485182272E-5	4.781559111596491E-5
-7.157733819727116	9.09628579445178	6.0314192511655E-5	3.129616487540049E-5	4.786742273279351E-5
-6.993538578025168	9.575462324912435	6.121669243405232E-5	3.175713124481702E-5	4.773783918179611E-5
-6.895778115357702	9.900410308161158	6.187647591562942E-5	3.206879234405814E-5	4.766274391891758E-5
-7.2933482934575915	8.75037620896634	5.970875923316635E-5	3.095329770064217E-5	4.79826542716181E-5
-7.234420758594862	8.926496665648376	6.000936882994915E-5	3.111483983785843E-5	4.7937563228451825E-5
-8.225885333227685	7.342901902359795	5.779704819448679E-5	2.940423151091181E-5	4.887949214733883E-5
-8.236373854049724	7.343009111565974	5.78031413035786E-5	2.9404343787654745E-5	4.8892327732931626E-5
-8.530594539609023	7.303148880677009	5.790614727039287E-5	2.9357886579360054E-5	4.9226535609164394E-5
-8.165547009442813	7.3578145528349275	5.778660722635334E-5	2.9422210546132047E-5	4.880912510935105E-5
-8.564700511421668	7.306150044294393	5.7931158599335825E-5	2.9364322450865365E-5	4.926764489033762E-5
-8.611923429585666	7.329416666724217	5.7983444523299914E-5	2.9391039899068912E-5	4.9322723295918784E-5
-9.020216463603798	7.600166307473682	5.850484092608875E-5	2.9709240275282848E-5	4.9782216506392904E-5
-9.03637818469662	7.618837639342621	5.85342127150644E-5	2.9731281720309665E-5	4.9799434357575395E-5
-9.212996675330137	7.81749482447683	5.883323811044416E-5	2.995787851827134E-5	4.9978386350942404E-5
-9.245829441114997	7.861879805782354	5.889783398680893E-5	3.0008763171497143E-5	5.001066106807134E-5
-8.987356093103259	7.572791242919949	5.8455595596541686E-5	2.967579229602145E-5	4.9745286643445266E-5
-8.807668646708661	7.421252885339838	5.81970936392072E-5	2.9504483462494885E-5	4.9547145420383246E-5
-9.359903457853354	8.04158185649978	5.913627830656406E-5	3.020529277123057E-5	5.011376633198632E-5
-7.915963885514201	7.416843590924212	5.773959842244337E-5	2.949445370439985E-5	4.851784746100872E-5
-13.446641917549464	29.504735031778765	0.8119635629969936	-0.020919288265412037	0.5250677868717242
-13.31035736551715	29.490828283789533	0.799973184888404	-0.020181098548560157	0.5282175320184639
-13.224838540734716	29.439520921664442	0.7953716448948716	-0.01530428236578732	0.5308313364209987
-13.593416827826	29.521521045985132	0.8216730995896532	-0.02584915703992666	0.5185916030997952
-13.745828677994982	29.49823664762073	0.8368211722519339	-0.02536898957220956	0.5125409556242517
-13.86816784993091	29.46471861517236	0.8484835501920746	-0.024621812708354795	0.507380420445393
-14.30785626955209	29.31719643409113	0.908132160071135	-0.012951184986571867	0.4916317151350536
-14.102683706210716	29.389371044146117	0.8792232572428778	-0.01840189543020426	0.4984192293939924
-13.940146842573766	29.442045794208823	0.8579724652771907	-0.02274646876518334	0.5053343594138089
-14.338532292243409	29.306464423392864	0.9125371215683811	-0.012255614659496797	0.490444648600137
-13.075731796836802	28.898237603063862	0.7795018118454536	0.040207487305249895	0.5173996750741919
-13.060688821011178	29.115099776574503	0.7839988950274523	0.0203145592106437	0.5272932018097857
-13.071149205421719	29.224779124557728	0.786738619819239	0.007999355226208675	0.5313144688354906
-13.05126674147483	29.162238991325502	0.7862793916294629	0.01526903088805004	0.5309943724282195
-13.114049347313092	28.778003670178123	0.7788676840742945	0.05851947979606619	0.5088439244294738
-15.123531503383438	28.68380688659017	1.0529241968135707	0.03827060450998262	0.45460467143292793
-15.120365763830009	28.687201553165067	1.0521866849439945	0.0381691533731206	0.4547202784792074
-14.959007661603835	28.847954319669356	1.0199942683918524	0.02594885678241864	0.4620458879408375
-14.755661264084218	29.046595901853035	0.9797104930637672	0.010621596100369834	0.4713189895585643
-14.763862069959831	29.042141861783172	0.9809809188133459	0.011024164433664144	0.4708737073728942
-15.126896078051582	28.680440857325806	1.053639821233185	0.038363576522981786	0.4544291314812949
-15.639683715519372	28.156523638835083	1.165813456933924	0.055433582810634055	0.4325783012102761
-15.565674756309049	28.23888409976909	1.1504512948399985	0.054762167285327755	0.43638455013695343
-15.997556731796527	27.782681596354678	1.235970555082978	0.058260365717522904	0.41548307514817406
-16.122982823557255	27.64891283072557	1.2579317613019372	0.05572320391357922	0.4068230189287566
-16.377973583126817	27.352884220687287	1.3076051399034891	0.05218861504183675	0.39415440570486027
-16.69137525915565	27.055097404968777	1.3487552980347461	0.04479494791930379	0.3838126754625007
-16.77861127391209	26.957994646965222	1.3617663290178499	0.04144251646849108	0.3813645983286051
-17.20671943406671	26.19057808793621	1.4123866677541284	0.005203153520033529	0.35069694001543605
-17.104777983312246	26.44452275263879	1.4003300818133255	0.018281256474993107	0.3620550154324851
-16.922670118829657	26.77384140021178	1.3770102015474746	0.0333311386184493	0.37554725650324894
-17.315927891423346	25.89385803336739	1.430023098033852	-0.009317395743252114	0.34058402998022663
-17.403255457620034	25.546148258501276	1.4440826136140443	-0.03525028549995676	0.3230122656390001
-17.5135968372217	24.804997520793005	1.4392114412756218	-0.11517168145197901	0.2640340762654985
-17.442773825938687	25.33859959175219	1.4473934345518844	-0.053870674449689446	0.306379655308084
-17.518379135387697	24.742724395422073	1.4381477739275366	-0.12203789954810611	0.25875522152134384
-17.516096412048203	24.720061446661866	1.4372493790045069	-0.1248889444576305	0.25607343411248523
-17.49382834320001	24.170957898721312	1.4160730135474298	-0.19382094531920155	0.1904554041385961
-17.481101134226495	23.86698615058026	1.3937250542116073	-0.2352098900663525	0.1548810844099957
-17.455148361395818	23.618231829484092	1.378875975887641	-0.2668458929408896	0.12630443031006905
-17.434317416262346	23.408121803377647	1.3637063574718158	-0.29780154082710536	0.10867296129029905
-17.285994979311177	22.83219362937821	1.3238279777672584	-0.39587839065579933	0.04914858447213581
-17.410338173911896	23.201330336846194	1.351328950140611	-0.3297869507855834	0.09135846461664135
-17.244148412785737	22.743402410773164	1.3158674368565824	-0.41253854875766754	0.036019873550306565
-17.072313355120208	22.40634900942296	1.2803084017236297	-0.4787240506193875	-0.015678713925466402
-16.836226964778668	22.047682619612473	1.2463412230130455	-0.5488699266881708	-0.08115200391452405
-17.064271717055455	22.394258350963856	1.2790579749251452	-0.4810911183931581	-0.017877696529674535
-17.07049245181003	22.403253155068775	1.2799455882007889	-0.4793048563648592	-0.016232334269199643
-16.748707828536062	21.91912429134831	1.238945504791968	-0.5758049066649901	-0.10461254224606475
-16.5971663190245	21.70406269397529	1.2245311841850437	-0.621016031963648	-0.14863068458625744
-16.328218483800708	21.417092727506656	1.211484321804248	-0.679260181485416	-0.21924766572853302
-16.05896695580733	21.10467189310427	1.19459500959895	-0.7374524078936546	-0.2895349681197621
-16.295575477332605	21.376948260999463	1.2093139052430708	-0.6872053377830724	-0.22790014845376527
-15.961037115993427	20.982143746956424	1.1944802939817323	-0.7615175368799127	-0.3139451455930562
-15.814984160525285	20.79542117944036	1.1902070138652245	-0.7983908879809243	-0.34850940646857753
-15.18371290180915	20.095756208211508	1.2161924667714512	-0.9133243011014643	-0.4920960143675486
-15.285754203947246	20.196281188654876	1.2118619267023942	-0.901764316261483	-0.4701049393684659
-15.656762506375058	20.61915585331431	1.194706163993564	-0.8318416342704422	-0.38667742222227885
-15.515656623503844	20.440398868950126	1.2009659384676472	-0.8624067541972602	-0.42287419026777273
-13.723403852296435	19.9881033898131	1.2397136085084144	-1.004041211647966	-0.6502209552383214
-13.717709947094287	19.98005958982628	1.238213821309557	-1.0028584659164979	-0.6487187518697759
-16.31593286360919	21.399795801508002	1.2104013583155306	-0.6827960508895937	-0.2226255400124413
-13.704950858583006	19.962723466847915	1.235877439156894	-1.0010606967459956	-0.6462640702911321
-13.570465095922138	19.788903358176544	1.2115297495064459	-0.9834826535758684	-0.6210937190032824
-13.507249869801308	19.71676950203144	1.1967484265288022	-0.9743115074844237	-0.6034333268912067
-13.413701907158543	19.59158353575588	1.190190681757821	-0.9742493722718052	-0.5893846063120518
-15.03443229828415	19.918266439349402	1.226921110496582	-0.9300378286029709	-0.5218441585343612
-14.614077207637672	19.48872264152636	1.2412323732876405	-0.9568013950786681	-0.5873795424697569
-14.606855547730422	19.481464964766108	1.2416349861330802	-0.9573201325738226	-0.5885713864117407
-14.900608337102863	19.76504075339952	1.2359156077425602	-0.9466776857660711	-0.5481400999087195
-13.280936375494015	19.403768515100243	1.1787159277626746	-0.9696140633906352	-0.5714564893195956
-13.216103036711377	19.29696401557235	1.1741806955032832	-0.9661500282974299	-0.5635549246764449
-13.087362512424903	19.056838419040982	1.1576554259021905	-0.9543852035280926	-0.5481128711186594
-13.060659583782007	18.99525654666471	1.1525623516727586	-0.9503640360159373	-0.5444856817135685
-14.603189939641114	19.477474020545454	1.2417201986144517	-0.9573963383101781	-0.5890814415045217
-14.589702477346874	19.462524886199407	1.2411515323550377	-0.9568320588604539	-0.5900168462408978
-14.39644015113063	19.23195161626903	1.2306818429533783	-0.9461625203405651	-0.6021292225211581
-14.09884725034945	18.822702605238405	1.2019611876400604	-0.9245058329483118	-0.6019749568511464
-14.13137539791961	18.875985595042422	1.2062392005870362	-0.9282550600373989	-0.6025575442395918
-14.34203709633043	19.16837178136262	1.224969331653993	-0.9429560671817727	-0.6020698274765052
-14.041848236766368	18.737891023666094	1.1941069239376836	-0.9172778214725305	-0.5999065424724237
-13.875545407469001	18.447197888034275	1.1687557136190783	-0.8923464672403145	-0.5930328134422067
-13.661967339301752	18.11681828924012	1.1340429252692101	-0.8588788445551524	-0.5810117344690522
-13.047126507172802	18.960140681902818	1.1491594220866639	-0.9475439097754962	-0.542512462663543
-12.945803959879562	18.513682565110283	1.1094934775586531	-0.9119258610497072	-0.5166781050387514
-12.812624226982841	18.18858470018433	1.0675019810429576	-0.8777743791859618	-0.49188365536091105
-12.781174451604585	18.063530917063428	1.0526687641251251	-0.8641932633307565	-0.48405210104516205
-13.634991871570147	18.07093802144159	1.129459615463806	-0.8541414536046333	-0.5794903518526903
-13.330209056462598	17.575650388113353	1.0533790429366054	-0.7792727660680832	-0.5555244670963781
-13.225340083208286	17.42767523420172	1.0212345593878343	-0.7508362026962296	-0.5425629238977804
-12.979879279380384	17.09651790798034	0.9402734012810332	-0.6831707973084802	-0.506740427933482
-13.61426764109302	18.036442081466518	1.1248911190446695	-0.8493351301393923	-0.5783272506969941
-12.291434813098721	17.276373009499068	0.87890774949102	-0.7422646911433776	-0.36807100134704085
-12.098391923281483	16.99908162481341	0.8044062840507589	-0.688890314586065	-0.31858822156415917
-12.725076640181813	17.945497977923644	1.0326402104057208	-0.8488799213852831	-0.47196283167346575
-12.485042353245316	17.561701900479097	0.9530473465818026	-0.7925801700005752	-0.42028709716251067
-11.887348847397963	16.672782974089348	0.7045275728303826	-0.613937048375242	-0.2572965477030835
-11.768355882494667	16.49702330498735	0.6510480442031483	-0.5739558448093219	-0.22391937607170187
-11.522600926859113	16.107999534360886	0.5295282670895377	-0.4817058953581978	-0.14718884755969397
-11.434936766903489	15.970664054670568	0.48718587642913536	-0.4471036102931606	-0.12267394454672018
-12.862277488663846	16.89897354215124	0.8871602084307879	-0.6374918588741549	-0.4829625031128077
-12.734672760772554	16.6818355508951	0.8262834914773438	-0.5870566527498589	-0.4543443652256296
-12.469677769829701	16.34878705764234	0.7167479713959326	-0.5088989879321769	-0.3922211801402261
-12.461994141258929	16.33818244022225	0.713339548048423	-0.5063762625910613	-0.3904271932549611
-12.226675185132692	15.990452186356109	0.5911907635956668	-0.4167512509405256	-0.3243670793835425
-12.080936226665209	15.718414317823207	0.5001775550715414	-0.34528102890982165	-0.27850253848175593
-12.450538527121873	16.322601777528064	0.7079122221594845	-0.5024942296946413	-0.38742103685419643
-12.008867070719528	15.592861756320444	0.46006803066879987	-0.3147869853613373	-0.2579766043922955
-11.19069808711283	15.520329227279333	0.3461817951635813	-0.32715304463824735	-0.05139145796553331
-11.146970368731676	15.42694878142596	0.3214648374753339	-0.304355305036881	-0.04140911626523643
-10.937736437658009	14.895631401705439	0.1841104090746834	-0.1767561868189382	0.008073725515345452
-10.928776726330025	14.87156595288738	0.178652518014742	-0.17135284402686388	0.009178742921482956
-11.83093936945443	15.245165931433922	0.3534675064253964	-0.23535190090970998	-0.2009318481683325
-11.703072752385609	14.917755171019206	0.26314399444967407	-0.15970668990842063	-0.15968213107492515
-11.856362042427943	15.297942322795935	0.36858847543590545	-0.24747887318136663	-0.2083521522277087
-11.67571108041057	14.849169520612739	0.24631505016561292	-0.14697377063650033	-0.1508648068452415
-11.558257545123485	14.564369869421775	0.17214762788223115	-0.09297504211586868	-0.10866159290213863
-11.45998891212474	14.297194509232412	0.11965699149994684	-0.05469212771328602	-0.0788422069655117
-11.428804950796245	14.229234004738167	0.10447962007309511	-0.04461238890275165	-0.06967591108652607
-10.920238380486014	14.843416980632442	0.1730645031189498	-0.16585355174037444	0.009099441132098787
-10.651789131467556	14.11260541515777	0.03951989012356605	-0.0350503118656051	0.012907751612766404
-10.750914862739174	14.362412427115729	0.07943474283526746	-0.07419002757110246	0.013908100720020796
-10.80786906262887	14.487828942471026	0.09682074618187832	-0.09108901255579907	0.015697006882528702
-11.259378433955037	13.448584575004997	0.023838208526816645	-0.0015285629497290014	-0.017126024716699266
-11.327413474968726	13.824772876523934	0.051176078108768425	-0.009425327406939302	-0.037367367811280736
-11.405865306007007	14.137063757486185	0.09085150941298178	-0.03444004294349647	-0.06199084523609991
-11.25180092149329	13.41559256355217	0.02081446450216083	-5.148852094726462E-4	-0.014838723451719356
-10.558868481333105	13.91216422126957	0.016065331266904934	-0.014103228959466037	0.006122898800652494
-10.5926451501856	13.981669362566041	0.024784433383107568	-0.02162630926844792	0.009301582991647402
-11.247040779589305	13.379628786121849	0.019616767061895992	-6.839376596294389E-4	-0.014069287166368842
-11.165274600466724	12.988620798260765	0.011477059844369208	-0.0027033451279229416	-0.009214361021139055
-11.097330053323814	12.580936310314577	0.006263597812331527	-0.0011793975715050941	-0.005240354364074577
-11.096818195980095	12.561338905231516	0.006018605165412513	-0.0010982783540830522	-0.005065686951714863
-11.096050568027742	12.545804815190527	0.005939312854472881	-0.0010984820782918066	-0.004990827162255762
-11.086743495229108	12.082772309014002	0.0032610556078319186	-9.675966821863179E-4	-0.002552287018023864
-11.056586496952555	11.873435756879385	0.002720579902282411	-9.137551889830469E-4	-0.0021999026854994425
-10.88734935519765	10.821758127609627	5.079932002305133E-4	-3.328893749582481E-5	-4.508839738000532E-4
-10.914018229749441	10.916969792681556	6.243630012077732E-4	-5.780501315806609E-5	-5.599858463068002E-4
-10.992846698780873	11.239384173081298	0.0010121573763282416	-2.1220646502761968E-4	-9.148226930980348E-4
-11.015430104537916	11.368444482013418	0.0012329484371031937	-2.842858183612853E-4	-0.001097124692276966
-11.040793440304332	11.601305467410615	0.0017251895991011025	-3.187641423988594E-4	-0.0015588931086478134
-10.852792143901496	10.649475182364654	3.974782139288613E-4	-2.5480354882856242E-5	-3.565868135476199E-4
-10.82268237901346	10.507062683946822	2.947452267021895E-4	-1.0378516139769977E-5	-2.6740434401993933E-4
-10.799649030697061	10.417097170439254	2.458725090969901E-4	4.5393390076588015E-7	-2.2459959268476492E-4
-10.737706088490452	10.19594415108152	1.6167003156771927E-4	1.4054057593912058E-5	-1.4939799251463122E-4
-10.645532551324377	9.838584274836666	8.069087125026806E-5	2.4168090634198622E-5	-6.207037953313099E-5
-10.66294728996067	9.897493804937323	8.805513553044728E-5	2.3511273040036153E-5	-7.186710040274415E-5
-10.669096737425624	9.919157020329632	9.301729155037338E-5	2.162664039521635E-5	-7.72630252185552E-5
-9.701099101698333	7.952659472631748	5.647491709214502E-5	3.318746457337831E-5	4.533183059239442E-5
-9.807114167417021	8.0255306659574	5.547313693013048E-5	3.28210183955107E-5	4.434093655945877E-5
-9.580409858346846	7.886678629862842	5.7636201686085694E-5	3.384422012685728E-5	4.6329353857809885E-5
-9.515460207986955	7.83826116776429	5.864461713976896E-5	3.4409434114045196E-5	4.718140201989368E-5
-9.39319704575132	7.976802644466628	5.910519263793926E-5	3.159147887289106E-5	4.931541013380576E-5
-9.482695440722992	7.888526773755937	5.8624267252989365E-5	3.376683557661823E-5	4.755876845304079E-5
-9.89150512481135	8.061589029817508	5.491651208681535E-5	3.3362518212734615E-5	4.325433022180527E-5
-9.958128539012591	8.13643264909581	5.442407519977953E-5	3.347146014665269E-5	4.245928713155793E-5
-10.105799244152566	8.216749786030329	5.2330486489121044E-5	3.3764560037532175E-5	3.935035547878091E-5
-10.117739578629418	8.225459503853283	5.217561285813569E-5	3.3779725019565404E-5	3.91239901176824E-5
-10.321566484096682	8.759091610334712	4.525639726715765E-5	3.147938636658381E-5	2.991235859564703E-5
-10.401050228883886	8.997560402359396	4.107071920603708E-5	3.1344181483040906E-5	2.210490583294847E-5
-10.48013283812264	9.273283943313945	3.761185514177316E-5	2.9545879601469063E-5	6.430925744773064E-6
-10.484221130661814	9.285169676528664	3.745981336491742E-5	2.9395220031720226E-5	5.797122070095144E-6
-10.493978900489525	9.319953418773046	3.855819502320361E-5	2.9324399398316577E-5	3.1576428912657107E-6
-10.569396367691512	9.576372765498544	4.6576892651163134E-5	2.6262997677541317E-5	-1.7197850250086457E-5
-10.30367410666004	8.700079882566374	4.620713394060543E-5	3.140020061820937E-5	3.181931290502091E-5
-10.291056105656166	8.659895023136702	4.668949307412612E-5	3.1526957978357085E-5	3.247285629966598E-5
-10.202055940923515	8.408063874401485	5.0540690782174145E-5	3.267812244599084E-5	3.755648781103232E-5
-10.122586102166768	8.227987217596521	5.209974301713017E-5	3.3774747705768827E-5	3.9025891421113974E-5
-10.127084845203278	8.2340398900594	5.19980033013681E-5	3.370758469673282E-5	3.8936521038166844E-5
-13.612698575289047	28.6766368847917	0.8807230023640268	0.08316364786855411	0.5071318645375914
-13.402335055067073	28.717106774932446	0.8367866485161617	0.07458374745628123	0.5073833852526036
-13.274234325981926	28.745147147953077	0.810239818853474	0.0670154105467343	0.5086860854549164
-13.669436437446832	28.664996499633244	0.8934552307641842	0.08551815899099227	0.5071276189437349
-14.469126524092431	28.333867953407097	1.0631716472708335	0.10109954485309836	0.4882852237337919
-14.111452795127125	28.532488744126113	0.9886270133133345	0.0976627130660701	0.5015916871631154
-14.081341116293641	28.548389048139924	0.9823063127604574	0.09730367957131507	0.5026347838448407
-14.084760055739775	28.547269492787446	0.98305077969625	0.09738995818561443	0.5025737229199772
-14.490031474178451	28.31698023352918	1.06710716118257	0.10095633516642474	0.4868657531904635
-14.531013247222706	28.282763089151217	1.0757192626060061	0.10096510998615535	0.484277136397263
-14.875581071227531	27.98713035068691	1.146092014014151	0.09999087835511719	0.45996528295353045
-15.10376264913171	27.76458604019757	1.1945272249031131	0.09851888385330972	0.4437829274061028
-15.216208734471483	27.625667800433135	1.2174983850002055	0.09575576678057546	0.4322259144308183
-15.4640149146962	27.35002543091522	1.2712699274035884	0.0917968724923259	0.41195211513235863
-15.565199936389575	27.229859535367186	1.2926377854816269	0.08910202153368452	0.4027932529911569
-15.60421881776453	27.1782256098158	1.3007091112386158	0.08747489941141155	0.398960638884739
-15.80655797744552	26.83643413392781	1.3351918952328399	0.07291129171788338	0.3677933957638513
-15.99207110813279	26.526343516060507	1.3690774411307056	0.06063675768213195	0.34168949774464097
-16.09495975331683	26.30491443523337	1.3856269714930347	0.05017970271423464	0.32135084781008766
-16.31639914487979	25.789828530329583	1.4148551536291925	0.017612159676717008	0.2764433606636132
-16.684891252858424	24.76496571105323	1.434950403701598	-0.07713131422757209	0.17140019583350635
-16.57558613452562	25.116826670150708	1.4305834401607869	-0.04337297984596842	0.20958047569951344
-16.52253906697489	25.264930127987643	1.4275377530234425	-0.02918109450732471	0.22498551565313474
-16.342075646771107	25.734031923727596	1.4177681902851804	0.013775405789827626	0.27161034242760174
-16.331976873830065	25.751084951112826	1.4165519508785234	0.015069716823223327	0.2729737874579705
-16.69637548738504	24.522337265981495	1.424319515256597	-0.10893911812535591	0.14081244061761367
-16.72618837260787	24.24278726377767	1.4195675554917946	-0.14485296152824975	0.10779141793843419
-16.74244772644929	23.899594069048348	1.4086828517835963	-0.19418551846562163	0.06466406254770893
-16.74256716838122	23.684435430470366	1.4018911471122775	-0.22730996026265496	0.03705407468282932
-16.711595039577205	23.33186611068901	1.3802723569470197	-0.2809555929737854	-0.012795402653700466
-16.670856721684423	23.17404679271966	1.3671846571302009	-0.3087731230470991	-0.037948921392646835
-16.51347070412792	22.829265188016677	1.3254415092670855	-0.3730369046366244	-0.10185436221971597
-16.3773710600923	22.58365799224284	1.297757674407145	-0.4223802326012055	-0.1498346421546533
-15.469735792404899	21.47082843357408	1.1876738883843059	-0.6727564990220751	-0.3836366175151274
-15.485365793970075	21.488391600999595	1.1879310258896176	-0.6689731956794595	-0.3802201036403569
-15.492669363329767	21.497438421935403	1.1881966666274424	-0.6670906993018744	-0.3784645940253516
-15.551006498113821	21.558894884547414	1.1933198270694647	-0.6525610697903758	-0.3649453475991461
-15.94804051883031	21.99910977706999	1.2306841779049802	-0.5504561364353566	-0.2704806591224786
-16.254996656057724	22.415059477219437	1.2732378746109443	-0.4599503933846598	-0.1858954923126626
-15.897398578446175	21.93181850193765	1.2230211364864223	-0.5655381692156409	-0.28419421354992935
-14.191985507516884	20.35426755160977	1.2070512838079581	-0.932395352693428	-0.602981642566375
-14.210584309288377	20.36831201398125	1.2060423945741037	-0.9294163237307227	-0.6005943541640664
-14.455877658872428	20.547878931346474	1.1926703030961314	-0.8869627937044346	-0.5683837706392609
-14.708963187931221	20.743894823417435	1.1830068366437767	-0.8387654657195786	-0.5324322489113612
-14.71112318274063	20.745735544502732	1.1828971376088662	-0.8383355972221281	-0.5321164181269953
-15.121629647115775	21.09564354495486	1.1781194578327239	-0.7551053812553908	-0.45901075940388325
-14.714746931186816	20.748624004897486	1.1828718033846854	-0.8376346818871087	-0.5315009913733075
-13.964995711614057	20.17780883346663	1.2247026409973283	-0.9697758044641465	-0.628844432186441
-13.951815003513792	20.16879376954789	1.225323011519815	-0.9715737662296068	-0.6299779653471356
-12.954626106718369	28.737256467746782	0.7205562229433955	0.043175492926473935	0.4886001372606604
-12.857143918412952	28.708675975705134	0.6854080762761501	0.03189401733059059	0.4764088822995749
-12.63953275323979	28.54571449373748	0.5901800140965607	-0.0026303959944520006	0.43557503400367975
-12.63261423181542	28.54057370798251	0.5871531244439703	-0.003724106251936029	0.43427013069541653
-12.629360746829247	28.534100688250373	0.5850662729210515	-0.0047651576560159845	0.4330446040569499
-12.418224162401433	28.09162993778905	0.4510915287956002	-0.07473552086177601	0.3495672099856688
-12.315772059625933	27.698378926161215	0.3705644649034455	-0.13589191435364584	0.2828830139685621
-12.295324233598635	27.624182860898877	0.3558431606626389	-0.14744222299901616	0.27025252578562825
-12.282307251746543	27.579945029645117	0.3515325523008179	-0.15455765335776414	0.262597725027451
-10.202631737873418	21.267674119230634	1.7037460856821616	-1.1655263165782768	-0.7939768196251398
-10.243693212242764	21.117067918500105	1.7211233584794243	-1.1833329504919639	-0.8121882023872103
-10.307342670339624	20.858228531757078	1.7536466912462798	-1.2157188807063573	-0.8445218868147636
-10.356129224115895	20.791021694474292	1.7543638859955535	-1.222460881857046	-0.8501070869692886
-10.30132753798347	20.866563466752964	1.7536050299336094	-1.2149636824473358	-0.8438359502369822
-11.88274998348622	25.960394409159818	0.44072586440571093	-0.42010733365737785	-0.0027500396691209628
-11.668048200368801	25.141182152679864	0.6035789672969369	-0.5396377553753089	-0.13610309787998162
-11.981603431916625	26.466847343686993	0.3523484128532577	-0.340324808637253	0.07691689162879833
-12.1265449837182	27.054283994523367	0.307319151789065	-0.24461395287765303	0.17407859814942642
-12.004421420257156	26.546971915490893	0.34512187132487887	-0.3267957398655999	0.090108895867759
-10.468178774155028	20.639341880943956	1.755156012619836	-1.2372214677084192	-0.8626011884340821
-10.304638503044853	21.803293229788284	1.5754290472882053	-1.0869808640572531	-0.7066733789370337
-10.267541047326937	21.65042850191439	1.6146491170854853	-1.1098619132600727	-0.7321156733432526
-10.395320984345801	21.918035081050647	1.5297482206596549	-1.0665668297047584	-0.6824460431439916
-10.47502592047812	22.05734106139689	1.4812201827103957	-1.0428030157114268	-0.6558348640002171
-10.206381097677577	21.385596889124002	1.6807357771434273	-1.1491739295303907	-0.7763849085245963
-10.221651321505957	21.445997647236332	1.6653797731525994	-1.1402442101300898	-0.7660283449795758
-10.490751245394282	20.603592573600093	1.7565375771076777	-1.2411194825417717	-0.8658898217261017
-10.676117456238984	20.39236877638473	1.7484263783658505	-1.255691881780378	-0.8800002177184637
-10.862832821198992	20.172659802202038	1.7438247693470839	-1.2722055699741213	-0.8945650885215485
-10.881649328072468	20.15340172716533	1.7422787238511481	-1.2728117495793492	-0.8956973504153591
-11.113402830365768	23.492907419863535	1.0355928586272132	-0.8031674735505903	-0.41064640904902816
-10.870391181402738	22.895205762255728	1.213208410455208	-0.9022971885391172	-0.5097784976718983
-10.621303073248832	22.348463459036125	1.3866368552508166	-0.9940881253872615	-0.604506109893632
-10.713239391969845	22.528071225770486	1.3270511673490186	-0.9637515356195719	-0.5723929646166995
-10.844786768336139	22.840316885932463	1.2305815807632452	-0.9116896869251088	-0.5191957307560172
-11.13944094806562	23.564994447843304	1.015824866461493	-0.7916670958284485	-0.3989135086317998
-11.20138562399052	23.703581174064222	0.9739114868199095	-0.7674612503993925	-0.3750570441938347
-11.38770868509681	24.19537159429388	0.8338555614548746	-0.68429279886352	-0.29372347784447084
-11.629669720620418	24.997400407593688	0.6341319295255028	-0.5608327753648276	-0.15974771588585934
-11.655844825787385	25.09979426497546	0.6108790647899002	-0.5456530518580784	-0.14302376375412923
-11.229044276659494	19.823740120580737	1.7113045156118332	-1.2795825690906812	-0.9140214136226067
-11.11903336571642	19.928407716064633	1.7211087947887127	-1.2774170682126882	-0.9081374301274846
-11.238255914622929	19.818017599027055	1.710107300906143	-1.279467511750141	-0.91408610780468
-11.27373113209877	19.79969466584961	1.7044411185994228	-1.2778470389154657	-0.9137972450909385
-11.704202484407077	19.570706637277283	1.63585170513543	-1.2590535437572175	-0.9116606272375363
-11.924410416622525	19.520870959241247	1.5900352478387674	-1.2384581555997407	-0.8996429197560931
-12.146713395330595	19.48811890152068	1.5445770117734718	-1.2185267461359235	-0.884581984260465
-13.716808717983312	19.98456831600856	1.2405097664374287	-1.0048850904576239	-0.6520341251348594
-13.699633381787852	19.972973088206505	1.2432909502712146	-1.00761523051086	-0.656268413870469
-12.289122117745665	19.48948098767039	1.513195726876365	-1.2016668358152625	-0.871040400416585
-12.610269693386867	19.525156006424986	1.443261577948873	-1.162861510058867	-0.8374230133629361
-12.896122385697899	19.578447440350267	1.38540843353715	-1.126499631101284	-0.8049906531345324
-12.515097441153577	19.487450784057632	1.467269757747491	-1.1775829284877608	-0.8521815374941383
-13.536579205106833	19.870542369775738	1.266757779352985	-1.032162773622308	-0.6953328156130254
-13.46519538142837	19.82916391656118	1.2795722872094633	-1.0436283046146384	-0.7123706124339244
-13.33710205478209	19.763694654848063	1.3003739164004249	-1.0627969960962127	-0.7352208512672425
-13.208698024723365	19.705864794957023	1.3241918465778828	-1.0817478246668335	-0.7558285649548941
-13.12649483004026	19.66555204257168	1.3381756396918463	-1.092703232998427	-0.7705721574070078
-12.931185315336426	19.594366574089303	1.3776960166199788	-1.1210328967310685	-0.7991066215426452
-4.73366453746668	21.27733752555802	0.7583121859771473	-0.13177069136503688	0.10179558691076548
-4.616137617197506	21.222124959057776	0.7537784205259852	-0.13348382199196793	0.0997413548282475
-4.564613201498627	21.13083733353918	0.7486340079367979	-0.13528332747196595	0.0986643801245318
-4.459207814328341	20.976920750912853	0.7399866304633804	-0.13795404652252113	0.09600555489620127
-4.3717263835343685	20.747828353941713	0.7290136981724076	-0.1422796416990246	0.09362440332871165
-5.161473697762925	20.81549159125971	0.7305529816481328	-0.13632461563330767	0.09916231674245747
-5.073951322793466	20.921211564449962	0.7373327268349101	-0.13533217533645592	0.10023435316653935
-4.82067883209547	21.117692108337895	0.7491071295725054	-0.13412978730327174	0.10123298436737832
-4.935758286792504	21.042893194355276	0.7454086608713143	-0.13444972702099062	0.10139788221317585
-5.190714031709742	20.763150524925152	0.7267798363496611	-0.1371276463595172	0.09855252495983692
-4.334675830804458	20.637109182818822	0.7241345649117354	-0.1441464370934067	0.09271307747631324
-4.297602703723759	20.363085847552906	0.7127527222355907	-0.14893410639139804	0.0917307438544641
-4.296843216198107	20.193274965814624	0.7053507258834422	-0.15136485065794864	0.09116849315738818
-4.3199742974144915	20.03163015581289	0.6987907566200067	-0.1535234651364847	0.09120576762335192
-5.411460238020682	20.431189194846432	0.7012236165476973	-0.14148533091540985	0.09364948457915795
-5.332162880293362	20.526863749341317	0.7096191868020105	-0.13995267447889564	0.09539082534647701
-5.549115600042219	20.2905602616082	0.6881168814320648	-0.1432716799643222	0.08997686626960606
-5.9142014219049575	20.099198820205157	0.6658052641018195	-0.14599181342205012	0.08552365993119347
-6.1768312377237	19.97762492623312	0.6525759912176636	-0.14769304470425007	0.08368703910873684
-6.2548127568078975	19.933207642426368	0.6483602999851485	-0.1483041084216735	0.08323284278258279
-5.793974679646137	20.165456467072826	0.6731507437472628	-0.145178202844105	0.08721445631297843
-6.296332579397803	19.90441385953041	0.6462715728576325	-0.14868947921442732	0.08313126180812844
-6.581566543861336	19.71553089526889	0.6320505148461617	-0.15157100411931085	0.08186339138393318
-6.865836498264918	19.506302352262118	0.6188509089452305	-0.1543201943655959	0.08116639426838204
-4.397468987809489	19.60797959070136	0.6797967027356224	-0.16117024416324296	0.08818882587376395
-4.399186129808391	19.590997556566418	0.679132066678909	-0.16147449297301725	0.08814526426499085
-4.3936775942467925	19.43906947218001	0.6734156290376541	-0.1644670537357351	0.08724287930706262
-4.387202690166885	19.144286253843145	0.6622381934743418	-0.1702267405304486	0.08539389390230588
-6.894497251219089	19.484583483803235	0.6174588739168666	-0.1546375116526928	0.08096558661740791
-4.381345621380777	19.122257941120065	0.6614543599885765	-0.17063843518174251	0.08521258612380687
-6.925461083009736	19.4598782054163	0.6162762601767919	-0.1548903210758686	0.08092275211825944
-7.416290267685239	18.89946202643908	0.5959255280954442	-0.16030229155196166	0.08063580050421382
-7.363475977876794	18.991793896138372	0.598578503228043	-0.15939756305615	0.08054252359029347
-7.1785182717331	19.213288774831042	0.6056698666185729	-0.15741477217203764	0.08077344506196905
-4.15205833085932	18.46634483007781	0.644309522863016	-0.18089945866747498	0.08330447084203069
-4.2171064234789615	18.664346336089654	0.6489777686074474	-0.17820363022633984	0.08366723897367717
-4.372026104299103	19.099275105178496	0.6608240886757598	-0.17103377976619125	0.08512219925001735
-4.048009488057326	18.195132871531335	0.6383573463725836	-0.18486852787365787	0.08246529111518604
-7.491387228043418	18.031259510970372	0.5754083541746297	-0.16889463794660525	0.07900358775514023
-7.514780309917374	18.314686341258152	0.5819253749055923	-0.16559700349560655	0.07961993878822227
-7.461413857161175	18.67996993733154	0.5906965885106248	-0.16229279887392875	0.08036545792586858
-7.514424638291443	18.439655812679497	0.5851771647805046	-0.16437863349757478	0.08006235317992878
-4.006141008968368	17.881613027299927	0.6315582381409188	-0.18856673701460883	0.0828305836387043
-4.0947510933941444	17.070818009431875	0.6117448878171706	-0.19783888800437102	0.08519394784715055
-4.098336307406811	17.034762205630255	0.6109139539330827	-0.19829777736986723	0.08527488330644963
-3.980894005775253	17.602407796043213	0.6255190832530843	-0.19233243650655146	0.08298300507638247
-7.492366000616787	17.59242100983253	0.5616280452938607	-0.17222789439877464	0.07715969578640848
-7.491056514593434	17.51652019285032	0.5597031989194452	-0.1729790288245249	0.07720929412490087
-7.356922602796503	17.059969131013926	0.5474963009680056	-0.17846222818212454	0.07722050182007281
-7.3476880070411035	17.029672229095027	0.5466849246146468	-0.17883178822340196	0.07720828721132124
-4.25572274313915	16.317678753090377	0.5908200738537159	-0.20573024171615156	0.08643620338391493
-4.282120070781846	15.78662031049576	0.57843051483776	-0.2124583302718438	0.08657569217473651
-4.2458127774434065	16.42959045964661	0.5938200516003349	-0.2046936819829806	0.0863184418021492
-4.131360294310118	16.910570026141535	0.6074397121537812	-0.1996240795208964	0.08562342057558764
-4.280097499402593	14.538047400568065	0.5501930957334057	-0.22355211081641946	0.0894157069460117
-4.322517032429351	14.340942723765027	0.5445613289554841	-0.22555890897034758	0.08979220911257894
-4.280253012631235	15.540897001787167	0.5727296500101496	-0.21433476202579796	0.08731056761600081
-4.235538762411485	15.028716405183332	0.5631998030106767	-0.2200940432104652	0.08775287563498578
-7.120732692353926	16.430849731388406	0.5287326142922556	-0.18815897510722274	0.07491437987439034
-7.346458713145687	17.02354813324256	0.5464434722887488	-0.17888594125775018	0.07715354625182215
-7.114755438282814	16.40554860010953	0.5276011579301491	-0.1882725949718272	0.0747574805242725
-6.911780360262982	15.83013201700975	0.5102362090801148	-0.1952802666887901	0.07449085985609863
-6.611588358506674	7.896149290016625	0.34135346760156393	-0.25532214352802207	0.1168942861538409
-6.815613754472951	7.898265934465046	0.32846622112420654	-0.2534451597748616	0.11878417784698964
-6.5156075490910155	7.913751607218404	0.34756653787382186	-0.2560231307780112	0.11615633537094364
-6.3278903466563765	8.00161022599411	0.3592967369310799	-0.2569002494985059	0.11417447239995558
-6.251414382863599	8.031307543414954	0.3641308814989589	-0.2572960782215116	0.11333995752224019
-6.229877777245452	8.04374390758974	0.3653012762594399	-0.2573080896348937	0.11297937355676385
-4.365442378183148	13.975572541233788	0.5353772196296515	-0.22869883826424464	0.09045487656341596
-7.032334305329712	8.881459043501946	0.3031273311019165	-0.24237103732316106	0.11853964032968589
-7.010306534682713	8.958760339693399	0.30326801079655885	-0.2414914275351548	0.11801292706254525
-6.512646741864403	15.15182324934143	0.49491359086239134	-0.2057100943549211	0.07818745769826226
-6.605089143645865	15.309430919175515	0.4984919277803038	-0.2032601685785253	0.07743869774445114
-6.5041925862060035	15.13029977827332	0.4943786122405499	-0.20614737329908586	0.0781844468001469
-6.3424677378712815	14.438667640957025	0.4702038789953684	-0.2137944854925729	0.07900758578314199
-6.330374139751394	14.386550585762597	0.46836659097591027	-0.21436225050140842	0.07905783267182094
-6.878654940297363	15.7638677268587	0.5081843717815742	-0.19600449200464953	0.07473904187804593
-4.434271541032567	13.14264584731255	0.5120601496516968	-0.23221788453488168	0.09124914603113485
-4.414942671727757	13.516124024822233	0.5223519844635895	-0.23079222395647928	0.09088107450366449
-4.493924253759212	12.772399592207567	0.5024349151002797	-0.2352868452234279	0.0917391213035709
-7.101740047231086	8.65826653927014	0.30205825732898817	-0.2437892628656566	0.11962684287446901
-7.168342651116608	8.460762600190172	0.30125935839359	-0.24544115742557598	0.12072574115446105
-7.193887940106324	8.330591941608663	0.3015407388184822	-0.2463419309610807	0.1210359501605551
-7.102349334593408	8.083611128327435	0.3096068615016629	-0.2495612914458948	0.1207080768544786
-7.112470534688779	8.092652751636818	0.30890987670345815	-0.2493717875781753	0.12078006520090202
-7.119928957854249	8.108787145355782	0.30829405959202333	-0.24913758727822405	0.1208292862772511
-5.957932814466803	8.326382853180453	0.3801899952182052	-0.25661212688772017	0.10946242921935558
-5.9860617304856625	8.295236487394085	0.3788996159746077	-0.2568689466587599	0.10993508260259767
-5.782295033744326	8.636244481833662	0.38868881274267003	-0.25475771666509406	0.1074755449825661
-5.772698168952418	8.648486873268634	0.3891062094369032	-0.2546191114515692	0.10730939166820126
-5.738932396154502	8.70717613051857	0.39092958182413523	-0.2542702503402635	0.10693769822374918
-6.940649812921064	9.174166928456163	0.304753292719535	-0.23950853375512524	0.11631759686869769
-4.5812454281489545	12.317894073995918	0.4883399584179677	-0.23573090027040594	0.09292427804910877
-4.808522336311219	11.478314115589296	0.4598986203053754	-0.23881084315470852	0.09478588700212387
-4.652849854746273	12.005391019526362	0.480476255769011	-0.2387234545495528	0.09425667413434138
-5.061293351900035	10.722393859678515	0.43703578677696436	-0.24276923221234278	0.09899471305988002
-6.863609387871793	9.401426206351928	0.3064204207651427	-0.23748605889173044	0.11439384734084959
-6.819621065935525	9.518851746648703	0.30809988198741867	-0.23696847344460684	0.11349905334141083
-6.732853489066005	9.812962932337197	0.31049157480960776	-0.23419810861575602	0.10975695064253885
-6.221255888251553	12.966412945543405	0.40681525005409763	-0.2241799560191592	0.07815759494629775
-6.262079343029065	13.66062747538938	0.4373094270652801	-0.22074091470791765	0.07797902186715747
-6.263391932825344	13.675039285369484	0.43809771091809363	-0.22079041771490476	0.07796852875176997
-6.329917361911087	14.384771810573818	0.46829007765463326	-0.21436772531927306	0.07905981186912543
-6.380243096902497	11.364251103642124	0.3425118428360763	-0.22840526192989608	0.09234417404966608
-6.357607770702911	11.487039688527688	0.345624807043218	-0.22728720176872924	0.09112073493955984
-6.222435682564707	12.217561632089193	0.37599792163422474	-0.22612883722167568	0.08408085542590964
-6.22315469339023	12.669251370607224	0.3943450323163996	-0.22489016001626355	0.08061771221224358
-6.23437808659952	12.145587759282426	0.3735506717647796	-0.2269445319238549	0.08472599703182772
-6.457481241124758	10.96749769794242	0.33332913821005883	-0.23049466755497522	0.09707441057648382
-6.219415409317302	12.931960976294627	0.4049967941497448	-0.22404825996330482	0.07837374319257749
-5.300213015882377	9.906364735437664	0.4153611859297217	-0.24558640693018985	0.10106216508918403
-5.420490387285663	9.41476369021898	0.4076954431991985	-0.24924463394977975	0.10242325273712259
-5.260725656804659	10.041685575299425	0.41828303069709133	-0.24514233330793522	0.10058485166647418
-5.093231866962367	10.61944688455408	0.4332547215048053	-0.2425927826913679	0.09904789553028544
-5.565394037279747	9.018803980210201	0.4001524894562206	-0.25240324002708797	0.10463399591559704
-5.5458129890253085	9.074872917332542	0.40152027202427376	-0.2523162078964822	0.1044982980713604
-6.507679907571038	10.704717704496328	0.32643607194634766	-0.23120602876648544	0.09997913515566119
-6.538142435266113	10.584945288033484	0.3236791234256794	-0.23128129617137833	0.1011035156826999
-6.674120860000167	10.043425300441548	0.3130155872421202	-0.2334976860081457	0.10655267156415282
-5.079145325698371	10.671237532556626	0.4348695877642521	-0.2426318835722445	0.09901907924472633
-10.461656850447097	13.708406176281539	6.844690497151781E-5	3.522466098219469E-5	5.081263049243444E-5
-10.481987687657293	13.648673103119863	6.830619340664764E-5	3.518055996665674E-5	5.0828134242446784E-5
-10.596586459128053	13.013581074589192	6.68991009088383E-5	3.4701807691335904E-5	5.0923452741204105E-5
-10.588350281531117	13.144057512369184	6.717926284544204E-5	3.480501386124634E-5	5.091411263505723E-5
-10.567612116330908	13.380893343134794	6.768568310628734E-5	3.498765851407283E-5	5.089542729842281E-5
-10.586300339683474	12.86405514315924	6.659534371971936E-5	3.457613215754323E-5	5.092056844634557E-5
-10.570420696995217	12.529496354887202	6.592897374288757E-5	3.4311169220017736E-5	5.091856343236085E-5
-10.53216555932015	12.1496552982845	6.520867360074571E-5	3.399051519333155E-5	5.090730162539529E-5
-10.380385604053068	10.824139514628257	6.29370210587642E-5	3.2876726740245174E-5	5.084778369015806E-5
-10.435456498885996	11.003326254847991	6.322808805347963E-5	3.304371316922205E-5	5.088457811511743E-5
-10.456403679159035	11.430738695704099	6.393278819794792E-5	3.339230673160164E-5	5.08839543220112E-5
-10.463247672194688	11.521399916806832	6.409119883642192E-5	3.347238119200745E-5	5.088542661122853E-5
-10.491965031962753	11.798596889963134	6.458162118373689E-5	3.37013775797637E-5	5.089316968627203E-5
-10.523313839585922	12.061930103058792	6.504531079796141E-5	3.391945431878896E-5	5.090436354760318E-5
-10.132546303009402	9.916704642956699	6.159087312171173E-5	3.206451409092806E-5	5.069144296093542E-5
-10.179935233113294	10.11227423234433	6.187074768144172E-5	3.224579691547107E-5	5.0717685046809246E-5
-10.271061399325458	10.365759310336202	6.223376390610344E-5	3.247229465979296E-5	5.077680330932574E-5
-10.329993747661657	10.545358091937182	6.250920246999065E-5	3.264074779989199E-5	5.0816057730482866E-5
-10.02186658977307	9.407090039284766	6.090734244747991E-5	3.160014550062965E-5	5.062856610044429E-5
-9.940452310214791	9.112997290359736	6.0524021875983554E-5	3.131199630420015E-5	5.057525076052886E-5
-9.913163845656664	9.031973680914923	6.041701247138184E-5	3.1232811438540995E-5	5.055600933619936E-5
-9.895841595490788	8.989089973174861	6.035953295736957E-5	3.118779087259003E-5	5.0543328269681654E-5
-10.041555812761365	9.508743711312437	6.103633386785006E-5	3.168940200182574E-5	5.063944523002055E-5
-10.0930451283201	9.758641117940332	6.137836400391794E-5	3.192611515381079E-5	5.0667933629465955E-5
-10.523255412447535	12.01533119139883	6.496272217467986E-5	3.388460920489924E-5	5.090523932124656E-5
-9.437025703496063	8.180080636767848	5.932133817536806E-5	3.035726049729969E-5	5.018044176010274E-5
-9.587384406844816	8.413430547215235	5.962095459649965E-5	3.060132433999869E-5	5.0306477353520836E-5
-9.661805736692877	8.534238831487905	5.9783262072654675E-5	3.0731085243636254E-5	5.036652582217565E-5
-9.771253911512432	8.728030227058873	6.00294560252037E-5	3.093162522658681E-5	5.044996043474848E-5
-9.266968553743181	20.368669914426608	1.032790638549076	-0.8199347083757341	0.15538924094370854
-9.20742666551085	20.320443273355068	1.0317109081893538	-0.8161572850697698	0.16102240068007037
-9.331656358380581	20.390105813505613	1.0321933913698396	-0.8211676508410759	0.14971999781915593
-9.797074207824757	20.487262654677203	1.0262301264243392	-0.8247639218288407	0.10841612763786392
-9.852945626294268	20.475386833679877	1.0243180661528568	-0.8231149455538203	0.10358714400639352
-10.174926061897045	20.358005704205766	1.0103944440474204	-0.8092785657067902	0.07680013870641281
-9.63492628198527	20.447865399706505	1.0281440024539212	-0.8231617611348074	0.1229566485521023
-8.511979787933821	19.63934754978057	1.0062800608673546	-0.7564260228152422	0.22851051046876472
-8.412203891350405	19.4367030452377	0.9957982717602551	-0.7377611102819547	0.23822326595120996
-8.861496508320027	20.0881956391881	1.0261295261229608	-0.7969945890746544	0.19390592697497835
-8.677814870382358	19.86003686712696	1.01705377092935	-0.7770724043659378	0.21163778766325347
-10.409357512926338	20.18096142143874	0.9959809953042957	-0.7912483939338298	0.05814044107531173
-10.79710685594536	19.791961768687052	0.9692425641276019	-0.7540539912109948	0.028880936931427043
-10.785679793055646	19.803992338152558	0.9700057252858952	-0.7551581697116824	0.029704131102819626
-10.503409678691938	20.101603547076234	0.9901665320184264	-0.7836772384762013	0.051023716493890835
-11.760956418321427	18.987861528055976	0.9234027774963247	-0.6755901273186293	-0.04161933254853433
-11.523235694283702	19.219241316736024	0.9349246193325008	-0.696567041453585	-0.026022567712524754
-10.828460804935474	19.76565596978038	0.9676945618415078	-0.7515254298222422	0.026562426937405917
-11.15203284394894	19.485982039391637	0.9501400311283739	-0.7236947490479922	0.0019440067387863833
-11.338762237521642	19.37033472884137	0.9435178367976241	-0.7113033837666698	-0.012580134341542143
-8.160413380449972	19.034430336383014	0.9727327274062916	-0.6971139705565816	0.26520497399133675
-8.0712521510263	18.89928505826888	0.965872967540446	-0.6838278066601575	0.2733678067696138
-7.818586642841267	18.37119969400198	0.9305149434305844	-0.6274565884172602	0.29952220594318524
-7.801553346127336	18.337769279015088	0.9282990551145879	-0.6238660684310482	0.30116932856311823
-7.798549641616148	18.329959307262747	0.9277060604248911	-0.6229888260465355	0.30147690855547804
-7.7743272824557055	17.104951854205982	0.8184973902624785	-0.49204650530255484	0.30326877957784265
-7.783741806986411	17.082410464980747	0.8163366201644915	-0.4900051213832561	0.30238628814260515
-7.764805280510347	17.71926770390472	0.875729943744226	-0.5579676761715968	0.3051124723906542
-7.765134015594184	17.702299241060896	0.8742140514270575	-0.5562078617947588	0.30500810286748337
-7.785173334564877	18.087991371679102	0.9070509560359389	-0.5971966538286648	0.3030075564353714
-12.207394115779582	17.651695249152727	0.8572704218177216	-0.5711456739389797	-0.06265286654299558
-12.334583649954002	18.01743438287169	0.8757169313831289	-0.5948924998861894	-0.0730749779051915
-11.898441133341503	18.87073873241356	0.9169123398109486	-0.6640989648205722	-0.05111461627963382
-11.97913973552026	18.76913114866832	0.9120057206576931	-0.655074454548523	-0.05607510753574522
-12.20179125652366	18.480366296380733	0.8976735627400668	-0.6298816882910974	-0.06879387449824434
-12.346236091480979	18.07372770119775	0.878777814349924	-0.5987687951054264	-0.0742995346568963
-12.325910176357382	18.130813591682937	0.8817252963513031	-0.603298755539379	-0.07343032131404208
-11.98711940596362	17.350214550324804	0.8387459079482606	-0.5511235018980967	-0.047436449912563405
-12.003748444063904	17.37062698875574	0.8399709381067507	-0.5524636246976256	-0.04849681633695883
-11.972536370029344	17.33827830647077	0.8378793219319105	-0.5503031396320421	-0.04644512367642476
-8.121894220306949	16.547592387360503	0.7565209391262959	-0.438540811299725	0.2708895268080774
-8.10563373419339	16.57251979077354	0.7595318677664986	-0.4410459912799028	0.2723356525084732
-7.984939422131087	16.76625234830246	0.7809578741612377	-0.4596436386580366	0.2837959517124064
-8.228393449448319	16.494855391024913	0.7487543512071018	-0.43507037520772457	0.2609532158999315
-8.587857197385803	16.313739525462502	0.7225265943756345	-0.4230738419654622	0.22713295869284086
-8.648307457720517	16.29639910076707	0.7200564777029592	-0.4225578124119696	0.22224768147298388
-8.78995850036625	16.26628487690744	0.7170599869117399	-0.42341539681258217	0.2098147096488647
-11.704600070861353	17.072933459403412	0.8182723770063012	-0.5309168930855208	-0.028465189881721926
-10.554248746023152	16.279117077015805	0.7370282814595936	-0.4612982704777745	0.05691381690592734
-10.957521253644972	16.490186693601217	0.7610214889988642	-0.4821106703587478	0.025283712592761368
-11.418330839711729	16.816770790787647	0.795486148782685	-0.5113045369374697	-0.007351700100667117
-11.33353091563429	16.74939463269658	0.7895355349342523	-0.5058650547603222	-0.0017405433138830942
-11.282552150529034	16.71369893929399	0.7864892869109383	-0.5030981540381926	0.001883903742780978
-10.494053521806357	16.247901452253174	0.7323428090561435	-0.45780036636540566	0.061799569310845466
-10.328899462146932	16.210273477704867	0.7251779704922866	-0.4516488401627202	0.0756280740658391
-9.963639931852718	16.115765536031095	0.7079768244506843	-0.43684332218730865	0.10486784145356094
-9.716780988764722	16.1404887812949	0.7076629056291972	-0.43405236627401317	0.12614504444971528
-9.288329654651506	16.143910880354827	0.7014507734707693	-0.4233343232032097	0.16415289489044976
