# Supplementary material for: Thyroarytenoid muscle fiber orientation regulates the ability to modulate vocal fold vertical thickness
Source: PLoS One. 2025 Dec 4;20(12):e0337735. doi: 10.1371/journal.pone.0337735 (PMC12677544; doi:10.1371/journal.pone.0337735)
Supplement: S4 Data — (ZIP) [file pone.0337735.s004.zip › Female/contourA10TA5.csv]

% Model	Angle10.mph
% Version	COMSOL 6.1.0.357
% Date	Jan 7 2025, 14:16
% Dimension	2
% Nodes	677
% Expressions	3
% Description	Line
% cpl1x	cpl1y	Displacement magnitude	u	v
-13.17444290806587	39.94315674322471	0.9084664384744432	4.8728851885162963E-4	0.012786891330997386
-12.960222175535398	39.983361371660834	0.908512023679438	4.8811986851759396E-4	0.012782450241038554
-12.557663550476963	39.9444194414246	0.9084622286528107	4.8731838894264457E-4	0.012774199234391593
-12.295013434274637	39.91007450484781	0.9084191938345447	4.8660735836757304E-4	0.012768821616605872
-12.771199519904672	39.98225209153824	0.9085089800282415	4.8809434118323824E-4	0.01277856089113097
-12.196854437814238	39.890291850976084	0.908394895128407	4.8619830936564174E-4	0.012766816490833971
-11.83903471244294	39.73416827035278	0.9082068219627635	4.8299922480467234E-4	0.012759591941660344
-11.83454919196266	39.7319164431207	0.9082041163674394	4.829529147014525E-4	0.01275950160025871
-13.378459401044738	39.840576676748505	0.9083469144907861	4.851797221748736E-4	0.012791167979067906
-14.081829389211773	39.48701231125233	0.9079350511985196	4.779081271375375E-4	0.012805904452622823
-14.091455366444958	39.478691732262995	0.907925295563006	4.777370907783074E-4	0.012806108427317582
-14.335684817196531	39.132669681909526	0.9075181079413702	4.706262006088093E-4	0.012811363140890169
-14.358308416646189	39.105402529003705	0.9074860563307223	4.7006645674104065E-4	0.01281184659809568
-14.06390329784523	39.49587429199164	0.9079453678551345	4.7809080521655465E-4	0.012805529103041287
-13.664929711835182	39.75087689897474	0.9082434562854949	4.833285019235954E-4	0.01279713170029631
-14.400819272467285	39.0250993557956	0.9073914224414373	4.6842052897319347E-4	0.012812770880572403
-14.608096086093008	38.63165734087564	0.9069278109412111	4.603448975837191E-4	0.012817276797326476
-14.69608875380951	38.17187164721082	0.9063844537231129	4.509314567125356E-4	0.012819355519592903
-14.704809808779903	38.12900484288538	0.9063338059629588	4.5005253491829623E-4	0.01281955982983277
-11.830679456258773	39.72945101098895	0.9082011628269464	4.8290241457724927E-4	0.012759424263403962
-11.301478305989114	39.38674536174639	0.9077907991004843	4.7586439667257846E-4	0.012748839790597346
-11.016175056807299	39.141220578803896	0.907497598889591	4.708371184382769E-4	0.01274319763641077
-10.844743907034458	38.971871494835426	0.9072956321186482	4.6736081563291006E-4	0.012739828720122262
-14.703115739357767	38.08762112267836	0.9062848040328955	4.492064821815644E-4	0.012819548793897174
-14.665184357518843	37.55081609911142	0.9056492035710444	4.3820960074528507E-4	0.012819068889751681
-14.627641646759875	37.059364087139976	0.9050670286442829	4.2820165719907263E-4	0.012818574795022481
-14.612222601763179	36.97660737525933	0.9049689380390694	4.2651017711844145E-4	0.012818304157981238
-10.248926757653695	38.341193504780605	0.9065438106431314	4.544498065899803E-4	0.012728173121806697
-9.912331042181597	37.81459172579965	0.9059173591584804	4.436864316518405E-4	0.012721742800547104
-9.809547057107494	37.62171625198788	0.9056881409412271	4.397451033799079E-4	0.012719813039002997
-10.64673187070012	38.74258791214268	0.9070224237399547	4.626763661103022E-4	0.01273598028148571
-9.48858618160289	36.69145765435641	0.9045840161730999	4.207568494553669E-4	0.012714068036084498
-14.423810118021384	36.22227306587261	0.9040741617145153	4.111545462124305E-4	0.012814866615063088
-14.414950734496156	36.19148920627415	0.9040376326182246	4.105306341623772E-4	0.012814702758976023
-14.485830262125976	36.464347608918885	0.9043612979656968	4.160856756849785E-4	0.012816002764753422
-14.13670178009059	35.26832504596132	0.9029421523501105	3.917651439721314E-4	0.01280952393325136
-9.140047996814005	35.00415384913914	0.9025833047235072	3.864623255957199E-4	0.012708461155363612
-9.086009328532562	34.53098312251316	0.9020226629088447	3.7685764131786717E-4	0.01270776877009458
-9.407476788029886	36.421191810066915	0.9042633162737133	4.1526078409984894E-4	0.01271265963132423
-9.246749552716217	35.593612830381815	0.9032821871736767	3.98404258032881E-4	0.012710102697667463
-8.989359107335446	33.59689600732507	0.900915753455557	3.5802594779894506E-4	0.012706654853732029
-8.968500059088695	33.443411157370896	0.9007338235107061	3.549418014296896E-4	0.012706371128491824
-8.996624010336891	33.65404884224206	0.9009834782894541	3.5918239658636584E-4	0.012706753270001269
-13.798911056412487	34.27253971408058	0.9017599092816776	3.7162869119190643E-4	0.012803194041346184
-13.70362268864402	34.01659054484035	0.9014559320308418	3.664795465350236E-4	0.012801401787526983
-14.048491738764572	35.019096394043515	0.9026462294518328	3.8672974906700926E-4	0.012807863646138038
-13.417394405865101	33.23424233035681	0.9005267764392207	3.5070634576948455E-4	0.01279603667330329
-8.844720216802184	32.57044266052164	0.8996992199248119	3.3737706294988975E-4	0.012704642497826985
-8.570476294449893	30.72147489648428	0.8975076800725595	3.004189978887957E-4	0.012700774934504586
-8.411226862297102	30.07820986660778	0.8967444656655703	2.8761786618418405E-4	0.012698161155586734
-8.772423178230015	32.003860930652095	0.8990276451637017	3.2605554921987E-4	0.012703702656444639
-8.728005357889755	31.59612262639564	0.8985445670273942	3.178704195170548E-4	0.012703165858394361
-8.700294971264373	31.40121367922034	0.898313500124361	3.139711206092133E-4	0.01270277970911676
-5.531557332942684	20.96953997644227	0.8859341888750794	1.0984717631458329E-4	0.0126495761450529
-5.427009525472386	21.242312243811483	0.8862568969068769	1.1511770981105304E-4	0.012647295812522462
-5.854899803418824	20.57130638309323	0.885464098783773	1.0216657541186453E-4	0.012656240341558319
-6.0545991133395525	20.421724675892317	0.8852880033393287	9.92957325425409E-5	0.012660272534899309
-5.674484475926183	20.74823852684858	0.885672741281278	1.0555462277248687E-4	0.012652575084842452
-5.32694315001336	21.47324046054615	0.8865300149925389	1.1963029880101964E-4	0.012645127769879375
-5.315180164652691	21.80064614708065	0.8869179754858375	1.259900920481362E-4	0.012644612615330182
-5.315239610958217	21.927734163633616	0.8870686077598149	1.2848142852475854E-4	0.01264450865216674
-5.350668266482917	22.137495322296036	0.8873173830183294	1.3259156742613257E-4	0.012645033266456576
-5.433726218666795	22.603765940122834	0.8878705144249723	1.4166679970977988E-4	0.012646277745487117
-5.626963417233466	22.992394014638567	0.8883321934076578	1.492285358038557E-4	0.012649774811266905
-6.296930791053468	20.265168855524802	0.8851038710523109	9.633351254915789E-5	0.012665098001413102
-6.462948940896917	20.198777783557254	0.8850262032378086	9.508386304269155E-5	0.012668393393889858
-6.834263159081223	20.11098147703813	0.8849243757412868	9.34811460946849E-5	0.012675622169354497
-6.8788138499580604	20.10884160683754	0.884922119399591	9.344932808218068E-5	0.012676490539682133
-7.369605748299344	20.1229514076894	0.8849419427524601	9.383502456707194E-5	0.012685907590852297
-7.290450126656008	20.11461507432293	0.8849315600009076	9.365935015540305E-5	0.012684407008261964
-7.0289051460111445	20.114888248714465	0.8849302197876482	9.360019711339597E-5	0.01267937160311232
-8.099104207876303	28.996942234883516	0.8954614782013467	2.662149408020753E-4	0.012692901411882982
-8.15070498126804	29.2035730808658	0.895706605627343	2.702861753560005E-4	0.012693737618432075
-8.355808324767937	29.893747345738024	0.89652556414144	2.839706033056016E-4	0.012697222599798717
-7.921321428362544	28.24221711199594	0.8945663131552564	2.513015044799E-4	0.012690053482172609
-5.731713957908964	23.187461122959608	0.8885640601698509	1.5299778325583284E-4	0.012651668676443264
-13.008134256011195	32.00942388853293	0.8990723643252079	3.261290769588291E-4	0.012788443481034511
-12.95068578427099	31.818116973537904	0.8988452454808458	3.223237995113737E-4	0.012787388788874914
-13.314648296010738	32.961635456846714	0.9002029843417614	3.4524499954233587E-4	0.012794107364282837
-12.699636292198232	30.808963560540487	0.8976475001188206	3.021848389026581E-4	0.012782853020657911
-12.470607686155141	29.707619560891636	0.8963408395950545	2.8026149294165984E-4	0.01277882309580437
-12.698656054304104	30.80456735528284	0.8976422827632744	3.0209777660531486E-4	0.012782835586732188
-12.344738030856188	29.237051454687176	0.8957821133838146	2.709741217993607E-4	0.012776554149584961
-12.200354837177862	28.6009148893215	0.8950271653385491	2.5834653090230845E-4	0.012774005039395714
-6.292183606549941	24.100693713257964	0.8896494825270304	1.7061231155703752E-4	0.012661872247904505
-6.2425339509726525	24.018118545555755	0.8895513291537397	1.6901480888373372E-4	0.012660965940093333
-6.30204314497932	24.12141143941276	0.8896740836693698	1.7101812877969445E-4	0.012662050047679788
-6.719214934672854	24.976328726734828	0.8906896797351486	1.8752369608356526E-4	0.012669435101326988
-6.946082505233461	25.451726261391883	0.8912542522564079	1.9680450951473587E-4	0.01267349041531705
-5.822524408446318	23.31757127054052	0.8887187526722229	1.554794535064149E-4	0.012653320189278748
-7.831310428230173	20.27209620881387	0.8851217846993003	9.680549809470439E-5	0.01269465961759873
-8.016126539335897	20.33597009423546	0.8851987689350715	9.80583966136908E-5	0.012698130450055297
-8.24563275354757	20.47485969782366	0.8853649359080881	1.0074618718666997E-4	0.012702396826133814
-8.482902806015549	20.6064476841697	0.8855226033620021	1.0332525536154567E-4	0.01270685861858232
-7.226961380997089	26.041292685288354	0.891954696157833	2.0820119329196095E-4	0.012678424010226324
-7.429909730247111	26.557221928939185	0.8925670999321329	2.1821437358154699E-4	0.012681909342304
-7.588591037603218	27.0808763927336	0.8931885345942997	2.2848690527686597E-4	0.01268454804739453
-7.863453876347896	28.01287551057215	0.894294305943388	2.468043820537014E-4	0.012689122320476018
-7.77407433575083	27.709357526334035	0.8939340777525135	2.4086550586310763E-4	0.01268765236132027
-11.095419583753593	24.002887368594862	0.889568245193189	1.6856461582734236E-4	0.012754618760600507
-11.133073986582929	24.11042016799119	0.8896960267827596	1.706405593194475E-4	0.01275529101254811
-11.150271886515071	24.17283860224189	0.8897701449507133	1.7184944870701478E-4	0.012755593347268635
-11.359915588747498	24.938145086996936	0.8906790616740974	1.8663645880812775E-4	0.0127592904409174
-11.453664593764737	25.297012828280756	0.891105189118812	1.93604631418299E-4	0.012760936500253943
-11.24027302449863	24.515080634230806	0.8901766027159121	1.7844461442752843E-4	0.012757176723944337
-11.322946017415118	24.800112745163535	0.8905151266225768	1.8397232472788132E-4	0.012758640529143052
-11.458727381180385	25.319434483475824	0.8911318141509101	1.9403706739599738E-4	0.012761023947751358
-11.464537797183144	25.338970387555264	0.8911550143658096	1.9441724483992923E-4	0.012761127540108184
-11.569196871735537	25.76121890789718	0.8916564638813678	2.026167745958323E-4	0.012762964840681974
-11.6633070777599	26.1720578259513	0.8921442691367301	2.1068665492384646E-4	0.012764613329260543
-11.833764430182397	26.83587126363891	0.8929322711806862	2.2366085978878198E-4	0.012767630363766963
-11.862057598807612	26.963505046571935	0.8930838178452115	2.2614977089393918E-4	0.01276812208585369
-12.078087822074078	28.032468436132604	0.8943525940416069	2.4719294186306896E-4	0.012771872569360916
-11.88110893277426	27.05481684639802	0.8931921875291348	2.2792402567598592E-4	0.01276845355951719
-10.941911285330256	23.580623184081325	0.889066513162376	1.604351708507112E-4	0.0127518830844247
-10.839436808390818	23.313060208466673	0.8887484599270667	1.5532735479346942E-4	0.012750057668729182
-10.739067093635805	23.061302474143833	0.8884492718633521	1.5047517068278668E-4	0.012748267634999779
-9.471816627044047	21.34230345888027	0.8864019486678173	1.1752171326455216E-4	0.012725162616426276
-9.951571716408075	21.806360992359135	0.8869556969226275	1.2647701206433838E-4	0.012734004789856996
-10.43754130166285	22.487163924914277	0.8877662729344591	1.3948903152199765E-4	0.012742826788022039
-10.367961436850804	22.34988690199558	0.8876030078213432	1.3687261111369818E-4	0.012741576021329006
-10.316760015579995	22.28288259867231	0.8875231785709934	1.3560214817675133E-4	0.012740650584851349
-9.288476953705402	21.156736757069627	0.8861806254707786	1.1399376069159431E-4	0.01272182434319512
-8.920650274480796	20.917705687899243	0.8858946062309816	1.0936753377576407E-4	0.01271500034190595
-8.51657021391493	16.03357904344795	7.916320368731147E-5	3.913932501264128E-5	5.1653865158806576E-5
-8.266698499593367	16.013390172186597	7.929446458305187E-5	3.913875822209311E-5	5.143378775791334E-5
-8.0562389112096	15.989342639268678	7.938714407821552E-5	3.9134690711466804E-5	5.125300739885772E-5
-7.686675290317421	15.957030610636405	7.957630203807387E-5	3.913684914966307E-5	5.092026752898271E-5
-8.746279057818878	15.988281981459258	7.886309619650242E-5	3.908627732983572E-5	5.185201783471752E-5
-8.970450287689857	15.938254553097185	7.856368576632369E-5	3.903020545873525E-5	5.204197134744957E-5
-9.186062455068521	15.786547473493387	7.798547212554374E-5	3.88880601630132E-5	5.22242590664713E-5
-9.971193094306008	14.974754846084949	7.526015976425739E-5	3.818375869359482E-5	5.283376524694993E-5
-9.923312943252988	15.039290823300568	7.546405128083243E-5	3.823908098250983E-5	5.2797419396807345E-5
-9.772769833038687	15.227535971668214	7.606328431195487E-5	3.83969555757265E-5	5.268210952405449E-5
-10.151226889300128	14.742570887399712	7.454863620942457E-5	3.799867180893003E-5	5.2965151484461075E-5
-10.263669191686583	14.533945460902896	7.39462854101405E-5	3.78290735378146E-5	5.3048878199434456E-5
-10.338792965066176	14.402943851689207	7.357760099165758E-5	3.773180510550429E-5	5.310119690671963E-5
-10.39951398580999	14.232596487589566	7.312516557664369E-5	3.7595826372683216E-5	5.3150493581275235E-5
-9.651563148185085	15.369018904321013	7.65231502675914E-5	3.851644822844196E-5	5.2592693159866454E-5
-9.610243214520445	15.408630480720372	7.665533476483668E-5	3.8549714654084E-5	5.256146420598758E-5
-9.355948527585717	15.657450364369083	7.751815612755352E-5	3.877197954491479E-5	5.236148622690571E-5
-7.582691981937091	15.933264407606897	7.958914459671046E-5	3.912616418746358E-5	5.0827871608710086E-5
-7.112624841227181	15.62099342018226	7.905776806708454E-5	3.8893529444242356E-5	5.0395037658381955E-5
-6.881867897293005	15.366468772252109	7.850613815872469E-5	3.868804634063725E-5	5.017614080981326E-5
-7.211113655713502	15.719878283891182	7.926463558492037E-5	3.897121377170729E-5	5.0484751227373046E-5
-6.717869382857944	15.056237286327317	7.773997413123132E-5	3.842354341138427E-5	5.001925432862705E-5
-6.607244504890614	14.853200340811474	7.727141446279549E-5	3.826486958002055E-5	4.992373016990202E-5
-6.552226585395356	14.490750358383536	7.630366870307694E-5	3.794909636430472E-5	4.9875404611188215E-5
-6.493787224369594	14.259604808150158	7.574562792666416E-5	3.776830747439437E-5	4.982978359571852E-5
-6.43325049352262	13.662200987957576	7.418169918279361E-5	3.7253924848893856E-5	4.977442707752188E-5
-6.41499752094985	13.47437536220453	7.373412420717803E-5	3.711279863830635E-5	4.976538249092328E-5
-6.387853419579772	12.789972379643046	7.199842270521599E-5	3.653299782615497E-5	4.9734572587972E-5
-10.456554713262712	13.976570385418363	7.247805463510955E-5	3.739043858024548E-5	5.320080044544245E-5
-10.460504525913167	13.743612050954287	7.192095731893876E-5	3.719793275545366E-5	5.320961364987234E-5
-10.43567643329602	14.11277918523502	7.281627961926182E-5	3.750413162767023E-5	5.3177147893492804E-5
-6.386459979093452	12.69724417228317	7.178614359181512E-5	3.6467125267637214E-5	4.973445805296102E-5
-6.395644771263177	12.555427517851564	7.144419894504665E-5	3.63544418070728E-5	4.9737641583736525E-5
-6.4372672447402195	12.008861096898956	7.010806336027314E-5	3.590626073985593E-5	4.9760474177169085E-5
-6.497009900884745	11.667987645737622	6.92430317254924E-5	3.5590008934072195E-5	4.980004713026429E-5
-6.556920262455058	11.305444943796042	6.842053318211749E-5	3.5320113511963196E-5	4.983807863233774E-5
-6.68146577838972	10.655308411578233	6.689579988802583E-5	3.474263300188925E-5	4.990758128658692E-5
-6.78393126347984	10.244290071559956	6.594138923084068E-5	3.4337492520267036E-5	4.997528044187685E-5
-6.6290935651159755	10.949007459555244	6.758811689134826E-5	3.5004508579543326E-5	4.987632380290279E-5
-6.8473974745647155	10.057920097476195	6.553784954111121E-5	3.4175766654693685E-5	5.002586249448676E-5
-7.405046930016831	8.429051296024019	6.238174917474778E-5	3.259129484148155E-5	5.0460142673130995E-5
-7.412200733634791	8.399984117014895	6.232980268215661E-5	3.2561276093245504E-5	5.04643976148332E-5
-7.421796519639031	8.373596652831079	6.228379942138452E-5	3.253076529875772E-5	5.0471544302065644E-5
-7.6245049310669515	7.798152050005788	6.13508737523743E-5	3.189790399101637E-5	5.06181550431053E-5
-7.5805121822930595	7.910293384750007	6.152335847265721E-5	3.201830120924431E-5	5.058608177546909E-5
-7.501908913596166	8.09279067771438	6.181498915038815E-5	3.2231501205047826E-5	5.0523019155843175E-5
-7.739502332512991	7.591719065788961	6.105463938136406E-5	3.1653236546460855E-5	5.072072853139875E-5
-7.8847997351133605	7.451595991242256	6.089516933071669E-5	3.1480777598804456E-5	5.0872788941771196E-5
-7.676407910866667	7.714521694434641	6.123399516692269E-5	3.179995146017719E-5	5.066502888249293E-5
-7.092653583308931	9.299169047122376	6.399145815881575E-5	3.347234630005248E-5	5.021089623885988E-5
-7.157733819727116	9.09628579445178	6.358139617474618E-5	3.326722018932067E-5	5.0261848642409335E-5
-6.993538578025168	9.575462324912435	6.452859164497874E-5	3.372963683485434E-5	5.013463605498515E-5
-6.895778115357702	9.900410308161158	6.521961578983508E-5	3.404228479467172E-5	5.0060979153225566E-5
-7.2933482934575915	8.75037620896634	6.294431853502571E-5	3.292233017514509E-5	5.037573991348891E-5
-7.234420758594862	8.926496665648376	6.325991629149976E-5	3.308363724736738E-5	5.033184062643937E-5
-8.225885333227685	7.342901902359795	6.090139905623619E-5	3.13496498261685E-5	5.1270818706552255E-5
-8.236373854049724	7.343009111565974	6.090731975411128E-5	3.134972628341313E-5	5.1283937171321175E-5
-8.530594539609023	7.303148880677009	6.100127647647394E-5	3.1301431453587556E-5	5.162345140786785E-5
-8.165547009442813	7.3578145528349275	6.0893261443698763E-5	3.136818205431034E-5	5.119924594636916E-5
-8.564700511421668	7.306150044294393	6.102610962790238E-5	3.130814024390571E-5	5.166547258293988E-5
-8.611923429585666	7.329416666724217	6.107867198023491E-5	3.133518490777418E-5	5.172178204518144E-5
-9.020216463603798	7.600166307473682	6.16049219293227E-5	3.165837646359686E-5	5.219050104952859E-5
-9.03637818469662	7.618837639342621	6.163483748385734E-5	3.1680818623329194E-5	5.220802407080892E-5
-9.212996675330137	7.81749482447683	6.193818407277855E-5	3.191091487314141E-5	5.2389411191084325E-5
-9.245829441114997	7.861879805782354	6.200391565024948E-5	3.1962637930599265E-5	5.24220759644267E-5
-8.987356093103259	7.572791242919949	6.15549145224954E-5	3.162426778553712E-5	5.2152813730518214E-5
-8.807668646708661	7.421252885339838	6.129334951663509E-5	3.145066296957389E-5	5.195082529601846E-5
-9.359903457853354	8.04158185649978	6.224606133358368E-5	3.2161671592611295E-5	5.252568502545781E-5
-7.915963885514201	7.416843590924212	6.0855524240650754E-5	3.144271668697723E-5	5.0902881064492904E-5
-13.446641917549464	29.504735031778765	0.8597854277882515	0.027853700275783377	0.5541014975023707
-13.31035736551715	29.490828283789533	0.8467284485124873	0.028578903246013768	0.5570542510693135
-13.224838540734716	29.439520921664442	0.8421905502191288	0.03360921249362144	0.5596836581324351
-13.593416827826	29.521521045985132	0.8703475664879369	0.022655697908654057	0.5476252723849826
-13.745828677994982	29.49823664762073	0.8872603647751895	0.023090332101779742	0.5416796909698695
-13.86816784993091	29.46471861517236	0.9003463534851972	0.023700590063967693	0.5365766511198096
-14.30785626955209	29.31719643409113	0.9675253030616303	0.03520311368056384	0.5211385088566585
-14.102683706210716	29.389371044146117	0.934993876048511	0.029869694563778637	0.5278131222391017
-13.940146842573766	29.442045794208823	0.9109849324720433	0.02556950096171469	0.5346486410009875
-14.338532292243409	29.306464423392864	0.972519014685345	0.035868076513087065	0.5199641470301726
-13.075731796836802	28.898237603063862	0.8292443685875339	0.09099524083464768	0.5449429873257312
-13.060688821011178	29.115099776574503	0.8324389497302506	0.07044553538349262	0.5555415997220184
-13.071149205421719	29.224779124557728	0.834545157910612	0.05768579682044248	0.5599316757552415
-13.05126674147483	29.162238991325502	0.8345870084580389	0.06519142907437808	0.5595760856694363
-13.114049347313092	28.778003670178123	0.8298924106818559	0.1106173414732845	0.5356889689771533
-15.123531503383438	28.68380688659017	1.1335297475438781	0.08797813366176828	0.4830732919477944
-15.120365763830009	28.687201553165067	1.13269069966539	0.08788918186114536	0.4831912723435876
-14.959007661603835	28.847954319669356	1.0956444722261418	0.0753124707744325	0.4907028202767929
-14.755661264084218	29.046595901853035	1.049290035598799	0.05952051071457997	0.5002208168043935
-14.763862069959831	29.042141861783172	1.0507537611277369	0.05993470859315719	0.4997620258119568
-15.126896078051582	28.680440857325806	1.1343479395037555	0.08806649172016072	0.4828765910461098
-15.639683715519372	28.156523638835083	1.263622873351687	0.10408914061420727	0.45871724000773273
-15.565674756309049	28.23888409976909	1.2456948009119324	0.10331446292963545	0.4631243802887949
-15.997556731796527	27.782681596354678	1.3459987615926683	0.10670029487717184	0.43899123068034196
-16.122982823557255	27.64891283072557	1.3723487201458098	0.10450907675976791	0.42917848242948864
-16.377973583126817	27.352884220687287	1.4315247378115934	0.10140213180103944	0.41472649985599086
-16.69137525915565	27.055097404968777	1.4819434448288658	0.09524189568153274	0.40241138422132317
-16.77861127391209	26.957994646965222	1.4977496851528056	0.09197439441329355	0.39960281363206585
-17.20671943406671	26.19057808793621	1.5621131526203769	0.05597554447846251	0.36635013561244817
-17.104777983312246	26.44452275263879	1.5465829202476797	0.06915639275664094	0.37862084201609136
-16.922670118829657	26.77384140021178	1.5170957951536335	0.0841310691981185	0.39313574400920115
-17.315927891423346	25.89385803336739	1.5838330895646595	0.04104822779033414	0.3556200821006773
-17.403255457620034	25.546148258501276	1.6015315617571713	0.013573210565238457	0.3373529978041532
-17.5135968372217	24.804997520793005	1.5993036969738221	-0.07536030486972217	0.2758170422006601
-17.442773825938687	25.33859959175219	1.6064474417027386	-0.0066402832799703805	0.31966934383056234
-17.518379135387697	24.742724395422073	1.5983247466823474	-0.08305449745349586	0.27031533853505846
-17.516096412048203	24.720061446661866	1.5973427705292536	-0.08632403985524621	0.26747365065056916
-17.49382834320001	24.170957898721312	1.5736562754675893	-0.16599875693993574	0.1974288149936551
-17.481101134226495	23.86698615058026	1.5479771444866584	-0.21464222423428952	0.1596314644624065
-17.455148361395818	23.618231829484092	1.5305167381087645	-0.2518586498130579	0.12910075191493936
-17.434317416262346	23.408121803377647	1.5128138798162878	-0.2882129208964135	0.11038333918035159
-17.285994979311177	22.83219362937821	1.465664693371453	-0.40266494651002166	0.046305150156832106
-17.410338173911896	23.201330336846194	1.4981719855390567	-0.3257297660666733	0.09206989630583154
-17.244148412785737	22.743402410773164	1.4562997987937363	-0.4220998891387162	0.031978405355587936
-17.072313355120208	22.40634900942296	1.4151468112202663	-0.4987225026531948	-0.02444787792458735
-16.836226964778668	22.047682619612473	1.3756695000668282	-0.5799336058255529	-0.09644351095591858
-17.064271717055455	22.394258350963856	1.4137025709143305	-0.5014635851015935	-0.026865928094720326
-17.07049245181003	22.403253155068775	1.4147277800731115	-0.49940037885861144	-0.0250554368173534
-16.748707828536062	21.91912429134831	1.366853992610049	-0.6107247677759959	-0.12210427736162349
-16.5971663190245	21.70406269397529	1.349920034827059	-0.6626089999594444	-0.17018496168531363
-16.328218483800708	21.417092727506656	1.3343990258007818	-0.729546034666119	-0.24755076828209335
-16.05896695580733	21.10467189310427	1.3152104842081975	-0.7966308122904998	-0.32456194268315436
-16.295575477332605	21.376948260999463	1.3319275417438121	-0.7386554601397498	-0.25700855068157585
-15.961037115993427	20.982143746956424	1.314850627346479	-0.8240011670828848	-0.3511265325414178
-15.814984160525285	20.79542117944036	1.309958814703899	-0.8660429061087764	-0.3886496876060737
-15.18371290180915	20.095756208211508	1.3394918641110252	-0.9989281587095394	-0.5450493073145427
-15.285754203947246	20.196281188654876	1.334548052740016	-0.985208005367542	-0.520952963368165
-15.656762506375058	20.61915585331431	1.3150795680796419	-0.9044645784057048	-0.4300702614732582
-15.515656623503844	20.440398868950126	1.3220206341452063	-0.9396958205146049	-0.4693303115056704
-13.723403852296435	19.9881033898131	1.3691345488118112	-1.106742894245597	-0.7216701538147136
-13.717709947094287	19.98005958982628	1.3674695768517455	-1.1054718176872589	-0.7200114095364261
-16.31593286360919	21.399795801508002	1.3331614016186197	-0.7335912674699429	-0.25122777494738835
-13.704950858583006	19.962723466847915	1.364852631867779	-1.1035361919068534	-0.717283667922815
-13.570465095922138	19.788903358176544	1.3378211657772758	-1.0847243880469348	-0.6894360722357168
-13.507249869801308	19.71676950203144	1.3213894750363895	-1.074917381258776	-0.6699661421924947
-13.413701907158543	19.59158353575588	1.313932229638687	-1.0751724763712103	-0.6541861600755777
-15.03443229828415	19.918266439349402	1.3516144528139293	-1.0185371566740908	-0.5776767029478727
-14.614077207637672	19.48872264152636	1.3684687327420282	-1.0510647199655745	-0.6499863779517413
-14.606855547730422	19.481464964766108	1.3689338910052384	-1.0516888768545283	-0.6513018181568168
-14.900608337102863	19.76504075339952	1.3618605112296254	-1.0379966329044517	-0.6064954765497617
-13.280936375494015	19.403768515100243	1.3004765682202752	-1.0701482856767741	-0.633640938941789
-13.216103036711377	19.29696401557235	1.2948684087135414	-1.0662043708538111	-0.624385346136441
-13.087362512424903	19.056838419040982	1.275349500381573	-1.0528900613975096	-0.6060862692507282
-13.060659583782007	18.99525654666471	1.2694886651150137	-1.0484194520329706	-0.6017791037984498
-14.603189939641114	19.477474020545454	1.3690355285508886	-1.0517894896842859	-0.6518720339441246
-14.589702477346874	19.462524886199407	1.3684082860773124	-1.051200700798435	-0.6529356238626209
-14.39644015113063	19.23195161626903	1.3569934119548492	-1.0400406233389852	-0.6668276579963486
-14.09884725034945	18.822702605238405	1.3241044970006677	-1.0158743986572973	-0.6665225513421276
-14.13137539791961	18.875985595042422	1.3290259605663612	-1.0200677428215932	-0.667260305301895
-14.34203709633043	19.16837178136262	1.3506466806278585	-1.0366521591317905	-0.6668453551436767
-14.041848236766368	18.737891023666094	1.3149824184512588	-1.0076790484494418	-0.6639954397153973
-13.875545407469001	18.447197888034275	1.285708800168058	-0.9794262642244971	-0.6558382278548999
-13.661967339301752	18.11681828924012	1.2447547921436393	-0.9406710007411974	-0.6412847480945669
-13.047126507172802	18.960140681902818	1.265599216395865	-1.045234201840248	-0.5994614238234105
-12.945803959879562	18.513682565110283	1.219913733599411	-1.0043959596464391	-0.5695257173590541
-12.812624226982841	18.18858470018433	1.1716348345517396	-0.965056640537255	-0.5406350652401373
-12.781174451604585	18.063530917063428	1.1545774691243034	-0.9494045820172601	-0.5315011323554449
-13.634991871570147	18.07093802144159	1.239355631145394	-0.9351818593896564	-0.6394472414526582
-13.330209056462598	17.575650388113353	1.1520332145432752	-0.8513569616583748	-0.6093406538780485
-13.225340083208286	17.42767523420172	1.1160411173581641	-0.820060151996628	-0.5941126298161747
-12.979879279380384	17.09651790798034	1.0266017682304558	-0.7464517202319874	-0.553180946151326
-13.61426764109302	18.036442081466518	1.2340156413682073	-0.9297000945379509	-0.6379052640875703
-12.291434813098721	17.276373009499068	0.9632606092678306	-0.8135692898500384	-0.40517836523248113
-12.098391923281483	16.99908162481341	0.8826045353708487	-0.7558037777412165	-0.35176503102470347
-12.725076640181813	17.945497977923644	1.1318693990758515	-0.9316854859007143	-0.5180678525677433
-12.485042353245316	17.561701900479097	1.0438315024838989	-0.8687917544287863	-0.46131377617276315
-11.887348847397963	16.672782974089348	0.7753960463909708	-0.6756346214193408	-0.2855084369925695
-11.768355882494667	16.49702330498735	0.7179888701932009	-0.6328925541395485	-0.24937152008865965
-11.522600926859113	16.107999534360886	0.5869914051665183	-0.5338198868647078	-0.1661176371638453
-11.434936766903489	15.970664054670568	0.5412919503566309	-0.4967240046455662	-0.13927379260017678
-12.862277488663846	16.89897354215124	0.9688092807667252	-0.6973067802788555	-0.5265761161348799
-12.734672760772554	16.6818355508951	0.9030368337302153	-0.643314846931034	-0.4950325420930456
-12.469677769829701	16.34878705764234	0.7847497318478466	-0.5595236501012364	-0.4273651494707605
-12.461994141258929	16.33818244022225	0.7810909860489961	-0.556837425215485	-0.42541457334470284
-12.226675185132692	15.990452186356109	0.6501514198639132	-0.46099440938196623	-0.354454403395549
-12.080936226665209	15.718414317823207	0.551805095302641	-0.3839310918222687	-0.3048291599374542
-12.450538527121873	16.322601777528064	0.7752495038371936	-0.5526738914121833	-0.42217160851971103
-12.008867070719528	15.592861756320444	0.5084392449627484	-0.35091043473144523	-0.2826370593248709
-11.19069808711283	15.520329227279333	0.3885370270163352	-0.36752861017851457	-0.060371884112809866
-11.146970368731676	15.42694878142596	0.3614790431537495	-0.3426850263002208	-0.04907592964359401
-10.937736437658009	14.895631401705439	0.20993321948608076	-0.20237124590273575	0.0078432161786273
-10.928776726330025	14.87156595288738	0.2038538340710724	-0.19635918990972592	0.009155816352617807
-11.83093936945443	15.245165931433922	0.39264011406028415	-0.26402913948494977	-0.22128329628162258
-11.703072752385609	14.917755171019206	0.2931333618241778	-0.18031840679058345	-0.17633103206958609
-11.856362042427943	15.297942322795935	0.409209084026422	-0.27734914866289007	-0.22936279727695824
-11.67571108041057	14.849169520612739	0.27447897565197454	-0.16616298071514435	-0.16663466186817488
-11.558257545123485	14.564369869421775	0.19235681661689988	-0.1060910535217504	-0.12024396506562612
-11.45998891212474	14.297194509232412	0.1333970386913863	-0.062596554070379	-0.08721107090292192
-11.428804950796245	14.229234004738167	0.11646841208716074	-0.051207842851929156	-0.07711422541448208
-10.920238380486014	14.843416980632442	0.19753504557526305	-0.19012704326835494	0.009136006510388043
-10.651789131467556	14.11260541515777	0.0460806787428533	-0.04130166637842927	0.015123226616468598
-10.750914862739174	14.362412427115729	0.09180513959499173	-0.08638057395495921	0.0157050007645184
-10.80786906262887	14.487828942471026	0.11175548014397615	-0.10590808265841999	0.017507921180661395
-11.259378433955037	13.448584575004997	0.025644785634679795	-0.0013501270466509685	-0.018161518064350363
-11.327413474968726	13.824772876523934	0.056439132128804734	-0.010533886558563743	-0.041007971572386774
-11.405865306007007	14.137063757486185	0.10099007909831535	-0.039454568732976716	-0.06848408799261133
-11.25180092149329	13.41559256355217	0.02225058108777795	-1.6614833637691365E-4	-0.015602794654181292
-10.558868481333105	13.91216422126957	0.018795252759479186	-0.01672733776309237	0.007062480942501827
-10.5926451501856	13.981669362566041	0.02887892723868017	-0.02552255413589148	0.010762889133466817
-11.247040779589305	13.379628786121849	0.020897918320032547	-3.8158650105233623E-4	-0.01474473732134549
-11.165274600466724	12.988620798260765	0.012182211048063135	-0.0029387498355887163	-0.009702922715994294
-11.097330053323814	12.580936310314577	0.0067580788226467795	-0.001326307217306217	-0.005587387300683429
-11.096818195980095	12.561338905231516	0.006494441154264811	-0.0012324906167675272	-0.0054012365598687375
-11.096050568027742	12.545804815190527	0.006407357533943681	-0.001234118964633798	-0.00531833024280668
-11.086743495229108	12.082772309014002	0.0035411632693466417	-0.0010550453918359906	-0.002721682150667745
-11.056586496952555	11.873435756879385	0.002947604913248739	-0.0010282120696886669	-0.002359180912659464
-10.88734935519765	10.821758127609627	5.491071354264461E-4	-3.448868035110584E-5	-4.8542773271006935E-4
-10.914018229749441	10.916969792681556	6.755123478438909E-4	-6.360086018532394E-5	-6.043814463192186E-4
-10.992846698780873	11.239384173081298	0.0010742451248937335	-2.4379289879851955E-4	-9.690655310479457E-4
-11.015430104537916	11.368444482013418	0.0013045931291716388	-3.203507451906413E-4	-0.001158061923695893
-11.040793440304332	11.601305467410615	0.001831869382534952	-3.096785794346301E-4	-0.001664026481273793
-10.852792143901496	10.649475182364654	4.2783236737327157E-4	-2.701826972196828E-5	-3.827558908287269E-4
-10.82268237901346	10.507062683946822	3.150466131132957E-4	-1.010677637863765E-5	-2.854752859488392E-4
-10.799649030697061	10.417097170439254	2.6212128701283134E-4	1.2702680918848054E-6	-2.394827144568925E-4
-10.737706088490452	10.19594415108152	1.7331627464162725E-4	1.3905413734768465E-5	-1.606367580724292E-4
-10.645532551324377	9.838584274836666	8.781477597853768E-5	2.4673787324840763E-5	-6.849403445866926E-5
-10.66294728996067	9.897493804937323	9.570007832390037E-5	2.3638136186125338E-5	-7.905920507992284E-5
-10.669096737425624	9.919157020329632	1.0110175763418489E-4	2.1282603897048484E-5	-8.486419261784474E-5
-9.701099101698333	7.952659472631748	5.941911457712377E-5	3.538025936077377E-5	4.7355946463374725E-5
-9.807114167417021	8.0255306659574	5.8345118699018426E-5	3.497151697007232E-5	4.63020795348544E-5
-9.580409858346846	7.886678629862842	6.0674929338086963E-5	3.609142123732929E-5	4.8434244698750795E-5
-9.515460207986955	7.83826116776429	6.177469743083919E-5	3.6705275855193284E-5	4.9364889187482085E-5
-9.39319704575132	7.976802644466628	6.222720690311057E-5	3.365472422982345E-5	5.1664437292875933E-5
-9.482695440722992	7.888526773755937	6.173851528824909E-5	3.6008175534273564E-5	4.976782622857926E-5
-9.89150512481135	8.061589029817508	5.7761092547147996E-5	3.556162528691028E-5	4.512843830470273E-5
-9.958128539012591	8.13643264909581	5.7271815673884624E-5	3.571010855824865E-5	4.429201313938614E-5
-10.105799244152566	8.216749786030329	5.506183442665084E-5	3.60775682351859E-5	4.0913349725555894E-5
-10.117739578629418	8.225459503853283	5.4898055180709335E-5	3.609746428694708E-5	4.066744681467249E-5
-10.321566484096682	8.759091610334712	4.7450572182041705E-5	3.351565694573466E-5	3.0711272528166116E-5
-10.401050228883886	8.997560402359396	4.318512398332122E-5	3.333007685284602E-5	2.2520514319824158E-5
-10.48013283812264	9.273283943313945	4.048292981518463E-5	3.190394693274106E-5	5.541336451737764E-6
-10.484221130661814	9.285169676528664	4.0359110881818814E-5	3.176177819673189E-5	4.8713523696715285E-6
-10.493978900489525	9.319953418773046	4.169929368518534E-5	3.1722526308940805E-5	1.972191934126313E-6
-10.569396367691512	9.576372765498544	5.138709293840481E-5	2.821608729988291E-5	-2.022326562108078E-5
-10.30367410666004	8.700079882566374	4.839917782114167E-5	3.3420739496572107E-5	3.271732528933973E-5
-10.291056105656166	8.659895023136702	4.8919279753805737E-5	3.35685713734414E-5	3.342435950057447E-5
-10.202055940923515	8.408063874401485	5.3113872214901044E-5	3.493072726168443E-5	3.893648048106697E-5
-10.122586102166768	8.227987217596521	5.4817162837065196E-5	3.6092678134004774E-5	4.0561315236408497E-5
-10.127084845203278	8.2340398900594	5.4706525655075383E-5	3.602055993698669E-5	4.0463354333182264E-5
-13.612698575289047	28.6766368847917	0.9436287588436055	0.13776559802456967	0.5365088886853059
-13.402335055067073	28.717106774932446	0.8949812061137037	0.12839004516278132	0.535805553010965
-13.274234325981926	28.745147147953077	0.865223728844576	0.12014542507232753	0.5364455520683956
-13.669436437446832	28.664996499633244	0.9577450617888987	0.1403229743188286	0.5367992496690407
-14.469126524092431	28.333867953407097	1.1455483824881092	0.15529949446900143	0.5190557135319732
-14.111452795127125	28.532488744126113	1.062919278603532	0.15290410937837476	0.5324666813999018
-14.081341116293641	28.548389048139924	1.0559130592430084	0.15261870233770447	0.5335103665839606
-14.084760055739775	28.547269492787446	1.0567380968155287	0.1527062954662539	0.5334578187506454
-14.490031474178451	28.31698023352918	1.1499108258622313	0.15503107486269557	0.51754270369321
-14.531013247222706	28.282763089151217	1.1596182510504576	0.15493913721844527	0.5147569062389233
-14.875581071227531	27.98713035068691	1.2388847326612926	0.15243636679857414	0.48877453292796824
-15.10376264913171	27.76458604019757	1.2941605634137523	0.15026968209455863	0.47101970494985057
-15.216208734471483	27.625667800433135	1.3206952855561953	0.14716577606394102	0.4582330414990754
-15.4640149146962	27.35002543091522	1.3836611759673838	0.14406077194065572	0.4356378719765884
-15.565199936389575	27.229859535367186	1.4087249233417545	0.14147106390321776	0.4254802714990233
-15.60421881776453	27.1782256098158	1.41835200914113	0.13990982771488703	0.4211922745504061
-15.80655797744552	26.83643413392781	1.4615683458525748	0.12621839671531374	0.3861768009655535
-15.99207110813279	26.526343516060507	1.5041194863464473	0.11511537223590393	0.3570674659254888
-16.09495975331683	26.30491443523337	1.5259101128007653	0.10534879218097874	0.33448156772958465
-16.31639914487979	25.789828530329583	1.5658185076341513	0.07378438730416212	0.285126858242338
-16.684891252858424	24.76496571105323	1.59626289084455	-0.029337284965301677	0.1706441837021831
-16.57558613452562	25.116826670150708	1.5897678864662947	0.008411165087262638	0.2121696062037286
-16.52253906697489	25.264930127987643	1.5853556935901496	0.023961496156149717	0.2288906904657435
-16.342075646771107	25.734031923727596	1.5698554663282394	0.06996186777746974	0.2798320409423584
-16.331976873830065	25.751084951112826	1.5682656580406102	0.07128539013920887	0.28132692846690993
-16.69637548738504	24.522337265981495	1.583896686910991	-0.06661332528820536	0.13766396058190178
-16.72618837260787	24.24278726377767	1.5775375956626718	-0.10913859405105451	0.1021782322944544
-16.74244772644929	23.899594069048348	1.563795748342545	-0.16800926683261333	0.05554025933886676
-16.74256716838122	23.684435430470366	1.5547587313985503	-0.2077859285860491	0.02573375259253232
-16.711595039577205	23.33186611068901	1.5283486456595594	-0.2718810924721327	-0.028174128899973852
-16.670856721684423	23.17404679271966	1.5126413656474655	-0.30494576197598117	-0.055464764686951905
-16.51347070412792	22.829265188016677	1.4638121528781678	-0.381220631260841	-0.1250452600406359
-16.3773710600923	22.58365799224284	1.4317147254760187	-0.4388926094003416	-0.17732524017509183
-15.469735792404899	21.47082843357408	1.3065866226677396	-0.7262009751864791	-0.431706550989326
-15.485365793970075	21.488391600999595	1.3068752159149284	-0.7219081857720285	-0.42799772114109214
-15.492669363329767	21.497438421935403	1.3071882077544048	-0.7197692616162681	-0.4260955563627856
-15.551006498113821	21.558894884547414	1.3129917283016077	-0.7031631022469845	-0.4114162867480484
-15.94804051883031	21.99910977706999	1.3551074914938748	-0.5865538328267822	-0.3088101331402465
-16.254996656057724	22.415059477219437	1.4036422804162902	-0.48252293798522744	-0.21661568470069192
-15.897398578446175	21.93181850193765	1.3465563695519547	-0.6037980092109092	-0.3237319768570955
-14.191985507516884	20.35426755160977	1.3302665567087348	-1.0229151748485945	-0.6700837048994308
-14.210584309288377	20.36831201398125	1.3290941527636266	-1.0194721917142642	-0.6674858270452304
-14.455877658872428	20.547878931346474	1.3134222249124945	-0.9706104001927001	-0.632405264784183
-14.708963187931221	20.743894823417435	1.3021506125085551	-0.9154933782325707	-0.5933123573433472
-14.71112318274063	20.745735544502732	1.3020249330663778	-0.9150024016759561	-0.5929693144013937
-15.121629647115775	21.09564354495486	1.2961041222751448	-0.8200401497845484	-0.5134391996598245
-14.714746931186816	20.748624004897486	1.3019941180135717	-0.9142012326283467	-0.5922982530739961
-13.964995711614057	20.17780883346663	1.350780646962217	-1.0659471274186887	-0.6983430735091721
-13.951815003513792	20.16879376954789	1.35155736878857	-1.0680767170839958	-0.6996037770155553
-12.954626106718369	28.737256467746782	0.7663419446692925	0.093700792591703	0.5130731548732078
-12.857143918412952	28.708675975705134	0.7279895384653143	0.08143269866424509	0.49944071169947957
-12.63953275323979	28.54571449373748	0.6227514511923774	0.042788720745065636	0.4543270617808229
-12.63261423181542	28.54057370798251	0.6194101196670266	0.041561312467665965	0.452887906794407
-12.629360746829247	28.534100688250373	0.6170739394413908	0.040373134058465064	0.45155164231883305
-12.418224162401433	28.09162993778905	0.4660393518472762	-0.03952384936351977	0.3605185476568121
-12.315772059625933	27.698378926161215	0.37237944766245334	-0.10940194132014341	0.28808774520689895
-12.295324233598635	27.624182860898877	0.355133942769252	-0.12259602667678753	0.2743721901849998
-12.282307251746543	27.579945029645117	0.34979069321801354	-0.1307270796089375	0.2659971516993457
-10.202631737873418	21.267674119230634	1.8878521115254494	-1.298732968644412	-0.8762970763387691
-10.243693212242764	21.117067918500105	1.9069094389656942	-1.3191535767430533	-0.8950844742345216
-10.307342670339624	20.858228531757078	1.9425117845128028	-1.3562270898785163	-0.9289338576301298
-10.356129224115895	20.791021694474292	1.9432961568863596	-1.3639968887654694	-0.934756891371439
-10.30132753798347	20.866563466752964	1.9424760482184742	-1.3553701058092396	-0.9282256394566062
-11.88274998348622	25.960394409159818	0.4584748416337564	-0.43430251566096195	-0.024973728084846037
-11.668048200368801	25.141182152679864	0.6473592816525287	-0.5704692906186319	-0.17224023378267228
-11.981603431916625	26.466847343686993	0.3531989447666286	-0.3430802658040423	0.06241105264479627
-12.1265449837182	27.054283994523367	0.2964913191193847	-0.23357121696993854	0.16906827674204528
-12.004421420257156	26.546971915490893	0.3439710805926759	-0.3275856735894443	0.07691402765277315
-10.468178774155028	20.639341880943956	1.9439699815148792	-1.3808783115605356	-0.947777656876774
-10.304638503044853	21.803293229788284	1.7453579993251327	-1.2080013846347848	-0.7846742749616014
-10.267541047326937	21.65042850191439	1.789232156990837	-1.2345625025554683	-0.811411393584254
-10.395320984345801	21.918035081050647	1.6945299966124594	-1.1842170990735452	-0.7591715756153516
-10.47502592047812	22.05734106139689	1.6402126600475604	-1.1563877693850666	-0.7311273967279397
-10.206381097677577	21.385596889124002	1.8625948460703308	-1.2799684054778993	-0.8579335485357787
-10.221651321505957	21.445997647236332	1.8455753517355182	-1.2696676351771667	-0.8470015480798216
-10.490751245394282	20.603592573600093	1.9454451267588975	-1.3853473527938232	-0.9512465411276042
-10.676117456238984	20.39236877638473	1.9350609847895845	-1.4011022617406668	-0.9658943941413536
-10.862832821198992	20.172659802202038	1.9292312620903116	-1.419622970656485	-0.9809920767505618
-10.881649328072468	20.15340172716533	1.9273442651920616	-1.4201657007124642	-0.9821953701414127
-11.113402830365768	23.492907419863535	1.1380674930928945	-0.875151728895233	-0.47123401298976825
-10.870391181402738	22.895205762255728	1.3382101912405016	-0.9906143644300403	-0.5773420473607501
-10.621303073248832	22.348463459036125	1.5341064194938216	-1.0990278371488067	-0.6774323593168716
-10.713239391969845	22.528071225770486	1.4669534635251045	-1.0632099329330245	-0.6435809063919884
-10.844786768336139	22.840316885932463	1.3578402787849189	-1.0017103089783885	-0.5872604336972934
-11.13944094806562	23.564994447843304	1.1157190104636616	-0.8617239230394733	-0.4587405231374328
-11.20138562399052	23.703581174064222	1.0682918605397018	-0.8335809695772647	-0.43292437508726395
-11.38770868509681	24.19537159429388	0.9100005619050239	-0.7371209567153261	-0.3449657760511268
-11.629669720620418	24.997400407593688	0.6826924280659475	-0.5948640530773974	-0.1981752478968495
-11.655844825787385	25.09979426497546	0.6560903976068759	-0.5773997680877964	-0.1798796615008173
-11.229044276659494	19.823740120580737	1.8898575958036212	-1.4242648305757797	-1.002524015126521
-11.11903336571642	19.928407716064633	1.901760454494763	-1.4229774412112794	-0.9959790257569717
-11.238255914622929	19.818017599027055	1.8885032611277555	-1.4240567703497662	-1.0026366496082413
-11.27373113209877	19.79969466584961	1.8821861403864666	-1.4220573805311014	-1.0024239427093666
-11.704202484407077	19.570706637277283	1.8053835632505033	-1.3984968183821058	-1.0015825814294195
-11.924410416622525	19.520870959241247	1.7547936991764392	-1.374556336644906	-0.9887743898925161
-12.146713395330595	19.48811890152068	1.7051007403066178	-1.3515428781332748	-0.9728270910696575
-13.716808717983312	19.98456831600856	1.369995366541195	-1.1076619545736142	-0.7236150200062421
-13.699633381787852	19.972973088206505	1.3730644714253528	-1.1107273518807192	-0.7281215713732244
-12.289122117745665	19.48948098767039	1.6704082469269896	-1.3318490169214403	-0.9582122503008119
-12.610269693386867	19.525156006424986	1.5937304629577704	-1.287460117134427	-0.9221518829948577
-12.896122385697899	19.578447440350267	1.5298909112549393	-1.2457077063936555	-0.8870133041771107
-12.515097441153577	19.487450784057632	1.6199320104503534	-1.3040649527511967	-0.9380635094097945
-13.536579205106833	19.870542369775738	1.3989987919986273	-1.1381148422897847	-0.7698826192756807
-13.46519538142837	19.82916391656118	1.4133534201752223	-1.1511566969353213	-0.788221195773076
-13.33710205478209	19.763694654848063	1.436201587099702	-1.1727598615428156	-0.8126631497028305
-13.208698024723365	19.705864794957023	1.4623075204265517	-1.194416733149335	-0.8344082117845915
-13.12649483004026	19.66555204257168	1.4774127900284113	-1.2067287371422732	-0.8498841095819736
-12.931185315336426	19.594366574089303	1.5213827010574723	-1.2394772673758783	-0.8806819026024851
-4.73366453746668	21.27733752555802	0.8266114202422845	-0.13695581380645472	0.10355382465538178
-4.616137617197506	21.222124959057776	0.8218348283405317	-0.13882396050962312	0.1013268441310694
-4.564613201498627	21.13083733353918	0.8162759260758898	-0.14079521232761988	0.10016740566620799
-4.459207814328341	20.976920750912853	0.806962055607479	-0.14374879416486575	0.09729658522397094
-4.3717263835343685	20.747828353941713	0.7950312666541	-0.1484998368874194	0.09473435294115046
-5.161473697762925	20.81549159125971	0.7959381899690979	-0.14206278924054438	0.10098287627147634
-5.073951322793466	20.921211564449962	0.8033985802174184	-0.14094347477930463	0.10207699087602745
-4.82067883209547	21.117692108337895	0.8164786676696825	-0.13955447661430231	0.10301273022682475
-4.935758286792504	21.042893194355276	0.8123134030037631	-0.13993661152452597	0.10324180193427974
-5.190714031709742	20.763150524925152	0.7918110009673157	-0.14294841110613693	0.10035331541977285
-4.334675830804458	20.637109182818822	0.7897263981342033	-0.15056340799190185	0.09375454666446185
-4.297602703723759	20.363085847552906	0.7772756194950066	-0.15583674408913664	0.09272128038041223
-4.296843216198107	20.193274965814624	0.7691689127705643	-0.15853701872613002	0.09214035086130351
-4.3199742974144915	20.03163015581289	0.7619537280238122	-0.1609325097150544	0.09221617058971099
-5.411460238020682	20.431189194846432	0.7638506983432425	-0.14779983467707292	0.09524940395283142
-5.332162880293362	20.526863749341317	0.7730318240534091	-0.14610774409986843	0.0970605785381998
-5.549115600042219	20.2905602616082	0.7495198747118059	-0.14979660698217812	0.09139199564671181
-5.9142014219049575	20.099198820205157	0.7250030344248373	-0.15280325594610786	0.08680873036830003
-6.1768312377237	19.97762492623312	0.7104058906281885	-0.15467937186206637	0.08496519723178322
-6.2548127568078975	19.933207642426368	0.7057557671215055	-0.15535429143886012	0.08451748786338506
-5.793974679646137	20.165456467072826	0.7330747658047994	-0.15189586912755257	0.08856078977095899
-6.296332579397803	19.90441385953041	0.7034423893512061	-0.15577932304092312	0.0844291284306583
-6.581566543861336	19.71553089526889	0.687692521751902	-0.15895205662098638	0.08320748956012824
-6.865836498264918	19.506302352262118	0.6730348431076634	-0.16198962065476524	0.08259614804939161
-4.397468987809489	19.60797959070136	0.7410660841278714	-0.16938833059846264	0.08909082654516141
-4.399186129808391	19.590997556566418	0.7403345903290216	-0.1697239468163589	0.08904858990530354
-4.3936775942467925	19.43906947218001	0.7340508562804345	-0.17302662054633425	0.08811474050189282
-4.387202690166885	19.144286253843145	0.7217641446139745	-0.17938433931860445	0.08619969923754141
-6.894497251219089	19.484583483803235	0.6714906714547031	-0.16233963792248918	0.08239389736716765
-4.381345621380777	19.122257941120065	0.7209065530866136	-0.1798395445061169	0.08600723637736905
-6.925461083009736	19.4598782054163	0.6701695912879998	-0.1626208590705911	0.08236261912810985
-7.416290267685239	18.89946202643908	0.6474017452173946	-0.1686587285459558	0.08229594979094591
-7.363475977876794	18.991793896138372	0.6503722323632262	-0.1676492440848476	0.08216692444323967
-7.1785182717331	19.213288774831042	0.6583278209310334	-0.16542913688868327	0.08232484302143489
-4.15205833085932	18.46634483007781	0.7021393799446378	-0.19121765864190393	0.08402820400354978
-4.2171064234789615	18.664346336089654	0.7072582802270482	-0.18821492303617518	0.08440058641937191
-4.372026104299103	19.099275105178496	0.7202169949982913	-0.18027740896183525	0.08591124252701011
-4.048009488057326	18.195132871531335	0.6956286814145468	-0.19562434460127692	0.08315847706676435
-7.491387228043418	18.031259510970372	0.6246259197351137	-0.17827182873668673	0.0806421981145657
-7.514780309917374	18.314686341258152	0.631829384819403	-0.17460163400743536	0.0812861890581205
-7.461413857161175	18.67996993733154	0.6415778616919001	-0.17089094205387362	0.08203920495909942
-7.514424638291443	18.439655812679497	0.6354239564503732	-0.1732360129982436	0.08175302591415047
-4.006141008968368	17.881613027299927	0.6881180641249826	-0.19975703633285202	0.08360654646352775
-4.0947510933941444	17.070818009431875	0.6660795814448537	-0.21010198490367457	0.08637096090218556
-4.098336307406811	17.034762205630255	0.6651540780162364	-0.21061201689620163	0.08646782841386282
-3.980894005775253	17.602407796043213	0.6814344312327463	-0.20393769468108336	0.0838309468199746
-7.492366000616787	17.59242100983253	0.6094460739316451	-0.18204092375495656	0.07869994999041399
-7.491056514593434	17.51652019285032	0.6073194047260003	-0.18287818603223066	0.07876348069807765
-7.356922602796503	17.059969131013926	0.5938828076523761	-0.1889940476552743	0.07878830712318372
-7.3476880070411035	17.029672229095027	0.5929904390673081	-0.18940624991053429	0.07877611133291143
-4.25572274313915	16.317678753090377	0.6427691064308083	-0.21897746857081912	0.0879644721841432
-4.282120070781846	15.78662031049576	0.6289528652327903	-0.2265066918089774	0.08826626483646993
-4.2458127774434065	16.42959045964661	0.6461042405727256	-0.21780193583483443	0.08780137659362863
-4.131360294310118	16.910570026141535	0.6612782270761148	-0.21210100805494794	0.08688766950523148
-4.280097499402593	14.538047400568065	0.5975927153792164	-0.2391240697141834	0.09160437172331573
-4.322517032429351	14.340942723765027	0.5913266416990848	-0.2414009098883191	0.0920655793006073
-4.280253012631235	15.540897001787167	0.6226227397849375	-0.2286457277295168	0.08912014827619281
-4.235538762411485	15.028716405183332	0.6120135289639135	-0.23512123635812504	0.089689642852219
-7.120732692353926	16.430849731388406	0.5732952306817904	-0.19973660678613883	0.07632735600030814
-7.346458713145687	17.02354813324256	0.5927262145843143	-0.1894675782295689	0.07871767824442816
-7.114755438282814	16.40554860010953	0.5720590450425213	-0.1998716651856314	0.07615940800376932
-6.911780360262982	15.83013201700975	0.5529789195572536	-0.20768081708220074	0.07591203445385983
-6.611588358506674	7.896149290016625	0.37108107490342446	-0.27904838887146005	0.12497057078438271
-6.815613754472951	7.898265934465046	0.3571537493058929	-0.27690424154371995	0.1272378347377234
-6.5156075490910155	7.913751607218404	0.37777587091617365	-0.27983698629226045	0.12406582895443115
-6.3278903466563765	8.00161022599411	0.39039685921156725	-0.28078480353633056	0.12170727935379548
-6.251414382863599	8.031307543414954	0.3956023969351214	-0.2812194668123534	0.12071833257477178
-6.229877777245452	8.04374390758974	0.3968615153032584	-0.28122897642121153	0.12030284175228845
-4.365442378183148	13.975572541233788	0.5811272816765979	-0.2450466463085353	0.09286050316271952
-7.032334305329712	8.881459043501946	0.3289163494316796	-0.2636089254552525	0.12710001070537258
-7.010306534682713	8.958760339693399	0.32900952966864194	-0.262583072352349	0.1264936871118245
-6.512646741864403	15.15182324934143	0.5361022051292682	-0.21927392631784628	0.07999874146261174
-6.605089143645865	15.309430919175515	0.5400378108289847	-0.2165508900859574	0.0791643326626062
-6.5041925862060035	15.13029977827332	0.5355132261035873	-0.21975613286680376	0.08000178147238257
-6.3424677378712815	14.438667640957025	0.5089488819183705	-0.2283437367726715	0.08112052005377669
-6.330374139751394	14.386550585762597	0.5069305229562208	-0.2289816430693791	0.08119210611971367
-6.878654940297363	15.7638677268587	0.5507182954140659	-0.2084881614629721	0.07617753939979718
-4.434271541032567	13.14264584731255	0.5554206377300264	-0.24948120975565494	0.09390577493484642
-4.414942671727757	13.516124024822233	0.5667349688792407	-0.2476361887078224	0.09341453465309627
-4.493924253759212	12.772399592207567	0.5447894828270331	-0.2530862799782391	0.09452977520830891
-7.101740047231086	8.65826653927014	0.32794788462375873	-0.2653658722863773	0.12838556546731766
-7.168342651116608	8.460762600190172	0.327253622590463	-0.267349131683988	0.12967657501919633
-7.193887940106324	8.330591941608663	0.32767956889689404	-0.26846977689171625	0.13005716717256677
-7.102349334593408	8.083611128327435	0.33662780633116546	-0.27231230462650496	0.12962640616662666
-7.112470534688779	8.092652751636818	0.33586686863308335	-0.2720904582469444	0.12971478366183095
-7.119928957854249	8.108787145355782	0.33518581416419685	-0.2718125706597983	0.12977483743391915
-5.957932814466803	8.326382853180453	0.4127997989590112	-0.2802729287155517	0.11615924573768968
-5.9860617304856625	8.295236487394085	0.4114190728193178	-0.2805737651483535	0.11670627847602733
-5.782295033744326	8.636244481833662	0.4218306342518576	-0.27798333117934426	0.11376714992977184
-5.772698168952418	8.648486873268634	0.4222769880011231	-0.2778237139843272	0.11357503740743576
-5.738932396154502	8.70717613051857	0.4242248294197213	-0.27739548389261737	0.11312498314207144
-6.940649812921064	9.174166928456163	0.3304613737327048	-0.26023456328817013	0.12454729322010216
-4.5812454281489545	12.317894073995918	0.5293533036914503	-0.25398543445552213	0.09594324163775864
-4.808522336311219	11.478314115589296	0.4983143033324198	-0.2580512782009849	0.09835818377287016
-4.652849854746273	12.005391019526362	0.5207352098933781	-0.2574931443155113	0.09751023515285592
-5.061293351900035	10.722393859678515	0.47349001621577	-0.26299799734141144	0.1033319841003449
-6.863609387871793	9.401426206351928	0.33210127637232273	-0.25783667810389227	0.12234179672204806
-6.819621065935525	9.518851746648703	0.3338347783052155	-0.25716884100792625	0.12130247709348034
-6.732853489066005	9.812962932337197	0.336245657179048	-0.25390691185856773	0.11709561298896864
-6.221255888251553	12.966412945543405	0.4397635645452518	-0.2404702500748729	0.08101050206707641
-6.262079343029065	13.66062747538938	0.47295529932186503	-0.2362734110518287	0.08042525440744505
-6.263391932825344	13.675039285369484	0.4738135021391692	-0.2363170621875299	0.08040584351639357
-6.329917361911087	14.384771810573818	0.5068469339584721	-0.22898847692612148	0.08119502994700359
-6.380243096902497	11.364251103642124	0.37020302955951917	-0.24623489095253512	0.09738879511038723
-6.357607770702911	11.487039688527688	0.37355521480671383	-0.24492328101130756	0.09599170252282621
-6.222435682564707	12.217561632089193	0.4063605305835748	-0.24311044966260534	0.08785094695148792
-6.22315469339023	12.669251370607224	0.42624069563515665	-0.24144820560288505	0.08384695105423062
-6.23437808659952	12.145587759282426	0.4036961478662756	-0.2440364506030984	0.08859805151805683
-6.457481241124758	10.96749769794242	0.3603846535765673	-0.24884139602477168	0.10273121110157066
-6.219415409317302	12.931960976294627	0.43779053587894046	-0.24035146436878432	0.08126584839285304
-5.300213015882377	9.906364735437664	0.45020067273876174	-0.2668636766440441	0.10603311406540492
-5.420490387285663	9.41476369021898	0.44207722626980167	-0.2713242610861887	0.10774879835234907
-5.260725656804659	10.041685575299425	0.45330671270908984	-0.26624854969977174	0.10543689721998697
-5.093231866962367	10.61944688455408	0.4694087823384565	-0.26291269224488695	0.1034498312187938
-5.565394037279747	9.018803980210201	0.4340747441475566	-0.27510748169084065	0.11038677151237004
-5.5458129890253085	9.074872917332542	0.43552621827615395	-0.2749596914021427	0.11020270671201488
-6.507679907571038	10.704717704496328	0.35301510633024735	-0.24985339756348318	0.10602232711232278
-6.538142435266113	10.584945288033484	0.35009401928878386	-0.25004126705717566	0.10731219461913516
-6.674120860000167	10.043425300441548	0.33883519480532803	-0.25292995317294736	0.1135135020410849
-5.079145325698371	10.671237532556626	0.47113922491809207	-0.26290223457794615	0.10338678740732452
-10.461656850447097	13.708406176281539	7.183545080257922E-5	3.716977449442035E-5	5.32101804245952E-5
-10.481987687657293	13.648673103119863	7.168808669169967E-5	3.712655227475511E-5	5.3225466586210816E-5
-10.596586459128053	13.013581074589192	7.022037789664601E-5	3.665653847877677E-5	5.3319969279845936E-5
-10.588350281531117	13.144057512369184	7.051183367536747E-5	3.675844185633287E-5	5.3310593613289196E-5
-10.567612116330908	13.380893343134794	7.103880689034925E-5	3.693810069767469E-5	5.329216759606265E-5
-10.586300339683474	12.86405514315924	6.990532922639577E-5	3.6531379399527704E-5	5.331738820002708E-5
-10.570420696995217	12.529496354887202	6.921441557228934E-5	3.626930107876803E-5	5.3315879298949774E-5
-10.53216555932015	12.1496552982845	6.84691625255709E-5	3.594998679036446E-5	5.330601382978295E-5
-10.380385604053068	10.824139514628257	6.612490488660478E-5	3.484287488874828E-5	5.325057493417735E-5
-10.435456498885996	11.003326254847991	6.642366709985612E-5	3.50104410333302E-5	5.328670730792129E-5
-10.456403679159035	11.430738695704099	6.715152259070442E-5	3.535574421528081E-5	5.328536695065723E-5
-10.463247672194688	11.521399916806832	6.731536555230319E-5	3.543573971940031E-5	5.328659818526088E-5
-10.491965031962753	11.798596889963134	6.782172513829961E-5	3.5663015005013115E-5	5.32932066193547E-5
-10.523313839585922	12.061930103058792	6.830020569983433E-5	3.587951736425542E-5	5.330330672296945E-5
-10.132546303009402	9.916704642956699	6.4745986411282E-5	3.403182699756578E-5	5.309759683219612E-5
-10.179935233113294	10.11227423234433	6.503283017638503E-5	3.421331153017232E-5	5.312293768738097E-5
-10.271061399325458	10.365759310336202	6.540309097617048E-5	3.443944472886244E-5	5.318075910321439E-5
-10.329993747661657	10.545358091937182	6.568521564745274E-5	3.460842809838973E-5	5.32193046449882E-5
-10.02186658977307	9.407090039284766	6.404587974487167E-5	3.35678511161088E-5	5.30364841372431E-5
-9.940452310214791	9.112997290359736	6.36538104439917E-5	3.3278190658793314E-5	5.298425469105522E-5
-9.913163845656664	9.031973680914923	6.354456322476968E-5	3.3198616065754166E-5	5.296527471896805E-5
-9.895841595490788	8.989089973174861	6.348590646304763E-5	3.315311232156055E-5	5.295276070643886E-5
-10.041555812761365	9.508743711312437	6.41778488766798E-5	3.365668067061748E-5	5.3047064323388096E-5
-10.0930451283201	9.758641117940332	6.452878488603933E-5	3.389405591147716E-5	5.3074646624843026E-5
-10.523255412447535	12.01533119139883	6.821473986878533E-5	3.5845329541905543E-5	5.330418328620019E-5
-9.437025703496063	8.180080636767848	6.243445013730855E-5	3.2315703726662004E-5	5.259248239288138E-5
-9.587384406844816	8.413430547215235	6.27374986414126E-5	3.2562092335660186E-5	5.271829990833743E-5
-9.661805736692877	8.534238831487905	6.29020647941227E-5	3.269342736891635E-5	5.2778037910556844E-5
-9.771253911512432	8.728030227058873	6.31512050377736E-5	3.289577098219896E-5	5.286045001417214E-5
-9.266968553743181	20.368669914426608	1.152465623724289	-0.925950358577941	0.1688202076155065
-9.20742666551085	20.320443273355068	1.1512041725315634	-0.9217945947477839	0.17512789753818306
-9.331656358380581	20.390105813505613	1.1518284992854884	-0.9272771411730024	0.16249766178945088
-9.797074207824757	20.487262654677203	1.145285532383683	-0.930952199757314	0.11642816718629054
-9.852945626294268	20.475386833679877	1.1431362592286591	-0.9290799602624897	0.11105002756907462
-10.174926061897045	20.358005704205766	1.1274599496193904	-0.913479803305596	0.08127116484455313
-9.63492628198527	20.447865399706505	1.147379711870958	-0.9292875824551838	0.13264844473922338
-8.511979787933821	19.63934754978057	1.1219149760940317	-0.8557666982987109	0.25089069866060704
-8.412203891350405	19.4367030452377	1.1099407428691364	-0.8350489618142591	0.2618754946864547
-8.861496508320027	20.0881956391881	1.1446638572131755	-0.9007021714256465	0.2119618002332977
-8.677814870382358	19.86003686712696	1.1342439113098166	-0.8786587915242671	0.23188895433323348
-10.409357512926338	20.18096142143874	1.1111444018596024	-0.8932522751533516	0.060527187722481085
-10.79710685594536	19.791961768687052	1.0808163601441634	-0.8515930019167972	0.028010819988938635
-10.785679793055646	19.803992338152558	1.0816826269821638	-0.8528288373130923	0.02892507382879826
-10.503409678691938	20.101603547076234	1.104566284912793	-0.8847763466730678	0.05262584957314859
-11.760956418321427	18.987861528055976	1.028396428448319	-0.7633694876206908	-0.05058385782158725
-11.523235694283702	19.219241316736024	1.0416588961574667	-0.7869580982953007	-0.03324236534518043
-10.828460804935474	19.76565596978038	1.0790543733963789	-0.848755459359676	0.025426053986356577
-11.15203284394894	19.485982039391637	1.0590730329083489	-0.8175092994760929	-0.002019350736986082
-11.338762237521642	19.37033472884137	1.051488243139981	-0.8035307136738261	-0.018262015742942596
-8.160413380449972	19.034430336383014	1.0835996507946106	-0.7898959299338548	0.2923328918540188
-8.0712521510263	18.89928505826888	1.0757369180620429	-0.7751476873725371	0.301538082005412
-7.818586642841267	18.37119969400198	1.0354839004215468	-0.7124523158491368	0.331142061286821
-7.801553346127336	18.337769279015088	1.0329575501533372	-0.7084571970368126	0.3330069803676179
-7.798549641616148	18.329959307262747	1.0322821035550176	-0.7074786535154146	0.33335760260271347
-7.7743272824557055	17.104951854205982	0.9083144261084805	-0.5612103536327983	0.3361336491014777
-7.783741806986411	17.082410464980747	0.9058722131328859	-0.5589275411103694	0.33516476462958267
-7.764805280510347	17.71926770390472	0.9732871894005676	-0.6348301349069408	0.33788737971525695
-7.765134015594184	17.702299241060896	0.9715685399785244	-0.6328661420578466	0.3377794672460579
-7.785173334564877	18.087991371679102	1.0088402576915587	-0.6786614878108296	0.33525260619442243
-12.207394115779582	17.651695249152727	0.9522671332955053	-0.6463242076282144	-0.07349620607068838
-12.334583649954002	18.01743438287169	0.9733858936185973	-0.6727734764276105	-0.08526483858143621
-11.898441133341503	18.87073873241356	1.0209300910715824	-0.750424680372452	-0.06114301476206504
-11.97913973552026	18.76913114866832	1.0152640902410757	-0.7402738202645366	-0.06665471697726849
-12.20179125652366	18.480366296380733	0.998729412580692	-0.7119888688513948	-0.08069632324064238
-12.346236091480979	18.07372770119775	0.9768930755377725	-0.6771040752839962	-0.08665552217635472
-12.325910176357382	18.130813591682937	0.9802910475174542	-0.6821872714183387	-0.085716049503842
-11.98711940596362	17.350214550324804	0.9312394055023688	-0.6240595470198913	-0.05644796722139172
-12.003748444063904	17.37062698875574	0.9326295334161376	-0.6255479642912873	-0.05763413910890601
-11.972536370029344	17.33827830647077	0.9302637284188439	-0.623151046747775	-0.05534085173712846
-8.121894220306949	16.547592387360503	0.8384034876588664	-0.5013096837356934	0.3003994880220904
-8.10563373419339	16.57251979077354	0.8417926524991004	-0.50411188635268	0.3019969999269428
-7.984939422131087	16.76625234830246	0.8659681971105091	-0.5249363388864455	0.31464350426932103
-8.228393449448319	16.494855391024913	0.8296897400201161	-0.497346809386243	0.2893123544067697
-8.587857197385803	16.313739525462502	0.8002618281309352	-0.4836506677975467	0.25158841792780134
-8.648307457720517	16.29639910076707	0.7975018087548313	-0.48303924819782246	0.24612892752588736
-8.78995850036625	16.26628487690744	0.7941651464779944	-0.4838989869147019	0.2322032903771622
-11.704600070861353	17.072933459403412	0.9081444424814687	-0.6015850211923173	-0.035228942162802965
-10.554248746023152	16.279117077015805	0.8168220693802016	-0.5246152167420541	0.0606396625680234
-10.957521253644972	16.490186693601217	0.8438392622689956	-0.5474885483412348	0.025083804897646708
-11.418330839711729	16.816770790787647	0.8825373778035405	-0.5798293429363357	-0.011538511669366282
-11.33353091563429	16.74939463269658	0.8758503902547929	-0.5737894723496657	-0.005261680376727092
-11.282552150529034	16.71369893929399	0.8724324960666655	-0.5707399853168169	-0.0012025868951139928
-10.494053521806357	16.247901452253174	0.8115702368167971	-0.520759264396756	0.06614187876505213
-10.328899462146932	16.210273477704867	0.8035280327641158	-0.5140639328756278	0.08168612067931241
-9.963639931852718	16.115765536031095	0.7842005445661269	-0.4978593373197109	0.11454588725033692
-9.716780988764722	16.1404887812949	0.7838166038640675	-0.49496758212598246	0.13838732544552534
-9.288329654651506	16.143910880354827	0.7767877995540367	-0.4834149084477881	0.1810560867933884
