# Supplementary material for: Thyroarytenoid muscle fiber orientation regulates the ability to modulate vocal fold vertical thickness
Source: PLoS One. 2025 Dec 4;20(12):e0337735. doi: 10.1371/journal.pone.0337735 (PMC12677544; doi:10.1371/journal.pone.0337735)
Supplement: S4 Data — (ZIP) [file pone.0337735.s004.zip › Female/contourA10TA6.csv]

% Model	Angle10.mph
% Version	COMSOL 6.1.0.357
% Date	Jan 7 2025, 14:16
% Dimension	2
% Nodes	677
% Expressions	3
% Description	Line
% cpl1x	cpl1y	Displacement magnitude	u	v
-13.17444290806587	39.94315674322471	0.9366517095923474	5.294313528960071E-4	0.0017905756601425341
-12.960222175535398	39.983361371660834	0.9366556227301268	5.303349506784118E-4	0.0017857729679181937
-12.557663550476963	39.9444194414246	0.9366459855910012	5.294619089386462E-4	0.001776765270119736
-12.295013434274637	39.91007450484781	0.9366383795224025	5.286876524803715E-4	0.0017708878649358938
-12.771199519904672	39.98225209153824	0.9366536391802284	5.30306515152788E-4	0.0017815396218963215
-12.196854437814238	39.890291850976084	0.9366345127662619	5.282424343990734E-4	0.0017686912558534371
-11.83903471244294	39.73416827035278	0.93660794430404	5.247621031753439E-4	0.0017607136303301057
-11.83454919196266	39.7319164431207	0.9366075674326763	5.247117198258903E-4	0.0017606136446755196
-13.378459401044738	39.840576676748505	0.9366384577290664	5.271383118939327E-4	0.0017951529769331077
-14.081829389211773	39.48701231125233	0.9365928678649177	5.192309369327346E-4	0.0018109263218933935
-14.091455366444958	39.478691732262995	0.9365917294174304	5.190449107418701E-4	0.0018111421018603597
-14.335684817196531	39.132669681909526	0.9365428023470472	5.113109002842126E-4	0.001816601611231579
-14.358308416646189	39.105402529003705	0.9365389853326035	5.107020814930913E-4	0.0018171073856082607
-14.06390329784523	39.49587429199164	0.9365940063368237	5.194296001619397E-4	0.0018105244437591319
-13.664929711835182	39.75087689897474	0.936627928323094	5.251255899142715E-4	0.001801575994414641
-14.400819272467285	39.0250993557956	0.936527497746176	5.089118971155769E-4	0.0018180530893859284
-14.608096086093008	38.63165734087564	0.9364711952349154	5.001285041309481E-4	0.0018226617527919015
-14.69608875380951	38.17187164721082	0.9364038309893759	4.89890161731593E-4	0.0018245781007844085
-14.704809808779903	38.12900484288538	0.9363975548504534	4.889342382327497E-4	0.001824768202258368
-11.830679456258773	39.72945101098895	0.9366071647081397	5.246567851708698E-4	0.001760527654912907
-11.301478305989114	39.38674536174639	0.9365512870403183	5.170005110107236E-4	0.0017487548853413843
-11.016175056807299	39.141220578803896	0.9365121448169045	5.115324853807079E-4	0.001742432853836929
-10.844743907034458	38.971871494835426	0.9364853736047649	5.077511101338931E-4	0.0017386408251299748
-14.703115739357767	38.08762112267836	0.9363913903599044	4.8801413675526395E-4	0.0018247250046134844
-14.665184357518843	37.55081609911142	0.9363113077590361	4.7605386434587216E-4	0.0018237980043972544
-14.627641646759875	37.059364087139976	0.9362379106762291	4.6517044266640103E-4	0.0018228894990829215
-14.612222601763179	36.97660737525933	0.9362254598500456	4.6333102224047E-4	0.0018225325150967439
-10.248926757653695	38.341193504780605	0.9363860821966761	4.937088693496314E-4	0.0017254888489290905
-9.912331042181597	37.81459172579965	0.9363046516598539	4.820040529877421E-4	0.0017180993855493653
-9.809547057107494	37.62171625198788	0.9362750110262354	4.7771780636994066E-4	0.0017158556870211174
-10.64673187070012	38.74258791214268	0.9364494371630763	5.026563966612648E-4	0.0017342825832075393
-9.48858618160289	36.69145765435641	0.9361336177722068	4.570700556780636E-4	0.0017089092932859303
-14.423810118021384	36.22227306587261	0.9361114094334568	4.4663321454023393E-4	0.0018182217456163918
-14.414950734496156	36.19148920627415	0.93610674121358	4.45954803689676E-4	0.0018180201560269885
-14.485830262125976	36.464347608918885	0.9361480211980677	4.51995435561803E-4	0.0018196410665397848
-14.13670178009059	35.26832504596132	0.9359665804929629	4.255507365144197E-4	0.0018116867184957497
-9.140047996814005	35.00415384913914	0.9358792106951878	4.197805672675904E-4	0.001701544736468984
-9.086009328532562	34.53098312251316	0.9358082564179757	4.0933765940832207E-4	0.001700436348112305
-9.407476788029886	36.421191810066915	0.9360926371132366	4.510937205255901E-4	0.0017071747514775632
-9.246749552716217	35.593612830381815	0.93596797324891	4.3276502392876576E-4	0.0017037727491000783
-8.989359107335446	33.59689600732507	0.9356682220597465	3.8886344958995357E-4	0.0016985229525479247
-8.968500059088695	33.443411157370896	0.9356451635784342	3.855103868462468E-4	0.001698098902414387
-8.996624010336891	33.65404884224206	0.9356767995376843	3.9012077231190007E-4	0.0016986729360631639
-13.798911056412487	34.27253971408058	0.9358148722118247	4.0365836823598987E-4	0.001804046127521301
-13.70362268864402	34.01659054484035	0.9357757671144856	3.9806063954516855E-4	0.001801902463999311
-14.048491738764572	35.019096394043515	0.9359285819502645	4.200760658241955E-4	0.0018096914800908343
-13.417394405865101	33.23424233035681	0.9356562524560783	3.809125594284982E-4	0.0017954740767571877
-8.844720216802184	32.57044266052164	0.9355139850316929	3.664139479300184E-4	0.0016955623286414572
-8.570476294449893	30.72147489648428	0.9352359380319059	3.262323324423196E-4	0.0016899633235977203
-8.411226862297102	30.07820986660778	0.9351386403254759	3.1231361821233857E-4	0.001686636884531933
-8.772423178230015	32.003860930652095	0.9354288779705258	3.541052754227631E-4	0.0016941131296862705
-8.728005357889755	31.59612262639564	0.9353677196919639	3.452063031125018E-4	0.001693222351577726
-8.700294971264373	31.40121367922034	0.935338424768529	3.4096689066714903E-4	0.0016926557457890353
-5.531557332942684	20.96953997644227	0.9337550491701766	1.1913922922924579E-4	0.0016270307734497455
-5.427009525472386	21.242312243811483	0.9337954441351353	1.2486354950448094E-4	0.0016247592225477336
-5.854899803418824	20.57130638309323	0.9336971494850267	1.1079557705895592E-4	0.001633970809191069
-6.0545991133395525	20.421724675892317	0.9336758879331574	1.0767618217026991E-4	0.0016382390883135358
-5.674484475926183	20.74823852684858	0.9337226536204101	1.1447633239484111E-4	0.0016301219320781879
-5.32694315001336	21.47324046054615	0.9338295338934042	1.297650460169481E-4	0.001622578229959562
-5.315180164652691	21.80064614708065	0.9338786823693213	1.3667148192047861E-4	0.0016222654134718738
-5.315239610958217	21.927734163633616	0.9338977731462326	1.3937708003033337E-4	0.001622248338221166
-5.350668266482917	22.137495322296036	0.9339294769164401	1.438403203856035E-4	0.0016229759819707734
-5.433726218666795	22.603765940122834	0.9340000238418553	1.5369515098907505E-4	0.0016246788935255158
-5.626963417233466	22.992394014638567	0.9340595431631341	1.6190614734490713E-4	0.0016287692211110734
-6.296930791053468	20.265168855524802	0.9336538209228958	1.0445726408140805E-4	0.0016433639793427208
-6.462948940896917	20.198777783557254	0.9336448718333515	1.0309910738719215E-4	0.0016468947025515645
-6.834263159081223	20.11098147703813	0.933633998901045	1.0135572101310341E-4	0.0016546834470729127
-6.8788138499580604	20.10884160683754	0.9336339612506542	1.0132094015335524E-4	0.0016556254284691282
-7.369605748299344	20.1229514076894	0.9336392606575601	1.0173697149236742E-4	0.0016658690248872309
-7.290450126656008	20.11461507432293	0.9336374863020847	1.015467563405407E-4	0.001664232171116001
-7.0289051460111445	20.114888248714465	0.9336358422483061	1.0148381178228888E-4	0.0016587606729133724
-8.099104207876303	28.996942234883516	0.934974680357962	2.890408777230961E-4	0.0016801040698524099
-8.15070498126804	29.2035730808658	0.9350059570448246	2.934680626085582E-4	0.0016811689540126165
-8.355808324767937	29.893747345738024	0.9351106420307868	3.08347684109293E-4	0.0016854770724887371
-7.921321428362544	28.24221711199594	0.9348606124980277	2.7282586230265466E-4	0.0016764423770163645
-5.731713957908964	23.187461122959608	0.9340894848794448	1.659990717168041E-4	0.0016309728066443558
-13.008134256011195	32.00942388853293	0.9354693986602067	3.541934822611564E-4	0.0017862864968619192
-12.95068578427099	31.818116973537904	0.9354402503187662	3.500567772613721E-4	0.0017849942032011185
-13.314648296010738	32.961635456846714	0.9356145524621284	3.7497543551350573E-4	0.0017931687397300976
-12.699636292198232	30.808963560540487	0.935286966039143	3.281629375431622E-4	0.0017792951255877383
-12.470607686155141	29.707619560891636	0.935119979511364	3.043281830630005E-4	0.001774077799097442
-12.698656054304104	30.80456735528284	0.9352862986306624	3.28068291788808E-4	0.0017792728308918778
-12.344738030856188	29.237051454687176	0.9350482627768486	2.9422930957176223E-4	0.0017712523505285704
-12.200354837177862	28.6009148893215	0.9349516056635765	2.8049931266655283E-4	0.001767997618228323
-6.292183606549941	24.100693713257964	0.9342299141264676	1.8512807124044476E-4	0.0016427370720638653
-6.2425339509726525	24.018118545555755	0.934217226014854	1.8339317298990784E-4	0.0016416910361693252
-6.30204314497932	24.12141143941276	0.9342330771415301	1.855688880756434E-4	0.0016429456183944759
-6.719214934672854	24.976328726734828	0.9343638093513281	2.03498914899345E-4	0.0016516037125065505
-6.946082505233461	25.451726261391883	0.9344364621125032	2.135837557061435E-4	0.001656363012331364
-5.822524408446318	23.31757127054052	0.9341095804716224	1.6869360171002618E-4	0.001632863867462852
-7.831310428230173	20.27209620881387	0.9336648112537749	1.049609772568944E-4	0.0016754917170252203
-8.016126539335897	20.33597009423546	0.9336756834841068	1.0632112622640834E-4	0.0016793112287076823
-8.24563275354757	20.47485969782366	0.9336982222774364	1.0923833694746677E-4	0.0016840518489996121
-8.482902806015549	20.6064476841697	0.9337196907525904	1.1203862881147895E-4	0.0016889990197473332
-7.226961380997089	26.041292685288354	0.9345266080309451	2.2596885112870045E-4	0.0016621608934948313
-7.429909730247111	26.557221928939185	0.9346052203861839	2.368539357957385E-4	0.0016663324215822118
-7.588591037603218	27.0808763927336	0.9346845876493626	2.480199556899335E-4	0.0016695894300109326
-7.863453876347896	28.01287551057215	0.9348258965763606	2.679357175064108E-4	0.0016752578778564473
-7.77407433575083	27.709357526334035	0.9347798627484837	2.614781259552044E-4	0.0016734332918652195
-11.095419583753593	24.002887368594862	0.9342510555220989	1.8289066369669513E-4	0.0017434492265948785
-11.133073986582929	24.11042016799119	0.9342675502459583	1.851460875904065E-4	0.001744260604113522
-11.150271886515071	24.17283860224189	0.9342770855784472	1.8645965451500284E-4	0.0017446361418998319
-11.359915588747498	24.938145086996936	0.9343940278333236	2.0252887132621002E-4	0.0017492304952369296
-11.453664593764737	25.297012828280756	0.9344487988818088	2.1010253368718344E-4	0.0017512897036400816
-11.24027302449863	24.515080634230806	0.9343293618343551	1.936260385550549E-4	0.0017466146264244358
-11.322946017415118	24.800112745163535	0.9343729405963059	1.996333535133291E-4	0.0017484202717170014
-11.458727381180385	25.319434483475824	0.9344522168058274	2.105726341133436E-4	0.0017514016125040127
-11.464537797183144	25.338970387555264	0.93445520466618	2.1098599803254532E-4	0.0017515289766785276
-11.569196871735537	25.76121890789718	0.93451961547973	2.1990030835889317E-4	0.0017538441271178137
-11.6633070777599	26.1720578259513	0.9345821542440444	2.2867316569791411E-4	0.0017559461240261955
-11.833764430182397	26.83587126363891	0.9346833839127324	2.4278004184317324E-4	0.0017597285910354215
-11.862057598807612	26.963505046571935	0.9347028154619965	2.454862873319031E-4	0.0017603594670349
-12.078087822074078	28.032468436132604	0.934865192089352	2.6837040126118745E-4	0.0017652476593160971
-11.88110893277426	27.05481684639802	0.9347167092443507	2.4741612341711835E-4	0.0017607892726785486
-10.941911285330256	23.580623184081325	0.934186223262172	1.7405850260989936E-4	0.001740158703878514
-10.839436808390818	23.313060208466673	0.9341450820753263	1.685093842441013E-4	0.0017379741016885168
-10.739067093635805	23.061302474143833	0.9341063781734292	1.6323877697679035E-4	0.0017358396686827807
-9.471816627044047	21.34230345888027	0.9338377626101708	1.2745042095967915E-4	0.001709442216919933
-9.951571716408075	21.806360992359135	0.9339112454218823	1.3717479645696692E-4	0.0017193989746907994
-10.43754130166285	22.487163924914277	0.9340175400958867	1.5130552990227783E-4	0.0017294966801122233
-10.367961436850804	22.34988690199558	0.9339963109571344	1.484637094371256E-4	0.0017280345051887546
-10.316760015579995	22.28288259867231	0.9339858175364071	1.4708407955200476E-4	0.0017269786351199656
-9.288476953705402	21.156736757069627	0.9338084112732405	1.2362013018608065E-4	0.0017056750860856037
-8.920650274480796	20.917705687899243	0.9337697372652312	1.185978901696303E-4	0.0016980801830567376
-8.51657021391493	16.03357904344795	8.120171081702992E-5	4.0177352076261386E-5	5.295598413818173E-5
-8.266698499593367	16.013390172186597	8.134327451395605E-5	4.017755082412882E-5	5.2737488634195884E-5
-8.0562389112096	15.989342639268678	8.144454985397049E-5	4.0174301474460784E-5	5.255836551212747E-5
-7.686675290317421	15.957030610636405	8.164879757692828E-5	4.01779413531768E-5	5.22276674277847E-5
-8.746279057818878	15.988281981459258	8.088846284361574E-5	4.012403722341738E-5	5.315252475965013E-5
-8.970450287689857	15.938254553097185	8.05759083940415E-5	4.006777157284294E-5	5.334064753252608E-5
-9.186062455068521	15.786547473493387	7.997905552979252E-5	3.9926054542342793E-5	5.352121906806859E-5
-9.971193094306008	14.974754846084949	7.717035302723082E-5	3.9227069383515435E-5	5.412068250542123E-5
-9.923312943252988	15.039290823300568	7.738019581764024E-5	3.928195445061065E-5	5.408498913930839E-5
-9.772769833038687	15.227535971668214	7.799711744741017E-5	3.9438321349905355E-5	5.397173818673107E-5
-10.151226889300128	14.742570887399712	7.643762213178574E-5	3.904438833384684E-5	5.424924343744967E-5
-10.263669191686583	14.533945460902896	7.581880323251946E-5	3.887670023298706E-5	5.433134367809619E-5
-10.338792965066176	14.402943851689207	7.54398387419631E-5	3.878121636445118E-5	5.4382332671863386E-5
-10.39951398580999	14.232596487589566	7.497613040702162E-5	3.8646888989703536E-5	5.443097693348951E-5
-9.651563148185085	15.369018904321013	7.847086436238394E-5	3.955668998568287E-5	5.3884158953133385E-5
-9.610243214520445	15.408630480720372	7.860723229726102E-5	3.9589630122019866E-5	5.3853533629193365E-5
-9.355948527585717	15.657450364369083	7.949656326543123E-5	3.981063134902313E-5	5.365658372263869E-5
-7.582691981937091	15.933264407606897	8.166521780474508E-5	4.01678549950076E-5	5.2135969727108944E-5
-7.112624841227181	15.62099342018226	8.113776679082694E-5	3.993877529682229E-5	5.170551979662851E-5
-6.881867897293005	15.366468772252109	8.058229790665786E-5	3.9735495196714226E-5	5.148756775077287E-5
-7.211113655713502	15.719878283891182	8.134550104720456E-5	4.001545845708005E-5	5.17945790855548E-5
-6.717869382857944	15.056237286327317	7.98065061123982E-5	3.9473132754558126E-5	5.13315389913131E-5
-6.607244504890614	14.853200340811474	7.933302222519896E-5	3.9316699367231215E-5	5.12371794475181E-5
-6.552226585395356	14.490750358383536	7.834932182507911E-5	3.900335414080676E-5	5.1189842276056024E-5
-6.493787224369594	14.259604808150158	7.778366093210024E-5	3.8825292816833486E-5	5.1145329963023185E-5
-6.43325049352262	13.662200987957576	7.619434698426963E-5	3.831592382870035E-5	5.10914433686482E-5
-6.41499752094985	13.47437536220453	7.574041456294558E-5	3.8177593604504036E-5	5.108327568920508E-5
-6.387853419579772	12.789972379643046	7.397643386314307E-5	3.760479814593953E-5	5.105355239315254E-5
-10.456554713262712	13.976570385418363	7.431386469296092E-5	3.844375011616745E-5	5.448100434022447E-5
-10.460504525913167	13.743612050954287	7.37452080527334E-5	3.825294601520688E-5	5.449021900784797E-5
-10.43567643329602	14.11277918523502	7.465967381358814E-5	3.855662669587915E-5	5.445710382599276E-5
-6.386459979093452	12.69724417228317	7.376117537846692E-5	3.754066345484369E-5	5.105363887518395E-5
-6.395644771263177	12.555427517851564	7.341344664770542E-5	3.743005259524783E-5	5.1056634559343216E-5
-6.4372672447402195	12.008861096898956	7.205409607166877E-5	3.69888063283197E-5	5.1078917390935625E-5
-6.497009900884745	11.667987645737622	7.117197349717794E-5	3.667509705880852E-5	5.111766601344347E-5
-6.556920262455058	11.305444943796042	7.033468583772419E-5	3.641169686820452E-5	5.115438098562687E-5
-6.68146577838972	10.655308411578233	6.877844101252409E-5	3.584075059520555E-5	5.122071236871652E-5
-6.78393126347984	10.244290071559956	6.780240508686473E-5	3.543769033127283E-5	5.128637330577565E-5
-6.6290935651159755	10.949007459555244	6.948483563351441E-5	3.609977543088615E-5	5.119069662029656E-5
-6.8473974745647155	10.057920097476195	6.738957217662498E-5	3.52780675646292E-5	5.133595915835347E-5
-7.405046930016831	8.429051296024019	6.415389512203837E-5	3.370337872308318E-5	5.1760484852242704E-5
-7.412200733634791	8.399984117014895	6.41006316074959E-5	3.3673448929755194E-5	5.176452078221016E-5
-7.421796519639031	8.373596652831079	6.405326576606571E-5	3.3642837776921046E-5	5.177146230662646E-5
-7.6245049310669515	7.798152050005788	6.309279390359187E-5	3.300953878165866E-5	5.191312300946478E-5
-7.5805121822930595	7.910293384750007	6.327060652968056E-5	3.3129869290379237E-5	5.188212669418662E-5
-7.501908913596166	8.09279067771438	6.357168567585104E-5	3.3343916068577524E-5	5.182061345333636E-5
-7.739502332512991	7.591719065788961	6.278561494370084E-5	3.276369598155932E-5	5.201393111006567E-5
-7.8847997351133605	7.451595991242256	6.261741036789697E-5	3.25899930948329E-5	5.2165137182937915E-5
-7.676407910866667	7.714521694434641	6.297141330173241E-5	3.291117565280897E-5	5.195925640990638E-5
-7.092653583308931	9.299169047122376	6.580609440065454E-5	3.458102232384117E-5	5.1516542355318214E-5
-7.157733819727116	9.09628579445178	6.538576594564702E-5	3.4376702723202034E-5	5.156639785985944E-5
-6.993538578025168	9.575462324912435	6.635668442631318E-5	3.483603677351651E-5	5.1442053160449024E-5
-6.895778115357702	9.900410308161158	6.706407157103723E-5	3.514660252870582E-5	5.137010394892162E-5
-7.2933482934575915	8.75037620896634	6.473163583288342E-5	3.403342267384054E-5	5.167829287271885E-5
-7.234420758594862	8.926496665648376	6.505519446960246E-5	3.419311770125484E-5	5.163565497029761E-5
-8.225885333227685	7.342901902359795	6.261314343554214E-5	3.245757591386362E-5	5.2564118291677154E-5
-8.236373854049724	7.343009111565974	6.261889382764409E-5	3.2457625272217586E-5	5.257732565237698E-5
-8.530594539609023	7.303148880677009	6.27056684358857E-5	3.240841183656535E-5	5.291768342841436E-5
-8.165547009442813	7.3578145528349275	6.260669460769434E-5	3.2476346950611394E-5	5.2492305595720914E-5
-8.564700511421668	7.306150044294393	6.273017237404389E-5	3.241525780969499E-5	5.295999418002099E-5
-8.611923429585666	7.329416666724217	6.278248373945401E-5	3.24422979914684E-5	5.3016699611027234E-5
-9.020216463603798	7.600166307473682	6.330766773648923E-5	3.276623046995452E-5	5.348797460567215E-5
-9.03637818469662	7.618837639342621	6.333771191576745E-5	3.278876349001909E-5	5.3505564115968744E-5
-9.212996675330137	7.81749482447683	6.36414973722501E-5	3.301935239409556E-5	5.3687116679016685E-5
-9.245829441114997	7.861879805782354	6.370746730406379E-5	3.307122331049347E-5	5.37197755266159E-5
-8.987356093103259	7.572791242919949	6.325754762001563E-5	3.2731946153870186E-5	5.345007059192305E-5
-8.807668646708661	7.421252885339838	6.299606278313251E-5	3.255822160557638E-5	5.324707284641918E-5
-9.359903457853354	8.04158185649978	6.39501274023503E-5	3.3270305067532296E-5	5.382283276320971E-5
-7.915963885514201	7.416843590924212	6.257579546487088E-5	3.255189175081353E-5	5.2194877634941645E-5
-13.446641917549464	29.504735031778765	0.8865117487409312	0.06242152142825977	0.5681982091241664
-13.31035736551715	29.490828283789533	0.8728560017174049	0.06314395946494583	0.5709241242737795
-13.224838540734716	29.439520921664442	0.8684186845576954	0.06822528439403677	0.5735004453787669
-13.593416827826	29.521521045985132	0.8975557283057758	0.05707299822337801	0.561856087368036
-13.745828677994982	29.49823664762073	0.9155212601009324	0.05743475893386253	0.5561178295185005
-13.86816784993091	29.46471861517236	0.9294574445945172	0.057905794971262185	0.5511609622755073
-14.30785626955209	29.31719643409113	1.0011739694112964	0.06899707167997765	0.5362994174361493
-14.102683706210716	29.389371044146117	0.96646798290069	0.06388583016485003	0.542735131180313
-13.940146842573766	29.442045794208823	0.9407806433916237	0.05972624712076771	0.5493682766733539
-14.338532292243409	29.306464423392864	1.0065266872035465	0.06961972181550974	0.5351601276887387
-13.075731796836802	28.898237603063862	0.857815577330203	0.12617894739913255	0.5579066245156626
-13.060688821011178	29.115099776574503	0.859987722845907	0.1054488898372537	0.5688886923041296
-13.071149205421719	29.224779124557728	0.8615954089692334	0.09254302461223284	0.5735052528404078
-13.05126674147483	29.162238991325502	0.8619992207320865	0.10011755598778735	0.5731150774710722
-13.114049347313092	28.778003670178123	0.8594505152961909	0.14650341413431536	0.5482638991575142
-15.123531503383438	28.68380688659017	1.1802783793241982	0.12188555279272073	0.49808513967807927
-15.120365763830009	28.687201553165067	1.179377350678163	0.12180868629248164	0.4982028158713351
-14.959007661603835	28.847954319669356	1.139322897826591	0.10920543726885978	0.50573732138246
-14.755661264084218	29.046595901853035	1.0892050444892343	0.09336713165728493	0.5152908992729301
-14.763862069959831	29.042141861783172	1.0907893605332162	0.09378130192885621	0.5148297673933633
-15.126896078051582	28.680440857325806	1.1811603481403585	0.12196761320857637	0.49787482235252417
-15.639683715519372	28.156523638835083	1.321211156194396	0.13675898015053517	0.4721931494907617
-15.565674756309049	28.23888409976909	1.3016081526568075	0.13591159736085312	0.4770348618373552
-15.997556731796527	27.782681596354678	1.411639459912991	0.1391805325354674	0.4505904726552907
-16.122982823557255	27.64891283072557	1.441004398279588	0.13736765207567245	0.43997908449975265
-16.377973583126817	27.352884220687287	1.506651766307169	0.13477525836170506	0.4242292920099332
-16.69137525915565	27.055097404968777	1.5636341351840548	0.1299206246912819	0.41034597340468104
-16.77861127391209	26.957994646965222	1.581406376785708	0.1268529452290878	0.40724675185668346
-17.20671943406671	26.19057808793621	1.6557542610640503	0.0924099570275543	0.3722510935486225
-17.104777983312246	26.44452275263879	1.6376712971945508	0.10519172096290813	0.3851082788506074
-16.922670118829657	26.77384140021178	1.603721207204007	0.11953581628962251	0.40029292144322914
-17.315927891423346	25.89385803336739	1.6804220761390898	0.07767803864392683	0.36117734744240926
-17.403255457620034	25.546148258501276	1.700817503700165	0.049758052785251236	0.34271425278733675
-17.5135968372217	24.804997520793005	1.7008550766346149	-0.04439334431812715	0.28041698195608306
-17.442773825938687	25.33859959175219	1.7070025274167993	0.02880833026350604	0.3245305027796789
-17.518379135387697	24.742724395422073	1.6999654292164288	-0.05258680511930156	0.2748523999882194
-17.516096412048203	24.720061446661866	1.6989286446456804	-0.05612597912070414	0.2719421969655385
-17.49382834320001	24.170957898721312	1.6735530022063216	-0.1428929773358597	0.19981416530763668
-17.481101134226495	23.86698615058026	1.6455551844615393	-0.19651280701992518	0.1610725677384226
-17.455148361395818	23.618231829484092	1.6262413218053857	-0.23755035712627193	0.12963126160252908
-17.434317416262346	23.408121803377647	1.6067735118484245	-0.2776205989412845	0.11039780056320292
-17.285994979311177	22.83219362937821	1.5545866017758587	-0.4031175481867405	0.04381648348368226
-17.410338173911896	23.201330336846194	1.5905484909746204	-0.3189409961965842	0.09161890062058692
-17.244148412785737	22.743402410773164	1.5442653146046308	-0.42440391209905404	0.02878513591276763
-17.072313355120208	22.40634900942296	1.4993796655876257	-0.5078773911655089	-0.030361038704266322
-16.836226964778668	22.047682619612473	1.4562124448807823	-0.596348214752817	-0.10623927742511537
-17.064271717055455	22.394258350963856	1.4978064055979754	-0.5108637727877716	-0.03290938342394046
-17.07049245181003	22.403253155068775	1.4989233400663822	-0.5086195129228147	-0.031000401323747654
-16.748707828536062	21.91912429134831	1.4464175784542883	-0.6296179185469766	-0.13319803720051654
-16.5971663190245	21.70406269397529	1.4277672484175625	-0.685795631998652	-0.18364374259277644
-16.328218483800708	21.417092727506656	1.4104760246862376	-0.7583195139905069	-0.2649593493583244
-16.05896695580733	21.10467189310427	1.3896987477455989	-0.8312274406503319	-0.3458334772619033
-16.295575477332605	21.376948260999463	1.4078012772014497	-0.7681853501698088	-0.27487977480199405
-15.961037115993427	20.982143746956424	1.3891196630971034	-0.8607567572017917	-0.37361914156329157
-15.814984160525285	20.79542117944036	1.3837848692373094	-0.9061980609467362	-0.41281450592890545
-15.18371290180915	20.095756208211508	1.415360090970131	-1.0510491351273803	-0.5766555264661772
-15.285754203947246	20.196281188654876	1.4100592911148997	-1.0358520663190645	-0.5513125808179651
-15.656762506375058	20.61915585331431	1.389243274616849	-0.9479007844487259	-0.45609838854118173
-15.515656623503844	20.440398868950126	1.3965455093602759	-0.9862281950249823	-0.49711068936941444
-13.723403852296435	19.9881033898131	1.4489702619554325	-1.1706781618982796	-0.7647074285171235
-13.717709947094287	19.98005958982628	1.4472065044063778	-1.1693569468073612	-0.7629558345998685
-16.31593286360919	21.399795801508002	1.409136457507969	-0.7626938631978194	-0.26880681136058543
-13.704950858583006	19.962723466847915	1.44442118330739	-1.167343645663636	-0.7600660927944317
-13.570465095922138	19.788903358176544	1.415830147701899	-1.147860912465868	-0.7306641616283381
-13.507249869801308	19.71676950203144	1.3983996052128997	-1.1376968871605493	-0.7101036286619852
-13.413701907158543	19.59158353575588	1.3904226729674682	-1.1382064676162595	-0.6932566569159284
-15.03443229828415	19.918266439349402	1.4283336122078731	-1.072635822668564	-0.6109986440057104
-14.614077207637672	19.48872264152636	1.4468063612144961	-1.1092131529604838	-0.6874328720865105
-14.606855547730422	19.481464964766108	1.4473115225221524	-1.1099107875307646	-0.6888238623903686
-14.900608337102863	19.76504075339952	1.4393567571482744	-1.0940139382362588	-0.6413174131294442
-13.280936375494015	19.403768515100243	1.3756944025544526	-1.1329679268684727	-0.6710248128849028
-13.216103036711377	19.29696401557235	1.3693705794464601	-1.1287106004624048	-0.6608873336614309
-13.087362512424903	19.056838419040982	1.3478601695499055	-1.114401618142774	-0.6406712523119906
-13.060659583782007	18.99525654666471	1.3414997213475321	-1.1096516917489423	-0.6359090306538222
-14.603189939641114	19.477474020545454	1.4474236222337786	-1.1100290926791552	-0.6894323858561456
-14.589702477346874	19.462524886199407	1.4467582216377632	-1.1094315685283855	-0.6905796714011779
-14.39644015113063	19.23195161626903	1.4347618878217836	-1.098087053439901	-0.705654362028701
-14.09884725034945	18.822702605238405	1.3991448255323375	-1.072397139048268	-0.7052923330473942
-14.13137539791961	18.875985595042422	1.4044844471547728	-1.0768603241672356	-0.706128185854893
-14.34203709633043	19.16837178136262	1.4280264359146575	-1.0946245434831015	-0.7057391235011277
-14.041848236766368	18.737891023666094	1.3891744886459119	-1.0635800505261312	-0.702461047486264
-13.875545407469001	18.447197888034275	1.357280617969338	-1.033178757970616	-0.6934778231750017
-13.661967339301752	18.11681828924012	1.3120636533216685	-0.9909232039864674	-0.6771964378651191
-13.047126507172802	18.960140681902818	1.3372935492120865	-1.1062326896014734	-0.6333633421596562
-12.945803959879562	18.513682565110283	1.2876007013416626	-1.061925489145855	-0.6007363421095844
-12.812624226982841	18.18858470018433	1.2351470738716883	-1.0191348076281845	-0.5691483900192512
-12.781174451604585	18.063530917063428	1.2165905128439491	-1.0020883608432034	-0.5591501134937688
-13.634991871570147	18.07093802144159	1.3061041176577255	-0.9849326437708346	-0.6751447974245005
-13.330209056462598	17.575650388113353	1.2113520036486676	-0.8954773879922224	-0.6408005988960178
-13.225340083208286	17.42767523420172	1.1729205846444648	-0.8624445515228565	-0.6240699994148792
-12.979879279380384	17.09651790798034	1.0782862888076443	-0.785340842493693	-0.5798891280946803
-13.61426764109302	18.036442081466518	1.3002395026714144	-0.9790131281301908	-0.6733319983423912
-12.291434813098721	17.276373009499068	1.0144197278959401	-0.8572869142267034	-0.4268430307932869
-12.098391923281483	16.99908162481341	0.9301817220356983	-0.7968977083020028	-0.3712586280093073
-12.725076640181813	17.945497977923644	1.19211739872824	-0.982748671610112	-0.5448807013901437
-12.485042353245316	17.561701900479097	1.0988141442461106	-0.9156032839642887	-0.4850996664845459
-11.887348847397963	16.672782974089348	0.8189037751993964	-0.7137708361887378	-0.3023295105573396
-11.768355882494667	16.49702330498735	0.75928344834855	-0.6694522208863549	-0.2646680678804537
-11.522600926859113	16.107999534360886	0.6229066740685532	-0.5664508860841099	-0.17783144537520731
-11.434936766903489	15.970664054670568	0.5752772862280937	-0.5279334129636932	-0.1496498366753099
-12.862277488663846	16.89897354215124	1.0177540915063295	-0.7342315580514768	-0.5515681178069739
-12.734672760772554	16.6818355508951	0.9491794503017197	-0.6782355303808326	-0.5183207022235288
-12.469677769829701	16.34878705764234	0.8259428982266097	-0.5912299525568502	-0.44753661716082516
-12.461994141258929	16.33818244022225	0.8221442934822424	-0.5884522439749724	-0.44549778885595037
-12.226675185132692	15.990452186356109	0.6863601374430499	-0.489054998738498	-0.3719667052595931
-12.080936226665209	15.718414317823207	0.5838576891823368	-0.4087256198546296	-0.3203367105856028
-12.450538527121873	16.322601777528064	0.8160700129984556	-0.5841255025081202	-0.4421270644230307
-12.008867070719528	15.592861756320444	0.5386084677275438	-0.37418989122354657	-0.29722957864753935
-11.19069808711283	15.520329227279333	0.41574873647651195	-0.39345746743029575	-0.0662964014377069
-11.146970368731676	15.42694878142596	0.38728229516051976	-0.3673967202964135	-0.054181677516389984
-10.937736437658009	14.895631401705439	0.22706245279488635	-0.2193851404626058	0.00748547014158172
-10.928776726330025	14.87156595288738	0.22059086827402774	-0.2129909697349332	0.008936599375632421
-11.83093936945443	15.245165931433922	0.41739378587185066	-0.2826984976851741	-0.2335789500629469
-11.703072752385609	14.917755171019206	0.31226299877887753	-0.19392413209923978	-0.18652668366886377
-11.856362042427943	15.297942322795935	0.43484236382888986	-0.2967605662765178	-0.24203626765218555
-11.67571108041057	14.849169520612739	0.29246925932525264	-0.17886475029861126	-0.17630698864089778
-11.558257545123485	14.564369869421775	0.2054189432546279	-0.11493058818084169	-0.1274413935170119
-11.45998891212474	14.297194509232412	0.14227527674874055	-0.0679844339710026	-0.09243622016667855
-11.428804950796245	14.229234004738167	0.12423461895574277	-0.055736027647239006	-0.08177854012679038
-10.920238380486014	14.843416980632442	0.21379717264532308	-0.206282664345906	0.008963861706985056
-10.651789131467556	14.11260541515777	0.05063191366014798	-0.0456690303203235	0.016587365979255513
-10.750914862739174	14.362412427115729	0.10022135024279172	-0.0947046383073298	0.01680624973605225
-10.80786906262887	14.487828942471026	0.1218913026225048	-0.11599902305739765	0.018580421798738336
-11.259378433955037	13.448584575004997	0.026735845988041962	-0.0012108768715761212	-0.01872723060450408
-11.327413474968726	13.824772876523934	0.05979828692297853	-0.011321461964900116	-0.043265717530448104
-11.405865306007007	14.137063757486185	0.10753161785231567	-0.04291414734240991	-0.07254606308727497
-11.25180092149329	13.41559256355217	0.023101065302625262	9.514762025585746E-5	-0.01599640490990257
-10.558868481333105	13.91216422126957	0.020702838787234994	-0.018581634319933517	0.007660665668142713
-10.5926451501856	13.981669362566041	0.03172577091968737	-0.028260234097445713	0.011708310900941064
-11.247040779589305	13.379628786121849	0.02164224913812623	-1.513384386622217E-4	-0.015079196240737582
-11.165274600466724	12.988620798260765	0.012566895685775611	-0.0030816567220346303	-0.009946878687382888
-11.097330053323814	12.580936310314577	0.007057963783911924	-0.0014306884821814764	-0.005777595500948829
-11.096818195980095	12.561338905231516	0.006783673715083224	-0.0013284448703149536	-0.005585056958688523
-11.096050568027742	12.545804815190527	0.006691746354037071	-0.001331058711825835	-0.005497072673911931
-11.086743495229108	12.082772309014002	0.0037243247484078663	-0.0011133177143976107	-0.0028223324259964233
-11.056586496952555	11.873435756879385	0.0030923764321951677	-0.0011067471722080082	-0.002456024131256763
-10.88734935519765	10.821758127609627	5.748739189173E-4	-3.502927488552991E-5	-5.064842588420092E-4
-10.914018229749441	10.916969792681556	7.074290564589053E-4	-6.736738808789486E-5	-6.31562183617497E-4
-10.992846698780873	11.239384173081298	0.0011088525551030898	-2.654581167520575E-4	-9.982702518931633E-4
-11.015430104537916	11.368444482013418	0.0013433369304828603	-3.43675063402107E-4	-0.0011899493558377482
-11.040793440304332	11.601305467410615	0.0018925979047031357	-2.942481605546279E-4	-0.0017251095760266177
-10.852792143901496	10.649475182364654	4.4654277521455707E-4	-2.79390047733595E-5	-3.9848560550571107E-4
-10.82268237901346	10.507062683946822	3.271789901884297E-4	-9.803021595379775E-6	-2.960534363142789E-4
-10.799649030697061	10.417097170439254	2.7170072564144026E-4	1.8573626388237239E-6	-2.481353732157876E-4
-10.737706088490452	10.19594415108152	1.8043939112705448E-4	1.3566051183965268E-5	-1.6747675308802663E-4
-10.645532551324377	9.838584274836666	9.242737284182095E-5	2.472728519472818E-5	-7.271995272672774E-5
-10.66294728996067	9.897493804937323	1.006311277644022E-4	2.3398000885926886E-5	-8.37659446665336E-5
-10.669096737425624	9.919157020329632	1.0631772964614367E-4	2.0697029139153782E-5	-8.981690262827408E-5
-9.701099101698333	7.952659472631748	6.1025381238317905E-5	3.663567939892647E-5	4.841251945455207E-5
-9.807114167417021	8.0255306659574	5.9908379662097506E-5	3.620073274549069E-5	4.732156604793116E-5
-9.580409858346846	7.886678629862842	6.233871971793056E-5	3.7379892054439806E-5	4.954034240144647E-5
-9.515460207986955	7.83826116776429	6.349553850802406E-5	3.802373234872464E-5	5.05204588737432E-5
-9.39319704575132	7.976802644466628	6.393974475353724E-5	3.482874541773983E-5	5.2922609064964715E-5
-9.482695440722992	7.888526773755937	6.34481973361079E-5	3.729304025472729E-5	5.0938403533961094E-5
-9.89150512481135	8.061589029817508	5.9308718743445805E-5	3.682201938626453E-5	4.6092804210379306E-5
-9.958128539012591	8.13643264909581	5.88263700299613E-5	3.699906614162892E-5	4.523280190836293E-5
-10.105799244152566	8.216749786030329	5.655256878214991E-5	3.7419232541369375E-5	4.1686144938488105E-5
-10.117739578629418	8.225459503853283	5.638386438917464E-5	3.744248820150031E-5	4.142813596426302E-5
-10.321566484096682	8.759091610334712	4.8610892862725165E-5	3.467126417561434E-5	3.10010959160294E-5
-10.401050228883886	8.997560402359396	4.4332764496640155E-5	3.443949983254276E-5	2.2612505906199284E-5
-10.48013283812264	9.273283943313945	4.2270465480278285E-5	3.333422822632937E-5	4.813465342482836E-6
-10.484221130661814	9.285169676528664	4.2170339049718854E-5	3.320090504116117E-5	4.123538376120897E-6
-10.493978900489525	9.319953418773046	4.368631912502962E-5	3.3190379105017655E-5	1.0538022809222027E-6
-10.569396367691512	9.576372765498544	5.459845053117647E-5	2.94059448099392E-5	-2.2342351274695984E-5
-10.30367410666004	8.700079882566374	4.954728966261541E-5	3.4569458116725816E-5	3.305863186978542E-5
-10.291056105656166	8.659895023136702	5.009243489663112E-5	3.473274411138178E-5	3.380199728939534E-5
-10.202055940923515	8.408063874401485	5.45084035508678E-5	3.624502846386816E-5	3.958857413466689E-5
-10.122586102166768	8.227987217596521	5.630014546653568E-5	3.7438048665200324E-5	4.1317055608353315E-5
-10.127084845203278	8.2340398900594	5.6184148581806326E-5	3.7363407838858484E-5	4.1213473608250863E-5
-13.612698575289047	28.6766368847917	0.9803559199270441	0.17500725924543017	0.5510839545955061
-13.402335055067073	28.717106774932446	0.9289423474827818	0.1652121784267066	0.5496460974805564
-13.274234325981926	28.745147147953077	0.8972199845728797	0.15661697707463024	0.5497458859510134
-13.669436437446832	28.664996499633244	0.9952847238598471	0.17766077485022647	0.5516040298833893
-14.469126524092431	28.333867953407097	1.193471556553772	0.191648469406889	0.5350830176659054
-14.111452795127125	28.532488744126113	1.1062227775333418	0.19023089646522773	0.5483319398898154
-14.081341116293641	28.548389048139924	1.0988240785118202	0.19001839875805776	0.5493568704258843
-14.084760055739775	28.547269492787446	1.0996958977723306	0.19010444664761691	0.5493121922568457
-14.490031474178451	28.31698023352918	1.198072928243407	0.19127601912980485	0.533523589991988
-14.531013247222706	28.282763089151217	1.2084368430599328	0.19109542521588943	0.5306301189241495
-14.875581071227531	27.98713035068691	1.2930003259480205	0.18733307156233125	0.5037828133596419
-15.10376264913171	27.76458604019757	1.3525208525004684	0.18461681732890442	0.48506278003957115
-15.216208734471483	27.625667800433135	1.381335348057541	0.18132374317387775	0.4715030474335947
-15.4640149146962	27.35002543091522	1.4503727490277258	0.1790400998489367	0.4474260278599842
-15.565199936389575	27.229859535367186	1.4778832885775923	0.17662305394123906	0.43664009974922646
-15.60421881776453	27.1782256098158	1.488568971674903	0.17516773820680545	0.43204570201695475
-15.80655797744552	26.83643413392781	1.5379971099383256	0.16266335670180626	0.3944514634822417
-15.99207110813279	26.526343516060507	1.586854465146578	0.1530428292729007	0.36340104399822226
-16.09495975331683	26.30491443523337	1.612572719060371	0.14426381084553924	0.3393621289694423
-16.31639914487979	25.789828530329583	1.6606832249300723	0.1147653975038995	0.28711644743874376
-16.684891252858424	24.76496571105323	1.6991527113219715	0.007577339406747197	0.16713697586331985
-16.57558613452562	25.116826670150708	1.6910488550989005	0.0476478110857166	0.21056001118569476
-16.52253906697489	25.264930127987643	1.6856003183934924	0.06390459133646274	0.22802772117523223
-16.342075646771107	25.734031923727596	1.6655787880383275	0.11109039480127629	0.2815292277228374
-16.331976873830065	25.751084951112826	1.663709665396947	0.1123947501528314	0.2831050303447819
-16.69637548738504	24.522337265981495	1.6854994686945617	-0.03341926752080008	0.1329068952451788
-16.72618837260787	24.24278726377767	1.6778225417641028	-0.08052148942960843	0.0961921437661194
-16.74244772644929	23.899594069048348	1.6617819092817743	-0.1461173662250218	0.04770737211030657
-16.74256716838122	23.684435430470366	1.6508919410944092	-0.1906428883131162	0.016756187419752364
-16.711595039577205	23.33186611068901	1.6208957050753938	-0.2620899284030205	-0.03922403664040244
-16.670856721684423	23.17404679271966	1.6033154677125916	-0.2987574264403364	-0.06764082925119128
-16.51347070412792	22.829265188016677	1.54968440090204	-0.3831825852908644	-0.14038313845198216
-16.3773710600923	22.58365799224284	1.5146555732049096	-0.446352749238231	-0.1950806112349682
-15.469735792404899	21.47082843357408	1.37966869745401	-0.7573589207437084	-0.4612415314787336
-15.485365793970075	21.488391600999595	1.379984728726845	-0.7527333750244795	-0.4573663199171932
-15.492669363329767	21.497438421935403	1.3803334678482377	-0.7504303122554002	-0.4553813475121143
-15.551006498113821	21.558894884547414	1.3865926256862826	-0.7324941573098044	-0.44004264539614996
-15.94804051883031	21.99910977706999	1.4318574921511769	-0.6065981219937475	-0.3328044136465083
-16.254996656057724	22.415059477219437	1.4842973660873144	-0.49392150464713125	-0.2362133156796104
-15.897398578446175	21.93181850193765	1.4227465822293945	-0.6252266445329769	-0.34842146480913283
-14.191985507516884	20.35426755160977	1.405912777170085	-1.0785626942293773	-0.7105559884425884
-14.210584309288377	20.36831201398125	1.4046349807478213	-1.0748068724553101	-0.7078360844172509
-14.455877658872428	20.547878931346474	1.3874819209839024	-1.0216673314487696	-0.6711060380700666
-14.708963187931221	20.743894823417435	1.3751799872362922	-0.9619635084328347	-0.6301847680277611
-14.71112318274063	20.745735544502732	1.375044332488385	-0.9614323800950056	-0.6298260236243685
-15.121629647115775	21.09564354495486	1.3684698801842436	-0.8587397783649307	-0.5465753934176449
-14.714746931186816	20.748624004897486	1.3750110088552234	-0.9605650111936209	-0.629122579759374
-13.964995711614057	20.17780883346663	1.4283574957856333	-1.1254037188942774	-0.7402848940620711
-13.951815003513792	20.16879376954789	1.429242952483331	-1.1277612289210144	-0.7416251847644116
-12.954626106718369	28.737256467746782	0.7929049564496267	0.12860965711880057	0.524146304636498
-12.857143918412952	28.708675975705134	0.7527126231669233	0.1157587827247903	0.5095911156772199
-12.63953275323979	28.54571449373748	0.6414973184046072	0.0744980760746926	0.4618531390198433
-12.63261423181542	28.54057370798251	0.6379681938452622	0.07318524140542627	0.460331670528368
-12.629360746829247	28.534100688250373	0.6354775983443833	0.07190122010846049	0.4589300880432502
-12.418224162401433	28.09162993778905	0.4737427765142735	-0.014467096821747941	0.3634375457424283
-12.315772059625933	27.698378926161215	0.3713380486575854	-0.089908789786278	0.2876815041406906
-12.295324233598635	27.624182860898877	0.35239428012287827	-0.10415252307306853	0.2733387746304477
-12.282307251746543	27.579945029645117	0.3462522403529593	-0.11292260788394715	0.2645353348938577
-10.202631737873418	21.267674119230634	2.0070445918821527	-1.3868032273647724	-0.92362709541459
-10.243693212242764	21.117067918500105	2.0267353663019083	-1.4086907697016156	-0.9425109114446752
-10.307342670339624	20.858228531757078	2.0635951672755923	-1.448420461227076	-0.9770894454635488
-10.356129224115895	20.791021694474292	2.0641999806662423	-1.4567339807016042	-0.983081681889536
-10.30132753798347	20.866563466752964	2.063593485835842	-1.447515705666578	-0.976369341421984
-11.88274998348622	25.960394409159818	0.46702492681748015	-0.4403593299711176	-0.041760520460579625
-11.668048200368801	25.141182152679864	0.672916540939545	-0.5872941894545535	-0.1974052889329354
-11.981603431916625	26.466847343686993	0.35051752337659653	-0.3418999897933109	0.05024187510321768
-12.1265449837182	27.054283994523367	0.2859272468344891	-0.2237695106979386	0.1625694892411354
-12.004421420257156	26.546971915490893	0.3399122341795129	-0.3251616252938618	0.06552675754944748
-10.468178774155028	20.639341880943956	2.0642210058146646	-1.4746603107443834	-0.9964867777957198
-10.304638503044853	21.803293229788284	1.8559181641161229	-1.2882188090208995	-0.8307527424517891
-10.267541047326937	21.65042850191439	1.902884321717829	-1.317306069486021	-0.8578581442302509
-10.395320984345801	21.918035081050647	1.8015406036186212	-1.2619618337188232	-0.8048841436128511
-10.47502592047812	22.05734106139689	1.7431878250196022	-1.2311771653383388	-0.7763838261151944
-10.206381097677577	21.385596889124002	1.9806404786952714	-1.3665972963009874	-0.9050491161751034
-10.221651321505957	21.445997647236332	1.9626158777521385	-1.3554302930704245	-0.8939003410796471
-10.490751245394282	20.603592573600093	2.0656628464194386	-1.4794515531481043	-1.000093846440145
-10.676117456238984	20.39236877638473	2.0528733094923233	-1.4953721698639268	-1.015260835520598
-10.862832821198992	20.172659802202038	2.0456981774408094	-1.5148797384857045	-1.0308856322228221
-10.881649328072468	20.15340172716533	2.043529496993589	-1.5153337906247883	-1.0321555822613977
-11.113402830365768	23.492907419863535	1.2017451994816453	-0.9195879793832911	-0.5105020939193928
-10.870391181402738	22.895205762255728	1.4172727640355678	-1.0466291444692066	-0.6200515918412273
-10.621303073248832	22.348463459036125	1.6290057785709875	-1.1673579812979225	-0.7221495930502607
-10.713239391969845	22.528071225770486	1.5565238428759827	-1.1274776306839867	-0.6877229542937127
-10.844786768336139	22.840316885932463	1.4384932399345236	-1.0589932882481268	-0.6301419712575335
-11.13944094806562	23.564994447843304	1.1776261240317205	-0.9047709569606386	-0.4976666077281117
-11.20138562399052	23.703581174064222	1.1265695191409888	-0.8739165742018191	-0.47074079982772543
-11.38770868509681	24.19537159429388	0.9562898188141198	-0.7683494171951497	-0.3790701939457651
-11.629669720620418	24.997400407593688	0.7113394807441117	-0.6137823822999009	-0.2246934854832187
-11.655844825787385	25.09979426497546	0.6826057059319766	-0.5948346473900024	-0.20547922650591102
-11.229044276659494	19.823740120580737	2.000951656414274	-1.5167749608107213	-1.0542453394992477
-11.11903336571642	19.928407716064633	2.0144988137601048	-1.5163590659320503	-1.0471194723730144
-11.238255914622929	19.818017599027055	1.999488388767103	-1.5164905343845447	-1.054403966853632
-11.27373113209877	19.79969466584961	1.992754865690166	-1.5142294923375224	-1.0542764215820772
-11.704202484407077	19.570706637277283	1.910641652647282	-1.487335146574779	-1.054783662589309
-11.924410416622525	19.520870959241247	1.8570767403117425	-1.4611745881297418	-1.0416246255005475
-12.146713395330595	19.48811890152068	1.80479805782777	-1.4361054185276168	-1.0252766207897221
-13.716808717983312	19.98456831600856	1.4498678807248035	-1.1716520021990386	-0.766717239214882
-13.699633381787852	19.972973088206505	1.4531084341707974	-1.174939927760848	-0.7713603519257523
-12.289122117745665	19.48948098767039	1.7679906528242153	-1.414453307116199	-1.0100594162945717
-12.610269693386867	19.525156006424986	1.6870155637765236	-1.3662604244344982	-0.97262005981013
-12.896122385697899	19.578447440350267	1.6192507939514529	-1.3207543677373998	-0.9358886500101464
-12.515097441153577	19.487450784057632	1.7145916543084643	-1.3841197078212004	-0.9892138130784056
-13.536579205106833	19.870542369775738	1.4805493521016966	-1.204244521198218	-0.8145124908502899
-13.46519538142837	19.82916391656118	1.495891995979541	-1.2183597137291922	-0.8335873677124659
-13.33710205478209	19.763694654848063	1.5201251630282266	-1.241635841131134	-0.8590094832814993
-13.208698024723365	19.705864794957023	1.5476183266686774	-1.2650507630761263	-0.8813444003572493
-13.12649483004026	19.66555204257168	1.5633824221098904	-1.2782601910303693	-0.8971666500705091
-12.931185315336426	19.594366574089303	1.6102260481465973	-1.314002047909232	-0.9292929656402309
-4.73366453746668	21.27733752555802	0.8688336965986073	-0.1396791965733013	0.1039372496418168
-4.616137617197506	21.222124959057776	0.8639180313582218	-0.14164272701315975	0.1016033421019526
-4.564613201498627	21.13083733353918	0.8581074665129609	-0.14372090541806354	0.10039401028389032
-4.459207814328341	20.976920750912853	0.8483907446224175	-0.14685246229979199	0.0973943958807777
-4.3717263835343685	20.747828353941713	0.8358728575326744	-0.15186952346890842	0.09472368422821914
-5.161473697762925	20.81549159125971	0.8363497665958449	-0.14514088218416074	0.10143755365705134
-5.073951322793466	20.921211564449962	0.8442313885657189	-0.14393987403184502	0.10253733946855434
-4.82067883209547	21.117692108337895	0.858126141403152	-0.14242845294583745	0.10341718008733987
-4.935758286792504	21.042893194355276	0.8536666768820385	-0.14285205824841274	0.10369189847614903
-5.190714031709742	20.763150524925152	0.8320047113409823	-0.14607848003932625	0.10079924470601095
-4.334675830804458	20.637109182818822	0.8303066658062129	-0.15405701705083913	0.09370288269958625
-4.297602703723759	20.363085847552906	0.8171953870194995	-0.15963509378155766	0.09264226545480231
-4.296843216198107	20.193274965814624	0.8086527815642568	-0.16250626513056746	0.09205326764252328
-4.3199742974144915	20.03163015581289	0.8010307614962816	-0.1650519838951648	0.09215682783637516
-5.411460238020682	20.431189194846432	0.802564634761151	-0.1512440068060939	0.09559523989184779
-5.332162880293362	20.526863749341317	0.8122288197536747	-0.14945149478412623	0.09744105146151277
-5.549115600042219	20.2905602616082	0.7874816532363732	-0.15337496362404135	0.0916383167244422
-5.9142014219049575	20.099198820205157	0.7616021342108447	-0.156562499942273	0.08700051165143347
-6.1768312377237	19.97762492623312	0.7461550043642485	-0.1585485873213641	0.08516678986739093
-6.2548127568078975	19.933207642426368	0.7412348336050436	-0.15926372417007872	0.08472732629376308
-5.793974679646137	20.165456467072826	0.7701227414691922	-0.15559540336482813	0.08878168362136972
-6.296332579397803	19.90441385953041	0.7387809624122876	-0.15971367659018232	0.08464903253243439
-6.581566543861336	19.71553089526889	0.7220752973966769	-0.16306874645098313	0.08346992801053167
-6.865836498264918	19.506302352262118	0.7065022648147333	-0.16628765243526628	0.08292330526343274
-4.397468987809489	19.60797959070136	0.7789676100203259	-0.17401666111872352	0.0889835550975129
-4.399186129808391	19.590997556566418	0.7781945652617853	-0.17437196460275745	0.08894276036368007
-4.3936775942467925	19.43906947218001	0.7715579027713262	-0.1778687406629919	0.0879953276132097
-4.387202690166885	19.144286253843145	0.7585811852125541	-0.18460084238101795	0.08605122656604781
-6.894497251219089	19.484583483803235	0.7048627006583078	-0.16665817302069125	0.08272154329635521
-4.381345621380777	19.122257941120065	0.7576778668207695	-0.18508331821385304	0.08585250127578886
-6.925461083009736	19.4598782054163	0.7034540728805652	-0.16695731794467464	0.08269855222713891
-7.416290267685239	18.89946202643908	0.6791521243262026	-0.17339099660507373	0.08278629872475078
-7.363475977876794	18.991793896138372	0.6823248669079965	-0.17231527272965172	0.08263315387587243
-7.1785182717331	19.213288774831042	0.6908309095209006	-0.16994477100603406	0.08273920815359763
-4.15205833085932	18.46634483007781	0.7379012543156614	-0.19716462286508504	0.0838414941484959
-4.2171064234789615	18.664346336089654	0.7433016639635798	-0.19396775793835913	0.08421696606924117
-4.372026104299103	19.099275105178496	0.7569514175360978	-0.18554787904362244	0.08575338330843908
-4.048009488057326	18.195132871531335	0.7310426854587676	-0.20184745953325	0.08295801007952365
-7.491387228043418	18.031259510970372	0.6549372692675498	-0.18365058663582823	0.08112907946860497
-7.514780309917374	18.314686341258152	0.6625773470360511	-0.1797454065662622	0.0817877469082412
-7.461413857161175	18.67996993733154	0.6729487504462176	-0.1757766169497843	0.08254079008409501
-7.514424638291443	18.439655812679497	0.6663896180304022	-0.17828646982956475	0.08226848606157
-4.006141008968368	17.881613027299927	0.7230835887801146	-0.20625583290488214	0.08346274345729071
-4.0947510933941444	17.070818009431875	0.6996358879018097	-0.21728120615885188	0.08649513035201686
-4.098336307406811	17.034762205630255	0.6986504301896302	-0.2178235602941855	0.08660280079900033
-3.980894005775253	17.602407796043213	0.7159936707166625	-0.21069849438188154	0.08373802174167541
-7.492366000616787	17.59242100983253	0.638872868286891	-0.1876970636700885	0.07913190279130343
-7.491056514593434	17.51652019285032	0.6366181298280109	-0.18858864033238878	0.0792049316692263
-7.356922602796503	17.059969131013926	0.6224017979157898	-0.1951046319286424	0.07924111664264573
-7.3476880070411035	17.029672229095027	0.621458110317847	-0.19554380484271686	0.0792291702973145
-4.25572274313915	16.317678753090377	0.674810130112058	-0.2267831768966338	0.0883312641400723
-4.282120070781846	15.78662031049576	0.660084339737121	-0.23482017466501254	0.08874992062904191
-4.2458127774434065	16.42959045964661	0.6783583664873488	-0.22551872788187582	0.08813662381035686
-4.131360294310118	16.910570026141535	0.694519306672279	-0.219415997952137	0.08707096346330563
-4.280097499402593	14.538047400568065	0.6267357919772867	-0.24841316516416587	0.09242582149382327
-4.322517032429351	14.340942723765027	0.6200657689833845	-0.2508626829561224	0.0929451856177542
-4.280253012631235	15.540897001787167	0.6533536803474604	-0.23712763312911045	0.08968340654685233
-4.235538762411485	15.028716405183332	0.6420550607931559	-0.24405874740657155	0.0903429557245338
-7.120732692353926	16.430849731388406	0.6006634539931441	-0.20650454356709957	0.07669124048123248
-7.346458713145687	17.02354813324256	0.6211795992298036	-0.19560972033004514	0.07916858119804793
-7.114755438282814	16.40554860010953	0.599361739725953	-0.2066535854469476	0.07651684270319914
-6.911780360262982	15.83013201700975	0.5791976862119154	-0.21496912656283634	0.07628806359942307
-6.611588358506674	7.896149290016625	0.38928773519036186	-0.29370130126418653	0.12971994107159096
-6.815613754472951	7.898265934465046	0.37472604916989694	-0.2913853286565943	0.13223454638784876
-6.5156075490910155	7.913751607218404	0.39627491046032093	-0.2945457773258459	0.1287051868638106
-6.3278903466563765	8.00161022599411	0.4094359189230442	-0.2955372617373908	0.12609988156877203
-6.251414382863599	8.031307543414954	0.4148669173006127	-0.29599635270683133	0.12500997227282581
-6.229877777245452	8.04374390758974	0.4161799122034255	-0.2960041782762485	0.1245589528441814
-4.365442378183148	13.975572541233788	0.6092192679235215	-0.2548347930064958	0.09383086871811921
-7.032334305329712	8.881459043501946	0.34466386543184313	-0.27663739431057743	0.1321686078579051
-7.010306534682713	8.958760339693399	0.34472422547233045	-0.27551690628709113	0.13151061216406618
-6.512646741864403	15.15182324934143	0.5613332114040036	-0.2272941925340669	0.08062508787419485
-6.605089143645865	15.309430919175515	0.5654955132774977	-0.224399312786308	0.07973517486266575
-6.5041925862060035	15.13029977827332	0.5607100192856781	-0.22780446474229785	0.08063251048109842
-6.3424677378712815	14.438667640957025	0.5326394556090316	-0.23698742711112897	0.08195609213541971
-6.330374139751394	14.386550585762597	0.5305070110536414	-0.23766975480006253	0.08204255059611412
-6.878654940297363	15.7638677268587	0.5768048475004106	-0.2158290089872312	0.0765644133137339
-4.434271541032567	13.14264584731255	0.5820007318772837	-0.2598726741840871	0.09505244986287878
-4.414942671727757	13.516124024822233	0.5939602311893115	-0.2577502663331513	0.09447518144243944
-4.493924253759212	12.772399592207567	0.570731760530605	-0.2638250145030219	0.09576945689052457
-7.101740047231086	8.65826653927014	0.3437695395717626	-0.278617391513891	0.13358446363822218
-7.168342651116608	8.460762600190172	0.34315052448957284	-0.28081717012263163	0.13500122093833555
-7.193887940106324	8.330591941608663	0.3436731401745492	-0.2820828171465909	0.13542861380165636
-7.102349334593408	8.083611128327435	0.35317478364622545	-0.2863321695435599	0.13492982769947187
-7.112470534688779	8.092652751636818	0.3523743441502524	-0.2860893339743426	0.13502898831059595
-7.119928957854249	8.108787145355782	0.35165244591034117	-0.2857829682662556	0.13509612654622735
-5.957932814466803	8.326382853180453	0.4327498891853989	-0.2948753923773342	0.12000521226561042
-5.9860617304856625	8.295236487394085	0.43131468851449345	-0.2952046387208301	0.12060056901200635
-5.782295033744326	8.636244481833662	0.44209664687099276	-0.29229993426383966	0.11734532052825222
-5.772698168952418	8.648486873268634	0.44256044853745585	-0.29212683127725364	0.11713634429643362
-5.738932396154502	8.70717613051857	0.44458306623948957	-0.2916465443609963	0.11663439119851118
-6.940649812921064	9.174166928456163	0.34614566218927	-0.2729304867511996	0.12940115467433924
-4.5812454281489545	12.317894073995918	0.5544536697941183	-0.2650304448807777	0.09733724144604816
-4.808522336311219	11.478314115589296	0.5217935194601625	-0.26974750756421195	0.10012771378596044
-4.652849854746273	12.005391019526362	0.5453611090686166	-0.26887095657274174	0.09905978574774013
-5.061293351900035	10.722393859678515	0.4957539435748036	-0.27534248767122627	0.10560708828512205
-6.863609387871793	9.401426206351928	0.34775843931404193	-0.2702882994986847	0.12701302697770347
-6.819621065935525	9.518851746648703	0.34951948698893764	-0.2695209338342389	0.12587923059113543
-6.732853489066005	9.812962932337197	0.3519319896840726	-0.2659402991019057	0.12137484677242091
-6.221255888251553	12.966412945543405	0.45983707716289224	-0.25023764638948715	0.0823760152961311
-6.262079343029065	13.66062747538938	0.49470586294209823	-0.24554613233922531	0.08150456034113325
-6.263391932825344	13.675039285369484	0.49560746750204937	-0.24558552209883613	0.08147894502672402
-6.329917361911087	14.384771810573818	0.5304189982041295	-0.23767747789115815	0.08204613067250584
-6.380243096902497	11.364251103642124	0.38703980650546377	-0.2570226854324795	0.10018716508220064
-6.357607770702911	11.487039688527688	0.39053913093118564	-0.25558604410380026	0.09867724328852602
-6.222435682564707	12.217561632089193	0.4248379791175681	-0.2533365705933852	0.08981775764866393
-6.22315469339023	12.669251370607224	0.4456639588291696	-0.2513933962362771	0.0854587252889403
-6.23437808659952	12.145587759282426	0.4220384225852914	-0.2543327481780218	0.09063153580959821
-6.457481241124758	10.96749769794242	0.3768361719048283	-0.2599684020794153	0.10592453104320051
-6.219415409317302	12.931960976294627	0.45776859149835736	-0.2501283355960683	0.0826572026347186
-5.300213015882377	9.906364735437664	0.4714802012300523	-0.279905367821981	0.10873621178255491
-5.420490387285663	9.41476369021898	0.46308476437390195	-0.28489184809050994	0.11069019343700529
-5.260725656804659	10.041685575299425	0.47469576062905183	-0.27917610384049313	0.10806038567350941
-5.093231866962367	10.61944688455408	0.4914887195311005	-0.2753201381975163	0.10576987530016006
-5.565394037279747	9.018803980210201	0.4548096553747877	-0.2890826520155962	0.1136101907079408
-5.5458129890253085	9.074872917332542	0.4563105288018557	-0.28889382766571936	0.11339330790307972
-6.507679907571038	10.704717704496328	0.36917856043627734	-0.26118067806543144	0.1094658156257981
-6.538142435266113	10.584945288033484	0.3661605764529376	-0.2614447587732763	0.11086341568455345
-6.674120860000167	10.043425300441548	0.3545532801616963	-0.26477900395717163	0.1175517357500054
-5.079145325698371	10.671237532556626	0.49328908140401534	-0.2752756847215487	0.10568315243148446
-10.461656850447097	13.708406176281539	7.365793376530576E-5	3.8225225648444375E-5	5.4490739204716794E-5
-10.481987687657293	13.648673103119863	7.350703099676578E-5	3.81830345343605E-5	5.4505730798695275E-5
-10.596586459128053	13.013581074589192	7.200810378773716E-5	3.772368662390287E-5	5.459876920229573E-5
-10.588350281531117	13.144057512369184	7.230523152289449E-5	3.78237060095291E-5	5.458946249053288E-5
-10.567612116330908	13.380893343134794	7.284254808824774E-5	3.7999529364530705E-5	5.4571410950803704E-5
-10.586300339683474	12.86405514315924	7.168756835369316E-5	3.760003095482646E-5	5.45964184249508E-5
-10.570420696995217	12.529496354887202	7.098478670034417E-5	3.734242484077334E-5	5.459525609475799E-5
-10.53216555932015	12.1496552982845	7.022784743085276E-5	3.702695695202667E-5	5.458647990174636E-5
-10.380385604053068	10.824139514628257	6.7851292106689E-5	3.59346619421827E-5	5.453454361210164E-5
-10.435456498885996	11.003326254847991	6.815304037315261E-5	3.6101149174377975E-5	5.4569863684587864E-5
-10.456403679159035	11.430738695704099	6.889133375895826E-5	3.644095337432241E-5	5.456799552654135E-5
-10.463247672194688	11.521399916806832	6.905769083571307E-5	3.6520173105293205E-5	5.456903794110728E-5
-10.491965031962753	11.798596889963134	6.957122210116186E-5	3.6744146718663246E-5	5.457475478529234E-5
-10.523313839585922	12.061930103058792	7.005628477280527E-5	3.6957551239761355E-5	5.458396096184837E-5
-10.132546303009402	9.916704642956699	6.646068978203518E-5	3.51317242921789E-5	5.438542525152117E-5
-10.179935233113294	10.11227423234433	6.675005857220505E-5	3.531173122418718E-5	5.4409876327147594E-5
-10.271061399325458	10.365759310336202	6.712233233497112E-5	3.553557644381464E-5	5.446622356853491E-5
-10.329993747661657	10.545358091937182	6.740684202501232E-5	3.570343234114146E-5	5.450390144577785E-5
-10.02186658977307	9.407090039284766	6.575477167337183E-5	3.4672179732391096E-5	5.432616346852178E-5
-9.940452310214791	9.112997290359736	6.53598488708342E-5	3.438400345548878E-5	5.427519844782509E-5
-9.913163845656664	9.031973680914923	6.524994856298224E-5	3.430485564578356E-5	5.425658003806217E-5
-9.895841595490788	8.989089973174861	6.51909601038824E-5	3.425940672565786E-5	5.4244299753188204E-5
-10.041555812761365	9.508743711312437	6.588772486869105E-5	3.4759905649531975E-5	5.433642730137069E-5
-10.0930451283201	9.758641117940332	6.624200548929029E-5	3.4995641960834554E-5	5.436309414840307E-5
-10.523255412447535	12.01533119139883	6.996947496876699E-5	3.692415230587791E-5	5.4584831486653494E-5
-9.437025703496063	8.180080636767848	6.413924536090692E-5	3.3424463044170726E-5	5.388912551697653E-5
-9.587384406844816	8.413430547215235	6.444207782738121E-5	3.367034576895574E-5	5.401366796651828E-5
-9.661805736692877	8.534238831487905	6.460682151298895E-5	3.3801652365367344E-5	5.407264925170091E-5
-9.771253911512432	8.728030227058873	6.485588072251591E-5	3.40035054775782E-5	5.415358465989881E-5
-9.266968553743181	20.368669914426608	1.2284138344052493	-0.9942318174590814	0.17652012745480225
-9.20742666551085	20.320443273355068	1.2270311142716208	-0.9898428308223326	0.18325647400690231
-9.331656358380581	20.390105813505613	1.2277562207482167	-0.9956131979093975	0.16978498341523054
-9.797074207824757	20.487262654677203	1.220871495856142	-0.9993049944240454	0.12070334060402564
-9.852945626294268	20.475386833679877	1.2185729929416251	-0.9972882998943662	0.11497880048302103
-10.174926061897045	20.358005704205766	1.201789755955849	-0.9805565632547582	0.08331860638490934
-9.63492628198527	20.447865399706505	1.223070933042088	-0.9976129983487442	0.1379854516070654
-8.511979787933821	19.63934754978057	1.1952087135351708	-0.9198986659583683	0.26429940467701396
-8.412203891350405	19.4367030452377	1.1822668021354499	-0.897895447357827	0.2761042885478938
-8.861496508320027	20.0881956391881	1.2198481099333711	-0.9675596157345454	0.2226029058354081
-8.677814870382358	19.86003686712696	1.2085497923982036	-0.9441947812463543	0.24393266301264643
-10.409357512926338	20.18096142143874	1.1842617211106616	-0.9589275082946755	0.06126347842801598
-10.79710685594536	19.791961768687052	1.1516389230573707	-0.9144261362500548	0.02669915244928429
-10.785679793055646	19.803992338152558	1.1525711398123661	-0.91574569540019	0.02767061733295165
-10.503409678691938	20.101603547076234	1.1771974915157029	-0.9498764019846043	0.052869610772372184
-11.760956418321427	18.987861528055976	1.0949758696701257	-0.8199483622872352	-0.05700946340863049
-11.523235694283702	19.219241316736024	1.1093670895610956	-0.8452106612050294	-0.03857067101764102
-10.828460804935474	19.76565596978038	1.1497396589627968	-0.9113911799734348	0.023946094558485405
-11.15203284394894	19.485982039391637	1.12820027373407	-0.8779613106725463	-0.005285647713814594
-11.338762237521642	19.37033472884137	1.1199937715455706	-0.8629604928739765	-0.02261927301776307
-8.160413380449972	19.034430336383014	1.1538008385333403	-0.8499181143496389	0.3087963599398873
-8.0712521510263	18.89928505826888	1.1452853005670642	-0.8342550208130681	0.31867053017727504
-7.818586642841267	18.37119969400198	1.1018739329030527	-0.7675917512835039	0.3504990818414842
-7.801553346127336	18.337769279015088	1.0991468768461954	-0.7633425301567437	0.3525045395565078
-7.798549641616148	18.329959307262747	1.0984181914924043	-0.7623000637910362	0.3528832111636565
-7.7743272824557055	17.104951854205982	0.9649689690265348	-0.6063385221798104	0.35635899941547394
-7.783741806986411	17.082410464980747	0.9623478945863787	-0.6039028337865717	0.3553375425310437
-7.764805280510347	17.71926770390472	1.0349141748816617	-0.6848218921724574	0.35803116627637777
-7.765134015594184	17.702299241060896	1.0330657002167036	-0.6827291068278278	0.35792183030344304
-7.785173334564877	18.087991371679102	1.073186222498871	-0.7315675207485707	0.35502937803556467
-12.207394115779582	17.651695249152727	1.0123589684175034	-0.6948649865864968	-0.08104941362723825
-12.334583649954002	18.01743438287169	1.035205913695036	-0.7230232053638421	-0.09368689151798631
-11.898441133341503	18.87073873241356	1.0868768088740983	-0.8060696263423873	-0.06823763688723243
-11.97913973552026	18.76913114866832	1.0807169555983953	-0.7951964934552004	-0.07409552814577955
-12.20179125652366	18.480366296380733	1.0627518908788671	-0.7649343017369429	-0.08895890681412966
-12.346236091480979	18.07372770119775	1.0390019703170077	-0.7276422928515616	-0.09518559494177527
-12.325910176357382	18.130813591682937	1.0426927269507502	-0.7330790867826484	-0.09420501446949098
-11.98711940596362	17.350214550324804	0.9897242207410131	-0.6711887403784144	-0.06283231515933128
-12.003748444063904	17.37062698875574	0.9912202925268758	-0.6727703259803849	-0.06409860824066418
-11.972536370029344	17.33827830647077	0.9886790656764094	-0.6702252217106317	-0.06165183497948518
-8.121894220306949	16.547592387360503	0.8900256812426397	-0.5423809060118259	0.31855511148834315
-8.10563373419339	16.57251979077354	0.8936542238155817	-0.5453712026718555	0.32024645533749563
-7.984939422131087	16.76625234830246	0.919574138237069	-0.5676088636781024	0.33362429645305525
-8.228393449448319	16.494855391024913	0.8807161466506905	-0.5380939408328017	0.3067408408275904
-8.587857197385803	16.313739525462502	0.8492754964666929	-0.523279508838439	0.26655245798304555
-8.648307457720517	16.29639910076707	0.8463344842978247	-0.5226023648758207	0.2607283233886413
-8.78995850036625	16.26628487690744	0.8427908495687625	-0.5234511481337942	0.24585118240555537
-11.704600070861353	17.072933459403412	0.9649555558166039	-0.6472867360106365	-0.04018476144391708
-10.554248746023152	16.279117077015805	0.8672281073059814	-0.5657562677965445	0.062380129625535616
-10.957521253644972	16.490186693601217	0.8961721741860147	-0.5898888738178494	0.024315008599048216
-11.418330839711729	16.816770790787647	0.9375572301676075	-0.6241906789936829	-0.014850812260516419
-11.33353091563429	16.74939463269658	0.930402353680836	-0.6177743983282663	-0.00815094732795422
-11.282552150529034	16.71369893929399	0.9267491945950076	-0.6145506876459202	-0.0038155370780923927
-10.494053521806357	16.247901452253174	0.8616170203911043	-0.5616799153510856	0.06827744762754259
-10.328899462146932	16.210273477704867	0.8530168690603028	-0.5546637523026267	0.08491767436032077
-9.963639931852718	16.115765536031095	0.8323343670531926	-0.537617995581719	0.12009081195682902
-9.716780988764722	16.1404887812949	0.831894388944346	-0.5346913037920705	0.14556422697070254
-9.288329654651506	16.143910880354827	0.8243261757930067	-0.5226623122609618	0.1912062996628494
