# Supplementary material for: Thyroarytenoid muscle fiber orientation regulates the ability to modulate vocal fold vertical thickness
Source: PLoS One. 2025 Dec 4;20(12):e0337735. doi: 10.1371/journal.pone.0337735 (PMC12677544; doi:10.1371/journal.pone.0337735)
Supplement: S4 Data — (ZIP) [file pone.0337735.s004.zip › Female/contourA10TA7.csv]

% Model	Angle10.mph
% Version	COMSOL 6.1.0.357
% Date	Jan 7 2025, 14:16
% Dimension	2
% Nodes	677
% Expressions	3
% Description	Line
% cpl1x	cpl1y	Displacement magnitude	u	v
-13.17444290806587	39.94315674322471	0.9690657252418776	5.872676806567953E-4	-0.01291412376976286
-12.960222175535398	39.983361371660834	0.9690140264817093	5.882709410601206E-4	-0.012919495965157483
-12.557663550476963	39.9444194414246	0.9690579794318614	5.872981193110159E-4	-0.012929485491201638
-12.295013434274637	39.91007450484781	0.9690976972156216	5.864358436635101E-4	-0.012935996635734713
-12.771199519904672	39.98225209153824	0.9690135134764678	5.882381049678968E-4	-0.01292420405971542
-12.196854437814238	39.890291850976084	0.9691211054829942	5.859403843669664E-4	-0.0129384247117048
-11.83903471244294	39.73416827035278	0.9693098684300906	5.820703143990806E-4	-0.012947178969204054
-11.83454919196266	39.7319164431207	0.9693125985628417	5.820142853340043E-4	-0.012947288472153247
-13.378459401044738	39.840576676748505	0.9691941501311172	5.84719954199686E-4	-0.01290895489481906
-14.081829389211773	39.48701231125233	0.9696369011546339	5.759334783277325E-4	-0.012891141391466195
-14.091455366444958	39.478691732262995	0.9696472519611471	5.757267060433867E-4	-0.012890895049468954
-14.335684817196531	39.132669681909526	0.9700760923270371	5.671303335243328E-4	-0.012884561797816664
-14.358308416646189	39.105402529003705	0.9701099243851348	5.664535862665955E-4	-0.012883978579535943
-14.06390329784523	39.49587429199164	0.9696257969174418	5.761542522145061E-4	-0.01289159515915811
-13.664929711835182	39.75087689897474	0.9693075925773806	5.824841092870365E-4	-0.01290174241872339
-14.400819272467285	39.0250993557956	0.9702093013516725	5.644637552789755E-4	-0.012882866315907474
-14.608096086093008	38.63165734087564	0.970696236309835	5.547008311201115E-4	-0.012877444776156207
-14.69608875380951	38.17187164721082	0.9712635713149194	5.433209413099956E-4	-0.01287497053992541
-14.704809808779903	38.12900484288538	0.9713164762505335	5.422584652833612E-4	-0.012874727135341874
-11.830679456258773	39.72945101098895	0.9693155972097074	5.819532084757427E-4	-0.012947382239340072
-11.301478305989114	39.38674536174639	0.9697326161507882	5.734404350596072E-4	-0.012960216109389857
-11.016175056807299	39.141220578803896	0.9700322514853363	5.673623181151745E-4	-0.012967060672054442
-10.844743907034458	38.971871494835426	0.9702392040441645	5.631584887488134E-4	-0.012971149753132414
-14.703115739357767	38.08762112267836	0.971367434617279	5.412359415043746E-4	-0.012874744467975593
-14.665184357518843	37.55081609911142	0.972028443313699	5.279426141401988E-4	-0.012875377542378923
-14.627641646759875	37.059364087139976	0.9726333230513962	5.158486087200985E-4	-0.012876024144435116
-14.612222601763179	36.97660737525933	0.9727351145928135	5.1380461888706E-4	-0.012876359991591455
-10.248926757653695	38.341193504780605	0.9710102832899122	5.475507916123255E-4	-0.012985297723901147
-9.912331042181597	37.81459172579965	0.9716555419267541	5.345440411853597E-4	-0.012993117189750193
-9.809547057107494	37.62171625198788	0.9718921148251992	5.297807275992085E-4	-0.01299546667844605
-10.64673187070012	38.74258791214268	0.9705196622070581	5.574961492974111E-4	-0.012975822738326662
-9.48858618160289	36.69145765435641	0.9730346788204836	5.06838848942669E-4	-0.013002490866014908
-14.423810118021384	36.22227306587261	0.9736622178041494	4.952515072675706E-4	-0.012880597751962698
-14.414950734496156	36.19148920627415	0.9737000363021742	4.944977921673812E-4	-0.012880799277003386
-14.485830262125976	36.464347608918885	0.9733646935613522	5.012096777702938E-4	-0.012879197762657852
-14.13670178009059	35.26832504596132	0.9748341209760745	4.7182960065911224E-4	-0.012887162565863714
-9.140047996814005	35.00415384913914	0.9751091541462642	4.6541055458232416E-4	-0.01300941457667032
-9.086009328532562	34.53098312251316	0.97569135066585	4.5380948371613204E-4	-0.013010293262924381
-9.407476788029886	36.421191810066915	0.973366707155226	5.001986969132016E-4	-0.013004216316047321
-9.246749552716217	35.593612830381815	0.9743843672193959	4.7983543280860993E-4	-0.013007378513142286
-8.989359107335446	33.59689600732507	0.9768405120143722	4.310665007842073E-4	-0.013011723444416772
-8.968500059088695	33.443411157370896	0.9770292857811271	4.273419966749489E-4	-0.013012080586116175
-8.996624010336891	33.65404884224206	0.9767701972995084	4.3246318060947584E-4	-0.013011599360574538
-13.798911056412487	34.27253971408058	0.9760567621605342	4.4751237278026115E-4	-0.012894925556906908
-13.70362268864402	34.01659054484035	0.9763708999421481	4.412955040721946E-4	-0.01289712073371552
-14.048491738764572	35.019096394043515	0.9751400966621135	4.657482833938309E-4	-0.0128891981037139
-13.417394405865101	33.23424233035681	0.9773311184073814	4.222488454201723E-4	-0.012903691089073582
-8.844720216802184	32.57044266052164	0.978103100330339	4.0612990500790095E-4	-0.013014249962954258
-8.570476294449893	30.72147489648428	0.9803772006959887	3.6149486402968576E-4	-0.013019100746999057
-8.411226862297102	30.07820986660778	0.9811675759202788	3.4603104666559295E-4	-0.013022318938717404
-8.772423178230015	32.003860930652095	0.9787999508108988	3.924577197333532E-4	-0.013015440764863904
-8.728005357889755	31.59612262639564	0.9793016586694593	3.825726553032821E-4	-0.01301612794610619
-8.700294971264373	31.40121367922034	0.9795413468858987	3.778632598786713E-4	-0.013016612752957015
-5.531557332942684	20.96953997644227	0.9923554432622661	1.3162714639258227E-4	-0.013081623609460706
-5.427009525472386	21.242312243811483	0.9920193623598503	1.3797564312313787E-4	-0.01308434530246527
-5.854899803418824	20.57130638309323	0.992847204355213	1.2236994444031582E-4	-0.01307362864687009
-6.0545991133395525	20.421724675892317	0.993032416873294	1.1890754378764933E-4	-0.013068781410987464
-5.674484475926183	20.74823852684858	0.9926284985846329	1.264540770127744E-4	-0.013078030389653899
-5.32694315001336	21.47324046054615	0.991734734219692	1.4341263742926984E-4	-0.013086935358530855
-5.315180164652691	21.80064614708065	0.991331979299339	1.510702093454334E-4	-0.013087524511760715
-5.315239610958217	21.927734163633616	0.991175676322699	1.5407044967850797E-4	-0.01308763728213596
-5.350668266482917	22.137495322296036	0.9909178580916637	1.5901883825734388E-4	-0.013086985842409447
-5.433726218666795	22.603765940122834	0.9903449098980275	1.6994452925318162E-4	-0.013085442371180471
-5.626963417233466	22.992394014638567	0.9898680473093192	1.7904672063680222E-4	-0.013081195119285283
-6.296930791053468	20.265168855524802	0.9932264364809263	1.1533437253964738E-4	-0.013062978711439159
-6.462948940896917	20.198777783557254	0.9933091554941417	1.1382632055344569E-4	-0.013059010971465656
-6.834263159081223	20.11098147703813	0.9934194652281522	1.118875983892745E-4	-0.013050301754283157
-6.8788138499580604	20.10884160683754	0.9934223906285367	1.1184860518132034E-4	-0.013049254676945097
-7.369605748299344	20.1229514076894	0.9934082838641525	1.1230457214572674E-4	-0.013037896228732838
-7.290450126656008	20.11461507432293	0.9934180098867457	1.1209475410266356E-4	-0.013039706592509755
-7.0289051460111445	20.114888248714465	0.9934159341743944	1.1202735121693213E-4	-0.01304577947168744
-8.099104207876303	28.996942234883516	0.9824959577564144	3.201723194225358E-4	-0.013028773033136664
-8.15070498126804	29.2035730808658	0.9822420511617953	3.250919560545905E-4	-0.01302774329632311
-8.355808324767937	29.893747345738024	0.9813941651062824	3.416244221721884E-4	-0.01302347124029008
-7.921321428362544	28.24221711199594	0.9834235609626484	3.021578276463453E-4	-0.013032274524068342
-5.731713957908964	23.187461122959608	0.9896288248077197	1.8358393289922515E-4	-0.013078896460593082
-13.008134256011195	32.00942388853293	0.9788346453512557	3.925722638697169E-4	-0.01291300433415167
-12.95068578427099	31.818116973537904	0.9790695273020615	3.8797804903887553E-4	-0.012914300524681503
-13.314648296010738	32.961635456846714	0.977665657461372	4.1565498951962987E-4	-0.012906053709817459
-12.699636292198232	30.808963560540487	0.9803089318817921	3.636606658727371E-4	-0.012919895884232153
-12.470607686155141	29.707619560891636	0.981662056140192	3.3718532254986544E-4	-0.012924885450193891
-12.698656054304104	30.80456735528284	0.9803143313529828	3.6355555064142064E-4	-0.012919917438850062
-12.344738030856188	29.237051454687176	0.9822397187445451	3.259641112746133E-4	-0.012927682359115402
-12.200354837177862	28.6009148893215	0.9830210393542501	3.1070987472255296E-4	-0.012930833172267314
-6.292183606549941	24.100693713257964	0.9885087953746018	2.0479217836480077E-4	-0.013066538234085953
-6.2425339509726525	24.018118545555755	0.9886100630647694	2.0286857241668375E-4	-0.013067636098849691
-6.30204314497932	24.12141143941276	0.9884833616113877	2.052811312234136E-4	-0.01306632262659365
-6.719214934672854	24.976328726734828	0.9874342857305597	2.251702342496872E-4	-0.013057368283526164
-6.946082505233461	25.451726261391883	0.9868507537688695	2.3636290657226905E-4	-0.01305244921593111
-5.822524408446318	23.31757127054052	0.9894693116347106	1.8657020926691694E-4	-0.013076897116616953
-7.831310428230173	20.27209620881387	0.993228090981612	1.1587620143740308E-4	-0.013027327233166526
-8.016126539335897	20.33597009423546	0.9931508751166199	1.1738353829992049E-4	-0.013023136058798167
-8.24563275354757	20.47485969782366	0.9929817129988857	1.2061490862020868E-4	-0.0130179782397897
-8.482902806015549	20.6064476841697	0.9928216749463321	1.2371920687846434E-4	-0.01301258613679196
-7.226961380997089	26.041292685288354	0.9861273650213453	2.50110513357037E-4	-0.013046466007150245
-7.429909730247111	26.557221928939185	0.9854937903311889	2.6219940667758973E-4	-0.013042227828402295
-7.588591037603218	27.0808763927336	0.9848505223670584	2.745988947867788E-4	-0.013039010555934925
-7.863453876347896	28.01287551057215	0.9837054295475387	2.967240819713929E-4	-0.013033418828612928
-7.77407433575083	27.709357526334035	0.9840782290076173	2.895490340051681E-4	-0.013035216059505405
-11.095419583753593	24.002887368594862	0.988666029000917	2.0228441644501053E-4	-0.012954699452725984
-11.133073986582929	24.11042016799119	0.9885341328253872	2.0478699030674577E-4	-0.012953879195712436
-11.150271886515071	24.17283860224189	0.9884575172677628	2.0624478242626049E-4	-0.01295350884305011
-11.359915588747498	24.938145086996936	0.9875183035974335	2.2408169581415426E-4	-0.012948977916063519
-11.453664593764737	25.297012828280756	0.9870777990966241	2.3249090089574656E-4	-0.012946958873975064
-11.24027302449863	24.515080634230806	0.9880374977050091	2.1419821815480284E-4	-0.012951567216191754
-11.322946017415118	24.800112745163535	0.9876877017315479	2.2086695956757035E-4	-0.012949774569513217
-11.458727381180385	25.319434483475824	0.9870502778690363	2.3301302968358227E-4	-0.012946851340893196
-11.464537797183144	25.338970387555264	0.987026301687432	2.3347228672044435E-4	-0.012946724350565257
-11.569196871735537	25.76121890789718	0.9865080549716817	2.4337452857836294E-4	-0.0129444674666995
-11.6633070777599	26.1720578259513	0.9860036907661629	2.531188134265825E-4	-0.012942437376315095
-11.833764430182397	26.83587126363891	0.9851886613034901	2.687918798049939E-4	-0.012938724707799887
-11.862057598807612	26.963505046571935	0.9850319796900521	2.71798730819676E-4	-0.012938118511041515
-12.078087822074078	28.032468436132604	0.9837192231591335	2.972314052890317E-4	-0.012933472115876591
-11.88110893277426	27.05481684639802	0.9849198433771462	2.739441149715358E-4	-0.012937707653290977
-10.941911285330256	23.580623184081325	0.9891839926700746	1.924849171129159E-4	-0.012958036605460382
-10.839436808390818	23.313060208466673	0.9895120589310836	1.863283516015826E-4	-0.012960260938679788
-10.739067093635805	23.061302474143833	0.9898208224381477	1.804823047959097E-4	-0.012962441698207428
-9.471816627044047	21.34230345888027	0.991924331071175	1.4079801990857335E-4	-0.012990448264210763
-9.951571716408075	21.806360992359135	0.9913575719371355	1.515790592682734E-4	-0.012979746142495734
-10.43754130166285	22.487163924914277	0.9905242398508752	1.6724635952675393E-4	-0.012969050150873308
-10.367961436850804	22.34988690199558	0.9906924650305382	1.6409471703775737E-4	-0.012970569896171631
-10.316760015579995	22.28288259867231	0.9907744278333002	1.6256519831168913E-4	-0.012971691294212372
-9.288476953705402	21.156736757069627	0.992151068139382	1.3655309183951614E-4	-0.012994490305759275
-8.920650274480796	20.917705687899243	0.9924421687379624	1.309875513469517E-4	-0.013002740352947646
-8.51657021391493	16.03357904344795	8.346809222001904E-5	4.130156258706942E-5	5.441473094691665E-5
-8.266698499593367	16.013390172186597	8.362226499070507E-5	4.1302787734064764E-5	5.419965197465569E-5
-8.0562389112096	15.989342639268678	8.373415834827906E-5	4.130065633834282E-5	5.402381771966652E-5
-7.686675290317421	15.957030610636405	8.395686523678151E-5	4.130626316091837E-5	5.3697820075709534E-5
-8.746279057818878	15.988281981459258	8.31393186027649E-5	4.124819710454154E-5	5.460794721852214E-5
-8.970450287689857	15.938254553097185	8.28112090325404E-5	4.119199436999698E-5	5.479249796745966E-5
-9.186062455068521	15.786547473493387	8.219294835496632E-5	4.1051669127575095E-5	5.496969486002765E-5
-9.971193094306008	14.974754846084949	7.928873070679392E-5	4.03638521899523E-5	5.5552050007104936E-5
-9.923312943252988	15.039290823300568	7.950535997212239E-5	4.041783433791243E-5	5.5517450629717776E-5
-9.772769833038687	15.227535971668214	8.014246915710957E-5	4.0571275591068285E-5	5.540765541409105E-5
-10.151226889300128	14.742570887399712	7.853172908379565E-5	4.0185449955948324E-5	5.5676031372519654E-5
-10.263669191686583	14.533945460902896	7.789428753986233E-5	4.002129437166157E-5	5.575544120405232E-5
-10.338792965066176	14.402943851689207	7.750365409568172E-5	3.99287595051384E-5	5.580432764154848E-5
-10.39951398580999	14.232596487589566	7.702738037852392E-5	3.979742247629791E-5	5.585178963829982E-5
-9.651563148185085	15.369018904321013	8.063210982609494E-5	4.068745057237836E-5	5.532307797361738E-5
-9.610243214520445	15.408630480720372	8.077329255966843E-5	4.0719763142334225E-5	5.5293449282493744E-5
-9.355948527585717	15.657450364369083	8.169298403780097E-5	4.093779295984818E-5	5.510174934005745E-5
-7.582691981937091	15.933264407606897	8.397781451342539E-5	4.129703972821334E-5	5.360760607603607E-5
-7.112624841227181	15.62099342018226	8.345768588253046E-5	4.1074067101719546E-5	5.318292398461389E-5
-6.881867897293005	15.366468772252109	8.289970998109795E-5	4.0874930322496E-5	5.2967546938762966E-5
-7.211113655713502	15.719878283891182	8.366560460444747E-5	4.114895542383595E-5	5.327056843520106E-5
-6.717869382857944	15.056237286327317	8.211501501114624E-5	4.061698429229391E-5	5.281362045011861E-5
-6.607244504890614	14.853200340811474	8.163736614838501E-5	4.0464483498303146E-5	5.272140602285882E-5
-6.552226585395356	14.490750358383536	8.063766599636485E-5	4.015625528545074E-5	5.267571351963264E-5
-6.493787224369594	14.259604808150158	8.006485006604815E-5	3.998291944424895E-5	5.263298111189017E-5
-6.43325049352262	13.662200987957576	7.845033810657809E-5	3.948334399296237E-5	5.258145055160927E-5
-6.41499752094985	13.47437536220453	7.799041427070811E-5	3.934961109501577E-5	5.2574532901693546E-5
-6.387853419579772	12.789972379643046	7.619847841050986E-5	3.878970721807333E-5	5.2546507304992266E-5
-10.456554713262712	13.976570385418363	7.634838148520887E-5	3.95984326384316E-5	5.590113875552748E-5
-10.460504525913167	13.743612050954287	7.576726147596791E-5	3.9410970254165765E-5	5.591084566778774E-5
-10.43567643329602	14.11277918523502	7.670250227952477E-5	3.970960241520437E-5	5.587704315802988E-5
-6.386459979093452	12.69724417228317	7.598044927116949E-5	3.8728306659261514E-5	5.254687083473528E-5
-6.395644771263177	12.555427517851564	7.562696738862995E-5	3.862116637153771E-5	5.254960016869318E-5
-6.4372672447402195	12.008861096898956	7.424430908264772E-5	3.8191952072872506E-5	5.257103428781658E-5
-6.497009900884745	11.667987645737622	7.334443859979289E-5	3.788358235405984E-5	5.260844602210318E-5
-6.556920262455058	11.305444943796042	7.249221367142586E-5	3.763055821158218E-5	5.2643165051329704E-5
-6.68146577838972	10.655308411578233	7.090289062387798E-5	3.7071905960889354E-5	5.270481396053137E-5
-6.78393126347984	10.244290071559956	6.990370084823859E-5	3.667410742369286E-5	5.276732251679263E-5
-6.6290935651159755	10.949007459555244	7.162400503277597E-5	3.732550706178879E-5	5.267665454392659E-5
-6.8473974745647155	10.057920097476195	6.948089187564118E-5	3.6518294744517074E-5	5.281525867445872E-5
-7.405046930016831	8.429051296024019	6.615841382681639E-5	3.496636612042135E-5	5.3224017521886364E-5
-7.412200733634791	8.399984117014895	6.610371447670138E-5	3.4936738014590594E-5	5.3227733107525976E-5
-7.421796519639031	8.373596652831079	6.605482140507218E-5	3.490617729885396E-5	5.323435568808692E-5
-7.6245049310669515	7.798152050005788	6.506350511754788E-5	3.427612222070972E-5	5.3368474314224454E-5
-7.5805121822930595	7.910293384750007	6.524732549993519E-5	3.43956359804153E-5	5.3339119567290814E-5
-7.501908913596166	8.09279067771438	6.555913918519377E-5	3.4609528386082115E-5	5.328006996375944E-5
-7.739502332512991	7.591719065788961	6.47436708653416E-5	3.403018059940296E-5	5.3466288404566795E-5
-7.8847997351133605	7.451595991242256	6.456494585774206E-5	3.3855845928073555E-5	5.361542360974859E-5
-7.676407910866667	7.714521694434641	6.493689136150898E-5	3.417779859268864E-5	5.341332887869542E-5
-7.092653583308931	9.299169047122376	6.785732119005255E-5	3.583408940416467E-5	5.298872442776761E-5
-7.157733819727116	9.09628579445178	6.742580734269796E-5	3.5632102325750155E-5	5.303679400600284E-5
-6.993538578025168	9.575462324912435	6.842257664918419E-5	3.608448476260826E-5	5.2917083599307945E-5
-6.895778115357702	9.900410308161158	6.914761456827886E-5	3.639035046683254E-5	5.284787992552806E-5
-7.2933482934575915	8.75037620896634	6.675288366874183E-5	3.529307652830522E-5	5.314530975900639E-5
-7.234420758594862	8.926496665648376	6.70851196329723E-5	3.544962878869508E-5	5.31046369713604E-5
-8.225885333227685	7.342901902359795	6.454694963493937E-5	3.372247280521044E-5	5.4013275241116085E-5
-8.236373854049724	7.343009111565974	6.455244505328145E-5	3.3722484638441866E-5	5.402652261351452E-5
-8.530594539609023	7.303148880677009	6.462928208790483E-5	3.3672308890577964E-5	5.4365968602315866E-5
-8.165547009442813	7.3578145528349275	6.454274903762617E-5	3.3741455357040825E-5	5.3941573225881927E-5
-8.564700511421668	7.306150044294393	6.465322006795421E-5	3.367929607150557E-5	5.440841510846946E-5
-8.611923429585666	7.329416666724217	6.470489998766586E-5	3.3706163891945126E-5	5.4465315719559174E-5
-9.020216463603798	7.600166307473682	6.522562165796577E-5	3.402911628656593E-5	5.4937227639108036E-5
-9.03637818469662	7.618837639342621	6.52556603644634E-5	3.4051634521584E-5	5.495480206116516E-5
-9.212996675330137	7.81749482447683	6.555823045797089E-5	3.4281487412017586E-5	5.5135501519429155E-5
-9.245829441114997	7.861879805782354	6.562412825211927E-5	3.433324221742718E-5	5.5167958562324014E-5
-8.987356093103259	7.572791242919949	6.51756437510927E-5	3.399480431889783E-5	5.489925748718557E-5
-8.807668646708661	7.421252885339838	6.491579756042113E-5	3.3821976671045566E-5	5.469610585932298E-5
-9.359903457853354	8.04158185649978	6.586602144041444E-5	3.453118340919211E-5	5.526966180041578E-5
-7.915963885514201	7.416843590924212	6.452097791605433E-5	3.3817918945704076E-5	5.364450877069636E-5
-13.446641917549464	29.504735031778765	0.91565527084157	0.10897116725023975	0.5802921458148985
-13.31035736551715	29.490828283789533	0.9013521601420497	0.10970297992607934	0.5825998966166225
-13.224838540734716	29.439520921664442	0.8971024019137357	0.1147935831473811	0.5850233272209067
-13.593416827826	29.521521045985132	0.9272249531983071	0.10345014274484313	0.574293710214564
-13.745828677994982	29.49823664762073	0.9464056748678971	0.10366044935515081	0.5689962936383337
-13.86816784993091	29.46471861517236	0.9613241481258458	0.10389009144195936	0.5643635138769739
-14.30785626955209	29.31719643409113	1.0383339544638943	0.1140823422069417	0.5507218986529628
-14.102683706210716	29.389371044146117	1.0011015527493097	0.1094337188367686	0.556637035578943
-13.940146842573766	29.442045794208823	0.9734363417428953	0.10559428574154817	0.5628184104362652
-14.338532292243409	29.306464423392864	1.0441101760762797	0.11462326909414415	0.5496622168533533
-13.075731796836802	28.898237603063862	0.8899423227496774	0.1726983813958088	0.5683040390642483
-13.060688821011178	29.115099776574503	0.8906245543425819	0.15204087564605048	0.5796850191636945
-13.071149205421719	29.224779124557728	0.8915076473603841	0.13911768174798236	0.5845800277071243
-13.05126674147483	29.162238991325502	0.8924041506712974	0.14668138563768296	0.5841257864535083
-13.114049347313092	28.778003670178123	0.8930013602686923	0.1937332696888106	0.5582453063725565
-15.123531503383438	28.68380688659017	1.2331330515971046	0.16600362075719577	0.5130369742477319
-15.120365763830009	28.687201553165067	1.2321585848430436	0.16594678896046192	0.5131515872964748
-14.959007661603835	28.847954319669356	1.1884860889365676	0.1535620900472927	0.5205791215770239
-14.755661264084218	29.046595901853035	1.1338406185129384	0.1379798436335813	0.5300059417868831
-14.763862069959831	29.042141861783172	1.1355706971836321	0.13838439948611087	0.5295504652998462
-15.126896078051582	28.680440857325806	1.2340921004351042	0.16607373648346374	0.5128102659827396
-15.639683715519372	28.156523638835083	1.3873216894746785	0.17863475676693408	0.48526515180975915
-15.565674756309049	28.23888409976909	1.3655984151220117	0.17769399831553426	0.49069206877224286
-15.997556731796527	27.782681596354678	1.4880319738225307	0.18075071092666178	0.4611621901262359
-16.122982823557255	27.64891283072557	1.5213776511416994	0.17957693649401318	0.4495107083794968
-16.377973583126817	27.352884220687287	1.5955227279688637	0.17788982635475503	0.43201059655900886
-16.69137525915565	27.055097404968777	1.6614125767495755	0.17523467638123177	0.41586450711432554
-16.77861127391209	26.957994646965222	1.6818409610151006	0.17257443596293662	0.4123498361781604
-17.20671943406671	26.19057808793621	1.76998134838523	0.14164069554307632	0.37505926277050766
-17.104777983312246	26.44452275263879	1.7483383535633465	0.1533889313536026	0.38866874421098074
-16.922670118829657	26.77384140021178	1.7082465468216383	0.166317387473939	0.40470573843377133
-17.315927891423346	25.89385803336739	1.7987178991704675	0.12765330128600658	0.3636203080822284
-17.403255457620034	25.546148258501276	1.8229173704707848	0.09978187473252889	0.3451964559599838
-17.5135968372217	24.804997520793005	1.826488100262083	-2.885720282969958E-4	0.28291174092780075
-17.442773825938687	25.33859959175219	1.830982011042097	0.0782205073055442	0.32657701678212553
-17.518379135387697	24.742724395422073	1.8257525002054091	-0.009074342500644667	0.27735586789316846
-17.516096412048203	24.720061446661866	1.8246465555599072	-0.012951142719396427	0.2743990454519979
-17.49382834320001	24.170957898721312	1.7971246902954567	-0.10878641262103617	0.200538609897694
-17.481101134226495	23.86698615058026	1.766061660543327	-0.16899261010387917	0.1612129925213347
-17.455148361395818	23.618231829484092	1.7442695004974609	-0.21506542373783155	0.12906153937893702
-17.434317416262346	23.408121803377647	1.722473214452197	-0.26006294520920387	0.10940273220766987
-17.285994979311177	22.83219362937821	1.663685341378526	-0.3999398091729509	0.04018514523300891
-17.410338173911896	23.201330336846194	1.7041640768273938	-0.3064388925518232	0.09024861581075941
-17.244148412785737	22.743402410773164	1.65212466164914	-0.42360806926310485	0.024346870025531972
-17.072313355120208	22.40634900942296	1.6024690159949715	-0.5157493340897099	-0.03779745765550371
-16.836226964778668	22.047682619612473	1.5545444437330362	-0.6134269840298863	-0.11814743246887649
-17.064271717055455	22.394258350963856	1.600730211302259	-0.5190463656339963	-0.04049570958752449
-17.07049245181003	22.403253155068775	1.6019651665692876	-0.5165733672934182	-0.03847308599547396
-16.748707828536062	21.91912429134831	1.5434481745103907	-0.6497806227447854	-0.14658685866376192
-16.5971663190245	21.70406269397529	1.522539337889387	-0.711308365131117	-0.19969216103201792
-16.328218483800708	21.417092727506656	1.5027992569185287	-0.7908072789901057	-0.2854758284216323
-16.05896695580733	21.10467189310427	1.4798654123712238	-0.8711244983706738	-0.3706433990529119
-16.295575477332605	21.376948260999463	1.4998561952490659	-0.8016288491097848	-0.29591086032440017
-15.961037115993427	20.982143746956424	1.4789232222495046	-0.9033985131414726	-0.3997642598171355
-15.814984160525285	20.79542117944036	1.4729574206739422	-0.9531827056061832	-0.4407847851462816
-15.18371290180915	20.095756208211508	1.5066743535904903	-1.1134383121590077	-0.6130004494555653
-15.285754203947246	20.196281188654876	1.5009943135049206	-1.096301501185486	-0.5862244608804963
-15.656762506375058	20.61915585331431	1.4787332101166424	-0.9990743665760967	-0.48613477633198154
-15.515656623503844	20.440398868950126	1.4863706146089308	-1.0413807722020878	-0.5290918050755458
-13.723403852296435	19.9881033898131	1.545131927064721	-1.2488143835181522	-0.8146750538769795
-13.717709947094287	19.98005958982628	1.5432537547876626	-1.2474365179378435	-0.8128171476046261
-16.31593286360919	21.399795801508002	1.5013293422304388	-0.7955956063761385	-0.2895109251708509
-13.704950858583006	19.962723466847915	1.5402738161376983	-1.2453367077083763	-0.8097439222849205
-13.570465095922138	19.788903358176544	1.5099567066362107	-1.2251484902753886	-0.7786248865461667
-13.507249869801308	19.71676950203144	1.4913488463526052	-1.2145747945424028	-0.7567965417032239
-13.413701907158543	19.59158353575588	1.4828106807713657	-1.2154536254239843	-0.7386879691188318
-15.03443229828415	19.918266439349402	1.520630867057275	-1.1376197224946398	-0.6493204452158283
-14.614077207637672	19.48872264152636	1.5410428074281237	-1.1796287437890731	-0.7306215342244813
-14.606855547730422	19.481464964766108	1.5415965030786218	-1.1804240433667825	-0.7321021231480297
-14.900608337102863	19.76504075339952	1.5325729616070487	-1.1615090367774386	-0.6813669602070365
-13.280936375494015	19.403768515100243	1.4665199633876362	-1.209982691846648	-0.7143734383546987
-13.216103036711377	19.29696401557235	1.4592879102035714	-1.2053236046886662	-0.7031436630231358
-13.087362512424903	19.056838419040982	1.4352432572091156	-1.1897716343412637	-0.6804770217688094
-13.060659583782007	18.99525654666471	1.4282576083932366	-1.1846820216302931	-0.6751342876676338
-14.603189939641114	19.477474020545454	1.5417209637201637	-1.1805664357198522	-0.732757798761585
-14.589702477346874	19.462524886199407	1.5410056858761827	-1.1799657169826585	-0.7340100022041075
-14.39644015113063	19.23195161626903	1.5282864904441018	-1.1685315342950169	-0.7505899082409755
-14.09884725034945	18.822702605238405	1.4892231247922796	-1.1410617267032426	-0.7502174912139741
-14.13137539791961	18.875985595042422	1.495085320057574	-1.1458403519525804	-0.7511690747044482
-14.34203709633043	19.16837178136262	1.5210877018818567	-1.1650287117064018	-0.750778226524316
-14.041848236766368	18.737891023666094	1.4781641816009978	-1.1314731360244568	-0.7470055034047247
-13.875545407469001	18.447197888034275	1.442907667788444	-1.0983850740445544	-0.7370182164904205
-13.661967339301752	18.11681828924012	1.392130477294991	-1.051675684103643	-0.7185110654286407
-13.047126507172802	18.960140681902818	1.4236545530610794	-1.1809717817529233	-0.672301925793822
-12.945803959879562	18.513682565110283	1.3688315036051817	-1.1321907026999005	-0.6363175095873286
-12.812624226982841	18.18858470018433	1.3110516940075265	-1.0849653048419783	-0.6013511165375152
-12.781174451604585	18.063530917063428	1.2905557562221601	-1.0661069725650203	-0.5902656985629433
-13.634991871570147	18.07093802144159	1.3854361101482133	-1.0450422622678086	-0.7161857823706954
-13.330209056462598	17.575650388113353	1.281251116708473	-0.9487195579613373	-0.6763307717471314
-13.225340083208286	17.42767523420172	1.2398286847691848	-0.9136289012625556	-0.6577083942947322
-12.979879279380384	17.09651790798034	1.1390198173640826	-0.8324985076942435	-0.6095840637295992
-13.61426764109302	18.036442081466518	1.3788895531825125	-1.0385750854117	-0.7140111629195374
-12.291434813098721	17.276373009499068	1.0753095337282295	-0.9100332226863586	-0.45130524856169507
-12.098391923281483	16.99908162481341	0.9870010206525835	-0.846554868104294	-0.39342380785495235
-12.725076640181813	17.945497977923644	1.2638373051000067	-1.044664022796309	-0.5749969251566064
-12.485042353245316	17.561701900479097	1.1641593587430734	-0.9721838839009558	-0.5117538657991021
-11.887348847397963	16.672782974089348	0.8713082689256884	-0.7601037379254172	-0.3217509617581245
-11.768355882494667	16.49702330498735	0.80924842770629	-0.7140030086778307	-0.28247196837699623
-11.522600926859113	16.107999534360886	0.6668845133800468	-0.6065180250022539	-0.19185296204338642
-11.434936766903489	15.970664054670568	0.6170793286379451	-0.5664002663617039	-0.16218338955956893
-12.862277488663846	16.89897354215124	1.075360126672578	-0.7791952837441469	-0.5792670270250998
-12.734672760772554	16.6818355508951	1.0036588695829083	-0.7209706052605802	-0.5441217916096502
-12.469677769829701	16.34878705764234	0.8749608174428563	-0.6303296020913052	-0.4699782465215719
-12.461994141258929	16.33818244022225	0.8710098941212134	-0.6274504656276587	-0.46784415208752855
-12.226675185132692	15.990452186356109	0.7300095886081712	-0.5240122087432364	-0.3917694282499801
-12.080936226665209	15.718414317823207	0.6228880612665826	-0.43989932794613557	-0.33810952580083414
-12.450538527121873	16.322601777528064	0.8646796134181347	-0.622935713512189	-0.46434219111200786
-12.008867070719528	15.592861756320444	0.5754984570769487	-0.40356492510646635	-0.31403807968070463
-11.19069808711283	15.520329227279333	0.44989166425450433	-0.42597427764850027	-0.07379890833331748
-11.146970368731676	15.42694878142596	0.4197630703293461	-0.39848951060908977	-0.06069572391071322
-10.937736437658009	14.895631401705439	0.24916100461399548	-0.24133579460284232	0.006827542763878264
-10.928776726330025	14.87156595288738	0.24220544388655166	-0.23447234589480162	0.008456485638787
-11.83093936945443	15.245165931433922	0.44800932419921824	-0.30644377691873925	-0.2480467475734897
-11.703072752385609	14.917755171019206	0.33612348111771323	-0.2114320246088879	-0.19869351451840517
-11.856362042427943	15.297942322795935	0.46650674279050824	-0.32141378927053976	-0.2569235165376533
-11.67571108041057	14.849169520612739	0.3149382292892799	-0.19524699939889964	-0.18786829751955364
-11.558257545123485	14.564369869421775	0.22191153851983322	-0.12650074587933852	-0.1361581293646248
-11.45998891212474	14.297194509232412	0.15348826139795096	-0.07510909453593878	-0.09879375694517441
-11.428804950796245	14.229234004738167	0.13406804340751474	-0.06176133010173089	-0.08747721302843266
-10.920238380486014	14.843416980632442	0.2348102208986223	-0.2271614700149725	0.008551519094191214
-10.651789131467556	14.11260541515777	0.05673633130746675	-0.05155269317069461	0.01846001111601573
-10.750914862739174	14.362412427115729	0.11131639413937133	-0.10569579925188677	0.01812471021718366
-10.80786906262887	14.487828942471026	0.13522549512229814	-0.12929168796726423	0.019822971240647056
-11.259378433955037	13.448584575004997	0.028038876834038	-0.0010107635602915213	-0.01932377033075815
-11.327413474968726	13.824772876523934	0.06400029204492083	-0.012408664737971135	-0.04599698428024984
-11.405865306007007	14.137063757486185	0.115789496428812	-0.04754196025527616	-0.07749923060905556
-11.25180092149329	13.41559256355217	0.02409931310392384	4.640041572716471E-4	-0.01638059373708215
-10.558868481333105	13.91216422126957	0.023278393346726774	-0.02110416622321545	0.008397779902226272
-10.5926451501856	13.981669362566041	0.035555331866771386	-0.031968832668427746	0.012893546681769914
-11.247040779589305	13.379628786121849	0.022498929945693656	1.7775155816416493E-4	-0.015386534040585266
-11.165274600466724	12.988620798260765	0.012971612694003766	-0.003249127485221633	-0.010170815417078646
-11.097330053323814	12.580936310314577	0.0074149134101142095	-0.001573117461287847	-0.005976410401589183
-11.096818195980095	12.561338905231516	0.007128873096041882	-0.0014601044933702748	-0.005776992914729765
-11.096050568027742	12.545804815190527	0.007031112189739528	-0.0014640251772933565	-0.005682792004444683
-11.086743495229108	12.082772309014002	0.003960605059053663	-0.0011895379843967176	-0.002939650586935887
-11.056586496952555	11.873435756879385	0.003273962500365208	-0.0012112461789835105	-0.0025715980253929872
-10.88734935519765	10.821758127609627	6.065367011630495E-4	-3.544329157799971E-5	-5.315301740299034E-4
-10.914018229749441	10.916969792681556	7.46421787100131E-4	-7.209328888169063E-5	-6.640246360835643E-4
-10.992846698780873	11.239384173081298	0.0011462807860970548	-2.9396649517993216E-4	-0.0010282693881204059
-11.015430104537916	11.368444482013418	0.0013836764488192885	-3.726933335030547E-4	-0.0012215193489222519
-11.040793440304332	11.601305467410615	0.001961011189633855	-2.631461394077988E-4	-0.001794483739297857
-10.852792143901496	10.649475182364654	4.691673332097435E-4	-2.9007185259437702E-5	-4.169305261153705E-4
-10.82268237901346	10.507062683946822	3.414039517370258E-4	-9.260609132872848E-6	-3.081162427539674E-4
-10.799649030697061	10.417097170439254	2.827632536320007E-4	2.6925836457986294E-6	-2.579164409095907E-4
-10.737706088490452	10.19594415108152	1.8897941616597316E-4	1.292476753725175E-5	-1.755770377493387E-4
-10.645532551324377	9.838584274836666	9.824970674418619E-5	2.4537557446905712E-5	-7.805242475738664E-5
-10.66294728996067	9.897493804937323	1.0682843510938959E-4	2.278534401493725E-5	-8.96888983357939E-5
-10.669096737425624	9.919157020329632	1.1287722629637337E-4	1.960305332590637E-5	-9.603028601957555E-5
-9.701099101698333	7.952659472631748	6.282597793115707E-5	3.807541805525207E-5	4.956750533496696E-5
-9.807114167417021	8.0255306659574	6.165906116197669E-5	3.760952650179198E-5	4.843358127865999E-5
-9.580409858346846	7.886678629862842	6.420735376118856E-5	3.885852677438832E-5	5.0754514922490195E-5
-9.515460207986955	7.83826116776429	6.54334167914698E-5	3.95382573993219E-5	5.179518141739283E-5
-9.39319704575132	7.976802644466628	6.586606723109059E-5	3.616794137268688E-5	5.432209909009538E-5
-9.482695440722992	7.888526773755937	6.537162662124478E-5	3.8767295272945766E-5	5.223032631587006E-5
-9.89150512481135	8.061589029817508	6.104126840777862E-5	3.8270070575106805E-5	4.713616254108102E-5
-9.958128539012591	8.13643264909581	6.057235049460615E-5	3.848629010142064E-5	4.6249452444471276E-5
-10.105799244152566	8.216749786030329	5.82296750359767E-5	3.897771026048813E-5	4.249870711629018E-5
-10.117739578629418	8.225459503853283	5.805562430130768E-5	3.90055081370473E-5	4.2226079865021164E-5
-10.321566484096682	8.759091610334712	4.988804020214994E-5	3.598934059257421E-5	3.12139108106033E-5
-10.401050228883886	8.997560402359396	4.563102438089242E-5	3.5683264797058016E-5	2.263005881863806E-5
-10.48013283812264	9.273283943313945	4.451399011183515E-5	3.507078562137728E-5	3.817935439076303E-6
-10.484221130661814	9.285169676528664	4.444854281674365E-5	3.495227294519341E-5	3.1066062307729044E-6
-10.493978900489525	9.319953418773046	4.620245847600608E-5	3.498737002051304E-5	-1.815338636079888E-7
-10.569396367691512	9.576372765498544	5.878521344941186E-5	3.086741594391952E-5	-2.5110285838686215E-5
-10.30367410666004	8.700079882566374	5.079870438518759E-5	3.5883284030192515E-5	3.332226970678934E-5
-10.291056105656166	8.659895023136702	5.137665415075166E-5	3.606816759394E-5	3.4114373310061146E-5
-10.202055940923515	8.408063874401485	5.607250630112872E-5	3.7784021651178195E-5	4.0246000999127614E-5
-10.122586102166768	8.227987217596521	5.796881782768183E-5	3.90017996330196E-5	4.210903874087972E-5
-10.127084845203278	8.2340398900594	5.7846599227111095E-5	3.892488740985753E-5	4.199827162422615E-5
-13.612698575289047	28.6766368847917	1.0222838957444536	0.2235584351984007	0.5640551099950315
-13.402335055067073	28.717106774932446	0.9677285087967611	0.21336351348303928	0.5615485635704021
-13.274234325981926	28.745147147953077	0.9336758399951202	0.2044540614793814	0.5608214055330824
-13.669436437446832	28.664996499633244	1.0381311665790576	0.2262838754588443	0.5649125750695324
-14.469126524092431	28.333867953407097	1.2478170741660355	0.23828122234695354	0.5505973488132956
-14.111452795127125	28.532488744126113	1.155478131714191	0.23845306247810683	0.5633420244019447
-14.081341116293641	28.548389048139924	1.147646004351418	0.23836251464213454	0.5643183036572758
-14.084760055739775	28.547269492787446	1.1485702356902003	0.23844346723709833	0.5642866114844747
-14.490031474178451	28.31698023352918	1.2526750317697755	0.23774950282782656	0.5489985592744002
-14.531013247222706	28.282763089151217	1.26380134777972	0.23742765108065086	0.5459997130438948
-14.875581071227531	27.98713035068691	1.3544653704476193	0.2317354411190192	0.5183787654745156
-15.10376264913171	27.76458604019757	1.4191097352978717	0.22819782855762252	0.4985288290997993
-15.216208734471483	27.625667800433135	1.4507744527959439	0.22471074437675276	0.4840356472055539
-15.4640149146962	27.35002543091522	1.5276239345298939	0.22381238853759627	0.45819305460673143
-15.565199936389575	27.229859535367186	1.558294427365335	0.22175149586340898	0.44666909229037505
-15.60421881776453	27.1782256098158	1.570373291503888	0.22050228697197521	0.44167627373287127
-15.80655797744552	26.83643413392781	1.62820743992478	0.21016535627151156	0.40073587684551415
-15.99207110813279	26.526343516060507	1.6858058151369213	0.20326641093024006	0.367312289966166
-16.09495975331683	26.30491443523337	1.717071957553796	0.19633023290834167	0.3414772848027606
-16.31639914487979	25.789828530329583	1.7769670668103883	0.17105473062121287	0.2855039159998345
-16.684891252858424	24.76496571105323	1.8270578038646483	0.060210934102603225	0.15935035085223984
-16.57558613452562	25.116826670150708	1.816648418047902	0.10291917432979997	0.20484879543820073
-16.52253906697489	25.264930127987643	1.8097235431526622	0.11988143309619187	0.22312835251779617
-16.342075646771107	25.734031923727596	1.783089535855771	0.1677203419810286	0.279551837084698
-16.331976873830065	25.751084951112826	1.780826961007528	0.1689587357907178	0.28122352339865553
-16.69637548738504	24.522337265981495	1.8115946558030573	0.014302417100262102	0.12389197949816455
-16.72618837260787	24.24278726377767	1.801972026172972	-0.03892897223897884	0.08607902862421093
-16.74244772644929	23.899594069048348	1.7825324462964645	-0.11367500357678934	0.0358045940420191
-16.74256716838122	23.684435430470366	1.7688478171969289	-0.16470284090863313	0.003748886212726522
-16.711595039577205	23.33186611068901	1.7338000567663716	-0.24612016866097486	-0.05408324617139097
-16.670856721684423	23.17404679271966	1.7136815580457105	-0.28754168200815694	-0.08356183256750652
-16.51347070412792	22.829265188016677	1.6538444876095868	-0.3825978710606983	-0.15966707876450636
-16.3773710600923	22.58365799224284	1.6150891532254956	-0.45275458222410986	-0.21696084631984608
-15.469735792404899	21.47082843357408	1.4675518381017183	-0.7932210913488658	-0.4961751644957515
-15.485365793970075	21.488391600999595	1.4679123867373969	-0.7881703155417874	-0.49211745640776194
-15.492669363329767	21.497438421935403	1.46831330480635	-0.7856620760918013	-0.49004195340233364
-15.551006498113821	21.558894884547414	1.475168920967917	-0.7660677929430569	-0.4739780543379548
-15.94804051883031	21.99910977706999	1.5245138968755094	-0.6285996025783674	-0.3616406852377435
-16.254996656057724	22.415059477219437	1.581906211245008	-0.5052443288373186	-0.26011375086364413
-15.897398578446175	21.93181850193765	1.5147169646456617	-0.6489513538322123	-0.3780355427614046
-14.191985507516884	20.35426755160977	1.4966423383101832	-1.1458808446553475	-0.7576032972366803
-14.210584309288377	20.36831201398125	1.4952343005529696	-1.1417170237882754	-0.7547477932439352
-14.455877658872428	20.547878931346474	1.4762535795017726	-1.0830580982635265	-0.7162085594617293
-14.708963187931221	20.743894823417435	1.4626711231395895	-1.0174501344174036	-0.6732156130377682
-14.71112318274063	20.745735544502732	1.4625233565097933	-1.0168677796812928	-0.6728393107348681
-15.121629647115775	21.09564354495486	1.4552684000057923	-0.9042736101212876	-0.5854352209086535
-14.714746931186816	20.748624004897486	1.4624883973566203	-1.0159153532883418	-0.6720994806632664
-13.964995711614057	20.17780883346663	1.5216286932876866	-1.1976861151859204	-0.7891204147030634
-13.951815003513792	20.16879376954789	1.5226587045836395	-1.2003440424662501	-0.7905576811808912
-12.954626106718369	28.737256467746782	0.8231575953698225	0.17465705210654026	0.5322718722937474
-12.857143918412952	28.708675975705134	0.7809253296690212	0.16113832429001212	0.5165612713352438
-12.63953275323979	28.54571449373748	0.6628288028499062	0.11667795235618343	0.4656804921682738
-12.63261423181542	28.54057370798251	0.6590831863024118	0.11526001087250347	0.46406018171644864
-12.629360746829247	28.534100688250373	0.6564084153597537	0.11385523181738057	0.4625834153095315
-12.418224162401433	28.09162993778905	0.4817474809119471	0.019310422007915364	0.36195301355492204
-12.315772059625933	27.698378926161215	0.36823800779950744	-0.06300114428570286	0.2824936524640506
-12.295324233598635	27.624182860898877	0.34711462216515043	-0.07854208229297566	0.2674537915764583
-12.282307251746543	27.579945029645117	0.3397771686998904	-0.0880811941753486	0.25815463939207844
-10.202631737873418	21.267674119230634	2.1592464090664754	-1.502112764325112	-0.973494003794693
-10.243693212242764	21.117067918500105	2.1787165068090353	-1.5252550699283132	-0.9922210364419461
-10.307342670339624	20.858228531757078	2.2155082901644105	-1.5673383967873256	-1.0276441797200992
-10.356129224115895	20.791021694474292	2.2154444832036218	-1.5760622605658763	-1.033983650443749
-10.30132753798347	20.866563466752964	2.2156075570270475	-1.5664101074097787	-1.0269013938562905
-11.88274998348622	25.960394409159818	0.4740430862547528	-0.44401367042788825	-0.06610215840295215
-11.668048200368801	25.141182152679864	0.7015853023517128	-0.604646124812022	-0.23159954432617447
-11.981603431916625	26.466847343686993	0.3432608728520807	-0.3367869322385568	0.03134598723119338
-12.1265449837182	27.054283994523367	0.2688209963900291	-0.2084503635129499	0.15032502041999543
-12.004421420257156	26.546971915490893	0.3309020445445865	-0.3185552644855473	0.04755779578426286
-10.468178774155028	20.639341880943956	2.213516873504138	-1.594589124892737	-1.0481998260952654
-10.304638503044853	21.803293229788284	1.9990633254646586	-1.3944675395336399	-0.881497596407721
-10.267541047326937	21.65042850191439	2.0499163163785488	-1.4268743959601056	-0.9082541405947662
-10.395320984345801	21.918035081050647	1.9398613051083542	-1.3646516460976226	-0.8559285513072402
-10.47502592047812	22.05734106139689	1.8759250609473215	-1.3296414367049672	-0.8276597209850456
-10.206381097677577	21.385596889124002	2.1321479423608354	-1.4804828260665193	-0.955038288564617
-10.221651321505957	21.445997647236332	2.1130931904038057	-1.4683790773546406	-0.9438473349347488
-10.490751245394282	20.603592573600093	2.214759150473278	-1.5996876362910672	-1.0520761257273485
-10.676117456238984	20.39236877638473	2.1973917694506016	-1.6147290857351657	-1.0684960343551921
-10.862832821198992	20.172659802202038	2.1877278436768837	-1.6349341419989378	-1.085361719916724
-10.881649328072468	20.15340172716533	2.185120852870954	-1.635205908992347	-1.0867723075889473
-11.113402830365768	23.492907419863535	1.2795957896843853	-0.9738229417057918	-0.5600709720830572
-10.870391181402738	22.895205762255728	1.5163330529024244	-1.1173781413499724	-0.6722222676885541
-10.621303073248832	22.348463459036125	1.750421388998267	-1.2562534374374184	-0.7744086905488985
-10.713239391969845	22.528071225770486	1.6704665189659127	-1.2104256235298663	-0.7401872674996843
-10.844786768336139	22.840316885932463	1.5398104941952102	-1.1316302767287691	-0.6822802652777562
-11.13944094806562	23.564994447843304	1.2530111294415756	-0.9569785284828165	-0.5470479066051658
-11.20138562399052	23.703581174064222	1.1971899407622069	-0.9223993297065064	-0.5189568948000001
-11.38770868509681	24.19537159429388	1.011196844769179	-0.8043987452464973	-0.4234295948443566
-11.629669720620418	24.997400407593688	0.7439290541693433	-0.6338477992308387	-0.26042818737257095
-11.655844825787385	25.09979426497546	0.7125095274620324	-0.6129826831391982	-0.24018763366715118
-11.229044276659494	19.823740120580737	2.1352381361827653	-1.6321974312387233	-1.1119993020504053
-11.11903336571642	19.928407716064633	2.151150675123246	-1.6332416567715993	-1.1038403187026358
-11.238255914622929	19.818017599027055	2.133638886369024	-1.6318044811987886	-1.1122368385439654
-11.27373113209877	19.79969466584961	2.126413893690731	-1.62921694852198	-1.112266694952952
-11.704202484407077	19.570706637277283	2.037970096653114	-1.5981165576640894	-1.1152086777956134
-11.924410416622525	19.520870959241247	1.9808734371218406	-1.569138525094628	-1.1018533731426294
-12.146713395330595	19.48811890152068	1.9255587261176867	-1.5414092799106418	-1.0852267183345166
-13.716808717983312	19.98456831600856	1.546067960481084	-1.2498672627584864	-0.8167349420288742
-13.699633381787852	19.972973088206505	1.5495062012322125	-1.2534437293208458	-0.8215001981972118
-12.289122117745665	19.48948098767039	1.8861389526719172	-1.5171437928064297	-1.0693752693966712
-12.610269693386867	19.525156006424986	1.7998437101926972	-1.4639320890141045	-1.0304484988473948
-12.896122385697899	19.578447440350267	1.7270945245429408	-1.4133802501423842	-0.9919365301493139
-12.515097441153577	19.487450784057632	1.829095361772171	-1.4834146638812924	-1.0478258844043156
-13.536579205106833	19.870542369775738	1.5787345451668682	-1.2853002934782731	-0.8659226055831817
-13.46519538142837	19.82916391656118	1.5952813139681676	-1.3008008398267008	-0.8857851972940062
-13.33710205478209	19.763694654848063	1.6213430491610057	-1.3262922885287876	-0.9124033566461469
-13.208698024723365	19.705864794957023	1.6504541329858	-1.351903124436113	-0.9353066721905972
-13.12649483004026	19.66555204257168	1.6669705209557617	-1.3662820296634774	-0.9513943966011197
-12.931185315336426	19.594366574089303	1.7174167963417357	-1.405937817487512	-0.985035544010373
-4.73366453746668	21.27733752555802	0.9202709981635366	-0.1426036713419306	0.10381322496141188
-4.616137617197506	21.222124959057776	0.9151943507206395	-0.14468229149349515	0.10135054020712918
-4.564613201498627	21.13083733353918	0.9090804926421385	-0.1468901286972644	0.10008219570998911
-4.459207814328341	20.976920750912853	0.8988794895108293	-0.1502390201857638	0.09692920081665493
-4.3717263835343685	20.747828353941713	0.8856493336143423	-0.15557971844297083	0.09413077298214848
-5.161473697762925	20.81549159125971	0.885572102679149	-0.14850150710877516	0.10142332377473123
-5.073951322793466	20.921211564449962	0.8939677097066863	-0.14719978389833593	0.10252420512050273
-4.82067883209547	21.117692108337895	0.9088616878719434	-0.14553621456581303	0.10332448876734052
-4.935758286792504	21.042893194355276	0.9040390839290627	-0.14601175723505408	0.10365850007257885
-5.190714031709742	20.763150524925152	0.8809622053611762	-0.14950246079447244	0.10077702502562746
-4.334675830804458	20.637109182818822	0.879765689572434	-0.1579186604357878	0.09306180029526054
-4.297602703723759	20.363085847552906	0.8658486977558502	-0.1638682976116246	0.09197232547456735
-4.296843216198107	20.193274965814624	0.8567739213428794	-0.1669490917410324	0.09137671015477761
-4.3199742974144915	20.03163015581289	0.8486540074365977	-0.1696789399652271	0.0915173808149636
-5.411460238020682	20.431189194846432	0.8497229510693871	-0.155053431861348	0.09546932347404447
-5.332162880293362	20.526863749341317	0.8599739437000364	-0.15313839129680196	0.09735086510823258
-5.549115600042219	20.2905602616082	0.8337267047271449	-0.15734927973483032	0.09140224294150756
-5.9142014219049575	20.099198820205157	0.8061870588147886	-0.16075734482456266	0.08671593781539993
-6.1768312377237	19.97762492623312	0.7897005559548097	-0.16287711017518403	0.08490316890711803
-6.2548127568078975	19.933207642426368	0.7844500486799036	-0.16364120591948494	0.08447647827523877
-5.793974679646137	20.165456467072826	0.8152546621033606	-0.1597170589181629	0.0885264515533422
-6.296332579397803	19.90441385953041	0.7818235672843188	-0.1641214489452983	0.08441159960616888
-6.581566543861336	19.71553089526889	0.7639438793107054	-0.1676978813935271	0.0832931177032762
-6.865836498264918	19.506302352262118	0.7472431206433395	-0.17113749537229062	0.0828323379489099
-4.397468987809489	19.60797959070136	0.8251516828457136	-0.1792657784081135	0.08830137636577894
-4.399186129808391	19.590997556566418	0.824327720611743	-0.1796451113563086	0.08826286952009295
-4.3936775942467925	19.43906947218001	0.8172579206798996	-0.183378673273785	0.08730409341466579
-4.387202690166885	19.144286253843145	0.8034344864788616	-0.19056750530977642	0.08533497184671045
-6.894497251219089	19.484583483803235	0.745486121912176	-0.1715329408565029	0.08263205030541584
-4.381345621380777	19.122257941120065	0.8024751457816129	-0.19108327894265323	0.08512924615014232
-6.925461083009736	19.4598782054163	0.7439690727298476	-0.17185389796094663	0.08261980657671365
-7.416290267685239	18.89946202643908	0.7177613305044899	-0.17877009373274116	0.08290635172561858
-7.363475977876794	18.991793896138372	0.7211861183872543	-0.1776135727142497	0.08272257093955562
-7.1785182717331	19.213288774831042	0.7303777526612316	-0.1750594954949181	0.08276147978520723
-4.15205833085932	18.46634483007781	0.7814570038171351	-0.20402499090313814	0.08309291473923833
-4.2171064234789615	18.664346336089654	0.7872047041371725	-0.20058992761993127	0.0834687820678707
-4.372026104299103	19.099275105178496	0.8017033281440561	-0.19158047512281584	0.08502674614128027
-4.048009488057326	18.195132871531335	0.7741697478305427	-0.20904614986334463	0.0821986494840867
-7.491387228043418	18.031259510970372	0.6917503407445499	-0.18982070176257695	0.08125395071754017
-7.514780309917374	18.314686341258152	0.6999350901903131	-0.18562840792911728	0.08192766656287302
-7.461413857161175	18.67996993733154	0.7110840914855923	-0.18134347731259637	0.08267679118801025
-7.514424638291443	18.439655812679497	0.7040185027885419	-0.1840551719342162	0.08242411841504561
-4.006141008968368	17.881613027299927	0.7656543317215934	-0.2137931662798891	0.08277798488758356
-4.0947510933941444	17.070818009431875	0.7404543919371394	-0.22565325480939935	0.08615383925315274
-4.098336307406811	17.034762205630255	0.7393942960521381	-0.22623518252937122	0.08627548825568483
-3.980894005775253	17.602407796043213	0.7580602984545781	-0.21855661915580488	0.08312139279003963
-7.492366000616787	17.59242100983253	0.6745882253826961	-0.19420726198997465	0.07919579247577092
-7.491056514593434	17.51652019285032	0.6721740384759198	-0.1951650688039852	0.07928132852319747
-7.356922602796503	17.059969131013926	0.6569866754693151	-0.20217198743628098	0.07933630423764074
-7.3476880070411035	17.029672229095027	0.6559791073692404	-0.20264425876924202	0.07932503726981546
-4.25572274313915	16.317678753090377	0.7137402175279586	-0.23592661901272283	0.08830566530882022
-4.282120070781846	15.78662031049576	0.6978765454675508	-0.24458825243008603	0.08888081339610995
-4.2458127774434065	16.42959045964661	0.7175543394743624	-0.23455215890280673	0.08806966523368329
-4.131360294310118	16.910570026141535	0.7349449499254016	-0.2279548504501842	0.08680578915183199
-4.280097499402593	14.538047400568065	0.6620418330780519	-0.2593885075256315	0.09299531036003116
-4.322517032429351	14.340942723765027	0.6548672462213739	-0.26205157898416986	0.09359017997074218
-4.280253012631235	15.540897001787167	0.6906454115614915	-0.2471041455226795	0.08991671640354644
-4.235538762411485	15.028716405183332	0.6784817488218999	-0.25459695887389555	0.09069694373862097
-7.120732692353926	16.430849731388406	0.633820132889418	-0.21437610438369362	0.07668761452371926
-7.346458713145687	17.02354813324256	0.6556829627116894	-0.20271584208259194	0.07926196129050352
-7.114755438282814	16.40554860010953	0.6324377185718884	-0.21454262487578968	0.07650579855592807
-6.911780360262982	15.83013201700975	0.610926695800088	-0.2234793084490188	0.07630856503387097
-6.611588358506674	7.896149290016625	0.4112255556228286	-0.31143010561721207	0.13531157252617076
-6.815613754472951	7.898265934465046	0.39590030099198414	-0.30889893838166405	0.13813760174390416
-6.5156075490910155	7.913751607218404	0.4185634222816755	-0.31234435958909795	0.13415772505650073
-6.3278903466563765	8.00161022599411	0.4323716272801844	-0.3133900137273015	0.13124161571854606
-6.251414382863599	8.031307543414954	0.43807311505006813	-0.31387958982483477	0.1300247203971674
-6.229877777245452	8.04374390758974	0.4394507942232189	-0.31388540671954596	0.12952927080216703
-4.365442378183148	13.975572541233788	0.6432110364988708	-0.2664300776588103	0.09459405130545528
-7.032334305329712	8.881459043501946	0.36359521178704435	-0.2923210514590137	0.1381606449814901
-7.010306534682713	8.958760339693399	0.3636132089842243	-0.29108242494754705	0.1374376725361422
-6.512646741864403	15.15182324934143	0.5918270919682379	-0.23670119760086558	0.08096342179887314
-6.605089143645865	15.309430919175515	0.5962725541494667	-0.2335957541008707	0.0800024935429551
-6.5041925862060035	15.13029977827332	0.5911612107424271	-0.2372456896124763	0.0809768758483409
-6.3424677378712815	14.438667640957025	0.5612225900663113	-0.2471599105323461	0.08257205989021586
-6.330374139751394	14.386550585762597	0.5589487014214081	-0.2478968155487604	0.0826783120190962
-6.878654940297363	15.7638677268587	0.6083693605899753	-0.2244036671688538	0.07659863670329405
-4.434271541032567	13.14264584731255	0.6141116703897734	-0.27222959780482847	0.09604876878746635
-4.414942671727757	13.516124024822233	0.6268721478952706	-0.26975594918255147	0.09535776877786875
-4.493924253759212	12.772399592207567	0.6020478953306734	-0.2766158232448783	0.09688768753195351
-7.101740047231086	8.65826653927014	0.3628002832888121	-0.29458262398805646	0.13974173455829164
-7.168342651116608	8.460762600190172	0.3622806961179925	-0.2970543281287293	0.1413174667307525
-7.193887940106324	8.330591941608663	0.36292668171492454	-0.2985034414808254	0.141804776565198
-7.102349334593408	8.083611128327435	0.373107219946028	-0.3032649251358279	0.141220501713892
-7.112470534688779	8.092652751636818	0.3722588230128325	-0.3029957389446708	0.1413332552664161
-7.119928957854249	8.108787145355782	0.3714868730981107	-0.3026535421151983	0.14140926521721864
-5.957932814466803	8.326382853180453	0.45677441584572165	-0.31253882758293616	0.12445851922083642
-5.9860617304856625	8.295236487394085	0.45527404552319095	-0.312903345029399	0.1251145085068583
-5.782295033744326	8.636244481833662	0.4664951559217583	-0.3096036256583159	0.1214586912687947
-5.772698168952418	8.648486873268634	0.46697983514954294	-0.3094138189569786	0.12122855372276042
-5.738932396154502	8.70717613051857	0.46909172785483805	-0.30886814370576066	0.12066062765380374
-6.940649812921064	9.174166928456163	0.3649905675457151	-0.28819796510260176	0.13512311593121273
-4.5812454281489545	12.317894073995918	0.5847296587644021	-0.2782126676335053	0.09865506895848127
-4.808522336311219	11.478314115589296	0.5500760221109116	-0.28375152047109586	0.10193156085397484
-4.652849854746273	12.005391019526362	0.5750494936950805	-0.28246788332691397	0.10057619203589302
-5.061293351900035	10.722393859678515	0.5225501804404581	-0.2901606535712979	0.10805419639915329
-6.863609387871793	9.401426206351928	0.3665628545278356	-0.2852498135772609	0.13250555120730279
-6.819621065935525	9.518851746648703	0.3683528492080557	-0.28435643323264254	0.131252413467357
-6.732853489066005	9.812962932337197	0.3707602870810597	-0.28037770853345123	0.1263773273960949
-6.221255888251553	12.966412945543405	0.4839711779196735	-0.26180864554056243	0.08370634367890456
-6.262079343029065	13.66062747538938	0.5208970252517114	-0.25649703820182823	0.08245336126340766
-6.263391932825344	13.675039285369484	0.5218517338998935	-0.25653074200320714	0.08241953613577305
-6.329917361911087	14.384771810573818	0.5588552392567468	-0.24790565187129673	0.0826827633189207
-6.380243096902497	11.364251103642124	0.4072354002406713	-0.2698837483081628	0.10333229020628781
-6.357607770702911	11.487039688527688	0.41091422206896644	-0.2682913796340288	0.10168012277532185
-6.222435682564707	12.217561632089193	0.44702620658947134	-0.2654884189428009	0.09191203201386691
-6.22315469339023	12.669251370607224	0.4690049236019406	-0.26318954100802033	0.08710149186848572
-6.23437808659952	12.145587759282426	0.44406060546262555	-0.26657103906940466	0.09281020966513069
-6.457481241124758	10.96749769794242	0.39656717116497275	-0.273255847310337	0.10956509046583868
-6.219415409317302	12.931960976294627	0.48178637781699596	-0.26171198004836577	0.08402047916477652
-5.300213015882377	9.906364735437664	0.4970862751771514	-0.2956078803480002	0.1117351947555878
-5.420490387285663	9.41476369021898	0.48836653197794216	-0.3012561943048287	0.11399580000583485
-5.260725656804659	10.041685575299425	0.5004316553780743	-0.29473347402707595	0.11095719651240182
-5.093231866962367	10.61944688455408	0.518061976524993	-0.290219885623451	0.10827594008678419
-5.565394037279747	9.018803980210201	0.47976806827851753	-0.30595794477575566	0.11727424737196757
-5.5458129890253085	9.074872917332542	0.4813270895941682	-0.30571659097349535	0.11701490050158045
-6.507679907571038	10.704717704496328	0.3885632536358231	-0.27472239923128805	0.11342092779043353
-6.538142435266113	10.584945288033484	0.3854308206315529	-0.27508400955164236	0.11495441460392991
-6.674120860000167	10.043425300441548	0.3734135704031366	-0.2789822815292303	0.12225446790036207
-5.079145325698371	10.671237532556626	0.519946234754932	-0.2901315339311861	0.10815820057186228
-10.461656850447097	13.708406176281539	7.567809326709971E-5	3.938401149092587E-5	5.59113007066845E-5
-10.481987687657293	13.648673103119863	7.552328624237507E-5	3.9343473375068195E-5	5.59258059188645E-5
-10.596586459128053	13.013581074589192	7.399077678397125E-5	3.890143355728911E-5	5.601627551075091E-5
-10.588350281531117	13.144057512369184	7.429388207695541E-5	3.899827253839041E-5	5.600713393083618E-5
-10.567612116330908	13.380893343134794	7.484211395469407E-5	3.9167782005092944E-5	5.5989725668535294E-5
-10.586300339683474	12.86405514315924	7.366461634346745E-5	3.878056505139322E-5	5.601422839413046E-5
-10.570420696995217	12.529496354887202	7.29497231089588E-5	3.8530589592800714E-5	5.601349626059301E-5
-10.53216555932015	12.1496552982845	7.21812301629514E-5	3.822224172296376E-5	5.6006211217137014E-5
-10.380385604053068	10.824139514628257	6.977452935411248E-5	3.715663463152574E-5	5.5959315120842056E-5
-10.435456498885996	11.003326254847991	7.007860125017133E-5	3.7320652691922294E-5	5.599332327638937E-5
-10.456403679159035	11.430738695704099	7.082676821668673E-5	3.7650956167324544E-5	5.599074731211169E-5
-10.463247672194688	11.521399916806832	7.099557184897278E-5	3.772864515227761E-5	5.59915286711178E-5
-10.491965031962753	11.798596889963134	7.151588891196568E-5	3.7946784781544145E-5	5.599600912120734E-5
-10.523313839585922	12.061930103058792	7.200710254104361E-5	3.8154695380916885E-5	5.600395273558604E-5
-10.132546303009402	9.916704642956699	6.83761265240995E-5	3.636952975377132E-5	5.581632546378076E-5
-10.179935233113294	10.11227423234433	6.86672251376862E-5	3.6546447090283116E-5	5.5839427073252785E-5
-10.271061399325458	10.365759310336202	6.904009121525359E-5	3.676584482675316E-5	5.589343852236825E-5
-10.329993747661657	10.545358091937182	6.93261965543914E-5	3.69311569814496E-5	5.5929716322424146E-5
-10.02186658977307	9.407090039284766	6.76664966355736E-5	3.591875271496045E-5	5.575992480308206E-5
-9.940452310214791	9.112997290359736	6.727005734166142E-5	3.563432363709909E-5	5.5710973425629335E-5
-9.913163845656664	9.031973680914923	6.715992135795765E-5	3.5556231640889226E-5	5.569295471477184E-5
-9.895841595490788	8.989089973174861	6.710083478595797E-5	3.551113267187415E-5	5.568106313360388E-5
-10.041555812761365	9.508743711312437	6.779999592570706E-5	3.6004458168799534E-5	5.5769698527090094E-5
-10.0930451283201	9.758641117940332	6.81567105246484E-5	3.623655285457354E-5	5.579496658342683E-5
-10.523255412447535	12.01533119139883	7.191897079400864E-5	3.812256951374347E-5	5.600481003139357E-5
-9.437025703496063	8.180080636767848	6.605498971287695E-5	3.4684574094644865E-5	5.533488113342023E-5
-9.587384406844816	8.413430547215235	6.635572818174038E-5	3.4928284614972515E-5	5.545696731824255E-5
-9.661805736692877	8.534238831487905	6.651974068041054E-5	3.50587543003861E-5	5.551457869396056E-5
-9.771253911512432	8.728030227058873	6.676721724861419E-5	3.525872501865101E-5	5.559304263274519E-5
-9.266968553743181	20.368669914426608	1.3223550004488795	-1.0797535491914263	0.18501748274887714
-9.20742666551085	20.320443273355068	1.3208155031098703	-1.075083883275988	0.192283792464365
-9.331656358380581	20.390105813505613	1.3216784788890155	-1.0811972474127758	0.17777515139889535
-9.797074207824757	20.487262654677203	1.31440868737972	-1.0848751724253065	0.1249869770980215
-9.852945626294268	20.475386833679877	1.3119287475666845	-1.0826772278722738	0.11883687526882751
-10.174926061897045	20.358005704205766	1.2937937695790314	-1.0645358051921971	0.084872097628276
-9.63492628198527	20.447865399706505	1.3167252560186276	-1.0831621602781358	0.14357585164577266
-8.511979787933821	19.63934754978057	1.2857681432822192	-1.0003883246543772	0.27987933116800706
-8.412203891350405	19.4367030452377	1.271609854070082	-0.9768165553274902	0.29271127262775704
-8.861496508320027	20.0881956391881	1.3127977182328434	-1.0513657476120541	0.23473911066792624
-8.677814870382358	19.86003686712696	1.3003866441179732	-1.0263956372383982	0.2578112835624764
-10.409357512926338	20.18096142143874	1.2747710881224212	-1.0411686802510864	0.06121008970005907
-10.79710685594536	19.791961768687052	1.2393124648049758	-0.9931485617702807	0.02413701987765683
-10.785679793055646	19.803992338152558	1.2403261959058807	-0.9945716833252533	0.02517850646815666
-10.503409678691938	20.101603547076234	1.2671086297327647	-1.0314064942474497	0.05221381649655367
-11.760956418321427	18.987861528055976	1.1773724730619184	-0.8908790427254705	-0.0658604463284187
-11.523235694283702	19.219241316736024	1.1931738691826737	-0.9182264213608664	-0.04607813089882327
-10.828460804935474	19.76565596978038	1.237243235776594	-0.9898683329967732	0.02117690590409394
-11.15203284394894	19.485982039391637	1.2137725240083082	-0.9537235499471433	-0.010252193005696051
-11.338762237521642	19.37033472884137	1.2047923858280782	-0.9374434186871365	-0.028933213810234264
-8.160413380449972	19.034430336383014	1.2404695529372083	-0.9253890316895746	0.32819608115038623
-8.0712521510263	18.89928505826888	1.2311300144410933	-0.9086102997001564	0.3389044913964411
-7.818586642841267	18.37119969400198	1.1837640535500702	-0.8370963223240057	0.3735199094687263
-7.801553346127336	18.337769279015088	1.1807852549874136	-0.8325361740269421	0.3757014940367946
-7.798549641616148	18.329959307262747	1.1799898774557998	-0.8314151357869708	0.3761156321390728
-7.7743272824557055	17.104951854205982	1.0347255296044056	-0.6635170436872964	0.3805363844521893
-7.783741806986411	17.082410464980747	1.0318842536466422	-0.6608930426089762	0.3794524382674999
-7.764805280510347	17.71926770390472	1.1108666461313417	-0.7479831494811151	0.38208336977192375
-7.765134015594184	17.702299241060896	1.1088569488318654	-0.745732191622511	0.38197313336627636
-7.785173334564877	18.087991371679102	1.1525272016452455	-0.7983214220996656	0.3785941528554324
-12.207394115779582	17.651695249152727	1.0866338202969954	-0.7558222762058195	-0.09122056295826968
-12.334583649954002	18.01743438287169	1.1116415842724896	-0.7860845529405182	-0.10494655347628647
-11.898441133341503	18.87073873241356	1.168482792077239	-0.8758340946759358	-0.07790781637852352
-11.97913973552026	18.76913114866832	1.161704253944254	-0.864060562810823	-0.08418899541429278
-12.20179125652366	18.480366296380733	1.1419490982293454	-0.8313397332841167	-0.10004738839152583
-12.346236091480979	18.07372770119775	1.1157990678078855	-0.7910601167371513	-0.10658151730873944
-12.325910176357382	18.130813591682937	1.1198568931120134	-0.7969364016001368	-0.10555403734030165
-11.98711940596362	17.350214550324804	1.061999091521661	-0.7304157910503888	-0.07155357883344601
-12.003748444063904	17.37062698875574	1.0636269763374744	-0.7321113811193887	-0.07291907888908575
-11.972536370029344	17.33827830647077	1.0608678901421056	-0.7293853365900662	-0.07028269444365905
-8.121894220306949	16.547592387360503	0.9535941939594877	-0.5945510024191354	0.3402403899825322
-8.10563373419339	16.57251979077354	0.9575167267963379	-0.5977732022004557	0.3420452551394237
-7.984939422131087	16.76625234830246	0.9855820605902701	-0.62175610639518	0.35630314125027834
-8.228393449448319	16.494855391024913	0.9435586980685335	-0.5898506482754698	0.32753104347471856
-8.587857197385803	16.313739525462502	0.9096662147145738	-0.5736101762696855	0.2843113735676074
-8.648307457720517	16.29639910076707	0.906506966683693	-0.5728460236673357	0.2780365227271844
-8.78995850036625	16.26628487690744	0.9027230009883316	-0.57366856996575	0.2619785693449832
-11.704600070861353	17.072933459403412	1.0351539688869609	-0.704763719600418	-0.04714093384234579
-10.554248746023152	16.279117077015805	0.9294977879573763	-0.6177137849317578	0.06373019986019877
-10.957521253644972	16.490186693601217	0.9608352009985881	-0.6433489716409819	0.02254857298751086
-11.418330839711729	16.816770790787647	1.005542318453709	-0.6800340108413748	-0.01977008355825446
-11.33353091563429	16.74939463269658	0.9978088120583273	-0.6731578248515256	-0.012547624405417741
-11.282552150529034	16.71369893929399	0.9938655232717992	-0.6697245345636761	-0.007870801286026363
-10.494053521806357	16.247901452253174	0.9234419544861596	-0.6133724543556804	0.07011946490387214
-10.328899462146932	16.210273477704867	0.9141473316661057	-0.6059864896646934	0.08812019099256466
-9.963639931852718	16.115765536031095	0.8917762813206573	-0.5879525535561574	0.12616614368336143
-9.716780988764722	16.1404887812949	0.8912455556781587	-0.585013596264178	0.15366011390743728
-9.288329654651506	16.143910880354827	0.8829718109487392	-0.5724515901739851	0.20299132624701904
