# Supplementary material for: Thyroarytenoid muscle fiber orientation regulates the ability to modulate vocal fold vertical thickness
Source: PLoS One. 2025 Dec 4;20(12):e0337735. doi: 10.1371/journal.pone.0337735 (PMC12677544; doi:10.1371/journal.pone.0337735)
Supplement: S4 Data — (ZIP) [file pone.0337735.s004.zip › Female/contourA10TA8.csv]

% Model	Angle10.mph
% Version	COMSOL 6.1.0.357
% Date	Jan 7 2025, 14:16
% Dimension	2
% Nodes	677
% Expressions	3
% Description	Line
% cpl1x	cpl1y	Displacement magnitude	u	v
-13.17444290806587	39.94315674322471	0.9883959536383005	6.281100408864239E-4	-0.022325521911297462
-12.960222175535398	39.983361371660834	0.9883087407381782	6.29184149756951E-4	-0.02233133856248972
-12.557663550476963	39.9444194414246	0.9883869082999995	6.281395175050989E-4	-0.022341992310285736
-12.295013434274637	39.91007450484781	0.9884568654035245	6.272140062805614E-4	-0.022348923479251534
-12.771199519904672	39.98225209153824	0.9883091946777929	6.291478624797275E-4	-0.022336384614456296
-12.196854437814238	39.890291850976084	0.9884976940852177	6.266825433256279E-4	-0.022351498111338543
-11.83903471244294	39.73416827035278	0.9888238456683961	6.225339590453844E-4	-0.022360659402487867
-11.83454919196266	39.7319164431207	0.9888285593200222	6.224738944026669E-4	-0.02236077357578126
-13.378459401044738	39.840576676748505	0.9886147719558878	6.253808311899013E-4	-0.022319833991506853
-14.081829389211773	39.48701231125233	0.989369114333083	6.15967725456706E-4	-0.02230023024547958
-14.091455366444958	39.478691732262995	0.9893867957657291	6.157461492105983E-4	-0.022299954231095098
-14.335684817196531	39.132669681909526	0.9901205383945623	6.06534450127988E-4	-0.02229267126805269
-14.358308416646189	39.105402529003705	0.990178394396262	6.058092244192861E-4	-0.022292007051928898
-14.06390329784523	39.49587429199164	0.9893501954336287	6.162042666238523E-4	-0.022300729427813967
-13.664929711835182	39.75087689897474	0.9888073575469274	6.229860937928917E-4	-0.022311973230310457
-14.400819272467285	39.0250993557956	0.9903485123505251	6.036769379615581E-4	-0.02229070027918472
-14.608096086093008	38.63165734087564	0.9911821637274403	5.932150644751058E-4	-0.02228432811645819
-14.69608875380951	38.17187164721082	0.9921545077808085	5.810207162799706E-4	-0.022281023493393292
-14.704809808779903	38.12900484288538	0.9922451859277338	5.798822232032177E-4	-0.0222807017473457
-11.830679456258773	39.72945101098895	0.9888337283649684	6.224084306890622E-4	-0.022360870568042392
-11.301478305989114	39.38674536174639	0.9895526172271212	6.132837888586213E-4	-0.022374138539337687
-11.016175056807299	39.141220578803896	0.9900684347711911	6.06770248409542E-4	-0.02238112430033931
-10.844743907034458	38.971871494835426	0.9904245847500395	6.022647733957524E-4	-0.022385265639100742
-14.703115739357767	38.08762112267836	0.9923325973366136	5.787866663784221E-4	-0.022280661754832894
-14.665184357518843	37.55081609911142	0.9934666981619331	5.64542358624787E-4	-0.022280581046311282
-14.627641646759875	37.059364087139976	0.9945043118579004	5.515854572776493E-4	-0.02228057941698179
-14.612222601763179	36.97660737525933	0.9946790313342851	5.493956451555832E-4	-0.022280822518083943
-10.248926757653695	38.341193504780605	0.9917511906339722	5.855401586255845E-4	-0.022399529228958173
-9.912331042181597	37.81459172579965	0.992860130396146	5.716052364073217E-4	-0.02240715894712186
-9.809547057107494	37.62171625198788	0.9932666192246651	5.665017568596013E-4	-0.02240940206481561
-10.64673187070012	38.74258791214268	0.990906935945595	5.961975491651808E-4	-0.02238994687761379
-9.48858618160289	36.69145765435641	0.9952286152881181	5.419250444432029E-4	-0.022415605185479734
-14.423810118021384	36.22227306587261	0.9962705653567919	5.295205932355461E-4	-0.022284300534165646
-14.414950734496156	36.19148920627415	0.9963354948449239	5.287132495957399E-4	-0.02228447314229959
-14.485830262125976	36.464347608918885	0.9957597828634812	5.359034300103363E-4	-0.022283141411967612
-14.13670178009059	35.26832504596132	0.9982829095216204	5.044325652212455E-4	-0.022289991845150965
-9.140047996814005	35.00415384913914	0.9987893280865313	4.97548688660165E-4	-0.022420625720590233
-9.086009328532562	34.53098312251316	0.9997884225675271	4.851228067338368E-4	-0.02242089536478238
-9.407476788029886	36.421191810066915	0.9957986659920797	5.348119632419253E-4	-0.022417069487427423
-9.246749552716217	35.593612830381815	0.9975454233905587	5.12999337481015E-4	-0.022419281398798473
-8.989359107335446	33.59689600732507	1.001760194966262	4.6076467280199555E-4	-0.022421102308424416
-8.968500059088695	33.443411157370896	1.0020841364856885	4.5677573890844206E-4	-0.022421267443840622
-8.996624010336891	33.65404884224206	1.0016395229642303	4.6226058390748615E-4	-0.022421050455669868
-13.798911056412487	34.27253971408058	1.0003826458091776	4.7838956475763905E-4	-0.02229690801309347
-13.70362268864402	34.01659054484035	1.000922207774658	4.717323577744468E-4	-0.022298899788120902
-14.048491738764572	35.019096394043515	0.9988083932407028	4.979194949425859E-4	-0.022291822418226935
-13.417394405865101	33.23424233035681	1.0025714980949776	4.513345194913786E-4	-0.02230483699129965
-8.844720216802184	32.57044266052164	1.0039270544898338	4.340575320825476E-4	-0.022422354066704283
-8.570476294449893	30.72147489648428	1.0078300504499071	3.8625133554125445E-4	-0.022424933955242934
-8.411226862297102	30.07820986660778	1.0091867243887858	3.6968627803281475E-4	-0.02242747008502576
-8.772423178230015	32.003860930652095	1.0051228455930505	4.1941467329562965E-4	-0.022422828429365858
-8.728005357889755	31.59612262639564	1.005983871795273	4.088275267117083E-4	-0.022422987242371805
-8.700294971264373	31.40121367922034	1.0063951757032843	4.037833642368086E-4	-0.022423230524178592
-5.531557332942684	20.96953997644227	1.0283975490840103	1.4020621484097187E-4	-0.022477947910539545
-5.427009525472386	21.242312243811483	1.0278212186216837	1.46997025169384E-4	-0.022481245707743038
-5.854899803418824	20.57130638309323	1.0292400787882894	1.303002753589806E-4	-0.022468829534030746
-6.0545991133395525	20.421724675892317	1.029557056074512	1.265938132638597E-4	-0.02246343047601711
-5.674484475926183	20.74823852684858	1.0288655362710692	1.346709294514619E-4	-0.0224737901670663
-5.32694315001336	21.47324046054615	1.0273332101334365	1.5281400024905276E-4	-0.022484343247627513
-5.315180164652691	21.80064614708065	1.0266420253977269	1.610031697291168E-4	-0.02248543678821572
-5.315239610958217	21.927734163633616	1.0263738002949523	1.6421214441451236E-4	-0.022485737068479693
-5.350668266482917	22.137495322296036	1.0259311900315655	1.6950384660937093E-4	-0.022485337443522185
-5.433726218666795	22.603765940122834	1.0249476132315514	1.8118707291762428E-4	-0.02248434655190421
-5.626963417233466	22.992394014638567	1.0241284006508253	1.9091910349529277E-4	-0.02248035514245757
-6.296930791053468	20.265168855524802	1.0298889541914191	1.2276857785087944E-4	-0.022456999448067012
-6.462948940896917	20.198777783557254	1.0300301878251226	1.211537420547659E-4	-0.0224526588288345
-6.834263159081223	20.11098147703813	1.030217773907307	1.1907498551328935E-4	-0.022443213574854792
-6.8788138499580604	20.10884160683754	1.030222592213917	1.1903289019452727E-4	-0.02244208985003553
-7.369605748299344	20.1229514076894	1.030196077950713	1.1951561990153863E-4	-0.022429953503270112
-7.290450126656008	20.11461507432293	1.0302131540288688	1.1929225570063617E-4	-0.02243187905585192
-7.0289051460111445	20.114888248714465	1.0302107918478716	1.1922233773036203E-4	-0.02243837906292471
-8.099104207876303	28.996942234883516	1.01146748973395	3.419836803332704E-4	-0.02243285064818054
-8.15070498126804	29.2035730808658	1.0110315960200702	3.472545837988313E-4	-0.022432040310270747
-8.355808324767937	29.893747345738024	1.009575779007558	3.649654756689167E-4	-0.02242844370154809
-7.921321428362544	28.24221711199594	1.0130598793886463	3.2268660525535005E-4	-0.022435526329228718
-5.731713957908964	23.187461122959608	1.023717465524255	1.9577031029334257E-4	-0.022478173460160063
-13.008134256011195	32.00942388853293	1.0051537684865846	4.1955325089362524E-4	-0.022313090645342648
-12.95068578427099	31.818116973537904	1.0055571466773174	4.146335806504601E-4	-0.02231421019325618
-13.314648296010738	32.961635456846714	1.003146152132802	4.442735344215992E-4	-0.022306984695445356
-12.699636292198232	30.808963560540487	1.007685232441079	3.885911757249037E-4	-0.02231878544048358
-12.470607686155141	29.707619560891636	1.010008595405273	3.60235568101797E-4	-0.022322579260554955
-12.698656054304104	30.80456735528284	1.0076945029573445	3.8847861191314547E-4	-0.02231880234401566
-12.344738030856188	29.237051454687176	1.0110006119165755	3.4821411243303143E-4	-0.022324914911763187
-12.200354837177862	28.6009148893215	1.0123422966322517	3.318733852216021E-4	-0.022327394978893036
-6.292183606549941	24.100693713257964	1.0217929136752968	2.184483055507004E-4	-0.022466260390407333
-6.2425339509726525	24.018118545555755	1.0219668970767992	2.1639123931032023E-4	-0.022467316707614586
-6.30204314497932	24.12141143941276	1.0217492251288218	2.1897135767273102E-4	-0.02246605942634186
-6.719214934672854	24.976328726734828	1.019947337751249	2.4024818596523703E-4	-0.02245770687939943
-6.946082505233461	25.451726261391883	1.0189449413602343	2.522273304517773E-4	-0.022453125603031844
-5.822524408446318	23.31757127054052	1.0234432754492364	1.9896237402950478E-4	-0.022476220778723965
-7.831310428230173	20.27209620881387	1.0298845865123847	1.2333267086790802E-4	-0.022418853763084265
-8.016126539335897	20.33597009423546	1.029751192853002	1.249440358347529E-4	-0.022414459384224643
-8.24563275354757	20.47485969782366	1.0294596102918767	1.2839681396874855E-4	-0.022409136968343894
-8.482902806015549	20.6064476841697	1.0291837980445058	1.317163267601943E-4	-0.022403553678829832
-7.226961380997089	26.041292685288354	1.0177025580656855	2.66942749450794E-4	-0.022447571063041065
-7.429909730247111	26.557221928939185	1.016614322039136	2.798882824846097E-4	-0.022443774867537326
-7.588591037603218	27.0808763927336	1.015510002109286	2.931654561059528E-4	-0.0224410820758004
-7.863453876347896	28.01287551057215	1.013543847097627	3.168652275595573E-4	-0.022436425826103938
-7.77407433575083	27.709357526334035	1.014183841906651	3.091785256092108E-4	-0.02243791670800136
-11.095419583753593	24.002887368594862	1.0220367679494853	2.1574099389996593E-4	-0.02234644788505163
-11.133073986582929	24.11042016799119	1.0218101803237587	2.184189195246726E-4	-0.022345723046503795
-11.150271886515071	24.17283860224189	1.0216785718828834	2.199791051000132E-4	-0.0223454153540796
-11.359915588747498	24.938145086996936	1.0200653496966607	2.3907191345048603E-4	-0.02234165211409809
-11.453664593764737	25.297012828280756	1.0193087500835203	2.480754057950298E-4	-0.02234000040659751
-11.24027302449863	24.515080634230806	1.0209571637411419	2.2849133504303722E-4	-0.022343823087014172
-11.322946017415118	24.800112745163535	1.0203563019998414	2.3563019253854123E-4	-0.022342308762875695
-11.458727381180385	25.319434483475824	1.0192614898337362	2.4863458548541207E-4	-0.02233991715026262
-11.464537797183144	25.338970387555264	1.0192203013904908	2.4912656601070403E-4	-0.02233980882939344
-11.569196871735537	25.76121890789718	1.018330308471512	2.597328118273976E-4	-0.022337991613912714
-11.6633070777599	26.1720578259513	1.0174642624179349	2.701691725891781E-4	-0.022336399636093855
-11.833764430182397	26.83587126363891	1.0160643048244475	2.8695876052395883E-4	-0.022333360744907542
-11.862057598807612	26.963505046571935	1.0157952715329843	2.901799977738898E-4	-0.022332892259201594
-12.078087822074078	28.032468436132604	1.0135412936379558	3.1743209734281624E-4	-0.022329421530965
-11.88110893277426	27.05481684639802	1.0156026918661618	2.924793882464993E-4	-0.02233258051368846
-10.941911285330256	23.580623184081325	1.0229267375845075	2.052554708384097E-4	-0.022349418686411247
-10.839436808390818	23.313060208466673	1.0234903802629516	1.9866811582550613E-4	-0.022351417828754102
-10.739067093635805	23.061302474143833	1.024020940385336	1.9241443581795433E-4	-0.02235339312531207
-9.471816627044047	21.34230345888027	1.0276383349501421	1.4997246137386433E-4	-0.022380910908710677
-9.951571716408075	21.806360992359135	1.0266630951958298	1.615012860746978E-4	-0.02237012013209934
-10.43754130166285	22.487163924914277	1.025229905635491	1.7825545154248607E-4	-0.022359645499236
-10.367961436850804	22.34988690199558	1.0255190542296606	1.7488446687237836E-4	-0.02236107592528603
-10.316760015579995	22.28288259867231	1.0256600145140078	1.7324897275598953E-4	-0.022362180183183075
-9.288476953705402	21.156736757069627	1.0280285377222562	1.4543477871109187E-4	-0.022384972010564892
-8.920650274480796	20.917705687899243	1.0285300541744808	1.3948543168858165E-4	-0.02239346027009203
-8.51657021391493	16.03357904344795	8.480941702626678E-5	4.19447380256326E-5	5.5287615537685866E-5
-8.266698499593367	16.013390172186597	8.497128966008456E-5	4.194662463909565E-5	5.507509636197933E-5
-8.0562389112096	15.989342639268678	8.508969517282515E-5	4.1945219454682866E-5	5.4901677909627856E-5
-7.686675290317421	15.957030610636405	8.532366344690063E-5	4.195208820302339E-5	5.4579253358117926E-5
-8.746279057818878	15.988281981459258	8.447125965629448E-5	4.189142159355683E-5	5.5478369604064354E-5
-8.970450287689857	15.938254553097185	8.41337345270019E-5	4.1835344213324505E-5	5.566030956531363E-5
-9.186062455068521	15.786547473493387	8.350263419467722E-5	4.1696132502611526E-5	5.583503462098712E-5
-9.971193094306008	14.974754846084949	8.054103574023042E-5	4.101658337537212E-5	5.640532908511663E-5
-9.923312943252988	15.039290823300568	8.076174037765536E-5	4.106989970284988E-5	5.637149772997582E-5
-9.772769833038687	15.227535971668214	8.141097183962548E-5	4.1221216231588127E-5	5.626412986171535E-5
-10.151226889300128	14.742570887399712	7.976943021686261E-5	4.084121567571334E-5	5.6526130618665285E-5
-10.263669191686583	14.533945460902896	7.912083094601776E-5	4.067959504630728E-5	5.660365793765287E-5
-10.338792965066176	14.402943851689207	7.872319087660766E-5	4.058910912758769E-5	5.6651094892513535E-5
-10.39951398580999	14.232596487589566	7.823942636486596E-5	4.04599047779923E-5	5.669770257371547E-5
-9.651563148185085	15.369018904321013	8.191016865167709E-5	4.133579469864616E-5	5.618164198566524E-5
-9.610243214520445	15.408630480720372	8.205425007288499E-5	4.136765280048587E-5	5.615270923366846E-5
-9.355948527585717	15.657450364369083	8.299217095698356E-5	4.158342888984225E-5	5.596472811914939E-5
-7.582691981937091	15.933264407606897	8.534741013408226E-5	4.194343717266404E-5	5.4490148473489025E-5
-7.112624841227181	15.62099342018226	8.483222661035631E-5	4.172476127526881E-5	5.40699038965592E-5
-6.881867897293005	15.366468772252109	8.427313876142615E-5	4.152861619511164E-5	5.3856556014860734E-5
-7.211113655713502	15.719878283891182	8.504008103116031E-5	4.1798369174067654E-5	5.4156483602851234E-5
-6.717869382857944	15.056237286327317	8.348359024002754E-5	4.127394044347968E-5	5.370426041421989E-5
-6.607244504890614	14.853200340811474	8.300379191318577E-5	4.112423021801415E-5	5.361360026931159E-5
-6.552226585395356	14.490750358383536	8.199507901220763E-5	4.0819816845986024E-5	5.356907309388209E-5
-6.493787224369594	14.259604808150158	8.141837564982201E-5	4.064982601258787E-5	5.352758153201681E-5
-6.43325049352262	13.662200987957576	7.978979811563724E-5	4.015743502405477E-5	5.3477705022139623E-5
-6.41499752094985	13.47437536220453	7.932663751801403E-5	4.002691053793209E-5	5.347162466142531E-5
-6.387853419579772	12.789972379643046	7.751918583813847E-5	3.947632815211713E-5	5.3444788602474085E-5
-10.456554713262712	13.976570385418363	7.755047914706838E-5	4.026387381862188E-5	5.674652726123103E-5
-10.460504525913167	13.743612050954287	7.696202229597817E-5	4.007883035139109E-5	5.6756541756453334E-5
-10.43567643329602	14.11277918523502	7.790952960621633E-5	4.037379639997098E-5	5.672234354352565E-5
-6.386459979093452	12.69724417228317	7.72996804898859E-5	3.9416811016298854E-5	5.3445336351972595E-5
-6.395644771263177	12.555427517851564	7.694300446586314E-5	3.931211376492615E-5	5.344789168884183E-5
-6.4372672447402195	12.008861096898956	7.554732989578761E-5	3.8891459898242214E-5	5.346875807569417E-5
-6.497009900884745	11.667987645737622	7.463737777802166E-5	3.858709922805911E-5	5.3505244774707526E-5
-6.556920262455058	11.305444943796042	7.377679959659332E-5	3.834126658610372E-5	5.353860934233235E-5
-6.68146577838972	10.655308411578233	7.216857845590594E-5	3.7791583413150585E-5	5.359710947759235E-5
-6.78393126347984	10.244290071559956	7.11560387531762E-5	3.739790403308038E-5	5.3657460424042715E-5
-6.6290935651159755	10.949007459555244	7.289808517792087E-5	3.804121591113693E-5	5.3570203584753165E-5
-6.8473974745647155	10.057920097476195	7.072746887523226E-5	3.724484093990259E-5	5.370423891264112E-5
-7.405046930016831	8.429051296024019	6.73545485428145E-5	3.571042678570286E-5	5.410202607863255E-5
-7.412200733634791	8.399984117014895	6.729901602849568E-5	3.5681046732878004E-5	5.4105526744568215E-5
-7.421796519639031	8.373596652831079	6.724922428299728E-5	3.565057250197091E-5	5.411193040419417E-5
-7.6245049310669515	7.798152050005788	6.623976765956177E-5	3.502372766467186E-5	5.424090803797259E-5
-7.5805121822930595	7.910293384750007	6.642713407777582E-5	3.5142502445497626E-5	5.4212672550546696E-5
-7.501908913596166	8.09279067771438	6.674530725486913E-5	3.53559200814896E-5	5.4155328363245624E-5
-7.739502332512991	7.591719065788961	6.591236998532368E-5	3.47781512126377E-5	5.4336602626570596E-5
-7.8847997351133605	7.451595991242256	6.572722969461304E-5	3.460370798044066E-5	5.4484128198509814E-5
-7.676407910866667	7.714521694434641	6.611001798228529E-5	3.4925600867775324E-5	5.4284852116232986E-5
-7.092653583308931	9.299169047122376	6.908068998115244E-5	3.657018217563486E-5	5.387277044390164E-5
-7.157733819727116	9.09628579445178	6.864268019944679E-5	3.637006704196586E-5	5.3919594204788966E-5
-6.993538578025168	9.575462324912435	6.965446684810208E-5	3.681713630033754E-5	5.380310846822673E-5
-6.895778115357702	9.900410308161158	7.038971151453732E-5	3.711940969677348E-5	5.373581091342622E-5
-7.2933482934575915	8.75037620896634	6.795878245899357E-5	3.6034400140776356E-5	5.402572129866451E-5
-7.234420758594862	8.926496665648376	6.829605825608024E-5	3.618863607208659E-5	5.398639905204269E-5
-8.225885333227685	7.342901902359795	6.570053864979038E-5	3.446993592808071E-5	5.4880549820978266E-5
-8.236373854049724	7.343009111565974	6.570586368230297E-5	3.446992291428016E-5	5.489380006672811E-5
-8.530594539609023	7.303148880677009	6.577624284306903E-5	3.441919611974892E-5	5.523206445277283E-5
-8.165547009442813	7.3578145528349275	6.569777263476215E-5	3.448902463806213E-5	5.4809045162784336E-5
-8.564700511421668	7.306150044294393	6.579978488109634E-5	3.442626142038496E-5	5.527452582052867E-5
-8.611923429585666	7.329416666724217	6.585097827429268E-5	3.44529684117305E-5	5.533145684183388E-5
-9.020216463603798	7.600166307473682	6.63679898349737E-5	3.477470400075293E-5	5.580298742988943E-5
-9.03637818469662	7.618837639342621	6.639797581560683E-5	3.479717258878693E-5	5.582052275958361E-5
-9.212996675330137	7.81749482447683	6.669926137303921E-5	3.50261403885085E-5	5.600036979974908E-5
-9.245829441114997	7.861879805782354	6.676500470978321E-5	3.507772806639003E-5	5.603264230541958E-5
-8.987356093103259	7.572791242919949	6.631818476796929E-5	3.474043539941988E-5	5.576503819596446E-5
-8.807668646708661	7.421252885339838	6.605981818476202E-5	3.456849890527367E-5	5.556212610541758E-5
-9.359903457853354	8.04158185649978	6.700599933634046E-5	3.52745800317287E-5	5.613330044349752E-5
-7.915963885514201	7.416843590924212	6.568183188144669E-5	3.4565959699097066E-5	5.451273565584266E-5
-13.446641917549464	29.504735031778765	0.9313793255602678	0.13881528117284225	0.5845542006083047
-13.31035736551715	29.490828283789533	0.9167221077943719	0.1395626453975226	0.5865151362044656
-13.224838540734716	29.439520921664442	0.9126093030409471	0.14462670122136773	0.5887862102023156
-13.593416827826	29.521521045985132	0.9432476912116866	0.13319262151145134	0.5788822326097416
-13.745828677994982	29.49823664762073	0.9631334998672092	0.13327114817611993	0.5739727787641105
-13.86816784993091	29.46471861517236	0.9786220536673784	0.1333097034271413	0.5696300581996315
-14.30785626955209	29.31719643409113	1.0587144946719207	0.14271043549413287	0.5570610020907963
-14.102683706210716	29.389371044146117	1.0200168422066458	0.13846025562647243	0.5625136350856309
-13.940146842573766	29.442045794208823	0.9911881887746399	0.13490842288898708	0.5682880014803687
-14.338532292243409	29.306464423392864	1.064739945192129	0.14318310243459553	0.5560732395095117
-13.075731796836802	28.898237603063862	0.9078075222824318	0.20205300696525685	0.571313181196766
-13.060688821011178	29.115099776574503	0.9074608908950024	0.18162103355768974	0.5828918401980604
-13.071149205421719	29.224779124557728	0.90785016278461	0.1687839586737711	0.5879604328581933
-13.05126674147483	29.162238991325502	0.9090643566634955	0.1762840454171403	0.5874505887033389
-13.114049347313092	28.778003670178123	0.9118443283928332	0.22343430427788602	0.5610371262520646
-15.123531503383438	28.68380688659017	1.2628696506154409	0.19337980920521014	0.5201517619822112
-15.120365763830009	28.687201553165067	1.261851801589747	0.19333818938709438	0.5202627753605515
-14.959007661603835	28.847954319669356	1.2160160757265315	0.18123481135986147	0.5275393479965085
-14.755661264084218	29.046595901853035	1.1586626825745876	0.16599346740717727	0.5367806548120603
-14.763862069959831	29.042141861783172	1.1604804262422312	0.16638629029065768	0.5363340719029716
-15.126896078051582	28.680440857325806	1.26387519150031	0.1934403743601882	0.5199154368914285
-15.639683715519372	28.156523638835083	1.4251237960108225	0.20423356617340935	0.49125366461869613
-15.565674756309049	28.23888409976909	1.4020682561308306	0.203230742491976	0.4970627281343404
-15.997556731796527	27.782681596354678	1.53234633846447	0.20615239172502395	0.46551557121924025
-16.122982823557255	27.64891283072557	1.5682758200887277	0.2054687885242561	0.4532030211382784
-16.377973583126817	27.352884220687287	1.647923362114494	0.2045131750027991	0.4345573469782913
-16.69137525915565	27.055097404968777	1.719736545995379	0.20353912803547447	0.41685308701552154
-16.77861127391209	26.957994646965222	1.741926826657907	0.20121891177760198	0.41305704794841397
-17.20671943406671	26.19057808793621	1.8393306382564634	0.17332734105556274	0.37422252778051546
-17.104777983312246	26.44452275263879	1.8152802679252462	0.18412969455172928	0.3883299021444366
-16.922670118829657	26.77384140021178	1.7710788175184315	0.1958499007005004	0.40492291012067594
-17.315927891423346	25.89385803336739	1.870806703595578	0.16007150266899378	0.3625886651321299
-17.403255457620034	25.546148258501276	1.8976134146646157	0.13255236144002894	0.34432235458077176
-17.5135968372217	24.804997520793005	1.9038123406469745	0.029142310167222157	0.28247619826315284
-17.442773825938687	25.33859959175219	1.9070176361123612	0.11076693088129576	0.3255150612312151
-17.518379135387697	24.742724395422073	1.9031988810231897	0.02000719332193951	0.2769649659953411
-17.516096412048203	24.720061446661866	1.9020518052746556	0.015923288764805893	0.27399963745816747
-17.49382834320001	24.170957898721312	1.8732608524420575	-0.08556084705414882	0.1995134937661523
-17.481101134226495	23.86698615058026	1.8402612748655667	-0.1500191844968335	0.16017230302519214
-17.455148361395818	23.618231829484092	1.8168922176774185	-0.1993156342078766	0.1278344307857226
-17.434317416262346	23.408121803377647	1.793623118155062	-0.24749879207479858	0.10804378015477026
-17.285994979311177	22.83219362937821	1.7306761700922895	-0.396553499553338	0.037491280020800946
-17.410338173911896	23.201330336846194	1.774004406024074	-0.29716632265796245	0.08877887727058553
-17.244148412785737	22.743402410773164	1.7183362496448409	-0.42172566660565036	0.021197533327370982
-17.072313355120208	22.40634900942296	1.6657055951149133	-0.5192489771616943	-0.04254947224144378
-16.836226964778668	22.047682619612473	1.6147591648487278	-0.6226632482112799	-0.12543059854881242
-17.064271717055455	22.394258350963856	1.6638621339163908	-0.522739182605981	-0.04533247667466979
-17.07049245181003	22.403253155068775	1.6651720445820517	-0.5201242532557654	-0.043245427367274554
-16.748707828536062	21.91912429134831	1.60280787361316	-0.6609008135857815	-0.1546969951383708
-16.5971663190245	21.70406269397529	1.5804269320677866	-0.7257028386792954	-0.2092648754953643
-16.328218483800708	21.417092727506656	1.5590042209000505	-0.809488054346178	-0.2975209316612526
-16.05896695580733	21.10467189310427	1.5345884488045785	-0.8944315621952992	-0.38502823071184417
-16.295575477332605	21.376948260999463	1.555882905559553	-0.8209030961305482	-0.3082370269022545
-15.961037115993427	20.982143746956424	1.5333460338205036	-0.9284149628407901	-0.41485886242332515
-15.814984160525285	20.79542117944036	1.5269100243741949	-0.9809139064987308	-0.4568450812747727
-15.18371290180915	20.095756208211508	1.5615318325693837	-1.1508282373530043	-0.6336409371802862
-15.285754203947246	20.196281188654876	1.555687798211851	-1.132457680535832	-0.6060630692709649
-15.656762506375058	20.61915585331431	1.5327791624786093	-1.0294150351381703	-0.503306657842744
-15.515656623503844	20.440398868950126	1.5405172450906748	-1.0742187200128477	-0.5473145690237654
-13.723403852296435	19.9881033898131	1.6026858484119149	-1.2965081194850376	-0.8430950870087838
-13.717709947094287	19.98005958982628	1.6007409872658123	-1.2950965753538553	-0.8411760569160867
-16.31593286360919	21.399795801508002	1.5574513697920127	-0.8145329710682028	-0.30165705988913427
-13.704950858583006	19.962723466847915	1.5976474230484918	-1.2929449894284197	-0.8380008064763459
-13.570465095922138	19.788903358176544	1.5663757800320361	-1.2723564850733429	-0.8059612735094949
-13.507249869801308	19.71676950203144	1.547075026681267	-1.2615343468524525	-0.7834073322176678
-13.413701907158543	19.59158353575588	1.5382404697829486	-1.2626549573197146	-0.7645671749634011
-15.03443229828415	19.918266439349402	1.5760006111658529	-1.1766494926420596	-0.6710631914552698
-14.614077207637672	19.48872264152636	1.5974379969483468	-1.222145554224089	-0.7551407937899889
-14.606855547730422	19.481464964766108	1.5980186271300238	-1.2230029441030892	-0.7566729013860128
-14.900608337102863	19.76504075339952	1.5884418406356793	-1.2021272208304703	-0.7040752645319963
-13.280936375494015	19.403768515100243	1.5209914374080902	-1.257040683935335	-0.7389805763104422
-13.216103036711377	19.29696401557235	1.5131847924854962	-1.2521155476814116	-0.7270822542304964
-13.087362512424903	19.056838419040982	1.4875378614925152	-1.2357700103099338	-0.7028753039764422
-13.060659583782007	18.99525654666471	1.480163112318823	-1.2304693915864902	-0.6971687081843126
-14.603189939641114	19.477474020545454	1.5981491809519708	-1.223160584889857	-0.7573565519417673
-14.589702477346874	19.462524886199407	1.5973978694170798	-1.2225601072597547	-0.7586706685207144
-14.39644015113063	19.23195161626903	1.5841745245448648	-1.2111154592260305	-0.7761500254770366
-14.09884725034945	18.822702605238405	1.5429120373840233	-1.1825953353615357	-0.7757602953919107
-14.13137539791961	18.875985595042422	1.5491004268158353	-1.1875580339296348	-0.7767822806437243
-14.34203709633043	19.16837178136262	1.5766915465398053	-1.2076135846868676	-0.776403106890331
-14.041848236766368	18.737891023666094	1.5311607330829942	-1.172531020608533	-0.7723097622380385
-13.875545407469001	18.447197888034275	1.4937656105203598	-1.137774663490069	-0.7617080832767025
-13.661967339301752	18.11681828924012	1.4394264263662118	-1.0882727860386072	-0.7417909018524319
-13.047126507172802	18.960140681902818	1.4753135119237752	-1.2265767038621445	-0.6941606012806231
-12.945803959879562	18.513682565110283	1.4172465694026235	-1.1749129216412153	-0.6561455059078245
-12.812624226982841	18.18858470018433	1.3561247654996353	-1.1248681549209314	-0.619122727349951
-12.781174451604585	18.063530917063428	1.334399937195695	-1.1048488056715433	-0.6073769395086296
-13.634991871570147	18.07093802144159	1.4322597177527638	-1.0812339222715084	-0.739293821008565
-13.330209056462598	17.575650388113353	1.3221967894413718	-0.9807757249333704	-0.6959527639464435
-13.225340083208286	17.42767523420172	1.2789695662883944	-0.9444775818213849	-0.6761717495515476
-12.979879279380384	17.09651790798034	1.1745460395474736	-0.861049360502233	-0.6257170555470215
-13.61426764109302	18.036442081466518	1.425279056021344	-1.0744290503656608	-0.736884920939607
-12.291434813098721	17.276373009499068	1.1113682715266862	-0.9417632471675155	-0.46483380036849864
-12.098391923281483	16.99908162481341	1.020775134921612	-0.8764738696656322	-0.4057861382230159
-12.725076640181813	17.945497977923644	1.306276682595699	-1.0820641454595692	-0.5915255611755137
-12.485042353245316	17.561701900479097	1.2027963181099537	-1.0062770400714243	-0.5263640066384636
-11.887348847397963	16.672782974089348	0.902717501106668	-0.7881544713214739	-0.332766167876613
-11.768355882494667	16.49702330498735	0.8393310033057716	-0.7410490542710825	-0.29265950218103115
-11.522600926859113	16.107999534360886	0.6936604459532604	-0.6310019942126937	-0.20010718631483176
-11.434936766903489	15.970664054670568	0.6426405624079137	-0.5899873816385601	-0.1696283934026084
-12.862277488663846	16.89897354215124	1.10912317018165	-0.8065247209217219	-0.5942717757282296
-12.734672760772554	16.6818355508951	1.0357052746575464	-0.747066974341603	-0.5581074118588354
-12.469677769829701	16.34878705764234	0.9040226998374679	-0.6543664457300234	-0.4822104535520766
-12.461994141258929	16.33818244022225	0.8999902340312175	-0.6514312789541321	-0.4800268782115999
-12.226675185132692	15.990452186356109	0.756222068466834	-0.5456940398356215	-0.40278102336059457
-12.080936226665209	15.718414317823207	0.6465473986063247	-0.4593840239477712	-0.34814420942068547
-12.450538527121873	16.322601777528064	0.8935205114877584	-0.6468080385506775	-0.4764607414291226
-12.008867070719528	15.592861756320444	0.5979493916796808	-0.42198304511017615	-0.32358422036535933
-11.19069808711283	15.520329227279333	0.4711527957220738	-0.4462180585927946	-0.07845292320122116
-11.146970368731676	15.42694878142596	0.4400501701710479	-0.41790434794381537	-0.0647623584414657
-10.937736437658009	14.895631401705439	0.26327089872502896	-0.25534527504510285	0.006318572753617307
-10.928776726330025	14.87156595288738	0.2560190731872677	-0.24819577604684986	0.008059463706110454
-11.83093936945443	15.245165931433922	0.46683524415495714	-0.3214321809997741	-0.25645438504659335
-11.703072752385609	14.917755171019206	0.35091033841062313	-0.22259714139770648	-0.2058719561137547
-11.856362042427943	15.297942322795935	0.4859543891138877	-0.3369550601570642	-0.26555828909928664
-11.67571108041057	14.849169520612739	0.3288806720858316	-0.20571516434002837	-0.19470190461860537
-11.558257545123485	14.564369869421775	0.23225028069582807	-0.13398742924979692	-0.14138080422985558
-11.45998891212474	14.297194509232412	0.16052070874434982	-0.07976154929191959	-0.10262048672021068
-11.428804950796245	14.229234004738167	0.14024986252476898	-0.06571702171598495	-0.09092099932915858
-10.920238380486014	14.843416980632442	0.2482463406649932	-0.24050716407833592	0.008200914133975909
-10.651789131467556	14.11260541515777	0.06077190913802155	-0.055455057180865755	0.019644585238567845
-10.750914862739174	14.362412427115729	0.11853781596412738	-0.11285512922246282	0.01891231806026831
-10.80786906262887	14.487828942471026	0.14388801303982982	-0.13793139942950133	0.020542633064483857
-11.259378433955037	13.448584575004997	0.028814720036903295	-8.703069103963421E-4	-0.01962522440365405
-11.327413474968726	13.824772876523934	0.06661302988023998	-0.013146795106579411	-0.047631135243510606
-11.405865306007007	14.137063757486185	0.12096731198011382	-0.05059492442781058	-0.08048685503129288
-11.25180092149329	13.41559256355217	0.02468340463665937	7.192288376271939E-4	-0.016552225770296854
-10.558868481333105	13.91216422126957	0.02499202545735495	-0.02279219535249459	0.008847199246187988
-10.5926451501856	13.981669362566041	0.03809500760909774	-0.0344413245814065	0.013629156079404112
-11.247040779589305	13.379628786121849	0.02298949951385631	4.0787754397542873E-4	-0.015508725576999756
-11.165274600466724	12.988620798260765	0.01317585015135686	-0.0033448139650821447	-0.01025895868023328
-11.097330053323814	12.580936310314577	0.007625464107114712	-0.0016682799641519817	-0.0060747060879005185
-11.096818195980095	12.561338905231516	0.007333136634038231	-0.0015484927838182142	-0.005871713365476414
-11.096050568027742	12.545804815190527	0.0072319266147918195	-0.001553270267012612	-0.00577376420322241
-11.086743495229108	12.082772309014002	0.004112221640178146	-0.0012388989343728373	-0.003006909013560278
-11.056586496952555	11.873435756879385	0.003386982120215377	-0.0012798071330012621	-0.002639685626605846
-10.88734935519765	10.821758127609627	6.25784895538051E-4	-3.5498374080869963E-5	-5.461589853059145E-4
-10.914018229749441	10.916969792681556	7.69964867621707E-4	-7.497159363598954E-5	-6.830827449618539E-4
-10.992846698780873	11.239384173081298	0.001165839153085949	-3.123633745029434E-4	-0.0010427139026766188
-11.015430104537916	11.368444482013418	0.0014036618335843344	-3.904025288305809E-4	-0.0012358562527020182
-11.040793440304332	11.601305467410615	0.0019992583310730386	-2.364209882927231E-4	-0.001833083274440775
-10.852792143901496	10.649475182364654	4.826790027795836E-4	-2.9575386289623668E-5	-4.275206738968223E-4
-10.82268237901346	10.507062683946822	3.496054908981159E-4	-8.783952265988467E-6	-3.1480349238018936E-4
-10.799649030697061	10.417097170439254	2.8901842174094077E-4	3.3154897199513285E-6	-2.632675779505873E-4
-10.737706088490452	10.19594415108152	1.9400716287139508E-4	1.2445905900891335E-5	-1.8024895573070902E-4
-10.645532551324377	9.838584274836666	1.0186687723045264E-4	2.4309754602190894E-5	-8.131237215166286E-5
-10.66294728996067	9.897493804937323	1.106558848615738E-4	2.226207675883765E-5	-9.330807644103476E-5
-10.669096737425624	9.919157020329632	1.1693155983618336E-4	1.8752014060036948E-5	-9.981871070696347E-5
-9.701099101698333	7.952659472631748	6.389803505077148E-5	3.8926703278726284E-5	5.0256650317459105E-5
-9.807114167417021	8.0255306659574	6.27028237602433E-5	3.84431482636429E-5	4.9098281189434296E-5
-9.580409858346846	7.886678629862842	6.531880796973033E-5	3.973211051572615E-5	5.147840662569401E-5
-9.515460207986955	7.83826116776429	6.658619998956686E-5	4.043287852487568E-5	5.2555559238919944E-5
-9.39319704575132	7.976802644466628	6.701199977238422E-5	3.6957555775751733E-5	5.5157363360187724E-5
-9.482695440722992	7.888526773755937	6.651549784134887E-5	3.963821611550404E-5	5.300031819643647E-5
-9.89150512481135	8.061589029817508	6.207443918784338E-5	3.912833117896435E-5	4.7758488676741E-5
-9.958128539012591	8.13643264909581	6.161662065757772E-5	3.93710307687859E-5	4.685689397168629E-5
-10.105799244152566	8.216749786030329	5.9237218644513785E-5	3.9910006679249157E-5	4.298358093977272E-5
-10.117739578629418	8.225459503853283	5.906031155476356E-5	3.994084149231743E-5	4.2702235977544145E-5
-10.321566484096682	8.759091610334712	5.0654065082320074E-5	3.676931062105395E-5	3.1329389402729426E-5
-10.401050228883886	8.997560402359396	4.642832975957986E-5	3.640758690320293E-5	2.2656259614507607E-5
-10.48013283812264	9.273283943313945	4.595996643999326E-5	3.615709761149551E-5	3.223559586684088E-6
-10.484221130661814	9.285169676528664	4.591803442503457E-5	3.605007049140328E-5	2.5011438254624107E-6
-10.493978900489525	9.319953418773046	4.782552632395162E-5	3.611951522332528E-5	-9.25378412755836E-7
-10.569396367691512	9.576372765498544	6.149251463314673E-5	3.180091186682727E-5	-2.6823610821098522E-5
-10.30367410666004	8.700079882566374	5.1543641695705305E-5	3.66633074779303E-5	3.3460971993421095E-5
-10.291056105656166	8.659895023136702	5.214294072646316E-5	3.686289813206695E-5	3.4285473637692754E-5
-10.202055940923515	8.408063874401485	5.7014918637694905E-5	3.8713837203428565E-5	4.063221867496771E-5
-10.122586102166768	8.227987217596521	5.8971852799193786E-5	3.993778236236703E-5	4.2581640380157814E-5
-10.127084845203278	8.2340398900594	5.884609526923278E-5	3.986003659326801E-5	4.246632259302611E-5
-13.612698575289047	28.6766368847917	1.0459780958935065	0.2538270732073222	0.5690158075779242
-13.402335055067073	28.717106774932446	0.9896527952661067	0.2434618548814834	0.565757437693674
-13.274234325981926	28.745147147953077	0.9542303313966979	0.23444362113338757	0.5644162148311241
-13.669436437446832	28.664996499633244	1.0623378067180906	0.25656614398383754	0.5701120240386127
-14.469126524092431	28.333867953407097	1.2783640967423169	0.26690347556135846	0.5575718725937209
-14.111452795127125	28.532488744126113	1.183224447015525	0.2682497609910176	0.5698234187494589
-14.081341116293641	28.548389048139924	1.1751533635238036	0.2682510057363967	0.5707544657803266
-14.084760055739775	28.547269492787446	1.1761067681855022	0.2683268624638765	0.5707327602198645
-14.490031474178451	28.31698023352918	1.2833594813253097	0.26625703222614283	0.5559600361496009
-14.531013247222706	28.282763089151217	1.294928129786466	0.2658323037519631	0.5529151646517632
-14.875581071227531	27.98713035068691	1.3890978310739837	0.25874838781082155	0.5250184209022734
-15.10376264913171	27.76458604019757	1.4568413784309076	0.25464133361500507	0.5045061404693174
-15.216208734471483	27.625667800433135	1.490298711762207	0.25107647557216745	0.48945126026119845
-15.4640149146962	27.35002543091522	1.5721845242427852	0.25132136948824757	0.46259717450236515
-15.565199936389575	27.229859535367186	1.6049035202411066	0.24959455713111103	0.4506567434643579
-15.60421881776453	27.1782256098158	1.617893552657463	0.2485230582603364	0.44540340078280194
-15.80655797744552	26.83643413392781	1.6812825170209407	0.2399140244634225	0.4022953657466825
-15.99207110813279	26.526343516060507	1.7447902151497874	0.2352300637376373	0.3674624241105263
-16.09495975331683	26.30491443523337	1.7798457998087622	0.22976747752057358	0.3405383738662092
-16.31639914487979	25.789828530329583	1.847863343602778	0.208016770984484	0.2821129050629137
-16.684891252858424	24.76496571105323	1.9060425376128853	0.09566898402139024	0.15248866042853865
-16.57558613452562	25.116826670150708	1.8940159730109642	0.1398457510943189	0.19912722756642723
-16.52253906697489	25.264930127987643	1.8860745418495157	0.15715062328382046	0.2178457700785243
-16.342075646771107	25.734031923727596	1.8548270328580276	0.2049774768680695	0.275928718226128
-16.331976873830065	25.751084951112826	1.852297708401881	0.20615343396597868	0.27765727414898905
-16.69637548738504	24.522337265981495	1.8893733637605052	0.046590184515266864	0.11643425229188281
-16.72618837260787	24.24278726377767	1.8784373834719954	-0.010647908365605358	0.07818014964867753
-16.74244772644929	23.899594069048348	1.8566576741847434	-0.09146777602027863	0.027104281519414512
-16.74256716838122	23.684435430470366	1.8410128765093088	-0.14680921157438126	-0.005452458071085204
-16.711595039577205	23.33186611068901	1.8025511930615359	-0.2348439352624508	-0.06394944441194618
-16.670856721684423	23.17404679271966	1.7807617909102351	-0.2793416837508026	-0.09384915159648466
-16.51347070412792	22.829265188016677	1.7170070752287925	-0.3812151745018393	-0.17168286075351025
-16.3773710600923	22.58365799224284	1.6759264845901303	-0.4557401801804934	-0.2303190103851082
-15.469735792404899	21.47082843357408	1.5204348465878694	-0.814202535592609	-0.5166027994093874
-15.485365793970075	21.488391600999595	1.5208317010072503	-0.8088840068942136	-0.5124487241078468
-15.492669363329767	21.497438421935403	1.521270803843663	-0.806249558042209	-0.5103251051956945
-15.551006498113821	21.558894884547414	1.5285180987140223	-0.7856380897763966	-0.49387369171406387
-15.94804051883031	21.99910977706999	1.580510603208117	-0.6410743600300142	-0.3788051353467362
-16.254996656057724	22.415059477219437	1.6410230858709196	-0.5112439093258127	-0.27454551521884374
-15.897398578446175	21.93181850193765	1.5702975668732022	-0.6624837076609597	-0.3956286589439951
-14.191985507516884	20.35426755160977	1.5508308906895714	-1.1867068288472886	-0.7844725704037618
-14.210584309288377	20.36831201398125	1.5493477960480195	-1.1822834609169062	-0.7815458690284213
-14.455877658872428	20.547878931346474	1.5293053208800194	-1.120147352688573	-0.742073242756398
-14.708963187931221	20.743894823417435	1.5149737596179669	-1.0508107463047585	-0.6979364710504364
-14.71112318274063	20.745735544502732	1.5148190289042542	-1.050196333194939	-0.6975506537374979
-15.121629647115775	21.09564354495486	1.507301464329015	-0.9313698576786786	-0.6079194559098343
-14.714746931186816	20.748624004897486	1.5147845823310906	-1.049190093652977	-0.6967911580021494
-13.964995711614057	20.17780883346663	1.5774353270681183	-1.2416700977167787	-0.8170576481726785
-13.951815003513792	20.16879376954789	1.5785571916351002	-1.2445210750301714	-0.8185518245999177
-12.954626106718369	28.737256467746782	0.8402290186042214	0.20364440737519293	0.5339293342734626
-12.857143918412952	28.708675975705134	0.7968920970772571	0.18974542439039005	0.5175016559634236
-12.63953275323979	28.54571449373748	0.6749476565691521	0.14336340572771386	0.464761796695911
-12.63261423181542	28.54057370798251	0.6710806885439089	0.141881904199464	0.463082718094268
-12.629360746829247	28.534100688250373	0.6682999733969888	0.1404023232947158	0.46156316359674193
-12.418224162401433	28.09162993778905	0.4861101988782066	0.04076693670920399	0.35800499652726037
-12.315772059625933	27.698378926161215	0.3659334828556562	-0.04571793037207294	0.2765341070704773
-12.295324233598635	27.624182860898877	0.34348622038000654	-0.062047479960119896	0.2611174355616226
-12.282307251746543	27.579945029645117	0.3353032578017414	-0.07203596246844017	0.2515330418341009
-10.202631737873418	21.267674119230634	2.2571189619500034	-1.5783873830669175	-0.9965915469963094
-10.243693212242764	21.117067918500105	2.275498057703163	-1.6016943831904515	-1.0150827261800137
-10.307342670339624	20.858228531757078	2.3106103064986074	-1.64415203570264	-1.051118914704041
-10.356129224115895	20.791021694474292	2.3096913158311203	-1.652828442442037	-1.0578372346900655
-10.30132753798347	20.866563466752964	2.3108261556713505	-1.6432455603602967	-1.0503497955083287
-11.88274998348622	25.960394409159818	0.47685620931371653	-0.4445326089039473	-0.0832207901646136
-11.668048200368801	25.141182152679864	0.7179762842058269	-0.6138824129165596	-0.2544074825120101
-11.981603431916625	26.466847343686993	0.33723437747252405	-0.3321105582279691	0.017414767304521166
-12.1265449837182	27.054283994523367	0.25682984465047476	-0.19790254126311763	0.14029252120253452
-12.004421420257156	26.546971915490893	0.3238025590302808	-0.31300540211051786	0.03417570867849354
-10.468178774155028	20.639341880943956	2.3054548901647554	-1.6709652873866037	-1.0729446668850657
-10.304638503044853	21.803293229788284	2.093142923300697	-1.466203978819785	-0.9070381825673625
-10.267541047326937	21.65042850191439	2.1463172194157245	-1.5006990555121655	-0.9329406507297493
-10.395320984345801	21.918035081050647	2.030677051829396	-1.4338845081982665	-0.8822214460413447
-10.47502592047812	22.05734106139689	1.9629195277716813	-1.3959454975411618	-0.8547208618416635
-10.206381097677577	21.385596889124002	2.230298454760381	-1.5562923872163499	-0.9784945720739374
-10.221651321505957	21.445997647236332	2.2108268499555015	-1.5437860084301882	-0.9674561713666052
-10.490751245394282	20.603592573600093	2.3064239980730923	-1.6761498497886556	-1.077099603358741
-10.676117456238984	20.39236877638473	2.284934033686576	-1.689716293104878	-1.0949512002112085
-10.862832821198992	20.172659802202038	2.2731096896306253	-1.7098946818950962	-1.1131928556142392
-10.881649328072468	20.15340172716533	2.270169135987785	-1.7100000200332415	-1.1147474008490161
-11.113402830365768	23.492907419863535	1.3281791135052827	-1.0081378558837446	-0.5907272113093023
-10.870391181402738	22.895205762255728	1.5798077527799157	-1.163646390951161	-0.7030728742968909
-10.621303073248832	22.348463459036125	1.8295743568793534	-1.315661317792625	-0.8034025051476956
-10.713239391969845	22.528071225770486	1.7444394418074094	-1.2655895200870158	-0.7700379932955959
-10.844786768336139	22.840316885932463	1.6048844662242991	-1.1792881545223504	-0.7129190072648443
-11.13944094806562	23.564994447843304	1.2998429076931726	-0.9897982541293446	-0.5777752677319428
-11.20138562399052	23.703581174064222	1.2408056733536565	-0.9525760278366745	-0.5491511371759016
-11.38770868509681	24.19537159429388	1.0442406210321469	-0.8258467038424837	-0.45187784595077146
-11.629669720620418	24.997400407593688	0.7627965686474518	-0.6448522092775439	-0.28409276851846327
-11.655844825787385	25.09979426497546	0.7296785582419655	-0.6227372856788139	-0.2632963637268807
-11.229044276659494	19.823740120580737	2.215293061262562	-1.7035903847277862	-1.1427486954246966
-11.11903336571642	19.928407716064633	2.2328281462676434	-1.7057538214974077	-1.133678262313658
-11.238255914622929	19.818017599027055	2.2136177681443705	-1.7031290258261755	-1.1430512820956853
-11.27373113209877	19.79969466584961	2.206117296792894	-1.7003493953785316	-1.1432189548466565
-11.704202484407077	19.570706637277283	2.1140912520194366	-1.6667498184095146	-1.1482634487399561
-11.924410416622525	19.520870959241247	2.0549445825006503	-1.6359922045509692	-1.1350209399503037
-12.146713395330595	19.48811890152068	1.9978624862502632	-1.6065103894922783	-1.1184369137222288
-13.716808717983312	19.98456831600856	1.603638332685941	-1.2976147732358587	-0.8451634939669759
-13.699633381787852	19.972973088206505	1.6071868749891423	-1.3013755166118737	-0.8499723141774829
-12.289122117745665	19.48948098767039	1.956873462891592	-1.5805343828052354	-1.1023127910271233
-12.610269693386867	19.525156006424986	1.8673918488567691	-1.5241122101278002	-1.0626789377613965
-12.896122385697899	19.578447440350267	1.7915690400191866	-1.4702684889420432	-1.0232452828717935
-12.515097441153577	19.487450784057632	1.8976167368635068	-1.5446015266955944	-1.0804794547164622
-13.536579205106833	19.870542369775738	1.6374391243631814	-1.3348933305791744	-0.8948704452737
-13.46519538142837	19.82916391656118	1.6546745033932941	-1.3512433387239313	-0.915120984765825
-13.33710205478209	19.763694654848063	1.6819023289580288	-1.3781503770296515	-0.9424590369333317
-13.208698024723365	19.705864794957023	1.7119153352942769	-1.4050964888260116	-0.965586287918132
-13.12649483004026	19.66555204257168	1.728847382612534	-1.4202340795424961	-0.9817117695008919
-12.931185315336426	19.594366574089303	1.7814901188036332	-1.4623844062772755	-1.0161712835912233
-4.73366453746668	21.27733752555802	0.9517980884146513	-0.1442715969430261	0.10354814696199029
-4.616137617197506	21.222124959057776	0.9466248806140765	-0.14641959278534786	0.10100891715665566
-4.564613201498627	21.13083733353918	0.9403255897037162	-0.1487053178927772	0.09970597579974697
-4.459207814328341	20.976920750912853	0.9298286149372097	-0.15218526467866256	0.09646198626763064
-4.3717263835343685	20.747828353941713	0.9161612947539	-0.15772084661385313	0.09358844625951585
-5.161473697762925	20.81549159125971	0.915735199446458	-0.15043047990471828	0.10122752746987378
-5.073951322793466	20.921211564449962	0.9244470048046185	-0.149068379237503	0.10232828084923459
-4.82067883209547	21.117692108337895	0.9399571785643064	-0.14731387423398226	0.10307951634840122
-4.935758286792504	21.042893194355276	0.9349100066815232	-0.14782045414408096	0.10344944644692587
-5.190714031709742	20.763150524925152	0.9109626938084723	-0.15146944620498076	0.10057689461056041
-4.334675830804458	20.637109182818822	0.9100825991233088	-0.16015116811243646	0.09249125468469571
-4.297602703723759	20.363085847552906	0.8956696513828784	-0.16632473828743807	0.0913866368870479
-4.296843216198107	20.193274965814624	0.8862670631052862	-0.16953204457718127	0.09078830429530757
-4.3199742974144915	20.03163015581289	0.8778400918825258	-0.17237276171002067	0.09095279164203861
-5.411460238020682	20.431189194846432	0.8786186403497399	-0.15725230592851094	0.09520912721938286
-5.332162880293362	20.526863749341317	0.8892296680565195	-0.15526365810012174	0.09711131568222445
-5.549115600042219	20.2905602616082	0.8620621401285395	-0.15964740554605586	0.09107655053543115
-5.9142014219049575	20.099198820205157	0.8335029132233229	-0.16318723962627066	0.08636189073223087
-6.1768312377237	19.97762492623312	0.8163768847304177	-0.1653867237004644	0.08456161313764887
-6.2548127568078975	19.933207642426368	0.8109230556430008	-0.16618006595218593	0.08414267390058723
-5.793974679646137	20.165456467072826	0.8429065546037255	-0.16210310339403813	0.08818985838287502
-6.296332579397803	19.90441385953041	0.8081900449549511	-0.16667838973697635	0.08408589131178272
-6.581566543861336	19.71553089526889	0.789585882889561	-0.1703871837403677	0.08300405712003842
-6.865836498264918	19.506302352262118	0.7721879066923192	-0.17395886057796064	0.08259490103554241
-4.397468987809489	19.60797959070136	0.8534491243175781	-0.18233606285024742	0.0877149631798869
-4.399186129808391	19.590997556566418	0.8525936985530554	-0.18272991240312508	0.08767803041706965
-4.3936775942467925	19.43906947218001	0.8452557110160521	-0.1866068804587463	0.08671421203405948
-4.387202690166885	19.144286253843145	0.8309080636506561	-0.19407228831049006	0.08473350122238536
-6.894497251219089	19.484583483803235	0.7703583273462112	-0.17436923323158582	0.08239548150154036
-4.381345621380777	19.122257941120065	0.8299140375694656	-0.19460823909370795	0.08452378720167336
-6.925461083009736	19.4598782054163	0.7687740140623789	-0.17470318916345196	0.08238969204977481
-7.416290267685239	18.89946202643908	0.7413811047535601	-0.18190732542889326	0.08279638697217354
-7.363475977876794	18.991793896138372	0.7449630401902602	-0.18070251020743877	0.08259391527861201
-7.1785182717331	19.213288774831042	0.7545817532387153	-0.1780388183622611	0.08259225286298685
-4.15205833085932	18.46634483007781	0.8081239458783797	-0.20807110664778528	0.08248031937304304
-4.2171064234789615	18.664346336089654	0.8140880353223436	-0.20449165592988838	0.08285429484193267
-4.372026104299103	19.099275105178496	0.8291140213422398	-0.19512522586965428	0.08441949835312178
-4.048009488057326	18.195132871531335	0.8005693424461969	-0.2132971739509246	0.08158320945107618
-7.491387228043418	18.031259510970372	0.7142474877226421	-0.19343346338298933	0.08115073528805672
-7.514780309917374	18.314686341258152	0.7227728035692935	-0.18906827216915137	0.08183186237918016
-7.461413857161175	18.67996993733154	0.7344077252129955	-0.18459337369487766	0.0825772094712076
-7.514424638291443	18.439655812679497	0.7270254561119857	-0.1874261869857182	0.08233730463621501
-4.006141008968368	17.881613027299927	0.7917066346940582	-0.2182492260065628	0.08221107492506971
-4.0947510933941444	17.070818009431875	0.7654125926518375	-0.2306132953895849	0.08580283556458305
-4.098336307406811	17.034762205630255	0.7643058171826529	-0.23121910857068223	0.08593331885553751
-3.980894005775253	17.602407796043213	0.7837976848362948	-0.22320652662209997	0.08259902340869019
-7.492366000616787	17.59242100983253	0.6964019693705494	-0.19802432482855797	0.07905820307453962
-7.491056514593434	17.51652019285032	0.6938882450266467	-0.1990218338946953	0.0791519195913182
-7.356922602796503	17.059969131013926	0.6780940692468467	-0.20632639467463187	0.0792226758358515
-7.3476880070411035	17.029672229095027	0.6770465907913235	-0.20681874291482574	0.07921213491141457
-4.25572274313915	16.317678753090377	0.7375172619567552	-0.2413547310559703	0.0881528006242977
-4.282120070781846	15.78662031049576	0.7209389114596176	-0.25039658246446933	0.08882840494071885
-4.2458127774434065	16.42959045964661	0.7414978710822915	-0.23991313823356764	0.08789057300602965
-4.131360294310118	16.910570026141535	0.7596574570165275	-0.23301587461220785	0.08650236379254043
-4.280097499402593	14.538047400568065	0.6835430591175209	-0.2659332282577098	0.09322200260931345
-4.322517032429351	14.340942723765027	0.6760523460691727	-0.26872659416511613	0.0938642963852413
-4.280253012631235	15.540897001787167	0.7133938384585383	-0.25303939651214447	0.08992914989021575
-4.235538762411485	15.028716405183332	0.7006845920469988	-0.26087443932432625	0.09078811721698996
-7.120732692353926	16.430849731388406	0.6540367557803172	-0.2190184699561996	0.07652061463779865
-7.346458713145687	17.02354813324256	0.6767395110998601	-0.2068937763433032	0.07914761593012631
-7.114755438282814	16.40554860010953	0.6526043922768635	-0.21919567789132557	0.0763345161122558
-6.911780360262982	15.83013201700975	0.630252352341172	-0.22850925829087856	0.0761629376198135
-6.611588358506674	7.896149290016625	0.42448977330418397	-0.32214178722910664	0.13868919661163442
-6.815613754472951	7.898265934465046	0.4087019519038053	-0.3194763532304766	0.1417079204789538
-6.5156075490910155	7.913751607218404	0.43203960017073095	-0.323099675476786	0.1374490590536318
-6.3278903466563765	8.00161022599411	0.4462386920807976	-0.32417984491474966	0.13434040499810362
-6.251414382863599	8.031307543414954	0.45210367441312727	-0.32468872533581766	0.13304492344822724
-6.229877777245452	8.04374390758974	0.45352049050247917	-0.3246934781429256	0.1325220320229483
-4.365442378183148	13.975572541233788	0.6638875669580957	-0.2733545520682225	0.09494290059507475
-7.032334305329712	8.881459043501946	0.375022046721299	-0.30176133451413006	0.14178252481333578
-7.010306534682713	8.958760339693399	0.3750136765608281	-0.3004499574602073	0.14101906689996863
-6.512646741864403	15.15182324934143	0.6103759856258271	-0.2422768228035355	0.08102244891728219
-6.605089143645865	15.309430919175515	0.6149994192914368	-0.2390432385372679	0.08001552081865754
-6.5041925862060035	15.13029977827332	0.609683284390507	-0.24284207557302115	0.08103999369656784
-6.3424677378712815	14.438667640957025	0.5785797060201104	-0.25320074644396695	0.08281259987560287
-6.330374139751394	14.386550585762597	0.5762176356135522	-0.25397082776793317	0.08293181443285305
-6.878654940297363	15.7638677268587	0.6275922500142929	-0.22947276692689478	0.07646197951245134
-4.434271541032567	13.14264584731255	0.6336123240881459	-0.2796256701552631	0.09654662726184642
-4.414942671727757	13.516124024822233	0.6468727815636837	-0.2769338694280064	0.09578249742051367
-4.493924253759212	12.772399592207567	0.6210509746317652	-0.28427922666553784	0.09746292928297955
-7.101740047231086	8.65826653927014	0.3742905598922649	-0.30419746734432546	0.14346718355263297
-7.168342651116608	8.460762600190172	0.37383376343978486	-0.30683716605074796	0.14514227302029797
-7.193887940106324	8.330591941608663	0.3745569609645144	-0.30840041817164265	0.14566745577136442
-7.102349334593408	8.083611128327435	0.3851533916028307	-0.31348020126836923	0.1450309400700338
-7.112470534688779	8.092652751636818	0.3842757940005758	-0.3131946366676198	0.14515209505420038
-7.119928957854249	8.108787145355782	0.3834731890029241	-0.3128301614582985	0.14523354490342913
-5.957932814466803	8.326382853180453	0.4712982673975132	-0.323213352662072	0.12713020589851323
-5.9860617304856625	8.295236487394085	0.46975847866362996	-0.3235993923646069	0.1278237520683671
-5.782295033744326	8.636244481833662	0.48124385317742235	-0.3200560712311493	0.12391820737472665
-5.772698168952418	8.648486873268634	0.48174117440473835	-0.31985606650645154	0.12367495810205348
-5.738932396154502	8.70717613051857	0.48390704844461296	-0.319270135865325	0.12306582195781929
-6.940649812921064	9.174166928456163	0.37636241185267455	-0.29738159393450025	0.13857677195470258
-4.5812454281489545	12.317894073995918	0.6030867728478164	-0.28612004047007733	0.09935675789816922
-4.808522336311219	11.478314115589296	0.5671999009771309	-0.2921664179040304	0.102940917719932
-4.652849854746273	12.005391019526362	0.5930405835412904	-0.29063006879857395	0.10140277758107616
-5.061293351900035	10.722393859678515	0.5387584590984719	-0.29907661298699506	0.10946675830458784
-6.863609387871793	9.401426206351928	0.37790816927885745	-0.2942447750897798	0.13581636281220644
-6.819621065935525	9.518851746648703	0.3797144210653061	-0.29327321760768205	0.13448870191224166
-6.732853489066005	9.812962932337197	0.38211736830725207	-0.28904948387747953	0.12938392521815745
-6.221255888251553	12.966412945543405	0.498573359567967	-0.2687070175891419	0.0844161951991723
-6.262079343029065	13.66062747538938	0.5367702925288725	-0.26301351832648284	0.08291449655603815
-6.263391932825344	13.675039285369484	0.5377576966522822	-0.2630436036480243	0.08287534466400212
-6.329917361911087	14.384771810573818	0.5761207957331735	-0.2539803458386749	0.08293683540811325
-6.380243096902497	11.364251103642124	0.4194211677878341	-0.2775792370282097	0.10518192730911115
-6.357607770702911	11.487039688527688	0.42321076831344967	-0.27589126573987	0.10344076593366723
-6.222435682564707	12.217561632089193	0.46043265935125505	-0.27274645658731245	0.09310347053609627
-6.22315469339023	12.669251370607224	0.4831196313719406	-0.27022725837590683	0.08800810597970196
-6.23437808659952	12.145587759282426	0.45736431325048255	-0.2738816873335587	0.09405458454672588
-6.457481241124758	10.96749769794242	0.408468806199927	-0.2812142759930698	0.11172361511865173
-6.219415409317302	12.931960976294627	0.49631719914764344	-0.26861835375301085	0.0847511539338827
-5.300213015882377	9.906364735437664	0.5125668082562184	-0.30507257676829475	0.11349624028097383
-5.420490387285663	9.41476369021898	0.5036492137624115	-0.31113032761008047	0.11595054692295256
-5.260725656804659	10.041685575299425	0.5159903405570652	-0.30410793103189776	0.11265379231790634
-5.093231866962367	10.61944688455408	0.5341339792709098	-0.2991869873338199	0.1097260744835123
-5.565394037279747	9.018803980210201	0.49485537202971636	-0.3161468735594012	0.11945359969009053
-5.5458129890253085	9.074872917332542	0.49644916140015855	-0.3158727789085287	0.11916734622988458
-6.507679907571038	10.704717704496328	0.4002538999785627	-0.2828386658944639	0.11577580009098842
-6.538142435266113	10.584945288033484	0.39705255100747777	-0.28326091929128916	0.11739422888740507
-6.674120860000167	10.043425300441548	0.3847881729726602	-0.287508705739286	0.1250753362396329
-5.079145325698371	10.671237532556626	0.5360691289939233	-0.29907115769675907	0.1095885345982736
-10.461656850447097	13.708406176281539	7.687174701683832E-5	4.00524138116539E-5	5.6756954550520336E-5
-10.481987687657293	13.648673103119863	7.67146287064845E-5	4.001302245240094E-5	5.677112084717508E-5
-10.596586459128053	13.013581074589192	7.516247056091877E-5	3.9583069565838045E-5	5.685974890630323E-5
-10.588350281531117	13.144057512369184	7.546903987242287E-5	3.967765485492571E-5	5.6850741032304386E-5
-10.567612116330908	13.380893343134794	7.602359817922809E-5	3.9842723465307365E-5	5.683379962008368E-5
-10.586300339683474	12.86405514315924	7.483308995412002E-5	3.946422682649346E-5	5.685788653493281E-5
-10.570420696995217	12.529496354887202	7.411127999958151E-5	3.9219664233972436E-5	5.685740144229801E-5
-10.53216555932015	12.1496552982845	7.333631131512647E-5	3.891648853342369E-5	5.685106910871375E-5
-10.380385604053068	10.824139514628257	7.091336722985371E-5	3.787012688772514E-5	5.6807498876206174E-5
-10.435456498885996	11.003326254847991	7.121852267961864E-5	3.8032251602391026E-5	5.684059836782305E-5
-10.456403679159035	11.430738695704099	7.197204827347167E-5	3.835579212956497E-5	5.683757225761855E-5
-10.463247672194688	11.521399916806832	7.214220363894945E-5	3.843234877360539E-5	5.683818454768383E-5
-10.491965031962753	11.798596889963134	7.266621384869602E-5	3.864630410750567E-5	5.684186098684952E-5
-10.523313839585922	12.061930103058792	7.316074773467985E-5	3.885026958725285E-5	5.684897600392566E-5
-10.132546303009402	9.916704642956699	6.95119082327164E-5	3.709470232131587E-5	5.6668730591307226E-5
-10.179935233113294	10.11227423234433	6.980370138021699E-5	3.7269299406398286E-5	5.669091909778882E-5
-10.271061399325458	10.365759310336202	7.017641915655346E-5	3.748542047654458E-5	5.674332135983925E-5
-10.329993747661657	10.545358091937182	7.046315194566327E-5	3.76487874279761E-5	5.677862975216679E-5
-10.02186658977307	9.407090039284766	6.88009328665835E-5	3.665041468024731E-5	5.661427867972787E-5
-9.940452310214791	9.112997290359736	6.840412213812756E-5	3.636891876406715E-5	5.6566714670050725E-5
-9.913163845656664	9.031973680914923	6.82940017504933E-5	3.6291650110595784E-5	5.654911485383772E-5
-9.895841595490788	8.989089973174861	6.823494431907795E-5	3.624685801407914E-5	5.6537495147823436E-5
-10.041555812761365	9.508743711312437	6.893458492022552E-5	3.673465700672549E-5	5.6623718549901874E-5
-10.0930451283201	9.758641117940332	6.929234035473657E-5	3.696397788648758E-5	5.6648037826608284E-5
-10.523255412447535	12.01533119139883	7.307187958888642E-5	3.8819030951612206E-5	5.6849822377501666E-5
-9.437025703496063	8.180080636767848	6.71945628082595E-5	3.542720127241262E-5	5.619771654649647E-5
-9.587384406844816	8.413430547215235	6.749345696935308E-5	3.566907179675524E-5	5.631800970203048E-5
-9.661805736692877	8.534238831487905	6.765673691178233E-5	3.5798767015586656E-5	5.6374637912348934E-5
-9.771253911512432	8.728030227058873	6.790279368631323E-5	3.599716423003693E-5	5.645136915799013E-5
-9.266968553743181	20.368669914426608	1.3802835285970427	-1.133060608467716	0.1896295915020232
-9.20742666551085	20.320443273355068	1.3786435279503828	-1.1282222683478498	0.19722227614895962
-9.331656358380581	20.390105813505613	1.379599380331383	-1.1345399457553613	0.1820765929340339
-9.797074207824757	20.487262654677203	1.3721166425863618	-1.1381908994201615	0.12701541438163397
-9.852945626294268	20.475386833679877	1.3695272724504175	-1.1358799261875916	0.12060470676448735
-10.174926061897045	20.358005704205766	1.350573238289455	-1.116864915035802	0.08523245884764499
-9.63492628198527	20.447865399706505	1.3744969901541566	-1.136471817377247	0.14640574002317064
-8.511979787933821	19.63934754978057	1.3415577732415855	-1.0506500458040144	0.28886730713613396
-8.412203891350405	19.4367030452377	1.3266400569416708	-1.0261238719164265	0.3023392810548148
-8.861496508320027	20.0881956391881	1.370088088925998	-1.1036406168543293	0.2415936850356134
-8.677814870382358	19.86003686712696	1.3569770613403076	-1.0776976175375652	0.2657436226162788
-10.409357512926338	20.18096142143874	1.330636353235729	-1.092424639636409	0.06058865143012439
-10.79710685594536	19.791961768687052	1.2934393697012414	-1.0422349890028508	0.021983543629769637
-10.785679793055646	19.803992338152558	1.2945030655127572	-1.0437219086768337	0.02306775286902795
-10.503409678691938	20.101603547076234	1.322608677584752	-1.0822246970493303	0.05122501362707737
-11.760956418321427	18.987861528055976	1.2282489169166797	-0.9351332785065982	-0.07186685921470617
-11.523235694283702	19.219241316736024	1.2449222731206917	-0.9637736581069756	-0.05126489149724359
-10.828460804935474	19.76565596978038	1.2912658642100436	-1.0388030322434543	0.018896511062004833
-11.15203284394894	19.485982039391637	1.2666085299281102	-1.0009776998151327	-0.013879304244252074
-11.338762237521642	19.37033472884137	1.257151864942312	-0.9839008679840551	-0.03338907641531429
-8.160413380449972	19.034430336383014	1.2938273282217323	-0.9725944436744155	0.3395614400850828
-8.0712521510263	18.89928505826888	1.2839711864872008	-0.9551372223508277	0.3507876186734964
-7.818586642841267	18.37119969400198	1.234144283754752	-0.8806665401215902	0.3871403199278486
-7.801553346127336	18.337769279015088	1.2310085774406085	-0.8759166986010937	0.3894317206561616
-7.798549641616148	18.329959307262747	1.2301716815694037	-0.8747475167095127	0.3898681535228095
-7.7743272824557055	17.104951854205982	1.0775900596243873	-0.6995240183736757	0.394915169398622
-7.783741806986411	17.082410464980747	1.0746141287439137	-0.6967844751646466	0.3937941197111764
-7.764805280510347	17.71926770390472	1.1575681067647208	-0.7876579830363304	0.39637234385310216
-7.765134015594184	17.702299241060896	1.1554589101719959	-0.7853102136229906	0.39626201735655475
-7.785173334564877	18.087991371679102	1.2013274351215488	-0.8402032991471198	0.39256378699182914
-12.207394115779582	17.651695249152727	1.132474565626937	-0.7939143295913316	-0.09799800487426268
-12.334583649954002	18.01743438287169	1.1588222101825798	-0.8254675721662627	-0.11240222525519196
-11.898441133341503	18.87073873241356	1.2188701511579378	-0.919363565533858	-0.08441412092995074
-11.97913973552026	18.76913114866832	1.2117080600917265	-0.9070313223496576	-0.09095317517231591
-12.20179125652366	18.480366296380733	1.1908440164358742	-0.87278833233508	-0.10741242656469804
-12.346236091480979	18.07372770119775	1.1632039239655894	-0.8306625527012604	-0.11412262022400192
-12.325910176357382	18.130813591682937	1.1674896669378951	-0.8368108033342577	-0.11306846424598302
-11.98711940596362	17.350214550324804	1.1066033421259087	-0.7674508372039995	-0.07743571443556879
-12.003748444063904	17.37062698875574	1.108312705330905	-0.7692159655474533	-0.07886237231896011
-11.972536370029344	17.33827830647077	1.1054190918405742	-0.7663797690180808	-0.07610935183900537
-8.121894220306949	16.547592387360503	0.9926768103007135	-0.6274774546077945	0.35312106977172864
-8.10563373419339	16.57251979077354	0.996778907669911	-0.6308421456621892	0.3549945055372742
-7.984939422131087	16.76625234830246	1.0261556474623776	-0.6558988303790872	0.36978110938393927
-8.228393449448319	16.494855391024913	0.9822017233408633	-0.6225151958828907	0.339862383784675
-8.587857197385803	16.313739525462502	0.946825172896274	-0.6053715082872486	0.29478363206668157
-8.648307457720517	16.29639910076707	0.9435353958475432	-0.6045504893331157	0.2882311850040144
-8.78995850036625	16.26628487690744	0.9396143039121003	-0.6053501533320265	0.27144302560806316
-11.704600070861353	17.072933459403412	1.0784764209063222	-0.7407292342127136	-0.051937219788929234
-10.554248746023152	16.279117077015805	0.9679286600515944	-0.650345613153571	0.06406168492187453
-10.957521253644972	16.490186693601217	1.0007483095174312	-0.6768763222913671	0.020953684439218544
-11.418330839711729	16.816770790787647	1.0475026320626986	-0.7150065461906263	-0.02330995529765996
-11.33353091563429	16.74939463269658	1.0394126718537817	-0.7078501318949636	-0.015766089272648484
-11.282552150529034	16.71369893929399	1.0352910477581598	-0.7042909982528923	-0.010879276046247402
-10.494053521806357	16.247901452253174	0.9615980534799431	-0.6458451600131345	0.07075573102296676
-10.328899462146932	16.210273477704867	0.9518713358732569	-0.6382462636112942	0.08959699808668412
-9.963639931852718	16.115765536031095	0.928449098141489	-0.6196322335234001	0.12941846671324034
-9.716780988764722	16.1404887812949	0.9278468193891294	-0.6167024621741795	0.1581584939836479
-9.288329654651506	16.143910880354827	0.9191102526625501	-0.6038417247744778	0.20976925102889876
