# Supplementary material for: Thyroarytenoid muscle fiber orientation regulates the ability to modulate vocal fold vertical thickness
Source: PLoS One. 2025 Dec 4;20(12):e0337735. doi: 10.1371/journal.pone.0337735 (PMC12677544; doi:10.1371/journal.pone.0337735)
Supplement: S4 Data — (ZIP) [file pone.0337735.s004.zip › Female/contourA10TA9.csv]

% Model	Angle10.mph
% Version	COMSOL 6.1.0.357
% Date	Jan 7 2025, 14:16
% Dimension	2
% Nodes	677
% Expressions	3
% Description	Line
% cpl1x	cpl1y	Displacement magnitude	u	v
-13.17444290806587	39.94315674322471	1.0122566159062543	6.875867564307246E-4	-0.03383760771440817
-12.960222175535398	39.983361371660834	1.012126050905542	6.887648641217418E-4	-0.03384410690379625
-12.557663550476963	39.9444194414246	1.0122459707299631	6.876134138081586E-4	-0.0338557129922481
-12.295013434274637	39.91007450484781	1.0123528542601055	6.865940123163835E-4	-0.03386323968872366
-12.771199519904672	39.98225209153824	1.0121277102478097	6.887229908027037E-4	-0.03384965042388823
-12.196854437814238	39.890291850976084	1.0124149490059415	6.860092368717472E-4	-0.03386601673339591
-11.83903471244294	39.73416827035278	1.0129086810335803	6.814495043223867E-4	-0.03387567079593444
-11.83454919196266	39.7319164431207	1.0129158151691386	6.813834805003585E-4	-0.03387579031053957
-13.378459401044738	39.840576676748505	1.0125856960556538	6.845904656062806E-4	-0.03383108460392196
-14.081829389211773	39.48701231125233	1.0137201291529587	6.742548548996964E-4	-0.033808599791768014
-14.091455366444958	39.478691732262995	1.0137467522570738	6.740114592791813E-4	-0.03380827433883767
-14.335684817196531	39.132669681909526	1.014852480866551	6.638928973604204E-4	-0.03379935544519214
-14.358308416646189	39.105402529003705	1.0149396428562203	6.63096211045857E-4	-0.03379855319783327
-14.06390329784523	39.49587429199164	1.0136916747152156	6.745146191349763E-4	-0.03380917199447855
-13.664929711835182	39.75087689897474	1.0128748647966455	6.81962047572393E-4	-0.033822206818818985
-14.400819272467285	39.0250993557956	1.0151960547734071	6.607539790601821E-4	-0.033796905003687504
-14.608096086093008	38.63165734087564	1.016452738184865	6.492619819988359E-4	-0.03378886370418834
-14.69608875380951	38.17187164721082	1.0179191551791484	6.358674498667858E-4	-0.033784022983520325
-14.704809808779903	38.12900484288538	1.0180559226828376	6.346169444587042E-4	-0.03378355666073921
-11.830679456258773	39.72945101098895	1.0129236317490773	6.813115448229299E-4	-0.03387589036493677
-11.301478305989114	39.38674536174639	1.0140108689681155	6.712839616482896E-4	-0.033889563192819605
-11.016175056807299	39.141220578803896	1.0147904099165894	6.641285356495491E-4	-0.03389658852581538
-10.844743907034458	38.971871494835426	1.0153286132415253	6.591781597208125E-4	-0.03390069079255995
-14.703115739357767	38.08762112267836	1.0181878064219825	6.334138339099687E-4	-0.03378340412776664
-14.665184357518843	37.55081609911142	1.0198992232817428	6.177683338834855E-4	-0.03378190774029188
-14.627641646759875	37.059364087139976	1.0214646461957635	6.035412274682221E-4	-0.03378061794977077
-14.612222601763179	36.97660737525933	1.0217283605485707	6.011367424700147E-4	-0.03378066834594468
-10.248926757653695	38.341193504780605	1.0173330204971602	6.408076005660487E-4	-0.03391469201557618
-9.912331042181597	37.81459172579965	1.0190075799395935	6.255060497573221E-4	-0.033921681423768626
-9.809547057107494	37.62171625198788	1.019621382216547	6.199016305463423E-4	-0.03392363572520041
-10.64673187070012	38.74258791214268	1.0160572443955878	6.525144529957734E-4	-0.03390522689206414
-9.48858618160289	36.69145765435641	1.0225831234980751	5.929189418125568E-4	-0.03392799299480112
-14.423810118021384	36.22227306587261	1.024130490270351	5.793165701028966E-4	-0.03378251640102731
-14.414950734496156	36.19148920627415	1.0242284907697021	5.784303642419782E-4	-0.03378262557862781
-14.485830262125976	36.464347608918885	1.0233595136797744	5.863243340262832E-4	-0.03378187598381496
-14.13670178009059	35.26832504596132	1.0271683052750153	5.517782208469914E-4	-0.03378627522204291
-9.140047996814005	35.00415384913914	1.0279570282012052	5.442061877541441E-4	-0.03392905793577422
-9.086009328532562	34.53098312251316	1.0294648209344401	5.305672746324272E-4	-0.03392810793475447
-9.407476788029886	36.421191810066915	1.0234435277435945	5.851100726567217E-4	-0.03392888773265517
-9.246749552716217	35.593612830381815	1.0260798822275305	5.611652606113812E-4	-0.03392913474514985
-8.989359107335446	33.59689600732507	1.0324400589705722	5.038348378242272E-4	-0.033925876850657094
-8.968500059088695	33.443411157370896	1.0329288896286193	4.994571828146718E-4	-0.03392565475856003
-8.996624010336891	33.65404884224206	1.0322579386771582	5.054766631896627E-4	-0.033925970322358945
-13.798911056412487	34.27253971408058	1.03033811227223	5.231991475435814E-4	-0.03379126957837003
-13.70362268864402	34.01659054484035	1.031152672700627	5.158953751246293E-4	-0.033792788299368576
-14.048491738764572	35.019096394043515	1.0279615689218067	5.446306960005942E-4	-0.033787635217615214
-13.417394405865101	33.23424233035681	1.033642651978675	4.935119612211097E-4	-0.03379726210746256
-8.844720216802184	32.57044266052164	1.0357102203515116	4.745249826863568E-4	-0.033924552308312324
-8.570476294449893	30.72147489648428	1.0416006516622436	4.2205585408538375E-4	-0.03392253097912648
-8.411226862297102	30.07820986660778	1.0436480475163514	4.038697558029998E-4	-0.033923624644410566
-8.772423178230015	32.003860930652095	1.0375146366700243	4.584552451719925E-4	-0.03392358676179366
-8.728005357889755	31.59612262639564	1.0388141438740164	4.468358773009192E-4	-0.03392269018517122
-8.700294971264373	31.40121367922034	1.039434788669244	4.412992690219133E-4	-0.03392244520675277
-5.531557332942684	20.96953997644227	1.0726473589312775	1.522830019408562E-4	-0.03395482451614528
-5.427009525472386	21.242312243811483	1.0717779243751946	1.5972102599547957E-4	-0.033959154255809976
-5.854899803418824	20.57130638309323	1.0739178290696079	1.414254643219152E-4	-0.03394378579137754
-6.0545991133395525	20.421724675892317	1.0743955627552075	1.3736018577207725E-4	-0.033937474850273694
-5.674484475926183	20.74823852684858	1.0733531742877447	1.4621652754518528E-4	-0.0339496872398224
-5.32694315001336	21.47324046054615	1.071041795310987	1.6609486979692924E-4	-0.03396315420767412
-5.315180164652691	21.80064614708065	1.0699986806189012	1.7506070014399489E-4	-0.03396521261764566
-5.315239610958217	21.927734163633616	1.0695939109386887	1.7857499432165174E-4	-0.03396587518574127
-5.350668266482917	22.137495322296036	1.0689258169735825	1.843682020394365E-4	-0.03396598959108339
-5.433726218666795	22.603765940122834	1.0674412841361298	1.9715759024328176E-4	-0.033966130630462416
-5.626963417233466	22.992394014638567	1.0662043398673924	2.0780823465107833E-4	-0.033962784335395804
-6.296930791053468	20.265168855524802	1.0748956520740993	1.3316436088464174E-4	-0.03393001539827992
-6.462948940896917	20.198777783557254	1.0751082871608726	1.313923257392987E-4	-0.033925082270412375
-6.834263159081223	20.11098147703813	1.0753900909047063	1.29105936027054E-4	-0.03391449785105567
-6.8788138499580604	20.10884160683754	1.0753972194684587	1.29059107889723E-4	-0.03391326027300686
-7.369605748299344	20.1229514076894	1.0753555331282414	1.2957844498827402E-4	-0.03389999402559504
-7.290450126656008	20.11461507432293	1.075381588500829	1.2933583701588578E-4	-0.03390208240698701
-7.0289051460111445	20.114888248714465	1.0753788743125785	1.2926330061952026E-4	-0.033909208504586445
-8.099104207876303	28.996942234883516	1.0470907406098835	3.7345168988004915E-4	-0.03392668688061448
-8.15070498126804	29.2035730808658	1.0464328350929029	3.792401216888534E-4	-0.033926340405173706
-8.355808324767937	29.893747345738024	1.0442353005573652	3.9868636190513155E-4	-0.03392420969896712
-7.921321428362544	28.24221711199594	1.0494942098671105	3.522664531085268E-4	-0.03392762945354116
-5.731713957908964	23.187461122959608	1.0655839628241217	2.1311740924590949E-4	-0.03396090992386224
-13.008134256011195	32.00942388853293	1.0375409718711917	4.5863801659268267E-4	-0.03380312499062701
-12.95068578427099	31.818116973537904	1.0381499039051163	4.532403438821904E-4	-0.03380385484015932
-13.314648296010738	32.961635456846714	1.034510240419167	4.8576497739178195E-4	-0.03379890850014758
-12.699636292198232	30.808963560540487	1.0413620953952567	4.2466256433853496E-4	-0.03380624491262781
-12.470607686155141	29.707619560891636	1.044869294515418	3.93542150849089E-4	-0.033807531285269796
-12.698656054304104	30.80456735528284	1.0413760877493075	4.245390589511342E-4	-0.0338062519891059
-12.344738030856188	29.237051454687176	1.046366750664797	3.803422338740007E-4	-0.033808869618390566
-12.200354837177862	28.6009148893215	1.0483921536196323	3.6240194496543976E-4	-0.03380993103150938
-6.292183606549941	24.100693713257964	1.062677728919772	2.3793936225201915E-4	-0.03395029056636225
-6.2425339509726525	24.018118545555755	1.0629404231625899	2.3568749345528086E-4	-0.03395122807037924
-6.30204314497932	24.12141143941276	1.0626117630311072	2.3851227837109912E-4	-0.033950125595746145
-6.719214934672854	24.976328726734828	1.0598915118959535	2.6181826245327247E-4	-0.033943256442121414
-6.946082505233461	25.451726261391883	1.0583779761022658	2.7495021152179E-4	-0.03393950402173328
-5.822524408446318	23.31757127054052	1.065169813266723	2.166089137323745E-4	-0.03395911706907728
-7.831310428230173	20.27209620881387	1.074883838832259	1.3375313276404132E-4	-0.03388822042144934
-8.016126539335897	20.33597009423546	1.074681934680205	1.3551628716166852E-4	-0.03388357317223024
-8.24563275354757	20.47485969782366	1.074240915621743	1.3929100879041104E-4	-0.03387810678903444
-8.482902806015549	20.6064476841697	1.0738238981549382	1.429251164567592E-4	-0.033872335459327545
-7.226961380997089	26.041292685288354	1.0565025714561476	2.910851607048759E-4	-0.03393499280437606
-7.429909730247111	26.557221928939185	1.0548594961887483	3.0528960593017944E-4	-0.033932206012443275
-7.588591037603218	27.0808763927336	1.0531927708146234	3.198565963391172E-4	-0.033930648282908496
-7.863453876347896	28.01287551057215	1.0502247930353437	3.458741611506776E-4	-0.033928011465186585
-7.77407433575083	27.709357526334035	1.0511906820355597	3.3743371925352614E-4	-0.03392884218746958
-11.095419583753593	24.002887368594862	1.0630269821853102	2.3492724891889004E-4	-0.03381875738980322
-11.133073986582929	24.11042016799119	1.0626848734419392	2.3786206879347572E-4	-0.03381824740252796
-11.150271886515071	24.17283860224189	1.0624861588694778	2.395723665913118E-4	-0.033818074963792674
-11.359915588747498	24.938145086996936	1.0600506321889294	2.605078683106112E-4	-0.033815968355623505
-11.453664593764737	25.297012828280756	1.0589083668981445	2.7038436453739276E-4	-0.03381510414568936
-11.24027302449863	24.515080634230806	1.0613970669244162	2.4890385973850594E-4	-0.03381723244495659
-11.322946017415118	24.800112745163535	1.0604898741736624	2.567327976515653E-4	-0.03381632390174353
-11.458727381180385	25.319434483475824	1.058837030338926	2.709980456658909E-4	-0.03381507203390816
-11.464537797183144	25.338970387555264	1.0587748386902915	2.7153822683775473E-4	-0.03381500457116464
-11.569196871735537	25.76121890789718	1.0574313942777607	2.831807957937784E-4	-0.033814124252200206
-11.6633070777599	26.1720578259513	1.0561241686559169	2.9463562843241983E-4	-0.033813458196185156
-11.833764430182397	26.83587126363891	1.0540104177303726	3.1306930741387405E-4	-0.03381186346712506
-11.862057598807612	26.963505046571935	1.0536043509056732	3.166063945730279E-4	-0.033811684877652945
-12.078087822074078	28.032468436132604	1.0502022223778669	3.465418361114605E-4	-0.03381067059554867
-11.88110893277426	27.05481684639802	1.0533136218498467	3.191331035150025E-4	-0.03381158087534505
-10.941911285330256	23.580623184081325	1.0643708848523952	2.2343720660180822E-4	-0.03382089669422694
-10.839436808390818	23.313060208466673	1.065221897628791	2.1621900976436824E-4	-0.033822378617995905
-10.739067093635805	23.061302474143833	1.066023108968085	2.093691966453397E-4	-0.03382387680694425
-9.471816627044047	21.34230345888027	1.0714875829620727	1.6289737426698563E-4	-0.03384946995283357
-9.951571716408075	21.806360992359135	1.0700140586695603	1.7551874901664303E-4	-0.033838875738511104
-10.43754130166285	22.487163924914277	1.067848821459832	1.9385982111752201E-4	-0.033829204266334054
-10.367961436850804	22.34988690199558	1.068285517265134	1.9016825933318996E-4	-0.03383040742918328
-10.316760015579995	22.28288259867231	1.068498451037939	1.8837810877916916E-4	-0.03383143932567222
-9.288476953705402	21.156736757069627	1.07207725370341	1.57933112862045E-4	-0.03385342847697574
-8.920650274480796	20.917705687899243	1.0728354612454296	1.5142411842940918E-4	-0.03386209768418322
-8.51657021391493	16.03357904344795	8.643859769921625E-5	4.270230889875694E-5	5.6358458734009754E-5
-8.266698499593367	16.013390172186597	8.660995465888558E-5	4.27050401245546E-5	5.6149475082706045E-5
-8.0562389112096	15.989342639268678	8.673640147658363E-5	4.270456613360998E-5	5.5979362373140725E-5
-7.686675290317421	15.957030610636405	8.698422913237973E-5	4.271304057533754E-5	5.566190713275945E-5
-8.746279057818878	15.988281981459258	8.608892831146262E-5	4.264911403180137E-5	5.654583118781609E-5
-8.970450287689857	15.938254553097185	8.573983967444346E-5	4.259325734053138E-5	5.6724207712227824E-5
-9.186062455068521	15.786547473493387	8.50930281080637E-5	4.245562436625647E-5	5.6895554573826264E-5
-9.971193094306008	14.974754846084949	8.206108089992825E-5	4.1787404225045775E-5	5.7449667268943426E-5
-9.923312943252988	15.039290823300568	8.228678331268668E-5	4.183980910578182E-5	5.741686487864022E-5
-9.772769833038687	15.227535971668214	8.295087976647883E-5	4.198824075888393E-5	5.731274912283479E-5
-10.151226889300128	14.742570887399712	8.12715420024895E-5	4.161610967339424E-5	5.756623287052556E-5
-10.263669191686583	14.533945460902896	8.060926917177573E-5	4.1457915286743105E-5	5.764123972950411E-5
-10.338792965066176	14.402943851689207	8.020302974000331E-5	4.1370152811410564E-5	5.768675135172658E-5
-10.39951398580999	14.232596487589566	7.971010685411855E-5	4.124382399361406E-5	5.773219315220234E-5
-9.651563148185085	15.369018904321013	8.346180183576468E-5	4.210064859305069E-5	5.723304715862346E-5
-9.610243214520445	15.408630480720372	8.360944131277287E-5	4.2131890846302014E-5	5.7205043485112475E-5
-9.355948527585717	15.657450364369083	8.456970084568404E-5	4.2344543772269556E-5	5.702206320311063E-5
-7.582691981937091	15.933264407606897	8.70114398279354E-5	4.270513171135755E-5	5.557433326067012E-5
-7.112624841227181	15.62099342018226	8.65025953650912E-5	4.2492204218214604E-5	5.5160298674944024E-5
-6.881867897293005	15.366468772252109	8.594236219555032E-5	4.230011414397357E-5	5.494982299977252E-5
-7.211113655713502	15.719878283891182	8.671027034513656E-5	4.256408605340132E-5	5.524540246686558E-5
-6.717869382857944	15.056237286327317	8.514716801773112E-5	4.2049928606477523E-5	5.479982320422324E-5
-6.607244504890614	14.853200340811474	8.46649549406013E-5	4.190397032983027E-5	5.4711280764410166E-5
-6.552226585395356	14.490750358383536	8.364559776728256E-5	4.160481498596252E-5	5.466832828105399E-5
-6.493787224369594	14.259604808150158	8.306440339071565E-5	4.143931813388149E-5	5.462849686805482E-5
-6.43325049352262	13.662200987957576	8.141933239586234E-5	4.0956762181166405E-5	5.4580848032380845E-5
-6.41499752094985	13.47437536220453	8.09524581145659E-5	4.0830519498951514E-5	5.457586557189309E-5
-6.387853419579772	12.789972379643046	7.912690526297892E-5	4.029261387126449E-5	5.455063651335473E-5
-10.456554713262712	13.976570385418363	7.90090080299281E-5	4.105177915713917E-5	5.778027494831415E-5
-10.460504525913167	13.743612050954287	7.841163798898839E-5	4.087001891318276E-5	5.7790671009195365E-5
-10.43567643329602	14.11277918523502	7.937407390839548E-5	4.116000248628098E-5	5.775601137189706E-5
-6.386459979093452	12.69724417228317	7.890572567392277E-5	4.02355942855399E-5	5.4551426255866595E-5
-6.395644771263177	12.555427517851564	7.854532739377939E-5	4.0134175465002485E-5	5.4553760763316964E-5
-6.4372672447402195	12.008861096898956	7.713442564214238E-5	3.972507079257161E-5	5.4573901093589415E-5
-6.497009900884745	11.667987645737622	7.621256522509974E-5	3.942627309499712E-5	5.4609165935173E-5
-6.556920262455058	11.305444943796042	7.534221620763378E-5	3.919001172276769E-5	5.46407592102208E-5
-6.68146577838972	10.655308411578233	7.371160832197237E-5	3.8652603484456555E-5	5.4695154735242906E-5
-6.78393126347984	10.244290071559956	7.268317827607154E-5	3.82647634983066E-5	5.4752662594633336E-5
-6.6290935651159755	10.949007459555244	7.445104532241262E-5	3.8896798753730016E-5	5.4669885833530824E-5
-6.8473974745647155	10.057920097476195	7.224774239951647E-5	3.8115444402566765E-5	5.479789445907439E-5
-7.405046930016831	8.429051296024019	6.881456300707387E-5	3.6605683743847286E-5	5.518107585491992E-5
-7.412200733634791	8.399984117014895	6.875803710148129E-5	3.657666349265777E-5	5.5184296032154464E-5
-7.421796519639031	8.373596652831079	6.870716446249152E-5	3.654634347450603E-5	5.5190410102594196E-5
-7.6245049310669515	7.798152050005788	6.76759012491062E-5	3.5924506177031276E-5	5.531261284153826E-5
-7.5805121822930595	7.910293384750007	6.786754000510666E-5	3.60421644735049E-5	5.528585312163119E-5
-7.501908913596166	8.09279067771438	6.819339395706179E-5	3.625467076974463E-5	5.523077613086234E-5
-7.739502332512991	7.591719065788961	6.733931724955394E-5	3.567974593025674E-5	5.540545331139896E-5
-7.8847997351133605	7.451595991242256	6.714628198101125E-5	3.550540966526279E-5	5.5550706495874E-5
-7.676407910866667	7.714521694434641	6.75423363993593E-5	3.582677144385597E-5	5.535532705521312E-5
-7.092653583308931	9.299169047122376	7.05732921501201E-5	3.7453993343610975E-5	5.495987388211279E-5
-7.157733819727116	9.09628579445178	7.01275242483494E-5	3.725656363575689E-5	5.5005036960606104E-5
-6.993538578025168	9.575462324912435	7.11572491113078E-5	3.769617922400333E-5	5.489284338902233E-5
-6.895778115357702	9.900410308161158	7.190465797536321E-5	3.799341646759476E-5	5.482807868061555E-5
-7.2933482934575915	8.75037620896634	6.943048112429659E-5	3.692568397191295E-5	5.5107956204352256E-5
-7.234420758594862	8.926496665648376	6.977377355183212E-5	3.707672842347543E-5	5.507042004411162E-5
-8.225885333227685	7.342901902359795	6.710862517544266E-5	3.537131207397452E-5	5.5944737148795806E-5
-8.236373854049724	7.343009111565974	6.71137282596901E-5	3.5371267026971E-5	5.5957972578844276E-5
-8.530594539609023	7.303148880677009	6.71758283705151E-5	3.5319898356241195E-5	5.629424644837815E-5
-8.165547009442813	7.3578145528349275	6.710767693220938E-5	3.5390510597295224E-5	5.587358600797165E-5
-8.564700511421668	7.306150044294393	6.719884089671262E-5	3.5327053418323735E-5	5.633666802273349E-5
-8.611923429585666	7.329416666724217	6.724935108484242E-5	3.535351535387081E-5	5.63935605676277E-5
-9.020216463603798	7.600166307473682	6.776097031572337E-5	3.56732224694604E-5	5.686396305481335E-5
-9.03637818469662	7.618837639342621	6.779085082145788E-5	3.5695595255000066E-5	5.688142504987988E-5
-9.212996675330137	7.81749482447683	6.80901058517286E-5	3.592309882803567E-5	5.705994252882263E-5
-9.245829441114997	7.861879805782354	6.81555688351188E-5	3.597439844616825E-5	5.709193628880234E-5
-8.987356093103259	7.572791242919949	6.77114496941177E-5	3.563905895116552E-5	5.682609180387594E-5
-8.807668646708661	7.421252885339838	6.745530428365198E-5	3.546851449319057E-5	5.6623758694674715E-5
-9.359903457853354	8.04158185649978	6.83951051557809E-5	3.616957155213745E-5	5.71911252102662E-5
-7.915963885514201	7.416843590924212	6.709912812632936E-5	3.546794380778133E-5	5.5578660198594126E-5
-13.446641917549464	29.504735031778765	0.9481358759567455	0.1761982782147704	0.5859527966912357
-13.31035736551715	29.490828283789533	0.9330637212564982	0.1769758747573263	0.5873539808038589
-13.224838540734716	29.439520921664442	0.9291136776481308	0.1819603191440764	0.5893475264927017
-13.593416827826	29.521521045985132	0.9603784627420175	0.17045459485818418	0.5808504907680141
-13.745828677994982	29.49823664762073	0.9811093446896666	0.17032218332226912	0.5765835087293786
-13.86816784993091	29.46471861517236	0.9972805779404486	0.1700712373971205	0.5727273482617531
-14.30785626955209	29.31719643409113	1.0810207495081317	0.1782070620592988	0.5619402077014326
-14.102683706210716	29.389371044146117	1.0405966620738045	0.17458419342877957	0.5666181390901581
-13.940146842573766	29.442045794208823	1.0103794102269534	0.171498920863799	0.5717072513619914
-14.338532292243409	29.306464423392864	1.0873424630755413	0.17857398125998897	0.5610738283116645
-13.075731796836802	28.898237603063862	0.9273802652417908	0.23817491172499083	0.5708283157414571
-13.060688821011178	29.115099776574503	0.9256587403622755	0.2182764746084978	0.5825838274294461
-13.071149205421719	29.224779124557728	0.9254016800088299	0.20567733555035173	0.5878738405214119
-13.05126674147483	29.162238991325502	0.9270082193532678	0.21302185080836097	0.5872686260055887
-13.114049347313092	28.778003670178123	0.93271790459894	0.25985468665245903	0.5603396650195331
-15.123531503383438	28.68380688659017	1.2963668272038242	0.22649241237051748	0.5266852517785902
-15.120365763830009	28.687201553165067	1.2952976528830153	0.2264730062591151	0.5267891861310536
-14.959007661603835	28.847954319669356	1.2468743733004848	0.21490530261632335	0.5337470136124736
-14.755661264084218	29.046595901853035	1.1862806032407562	0.20032010228125974	0.5425919094109697
-14.763862069959831	29.042141861783172	1.1882039990538378	0.20069109716803715	0.5421643611463797
-15.126896078051582	28.680440857325806	1.29742853224833	0.22653873349297596	0.5264388885879762
-15.639683715519372	28.156523638835083	1.4683898535706619	0.23467644899021367	0.4966188492130713
-15.565674756309049	28.23888409976909	1.4436807190229102	0.23361421766463233	0.5028820229700189
-15.997556731796527	27.782681596354678	1.5837553703271863	0.23628796030449192	0.468925896132835
-16.122982823557255	27.64891283072557	1.622959043625333	0.23624524570418082	0.45583974502468694
-16.377973583126817	27.352884220687287	1.709573411816769	0.23626695579438045	0.4358266169902444
-16.69137525915565	27.055097404968777	1.789052632617607	0.2375330967447885	0.41618545528354245
-16.77861127391209	26.957994646965222	1.8135181417194817	0.23567790309940959	0.41204892832090245
-17.20671943406671	26.19057808793621	1.9229370480904469	0.21209418086769077	0.3711890869622633
-17.104777983312246	26.44452275263879	1.8957477173085686	0.221509339775241	0.38595142436769847
-16.922670118829657	26.77384140021178	1.8462378818238048	0.2315668365440075	0.4032555173507669
-17.315927891423346	25.89385803336739	1.9580066272475578	0.19990333033567353	0.35936084813568603
-17.403255457620034	25.546148258501276	1.9882710976557258	0.1730017654311598	0.34137197627896754
-17.5135968372217	24.804997520793005	1.9982448654847218	0.06564971103843073	0.28023696414458366
-17.442773825938687	25.33859959175219	1.9995117625060415	0.15101040936267868	0.3223684448298621
-17.518379135387697	24.742724395422073	1.9978172912432404	0.056091993842871134	0.27479534705893244
-17.516096412048203	24.720061446661866	1.9966273485660828	0.05175707322187197	0.2718346284665892
-17.49382834320001	24.170957898721312	1.966538624448071	-0.056594007157650617	0.19690697719807881
-17.481101134226495	23.86698615058026	1.931275128583462	-0.1264219884019384	0.15787380483361318
-17.455148361395818	23.618231829484092	1.9060525272058633	-0.17973543361032368	0.12554858543238384
-17.434317416262346	23.408121803377647	1.8810468419939763	-0.23193549165499952	0.10572134588389359
-17.285994979311177	22.83219362937821	1.813188378774757	-0.39251439356398243	0.033831478505679774
-17.410338173911896	23.201330336846194	1.8599088388845668	-0.2858020437715319	0.08643949606954225
-17.244148412785737	22.743402410773164	1.7999160504002547	-0.41956647775967054	0.017020288686054888
-17.072313355120208	22.40634900942296	1.7437356944486657	-0.5237086087202979	-0.04846127893523894
-16.836226964778668	22.047682619612473	1.689070804134894	-0.6341657016804966	-0.13425487042255213
-17.064271717055455	22.394258350963856	1.741764069434169	-0.5274358110816522	-0.051341891258505294
-17.07049245181003	22.403253155068775	1.7431663409222646	-0.5246473303683676	-0.049180601528733096
-16.748707828536062	21.91912429134831	1.6760312542325442	-0.6746654856118213	-0.16444943304715307
-16.5971663190245	21.70406269397529	1.6517863067214762	-0.743399043457184	-0.22064431070120133
-16.328218483800708	21.417092727506656	1.6281156186149675	-0.8323515287375964	-0.31164708211175984
-16.05896695580733	21.10467189310427	1.6016770712106911	-0.9228959847087623	-0.40173742712959754
-16.295575477332605	21.376948260999463	1.6247604390040413	-0.844483077489121	-0.32267520277995915
-15.961037115993427	20.982143746956424	1.5999559501298426	-0.9589343949301035	-0.43232191484597304
-15.814984160525285	20.79542117944036	1.5928093213258485	-1.0146976855782956	-0.47532972529073547
-15.18371290180915	20.095756208211508	1.6277516282316697	-1.1961793691548284	-0.6570286978536172
-15.285754203947246	20.196281188654876	1.6218446963695095	-1.176321944596891	-0.6285768493215088
-15.656762506375058	20.61915585331431	1.598607642303837	-1.066313252623934	-0.5229658399628004
-15.515656623503844	20.440398868950126	1.6062889488597583	-1.1141267061086015	-0.568093879957381
-13.723403852296435	19.9881033898131	1.6714561494799152	-1.3550104934905396	-0.8747580205638614
-13.717709947094287	19.98005958982628	1.6694306906639318	-1.3535548930212045	-0.8727668150254159
-16.31593286360919	21.399795801508002	1.6264602515493436	-0.8377072875054381	-0.3158942483420301
-13.704950858583006	19.962723466847915	1.6661980330511779	-1.3513309149644797	-0.8694774070120042
-13.570465095922138	19.788903358176544	1.6338122808248523	-1.3301651545288582	-0.8364683010318334
-13.507249869801308	19.71676950203144	1.6136780635355308	-1.3190089756052545	-0.813078057115076
-13.413701907158543	19.59158353575588	1.604506178068785	-1.3203737683852563	-0.7934021186569193
-15.03443229828415	19.918266439349402	1.6426336685140965	-1.2239328962458977	-0.6956278390305364
-14.614077207637672	19.48872264152636	1.6648482138831038	-1.2735623972552423	-0.7827183301697346
-14.606855547730422	19.481464964766108	1.6654530048366147	-1.2744923384150484	-0.7843070082573615
-14.900608337102863	19.76504075339952	1.6555186863096258	-1.2512918264350255	-0.7296805937521001
-13.280936375494015	19.403768515100243	1.5860500871745775	-1.3145145730111918	-0.766273593569762
-13.216103036711377	19.29696401557235	1.5774970226694034	-1.3092022975595978	-0.7535615534185209
-13.087362512424903	19.056838419040982	1.5498059965578515	-1.291780190852696	-0.7274536514326664
-13.060659583782007	18.99525654666471	1.5419399385660086	-1.286198906529025	-0.7212993734492942
-14.603189939641114	19.477474020545454	1.665586402025005	-1.274666459422123	-0.7850217825648196
-14.589702477346874	19.462524886199407	1.6647764748818117	-1.2740619218708271	-0.7864017488974839
-14.39644015113063	19.23195161626903	1.6507305907976653	-1.2625385601624624	-0.8048476767686721
-14.09884725034945	18.822702605238405	1.6065652369190235	-1.232669975566357	-0.8043214736337647
-14.13137539791961	18.875985595042422	1.6131689407023484	-1.237858645098252	-0.8054361184879553
-14.34203709633043	19.16837178136262	1.6428748042307773	-1.2590454078591529	-0.8051592323074663
-14.041848236766368	18.737891023666094	1.5939335522798066	-1.2220118290775557	-0.8005660101930495
-13.875545407469001	18.447197888034275	1.5538104737930363	-1.1851548246107497	-0.789188104607421
-13.661967339301752	18.11681828924012	1.4949749479628216	-1.1321765869301958	-0.7675038607598185
-13.047126507172802	18.960140681902818	1.5367823385760802	-1.2820696783771015	-0.7180833303642832
-12.945803959879562	18.513682565110283	1.4746100986904065	-1.226620684337028	-0.6777153134937578
-12.812624226982841	18.18858470018433	1.4093579787680404	-1.1730085939889205	-0.6382842318316686
-12.781174451604585	18.063530917063428	1.3861002646125877	-1.1515098568613942	-0.6257728987860977
-13.634991871570147	18.07093802144159	1.4872097203169872	-1.124630152794267	-0.7647927711878058
-13.330209056462598	17.575650388113353	1.369953344993127	-1.0192290040737837	-0.7171641614610901
-13.225340083208286	17.42767523420172	1.3245842273958377	-0.9815238607693355	-0.6960069007142826
-12.979879279380384	17.09651790798034	1.2159930691875478	-0.8954857380947456	-0.6428851455598855
-13.61426764109302	18.036442081466518	1.4796882242213611	-1.1174138457479852	-0.7620895846667999
-12.291434813098721	17.276373009499068	1.1538941708105876	-0.9797871375522342	-0.4795295799288526
-12.098391923281483	16.99908162481341	1.0607597330814342	-0.9123756496138609	-0.4193588100176934
-12.725076640181813	17.945497977923644	1.356249467814305	-1.1270427565026733	-0.6092638380509426
-12.485042353245316	17.561701900479097	1.2482928289192392	-1.0471910887226987	-0.5420686910368441
-11.887348847397963	16.672782974089348	0.9401766508970426	-0.8219433210401821	-0.3450748671928867
-11.768355882494667	16.49702330498735	0.8753593066845773	-0.7737024556470781	-0.3041547726163477
-11.522600926859113	16.107999534360886	0.7260346883887417	-0.6607106491191457	-0.20967467109005933
-11.434936766903489	15.970664054670568	0.673664945842107	-0.6186900258175936	-0.17833172308581105
-12.862277488663846	16.89897354215124	1.1485980550158794	-0.8395917509298823	-0.6102051049766131
-12.734672760772554	16.6818355508951	1.073317311940125	-0.7787628403282807	-0.5729978213443274
-12.469677769829701	16.34878705764234	0.9383805382317815	-0.6837154990006546	-0.4953283679411835
-12.461994141258929	16.33818244022225	0.9342618114286684	-0.6807181369474269	-0.4930959354234479
-12.226675185132692	15.990452186356109	0.7875713029252206	-0.5723515261063656	-0.41487667204610723
-12.080936226665209	15.718414317823207	0.6750646451765505	-0.4834772963076802	-0.359346737632941
-12.450538527121873	16.322601777528064	0.9276406174762162	-0.6759692613212246	-0.4894707144193609
-12.008867070719528	15.592861756320444	0.6251041180772189	-0.44481155594973565	-0.33431311055319934
-11.19069808711283	15.520329227279333	0.4973485391583783	-0.47114796203038734	-0.08409618529817488
-11.146970368731676	15.42694878142596	0.46510941976906406	-0.4418709018451092	-0.06971811448488709
-10.937736437658009	14.895631401705439	0.28101527279004435	-0.27293976316838997	0.0056204527521587595
-10.928776726330025	14.87156595288738	0.2734041168923752	-0.26544452850518274	0.007499278551789784
-11.83093936945443	15.245165931433922	0.4897964008534189	-0.34010298404610406	-0.2661228897690805
-11.703072752385609	14.917755171019206	0.3690614403812452	-0.23661779705327107	-0.21425008662532982
-11.856362042427943	15.297942322795935	0.5096489390082124	-0.35629483980829485	-0.2754671544598723
-11.67571108041057	14.849169520612739	0.3460148956202956	-0.2188806934688888	-0.20269256856684675
-11.558257545123485	14.564369869421775	0.24506627991013427	-0.14349452513166672	-0.1475644298141552
-11.45998891212474	14.297194509232412	0.16924621797681222	-0.08571418533284858	-0.10716927649555977
-11.428804950796245	14.229234004738167	0.14793646489765608	-0.07080006928116755	-0.09502831474204462
-10.920238380486014	14.843416980632442	0.2651634760091637	-0.2572884334365953	0.007701153587869428
-10.651789131467556	14.11260541515777	0.06599481345905056	-0.060511035079188695	0.021123042358208464
-10.750914862739174	14.362412427115729	0.12776167015347237	-0.12199318249333282	0.019855834077984552
-10.80786906262887	14.487828942471026	0.1549358280030608	-0.14893979493648102	0.021384969400299558
-11.259378433955037	13.448584575004997	0.02974367746308545	-6.796472555107406E-4	-0.01991862081783895
-11.327413474968726	13.824772876523934	0.06983700348452428	-0.014122029075226857	-0.04956187000615671
-11.405865306007007	14.137063757486185	0.12739456722207976	-0.05453503551072359	-0.08404391110004501
-11.25180092149329	13.41559256355217	0.025373915767009095	0.0010617837971457615	-0.016688880050040836
-10.558868481333105	13.91216422126957	0.027221802831481276	-0.02499499815248499	0.009389739889212923
-10.5926451501856	13.981669362566041	0.0413925427085364	-0.03765943004993479	0.014532498659189569
-11.247040779589305	13.379628786121849	0.02355859547955063	7.194320679414066E-4	-0.015583017661478961
-11.165274600466724	12.988620798260765	0.013377650884020846	-0.003451008213497985	-0.010310814973425298
-11.097330053323814	12.580936310314577	0.007872866045057634	-0.00179099957303187	-0.006166776800184629
-11.096818195980095	12.561338905231516	0.007573941601351968	-0.0016628859523022677	-0.005960178993370973
-11.096050568027742	12.545804815190527	0.007468728756325452	-0.0016687711853372697	-0.00585779429188735
-11.086743495229108	12.082772309014002	0.004304827324678849	-0.0013016982768385128	-0.00308314805756212
-11.056586496952555	11.873435756879385	0.0035264391058445707	-0.001367686593807075	-0.002719110415608339
-10.88734935519765	10.821758127609627	6.490223417466382E-4	-3.5338992651394804E-5	-5.630750773805422E-4
-10.914018229749441	10.916969792681556	7.981535347119735E-4	-7.838082536989762E-5	-7.052063685176818E-4
-10.992846698780873	11.239384173081298	0.001186055212041825	-3.3542313442055753E-4	-0.0010559520313309422
-11.015430104537916	11.368444482013418	0.0014229765972953294	-4.114702107415708E-4	-0.001247829912401489
-11.040793440304332	11.601305467410615	0.0020426012431504713	-1.956097613851553E-4	-0.0018756967123613783
-10.852792143901496	10.649475182364654	4.987451224129807E-4	-3.015950614908138E-5	-4.395757882983671E-4
-10.82268237901346	10.507062683946822	3.590601108962524E-4	-8.048224634615344E-6	-3.221623082185686E-4
-10.799649030697061	10.417097170439254	2.9608939153314144E-4	4.200018634256073E-6	-2.6906892244364075E-4
-10.737706088490452	10.19594415108152	1.9991485591464513E-4	1.1811429612761872E-5	-1.8560050082682097E-4
-10.645532551324377	9.838584274836666	1.0631659726177102E-4	2.395521199342343E-5	-8.52311373891012E-5
-10.66294728996067	9.897493804937323	1.1533772552430915E-4	2.1512536332563224E-5	-9.766055988664978E-5
-10.669096737425624	9.919157020329632	1.2189477325439054E-4	1.7571067570336308E-5	-1.0436759894206611E-4
-9.701099101698333	7.952659472631748	6.520783779850649E-5	3.99507736561018E-5	5.110792607816436E-5
-9.807114167417021	8.0255306659574	6.398090139972921E-5	3.944751939707086E-5	4.992182457542145E-5
-9.580409858346846	7.886678629862842	6.667374954555304E-5	4.078127649379348E-5	5.237017709814403E-5
-9.515460207986955	7.83826116776429	6.798986238842384E-5	4.150630996672425E-5	5.349079230325202E-5
-9.39319704575132	7.976802644466628	6.840779546294701E-5	3.790650903595126E-5	5.618154849137342E-5
-9.482695440722992	7.888526773755937	6.790844514458589E-5	4.0684119691164774E-5	5.394616218485626E-5
-9.89150512481135	8.061589029817508	6.334019856146141E-5	4.0163442653171646E-5	4.853014673561713E-5
-9.958128539012591	8.13643264909581	6.289884942343816E-5	4.044100382673049E-5	4.761194688603176E-5
-10.105799244152566	8.216749786030329	6.048021674436317E-5	4.104209664051356E-5	4.359195752499576E-5
-10.117739578629418	8.225459503853283	6.03002585770548E-5	4.1076907323009766E-5	4.3300246920157825E-5
-10.321566484096682	8.759091610334712	5.160781682049849E-5	3.7712244134146805E-5	3.148648845543347E-5
-10.401050228883886	8.997560402359396	4.743896348334004E-5	3.7274118486483045E-5	2.2735886708374445E-5
-10.48013283812264	9.273283943313945	4.782125116605405E-5	3.7526089671824544E-5	2.549719533876686E-6
-10.484221130661814	9.285169676528664	4.780977715755357E-5	3.743549637148968E-5	1.8159980749937959E-6
-10.493978900489525	9.319953418773046	4.9909732551249776E-5	3.7553687158525E-5	-1.7827077203391128E-6
-10.569396367691512	9.576372765498544	6.494337743433366E-5	3.3003026013430656E-5	-2.8887726145995157E-5
-10.30367410666004	8.700079882566374	5.2466512241959755E-5	3.760874031656157E-5	3.363841167444496E-5
-10.291056105656166	8.659895023136702	5.3092886834116084E-5	3.7827624802659076E-5	3.450496211957444E-5
-10.202055940923515	8.408063874401485	5.818312703366876E-5	3.985261491928678E-5	4.111694222988467E-5
-10.122586102166768	8.227987217596521	6.021002596704036E-5	4.1074852071094807E-5	4.317541207967832E-5
-10.127084845203278	8.2340398900594	6.008024565174235E-5	4.099666564980508E-5	4.305439387075784E-5
-13.612698575289047	28.6766368847917	1.0724879958956914	0.2905955564580967	0.5714583257596989
-13.402335055067073	28.717106774932446	1.0141562883617412	0.2801224792699051	0.5671424463882536
-13.274234325981926	28.745147147953077	0.9771208282548673	0.27109356731555123	0.5648928216514955
-13.669436437446832	28.664996499633244	1.0894185102996972	0.29331261385438984	0.5728878408438519
-14.469126524092431	28.333867953407097	1.3125398532997021	0.3011325019565737	0.5631315830321809
-14.111452795127125	28.532488744126113	1.214255786899068	0.30411157792098603	0.5745043381738567
-14.081341116293641	28.548389048139924	1.2059160359683463	0.30424218271901815	0.5753570742091538
-14.084760055739775	28.547269492787446	1.2069022170857633	0.30430942673091055	0.5753505567543921
-14.490031474178451	28.31698023352918	1.3176865035847953	0.30032800458983944	0.5615207443593153
-14.531013247222706	28.282763089151217	1.3297721669958593	0.29975877262619394	0.5584534250103673
-14.875581071227531	27.98713035068691	1.4280005630674117	0.2907336586829252	0.5305557285244218
-15.10376264913171	27.76458604019757	1.4995053477382152	0.2858393759390435	0.5093278187586301
-15.216208734471483	27.625667800433135	1.5352184959933657	0.28220306906025966	0.49363179501696086
-15.4640149146962	27.35002543091522	1.6235546392937361	0.2841596821157229	0.4657547057421702
-15.565199936389575	27.229859535367186	1.6589177421527554	0.28296521709119027	0.4534011232553136
-15.60421881776453	27.1782256098158	1.6730816977011878	0.2821516948407493	0.4478184028192209
-15.80655797744552	26.83643413392781	1.7435435628559084	0.27586105707500946	0.40199330327900473
-15.99207110813279	26.526343516060507	1.814734474078959	0.2743192097595662	0.36561220532875405
-16.09495975331683	26.30491443523337	1.8547379270767288	0.2708686344173396	0.3374313118406847
-16.31639914487979	25.789828530329583	1.9333931321155482	0.2540840281171546	0.2757874065965459
-16.684891252858424	24.76496571105323	2.002448286526073	0.14040425358916447	0.1422484728685416
-16.57558613452562	25.116826670150708	1.9881748283450882	0.18622224206558996	0.19016420685992086
-16.52253906697489	25.264930127987643	1.9788686987683326	0.2038852460724927	0.20935905028296198
-16.342075646771107	25.734031923727596	1.9414553382834165	0.25146109556990653	0.2693073973705351
-16.331976873830065	25.751084951112826	1.9385796073062886	0.25254870403538743	0.2711016135586917
-16.69637548738504	24.522337265981495	1.98432770168986	0.08734722695366579	0.10556015722390692
-16.72618837260787	24.24278726377767	1.9718386282928875	0.02501882444255277	0.06696218855737364
-16.74244772644929	23.899594069048348	1.9471540614746274	-0.06363073600484688	0.015221665746281586
-16.74256716838122	23.684435430470366	1.929014004035464	-0.12447169925361576	-0.017782928883800706
-16.711595039577205	23.33186611068901	1.8862038869319804	-0.22111623998483426	-0.07656785985238743
-16.670856721684423	23.17404679271966	1.862299234713545	-0.2695425331639051	-0.10670049233134075
-16.51347070412792	22.829265188016677	1.7937649712458787	-0.38010129523065495	-0.18630172357299923
-16.3773710600923	22.58365799224284	1.7498783796043418	-0.46006123984952063	-0.24629760084311997
-15.469735792404899	21.47082843357408	1.5845991030827804	-0.8401293562567199	-0.5402748568572526
-15.485365793970075	21.488391600999595	1.585051634580562	-0.8344826178143031	-0.5360222506705202
-15.492669363329767	21.497438421935403	1.5855444469223479	-0.8316965463808909	-0.5338481924245996
-15.551006498113821	21.558894884547414	1.5932929055059053	-0.8098660154344255	-0.5169857209112728
-15.94804051883031	21.99910977706999	1.6486145634963165	-0.6567911910652868	-0.3990030722024032
-16.254996656057724	22.415059477219437	1.7129269582969269	-0.5192165797113276	-0.2916588775889713
-15.897398578446175	21.93181850193765	1.6379204894613921	-0.6794829171471617	-0.41630986937380193
-14.191985507516884	20.35426755160977	1.6157595637870206	-1.2368860588152166	-0.8146990166567518
-14.210584309288377	20.36831201398125	1.6141999010766077	-1.2321470941765449	-0.811703459201508
-14.455877658872428	20.547878931346474	1.5930333246603068	-1.165810345873508	-0.771355600684468
-14.708963187931221	20.743894823417435	1.5779071441697006	-1.0919322148538482	-0.7259851459715954
-14.71112318274063	20.745735544502732	1.5777450003995548	-1.0912789935362155	-0.725589305368833
-15.121629647115775	21.09564354495486	1.5701735875950573	-0.9648316147263598	-0.6336761840491445
-14.714746931186816	20.748624004897486	1.5777135774967483	-1.0902063249269935	-0.7248095378614355
-13.964995711614057	20.17780883346663	1.6442948878711539	-1.2956817087488972	-0.8485110680810791
-13.951815003513792	20.16879376954789	1.6455252943614667	-1.298770226154489	-0.8500676687992735
-12.954626106718369	28.737256467746782	0.8592174078625701	0.23918641144175112	0.5318418318124842
-12.857143918412952	28.708675975705134	0.8146890479898554	0.22484192996605126	0.5145236735289269
-12.63953275323979	28.54571449373748	0.6885155395967198	0.1761424786717837	0.45959888081818223
-12.63261423181542	28.54057370798251	0.6845147801242869	0.1745837640570708	0.4578501778042552
-12.629360746829247	28.534100688250373	0.6816156656503378	0.17301161895941175	0.4562822476013818
-12.418224162401433	28.09162993778905	0.49089731338100095	0.06702751672837395	0.3494146432031612
-12.315772059625933	27.698378926161215	0.36316111850789085	-0.02454595484911927	0.265822895118347
-12.295324233598635	27.624182860898877	0.3391884940931641	-0.0418371681818141	0.2500119351737467
-12.282307251746543	27.579945029645117	0.3298789804674116	-0.052346593330198574	0.2401030378467776
-10.202631737873418	21.267674119230634	2.3826981497390456	-1.679706750145367	-1.0123955777689533
-10.243693212242764	21.117067918500105	2.398198645762502	-1.702134304582834	-1.0306301059308034
-10.307342670339624	20.858228531757078	2.4284887605123053	-1.743073901366793	-1.0677593961141536
-10.356129224115895	20.791021694474292	2.4257839426323966	-1.7511326468516226	-1.0752441444379275
-10.30132753798347	20.866563466752964	2.4289350163964394	-1.7422582204747432	-1.0669312473215866
-11.88274998348622	25.960394409159818	0.4793506791028447	-0.4437931016583608	-0.10696758189200299
-11.668048200368801	25.141182152679864	0.7373738855317935	-0.6243854382303687	-0.28466456010306196
-11.981603431916625	26.466847343686993	0.32912679938324574	-0.3253808472431173	-0.0026590565795387
-12.1265449837182	27.054283994523367	0.24159205385009438	-0.18452388921695262	0.12492410903721798
-12.004421420257156	26.546971915490893	0.31444271906034077	-0.3052915753716441	0.014784620889582151
-10.468178774155028	20.639341880943956	2.4169093752525486	-1.7674133202590079	-1.0921491041693214
-10.304638503044853	21.803293229788284	2.2180739299758057	-1.564703968061024	-0.9281614786642018
-10.267541047326937	21.65042850191439	2.273406896036044	-1.6013780870609515	-0.9522323804364097
-10.395320984345801	21.918035081050647	2.151708455567217	-1.5293800460226663	-0.9049024459918289
-10.47502592047812	22.05734106139689	2.0793345165456154	-1.4879239967043558	-0.8792101743508559
-10.206381097677577	21.385596889124002	2.357418896595051	-1.657803814231413	-0.995030198138837
-10.221651321505957	21.445997647236332	2.337898270398755	-1.6452074591779224	-0.9844054067605892
-10.490751245394282	20.603592573600093	2.4172864637031966	-1.7724992532383919	-1.0968418461323046
-10.676117456238984	20.39236877638473	2.388852919132797	-1.7827813671713546	-1.1175778566116947
-10.862832821198992	20.172659802202038	2.373443385810935	-1.8021159650730678	-1.1385260699858366
-10.881649328072468	20.15340172716533	2.3700072222204107	-1.8019325436191596	-1.1403541126942898
-11.113402830365768	23.492907419863535	1.392848936487374	-1.055618216607745	-0.6271805977948559
-10.870391181402738	22.895205762255728	1.665844089833094	-1.2289832516356798	-0.7371202826862582
-10.621303073248832	22.348463459036125	1.936266785102769	-1.3987752019116628	-0.8321723583531608
-10.713239391969845	22.528071225770486	1.8444970658340056	-1.3431588484807329	-0.800945136454172
-10.844786768336139	22.840316885932463	1.693076592845443	-1.2465596917254107	-0.7464106122687391
-11.13944094806562	23.564994447843304	1.361972026833314	-1.0350545179186799	-0.6146189224819836
-11.20138562399052	23.703581174064222	1.2982842596247748	-0.9937706927078461	-0.5858110248727044
-11.38770868509681	24.19537159429388	1.086441151605764	-0.8538415444908846	-0.48790122978175565
-11.629669720620418	24.997400407593688	0.7855158851113712	-0.6578669493076879	-0.31524518562129084
-11.655844825787385	25.09979426497546	0.7500398314337529	-0.6339237306962947	-0.2938961420850763
-11.229044276659494	19.823740120580737	2.308690526268662	-1.790669975673393	-1.173102001115471
-11.11903336571642	19.928407716064633	2.328329762043964	-1.7944378603167732	-1.1624779597400499
-11.238255914622929	19.818017599027055	2.306947170915274	-1.7901357578795818	-1.173508261456911
-11.27373113209877	19.79969466584961	2.2991691431514205	-1.7871514884727637	-1.1739081989128823
-11.704202484407077	19.570706637277283	2.20347639443082	-1.7508392797055905	-1.1824518799343422
-11.924410416622525	19.520870959241247	2.1420843287324827	-1.7178773895989154	-1.1697957133413688
-12.146713395330595	19.48811890152068	2.0830168605430552	-1.686059455540403	-1.1536834063046197
-13.716808717983312	19.98456831600856	1.6724187368312977	-1.3561887730684334	-0.8768045483998343
-13.699633381787852	19.972973088206505	1.6760733239757881	-1.3601656858824265	-0.8816204360519153
-12.289122117745665	19.48948098767039	2.040306515476075	-1.6579815900657908	-1.137474324372456
-12.610269693386867	19.525156006424986	1.9472874375535758	-1.5976800656051313	-1.0973766889612833
-12.896122385697899	19.578447440350267	1.8678960479547015	-1.5397550730142917	-1.0571307683204094
-12.515097441153577	19.487450784057632	1.9785336614896574	-1.6193242348152213	-1.1155804457775194
-13.536579205106833	19.870542369775738	1.7073779262902737	-1.395685188756205	-0.9266705589944593
-13.46519538142837	19.82916391656118	1.7253054119366875	-1.412987694495137	-0.9472382325516385
-13.33710205478209	19.763694654848063	1.7539210216521224	-1.4415861261692724	-0.9754323836825958
-13.208698024723365	19.705864794957023	1.7848475859719146	-1.4700809611542605	-0.9986306388453421
-13.12649483004026	19.66555204257168	1.8021959670419325	-1.4861691222132216	-1.01461466337886
-12.931185315336426	19.594366574089303	1.8573613789138	-1.5313432776301674	-1.0498748348525446
-4.73366453746668	21.27733752555802	0.9904755709390523	-0.1463114434721267	0.10321673929318466
-4.616137617197506	21.222124959057776	0.9851826906046824	-0.14854256438363647	0.10058834546218022
-4.564613201498627	21.13083733353918	0.9786545071519605	-0.1509204392648044	0.09924546528123941
-4.459207814328341	20.976920750912853	0.9677915784803903	-0.15455551240901733	0.09589453442537313
-4.3717263835343685	20.747828353941713	0.9535841431165156	-0.1603220021245958	0.09293318738409019
-5.161473697762925	20.81549159125971	0.9527298185068749	-0.15277211830212623	0.10096805901922196
-5.073951322793466	20.921211564449962	0.9618319378463045	-0.15134017606464695	0.10207122005415961
-4.82067883209547	21.117692108337895	0.9781024753561554	-0.14948210483817223	0.10277052799072002
-4.935758286792504	21.042893194355276	0.9727783789983904	-0.15002372661772817	0.1031805919655688
-5.190714031709742	20.763150524925152	0.9477566209020919	-0.15385568387168852	0.10031142124542673
-4.334675830804458	20.637109182818822	0.9472642821858437	-0.16286052287439762	0.09180321201704661
-4.297602703723759	20.363085847552906	0.9322384048366494	-0.16929926908125045	0.09068280390723618
-4.296843216198107	20.193274965814624	0.9224304402056911	-0.17265585885446805	0.09008192797199079
-4.3199742974144915	20.03163015581289	0.9136237701605155	-0.17562685645355577	0.09027568496907103
-5.411460238020682	20.431189194846432	0.9140489515984538	-0.15991020862427718	0.0948643660569278
-5.332162880293362	20.526863749341317	0.9251040290109711	-0.15783506561003682	0.09679382552875432
-5.549115600042219	20.2905602616082	0.89680131516174	-0.16242153784334512	0.09064779890067473
-5.9142014219049575	20.099198820205157	0.8669856213028626	-0.16611453735666593	0.08588778596979066
-6.1768312377237	19.97762492623312	0.8490714976872108	-0.16840660766495716	0.08409498021268899
-6.2548127568078975	19.933207642426368	0.8433670525512753	-0.16923398873299184	0.08368324058295648
-5.793974679646137	20.165456467072826	0.8768034963901397	-0.16497943118953184	0.0877406208645394
-6.296332579397803	19.90441385953041	0.8405026052322742	-0.16975335789962345	0.08363518526267953
-6.581566543861336	19.71553089526889	0.821004599450865	-0.17361699469146963	0.08259021876150993
-6.865836498264918	19.506302352262118	0.8027458020968277	-0.1773429800412009	0.08223654024096758
-4.397468987809489	19.60797959070136	0.8881316891431362	-0.1860383923197568	0.08700956890806648
-4.399186129808391	19.590997556566418	0.8872372549523827	-0.1864494992446801	0.08697457365311924
-4.3936775942467925	19.43906947218001	0.879565984029177	-0.19049796245889458	0.08600519317561105
-4.387202690166885	19.144286253843145	0.8645669296920837	-0.1982940121262818	0.08401135410376208
-6.894497251219089	19.484583483803235	0.8008266007021492	-0.1777708494845576	0.08203741704795373
-4.381345621380777	19.122257941120065	0.8635297361688847	-0.198854095873373	0.08379699824536821
-6.925461083009736	19.4598782054163	0.7991591006470984	-0.17811986494633292	0.0820387166331065
-7.416290267685239	18.89946202643908	0.7702982331236347	-0.18565793759463015	0.08258040549630338
-7.363475977876794	18.991793896138372	0.7740751866851848	-0.18439694941560858	0.08235618197206339
-7.1785182717331	19.213288774831042	0.7842232964504777	-0.1816061380398546	0.08230922635318755
-4.15205833085932	18.46634483007781	0.8407747433225132	-0.21293838516375047	0.0817547207346099
-4.2171064234789615	18.664346336089654	0.8470095862910219	-0.20918700401273602	0.08212377487473935
-4.372026104299103	19.099275105178496	0.8626944943167824	-0.19939476177672394	0.08369088009342751
-4.048009488057326	18.195132871531335	0.832884699513555	-0.21840840904705477	0.0808586961601127
-7.491387228043418	18.031259510970372	0.7417673962421707	-0.19774220328553344	0.08094532959079262
-7.514780309917374	18.314686341258152	0.7507170689809051	-0.19317303736834882	0.08163330864653802
-7.461413857161175	18.67996993733154	0.7629564840603447	-0.18847564259271116	0.08237370942842229
-7.514424638291443	18.439655812679497	0.7551802222036926	-0.19144989078792127	0.08214916282090294
-4.006141008968368	17.881613027299927	0.823588145589959	-0.2236037306221781	0.08154862802474003
-4.0947510933941444	17.070818009431875	0.795929686301027	-0.23656308194719045	0.08540516041705849
-4.098336307406811	17.034762205630255	0.7947645826929882	-0.2371971465839577	0.08554649433170822
-3.980894005775253	17.602407796043213	0.8152853443923764	-0.2287908646490261	0.08199323934075319
-7.492366000616787	17.59242100983253	0.7230731274729405	-0.20257200615512144	0.07881336800342123
-7.491056514593434	17.51652019285032	0.720435518414021	-0.2036160070621824	0.07891765474595842
-7.356922602796503	17.059969131013926	0.703884864758276	-0.21127520648778103	0.07901431481571661
-7.3476880070411035	17.029672229095027	0.7027876349679926	-0.21179149474992162	0.07900512819026054
-4.25572274313915	16.317678753090377	0.7665597290130299	-0.24786114476651736	0.08799380960869278
-4.282120070781846	15.78662031049576	0.7490853217724983	-0.25735858178763904	0.08879270045598313
-4.2458127774434065	16.42959045964661	0.7707483776854163	-0.2463391656306532	0.0876995461004949
-4.131360294310118	16.910570026141535	0.7898678849725025	-0.23908544675538423	0.08616211747189384
-4.280097499402593	14.538047400568065	0.7097322129868264	-0.2737760577378575	0.09353259847190626
-4.322517032429351	14.340942723765027	0.701846451703816	-0.2767254479108217	0.09423221565866555
-4.280253012631235	15.540897001787167	0.741147185087564	-0.2601526605849962	0.08997379785932308
-4.235538762411485	15.028716405183332	0.7277504311615655	-0.26839763097662134	0.09093243185853622
-7.120732692353926	16.430849731388406	0.6787176004499521	-0.2245513761422951	0.07625692500680188
-7.346458713145687	17.02354813324256	0.7024670085995476	-0.21187064347569062	0.07893892921186871
-7.114755438282814	16.40554860010953	0.6772234517836536	-0.2247413032174942	0.07606587348274695
-6.911780360262982	15.83013201700975	0.653822517335374	-0.23450487040586054	0.07593424260470234
-6.611588358506674	7.896149290016625	0.4405069172543187	-0.3350024704783805	0.1428611108602571
-6.815613754472951	7.898265934465046	0.4241579406556809	-0.33217101861963094	0.14611308329251532
-6.5156075490910155	7.913751607218404	0.4483136282621244	-0.3360146823760528	0.14151639526702728
-6.3278903466563765	8.00161022599411	0.4629861286692075	-0.33713956148401614	0.1381742137203661
-6.251414382863599	8.031307543414954	0.46904922021174716	-0.3376730484306878	0.1367834846394521
-6.229877777245452	8.04374390758974	0.4705135124333754	-0.3376768563286881	0.13622728109791968
-4.365442378183148	13.975572541233788	0.6890441987647573	-0.28165385036679585	0.0954021113709573
-7.032334305329712	8.881459043501946	0.3888056343092248	-0.31306809389838375	0.14624284832560935
-7.010306534682713	8.958760339693399	0.3887656693023837	-0.31166873165933945	0.14542965566490557
-6.512646741864403	15.15182324934143	0.6329697707471609	-0.24892848544383395	0.08105886940668781
-6.605089143645865	15.309430919175515	0.6378168810429661	-0.24554079625653621	0.07999210017942579
-6.5041925862060035	15.13029977827332	0.6322433509832794	-0.2495186740347307	0.08108186067218558
-6.3424677378712815	14.438667640957025	0.5996874404350503	-0.26040921194933564	0.08308183169799463
-6.330374139751394	14.386550585762597	0.5972154611253723	-0.2612189947987346	0.08321768197785757
-6.878654940297363	15.7638677268587	0.651034241412778	-0.23551516459801244	0.07624523696874251
-4.434271541032567	13.14264584731255	0.6573001810014494	-0.28849532018373775	0.0971892015569499
-4.414942671727757	13.516124024822233	0.6711844405829862	-0.28553881168151196	0.09633395910832147
-4.493924253759212	12.772399592207567	0.644116709813543	-0.2934722100663102	0.09820020007746628
-7.101740047231086	8.65826653927014	0.38815143507102945	-0.3157159187846841	0.148055227368739
-7.168342651116608	8.460762600190172	0.38777047360440553	-0.3185589307524045	0.1498524959150012
-7.193887940106324	8.330591941608663	0.388588139399866	-0.32026126439558794	0.1504247333560812
-7.102349334593408	8.083611128327435	0.3996908188494864	-0.32572993903278885	0.14972642257978688
-7.112470534688779	8.092652751636818	0.39877774186853554	-0.32542431250725756	0.14985771462065386
-7.119928957854249	8.108787145355782	0.39793779966662735	-0.3250325842852679	0.1499456665986463
-5.957932814466803	8.326382853180453	0.4888413103796579	-0.33603807044792855	0.13044447029385742
-5.9860617304856625	8.295236487394085	0.4872535705152627	-0.33644980859788476	0.13118371845750693
-5.782295033744326	8.636244481833662	0.4990600661869287	-0.33261292698552775	0.12697327388504254
-5.772698168952418	8.648486873268634	0.49957279590767206	-0.33240070615309725	0.12671406161040688
-5.738932396154502	8.70717613051857	0.5018044303389684	-0.3317664033342175	0.12605457017216196
-6.940649812921064	9.174166928456163	0.39008050225259117	-0.30837780419367306	0.14283061439021894
-4.5812454281489545	12.317894073995918	0.625350740800291	-0.2956086424638509	0.10025014969575784
-4.808522336311219	11.478314115589296	0.5879377849317958	-0.3022659956699263	0.10421364410697584
-4.652849854746273	12.005391019526362	0.6148486934512669	-0.30042599679347376	0.10245015014590636
-5.061293351900035	10.722393859678515	0.5583666593448591	-0.3097779397948388	0.11123496072005566
-6.863609387871793	9.401426206351928	0.39159496435791835	-0.3050128983422832	0.13989483719052628
-6.819621065935525	9.518851746648703	0.39342092018578717	-0.3039466542168443	0.13847562353045628
-6.732853489066005	9.812962932337197	0.3958200089834905	-0.2994270808154801	0.13308929097875175
-6.221255888251553	12.966412945543405	0.5162664716043455	-0.27694672415532023	0.08528524915155439
-6.262079343029065	13.66062747538938	0.5560365794823687	-0.2707931020520964	0.08346732826935033
-6.263391932825344	13.675039285369484	0.5570642678552863	-0.27081879011049903	0.08342142122858301
-6.329917361911087	14.384771810573818	0.5971144323127957	-0.26122932599916304	0.08322343376631364
-6.380243096902497	11.364251103642124	0.4341419516047158	-0.2867779106166889	0.10746338484601364
-6.357607770702911	11.487039688527688	0.43806898792118865	-0.2849747676919433	0.10561229951458069
-6.222435682564707	12.217561632089193	0.47665316206783703	-0.2814200403016541	0.09457185413943936
-6.22315469339023	12.669251370607224	0.5002124325040037	-0.2786348936979043	0.08912187935574725
-6.23437808659952	12.145587759282426	0.4734575045468875	-0.2826182317089927	0.09558843083289954
-6.457481241124758	10.96749769794242	0.422839381401924	-0.29072978757604584	0.11438584019513875
-6.219415409317302	12.931960976294627	0.5139226458450752	-0.2768676731065717	0.0856461674787267
-5.300213015882377	9.906364735437664	0.5312801644531243	-0.3164375838335292	0.11569359891365749
-5.420490387285663	9.41476369021898	0.5221171365084797	-0.3229911968260141	0.1183871117283578
-5.260725656804659	10.041685575299425	0.534798743682632	-0.31536362769107257	0.11477158466880344
-5.093231866962367	10.61944688455408	0.55357514372167	-0.3099502154979714	0.11154065006357182
-5.565394037279747	9.018803980210201	0.513084125558958	-0.32838727513477256	0.1221663483231465
-5.5458129890253085	9.074872917332542	0.5147199417489384	-0.3280735698517277	0.12184683225083615
-6.507679907571038	10.704717704496328	0.41436550328656013	-0.2925450644562094	0.11868007756239729
-6.538142435266113	10.584945288033484	0.41108001480566864	-0.29304036697714886	0.12040321049764391
-6.674120860000167	10.043425300441548	0.39851205728945827	-0.29771054455913887	0.12855262982103696
-5.079145325698371	10.671237532556626	0.5555723657691655	-0.30980112279847566	0.11137854944150102
-10.461656850447097	13.708406176281539	7.832002428622113E-5	4.084433277654214E-5	5.779103002598024E-5
-10.481987687657293	13.648673103119863	7.816009257671199E-5	4.080646687892005E-5	5.780474427589519E-5
-10.596586459128053	13.013581074589192	7.658416800338365E-5	4.039265926987177E-5	5.7890869861470516E-5
-10.588350281531117	13.144057512369184	7.689490453671463E-5	4.048420845914751E-5	5.78820568024302E-5
-10.567612116330908	13.380893343134794	7.745707246735362E-5	4.064331854999288E-5	5.786575515966334E-5
-10.586300339683474	12.86405514315924	7.625094159412543E-5	4.0276584179480064E-5	5.7889230946528124E-5
-10.570420696995217	12.529496354887202	7.552088179435805E-5	4.003932398550257E-5	5.78890302564365E-5
-10.53216555932015	12.1496552982845	7.473828677631235E-5	3.9743213857498586E-5	5.788390033611339E-5
-10.380385604053068	10.824139514628257	7.229675973548707E-5	3.872305515594711E-5	5.7844627146755545E-5
-10.435456498885996	11.003326254847991	7.260301134945844E-5	3.8882521129401715E-5	5.787651717610748E-5
-10.456403679159035	11.430738695704099	7.33626948355122E-5	3.9196917013406015E-5	5.787292261405438E-5
-10.463247672194688	11.521399916806832	7.353442272950474E-5	3.927191164759652E-5	5.78733192900476E-5
-10.491965031962753	11.798596889963134	7.406269241312423E-5	3.948018657227772E-5	5.7875967056890645E-5
-10.523313839585922	12.061930103058792	7.456103271671343E-5	3.9678791965358096E-5	5.7882015188467785E-5
-10.132546303009402	9.916704642956699	7.08927833261424E-5	3.796372563071547E-5	5.771146386793788E-5
-10.179935233113294	10.11227423234433	7.118516617395191E-5	3.8135097834015696E-5	5.7732453167113076E-5
-10.271061399325458	10.365759310336202	7.155732024043678E-5	3.8346706045017876E-5	5.778271825883261E-5
-10.329993747661657	10.545358091937182	7.184457200809918E-5	3.8507344317234036E-5	5.7816736051434785E-5
-10.02186658977307	9.407090039284766	7.018083772425505E-5	3.752839450127737E-5	5.7659580527183045E-5
-9.940452310214791	9.112997290359736	6.978399523781365E-5	3.725106058588734E-5	5.761385642632845E-5
-9.913163845656664	9.031973680914923	6.967401690345521E-5	3.717495800147232E-5	5.7596816500128836E-5
-9.895841595490788	8.989089973174861	6.961506499103979E-5	3.713062325520177E-5	5.758556034740517E-5
-10.041555812761365	9.508743711312437	7.031454228482211E-5	3.761064009691746E-5	5.766858044643868E-5
-10.0930451283201	9.758641117940332	7.067324831364718E-5	3.7836077969381556E-5	5.7691652597367896E-5
-10.523255412447535	12.01533119139883	7.447130195913264E-5	3.9648739627632656E-5	5.788284559463687E-5
-9.437025703496063	8.180080636767848	6.858291829097862E-5	3.6320988731625766E-5	5.725442898835595E-5
-9.587384406844816	8.413430547215235	6.887908250191966E-5	3.656015372569193E-5	5.7372269791291255E-5
-9.661805736692877	8.534238831487905	6.904123142333752E-5	3.668867063632864E-5	5.742756465376535E-5
-9.771253911512432	8.728030227058873	6.928517489662988E-5	3.6884766699362426E-5	5.750197525207988E-5
-9.266968553743181	20.368669914426608	1.4514868750803487	-1.1992012917752157	0.19453593628679813
-9.20742666551085	20.320443273355068	1.4497187454220561	-1.1941601028738795	0.20252929580913898
-9.331656358380581	20.390105813505613	1.4507985131112988	-1.2007217741534848	0.18660340899683503
-9.797074207824757	20.487262654677203	1.443086276689367	-1.2043218854706446	0.1287617367235938
-9.852945626294268	20.475386833679877	1.4403659488123044	-1.2018708283721748	0.12203259054244409
-10.174926061897045	20.358005704205766	1.420426713498074	-1.1817786322921973	0.0849446842896921
-9.63492628198527	20.447865399706505	1.445533913519573	-1.2026020181330366	0.14913254158182243
-8.511979787933821	19.63934754978057	1.4100705217179068	-1.1131067683860416	0.29916108978441314
-8.412203891350405	19.4367030452377	1.3942099008869122	-1.0874211876630095	0.31342707902947187
-8.861496508320027	20.0881956391881	1.440474935514986	-1.1685384589655892	0.2492546349690818
-8.677814870382358	19.86003686712696	1.426488198870102	-1.1414173482952128	0.2747327603266251
-10.409357512926338	20.18096142143874	1.3993794035138059	-1.1560184310786141	0.059103616359278785
-10.79710685594536	19.791961768687052	1.360066560128447	-1.1031631809137494	0.01863137458995522
-10.785679793055646	19.803992338152558	1.36119105644784	-1.1047284286547683	0.01976760507278914
-10.503409678691938	20.101603547076234	1.3909089794049414	-1.1452814802118791	0.049292769454311394
-11.760956418321427	18.987861528055976	1.2909073432843248	-0.9900929540024701	-0.07992652151147545
-11.523235694283702	19.219241316736024	1.3086485821017502	-1.020330377584701	-0.058326841378321066
-10.828460804935474	19.76565596978038	1.3577661586120608	-1.09954423689445	0.015389202893579762
-11.15203284394894	19.485982039391637	1.3316624343756143	-1.0596466258945867	-0.01903257233218625
-11.338762237521642	19.37033472884137	1.3216244062348677	-1.041582204971503	-0.0395583468111677
-8.160413380449972	19.034430336383014	1.3593170673896717	-1.031335265964281	0.3528015921913761
-8.0712521510263	18.89928505826888	1.3488169484702586	-1.0130541710644765	0.36466767217424395
-7.818586642841267	18.37119969400198	1.2959440784453218	-0.9349863687887663	0.403176243095201
-7.801553346127336	18.337769279015088	1.292613891531518	-0.930005555807179	0.40560392714097254
-7.798549641616148	18.329959307262747	1.2917256049330508	-0.9287775221016592	0.40606822775530116
-7.7743272824557055	17.104951854205982	1.1301340074694342	-0.7445883338471481	0.4119318780758349
-7.783741806986411	17.082410464980747	1.1269944326896086	-0.7417074601465162	0.4107667310405762
-7.764805280510347	17.71926770390472	1.2148358567436677	-0.837207520798604	0.4132657265498288
-7.765134015594184	17.702299241060896	1.212604566851624	-0.8347415579289869	0.4131557822622001
-7.785173334564877	18.087991371679102	1.2611799274916526	-0.8924564489431692	0.40904407882634397
-12.207394115779582	17.651695249152727	1.1889449588184475	-0.8412855093943976	-0.10695895505437547
-12.334583649954002	18.01743438287169	1.2169414392278433	-0.8744192145461707	-0.12220438035418366
-11.898441133341503	18.87073873241356	1.2809292520170183	-0.9734263625999429	-0.0930824787049347
-11.97913973552026	18.76913114866832	1.2732963195954061	-0.9604035799435579	-0.09993501915517529
-12.20179125652366	18.480366296380733	1.251071598717815	-0.9242828656094955	-0.11711922315151982
-12.346236091480979	18.07372770119775	1.2215991545123013	-0.8798835134039243	-0.1240312878398983
-12.325910176357382	18.130813591682937	1.2261653381052013	-0.8863671275603651	-0.12294672879578705
-11.98711940596362	17.350214550324804	1.1615541989760556	-0.8135333354211635	-0.08529485170548899
-12.003748444063904	17.37062698875574	1.1633636872454738	-0.8153831318265043	-0.08679666870556775
-11.972536370029344	17.33827830647077	1.1603048021817028	-0.8124130481731124	-0.0839005995456659
-8.121894220306949	16.547592387360503	1.0406242150499763	-0.6687637770394195	0.36833684663515265
-8.10563373419339	16.57251979077354	1.0449445533840458	-0.672303101582246	0.3702930949534075
-7.984939422131087	16.76625234830246	1.0759153292506245	-0.6986770476150954	0.38571494516135496
-8.228393449448319	16.494855391024913	1.0296199918971203	-0.6634719405731939	0.3544054357393201
-8.587857197385803	16.313739525462502	0.9924580255980135	-0.6451919990576089	0.3070514938180109
-8.648307457720517	16.29639910076707	0.9890134392216803	-0.6442975779996989	0.3001581703021571
-8.78995850036625	16.26628487690744	0.9849389474622479	-0.6450623151753528	0.28246980759273277
-11.704600070861353	17.072933459403412	1.1318521214922486	-0.7855072443236266	-0.058464685112916914
-10.554248746023152	16.279117077015805	1.0152861208625477	-0.6910991278740626	0.0638404218873971
-10.957521253644972	16.490186693601217	1.0499374482344996	-0.7186980980193708	0.018360711775346185
-11.418330839711729	16.816770790787647	1.0992077371334448	-0.7585792313437556	-0.02829338676890658
-11.33353091563429	16.74939463269658	1.0906801285047325	-0.7510819070106423	-0.020355484143139067
-11.282552150529034	16.71369893929399	1.0863398378951579	-0.7473716691847394	-0.015211286518254624
-10.494053521806357	16.247901452253174	1.008616541724635	-0.686407496700085	0.07091044808480387
-10.328899462146932	16.210273477704867	0.9983519076089744	-0.6785626968250578	0.09078604306250085
-9.963639931852718	16.115765536031095	0.9736213773889317	-0.659266288048078	0.1327930885967854
-9.716780988764722	16.1404887812949	0.9729089142476375	-0.6563650961843532	0.16306476677278503
-9.288329654651506	16.143910880354827	0.9635640575737108	-0.6431672536332854	0.21748254211478552
