# Supplementary material for: Thyroarytenoid muscle fiber orientation regulates the ability to modulate vocal fold vertical thickness
Source: PLoS One. 2025 Dec 4;20(12):e0337735. doi: 10.1371/journal.pone.0337735 (PMC12677544; doi:10.1371/journal.pone.0337735)
Supplement: S4 Data — (ZIP) [file pone.0337735.s004.zip › Female/contourA1TA1.csv]

% Model	Angle1.mph
% Version	COMSOL 6.1.0.357
% Date	Jan 7 2025, 14:11
% Dimension	2
% Nodes	677
% Expressions	3
% Description	Line
% cpl1x	cpl1y	Displacement magnitude	u	v
-13.17444290806587	39.943156743224705	1.719096088522424E-16	-3.758927565660871E-20	-5.02199448619775E-17
-12.960222175535398	39.983361371660834	1.7208864768785712E-16	-3.765378255526353E-20	-5.021960240293461E-17
-12.557663550476963	39.94441944142459	1.7191268838115785E-16	-3.7591765444544043E-20	-5.0218959723088173E-17
-12.295013434274637	39.91007450484781	1.717595916831633E-16	-3.753678264520916E-20	-5.021854037568809E-17
-12.771199519904672	39.98225209153824	1.7208492523474635E-16	-3.765192847835822E-20	-5.021930045653044E-17
-12.196854437814238	39.89029185097608	1.7167075447982827E-16	-3.750511921606878E-20	-5.021838364038893E-17
-11.83903471244294	39.73416827035278	1.709638017120662E-16	-3.725683456186264E-20	-5.0217813924687126E-17
-11.83454919196266	39.7319164431207	1.709537049423086E-16	-3.725324338238881E-20	-5.0217806784219175E-17
-13.378459401044738	39.840576676748505	1.7144602834814733E-16	-3.7425528086173946E-20	-5.022027107881836E-17
-14.081829389211773	39.48701231125233	1.698537805560527E-16	-3.6861000711190564E-20	-5.022139518701271E-17
-14.091455366444958	39.478691732262995	1.69816433847829E-16	-3.6847724531453267E-20	-5.02214105583864E-17
-14.335684817196531	39.132669681909526	1.6826022977921613E-16	-3.629581286076329E-20	-5.022179960057899E-17
-14.358308416646189	39.105402529003705	1.681379872386063E-16	-3.6252354190364677E-20	-5.0221835638480735E-17
-14.06390329784523	39.49587429199164	1.698934521679352E-16	-3.6875174370938086E-20	-5.022136654551075E-17
-13.664929711835182	39.750876898974724	1.710447127441667E-16	-3.7281873748131176E-20	-5.022072896213463E-17
-14.400819272467285	39.0250993557956	1.6777720485832546E-16	-3.6124533971243896E-20	-5.0221903061173827E-17
-14.608096086093008	38.631657340875634	1.6601158792099137E-16	-3.5497606727613044E-20	-5.0222231728641956E-17
-14.69608875380951	38.17187164721082	1.6394591703482662E-16	-3.4766426895519317E-20	-5.0222368857052435E-17
-14.704809808779903	38.12900484288538	1.6375339124380538E-16	-3.469818152777526E-20	-5.022238245750055E-17
-11.830679456258773	39.72945101098895	1.7094259060138424E-16	-3.724932370744939E-20	-5.021780063920952E-17
-11.301478305989114	39.38674536174639	1.6940362292900622E-16	-3.670337227136472E-20	-5.021695951597075E-17
-11.016175056807299	39.141220578803896	1.682952653689777E-16	-3.6313069749119384E-20	-5.0216507422259156E-17
-10.844743907034458	38.971871494835426	1.6753788803950722E-16	-3.604333781147585E-20	-5.021623616592025E-17
-14.703115739357767	38.08762112267836	1.6356724180916247E-16	-3.463245351465125E-20	-5.022237943740737E-17
-14.665184357518843	37.55081609911142	1.6116940841796837E-16	-3.377864251870405E-20	-5.022231425265495E-17
-14.627641646759875	37.059364087139976	1.5896565249672733E-16	-3.3000435505917525E-20	-5.0222250399862704E-17
-14.612222601763179	36.97660737525933	1.5859532566568642E-16	-3.2869026754741875E-20	-5.0222225126113744E-17
-10.248926757653695	38.341193504780605	1.6471157956507163E-16	-3.504107475010951E-20	-5.021529509107362E-17
-9.912331042181597	37.81459172579965	1.6233879097298307E-16	-3.420510270014036E-20	-5.021476588743285E-17
-9.809547057107494	37.62171625198788	1.6147984761587431E-16	-3.389895672621804E-20	-5.0214605015388387E-17
-10.64673187070012	38.74258791214268	1.665089134249673E-16	-3.56794869853257E-20	-5.0215924104716125E-17
-9.48858618160289	36.69145765435641	1.5731669055237038E-16	-3.24235966074817E-20	-5.021410623038939E-17
-14.423810118021384	36.22227306587261	1.552269756064591E-16	-3.1675096564801275E-20	-5.022191914941164E-17
-14.414950734496156	36.19148920627415	1.550905976115333E-16	-3.162651872060719E-20	-5.022190484062668E-17
-14.485830262125976	36.464347608918885	1.56306150179511E-16	-3.205844115867525E-20	-5.0222019878477616E-17
-14.13670178009059	35.26832504596132	1.5098514884946547E-16	-3.016703179442962E-20	-5.022145551124864E-17
-9.140047996814005	35.00415384913914	1.4981212609182562E-16	-2.975636355136246E-20	-5.021357576712414E-17
-9.086009328532562	34.53098312251316	1.4770825306600357E-16	-2.9009407270487354E-20	-5.021349577133799E-17
-9.407476788029886	36.421191810066915	1.5611555429567937E-16	-3.1996232244773474E-20	-5.0213981415518966E-17
-9.246749552716217	35.593612830381815	1.5242583232037224E-16	-3.06859872820019E-20	-5.021373630385207E-17
-8.989359107335446	33.59689600732507	1.4357200587945746E-16	-2.754315937432536E-20	-5.021335701991659E-17
-8.968500059088695	33.443411157370896	1.4289391927367156E-16	-2.730282691787764E-20	-5.021332652256663E-17
-8.996624010336891	33.65404884224206	1.4382564801120505E-16	-2.763313028363738E-20	-5.021336783671165E-17
-13.798911056412487	34.27253971408058	1.4656868351521254E-16	-2.8598981912134727E-20	-5.022091257524397E-17
-13.70362268864402	34.01659054484035	1.4544444452905752E-16	-2.819729314392423E-20	-5.022076013245495E-17
-14.04849173876457	35.019096394043515	1.4988561045490774E-16	-2.9774849729227323E-20	-5.0221313712840655E-17
-13.417394405865101	33.23424233035681	1.4198156182831399E-16	-2.6969006877920375E-20	-5.022030286723197E-17
-8.844720216802184	32.57044266052164	1.3905702556383516E-16	-2.5934475148693963E-20	-5.02131441371587E-17
-8.570476294449893	30.72147489648428	1.309905563050398E-16	-2.3055614966656204E-20	-5.021274274394983E-17
-8.411226862297099	30.078209866607775	1.2817167878095977E-16	-2.205884972907925E-20	-5.0212503893761764E-17
-8.772423178230015	32.003860930652095	1.365733486319463E-16	-2.505233657900638E-20	-5.021304018238061E-17
-8.728005357889755	31.59612262639564	1.347918144310898E-16	-2.4415291234733968E-20	-5.021297620359363E-17
-8.700294971264373	31.40121367922034	1.3392982168150077E-16	-2.411172665034092E-20	-5.021293546377152E-17
-5.531557332942684	20.96953997644227	9.026774673903663E-17	-8.142501197916666E-21	-5.0208167510866365E-17
-5.427009525472386	21.242312243811483	9.133128534608544E-17	-8.557364670633262E-21	-5.020800255705167E-17
-5.854899803418824	20.57130638309323	8.87136454608523E-17	-7.538750601257076E-21	-5.02086705685487E-17
-6.0545991133395525	20.421724675892317	8.812973284419059E-17	-7.313473879687906E-21	-5.020897977135066E-17
-5.674484475926183	20.74823852684858	8.93973514939912E-17	-7.804817245954447E-21	-5.0208391662517665E-17
-5.32694315001336	21.47324046054615	9.22495641990779E-17	-8.912676128920663E-21	-5.020784407831121E-17
-5.315180164652691	21.80064614708065	9.353910935348159E-17	-9.414000704301922E-21	-5.0207821244495555E-17
-5.315239610958217	21.927734163633616	9.405029165793698E-17	-9.610406586181567E-21	-5.0207819941762736E-17
-5.350668266482917	22.137495322296036	9.489490899677895E-17	-9.934495761307847E-21	-5.020787309299162E-17
-5.433726218666795	22.603765940122834	9.676150283399955E-17	-1.0649937436882442E-20	-5.02079967758647E-17
-5.626963417233466	22.992394014638567	9.83377547083431E-17	-1.1245788311792225E-20	-5.0208294716304176E-17
-6.296930791053468	20.265168855524802	8.752744627974383E-17	-7.08144480035613E-21	-5.0209350778221594E-17
-6.462948940896917	20.198777783557254	8.727152372578216E-17	-6.983611655844366E-21	-5.020960639940252E-17
-6.834263159081223	20.11098147703813	8.693010283508814E-17	-6.859089915562625E-21	-5.0210169930273355E-17
-6.8788138499580604	20.10884160683754	8.692235747339076E-17	-6.856732969169977E-21	-5.021023813387067E-17
-7.369605748299344	20.1229514076894	8.697773078754931E-17	-6.888815993101742E-21	-5.021097935177967E-17
-7.290450126656008	20.11461507432293	8.694700555228756E-17	-6.874678480203496E-21	-5.021086092153512E-17
-7.0289051460111445	20.114888248714465	8.694380459801045E-17	-6.869198768691996E-21	-5.0210465016030994E-17
-8.099104207876303	28.996942234883516	1.235061613221824E-16	-2.0392206504981407E-20	-5.0212034768859796E-17
-8.15070498126804	29.203573080865805	1.2439036823791979E-16	-2.0709411996498245E-20	-5.021211109635596E-17
-8.355808324767935	29.893747345738024	1.2737786389322815E-16	-2.1774748186631717E-20	-5.021242079612311E-17
-7.921321428362543	28.24221711199594	1.2025911645319737E-16	-1.9230901236447344E-20	-5.0211770041378314E-17
-5.731713957908964	23.187461122959608	9.91293747911919E-17	-1.1542802887769801E-20	-5.0208455008335413E-17
-13.008134256011195	32.00942388853293	1.3659739217176052E-16	-2.505368147652339E-20	-5.0219649860003666E-17
-12.95068578427099	31.818116973537904	1.3576831974447135E-16	-2.4756601893648545E-20	-5.021955812929304E-17
-13.314648296010738	32.961635456846714	1.4079206172991994E-16	-2.6543277136685482E-20	-5.022013890659624E-17
-12.699636292198232	30.808963560540487	1.3134948343235904E-16	-2.3186073896552408E-20	-5.0219155484147866E-17
-12.470607686155141	29.70761956089163	1.2657494802524548E-16	-2.14771667716084E-20	-5.0218786621267884E-17
-12.698656054304104	30.80456735528284	1.313304939257696E-16	-2.3179274988741903E-20	-5.021915390990796E-17
-12.344738030856188	29.237051454687176	1.2455247666695824E-16	-2.0752882761335824E-20	-5.021858664952574E-17
-12.200354837177862	28.6009148893215	1.2180544223124607E-16	-1.9769308185339774E-20	-5.0218356530724953E-17
-6.292183606549941	24.10069371325796	1.0284909020597825E-16	-1.2928523093781431E-20	-5.020931390850136E-17
-6.2425339509726525	24.01811854555575	1.0250903532186273E-16	-1.2802856908495005E-20	-5.020923752922364E-17
-6.30204314497932	24.121411439412757	1.0293571703154563E-16	-1.2960347278335604E-20	-5.020932919331427E-17
-6.719214934672854	24.976328726734828	1.0648100567330597E-16	-1.4254828947711582E-20	-5.020996212586143E-17
-6.946082505233461	25.451726261391883	1.0847493226305255E-16	-1.4980318770711444E-20	-5.021030950908221E-17
-5.822524408446318	23.31757127054052	9.964616217839173E-17	-1.1738364354666222E-20	-5.020859291153015E-17
-7.831310428230173	20.27209620881387	8.756135855393201E-17	-7.124193470102055E-21	-5.021167636710693E-17
-8.016126539335897	20.33597009423546	8.781225958708682E-17	-7.22307054192639E-21	-5.021195304473382E-17
-8.24563275354757	20.47485969782366	8.83363928391622E-17	-7.435447557073631E-21	-5.021229677390126E-17
-8.482902806015549	20.6064476841697	8.88611650728278E-17	-7.63901841160656E-21	-5.0212655626301623E-17
-7.226961380997087	26.04129268528835	1.1094837615557581E-16	-1.5871556545708915E-20	-5.021073247407962E-17
-7.429909730247109	26.557221928939178	1.130929724656368E-16	-1.6652592387424236E-20	-5.0211035845525467E-17
-7.588591037603218	27.0808763927336	1.153354931744814E-16	-1.745377157324966E-20	-5.021127384290835E-17
-7.863453876347895	28.01287551057215	1.192922048137265E-16	-1.8880626949614636E-20	-5.021168471928351E-17
-7.774074335750829	27.709357526334035	1.179980584414546E-16	-1.841803411256022E-20	-5.0211552411790225E-17
-11.095419583753593	24.002887368594862	1.0245160429324152E-16	-1.276567030435204E-20	-5.021660491645272E-17
-11.133073986582929	24.11042016799119	1.0289588551134719E-16	-1.2928228249991906E-20	-5.0216663576165584E-17
-11.150271886515071	24.172838602241892	1.0315300616574737E-16	-1.302282384520129E-20	-5.021669066005546E-17
-11.359915588747498	24.938145086996936	1.0631643079397563E-16	-1.417922623206375E-20	-5.021702126620283E-17
-11.453664593764737	25.297012828280753	1.0780924854139587E-16	-1.4723572073441064E-20	-5.021716921693832E-17
-11.240273024498627	24.515080634230806	1.0456417237246061E-16	-1.3538978234116612E-20	-5.021683312259769E-17
-11.322946017415118	24.800112745163535	1.0574571054223565E-16	-1.3971041755865817E-20	-5.021696298741966E-17
-11.458727381180385	25.31943448347582	1.079023709137283E-16	-1.4757341069112037E-20	-5.02171772535686E-17
-11.464537797183144	25.33897038755526	1.0798337472435621E-16	-1.478698327708247E-20	-5.021718637604169E-17
-11.569196871735537	25.76121890789718	1.097539894074086E-16	-1.542669516145308E-20	-5.0217352257944454E-17
-11.6633070777599	26.1720578259513	1.1151082035441863E-16	-1.605618196905767E-20	-5.0217502437428064E-17
-11.833764430182397	26.83587126363891	1.1428438743323114E-16	-1.7067772603726158E-20	-5.0217771666512814E-17
-11.862057598807612	26.963505046571935	1.1482498018233847E-16	-1.7261822484445538E-20	-5.021781661565599E-17
-12.078087822074078	28.032468436132604	1.194031462871925E-16	-1.8900188333990433E-20	-5.0218162204522026E-17
-11.88110893277426	27.05481684639802	1.1520396501615642E-16	-1.7400061833351762E-20	-5.0217846943494406E-17
-10.941911285330256	23.580623184081325	1.0072943568891627E-16	-1.212909047887941E-20	-5.021636705883917E-17
-10.839436808390818	23.313060208466673	9.96412241282888E-17	-1.172869873729245E-20	-5.02162087679716E-17
-10.739067093635805	23.061302474143833	9.861552853996122E-17	-1.134801048868874E-20	-5.0216054169645795E-17
-9.471816627044047	21.34230345888027	9.172961924747778E-17	-8.758647474301777E-21	-5.021413875595049E-17
-9.951571716408075	21.806360992359135	9.359326027477645E-17	-9.463330554005109E-21	-5.0214861344621444E-17
-10.43754130166285	22.48716392491427	9.628984118995067E-17	-1.0485925121693766E-20	-5.0215594028499254E-17
-10.367961436850804	22.349886901995575	9.574032609125546E-17	-1.0280550680826052E-20	-5.021548797363826E-17
-10.316760015579995	22.282882598672305	9.547514211573048E-17	-1.0180654460186679E-20	-5.021541124790994E-17
-9.288476953705402	21.156736757069623	9.101097249163621E-17	-8.481104340491955E-21	-5.021386528872738E-17
-8.920650274480796	20.917705687899243	9.007306607287005E-17	-8.116085021539472E-21	-5.021331431262478E-17
-8.51657021391493	16.03357904344795	1.7071386914389724E-20	-1.057055390341095E-20	-9.967540610071377E-21
-8.266698499593367	16.013390172186597	1.7115813046103844E-20	-1.0569183786142238E-20	-9.907450924881148E-21
-8.0562389112096	15.989342639268678	1.7147358610215005E-20	-1.056644379060462E-20	-9.856636263877143E-21
-7.686675290317421	15.957030610636405	1.72139033494873E-20	-1.0563341680626198E-20	-9.76750158746056E-21
-8.746279057818878	15.988281981459258	1.6996754668228457E-20	-1.0556631072308037E-20	-1.0022596765632211E-20
-8.970450287689857	15.938254553097185	1.692442677790256E-20	-1.0541468566798214E-20	-1.0076434646630632E-20
-9.186062455068521	15.786547473493387	1.679875723476008E-20	-1.050245492520253E-20	-1.0127688078840209E-20
-9.971193094306008	14.974754846084949	1.6244525314405782E-20	-1.0296703770381098E-20	-1.0313110282422314E-20
-9.923312943252988	15.039290823300568	1.628435524578026E-20	-1.031269979917242E-20	-1.0301986482647157E-20
-9.772769833038687	15.227535971668214	1.6404392565344852E-20	-1.0360046358736917E-20	-1.0266832330277218E-20
-10.151226889300128	14.742570887399712	1.6105167707841758E-20	-1.0238422678086216E-20	-1.0354662629531023E-20
-10.263669191686585	14.533945460902892	1.598875751213782E-20	-1.0187618715981188E-20	-1.0379754202954033E-20
-10.338792965066176	14.402943851689209	1.5917590425136292E-20	-1.0155548272692744E-20	-1.039649047840289E-20
-10.39951398580999	14.232596487589566	1.5829763932373765E-20	-1.0114714212943683E-20	-1.0409444572983159E-20
-9.651563148185085	15.369018904321013	1.649567551897851E-20	-1.039564225605977E-20	-1.0238519257392532E-20
-9.610243214520445	15.408630480720372	1.6522539086295865E-20	-1.0405839619163039E-20	-1.0228661273178538E-20
-9.355948527585715	15.657450364369083	1.6699472745709987E-20	-1.0468925788117204E-20	-1.0168564542487792E-20
-7.582691981937091	15.933264407606897	1.722333740161697E-20	-1.0558858589302531E-20	-9.742271886966689E-21
-7.112624841227181	15.62099342018226	1.7152518564108006E-20	-1.048997734840796E-20	-9.628224227640267E-21
-6.881867897293005	15.366468772252109	1.7059633233505732E-20	-1.0431913505697997E-20	-9.572027956817078E-21
-7.211113655713502	15.719878283891182	1.7188024663062706E-20	-1.0512314253748232E-20	-9.652222161764865E-21
-6.717869382857944	15.056237286327317	1.6915332554322886E-20	-1.0360530836140348E-20	-9.531737962760193E-21
-6.607244504890614	14.853200340811473	1.6824572348984623E-20	-1.031400102225532E-20	-9.505098627040037E-21
-6.552226585395356	14.490750358383536	1.6625797245685347E-20	-1.0229538043473924E-20	-9.491252983973893E-21
-6.493787224369594	14.259604808150158	1.650993294167463E-20	-1.0176258741914373E-20	-9.477393323397046E-21
-6.43325049352262	13.662200987957576	1.618098437572548E-20	-1.0037425942351888E-20	-9.460975905393267E-21
-6.41499752094985	13.474375362204528	1.6083369444169517E-20	-9.99418225608158E-21	-9.456645598773418E-21
-6.387853419579772	12.789972379643046	1.5708713917810773E-20	-9.834667558520625E-21	-9.446778884603094E-21
-10.456554713262712	13.976570385418363	1.5705480230993473E-20	-1.0053798446216949E-20	-1.0420726054613355E-20
-10.460504525913167	13.743612050954287	1.5600284245245317E-20	-9.999899920765403E-21	-1.0419358468704647E-20
-10.43567643329602	14.11277918523502	1.5770743428674017E-20	-1.0086455482681038E-20	-1.0416532176352642E-20
-6.386459979093452	12.69724417228317	1.566080792191813E-20	-9.813375770174174E-21	-9.446336849430531E-21
-6.395644771263177	12.555427517851564	1.558463982452282E-20	-9.780422620728528E-21	-9.447697218377594E-21
-6.4372672447402195	12.008861096898956	1.528902854643521E-20	-9.65193108358872E-21	-9.455420457224067E-21
-6.497009900884745	11.667987645737622	1.5097197599026916E-20	-9.571097744374255E-21	-9.466958723328786E-21
-6.556920262455058	11.305444943796042	1.4909772183289898E-20	-9.486762921399164E-21	-9.47958968685309E-21
-6.68146577838972	10.655308411578233	1.4571776860336055E-20	-9.33200613263142E-21	-9.503948494031903E-21
-6.78393126347984	10.244290071559956	1.436099909270599E-20	-9.232784056017413E-21	-9.524612511989479E-21
-6.6290935651159755	10.949007459555244	1.4725166969985033E-20	-9.402279650447283E-21	-9.49330654376498E-21
-6.8473974745647155	10.057920097476195	1.426929321097529E-20	-9.188258877027857E-21	-9.538869109668601E-21
-7.405046930016831	8.429051296024019	1.3555994001376567E-20	-8.789661085879422E-21	-9.663251150955719E-21
-7.412200733634791	8.399984117014895	1.3544446665531813E-20	-8.78238024033969E-21	-9.664841881812503E-21
-7.421796519639031	8.373596652831079	1.3534318245242016E-20	-8.775644857978182E-21	-9.667043101992168E-21
-7.6245049310669515	7.798152050005786	1.332867601967148E-20	-8.630437654775657E-21	-9.715613575172628E-21
-7.5805121822930595	7.910293384750007	1.336663607213651E-20	-8.658426177598611E-21	-9.704878985559445E-21
-7.501908913596166	8.09279067771438	1.3430720613275313E-20	-8.704958195641445E-21	-9.685856930485516E-21
-7.739502332512991	7.591719065788961	1.3263139128001775E-20	-8.577850520947649E-21	-9.744575681286988E-21
-7.8847997351133605	7.451595991242256	1.3225386582942765E-20	-8.542451101027371E-21	-9.781762706192836E-21
-7.676407910866667	7.714521694434639	1.3302661870777855E-20	-8.609240492532752E-21	-9.728622709735723E-21
-7.092653583308931	9.299169047122376	1.3920065262332757E-20	-9.004829723935309E-21	-9.592766258274419E-21
-7.157733819727116	9.09628579445178	1.38281817135689E-20	-8.954860775244709E-21	-9.607247718675067E-21
-6.993538578025168	9.575462324912435	1.4041819251566258E-20	-9.071781940832297E-21	-9.570749770861287E-21
-6.895778115357702	9.900410308161158	1.4196652918476504E-20	-9.15084095819396E-21	-9.549359026628984E-21
-7.293348293457591	8.75037620896634	1.3683049912006366E-20	-8.869535472206643E-21	-9.638325870562843E-21
-7.234420758594862	8.926496665648376	1.3754956422094035E-20	-8.912485674168891E-21	-9.624831830259456E-21
-8.225885333227685	7.342901902359795	1.3216009245684657E-20	-8.517614497762719E-21	-9.869181117308984E-21
-8.236373854049724	7.343009111565974	1.3216875306195176E-20	-8.517750808747332E-21	-9.871867176875093E-21
-8.530594539609023	7.303148880677009	1.3231028118909998E-20	-8.511445573338653E-21	-9.945626407924883E-21
-8.165547009442813	7.3578145528349275	1.3216212010206515E-20	-8.520915483553662E-21	-9.853675599113058E-21
-8.564700511421668	7.306150044294393	1.3234919924124184E-20	-8.512698584681939E-21	-9.954165187986333E-21
-8.611923429585666	7.329416666724217	1.3245518820764755E-20	-8.519091099273128E-21	-9.965580236696921E-21
-9.020216463603798	7.600166307473682	1.3357155652585226E-20	-8.591671116705727E-21	-1.0063314769174816E-20
-9.03637818469662	7.618837639342621	1.3363967362033564E-20	-8.596717296310284E-21	-1.006711614778326E-20
-9.212996675330137	7.81749482447683	1.3436143102160979E-20	-8.650235136752928E-21	-1.0108272726102932E-20
-9.245829441114997	7.861879805782354	1.345133808441513E-20	-8.661784581294702E-21	-1.0115477986630321E-20
-8.987356093103259	7.572791242919949	1.3346563330084217E-20	-8.58436788890917E-21	-1.005549998806356E-20
-8.807668646708661	7.421252885339838	1.3288907598239694E-20	-8.544438874414419E-21	-1.0012908845909088E-20
-9.359903457853354	8.04158185649978	1.351062414828588E-20	-8.708266919808502E-21	-1.013965516864741E-20
-7.915963885514201	7.416843590924212	1.3216251735556516E-20	-8.533909339507786E-21	-9.789761222326554E-21
-13.446641917549464	29.504735031778765	9.742461703609295E-17	-5.274091850795877E-17	-5.811063116282028E-17
-13.31035736551715	29.490828283789533	9.770703873615465E-17	-5.408002716256018E-17	-5.72906934993053E-17
-13.224838540734716	29.439520921664442	9.732671969906627E-17	-5.460415436478517E-17	-5.61742224560098E-17
-13.593416827826	29.521521045985132	9.790904341425594E-17	-5.162390125827456E-17	-5.945936735436892E-17
-13.745828677994982	29.49823664762073	9.751400901971685E-17	-5.0143310863324625E-17	-6.012936001578352E-17
-13.86816784993091	29.46471861517236	9.726021636332459E-17	-4.883170467070722E-17	-6.070704879378338E-17
-14.30785626955209	29.31719643409113	9.482391830015884E-17	-4.372422036296026E-17	-6.185521098721736E-17
-14.102683706210716	29.389371044146113	9.598950499067359E-17	-4.6117650747968577E-17	-6.142912645634309E-17
-13.940146842573766	29.442045794208823	9.687192982636471E-17	-4.799022848017416E-17	-6.092635466209797E-17
-14.338532292243409	29.306464423392864	9.469897900184518E-17	-4.34108704567858E-17	-6.192351459790176E-17
-13.075731796836802	28.898237603063862	8.427929172410241E-17	-4.782120768193929E-17	-4.843700644586037E-17
-13.060688821011178	29.115099776574503	8.979165140213498E-17	-5.129462920431614E-17	-5.101680819166047E-17
-13.071149205421719	29.224779124557728	9.297369062154501E-17	-5.318592670086004E-17	-5.260182030481196E-17
-13.05126674147483	29.162238991325502	9.148489498935425E-17	-5.2384268723361316E-17	-5.166923194564684E-17
-13.114049347313092	28.778003670178123	7.925962494727927E-17	-4.441274718685341E-17	-4.667026718220512E-17
-15.123531503383438	28.68380688659017	9.069602155941851E-17	-3.308860734330196E-17	-6.324712349894918E-17
-15.120365763830009	28.687201553165067	9.070814306680769E-17	-3.313447219526293E-17	-6.323914053684542E-17
-14.959007661603835	28.847954319669356	9.145812873036093E-17	-3.548716337963258E-17	-6.288432099228423E-17
-14.755661264084218	29.046595901853035	9.241987420184998E-17	-3.8439013016224686E-17	-6.24422320429531E-17
-14.763862069959831	29.042141861783172	9.239187262314235E-17	-3.8344030064330133E-17	-6.246377522485032E-17
-15.126896078051582	28.680440857325806	9.068673187736778E-17	-3.3040235220767776E-17	-6.325576830527091E-17
-15.639683715519372	28.156523638835083	8.994596562375086E-17	-2.5742575942376598E-17	-6.467140127058895E-17
-15.565674756309049	28.23888409976909	8.995983667498886E-17	-2.675265284155933E-17	-6.440498597868405E-17
-15.997556731796527	27.782681596354678	9.023170034564407E-17	-2.088801434083004E-17	-6.578917000881809E-17
-16.122982823557255	27.64891283072557	9.011064692507343E-17	-1.8865507981403058E-17	-6.613709995879395E-17
-16.377973583126817	27.352884220687287	9.01942428234212E-17	-1.5000190887137548E-17	-6.651466807655495E-17
-16.691375259155652	27.055097404968777	9.051878767103196E-17	-1.1616340472339586E-17	-6.708928051163887E-17
-16.77861127391209	26.957994646965222	9.063724700546202E-17	-1.038659554037569E-17	-6.721179127599783E-17
-17.20671943406671	26.19057808793621	9.47383803253043E-17	-3.3569674720284156E-18	-6.77755655856795E-17
-17.104777983312246	26.44452275263879	9.342587291050809E-17	-5.2160146598353424E-18	-6.796476968477769E-17
-16.922670118829654	26.77384140021178	9.169256659643077E-17	-8.54455912380433E-18	-6.75139242417531E-17
-17.315927891423346	25.89385803336739	9.510812702659494E-17	-1.101126497890737E-18	-6.688559321554223E-17
-17.403255457620034	25.546148258501276	9.645343442503271E-17	2.0173915990300738E-19	-6.621701369949707E-17
-17.5135968372217	24.804997520793005	1.0269765812404613E-16	3.8100609851234664E-19	-6.61581258744388E-17
-17.442773825938687	25.33859959175219	9.792394299156438E-17	6.843597284657522E-19	-6.605628659581828E-17
-17.518379135387697	24.742724395422073	1.0324673474131249E-16	3.177003718127639E-19	-6.615364505876502E-17
-17.516096412048203	24.720061446661866	1.0342691759970846E-16	3.3958447276180975E-19	-6.618382937046348E-17
-17.49382834320001	24.170957898721312	1.0707462765627994E-16	6.468377444641984E-19	-6.685227622488362E-17
-17.481101134226495	23.86698615058026	1.081995179332592E-16	1.972255304682355E-18	-6.707816707221006E-17
-17.455148361395818	23.618231829484092	1.0858792954292675E-16	3.0786890926295547E-18	-6.706511496290231E-17
-17.434317416262346	23.408121803377647	1.0934568807529509E-16	4.303131213466735E-18	-6.694362493507599E-17
-17.285994979311177	22.83219362937821	1.0958338682496438E-16	6.745935274136227E-18	-6.54318910964063E-17
-17.410338173911896	23.201330336846194	1.0927179856344275E-16	5.171960831330849E-18	-6.657532567036937E-17
-17.244148412785737	22.743402410773164	1.0948966377326988E-16	7.142793622174695E-18	-6.51560047501804E-17
-17.072313355120208	22.40634900942296	1.102535933700351E-16	8.984448055455762E-18	-6.401857390406235E-17
-16.836226964778668	22.047682619612473	1.0765986718934237E-16	1.1481298920166255E-17	-6.108682011088524E-17
-17.064271717055455	22.394258350963856	1.101792390665636E-16	9.071026269583408E-18	-6.39282397051433E-17
-17.07049245181003	22.403253155068775	1.1023383888228384E-16	9.011799726253693E-18	-6.399958176406068E-17
-16.748707828536062	21.91912429134831	1.0689016069920269E-16	1.1780449560677944E-17	-6.033763424705085E-17
-16.5971663190245	21.70406269397529	1.0454942828946042E-16	1.3106778410155862E-17	-5.897950477200798E-17
-16.328218483800708	21.417092727506656	1.0062814324614572E-16	1.5202203999478673E-17	-5.707409238029392E-17
-16.05896695580733	21.10467189310427	9.63769824897263E-17	1.8546992417438375E-17	-5.408689497870187E-17
-16.2955754773326	21.376948260999463	1.0012328220108007E-16	1.553450374163145E-17	-5.676342238603692E-17
-15.961037115993427	20.982143746956424	9.537759682578664E-17	1.9578265789173855E-17	-5.3112019658166807E-17
-15.814984160525285	20.79542117944036	9.41632631530808E-17	2.096038266096096E-17	-5.184989414117025E-17
-15.18371290180915	20.095756208211508	9.081712339924804E-17	2.650320864434856E-17	-4.7967077301160104E-17
-15.285754203947246	20.196281188654876	9.174944740802809E-17	2.5552328258349704E-17	-4.874591936942147E-17
-15.656762506375058	20.61915585331431	9.343709397727117E-17	2.2275785568262248E-17	-5.0990496976864056E-17
-15.515656623503844	20.440398868950126	9.282329892730784E-17	2.3525802154215383E-17	-5.003350790461681E-17
-13.723403852296435	19.9881033898131	5.8277603716041E-17	2.585458712682105E-17	-3.0173350681491814E-17
-13.717709947094287	19.98005958982628	5.80602900112808E-17	2.5949193615589844E-17	-3.00091887487599E-17
-16.31593286360919	21.399795801508002	1.0046298468326239E-16	1.532171254311961E-17	-5.697164033753759E-17
-13.704950858583006	19.962723466847915	5.767935101454083E-17	2.617446943318852E-17	-2.966758698510421E-17
-13.570465095922138	19.788903358176544	5.3544463988439545E-17	2.829556490911716E-17	-2.6055687577315658E-17
-13.507249869801308	19.71676950203144	5.168371731043877E-17	2.9565299645100385E-17	-2.4029865381246013E-17
-13.413701907158543	19.59158353575588	4.989236207087276E-17	3.072674012203189E-17	-2.182270128211214E-17
-15.03443229828415	19.918266439349402	9.08417426637836E-17	2.87310721975336E-17	-4.6642257544741496E-17
-14.614077207637672	19.48872264152636	8.925879110785097E-17	3.514228778393595E-17	-4.1739835733131315E-17
-14.606855547730422	19.481464964766108	8.921731374804815E-17	3.5251694177033935E-17	-4.165804587928451E-17
-14.900608337102863	19.76504075339952	9.077907636962248E-17	3.0740874476286114E-17	-4.53744126200431E-17
-13.280936375494015	19.40376851510024	4.866578404467808E-17	3.269703061853109E-17	-1.8608209441429118E-17
-13.216103036711377	19.29696401557235	4.848151053971002E-17	3.383049162733009E-17	-1.7114391922460153E-17
-13.087362512424903	19.056838419040982	4.938948874917073E-17	3.6725100202818766E-17	-1.3641136948443764E-17
-13.060659583782007	18.99525654666471	4.997089714905761E-17	3.750224429883555E-17	-1.2907921294095916E-17
-14.603189939641114	19.477474020545454	8.920191493825698E-17	3.5319054178938795E-17	-4.16178237288287E-17
-14.589702477346874	19.462524886199407	8.914528986412363E-17	3.559379866891098E-17	-4.138860979855712E-17
-14.396440151130628	19.23195161626903	8.843199503991856E-17	3.9323381749355743E-17	-3.829009481548668E-17
-14.09884725034945	18.822702605238405	8.872208944100382E-17	4.539327222289943E-17	-3.362395872655268E-17
-14.13137539791961	18.875985595042422	8.85371561122428E-17	4.4574774884368756E-17	-3.414144174273518E-17
-14.342037096330428	19.16837178136262	8.793411937654198E-17	4.0151886023096785E-17	-3.742911042338647E-17
-14.041848236766368	18.737891023666094	8.900196014537711E-17	4.672826103815989E-17	-3.233443577954246E-17
-13.875545407469001	18.447197888034275	9.085197453555689E-17	5.100116905085328E-17	-2.894003956743502E-17
-13.661967339301752	18.11681828924012	9.239952858548459E-17	5.535806737349946E-17	-2.4016659063336166E-17
-13.047126507172802	18.960140681902818	5.050044492768836E-17	3.801486516514945E-17	-1.2610306545055842E-17
-12.945803959879562	18.513682565110283	6.012213845604746E-17	4.468738975452656E-17	-1.0265305215060967E-17
-12.812624226982841	18.18858470018433	6.712065181248886E-17	4.964903159799374E-17	-8.140859358261562E-18
-12.781174451604585	18.063530917063428	7.016853789858284E-17	5.154940483673671E-17	-7.723771583304106E-18
-13.634991871570147	18.07093802144159	9.288378748154287E-17	5.597171883756813E-17	-2.3448092286684116E-17
-13.330209056462598	17.575650388113353	9.754968840495045E-17	6.065805739628882E-17	-1.6349203379709657E-17
-13.225340083208286	17.42767523420172	9.840507974533687E-17	6.127752506978173E-17	-1.4074761715908417E-17
-12.979879279380384	17.09651790798034	9.965465087595337E-17	6.179542281329987E-17	-9.411438444945338E-18
-13.61426764109302	18.036442081466518	9.322659629453101E-17	5.630086163475251E-17	-2.29386846834506E-17
-12.291434813098721	17.276373009499068	7.926417413897348E-17	5.610234637317873E-17	-4.072112483724269E-18
-12.098391923281483	16.99908162481341	7.970397313538164E-17	5.604020578799156E-17	-3.0532651956223416E-18
-12.725076640181813	17.945497977923644	7.238023062239534E-17	5.267143171443829E-17	-7.244162249295961E-18
-12.485042353245316	17.561701900479097	7.733594095033073E-17	5.5465938603556425E-17	-5.5231544761019056E-18
-11.887348847397963	16.672782974089348	7.84841456720528E-17	5.4908968653927104E-17	-2.732292868745602E-18
-11.768355882494667	16.49702330498735	7.703857134852473E-17	5.3640255572252105E-17	-3.029007937413686E-18
-11.522600926859113	16.107999534360886	7.089003096672937E-17	4.861847165400203E-17	-4.486206107467372E-18
-11.434936766903489	15.970664054670568	6.828298534396625E-17	4.647845534686538E-17	-5.002289912380209E-18
-12.862277488663846	16.89897354215124	1.002965831882538E-16	6.174297353361512E-17	-6.8102855026794216E-18
-12.734672760772554	16.6818355508951	1.0037481166532074E-16	6.098104615044789E-17	-4.58986040215657E-18
-12.469677769829701	16.34878705764234	9.702292266149992E-17	5.756358589129056E-17	-6.087175119407304E-19
-12.461994141258929	16.33818244022225	9.691955536288658E-17	5.746051737827227E-17	-5.080128574203859E-19
-12.226675185132692	15.990452186356109	9.207369204842295E-17	5.2325421035616464E-17	2.2130083554110534E-18
-12.080936226665209	15.718414317823207	8.698555828243326E-17	4.68018497088059E-17	3.546290360580229E-18
-12.450538527121873	16.322601777528064	9.665077230192807E-17	5.719684637625995E-17	-3.9331592182353266E-19
-12.008867070719528	15.592861756320444	8.437530874702679E-17	4.437479008039427E-17	4.073018805656456E-18
-11.19069808711283	15.520329227279333	5.759274033164905E-17	3.701567261521397E-17	-6.493582636663511E-18
-11.146970368731676	15.426948781425956	5.5499153431176276E-17	3.512001961115259E-17	-6.741657298676307E-18
-10.937736437658009	14.895631401705439	4.1768624097974754E-17	2.228793105451926E-17	-7.957617166978112E-18
-10.928776726330025	14.87156595288738	4.114983140634885E-17	2.172330470700426E-17	-7.985769473691313E-18
-11.83093936945443	15.245165931433922	7.619245524630851E-17	3.6521971567637034E-17	5.17511366352286E-18
-11.703072752385609	14.917755171019206	6.815881908605356E-17	2.7728500082865812E-17	6.616121149704028E-18
-11.856362042427943	15.297942322795935	7.751499155066673E-17	3.7798126840190696E-17	5.0495046804707654E-18
-11.67571108041057	14.849169520612739	6.611645842815116E-17	2.5932287087523156E-17	6.5515164086396425E-18
-11.558257545123485	14.564369869421773	5.847807555507164E-17	1.8771942918234268E-17	6.1026618621946426E-18
-11.45998891212474	14.297194509232412	5.002414613031181E-17	1.2037690695648109E-17	5.597690405113951E-18
-11.428804950796245	14.229234004738167	4.772159824515664E-17	1.0518097571927308E-17	5.537762242919541E-18
-10.920238380486014	14.843416980632442	4.0382600134594637E-17	2.1071709340507562E-17	-7.87197133775584E-18
-10.651789131467556	14.11260541515777	1.704876231531437E-17	5.626813862287198E-18	-4.360955374276035E-18
-10.750914862739174	14.362412427115729	2.5424027877337092E-17	1.0458186087129178E-17	-5.71757603297964E-18
-10.80786906262887	14.487828942471026	2.973920632225954E-17	1.2761452048912527E-17	-6.318758304321099E-18
-11.259378433955037	13.448584575004997	2.6591569849375243E-17	4.328351113952669E-19	3.555088675486674E-18
-11.327413474968726	13.824772876523932	3.700757345218771E-17	3.8917009007758144E-18	4.6616068996200594E-18
-11.405865306007007	14.137063757486185	4.466686864622079E-17	8.396246395888709E-18	5.496371808808195E-18
-11.25180092149329	13.41559256355217	2.557928581009635E-17	6.993979841612927E-20	3.4175867315329894E-18
-10.558868481333105	13.91216422126957	8.089467011232767E-18	2.3570427647464236E-18	-1.9485384238301272E-18
-10.592645150185598	13.981669362566041	1.1833819146300066E-17	3.652145040754412E-18	-3.0971357490074768E-18
-11.247040779589305	13.379628786121849	2.465094670170167E-17	-1.6034502421075413E-20	3.328621820949391E-18
-11.165274600466724	12.988620798260765	1.8015803559589785E-17	-6.949956645034742E-19	1.912386143275084E-18
-11.097330053323814	12.580936310314577	1.3977227822763017E-17	-7.529574400973837E-19	4.203114841003018E-19
-11.096818195980095	12.561338905231516	1.391945120973637E-17	-7.691331448097828E-19	3.3518790328789874E-19
-11.096050568027742	12.545804815190527	1.3871836962051795E-17	-7.797085545207318E-19	3.1551699987039383E-19
-11.086743495229108	12.082772309014002	1.2466483895413337E-17	-1.730380711436207E-18	-5.172047083780054E-19
-11.056586496952555	11.873435756879385	1.0934489207520749E-17	-1.6766563307446382E-18	-4.16500914971501E-19
-10.88734935519765	10.821758127609627	6.500251550737919E-18	-2.534802230621792E-18	-7.172511411245945E-19
-10.914018229749441	10.916969792681556	6.914258519205375E-18	-2.4463915453658332E-18	-7.178371758478724E-19
-10.992846698780873	11.239384173081298	8.764349331449401E-18	-2.509721626209281E-18	-1.0525474720262234E-18
-11.015430104537916	11.368444482013418	9.11599276080909E-18	-2.368560221205189E-18	-1.1066266026876866E-18
-11.040793440304332	11.601305467410615	1.0091273549810834E-17	-2.3570192787979437E-18	-1.016368508824219E-18
-10.852792143901496	10.649475182364654	5.854288571441499E-18	-2.5614040389878903E-18	-7.509197129076568E-19
-10.82268237901346	10.507062683946822	5.4023538461990056E-18	-2.531707409602784E-18	-7.909375434954948E-19
-10.799649030697061	10.417097170439254	4.9680752950473195E-18	-2.449000948093102E-18	-7.723581960507644E-19
-10.737706088490452	10.19594415108152	4.196955666873997E-18	-2.2250016416176545E-18	-8.882659858162268E-19
-10.645532551324377	9.838584274836666	3.0095529777451457E-18	-1.8754706700260027E-18	-7.728160981438514E-19
-10.66294728996067	9.897493804937323	3.063482648875975E-18	-1.890497662397388E-18	-7.632430785961647E-19
-10.669096737425624	9.919157020329632	3.1213134313097087E-18	-1.909269569963428E-18	-7.697736914204849E-19
-9.701099101698333	7.952659472631748	2.021852780940126E-17	-5.311225756662056E-18	-3.1813559948469562E-18
-9.807114167417021	8.0255306659574	1.7770745400865156E-17	-5.264311247285986E-18	-3.689056313155274E-18
-9.580409858346846	7.886678629862842	2.3035954228874113E-17	-4.2244307725994024E-18	-2.6722179231779856E-18
-9.515460207986955	7.83826116776429	2.5521329695513222E-17	-4.299666749237075E-18	-1.7546761801931442E-18
-9.39319704575132	7.976802644466628	7.878219949727644E-18	-1.2164687413122247E-18	-2.7860145391012864E-19
-9.482695440722992	7.888526773755937	2.1693879580358208E-17	-3.6726654285508945E-18	-1.8604784075276165E-18
-9.89150512481135	8.061589029817508	1.7722455412324533E-17	-5.2492992826067884E-18	-3.939223652476992E-18
-9.958128539012591	8.13643264909581	1.4605953286179357E-17	-4.452256844196873E-18	-3.944280729092507E-18
-10.105799244152566	8.216749786030329	1.1184358234040989E-17	-3.983425477251651E-18	-3.876699112721184E-18
-10.117739578629418	8.225459503853283	1.0828078275467168E-17	-3.8953845343600146E-18	-3.850379439791975E-18
-10.321566484096682	8.759091610334712	1.86822118879305E-18	-1.1786810954620798E-18	-1.389494187394677E-18
-10.401050228883886	8.997560402359396	2.0611553600884854E-18	-1.508038218835747E-18	-1.0044193040917501E-18
-10.48013283812264	9.273283943313945	2.3591735962956556E-18	-1.6701726869981113E-18	-7.968280748320901E-19
-10.484221130661814	9.285169676528664	2.395484401007407E-18	-1.6945759679411833E-18	-7.855842044162436E-19
-10.493978900489525	9.319953418773046	2.4417010968666377E-18	-1.705329614041087E-18	-7.80733649880656E-19
-10.569396367691512	9.576372765498544	2.7164502319661106E-18	-1.685460312342603E-18	-7.891735971833064E-19
-10.30367410666004	8.700079882566374	1.8836132061439338E-18	-1.06576854606207E-18	-1.463523065016315E-18
-10.291056105656166	8.659895023136702	2.13470283093101E-18	-1.2168328044374908E-18	-1.5482015400060067E-18
-10.202055940923515	8.408063874401485	3.921867108874029E-18	-1.58652229736851E-18	-2.1760136558310068E-18
-10.122586102166768	8.227987217596521	1.0645512337354104E-17	-3.82829489475774E-18	-3.823392057316589E-18
-10.127084845203278	8.2340398900594	1.0429743500899034E-17	-3.7723414723304034E-18	-3.781002081613331E-18
-13.612698575289047	28.6766368847917	8.178509537964258E-17	-4.123783820082353E-17	-5.0634149213277833E-17
-13.402335055067073	28.717106774932446	8.085655967941575E-17	-4.252874591095853E-17	-4.912283433066008E-17
-13.274234325981926	28.745147147953077	8.039552568224059E-17	-4.34047828124418E-17	-4.810978005098521E-17
-13.669436437446832	28.664996499633244	8.197790276136158E-17	-4.086443838225231E-17	-5.1056688753825066E-17
-14.469126524092431	28.3338679534071	8.487266427292289E-17	-3.4813074440228856E-17	-5.593155400657179E-17
-14.111452795127121	28.53248874412611	8.36423279949454E-17	-3.7816055271924864E-17	-5.389318291760899E-17
-14.08134111629364	28.54838904813992	8.353845063024004E-17	-3.8062572155686215E-17	-5.372366060401104E-17
-14.084760055739773	28.547269492787443	8.355018267239289E-17	-3.803840230821957E-17	-5.374358069140174E-17
-14.490031474178451	28.31698023352918	8.496250062054069E-17	-3.461771434196168E-17	-5.605874564797338E-17
-14.531013247222706	28.282763089151217	8.511683523819855E-17	-3.4176634975934384E-17	-5.627641470239184E-17
-14.875581071227531	27.98713035068691	8.656264341954926E-17	-3.016849608954723E-17	-5.83767670338305E-17
-15.10376264913171	27.76458604019757	8.764035541654677E-17	-2.7565401787379844E-17	-5.943864369075266E-17
-15.216208734471483	27.625667800433135	8.82448649796293E-17	-2.597207305936827E-17	-6.014236996700043E-17
-15.4640149146962	27.35002543091522	8.986900472812731E-17	-2.3262887680869454E-17	-6.124761226143862E-17
-15.565199936389575	27.229859535367186	9.058582074405782E-17	-2.20088276427255E-17	-6.175973709251886E-17
-15.60421881776453	27.1782256098158	9.0831771392073E-17	-2.1575167676207936E-17	-6.183905453481795E-17
-15.80655797744552	26.83643413392781	9.257239811757076E-17	-1.870528411386699E-17	-6.253748247468911E-17
-15.99207110813279	26.526343516060507	9.425111772463888E-17	-1.6665083281708272E-17	-6.290356655208856E-17
-16.09495975331683	26.30491443523337	9.561785191039094E-17	-1.5221000259069273E-17	-6.328829760610741E-17
-16.31639914487979	25.789828530329583	9.880952164687117E-17	-1.2561997729915152E-17	-6.350361738999106E-17
-16.684891252858424	24.764965711053225	1.0382181601501951E-16	-7.295423722762677E-18	-6.415711510930576E-17
-16.575586134525615	25.116826670150708	1.0286915162600492E-16	-9.206912745216171E-18	-6.408481820676435E-17
-16.522539066974886	25.264930127987643	1.0230109251686818E-16	-9.93587892240964E-18	-6.40188460069546E-17
-16.342075646771107	25.734031923727596	9.92166843479443E-17	-1.2280080577566306E-17	-6.35496347901418E-17
-16.331976873830065	25.751084951112826	9.909498998279199E-17	-1.2366783789848105E-17	-6.352812094370073E-17
-16.69637548738504	24.522337265981495	1.0382120253731227E-16	-6.21603549431804E-18	-6.387982112918622E-17
-16.72618837260787	24.24278726377767	1.0318715771308457E-16	-4.547124087836691E-18	-6.346004326566342E-17
-16.74244772644929	23.899594069048348	1.0203871941832711E-16	-2.371830407800876E-18	-6.283362561215404E-17
-16.74256716838122	23.684435430470366	1.0103249041719607E-16	-9.477385949354638E-19	-6.230756349396725E-17
-16.711595039577205	23.33186611068901	9.821681389884881E-17	1.967404427362851E-18	-6.094356326115467E-17
-16.670856721684423	23.17404679271966	9.678932405955552E-17	3.1415387701433835E-18	-6.01558023616178E-17
-16.51347070412792	22.829265188016677	9.281256530133858E-17	6.207209923777454E-18	-5.792106793696284E-17
-16.3773710600923	22.58365799224284	9.008870380878146E-17	8.13398575919885E-18	-5.624957171971687E-17
-15.469735792404899	21.47082843357408	7.701306364531065E-17	1.6571606956996154E-17	-4.710287958482293E-17
-15.485365793970075	21.488391600999595	7.716120295948469E-17	1.6440628810320788E-17	-4.7236714677372707E-17
-15.492669363329767	21.497438421935403	7.724825738388101E-17	1.6378312109523074E-17	-4.7303080631769264E-17
-15.551006498113821	21.558894884547414	7.802759886269602E-17	1.5909295662824404E-17	-4.784472187142923E-17
-15.94804051883031	21.99910977706999	8.333163256853191E-17	1.251804920902267E-17	-5.161714769178311E-17
-16.254996656057724	22.415059477219437	8.81053244921468E-17	9.341045801280885E-18	-5.501095127162205E-17
-15.897398578446175	21.93181850193765	8.264325151388807E-17	1.2956163608841596E-17	-5.116617657127122E-17
-14.191985507516886	20.35426755160977	6.418677767783893E-17	2.3706400600487687E-17	-3.6019257541189074E-17
-14.210584309288377	20.36831201398125	6.443792532728867E-17	2.3623330974107596E-17	-3.622265006589042E-17
-14.455877658872426	20.547878931346474	6.713445250676102E-17	2.2324987535178996E-17	-3.883222308137215E-17
-14.708963187931221	20.74389482341743	6.972990717349053E-17	2.134833864598961E-17	-4.101776100112277E-17
-14.71112318274063	20.74573554450273	6.975260251334421E-17	2.133564221870726E-17	-4.103766527368833E-17
-15.121629647115775	21.09564354495486	7.353301706970982E-17	1.8999003554351064E-17	-4.4448447179813077E-17
-14.714746931186816	20.748624004897483	6.97898300697291E-17	2.1318991929883626E-17	-4.10684761246092E-17
-13.964995711614055	20.177808833466628	6.162882089796151E-17	2.45883460522458E-17	-3.366826113780499E-17
-13.951815003513792	20.16879376954789	6.143696012014984E-17	2.464897562999455E-17	-3.3481750803981436E-17
-12.954626106718369	28.737256467746782	7.470267089595088E-17	-4.320724491186065E-17	-4.418660072608268E-17
-12.857143918412952	28.708675975705134	7.267578320053454E-17	-4.276224389147295E-17	-4.285690999082452E-17
-12.63953275323979	28.54571449373748	6.823763716316535E-17	-4.111890637104299E-17	-3.9736104743494677E-17
-12.63261423181542	28.54057370798251	6.809845083148674E-17	-4.106565320355778E-17	-3.964004261627214E-17
-12.629360746829247	28.534100688250373	6.802211883859534E-17	-4.101033955425131E-17	-3.9594307840481797E-17
-12.418224162401433	28.09162993778905	6.311766710513008E-17	-3.7026434119409075E-17	-3.6806101024483717E-17
-12.315772059625933	27.698378926161215	6.041907702851466E-17	-3.3991754479966797E-17	-3.5358054466491276E-17
-12.295324233598635	27.624182860898877	5.991012640947972E-17	-3.340309315761365E-17	-3.508524654469488E-17
-12.282307251746543	27.579945029645117	5.960691526476902E-17	-3.307291415957067E-17	-3.4919737527308226E-17
-10.202631737873418	21.267674119230634	4.406935701242674E-17	5.894153286688432E-18	-4.579978209247718E-18
-10.243693212242764	21.117067918500105	4.5133109750849944E-17	7.256959530987854E-18	-4.870027234371061E-18
-10.307342670339624	20.858228531757078	4.709859867637088E-17	9.693148519905381E-18	-5.394455659737981E-18
-10.356129224115895	20.791021694474292	4.7685621445149573E-17	1.0394595180703746E-17	-5.791108445215517E-18
-10.30132753798347	20.866563466752964	4.702958355444826E-17	9.608711754017635E-18	-5.35154126884065E-18
-11.88274998348622	25.960394409159818	5.1814056757353673E-17	-2.3007211927488675E-17	-2.8880307909934436E-17
-11.668048200368801	25.141182152679864	4.7558271072692307E-17	-1.836444458342778E-17	-2.471221067609593E-17
-11.981603431916623	26.466847343687	5.3657247209969614E-17	-2.5942853517292424E-17	-3.060127194756525E-17
-12.1265449837182	27.054283994523367	5.682625346702274E-17	-2.960157529032654E-17	-3.286366196491289E-17
-12.004421420257154	26.54697191549089	5.399205563747817E-17	-2.6373266496679268E-17	-3.096152328445663E-17
-10.468178774155028	20.639341880943956	4.8994549614545086E-17	1.1964499443436332E-17	-6.6855633647939834E-18
-10.304638503044853	21.803293229788284	4.109797535135079E-17	1.514522851311056E-18	-5.6419337902816045E-18
-10.267541047326937	21.65042850191439	4.190048013650958E-17	2.7145308017996027E-18	-5.2905419436452645E-18
-10.395320984345801	21.918035081050647	4.082503671577669E-17	7.57280956836213E-19	-6.5446727897731945E-18
-10.47502592047812	22.05734106139689	4.03631168287895E-17	-1.9070071849947836E-19	-7.307191077673396E-18
-10.206381097677575	21.385596889124002	4.331106929511477E-17	4.8654525422432566E-18	-4.654552470772392E-18
-10.221651321505956	21.445997647236332	4.2995579243274635E-17	4.379571485437199E-18	-4.805645265891564E-18
-10.490751245394282	20.603592573600093	4.9288164969420614E-17	1.2343803139473853E-17	-6.879889623983884E-18
-10.676117456238984	20.39236877638473	5.102502370439683E-17	1.4638041281427415E-17	-8.243484133759432E-18
-10.862832821198992	20.172659802202038	5.283822136822004E-17	1.7083320066366444E-17	-9.741653020317739E-18
-10.881649328072468	20.15340172716533	5.3000816709241064E-17	1.730156161241973E-17	-9.875051884592828E-18
-11.113402830365768	23.492907419863535	4.0853946655665045E-17	-9.066616624958712E-18	-1.5492999899553135E-17
-10.870391181402738	22.895205762255728	3.9777256937472857E-17	-5.534613573923544E-18	-1.201850007417915E-17
-10.621303073248832	22.348463459036125	4.004903501886871E-17	-2.0974706042818557E-18	-9.034726632676769E-18
-10.713239391969845	22.528071225770486	3.980070713809221E-17	-3.2583696288291346E-18	-1.0079017702831648E-17
-10.844786768336137	22.840316885932463	3.971976274451969E-17	-5.192686243376572E-18	-1.1675701986848947E-17
-11.13944094806562	23.564994447843304	4.1064575299378277E-17	-9.506182554362289E-18	-1.5938349181255433E-17
-11.20138562399052	23.70358117406422	4.167945944678832E-17	-1.0266701786934788E-17	-1.6824814474031482E-17
-11.38770868509681	24.19537159429388	4.379127459886194E-17	-1.3122620149690471E-17	-1.9899828075391792E-17
-11.629669720620418	24.997400407593688	4.6943319965823506E-17	-1.7570607224178195E-17	-2.3953371467712596E-17
-11.655844825787385	25.09979426497546	4.7365165774621234E-17	-1.8148284790770256E-17	-2.4481580524242317E-17
-11.229044276659494	19.823740120580734	5.563544215079885E-17	2.102964997063728E-17	-1.258704028969853E-17
-11.11903336571642	19.928407716064633	5.4804173069262846E-17	1.985148427586525E-17	-1.1729023340736719E-17
-11.238255914622929	19.81801759902705	5.568345484040816E-17	2.109563313456148E-17	-1.266429115646671E-17
-11.27373113209877	19.799694665849607	5.58653004587207E-17	2.1324771151470544E-17	-1.2951478118163417E-17
-11.704202484407077	19.570706637277283	5.804850030873671E-17	2.410511686226343E-17	-1.6409951965858365E-17
-11.924410416622525	19.520870959241247	5.894299716948449E-17	2.5006371614753852E-17	-1.813736764109508E-17
-12.146713395330595	19.48811890152068	5.966249598904889E-17	2.5623781763454397E-17	-1.992962361371312E-17
-13.716808717983312	19.98456831600856	5.838477981350168E-17	2.5852150976909887E-17	-3.0153910576017E-17
-13.699633381787852	19.972973088206505	5.853127384534411E-17	2.5872218199860925E-17	-3.006398868732707E-17
-12.289122117745665	19.48948098767039	6.007396854586443E-17	2.586602702798431E-17	-2.1048047462169625E-17
-12.610269693386867	19.525156006424986	6.08333696564476E-17	2.6258056585759735E-17	-2.3439792161452773E-17
-12.896122385697899	19.578447440350267	6.135147966631174E-17	2.65946108019227E-17	-2.554808226740939E-17
-12.515097441153577	19.487450784057632	6.073460822604401E-17	2.6352452751958634E-17	-2.2736627090336204E-17
-13.536579205106833	19.870542369775738	5.994138159765057E-17	2.6001366434081217E-17	-2.909581134267723E-17
-13.46519538142837	19.82916391656118	6.039139315193297E-17	2.591972288664809E-17	-2.876806287109273E-17
-13.33710205478209	19.763694654848063	6.082651212457803E-17	2.5966067244021458E-17	-2.8218889918377556E-17
-13.208698024723365	19.705864794957023	6.100755260366043E-17	2.6229161460572576E-17	-2.7515500090978106E-17
-13.12649483004026	19.66555204257168	6.127596936965637E-17	2.6298106178764615E-17	-2.7195639211621785E-17
-12.931185315336426	19.594366574089303	6.13035231670537E-17	2.6561259485961583E-17	-2.5766679107654837E-17
-4.73366453746668	21.27733752555802	8.621772682318477E-17	3.256823280750067E-17	-3.06210122772414E-17
-4.616137617197506	21.222124959057776	8.530438854950015E-17	3.2684514141211835E-17	-3.0484083694559986E-17
-4.564613201498627	21.13083733353918	8.461007725900086E-17	3.2746397402568126E-17	-3.0399421176827917E-17
-4.459207814328341	20.976920750912853	8.333521069929042E-17	3.273802331885596E-17	-3.0165873557051497E-17
-4.3717263835343685	20.747828353941713	8.200294771808258E-17	3.285572928415143E-17	-2.994763817948896E-17
-5.161473697762925	20.81549159125971	8.3922810982078E-17	3.2063167085006736E-17	-2.9253973997033987E-17
-5.073951322793464	20.92121156444997	8.456268149592295E-17	3.2200056163725204E-17	-2.962176655474271E-17
-4.820678832095474	21.117692108337895	8.5397170603854E-17	3.2548117608770644E-17	-3.032227274718692E-17
-4.935758286792505	21.04289319435528	8.526664941987622E-17	3.239308453565453E-17	-3.011682936065172E-17
-5.190714031709742	20.763150524925152	8.351094610053115E-17	3.205507308650927E-17	-2.9074880230055906E-17
-4.334675830804458	20.637109182818822	8.138783981043872E-17	3.285507076117881E-17	-2.9861362367147967E-17
-4.297602703723759	20.363085847552906	8.014722655655883E-17	3.2921253808000945E-17	-2.9737804895418175E-17
-4.296843216198107	20.193274965814624	7.933609063238932E-17	3.285885892511715E-17	-2.961085120167905E-17
-4.3199742974144915	20.03163015581289	7.868683815017939E-17	3.279589991776301E-17	-2.952394941793103E-17
-5.411460238020682	20.431189194846432	8.06913727217837E-17	3.181139147840245E-17	-2.7738320361850672E-17
-5.332162880293362	20.526863749341317	8.16179662571885E-17	3.183855905556002E-17	-2.8214961781974805E-17
-5.549115600042219	20.2905602616082	7.922151725466742E-17	3.1665369260463264E-17	-2.6847035652343172E-17
-5.9142014219049575	20.099198820205157	7.70469488259664E-17	3.1542003939155145E-17	-2.5354184662458658E-17
-6.1768312377237	19.97762492623312	7.589810304375652E-17	3.148512354312635E-17	-2.4519602064409614E-17
-6.2548127568078975	19.933207642426368	7.552757745242082E-17	3.1464033562988435E-17	-2.4281349681544643E-17
-5.793974679646137	20.165456467072826	7.777304589893966E-17	3.1612859426894876E-17	-2.5875165342221366E-17
-6.296332579397803	19.90441385953041	7.536037124056134E-17	3.1453621254611896E-17	-2.4179594558141536E-17
-6.581566543861336	19.71553089526889	7.422183978865557E-17	3.141935895238514E-17	-2.340896322564311E-17
-6.865836498264918	19.506302352262118	7.322836039646265E-17	3.135068607653991E-17	-2.274061072615611E-17
-4.397468987809489	19.60797959070136	7.670481175876168E-17	3.2851779829274914E-17	-2.8730647702182826E-17
-4.399186129808391	19.590997556566418	7.663738134484307E-17	3.2856351699247975E-17	-2.8712710261142783E-17
-4.3936775942467925	19.43906947218001	7.601254820043475E-17	3.2930221135582785E-17	-2.850295202955572E-17
-4.387202690166885	19.144286253843145	7.478975865315064E-17	3.3063754715721034E-17	-2.8072439713693754E-17
-6.894497251219089	19.484583483803235	7.311883576028987E-17	3.1346513255326545E-17	-2.2655432418263814E-17
-4.381345621380777	19.122257941120065	7.469403613243293E-17	3.3072107273471174E-17	-2.80457329757976E-17
-6.925461083009736	19.4598782054163	7.303987882737887E-17	3.1329581432148553E-17	-2.258854939375317E-17
-7.416290267685239	18.89946202643908	7.16485116699723E-17	3.090700030329263E-17	-2.158392939437008E-17
-7.363475977876793	18.991793896138372	7.183839001391878E-17	3.097198437058878E-17	-2.1675025086719643E-17
-7.1785182717331	19.213288774831042	7.229985875673287E-17	3.115751885707971E-17	-2.206658919102317E-17
-4.15205833085932	18.46634483007781	7.253205107348006E-17	3.3132845255336995E-17	-2.78508224581566E-17
-4.2171064234789615	18.664346336089654	7.311550186548476E-17	3.3165024567802573E-17	-2.7880504447341976E-17
-4.372026104299103	19.099275105178496	7.461470286674958E-17	3.307863706597005E-17	-2.803931364394003E-17
-4.048009488057326	18.195132871531335	7.173607842202164E-17	3.3132200082566564E-17	-2.777080433027951E-17
-7.491387228043418	18.031259510970372	6.966137526039365E-17	3.037464576698157E-17	-2.114363699653821E-17
-7.514780309917374	18.314686341258152	7.035884807153144E-17	3.047451693828159E-17	-2.1222205437991808E-17
-7.461413857161174	18.67996993733154	7.118219809513327E-17	3.074468777141334E-17	-2.1450971670584446E-17
-7.514424638291443	18.439655812679497	7.06976897088309E-17	3.0549722185654644E-17	-2.129692007839428E-17
-4.006141008968368	17.881613027299927	7.099516198070697E-17	3.301771999582464E-17	-2.774954648301182E-17
-4.0947510933941444	17.070818009431875	6.917323867489572E-17	3.2714280146902577E-17	-2.751545164457164E-17
-4.098336307406811	17.034762205630255	6.909623020082512E-17	3.270714998852292E-17	-2.7502195211477612E-17
-3.980894005775253	17.602407796043213	7.03497063519731E-17	3.298902838586209E-17	-2.7672288154095904E-17
-7.492366000616787	17.59242100983253	6.817786435134219E-17	3.000238478480689E-17	-2.082158710712675E-17
-7.491056514593434	17.51652019285032	6.798043220079114E-17	2.9964573108636135E-17	-2.0818561782634805E-17
-7.356922602796503	17.059969131013926	6.658500398108326E-17	2.9878539751176035E-17	-2.0963121480170718E-17
-7.3476880070411035	17.029672229095027	6.649095420371729E-17	2.9873332171586355E-17	-2.0971651885164014E-17
-4.25572274313915	16.317678753090377	6.726050310398821E-17	3.234691828080816E-17	-2.691224454339204E-17
-4.282120070781845	15.78662031049576	6.605841803226763E-17	3.2257674829278635E-17	-2.6546491825065633E-17
-4.2458127774434065	16.42959045964661	6.755215878638405E-17	3.240965934619916E-17	-2.6991174896946672E-17
-4.131360294310118	16.910570026141535	6.879268606007571E-17	3.2649873947343634E-17	-2.741014485632559E-17
-4.280097499402593	14.538047400568065	6.314225630783446E-17	3.1466997816041284E-17	-2.6350250941965446E-17
-4.322517032429351	14.340942723765027	6.261174660280362E-17	3.1344232155832766E-17	-2.6240533235872587E-17
-4.280253012631235	15.540897001787167	6.547833360260793E-17	3.2091957207014896E-17	-2.6514006058157506E-17
-4.235538762411485	15.028716405183332	6.444839582733756E-17	3.192835586485345E-17	-2.642503950603189E-17
-7.120732692353926	16.430849731388406	6.43283793038477E-17	3.0086957648665945E-17	-2.0827907877086925E-17
-7.346458713145687	17.02354813324256	6.646224687299398E-17	2.98695758030645E-17	-2.0964438601033077E-17
-7.114755438282814	16.40554860010953	6.419270832883956E-17	3.005732941435089E-17	-2.0808724315618327E-17
-6.911780360262982	15.83013201700975	6.215773179789953E-17	3.002446352081048E-17	-2.0899282585320087E-17
-6.611588358506674	7.896149290016625	3.650440338014416E-17	1.9279230061755103E-17	-2.1226428557469607E-17
-6.815613754472951	7.898265934465046	3.487965131815477E-17	1.9199932732538688E-17	-2.0912412458371484E-17
-6.5156075490910155	7.913751607218404	3.73097505357511E-17	1.934573061308206E-17	-2.1392126081186414E-17
-6.3278903466563765	8.00161022599411	3.881446534614479E-17	1.955980767068613E-17	-2.166382589775253E-17
-6.251414382863599	8.031307543414954	3.943125734147749E-17	1.9635420001019614E-17	-2.1770127316011308E-17
-6.229877777245452	8.04374390758974	3.958121926543948E-17	1.965752122966173E-17	-2.1786510912216214E-17
-4.365442378183148	13.975572541233786	6.167170511737901E-17	3.096087364000696E-17	-2.6120054317330982E-17
-7.032334305329712	8.881459043501946	3.3015972398762333E-17	2.074438375283827E-17	-2.035024950651024E-17
-7.010306534682713	8.958760339693399	3.315629306055948E-17	2.0829432671154043E-17	-2.0353359409045344E-17
-6.512646741864403	15.15182324934143	6.024488889060707E-17	3.024847005022969E-17	-2.1569081227155427E-17
-6.605089143645865	15.309430919175515	6.070149267692235E-17	3.0194894428168495E-17	-2.1433477492702544E-17
-6.5041925862060035	15.13029977827332	6.017668500040344E-17	3.0267720930451824E-17	-2.1564558458979276E-17
-6.3424677378712815	14.438667640957025	5.732764515266553E-17	3.0065422520247686E-17	-2.1359706119647035E-17
-6.330374139751394	14.386550585762597	5.711067927541438E-17	3.0049266321722814E-17	-2.1342611452209788E-17
-6.878654940297363	15.7638677268587	6.192839938579795E-17	3.002232033964131E-17	-2.0961992908216646E-17
-4.434271541032567	13.142645847312549	5.905024743025451E-17	2.956620409751926E-17	-2.5775544203152908E-17
-4.414942671727757	13.516124024822231	6.025729497438806E-17	3.024532075492267E-17	-2.592300825644648E-17
-4.493924253759212	12.772399592207567	5.798400972949977E-17	2.90950085859247E-17	-2.560079814705807E-17
-7.101740047231086	8.65826653927014	3.253245970201999E-17	2.035728564664788E-17	-2.0282649484989314E-17
-7.168342651116608	8.460762600190172	3.2098000383266946E-17	2.005775889710684E-17	-2.022281966856326E-17
-7.193887940106324	8.330591941608663	3.1929698168250113E-17	1.9825387695147756E-17	-2.018841886622986E-17
-7.102349334593408	8.083611128327435	3.261471016982757E-17	1.945060975909142E-17	-2.0383828032575385E-17
-7.112470534688779	8.092652751636816	3.253645044011296E-17	1.946043094240756E-17	-2.036581771767127E-17
-7.119928957854249	8.108787145355782	3.248056899886735E-17	1.9483244912081784E-17	-2.0352052834267625E-17
-5.957932814466803	8.326382853180453	4.1566288702594057E-17	2.017451355274467E-17	-2.2148308464699985E-17
-5.9860617304856625	8.295236487394085	4.138895944451717E-17	2.0136784300182958E-17	-2.2121564371619353E-17
-5.782295033744326	8.636244481833662	4.281658794546081E-17	2.069123246786616E-17	-2.2468416524862482E-17
-5.772698168952418	8.648486873268634	4.2874586674543117E-17	2.0702761040350426E-17	-2.2477771043743554E-17
-5.738932396154502	8.70717613051857	4.313327219474847E-17	2.080142430200421E-17	-2.2546130153901427E-17
-6.940649812921062	9.174166928456168	3.366070050659304E-17	2.1121835613003436E-17	-2.036677672856743E-17
-4.5812454281489545	12.317894073995918	5.634788367147425E-17	2.7981553530496043E-17	-2.545325517736147E-17
-4.808522336311219	11.478314115589296	5.290849950191958E-17	2.6180808918637372E-17	-2.4753260470771746E-17
-4.652849854746273	12.005391019526362	5.541142537617818E-17	2.754729027333537E-17	-2.533876674583874E-17
-5.061293351900035	10.722393859678515	5.003222692407202E-17	2.4675505186851175E-17	-2.4302539327674152E-17
-6.86360938787179	9.401426206351928	3.420118808131671E-17	2.1428860760039166E-17	-2.0372314114247613E-17
-6.819621065935524	9.5188517466487	3.456690339737547E-17	2.1648148706259504E-17	-2.040545995691885E-17
-6.732853489066005	9.812962932337197	3.5229829994010735E-17	2.203554923273726E-17	-2.025272840595613E-17
-6.221255888251553	12.966412945543405	4.937085683993969E-17	2.846549669615495E-17	-1.987253404697599E-17
-6.262079343029064	13.66062747538938	5.332813448408605E-17	2.950451429734407E-17	-2.052663123863969E-17
-6.263391932825343	13.675039285369484	5.342568724568007E-17	2.95392490754619E-17	-2.0539524316253223E-17
-6.329917361911087	14.384771810573818	5.71011871238343E-17	3.0046874465150406E-17	-2.1341750318189072E-17
-6.380243096902497	11.364251103642124	4.071820403389289E-17	2.5284106076257362E-17	-1.9760531345572245E-17
-6.357607770702911	11.487039688527688	4.119299221057036E-17	2.545858865142432E-17	-1.9747076109193752E-17
-6.222435682564707	12.217561632089193	4.530795047996049E-17	2.706552781280106E-17	-1.9889118276485224E-17
-6.22315469339023	12.669251370607224	4.7742131607754675E-17	2.790377963041714E-17	-1.988422893219226E-17
-6.23437808659952	12.145587759282426	4.499161862919575E-17	2.7010373403180678E-17	-1.987564203218876E-17
-6.457481241124757	10.96749769794242	3.926414575537592E-17	2.4525495770837577E-17	-1.9933335302721824E-17
-6.219415409317302	12.931960976294627	4.91389478907396E-17	2.8377043148412456E-17	-1.9861341633676528E-17
-5.300213015882377	9.906364735437664	4.6933360057094145E-17	2.2800048771450406E-17	-2.3487285242790182E-17
-5.420490387285663	9.41476369021898	4.5608805307379574E-17	2.1921497998692906E-17	-2.3118979053451077E-17
-5.260725656804659	10.041685575299425	4.737483716610865E-17	2.3096926527731468E-17	-2.3601409361785846E-17
-5.093231866962367	10.61944688455408	4.953357821806553E-17	2.4366933275957775E-17	-2.4167618565962486E-17
-5.565394037279747	9.018803980210201	4.4429765775271735E-17	2.131636580543685E-17	-2.284432352452787E-17
-5.5458129890253085	9.074872917332542	4.463495495285323E-17	2.1445735214053058E-17	-2.2908269842249235E-17
-6.5076799075710365	10.704717704496328	3.818875763186488E-17	2.3924204139743497E-17	-2.0014381653380555E-17
-6.538142435266112	10.584945288033484	3.772265962144433E-17	2.3633084916302817E-17	-2.0009367720550678E-17
-6.674120860000167	10.043425300441548	3.578736282684195E-17	2.2531321350254627E-17	-2.0066079947813698E-17
-5.079145325698371	10.671237532556626	4.976283822184372E-17	2.451375812426831E-17	-2.423570995352145E-17
-10.461656850447097	13.708406176281539	1.5584018848222546E-20	-9.992102230401147E-21	-1.0418949622656511E-20
-10.481987687657293	13.648673103119863	1.5555580143766056E-20	-9.978671924050918E-21	-1.0422495337957728E-20
-10.596586459128053	13.013581074589192	1.5265607568435242E-20	-9.836335949980339E-21	-1.0437388711292524E-20
-10.588350281531117	13.144057512369184	1.532379529671078E-20	-9.86588414444975E-21	-1.0437569874805574E-20
-10.567612116330908	13.380893343134794	1.542867679288617E-20	-9.918315786364858E-21	-1.0437024989719114E-20
-10.586300339683474	12.86405514315924	1.5201875974962768E-20	-9.80238148793135E-21	-1.043321555050813E-20
-10.570420696995217	12.529496354887202	1.5060510006717626E-20	-9.726835014521485E-21	-1.0425173249293152E-20
-10.53216555932015	12.1496552982845	1.4907701120708326E-20	-9.642350886048714E-21	-1.0413026740631806E-20
-10.380385604053068	10.824139514628257	1.4411736204626575E-20	-9.348283964650773E-21	-1.0369834316597908E-20
-10.435456498885996	11.003326254847991	1.4475375881425898E-20	-9.388645697796024E-21	-1.0382502845032657E-20
-10.456403679159035	11.430738695704099	1.4630939699812924E-20	-9.482822031303787E-21	-1.0389606972780824E-20
-10.463247672194688	11.521399916806832	1.4664832236659175E-20	-9.503049829846076E-21	-1.039159148196137E-20
-10.491965031962753	11.798596889963134	1.4771709276777005E-20	-9.564584963902763E-21	-1.0400660127338686E-20
-10.523313839585922	12.061930103058792	1.487264241262116E-20	-9.622690838979582E-21	-1.0410156672786175E-20
-10.1325463030094	9.916704642956699	1.410432718806547E-20	-9.145515408439806E-21	-1.0313662491176685E-20
-10.179935233113294	10.11227423234433	1.416974023077114E-20	-9.189959739104374E-21	-1.0324373289937616E-20
-10.271061399325458	10.365759310336202	1.4254099530201748E-20	-9.246220344792087E-21	-1.0344719129568331E-20
-10.329993747661657	10.545358091937182	1.4316272190365454E-20	-9.286706565060229E-21	-1.0358291288394173E-20
-10.02186658977307	9.407090039284766	1.3941595152490162E-20	-9.030050227850523E-21	-1.0288981977224421E-20
-9.940452310214791	9.112997290359736	1.3851419811540816E-20	-8.96302250353169E-21	-1.0271660060218472E-20
-9.913163845656664	9.031973680914923	1.3826339992985193E-20	-8.944536189143494E-21	-1.026584551022437E-20
-9.895841595490788	8.989089973174861	1.381293159486194E-20	-8.934598595889071E-21	-1.0262088711602396E-20
-10.041555812761365	9.508743711312437	1.3973063353512413E-20	-9.05298082098504E-21	-1.0293391838113897E-20
-10.0930451283201	9.758641117940332	1.405306697115096E-20	-9.109974358127905E-21	-1.0304562047186614E-20
-10.523255412447535	12.01533119139883	1.4854784055153353E-20	-9.612544346707148E-21	-1.0409648222009382E-20
-9.437025703496063	8.180080636767848	1.3556390717405348E-20	-8.743173166980628E-21	-1.0157947584709195E-20
-9.587384406844816	8.413430547215235	1.3633206614060448E-20	-8.800864815723361E-21	-1.0193227462834397E-20
-9.661805736692877	8.534238831487905	1.3672658683312138E-20	-8.829756803871913E-21	-1.0210601696413274E-20
-9.771253911512432	8.728030227058873	1.373344969618423E-20	-8.875297854341757E-21	-1.0235143762369436E-20
-9.266968553743181	20.368669914426608	3.4447119259186164E-18	-1.0942315910853182E-18	-3.7110044474558873E-19
-9.20742666551085	20.320443273355068	3.459836413464197E-18	-1.0662864384643351E-18	-3.401089161998668E-19
-9.331656358380581	20.390105813505613	3.4334206598805915E-18	-1.1072547966811961E-18	-4.0496503858481593E-19
-9.797074207824757	20.487262654677203	3.3650950054650266E-18	-1.166480601932158E-18	-6.48374255507916E-19
-9.852945626294268	20.475386833679877	3.3598143778007452E-18	-1.1602440386655135E-18	-6.76920013159339E-19
-10.174926061897045	20.358005704205766	3.340510279483715E-18	-1.097621048785884E-18	-8.427083539312614E-19
-9.63492628198527	20.447865399706505	3.3893403779129612E-18	-1.1430150372999931E-18	-5.631749522714252E-19
-8.511979787933821	19.63934754978057	3.675645686067609E-18	-6.777689644944313E-19	1.452957511274504E-20
-8.412203891350405	19.4367030452377	3.730019499588591E-18	-5.645118690875387E-19	6.354763731288974E-20
-8.861496508320027	20.0881956391881	3.545920091680556E-18	-9.3118250584969E-19	-1.6288412993977256E-19
-8.677814870382358	19.86003686712696	3.6116576274556345E-18	-8.017363842751094E-19	-6.947878660162094E-20
-10.409357512926338	20.18096142143874	3.3348322100573757E-18	-1.004686995864554E-18	-9.536168443467635E-19
-10.79710685594536	19.791961768687052	3.3405503381867458E-18	-8.045522727158787E-19	-1.126480474324154E-18
-10.785679793055646	19.803992338152558	3.3400074194561535E-18	-8.1066459883635185E-19	-1.1214374979897236E-18
-10.503409678691938	20.101603547076234	3.3355496736337647E-18	-9.632159139234788E-19	-9.981938469401374E-19
-11.760956418321427	18.987861528055976	3.4005398881190875E-18	-4.2056947162549384E-19	-1.5105711636936714E-18
-11.523235694283702	19.219241316736024	3.3627834994370013E-18	-5.230474216101135E-19	-1.4169911383091618E-18
-10.828460804935474	19.76565596978038	3.3410344676327234E-18	-7.91347345527716E-19	-1.139201632031741E-18
-11.15203284394894	19.485982039391637	3.3467036088799926E-18	-6.497625642300477E-19	-1.2709934595968988E-18
-11.338762237521642	19.37033472884137	3.3479068508454805E-18	-5.949281157432831E-19	-1.3423175780703098E-18
-8.160413380449972	19.034430336383014	3.8575179862858875E-18	-3.3846561642949696E-19	1.922030176121624E-19
-8.0712521510263	18.89928505826888	3.906384170300713E-18	-2.62026348322271E-19	2.3565131133460964E-19
-7.818586642841267	18.37119969400198	4.074976913747376E-18	3.4692465912675916E-20	3.615125457664372E-19
-7.801553346127336	18.337769279015088	4.0860479712968955E-18	5.348071668975079E-20	3.6964723304906567E-19
-7.798549641616148	18.329959307262747	4.088367350760203E-18	5.778065799185257E-20	3.710480465017951E-19
-7.7743272824557055	17.104951854205982	4.349833813948651E-18	7.219900888872911E-19	3.689439371637887E-19
-7.783741806986411	17.082410464980747	4.352469945496928E-18	7.332498761121332E-19	3.638139045680754E-19
-7.764805280510347	17.71926770390472	4.221929588085836E-18	3.8950073603801396E-19	3.8119789819999653E-19
-7.765134015594184	17.702299241060896	4.225694269069419E-18	3.986783990100897E-19	3.8069976289053555E-19
-7.785173334564877	18.087991371679102	4.141036581663047E-18	1.8929680844114917E-19	3.7534850399635543E-19
-12.207394115779582	17.651695249152727	3.726455376574233E-18	1.5194355282562239E-19	-1.6714510483074995E-18
-12.334583649954002	18.01743438287169	3.63452142165469E-18	-6.356149949384857E-21	-1.7314596196558617E-18
-11.898441133341503	18.87073873241356	3.4204399942035252E-18	-3.6837788385992396E-19	-1.566629191254043E-18
-11.97913973552026	18.76913114866832	3.4407102348857865E-18	-3.2516521948929594E-19	-1.595653864910749E-18
-12.20179125652366	18.480366296380733	3.514392529369065E-18	-1.962468698921281E-19	-1.6875479793802082E-18
-12.346236091480979	18.073727701197747	3.621236271727097E-18	-2.9175302907157656E-20	-1.737852792721274E-18
-12.325910176357382	18.130813591682937	3.60587951604493E-18	-5.282242308856398E-20	-1.730006083369221E-18
-11.98711940596362	17.350214550324804	3.781554877331309E-18	2.794205771066906E-19	-1.5680244778342813E-18
-12.003748444063906	17.37062698875574	3.7776121137018766E-18	2.704551178022461E-19	-1.5757400000569901E-18
-11.972536370029344	17.33827830647077	3.7829101621514374E-18	2.8479403869511654E-19	-1.561206852894579E-18
-8.121894220306949	16.547592387360503	4.3564374062787696E-18	9.980220235601014E-19	1.8493807525415737E-19
-8.10563373419339	16.57251979077354	4.35766523628528E-18	9.857203592055798E-19	1.9307113850801888E-19
-7.984939422131087	16.76625234830246	4.354558584314496E-18	8.898595534783186E-19	2.5782505320546563E-19
-8.228393449448319	16.494855391024913	4.332071980487948E-18	1.0146896541752596E-18	1.3279685113167988E-19
-8.587857197385803	16.313739525462502	4.2521133707260665E-18	1.0718982184162513E-18	-4.529225102871706E-20
-8.648307457720517	16.29639910076707	4.240284874825838E-18	1.074579955096315E-18	-7.392645121401687E-20
-8.78995850036625	16.26628487690744	4.213508864084639E-18	1.0698870851638358E-18	-1.3979238300695604E-19
-11.704600070861353	17.072933459403412	3.814962572149248E-18	3.9938776480669523E-19	-1.4369828389095967E-18
-10.554248746023152	16.279117077015805	3.930550892669703E-18	8.145824903549965E-19	-9.328753688174105E-19
-10.957521253644972	16.490186693601217	3.871805322511051E-18	6.799558970471745E-19	-1.1037057420235757E-18
-11.418330839711729	16.816770790787647	3.838791981689055E-18	5.14274031255917E-19	-1.3089455378712713E-18
-11.33353091563429	16.74939463269658	3.8447609984877724E-18	5.459542594093615E-19	-1.2694786312120606E-18
-11.282552150529034	16.71369893929399	3.850381159583678E-18	5.64333556446901E-19	-1.2465470189770766E-18
-10.494053521806357	16.247901452253174	3.933844105405199E-18	8.340023385282485E-19	-9.082350996340876E-19
-10.328899462146932	16.210273477704867	3.954123154665017E-18	8.749135346714972E-19	-8.379493957056062E-19
-9.963639931852718	16.115765536031095	3.995374126440246E-18	9.655174471637813E-19	-6.819342490070383E-19
-9.716780988764722	16.1404887812949	4.0296857535887484E-18	9.892261866472582E-19	-5.667369658838234E-19
-9.288329654651506	16.143910880354827	4.099471680911691E-18	1.059137159448636E-18	-3.7377228675862763E-19
