# Supplementary material for: Thyroarytenoid muscle fiber orientation regulates the ability to modulate vocal fold vertical thickness
Source: PLoS One. 2025 Dec 4;20(12):e0337735. doi: 10.1371/journal.pone.0337735 (PMC12677544; doi:10.1371/journal.pone.0337735)
Supplement: S4 Data — (ZIP) [file pone.0337735.s004.zip › Female/contourA1TA10.csv]

% Model	Angle1.mph
% Version	COMSOL 6.1.0.357
% Date	Jan 7 2025, 14:11
% Dimension	2
% Nodes	677
% Expressions	3
% Description	Line
% cpl1x	cpl1y	Displacement magnitude	u	v
-13.17444290806587	39.943156743224705	3.1171755207298255	9.05313587057361E-4	0.30743361997064494
-12.960222175535398	39.983361371660834	3.1183578217143686	9.068482361054144E-4	0.3074078249704765
-12.557663550476963	39.94441944142459	3.1171900154346677	9.05436889005889E-4	0.30741045545498047
-12.295013434274637	39.91007450484781	3.116167256931583	9.041738096038334E-4	0.30741615351079166
-12.771199519904672	39.98225209153824	3.1183225456730015	9.068238227196982E-4	0.30740139849839954
-12.196854437814238	39.89029185097608	3.115578531425676	9.034403010814044E-4	0.3074213777718613
-11.83903471244294	39.73416827035278	3.1109274869218932	8.976620527920986E-4	0.30747794678145
-11.83454919196266	39.7319164431207	3.1108606205428306	8.975783937413917E-4	0.3074787875277387
-13.378459401044738	39.840576676748505	3.1141342331524227	9.014599219029308E-4	0.30748686550538123
-14.081829389211773	39.48701231125233	3.1036586816339264	8.881864350812238E-4	0.3076703456612319
-14.091455366444958	39.478691732262995	3.1034120384606694	8.878755183297948E-4	0.30767440911172195
-14.335684817196531	39.132669681909526	3.0931515380442067	8.749446242795995E-4	0.307837690032446
-14.358308416646189	39.105402529003705	3.0923432347540016	8.73928030480632E-4	0.30785067823467865
-14.06390329784523	39.49587429199164	3.1039207374059017	8.885196322855189E-4	0.3076657366796828
-13.664929711835182	39.750876898974724	3.111486260195033	8.980653345845779E-4	0.30753737611125853
-14.400819272467285	39.0250993557956	3.0899607428887137	8.709383366258385E-4	0.30788804680662546
-14.608096086093008	38.631657340875634	3.078297034361299	8.562625459162829E-4	0.3080710971772842
-14.69608875380951	38.17187164721082	3.0646504436751028	8.391644493660035E-4	0.30827937838353925
-14.704809808779903	38.12900484288538	3.06337899498803	8.375666785607897E-4	0.3082988152974257
-11.830679456258773	39.72945101098895	3.110787291245537	8.974870008569111E-4	0.3074797463702386
-11.301478305989114	39.38674536174639	3.1006104738792013	8.847488119739171E-4	0.30761332024086796
-11.016175056807299	39.141220578803896	3.0933098391394154	8.756249350345544E-4	0.3077124648632946
-10.844743907034458	38.971871494835426	3.0882864375726995	8.693226706897528E-4	0.3077817909656536
-14.703115739357767	38.08762112267836	3.062150167531401	8.360272984089653E-4	0.3083172110923572
-14.665184357518843	37.55081609911142	3.046240746535485	8.160437503809815E-4	0.30855523073300617
-14.627641646759875	37.059364087139976	3.0316422193949584	7.97842907555742E-4	0.3087730558257925
-14.612222601763179	36.97660737525933	3.0291879841002807	7.947623688309746E-4	0.30880940187090034
-10.248926757653695	38.341193504780605	3.06956542453991	8.458672315317208E-4	0.3080415202182787
-9.912331042181597	37.81459172579965	3.0539120753604827	8.26258417822007E-4	0.3082642866447237
-9.809547057107494	37.62171625198788	3.048193109335424	8.190872934198062E-4	0.30834664433223485
-10.64673187070012	38.74258791214268	3.0814750085419362	8.608111743970987E-4	0.3078769160836455
-9.48858618160289	36.69145765435641	3.020584244601845	7.844597099431484E-4	0.3087502325404238
-14.423810118021384	36.22227306587261	3.0068012180765695	7.668000421650746E-4	0.30913899568694947
-14.414950734496156	36.19148920627415	3.0058881917333062	7.656645714544469E-4	0.30915240510342035
-14.485830262125976	36.464347608918885	3.0139816655832625	7.757778960514085E-4	0.3090332839382143
-14.13670178009059	35.26832504596132	2.9785102442171087	7.314438886999495E-4	0.3095540356381216
-9.140047996814005	35.00415384913914	2.970529461866377	7.219045139273256E-4	0.30949091780198196
-9.086009328532562	34.53098312251316	2.95649642569953	7.043580037572081E-4	0.3097002046363475
-9.407476788029886	36.421191810066915	3.012566565857634	7.744484974281895E-4	0.3088679585068793
-9.246749552716217	35.593612830381815	2.98801822442112	7.436838169465189E-4	0.3092315822414382
-8.989359107335446	33.59689600732507	2.9287764059708548	6.699667200998378E-4	0.31011383929368946
-8.968500059088695	33.443411157370896	2.9242209969007162	6.643301097299481E-4	0.31018162681559297
-8.996624010336891	33.65404884224206	2.9304715499293055	6.720814116426724E-4	0.3100885866701371
-13.798911056412487	34.27253971408058	2.9489666762316933	6.946752731815158E-4	0.30998593116509554
-13.70362268864402	34.01659054484035	2.9413795030035024	6.852760729839954E-4	0.3100966510048989
-14.04849173876457	35.019096394043515	2.971121005023692	7.222655051740104E-4	0.3096620060209548
-13.417394405865101	33.23424233035681	2.918163356147611	6.564431244510077E-4	0.3104352453031315
-8.844720216802184	32.57044266052164	2.8983490124524485	6.322399917797889E-4	0.3105669607266999
-8.570476294449893	30.72147489648428	2.8435605117020257	5.647430865851452E-4	0.31138278184261453
-8.411226862297099	30.078209866607775	2.824450251853934	5.413623636498631E-4	0.3116643205620799
-8.772423178230015	32.003860930652095	2.8815401879232696	6.115630983941325E-4	0.3108174054106514
-8.728005357889755	31.59612262639564	2.8694660847540048	5.966085665849719E-4	0.3109978733393699
-8.700294971264373	31.40121367922034	2.86367450187202	5.894760116108139E-4	0.31108390779566286
-5.531557332942684	20.96953997644227	2.554637044456547	2.1650599113469426E-4	0.3156291531485683
-5.427009525472386	21.242312243811483	2.5627033495642735	2.261550164326301E-4	0.3155036062257584
-5.854899803418824	20.57130638309323	2.5428605823337658	2.0244622127773196E-4	0.3158184935185471
-6.0545991133395525	20.421724675892317	2.5384383980932115	1.9719777675798763E-4	0.3158923911529987
-5.674484475926183	20.74823852684858	2.5480902110056807	2.0862702127262268E-4	0.3157331030422905
-5.32694315001336	21.47324046054615	2.569540812268649	2.344639661005776E-4	0.31539687646442904
-5.315180164652691	21.80064614708065	2.579220474695418	2.4613830867628876E-4	0.3152502309780346
-5.315239610958217	21.927734163633616	2.582986077105941	2.5073241951991125E-4	0.315193487391849
-5.350668266482917	22.137495322296036	2.58919382612544	2.583108185251493E-4	0.3151011137616569
-5.433726218666795	22.603765940122834	2.6030010964536654	2.749853819418851E-4	0.31489589930108597
-5.626963417233466	22.992394014638567	2.614506216043049	2.888757168691364E-4	0.3147293812674772
-6.296930791053468	20.265168855524802	2.5338112932002046	1.918216566545188E-4	0.3159707941307265
-6.462948940896917	20.198777783557254	2.5318538924383445	1.8955036744011878E-4	0.316006322679212
-6.834263159081223	20.11098147703813	2.5292567585023407	1.8667996726408093E-4	0.31605843730163374
-6.8788138499580604	20.10884160683754	2.5291952036979617	1.8662688884510124E-4	0.3160609641045595
-7.369605748299344	20.1229514076894	2.529624047467894	1.8740556706341253E-4	0.31607165279436644
-7.290450126656008	20.11461507432293	2.5293772373934256	1.8707225190588898E-4	0.31607267202829115
-7.0289051460111445	20.114888248714465	2.5293742529065177	1.8692624010385606E-4	0.3160634666961099
-8.099104207876303	28.996942234883516	2.792402250749375	5.023340864221441E-4	0.3121360116350514
-8.15070498126804	29.203573080865805	2.798523403227119	5.097437959284757E-4	0.31204555770349945
-8.355808324767935	29.893747345738024	2.8189852563290057	5.347172348110267E-4	0.3117447247432518
-7.921321428362543	28.24221711199594	2.7700302379910484	4.7511371876015636E-4	0.3124667012813875
-5.731713957908964	23.187461122959608	2.620293336082362	2.9577705953939793E-4	0.3146460351348872
-13.008134256011195	32.00942388853293	2.8818314655005266	6.115159523809648E-4	0.3109667752042703
-12.95068578427099	31.818116973537904	2.87616490413369	6.045669681746384E-4	0.31105003140459697
-13.314648296010738	32.961635456846714	2.910086883544239	6.464727487421101E-4	0.31055312903132604
-12.699636292198232	30.808963560540487	2.8462208625901164	5.677337785077325E-4	0.311491021481105
-12.470607686155141	29.70761956089163	2.813588575346919	5.276559607455272E-4	0.3119738848392485
-12.698656054304104	30.80456735528284	2.8460905520966047	5.675748076395069E-4	0.3114929466356153
-12.344738030856188	29.237051454687176	2.7996384858074395	5.107365220183355E-4	0.31217923019953575
-12.200354837177862	28.6009148893215	2.780783126103646	4.876716162801288E-4	0.31245772758560963
-6.292183606549941	24.10069371325796	2.647321646623323	3.279955791184147E-4	0.3142583383964018
-6.2425339509726525	24.01811854555575	2.644873235263668	3.250687586656553E-4	0.3142934213200394
-6.30204314497932	24.121411439412757	2.6479353103933123	3.287415817657391E-4	0.31424944781057335
-6.719214934672854	24.976328726734828	2.673281933122736	3.588777019603593E-4	0.31388249462197115
-6.946082505233461	25.451726261391883	2.6873587560137513	3.7584668266803337E-4	0.31367838160428835
-5.822524408446318	23.31757127054052	2.6241336940286386	3.0029610688226435E-4	0.31459114561651064
-7.831310428230173	20.27209620881387	2.534054021939979	1.929142360144942E-4	0.3160210543318078
-8.016126539335897	20.33597009423546	2.5359570682942003	1.9521322548936182E-4	0.31599885650557635
-8.24563275354757	20.47485969782366	2.5400552729969164	2.0015555426279157E-4	0.31594469420552296
-8.482902806015549	20.6064476841697	2.543970602480413	2.049141119525873E-4	0.3158941777870411
-7.226961380997087	26.04129268528835	2.704855622715752	3.9659718914189675E-4	0.3134249979908058
-7.429909730247109	26.557221928939178	2.7201041376355057	4.147811316557345E-4	0.31320172795172135
-7.588591037603218	27.0808763927336	2.7356522672270356	4.335512200182986E-4	0.3129735207030038
-7.863453876347895	28.01287551057215	2.7632510051421635	4.669375267513066E-4	0.31256708448782167
-7.774074335750829	27.709357526334035	2.754243890091371	4.5613018382208707E-4	0.3126994963305826
-11.095419583753593	24.002887368594862	2.644540667480206	3.242235319379745E-4	0.3144684449313383
-11.133073986582929	24.11042016799119	2.6477285838303697	3.2801385740226853E-4	0.3144218157797831
-11.150271886515071	24.172838602241892	2.6495755133810848	3.302201268371287E-4	0.3143945926570795
-11.359915588747498	24.938145086996936	2.6722442097363226	3.5714615882759975E-4	0.31406080519830737
-11.453664593764737	25.297012828280753	2.682871668228655	3.698345749853204E-4	0.3139041277184393
-11.240273024498627	24.515080634230806	2.6597146550413178	3.4222731102857157E-4	0.3142452025225735
-11.322946017415118	24.800112745163535	2.6681552343546815	3.5230385843122367E-4	0.31412103651928003
-11.458727381180385	25.31943448347582	2.6835363500035934	3.7061854014223673E-4	0.3138943119247148
-11.464537797183144	25.33897038755526	2.6841141155984998	3.7130898252171876E-4	0.31388580724118476
-11.569196871735537	25.76121890789718	2.6966373959081804	3.862110086057741E-4	0.3137012864775026
-11.6633070777599	26.1720578259513	2.7088396334821994	4.0095571563014644E-4	0.3135214867521023
-11.833764430182397	26.83587126363891	2.728467414620361	4.2454319364246436E-4	0.3132315771836595
-11.862057598807612	26.963505046571935	2.732255274593763	4.2906702229270847E-4	0.3131756826022419
-12.078087822074078	28.032468436132604	2.7639693426261127	4.673834126211852E-4	0.31270682307858433
-11.88110893277426	27.05481684639802	2.7349540704495525	4.32274696328642E-4	0.31313565269605154
-10.941911285330256	23.580623184081325	2.632048673293872	3.094061513212884E-4	0.31465138999715125
-10.839436808390818	23.313060208466673	2.624119065248272	3.0011939064489366E-4	0.31476715077068973
-10.739067093635805	23.061302474143833	2.6166689392397373	2.91250634608995E-4	0.3148759496403659
-9.471816627044047	21.34230345888027	2.5657536756670014	2.3100656159133774E-4	0.31559948268630583
-9.951571716408075	21.806360992359135	2.579529907998194	2.474570694229462E-4	0.3154088164028088
-10.43754130166285	22.48716392491427	2.5996526764742223	2.7121502820937917E-4	0.3151216448868306
-10.367961436850804	22.349886901995575	2.5955916584601613	2.664521865203005E-4	0.31518048281380934
-10.316760015579995	22.282882598672305	2.5936072281101006	2.641399299680566E-4	0.31520864962656925
-9.288476953705402	21.156736757069623	2.5602679537698076	2.2456724517268316E-4	0.3156761182719754
-8.920650274480796	20.917705687899243	2.5531762154779916	2.160562588111727E-4	0.315770274758052
-8.51657021391493	16.03357904344795	0.0011183699593921553	5.604428050252092E-4	7.278695938408628E-4
-8.266698499593367	16.013390172186597	0.0011186439193699468	5.602005340156442E-4	7.228219069679264E-4
-8.0562389112096	15.989342639268678	0.0011185006740281292	5.598676893020306E-4	7.185669563159349E-4
-7.686675290317421	15.957030610636405	0.0011188636839494963	5.594634789035627E-4	7.110504554428032E-4
-8.746279057818878	15.988281981459258	0.0011153951554719816	5.594127661105357E-4	7.324809110167293E-4
-8.970450287689857	15.938254553097185	0.0011124622840580506	5.582942137562372E-4	7.369863465665461E-4
-9.186062455068521	15.786547473493387	0.0011052301210437644	5.551841458231683E-4	7.413012732157504E-4
-9.971193094306008	14.974754846084949	0.0010704540680186417	5.387774469546063E-4	7.570045961791226E-4
-9.923312943252988	15.039290823300568	0.0010731096922593716	5.400748026060943E-4	7.560494164922341E-4
-9.772769833038687	15.227535971668214	0.0010809013124692616	5.438506713171837E-4	7.530370174569389E-4
-10.151226889300128	14.742570887399712	0.0010613023674579157	5.341426541109258E-4	7.605948751417931E-4
-10.263669191686585	14.533945460902892	0.001053190946568978	5.299894064554841E-4	7.628355691264032E-4
-10.338792965066176	14.402943851689209	0.0010482846092895784	5.27400491364443E-4	7.643273798351737E-4
-10.39951398580999	14.232596487589566	0.0010418916761199253	5.240181745553222E-4	7.655489478293298E-4
-9.651563148185085	15.369018904321013	0.0010867888032130826	5.467002789217965E-4	7.506236824883919E-4
-9.610243214520445	15.408630480720372	0.0010884397654698326	5.474990433696206E-4	7.497939122523275E-4
-9.355948527585715	15.657450364369083	0.0010994406206350073	5.525470282903122E-4	7.447165593835927E-4
-7.582691981937091	15.933264407606897	0.001118294879753331	5.590587754419976E-4	7.089253556298967E-4
-7.112624841227181	15.62099342018226	0.0011067956377665646	5.531365608590832E-4	6.992564996118808E-4
-6.881867897293005	15.366468772252109	0.0010966574601449426	5.481962467396156E-4	6.944574826666352E-4
-7.211113655713502	15.719878283891182	0.0011107497057507851	5.55052992438319E-4	7.013030040922218E-4
-6.717869382857944	15.056237286327317	0.0010835042454944753	5.420714181670557E-4	6.909839497072868E-4
-6.607244504890614	14.853200340811473	0.0010751889938804523	5.381085322733101E-4	6.886797188212467E-4
-6.552226585395356	14.490750358383536	0.0010593674009195446	5.308545644007262E-4	6.874251142065628E-4
-6.493787224369594	14.259604808150158	0.0010498288977388523	5.263029496801647E-4	6.861736306259222E-4
-6.43325049352262	13.662200987957576	0.0010241013060184449	5.142336264893211E-4	6.846431112495871E-4
-6.41499752094985	13.474375362204528	0.0010164781101528997	5.105058764848544E-4	6.842117329294641E-4
-6.387853419579772	12.789972379643046	9.878597944648333E-4	4.965392391256608E-4	6.832621678831752E-4
-10.456554713262712	13.976570385418363	0.001032510110914756	5.18933394880186E-4	7.667087590832733E-4
-10.460504525913167	13.743612050954287	0.0010240843001681644	5.143021358366016E-4	7.668097410211817E-4
-10.43567643329602	14.11277918523502	0.0010375183337830306	5.216426825354004E-4	7.662697000357345E-4
-6.386459979093452	12.69724417228317	9.84225897342151E-4	4.946864053633236E-4	6.831937450309202E-4
-6.395644771263177	12.555427517851564	9.786078887260119E-4	4.917716109991139E-4	6.83284525288433E-4
-6.4372672447402195	12.008861096898956	9.568539468226022E-4	4.8055828565381035E-4	6.838259762307695E-4
-6.497009900884745	11.667987645737622	9.432595303683916E-4	4.7331647804392914E-4	6.848230729115342E-4
-6.556920262455058	11.305444943796042	9.299027575588952E-4	4.658749035910876E-4	6.858681491840545E-4
-6.68146577838972	10.655308411578233	9.061971323464945E-4	4.519846289014504E-4	6.880557510739493E-4
-6.78393126347984	10.244290071559956	8.918762787448082E-4	4.429841460402578E-4	6.899704420030837E-4
-6.6290935651159755	10.949007459555244	9.17001394285108E-4	4.5822981982645265E-4	6.871199791203516E-4
-6.8473974745647155	10.057920097476195	8.858089598874373E-4	4.3898363994420396E-4	6.912452976779532E-4
-7.405046930016831	8.429051296024019	8.404915830368373E-4	4.0312451140612403E-4	7.02767754764813E-4
-7.412200733634791	8.399984117014895	8.39754413859759E-4	4.0247705554137265E-4	7.029159633201796E-4
-7.421796519639031	8.373596652831079	8.391537628173439E-4	4.0187669862998965E-4	7.031202688910584E-4
-7.6245049310669515	7.798152050005786	8.269480976662505E-4	3.8889781868029464E-4	7.075074600750366E-4
-7.5805121822930595	7.910293384750007	8.291408116713852E-4	3.914174974962347E-4	7.06546974637575E-4
-7.501908913596166	8.09279067771438	8.327429368713309E-4	3.955749972348249E-4	7.048260920082979E-4
-7.739502332512991	7.591719065788961	8.236264761774486E-4	3.841842720506248E-4	7.100896224505986E-4
-7.8847997351133605	7.451595991242256	8.225078404497987E-4	3.809739440228566E-4	7.134114039156559E-4
-7.676407910866667	7.714521694434639	8.256831757678564E-4	3.8698773890352234E-4	7.086705561244052E-4
-7.092653583308931	9.299169047122376	8.63070425756049E-4	4.224462555191815E-4	6.962141089962045E-4
-7.157733819727116	9.09628579445178	8.571785343304124E-4	4.179607356585676E-4	6.97554462000528E-4
-6.993538578025168	9.575462324912435	8.708201638250902E-4	4.284935450487797E-4	6.941767521031889E-4
-6.895778115357702	9.900410308161158	8.810133073961983E-4	4.355977343257155E-4	6.922121988824195E-4
-7.293348293457591	8.75037620896634	8.482808032811932E-4	4.103058518928911E-4	7.00424834402718E-4
-7.234420758594862	8.926496665648376	8.528129810764712E-4	4.1414987082238886E-4	6.991853360921188E-4
-8.225885333227685	7.342901902359795	8.251090521913841E-4	3.7856569261988314E-4	7.212588720598969E-4
-8.236373854049724	7.343009111565974	8.252656518779136E-4	3.785719329640607E-4	7.215010428979397E-4
-8.530594539609023	7.303148880677009	8.288928685555015E-4	3.7776660208073295E-4	7.282305755588942E-4
-8.165547009442813	7.3578145528349275	8.245496230780058E-4	3.7889247217739146E-4	7.198678229127665E-4
-8.564700511421668	7.306150044294393	8.294637009929749E-4	3.778545539484702E-4	7.29009683664106E-4
-8.611923429585666	7.329416666724217	8.305949110492847E-4	3.7840116480101463E-4	7.300634963333394E-4
-9.020216463603798	7.600166307473682	8.416729502913215E-4	3.8475529830614343E-4	7.3909484630539E-4
-9.03637818469662	7.618837639342621	8.42259957392067E-4	3.851868818446488E-4	7.394427757960922E-4
-9.212996675330137	7.81749482447683	8.48488173708298E-4	3.8976009697500497E-4	7.432184308215623E-4
-9.245829441114997	7.861879805782354	8.498017671687994E-4	3.907757964255682E-4	7.439101640273442E-4
-8.987356093103259	7.572791242919949	8.406735586459929E-4	3.841122833195221E-4	7.383714797317728E-4
-8.807668646708661	7.421252885339838	8.352492321240834E-4	3.806009357882475E-4	7.344402504634881E-4
-9.359903457853354	8.04158185649978	8.547863606308832E-4	3.948593434843444E-4	7.462800016074559E-4
-7.915963885514201	7.416843590924212	8.221862746467059E-4	3.801934219451003E-4	7.141226317402062E-4
-13.446641917549464	29.504735031778765	1.600182980967117	5.675652209482032E-4	0.8815914876135995
-13.31035736551715	29.490828283789533	1.6016909792063965	0.006947721597619379	0.8643361134390981
-13.224838540734716	29.439520921664442	1.6093437405080435	0.004192153455966945	0.8540046508523592
-13.593416827826	29.521521045985132	1.596564145269677	-0.0046920788276479195	0.8986967692207036
-13.745828677994982	29.49823664762073	1.6001319753092922	-0.016774979387532734	0.9187810500756348
-13.86816784993091	29.46471861517236	1.6038214027874667	-0.027384226864119395	0.9320297592134407
-14.30785626955209	29.31719643409113	1.6219343177548782	-0.08055361560508212	0.9776866701208052
-14.102683706210716	29.389371044146113	1.6139022438926618	-0.055383863269213	0.9570829179460252
-13.940146842573766	29.442045794208823	1.6064791760404438	-0.036228681166552104	0.9395597402631213
-14.338532292243409	29.306464423392864	1.6231625954033178	-0.08431604972285958	0.9813131912183009
-13.075731796836802	28.898237603063862	1.8194903200752606	0.00155268050270736	0.8814857475117361
-13.060688821011178	29.115099776574503	1.7224922195489771	0.0013590361498548474	0.8569676660032925
-13.071149205421719	29.224779124557728	1.6747789829126838	-0.0010616657976525107	0.8468006689577982
-13.05126674147483	29.162238991325502	1.6957240013237205	-0.002605753465719948	0.8490484781462164
-13.114049347313092	28.778003670178123	1.8995917933082225	0.010456239078290247	0.9086891060642038
-15.123531503383438	28.68380688659017	1.63705207983257	-0.2456158176418141	1.0040335874680484
-15.120365763830009	28.687201553165067	1.63729332358653	-0.24490365814743856	1.0043253200914881
-14.959007661603835	28.847954319669356	1.6393955142990468	-0.20670441102240983	1.007662054951044
-14.755661264084218	29.046595901853035	1.641595000810983	-0.15912462192287577	1.0108887602394685
-14.763862069959831	29.042141861783172	1.641874608553718	-0.1604989154919535	1.0116270327940957
-15.126896078051582	28.680440857325806	1.6365766859057005	-0.24635613270319168	1.0036225817624118
-15.639683715519372	28.156523638835083	1.5709384735701883	-0.36542533331783045	0.9503205484264658
-15.565674756309049	28.23888409976909	1.5875273695189032	-0.3493987906704959	0.9648012063540827
-15.997556731796527	27.782681596354678	1.5049376960253036	-0.44902231324695563	0.8990045099112203
-16.122982823557255	27.64891283072557	1.4765823997251002	-0.46462279242057974	0.8800681378090871
-16.377973583126817	27.352884220687287	1.4179486839316588	-0.5146242564032089	0.8432190455600325
-16.691375259155652	27.055097404968777	1.369857123048101	-0.5650396240040261	0.8019264351888322
-16.77861127391209	26.957994646965222	1.3513393038025523	-0.5786963302763196	0.7885777988990055
-17.20671943406671	26.19057808793621	1.230179435599441	-0.6369215578118623	0.7203811641015314
-17.104777983312246	26.44452275263879	1.2679102031651945	-0.6177061567031263	0.741619577431148
-16.922670118829654	26.77384140021178	1.3238206635724752	-0.5970545511287086	0.7718746317899712
-17.315927891423346	25.89385803336739	1.1871054825726333	-0.6598817015830405	0.6950144520158033
-17.403255457620034	25.546148258501276	1.1427546872934282	-0.6824769661747667	0.67278473304148
-17.5135968372217	24.804997520793005	1.0721096420377223	-0.745436737840798	0.6280532444932252
-17.442773825938687	25.33859959175219	1.1163993717854077	-0.6972038777563027	0.6608823180805921
-17.518379135387697	24.742724395422073	1.0666290125600915	-0.7512848095907094	0.624184404809127
-17.516096412048203	24.720061446661866	1.0647389582670754	-0.7532222787784124	0.6222916212753791
-17.49382834320001	24.170957898721312	1.0422044573597797	-0.8010698810599235	0.5877533410292259
-17.481101134226495	23.86698615058026	1.0388121286335552	-0.8240382411342221	0.5648415041800726
-17.455148361395818	23.618231829484092	1.0360782713146304	-0.840205850652051	0.5456921742316462
-17.434317416262346	23.408121803377647	1.0368162827825294	-0.8530393757627871	0.5288310855215098
-17.285994979311177	22.83219362937821	1.0404313326958978	-0.8934140026024411	0.46552553183090034
-17.410338173911896	23.201330336846194	1.03975687138735	-0.8688708454887246	0.5090256182053011
-17.244148412785737	22.743402410773164	1.0383833922156058	-0.8980410912850706	0.45198024438432627
-17.072313355120208	22.40634900942296	1.0273435262898778	-0.9115370978953299	0.39145005946247197
-16.836226964778668	22.047682619612473	1.007721336017495	-0.9068973846780247	0.32260435958459
-17.064271717055455	22.394258350963856	1.0266605873463122	-0.9114549997547714	0.38901007594611325
-17.07049245181003	22.403253155068775	1.0271747768811026	-0.911540051035788	0.3908311588918736
-16.748707828536062	21.91912429134831	1.0059939954285122	-0.9093462102369807	0.29899708452891877
-16.5971663190245	21.70406269397529	0.9990087266480248	-0.9028381614137201	0.2569093518156175
-16.328218483800708	21.417092727506656	0.9860896264262655	-0.8917595629740286	0.1860987268424558
-16.05896695580733	21.10467189310427	0.9720541752502028	-0.8627310032318539	0.11305956206932558
-16.2955754773326	21.376948260999463	0.9850128456548866	-0.8890253353646834	0.17711477025977757
-15.961037115993427	20.982143746956424	0.9687079960224643	-0.8528917450150567	0.08566741666696477
-15.814984160525285	20.79542117944036	0.9680477546295749	-0.8372007851384389	0.044593010183026534
-15.18371290180915	20.095756208211508	0.9816785213276588	-0.7827892771171913	-0.11442596658844573
-15.285754203947246	20.196281188654876	0.9774646803189098	-0.789973592066946	-0.0913423730077538
-15.656762506375058	20.61915585331431	0.9675440832909455	-0.8211969758201345	0.002218424003787821
-15.515656623503844	20.440398868950126	0.9709635323840038	-0.8107414715810025	-0.034546186065379236
-13.723403852296435	19.9881033898131	0.9095982036453614	-0.6039495562222021	-0.31264941137259383
-13.717709947094287	19.98005958982628	0.9137923468230452	-0.6053442457963448	-0.3127495139815589
-16.31593286360919	21.399795801508002	0.985892190898429	-0.8909176812878029	0.1826045761335789
-13.704950858583006	19.962723466847915	0.922149069966145	-0.6077604406350048	-0.3138443283486742
-13.570465095922138	19.788903358176544	1.0049068158267465	-0.6305667375266022	-0.32365180875102306
-13.507249869801308	19.71676950203144	1.0439148954626565	-0.6394107665713201	-0.326735758925102
-13.413701907158543	19.59158353575588	1.0937253930667301	-0.6562606284470374	-0.3425146580463831
-15.03443229828415	19.918266439349402	0.9897987336087932	-0.7704853956267194	-0.15013746207591294
-14.614077207637672	19.48872264152636	1.0073642914400895	-0.7281506155622995	-0.23196205500172934
-14.606855547730422	19.481464964766108	1.0076722903923268	-0.7272915449898246	-0.23333571209029855
-14.900608337102863	19.76504075339952	0.9960203569238992	-0.757051292979084	-0.18135409114766562
-13.280936375494015	19.40376851510024	1.1528651329663628	-0.6753078506183309	-0.3689331561726524
-13.216103036711377	19.29696401557235	1.1849868687308769	-0.6863749461177995	-0.3814102406424035
-13.087362512424903	19.056838419040982	1.2452346390130966	-0.7090061072132265	-0.417978132812831
-13.060659583782007	18.99525654666471	1.2576528506926845	-0.7140549489068847	-0.42678519646691987
-14.603189939641114	19.477474020545454	1.0080040264985601	-0.7269705720438512	-0.2339365208270166
-14.589702477346874	19.462524886199407	1.0094651237099665	-0.7266273570609784	-0.2358047810769851
-14.396440151130628	19.23195161626903	1.0378971757493172	-0.7254988745006961	-0.2635174899860438
-14.09884725034945	18.822702605238405	1.10347387360826	-0.747323830189447	-0.3257655247621275
-14.13137539791961	18.875985595042422	1.093718601026563	-0.7428377259874579	-0.31727021393582117
-14.342037096330428	19.16837178136262	1.0502196984279057	-0.7291907929273342	-0.273456170696926
-14.041848236766368	18.737891023666094	1.1156895319181444	-0.7539218089591412	-0.33766097559961067
-13.875545407469001	18.447197888034275	1.1547385636713674	-0.7737591700155697	-0.37411593938871823
-13.661967339301752	18.11681828924012	1.1987402773909155	-0.8138283126432883	-0.41760107082313996
-13.047126507172802	18.960140681902818	1.2617391202954253	-0.7176263240501224	-0.43031087379915556
-12.945803959879562	18.513682565110283	1.2900055280541876	-0.7557357589124791	-0.4735971987619208
-12.812624226982841	18.18858470018433	1.303246463843006	-0.793175699640289	-0.524853973074827
-12.781174451604585	18.063530917063428	1.3028740205317584	-0.8053697205509239	-0.5386770751934955
-13.634991871570147	18.07093802144159	1.2034119327495043	-0.8184518448185327	-0.42312584037540746
-13.330209056462598	17.575650388113353	1.2442302635462617	-0.8422365692818512	-0.5115451416499889
-13.225340083208286	17.42767523420172	1.2540650556523876	-0.8514332077846605	-0.5341706410092286
-12.979879279380384	17.09651790798034	1.2566427042667565	-0.8460703876655833	-0.5751287997805651
-13.61426764109302	18.036442081466518	1.2054327968401963	-0.8218165139246726	-0.42778741049796914
-12.291434813098721	17.276373009499068	1.2291566091584625	-0.8341545064062468	-0.5354833619033834
-12.098391923281483	16.99908162481341	1.1737047676773134	-0.8191429202869855	-0.5079645486230804
-12.725076640181813	17.945497977923644	1.3000066732403095	-0.8240004530758219	-0.5429698863652062
-12.485042353245316	17.561701900479097	1.2775367112634533	-0.8392615690993304	-0.5484230857817312
-11.887348847397963	16.672782974089348	1.0915152071025893	-0.7892363029697149	-0.46755431435696737
-11.768355882494667	16.49702330498735	1.019572765178614	-0.7571190874465474	-0.4201248192070865
-11.522600926859113	16.107999534360886	0.8602890582541316	-0.6850171880712188	-0.30300082718039933
-11.434936766903489	15.970664054670568	0.786820727024482	-0.6346347491640227	-0.2565279065346677
-12.862277488663846	16.89897354215124	1.234503954003993	-0.8221477163254689	-0.5962423702449777
-12.734672760772554	16.6818355508951	1.189423803486635	-0.7712825868731232	-0.604834430808636
-12.469677769829701	16.34878705764234	1.120581335386022	-0.7073913823161715	-0.6010791642649201
-12.461994141258929	16.33818244022225	1.1164119082138713	-0.7038596999500011	-0.5998180903566084
-12.226675185132692	15.990452186356109	0.9585512947516408	-0.5712405466711468	-0.5390652813022183
-12.080936226665209	15.718414317823207	0.8417995006348313	-0.47048868458991305	-0.49420057127701167
-12.450538527121873	16.322601777528064	1.109949036491359	-0.6983916154127161	-0.597521539014112
-12.008867070719528	15.592861756320444	0.7775018857496945	-0.4242690307102315	-0.4626685447418259
-11.19069808711283	15.520329227279333	0.5436596415616991	-0.45377574931661563	-0.12056614703636027
-11.146970368731676	15.426948781425956	0.5019684503409937	-0.4188226228669245	-0.10121692556942052
-10.937736437658009	14.895631401705439	0.27871782825662045	-0.23387069388440512	-0.010311009206131642
-10.928776726330025	14.87156595288738	0.26975377657876304	-0.22540378100195885	-0.00795127373536632
-11.83093936945443	15.245165931433922	0.6072038815864278	-0.309422263702345	-0.3704390904161349
-11.703072752385609	14.917755171019206	0.4542886302673581	-0.19220603167754657	-0.2936052397361016
-11.856362042427943	15.297942322795935	0.6334270348990948	-0.3285301653222673	-0.38464529141957815
-11.67571108041057	14.849169520612739	0.4259935543648459	-0.17591171583519205	-0.27635065623478366
-11.558257545123485	14.564369869421773	0.30023625695737555	-0.10591414174073205	-0.19198538805915832
-11.45998891212474	14.297194509232412	0.21935553204703445	-0.06526615578838917	-0.1396204406351238
-11.428804950796245	14.229234004738167	0.1953805632938183	-0.05464605081157596	-0.1234668173774137
-10.920238380486014	14.843416980632442	0.26148693159848996	-0.2178727475373402	-0.007788166875021246
-10.651789131467556	14.11260541515777	0.05865533291380566	-0.035974907354921454	0.011112529581137117
-10.750914862739174	14.362412427115729	0.1183024530131073	-0.08888112006629884	0.010145484621589247
-10.80786906262887	14.487828942471026	0.14325108326803612	-0.11013889374361702	0.011851899627232732
-11.259378433955037	13.448584575004997	0.0638704147925842	-0.008005609767318324	-0.04713419896504965
-11.327413474968726	13.824772876523932	0.11048892584588577	-0.01934128943535918	-0.07613887595826985
-11.405865306007007	14.137063757486185	0.1749330891884555	-0.04410494958405392	-0.11243643299352861
-11.25180092149329	13.41559256355217	0.05866737551292939	-0.00673669621233911	-0.043576914774836155
-10.558868481333105	13.91216422126957	0.02440916077826784	-0.012938216768258258	0.005860862877957253
-10.592645150185598	13.981669362566041	0.03705337405556259	-0.02131748269628751	0.008582853361753904
-11.247040779589305	13.379628786121849	0.05630079745925966	-0.006751079094130236	-0.0420989497784546
-11.165274600466724	12.988620798260765	0.03183847753095834	-0.006325606629197979	-0.025743228746822867
-11.097330053323814	12.580936310314577	0.016299726556628015	-0.0029745955439225685	-0.013874081799608954
-11.096818195980095	12.561338905231516	0.015669183835673974	-0.00288983999250995	-0.013384902591408426
-11.096050568027742	12.545804815190527	0.015473726429902768	-0.0028540985823186284	-0.013221079671278942
-11.086743495229108	12.082772309014002	0.00824930717294032	-0.0021325076853475552	-0.006993429672766608
-11.056586496952555	11.873435756879385	0.006598239972688664	-0.0014722874092492	-0.005614827789739453
-10.88734935519765	10.821758127609627	9.103239480534213E-4	2.653670770937686E-4	-5.742226881239109E-4
-10.914018229749441	10.916969792681556	0.0011720470695146883	2.2379326977182805E-4	-8.54210598840357E-4
-10.992846698780873	11.239384173081298	0.0022993174983614484	-4.591009684606217E-5	-0.0019612287651714615
-11.015430104537916	11.368444482013418	0.0029494783286576048	-2.1444543185599702E-4	-0.002545105200203488
-11.040793440304332	11.601305467410615	0.004210877400843194	-6.781049969239803E-4	-0.0036483668558331232
-10.852792143901496	10.649475182364654	7.330668970536684E-4	2.8800462247685784E-4	-3.23668203645035E-4
-10.82268237901346	10.507062683946822	5.629282362829263E-4	3.1561814251286076E-4	-8.88454342587443E-5
-10.799649030697061	10.417097170439254	5.503002309765484E-4	3.3816637902809395E-4	1.928628299460368E-5
-10.737706088490452	10.19594415108152	5.643263217247342E-4	3.9144814295614884E-4	2.4540932032812105E-4
-10.645532551324377	9.838584274836666	6.857763385515534E-4	4.148839034389442E-4	4.809528122136349E-4
-10.66294728996067	9.897493804937323	6.71394619737439E-4	4.1697573497789445E-4	4.5593245481566103E-4
-10.669096737425624	9.919157020329632	6.6403081944738E-4	4.163311431845575E-4	4.4217150003584025E-4
-9.701099101698333	7.952659472631748	8.497873155973805E-4	4.010906691202141E-4	7.407270503344311E-4
-9.807114167417021	8.0255306659574	8.494439414476189E-4	4.017660627537552E-4	7.398705630763606E-4
-9.580409858346846	7.886678629862842	8.500898216474114E-4	4.0145890067313844E-4	7.409353975513734E-4
-9.515460207986955	7.83826116776429	8.50837574140812E-4	4.019356806311608E-4	7.416769720832357E-4
-9.39319704575132	7.976802644466628	8.537277151280333E-4	3.9734616824322244E-4	7.44866022964403E-4
-9.482695440722992	7.888526773755937	8.515114522616877E-4	4.012220987746832E-4	7.420832829725464E-4
-9.89150512481135	8.061589029817508	8.491645072711252E-4	4.0357002342850785E-4	7.387609672364332E-4
-9.958128539012591	8.13643264909581	8.489267731393296E-4	4.0452750687247017E-4	7.375253512897885E-4
-10.105799244152566	8.216749786030329	8.461191773300109E-4	4.0564307168229554E-4	7.336464255186102E-4
-10.117739578629418	8.225459503853283	8.459695567889563E-4	4.057598297006358E-4	7.333836323972949E-4
-10.321566484096682	8.759091610334712	8.370494676207699E-4	4.110409050011777E-4	7.140089995286459E-4
-10.401050228883886	8.997560402359396	8.23458044604724E-4	4.1356270423915904E-4	6.929976158047352E-4
-10.48013283812264	9.273283943313945	7.931290067311527E-4	4.0742202479893114E-4	6.554902579732178E-4
-10.484221130661814	9.285169676528664	7.917051010292303E-4	4.070040051467886E-4	6.5373832574292E-4
-10.493978900489525	9.319953418773046	7.873951493453107E-4	4.06996504151065E-4	6.473296581187489E-4
-10.569396367691512	9.576372765498544	7.535808726153011E-4	4.083642054400166E-4	5.963411626760507E-4
-10.30367410666004	8.700079882566374	8.401277817681751E-4	4.1059178103810905E-4	7.187159567047012E-4
-10.291056105656166	8.659895023136702	8.409589305197605E-4	4.1014396129646156E-4	7.203980503984082E-4
-10.202055940923515	8.408063874401485	8.4631076297392E-4	4.0682512524879775E-4	7.313638079397456E-4
-10.122586102166768	8.227987217596521	8.458799685757785E-4	4.057943249813044E-4	7.332571337732332E-4
-10.127084845203278	8.2340398900594	8.458269001295974E-4	4.0580351973730315E-4	7.331466019659381E-4
-13.612698575289047	28.6766368847917	1.8197314173324635	-0.07578697483452627	0.9313219634497275
-13.402335055067073	28.717106774932446	1.8537075281505973	-0.04128021458584191	0.9236544582518871
-13.274234325981926	28.745147147953077	1.8737371618635894	-0.018036185868632416	0.9161089245189649
-13.669436437446832	28.664996499633244	1.810945216432203	-0.08511877564307815	0.934122619506444
-14.469126524092431	28.3338679534071	1.6851601681237658	-0.22588190981009904	0.9533987505371768
-14.111452795127121	28.53248874412611	1.744209315185694	-0.15926692980727847	0.9506640902621192
-14.08134111629364	28.54838904813992	1.7491387053480094	-0.15370800801391823	0.9502947357914802
-14.084760055739773	28.547269492787443	1.7486051729903342	-0.15428456421968595	0.9504340230057812
-14.490031474178451	28.31698023352918	1.681163707791437	-0.2301393459874116	0.9523721879241122
-14.531013247222706	28.282763089151217	1.672233057117572	-0.2382474997429025	0.9502469351139521
-14.875581071227531	27.98713035068691	1.5962717708652057	-0.306405411148448	0.9312154699869075
-15.10376264913171	27.76458604019757	1.5335017346275417	-0.3537434462813845	0.9147507445462301
-15.216208734471483	27.625667800433135	1.4982233157444722	-0.3764447872714979	0.899588158871049
-15.4640149146962	27.35002543091522	1.4204339616250512	-0.4291661477147723	0.8757756933831173
-15.565199936389575	27.229859535367186	1.3872115969570935	-0.45120501733028684	0.8650313703527017
-15.60421881776453	27.1782256098158	1.3734036071821472	-0.46065361269504124	0.8608588607576336
-15.80655797744552	26.83643413392781	1.291405152753652	-0.5081068550608596	0.8243381064349298
-15.99207110813279	26.526343516060507	1.2277063110850506	-0.5605831904838655	0.7963350273215326
-16.09495975331683	26.30491443523337	1.1900719471471337	-0.590894570702015	0.7758446248323794
-16.31639914487979	25.789828530329583	1.116158384794181	-0.6604712658213185	0.725566618961034
-16.684891252858424	24.764965711053225	1.0433436913897365	-0.7856077364392633	0.6261650877822462
-16.575586134525615	25.116826670150708	1.0582723400459897	-0.7445190039491605	0.6618975083212117
-16.522539066974886	25.264930127987643	1.0677104516537446	-0.7253004868937358	0.6769321463898867
-16.342075646771107	25.734031923727596	1.1086479441224701	-0.6683038945559172	0.720534973021899
-16.331976873830065	25.751084951112826	1.1104995611488395	-0.6655472811368797	0.7218617013111917
-16.69637548738504	24.522337265981495	1.03384673974685	-0.8101665559648596	0.5952081077866678
-16.72618837260787	24.24278726377767	1.0272814391743441	-0.833848996247425	0.5632644392217806
-16.74244772644929	23.899594069048348	1.0176208658328485	-0.8594023750462345	0.5197751081432559
-16.74256716838122	23.684435430470366	1.0131809779534495	-0.8722989363167053	0.49303665070990166
-16.711595039577205	23.33186611068901	0.9980871265608645	-0.8849167202664897	0.44358950501301486
-16.670856721684423	23.17404679271966	0.9903657397330115	-0.8878050974199241	0.4187281429395749
-16.51347070412792	22.829265188016677	0.9653282891534889	-0.8838719002504523	0.3531184907476291
-16.3773710600923	22.58365799224284	0.9438639127992543	-0.8742578534713088	0.30439875829679963
-15.469735792404899	21.47082843357408	0.8693864924342973	-0.7831623489893361	0.07247680139255135
-15.485365793970075	21.488391600999595	0.8698582351609209	-0.7846478693652085	0.07650386827629632
-15.492669363329767	21.497438421935403	0.8701659303103773	-0.7851728324355929	0.07849756647994138
-15.551006498113821	21.558894884547414	0.8733711240841434	-0.7913808993269015	0.0923398698385587
-15.94804051883031	21.99910977706999	0.8973899375177974	-0.834403267028685	0.187611188247103
-16.254996656057724	22.415059477219437	0.929036363566123	-0.8630690590570687	0.2667363873268599
-15.897398578446175	21.93181850193765	0.8935468289298825	-0.8285528715122815	0.1745625458004747
-14.191985507516886	20.35426755160977	0.8833567124628426	-0.6469370622729373	-0.21223255458906384
-14.210584309288377	20.36831201398125	0.8825799183229303	-0.6487631953549321	-0.20830805736549401
-14.455877658872426	20.547878931346474	0.875914704596183	-0.6771270310847409	-0.15789863608838592
-14.708963187931221	20.74389482341743	0.8666310870596493	-0.7036635602309804	-0.10638997981389488
-14.71112318274063	20.74573554450273	0.8665718088950601	-0.7038564648507535	-0.10590755832126442
-15.121629647115775	21.09564354495486	0.8642841882465472	-0.7468972053850034	-0.015586802680795608
-14.714746931186816	20.748624004897483	0.8665426029091973	-0.704225393359949	-0.1051365541903849
-13.964995711614055	20.177808833466628	0.89711325055572	-0.627266221298432	-0.26345366649924534
-13.951815003513792	20.16879376954789	0.8977282404744827	-0.6259805232472861	-0.26612462118968905
-12.954626106718369	28.737256467746782	1.9401268816198032	0.05036399957562939	0.9098463216326592
-12.857143918412952	28.708675975705134	1.960813980121078	0.07216526126890921	0.9069794275060801
-12.63953275323979	28.54571449373748	1.9888929580148196	0.11755309799981323	0.8785685489636389
-12.63261423181542	28.54057370798251	1.989796021817496	0.11897720084681371	0.8776315884361444
-12.629360746829247	28.534100688250373	1.9897926927327936	0.11957341155552588	0.8764400801573317
-12.418224162401433	28.09162993778905	1.9828547956024358	0.1622932801227077	0.7937239326304821
-12.315772059625933	27.698378926161215	1.966631218203275	0.17831347234231618	0.7223739119142509
-12.295324233598635	27.624182860898877	1.9632948228350724	0.18189272683927185	0.7088957226801413
-12.282307251746543	27.579945029645117	1.9604423048077244	0.18421400467371235	0.7008658412689991
-10.202631737873418	21.267674119230634	1.5575094808451408	0.15655074707837327	-0.5793216286860214
-10.243693212242764	21.117067918500105	1.5328003456064265	0.12832209934396993	-0.598250858721062
-10.307342670339624	20.858228531757078	1.4924935917383	0.08214146957050798	-0.631816760644836
-10.356129224115895	20.791021694474292	1.476116609227022	0.06504749576353265	-0.6356415357968546
-10.30132753798347	20.866563466752964	1.4944717950097706	0.0843317346613765	-0.6313225798287324
-11.88274998348622	25.960394409159818	1.8514296447676097	0.26252984353565656	0.4284029011907991
-11.668048200368801	25.141182152679864	1.7934748550951205	0.2984513394537678	0.2595755603303115
-11.981603431916623	26.466847343687	1.891506974568981	0.23448020003625414	0.5173452974833166
-12.1265449837182	27.054283994523367	1.9328594941728698	0.20585633630490574	0.6114360221051955
-12.004421420257154	26.54697191549089	1.8983180335754974	0.23211594186668386	0.5306094812324884
-10.468178774155028	20.639341880943956	1.43898376733982	0.026264761412456736	-0.6439282719704441
-10.304638503044853	21.803293229788284	1.6060835887337463	0.2129519993740593	-0.4716451182146624
-10.267541047326937	21.65042850191439	1.5932712095233015	0.1983976235692902	-0.5036417411407018
-10.395320984345801	21.918035081050647	1.6078703348453809	0.213438537591576	-0.4380263337702238
-10.47502592047812	22.05734106139689	1.6154112358403165	0.22097318990082654	-0.4022466831365804
-10.206381097677575	21.385596889124002	1.571268047936806	0.17227894798870297	-0.5587469257616138
-10.221651321505956	21.445997647236332	1.5762371676658984	0.17776032586554805	-0.5462783157942794
-10.490751245394282	20.603592573600093	1.4308064922629264	0.01802178913340847	-0.6467230159748754
-10.676117456238984	20.39236877638473	1.3759403317566423	-0.03999859710876967	-0.6561274194970879
-10.862832821198992	20.172659802202038	1.32067585575464	-0.09936819937996273	-0.6678150999574903
-10.881649328072468	20.15340172716533	1.3157697980015306	-0.10501887158106783	-0.6684282352422114
-11.113402830365768	23.492907419863535	1.7846058955949695	0.29321383784624633	-0.07401034394303614
-10.870391181402738	22.895205762255728	1.7079663539998775	0.2694381569260152	-0.1938191642657125
-10.621303073248832	22.348463459036125	1.6436840193746591	0.2369002566692558	-0.330659820797157
-10.713239391969845	22.528071225770486	1.6602620305371998	0.24802566748017651	-0.28354613615496277
-10.844786768336137	22.840316885932463	1.7008417399352889	0.26716585461723175	-0.2072212363669534
-11.13944094806562	23.564994447843304	1.7942176923947935	0.2955977059483402	-0.06109790684160093
-11.20138562399052	23.70358117406422	1.7936930045156942	0.2985163370911578	-0.03345051401909396
-11.38770868509681	24.19537159429388	1.7956709957642074	0.3122638976681645	0.06477505383615381
-11.629669720620418	24.997400407593688	1.7901147578354695	0.3021847969659079	0.23197529393174593
-11.655844825787385	25.09979426497546	1.7906230504746938	0.3003295577783106	0.25219481331307214
-11.229044276659494	19.823740120580734	1.2284123835467828	-0.20283900918607772	-0.676050904588778
-11.11903336571642	19.928407716064633	1.2561352568256354	-0.17186982411315427	-0.6736534168386059
-11.238255914622929	19.81801759902705	1.2262903231087716	-0.2050056428906373	-0.6757676212377066
-11.27373113209877	19.799694665849607	1.2193889124023691	-0.21299667713316142	-0.6741222117283188
-11.704202484407077	19.570706637277283	1.1349615574413368	-0.31045022880617484	-0.6541205113227416
-11.924410416622525	19.520870959241247	1.1000410655930293	-0.3523431109877701	-0.633065244067647
-12.146713395330595	19.48811890152068	1.0641405414052607	-0.3920809464665695	-0.6088686031448439
-13.716808717983312	19.98456831600856	0.9096863846136403	-0.6030926326275327	-0.3139657282543865
-13.699633381787852	19.972973088206505	0.9103829714495293	-0.6013790065203453	-0.3183297396197464
-12.289122117745665	19.48948098767039	1.044021324894428	-0.4155337493871182	-0.5905664741147272
-12.610269693386867	19.525156006424986	1.0016896974497165	-0.46413576782876814	-0.5427783352525518
-12.896122385697899	19.578447440350267	0.9674830231654994	-0.505231465983663	-0.4961179532192137
-12.515097441153577	19.487450784057632	1.0135122997185047	-0.4523956479180588	-0.5618764085816718
-13.536579205106833	19.870542369775738	0.9155907231671156	-0.5829576518615495	-0.35614160039052994
-13.46519538142837	19.82916391656118	0.9191716339499811	-0.574962328749779	-0.3728794671739167
-13.33710205478209	19.763694654848063	0.929005943584172	-0.560228298140103	-0.4031285574356572
-13.208698024723365	19.705864794957023	0.9386298174378198	-0.5438516449429914	-0.4309610137046992
-13.12649483004026	19.66555204257168	0.9448096523950503	-0.5340035919033079	-0.44867911557658774
-12.931185315336426	19.594366574089303	0.9639170784753319	-0.5093165214411707	-0.48836346580507745
-4.73366453746668	21.27733752555802	2.382487462076923	-0.36746996461246395	0.3840040605297679
-4.616137617197506	21.222124959057776	2.369311192824574	-0.3711545372741411	0.3841637622012873
-4.564613201498627	21.13083733353918	2.351938398084084	-0.3730844512708942	0.38402128316935813
-4.459207814328341	20.976920750912853	2.322590704530186	-0.37541435168524395	0.38180985475991913
-4.3717263835343685	20.747828353941713	2.2833256515845175	-0.37952997049471626	0.3795195769017682
-5.161473697762925	20.81549159125971	2.268691811245178	-0.35854376964714896	0.35466296533837044
-5.073951322793464	20.92121156444997	2.2960714274345664	-0.36075554002061894	0.36219568840345573
-4.820678832095474	21.117692108337895	2.346496239040595	-0.36740962294728113	0.3781149368698084
-4.935758286792505	21.04289319435528	2.3296406915178247	-0.36447833426341153	0.37252855528429685
-5.190714031709742	20.763150524925152	2.2542933255532582	-0.35855751255894996	0.3515536730682309
-4.334675830804458	20.637109182818822	2.2658942614991506	-0.38091770631039823	0.3788570551799341
-4.297602703723759	20.363085847552906	2.223691535447175	-0.3848702105046622	0.3787962761600533
-4.296843216198107	20.193274965814624	2.1953687757743467	-0.38538134836744053	0.3776236723791699
-4.3199742974144915	20.03163015581289	2.1693638028213544	-0.3850946591657842	0.3773567848949937
-5.411460238020682	20.431189194846432	2.1566024427656427	-0.35666386169900355	0.3268335549315471
-5.332162880293362	20.526863749341317	2.1879992570086926	-0.3566628875044747	0.3354200493135364
-5.549115600042219	20.2905602616082	2.107172316433379	-0.3552953149360033	0.3096725529657316
-5.9142014219049575	20.099198820205157	2.0210317363664645	-0.3518191482095857	0.2801798979675287
-6.1768312377237	19.97762492623312	1.968535990748854	-0.35006373135377344	0.2628411185154719
-6.2548127568078975	19.933207642426368	1.951881417672391	-0.34953321509150664	0.25796159743677904
-5.793974679646137	20.165456467072826	2.0495312642399837	-0.35323833548401795	0.29049538631110117
-6.296332579397803	19.90441385953041	1.9433520117800678	-0.34923571065469083	0.2558868893683468
-6.581566543861336	19.71553089526889	1.8852718307775311	-0.3481757799889209	0.24013946940954395
-6.865836498264918	19.506302352262118	1.8304779022377236	-0.34689493408312483	0.2268618410742268
-4.397468987809489	19.60797959070136	2.0898857141629343	-0.39251248053815185	0.3627998874491718
-4.399186129808391	19.590997556566418	2.0870623406741777	-0.3927999068691349	0.3625382968215523
-4.3936775942467925	19.43906947218001	2.062458639794938	-0.39707765897187636	0.3593826642398758
-4.387202690166885	19.144286253843145	2.0143548368122786	-0.40512894649554837	0.352828828110254
-6.894497251219089	19.484583483803235	1.824712240686016	-0.3468198228548737	0.22514804263877347
-4.381345621380777	19.122257941120065	2.0110625135279783	-0.4057121831965701	0.35246794151079824
-6.925461083009736	19.4598782054163	1.819515747440745	-0.34647091177065364	0.2238901532033641
-7.416290267685239	18.89946202643908	1.7289967187360082	-0.3394217513725347	0.20647729663398198
-7.363475977876793	18.991793896138372	1.7409817835434112	-0.3403127602250029	0.20773812005913578
-7.1785182717331	19.213288774831042	1.7731022717868854	-0.34309102884036347	0.2142251548060729
-4.15205833085932	18.46634483007781	1.9344944232126489	-0.4185234035827883	0.35570181153061675
-4.2171064234789615	18.664346336089654	1.9557738897931367	-0.4156168393910248	0.35463593477330935
-4.372026104299103	19.099275105178496	2.0082929849877087	-0.40631615247086333	0.3525312046268648
-4.048009488057326	18.195132871531335	1.9066728396051769	-0.4229197723211109	0.35746050278222274
-7.491387228043418	18.031259510970372	1.6403571514216804	-0.3380801319757599	0.20331615851275234
-7.514780309917374	18.314686341258152	1.6680366488512144	-0.33669529877279153	0.20298091267181187
-7.461413857161174	18.67996993733154	1.7059668018719552	-0.33819117446446134	0.20520103620243696
-7.514424638291443	18.439655812679497	1.6814815632763764	-0.3365568866757588	0.20378363205302946
-4.006141008968368	17.881613027299927	1.8753773110881302	-0.42562247374995266	0.3602460177048077
-4.0947510933941444	17.070818009431875	1.781549023533761	-0.4283208617694003	0.36216950252252583
-4.098336307406811	17.034762205630255	1.7774462439903702	-0.42854618171223774	0.3622013722398275
-3.980894005775253	17.602407796043213	1.8463818428206666	-0.42835752791128645	0.3615895258610284
-7.492366000616787	17.59242100983253	1.5859513208823635	-0.3361631260715701	0.20010254128082394
-7.491056514593434	17.51652019285032	1.5779127243589963	-0.33610815777842734	0.20075395348954211
-7.356922602796503	17.059969131013926	1.5286391577020257	-0.34320427996650643	0.20702251193095558
-7.3476880070411035	17.029672229095027	1.5253836514609163	-0.3437034263258769	0.20743522122240124
-4.25572274313915	16.317678753090377	1.679117359546098	-0.43427083372401665	0.3527330478768987
-4.282120070781845	15.78662031049576	1.6153915291842453	-0.4446734908175377	0.34777653369536005
-4.2458127774434065	16.42959045964661	1.6934390543659454	-0.4327649473506117	0.3536740505046742
-4.131360294310118	16.910570026141535	1.7603390710874363	-0.42936566475129617	0.3607530594572025
-4.280097499402593	14.538047400568065	1.4782947718120516	-0.45807343064533157	0.3515421450112738
-4.322517032429351	14.340942723765027	1.4519196135026151	-0.46034005592943794	0.34990883729531363
-4.280253012631235	15.540897001787167	1.5880625459369986	-0.44656200040663363	0.34898427612486893
-4.235538762411485	15.028716405183332	1.5372707728370638	-0.45499414442109964	0.350412867097736
-7.120732692353926	16.430849731388406	1.4542300859306694	-0.3591975788893252	0.2084028691748282
-7.346458713145687	17.02354813324256	1.5245216341235877	-0.3437690736532051	0.20734648391641178
-7.114755438282814	16.40554860010953	1.4503250427800258	-0.3592689685845187	0.2081270822360434
-6.911780360262982	15.83013201700975	1.3800599796671607	-0.3698323163195052	0.21377073073707642
-6.611588358506674	7.896149290016625	0.8128577769605377	-0.4815730270213511	0.400852334777584
-6.815613754472951	7.898265934465046	0.7815923031841685	-0.47498794432444275	0.4030969484850239
-6.5156075490910155	7.913751607218404	0.8275633188296383	-0.48423935381418015	0.39999796443345065
-6.3278903466563765	8.00161022599411	0.8548001079485954	-0.48860307577688217	0.3969854020207657
-6.251414382863599	8.031307543414954	0.8661416686353463	-0.4904767961562529	0.3957616058224685
-6.229877777245452	8.04374390758974	0.8689102924491982	-0.4907886607079814	0.39507579506085116
-4.365442378183148	13.975572541233786	1.4083898419736636	-0.46460059689273236	0.3485066122629955
-7.032334305329712	8.881459043501946	0.7119465543078833	-0.44460751454894987	0.3927827396263225
-7.010306534682713	8.958760339693399	0.7124069134095843	-0.4429319195124982	0.39112197355031136
-6.512646741864403	15.15182324934143	1.3112762371364648	-0.3914622554568245	0.23578586353395228
-6.605089143645865	15.309430919175515	1.3271699096651164	-0.3863418697414881	0.23082262503780449
-6.5041925862060035	15.13029977827332	1.3088189883320824	-0.3923099382488198	0.23611434841305073
-6.3424677378712815	14.438667640957025	1.2124855042691813	-0.4050125447077621	0.2443632531390956
-6.330374139751394	14.386550585762597	1.2051983585256603	-0.4059552122182913	0.24495301114419135
-6.878654940297363	15.7638677268587	1.3717638650227406	-0.3710920276600175	0.21507674538116897
-4.434271541032567	13.142645847312549	1.3087241749254448	-0.46932668170230696	0.34485506870980637
-4.414942671727757	13.516124024822231	1.3503928934985874	-0.4665259978458569	0.34495231102620477
-4.493924253759212	12.772399592207567	1.2669905806068353	-0.47478986811311924	0.34320228419916976
-7.101740047231086	8.65826653927014	0.7108161693445838	-0.44744828393672775	0.3970880677510904
-7.168342651116608	8.460762600190172	0.7093457440821889	-0.4504986527816377	0.40089207007450617
-7.193887940106324	8.330591941608663	0.7114414035470944	-0.4529863028849633	0.4026757338878071
-7.102349334593408	8.083611128327435	0.7334519791255019	-0.4621080856901753	0.40430968719052596
-7.112470534688779	8.092652751636816	0.7316859048234097	-0.46154560030413266	0.4043425414912182
-7.119928957854249	8.108787145355782	0.7300025433437795	-0.4608520287455452	0.4042960667852263
-5.957932814466803	8.326382853180453	0.902679901341553	-0.4922259220811464	0.3877623809529842
-5.9860617304856625	8.295236487394085	0.8995475895287194	-0.49245284489391694	0.38872870183217534
-5.782295033744326	8.636244481833662	0.922484256609177	-0.48970477216086195	0.383306652374858
-5.772698168952418	8.648486873268634	0.9235110314600441	-0.4895367486280159	0.3829656544291046
-5.738932396154502	8.70717613051857	0.9279607845266806	-0.4892771488289744	0.38216212095760216
-6.940649812921062	9.174166928456168	0.7160641577674427	-0.43921353882814074	0.38601889578982107
-4.5812454281489545	12.317894073995918	1.2163011446127752	-0.4738592046802082	0.34591981096644325
-4.808522336311219	11.478314115589296	1.1204724676299207	-0.47362301753307146	0.348626499110239
-4.652849854746273	12.005391019526362	1.1866162553184196	-0.47804007304327994	0.3489103503764025
-5.061293351900035	10.722393859678515	1.050240311834236	-0.4750104319744311	0.3591736699552422
-6.86360938787179	9.401426206351928	0.7199792233772149	-0.4356274326161175	0.3800714738854624
-6.819621065935524	9.5188517466487	0.7234747295986095	-0.43478925497550125	0.37721323185464606
-6.732853489066005	9.812962932337197	0.7292764695957448	-0.4301114039617653	0.36649074319584307
-6.221255888251553	12.966412945543405	0.9947078295718188	-0.4233072305899521	0.2593975924164421
-6.262079343029064	13.66062747538938	1.0952471814926763	-0.41764941701570824	0.2506643289612833
-6.263391932825343	13.675039285369484	1.0976887836776157	-0.4177153438358042	0.25048732140981156
-6.329917361911087	14.384771810573818	1.2049276972897127	-0.40596001928836717	0.2449815649193557
-6.380243096902497	11.364251103642124	0.8089653423277147	-0.4250782888106962	0.3105431628538586
-6.357607770702911	11.487039688527688	0.8186254145730134	-0.4234029402009031	0.3063435275572434
-6.222435682564707	12.217561632089193	0.9030718537726613	-0.4260233167834233	0.28266737939652264
-6.22315469339023	12.669251370607224	0.9576115543423972	-0.42411897879368954	0.2688611820734945
-6.23437808659952	12.145587759282426	0.8950310337332212	-0.42712919582783526	0.2848586353571139
-6.457481241124757	10.96749769794242	0.7843077218329901	-0.42708173509691594	0.3262249155016575
-6.219415409317302	12.931960976294627	0.9894180250771544	-0.4229705481139282	0.2602812998943063
-5.300213015882377	9.906364735437664	0.9899236918441257	-0.4773866401042273	0.36502804989762977
-5.420490387285663	9.41476369021898	0.968276988634641	-0.4838364874074196	0.36991589072460257
-5.260725656804659	10.041685575299425	0.9965092179749613	-0.47690872555122943	0.36320410502095474
-5.093231866962367	10.61944688455408	1.0399533046648286	-0.4741487917966765	0.3593758615512165
-5.565394037279747	9.018803980210201	0.950186132156109	-0.4879793553825059	0.37683211082837115
-5.5458129890253085	9.074872917332542	0.953053377547735	-0.48804033058534013	0.3761749740000042
-6.5076799075710365	10.704717704496328	0.7664198774986745	-0.42755573083732795	0.3358886753640443
-6.538142435266112	10.584945288033484	0.760076001245408	-0.426910553739065	0.3397846104411626
-6.674120860000167	10.043425300441548	0.7337516662931282	-0.42957449867566644	0.356614088123552
-5.079145325698371	10.671237532556626	1.043903086320371	-0.4744726413872788	0.3590530136968327
-10.461656850447097	13.708406176281539	0.0010228044374189726	5.135995351505161E-4	7.668371697768872E-4
-10.481987687657293	13.648673103119863	0.0010207215146820707	5.124114258173578E-4	7.672494320305262E-4
-10.596586459128053	13.013581074589192	9.989156440127127E-4	4.997676852171852E-4	7.696238854589995E-4
-10.588350281531117	13.144057512369184	0.001003389053674612	5.023777190517113E-4	7.694334183188877E-4
-10.567612116330908	13.380893343134794	0.0010114446132367572	5.07106125013212E-4	7.68987452311351E-4
-10.586300339683474	12.86405514315924	9.938795170366416E-4	4.967465033817743E-4	7.694553957919956E-4
-10.570420696995217	12.529496354887202	9.82797247903172E-4	4.900426006614625E-4	7.69218162692868E-4
-10.53216555932015	12.1496552982845	9.705106838637317E-4	4.823270778664772E-4	7.685756240670366E-4
-10.380385604053068	10.824139514628257	9.305669965137084E-4	4.5513582974568445E-4	7.66076505239589E-4
-10.435456498885996	11.003326254847991	9.359786221628436E-4	4.5890692514537125E-4	7.671149762508548E-4
-10.456403679159035	11.430738695704099	9.482899670128932E-4	4.676664039552807E-4	7.673389804339828E-4
-10.463247672194688	11.521399916806832	9.510114374844952E-4	4.695446694970492E-4	7.674392627982665E-4
-10.491965031962753	11.798596889963134	9.595711399970267E-4	4.751904358518039E-4	7.679011541439088E-4
-10.523313839585922	12.061930103058792	9.677105011715059E-4	4.8055958871699386E-4	7.684303225016721E-4
-10.1325463030094	9.916704642956699	9.048567012306276E-4	4.3600884627068297E-4	7.614913761198777E-4
-10.179935233113294	10.11227423234433	9.10206537799219E-4	4.4018121803331167E-4	7.62343596263317E-4
-10.271061399325458	10.365759310336202	9.174383600299002E-4	4.4553338743448344E-4	7.640625323772367E-4
-10.329993747661657	10.545358091937182	9.22696574446309E-4	4.493455209754552E-4	7.651764484923343E-4
-10.02186658977307	9.407090039284766	8.916618450831863E-4	4.2511158019187506E-4	7.59521908097304E-4
-9.940452310214791	9.112997290359736	8.841405419012686E-4	4.186918256786564E-4	7.57983615973552E-4
-9.913163845656664	9.031973680914923	8.820099302765121E-4	4.1692607145696933E-4	7.574598426595275E-4
-9.895841595490788	8.989089973174861	8.808587750483089E-4	4.1597447787714123E-4	7.571189706944591E-4
-10.041555812761365	9.508743711312437	8.941855457346383E-4	4.2727853294087276E-4	7.598649754634397E-4
-10.0930451283201	9.758641117940332	9.00678042856825E-4	4.326619270921439E-4	7.607792190726004E-4
-10.523255412447535	12.01533119139883	9.663076211044437E-4	4.7962477215728007E-4	7.684427781150537E-4
-9.437025703496063	8.180080636767848	8.585735985922043E-4	3.9798568137083763E-4	7.478566675482803E-4
-9.587384406844816	8.413430547215235	8.650799688350512E-4	4.03216251252097E-4	7.509311362159405E-4
-9.661805736692877	8.534238831487905	8.685230462892641E-4	4.059219920234044E-4	7.524377719129566E-4
-9.771253911512432	8.728030227058873	8.738602464805068E-4	4.102442433088074E-4	7.546536742761428E-4
-9.266968553743181	20.368669914426608	0.9464844693444343	-0.1062878575210396	0.2735764339080351
-9.20742666551085	20.320443273355068	0.9485989608128993	-0.10452820514150812	0.2764609559634462
-9.331656358380581	20.390105813505613	0.9437588348152725	-0.10658427690672671	0.2704314703346154
-9.797074207824757	20.487262654677203	0.9256227367688462	-0.10553399233259418	0.24980749571450106
-9.852945626294268	20.475386833679877	0.9231567617296377	-0.10433409710802191	0.24758755212719197
-10.174926061897045	20.358005704205766	0.9076644065790198	-0.09526833993492978	0.23470306148908537
-9.63492628198527	20.447865399706505	0.9319433152437093	-0.10569003178376592	0.25713784288868546
-8.511979787933821	19.63934754978057	0.9660146122875195	-0.07611274672874407	0.3093978050958146
-8.412203891350405	19.4367030452377	0.9662599616538672	-0.0661457197403134	0.3135605518931879
-8.861496508320027	20.0881956391881	0.9596731673820129	-0.09639482933948251	0.2929070749809507
-8.677814870382358	19.86003686712696	0.9640290734193575	-0.08631695888706732	0.30162678039505303
-10.409357512926338	20.18096142143874	0.895257806123372	-0.0851557576770864	0.22690868149839521
-10.79710685594536	19.791961768687052	0.8737686487758359	-0.0656680628456015	0.21538932729391605
-10.785679793055646	19.803992338152558	0.8743791118980355	-0.06623409256774208	0.2157205272533938
-10.503409678691938	20.101603547076234	0.8903676361126998	-0.08091351597817761	0.2238299944157573
-11.760956418321427	18.987861528055976	0.8266706284817176	-0.031482869833199985	0.1914834873686651
-11.523235694283702	19.219241316736024	0.8389630088130845	-0.039211514475425396	0.19598361841442963
-10.828460804935474	19.76565596978038	0.8722775732796819	-0.06444447642561887	0.21456691454803484
-11.15203284394894	19.485982039391637	0.8559394425862323	-0.05104758103785928	0.2054620033232562
-11.338762237521642	19.37033472884137	0.8479426331656679	-0.04559660277059078	0.2007832521024449
-8.160413380449972	19.034430336383014	0.9656763534989318	-0.04526178299134037	0.3255567469929968
-8.0712521510263	18.89928505826888	0.9664507168143747	-0.03807336113118427	0.32952948293412565
-7.818586642841267	18.37119969400198	0.9577208130666413	-0.0078504265987433	0.3412156503221892
-7.801553346127336	18.337769279015088	0.957228253125679	-0.005941424729330534	0.3419286136016648
-7.798549641616148	18.329959307262747	0.9569860261658227	-0.0054963886863199475	0.3420506824852615
-7.7743272824557055	17.104951854205982	0.8902888766072613	0.06519472946276683	0.3381405069665381
-7.783741806986411	17.082410464980747	0.888331518237598	0.06632494675763712	0.3375938579473025
-7.764805280510347	17.71926770390472	0.9273750148113571	0.029852557817474812	0.3411492560055218
-7.765134015594184	17.702299241060896	0.9264294784946356	0.030833000208752848	0.3410272504630924
-7.785173334564877	18.087991371679102	0.9452098876948856	0.008523168757844387	0.34175481092449445
-12.207394115779582	17.651695249152727	0.76804762899638	0.0013106053250360222	0.18476171959690593
-12.334583649954002	18.01743438287169	0.7807031525985485	-0.00629830806950648	0.18221174756361824
-11.898441133341503	18.87073873241356	0.8196008595797506	-0.027214707224943978	0.18839233802974772
-11.97913973552026	18.76913114866832	0.8143757886773842	-0.024358153589375667	0.1873256896363678
-12.20179125652366	18.480366296380733	0.8002817129372077	-0.015953571014284497	0.18301491431828032
-12.346236091480979	18.073727701197747	0.7830026587308084	-0.0074043683258214485	0.1817927312947865
-12.325910176357382	18.130813591682937	0.7856361314538595	-0.008676942452100763	0.18214533539817607
-11.98711940596362	17.350214550324804	0.7560496671424961	0.008514354395970048	0.189715035475365
-12.003748444063906	17.37062698875574	0.7567853406024572	0.007994147273123371	0.18939658248176175
-11.972536370029344	17.33827830647077	0.7555665066443061	0.00888704803049308	0.1900900581805472
-8.121894220306949	16.547592387360503	0.8315759907511713	0.09257547842304509	0.32056604667082306
-8.10563373419339	16.57251979077354	0.8344154926068882	0.09135489369114087	0.3212895035226226
-7.984939422131087	16.76625234830246	0.8547383826757883	0.08185264566893022	0.32758315657733383
-8.228393449448319	16.494855391024913	0.8210734101981491	0.09363257674049003	0.31597671441392255
-8.587857197385803	16.313739525462502	0.7853990078507163	0.09720800190063503	0.2998930143205505
-8.648307457720517	16.29639910076707	0.7807677373546154	0.09695834103195815	0.2973949202451563
-8.78995850036625	16.26628487690744	0.7717656046698578	0.09509364486009253	0.2919740672920772
-11.704600070861353	17.072933459403412	0.7427892717052287	0.016587968675473387	0.19632594380232637
-10.554248746023152	16.279117077015805	0.7058072132697945	0.05443970165371752	0.22821209533341152
-10.957521253644972	16.490186693601217	0.7108757454991965	0.04052146962280084	0.21610896908929403
-11.418330839711729	16.816770790787647	0.7284370690705669	0.025385635410426967	0.20412695405437808
-11.33353091563429	16.74939463269658	0.725005194588317	0.027982997501849433	0.2062456439965704
-11.282552150529034	16.71369893929399	0.7236596842749853	0.029592106031598762	0.20775379383470924
-10.494053521806357	16.247901452253174	0.7040053027436661	0.05651377480314534	0.22994134615360207
-10.328899462146932	16.210273477704867	0.705517525992176	0.0617305607002584	0.23535836291630458
-9.963639931852718	16.115765536031095	0.7073195016665528	0.07335693720960036	0.24669839313461417
-9.716780988764722	16.1404887812949	0.7192582827656624	0.07817917685070375	0.2563058542272041
-9.288329654651506	16.143910880354827	0.7356465898514688	0.08943078280494057	0.2717926377595994
