# Supplementary material for: Thyroarytenoid muscle fiber orientation regulates the ability to modulate vocal fold vertical thickness
Source: PLoS One. 2025 Dec 4;20(12):e0337735. doi: 10.1371/journal.pone.0337735 (PMC12677544; doi:10.1371/journal.pone.0337735)
Supplement: S4 Data — (ZIP) [file pone.0337735.s004.zip › Female/contourA1TA11.csv]

% Model	Angle1.mph
% Version	COMSOL 6.1.0.357
% Date	Jan 7 2025, 14:11
% Dimension	2
% Nodes	677
% Expressions	3
% Description	Line
% cpl1x	cpl1y	Displacement magnitude	u	v
-13.17444290806587	39.943156743224705	3.1581477621037224	9.417486319380212E-4	0.30828416258001623
-12.960222175535398	39.983361371660834	3.1593333778618167	9.43344079247514E-4	0.3082579522990447
-12.557663550476963	39.94441944142459	3.1581617432605817	9.41875612480057E-4	0.30826009289923184
-12.295013434274637	39.91007450484781	3.157135674360363	9.405616562008815E-4	0.3082654938043301
-12.771199519904672	39.98225209153824	3.159297778094418	9.433183368890857E-4	0.30825125230189354
-12.196854437814238	39.89029185097608	3.1565451103665936	9.397987228044527E-4	0.3082706244736094
-11.83903471244294	39.73416827035278	3.1518801082687125	9.337890917980143E-4	0.3083270664764887
-11.83454919196266	39.7319164431207	3.151813039676448	9.337020845423398E-4	0.30832790637923535
-13.378459401044738	39.840576676748505	3.15509776172103	9.377414606238339E-4	0.30833796626849475
-14.081829389211773	39.48701231125233	3.1445921066834086	9.239389591676399E-4	0.3085233692393463
-14.091455366444958	39.478691732262995	3.144344746036769	9.236156262590973E-4	0.30852746778899204
-14.335684817196531	39.132669681909526	3.134054273786738	9.101684063106599E-4	0.308691980162713
-14.358308416646189	39.105402529003705	3.1332436078284704	9.091111850337772E-4	0.30870507029142175
-14.06390329784523	39.49587429199164	3.144854920502272	9.242854353908427E-4	0.3085187116501117
-13.664929711835182	39.750876898974724	3.1524422219669215	9.342119339155904E-4	0.30838912276885133
-14.400819272467285	39.0250993557956	3.1308541445994758	9.060019894029199E-4	0.3087427037453155
-14.608096086093008	38.631657340875634	3.1191562334541834	8.907398801839867E-4	0.3089270503762972
-14.69608875380951	38.17187164721082	3.1054695681176416	8.729582416564125E-4	0.3091366209893825
-14.704809808779903	38.12900484288538	3.1041943810284094	8.71296641132184E-4	0.3091561788543028
-11.830679456258773	39.72945101098895	3.1517394911750527	9.336070345311737E-4	0.30832886582906055
-11.301478305989114	39.38674536174639	3.1415321086403063	9.203593863745315E-4	0.30846253588168215
-11.016175056807299	39.141220578803896	3.134209777038852	9.10870887629067E-4	0.3085618871384068
-10.844743907034458	38.971871494835426	3.129171327995407	9.043166986216651E-4	0.30863139311153287
-14.703115739357767	38.08762112267836	3.102961940425468	8.696957641094014E-4	0.3091746766653671
-14.665184357518843	37.55081609911142	3.087005369034843	8.489136521048153E-4	0.30941399572738815
-14.627641646759875	37.059364087139976	3.0723638632101853	8.299849545060263E-4	0.30963300690663564
-14.612222601763179	36.97660737525933	3.0699023621207426	8.267814166356282E-4	0.3096695393319551
-10.248926757653695	38.341193504780605	3.1103944407299435	8.799241657550226E-4	0.30889185488955756
-9.912331042181597	37.81459172579965	3.094694833194008	8.59532825384874E-4	0.30911546830201053
-9.809547057107494	37.62171625198788	3.088958801385024	8.520752727278818E-4	0.30919816654185317
-10.64673187070012	38.74258791214268	3.1223396362272324	8.954650292136599E-4	0.3087268123046571
-9.48858618160289	36.69145765435641	3.0612681495589964	8.160660929715074E-4	0.3096036515869529
-14.423810118021384	36.22227306587261	3.047449294181461	7.977016107374024E-4	0.31000076349906025
-14.414950734496156	36.19148920627415	3.046533548389526	7.965206974983036E-4	0.310014237789087
-14.485830262125976	36.464347608918885	3.054651049837529	8.070382470736296E-4	0.3098945308891576
-14.13670178009059	35.26832504596132	3.0190742213435913	7.609334337214165E-4	0.31041779421889204
-9.140047996814005	35.00415384913914	3.0110648624306524	7.510135912238119E-4	0.31034812213110385
-9.086009328532562	34.53098312251316	2.9969902468724934	7.327674635789664E-4	0.31055853364923736
-9.407476788029886	36.421191810066915	3.053226631589717	8.056548280706463E-4	0.3097219472691152
-9.246749552716217	35.593612830381815	3.0286055449003157	7.736628418324148E-4	0.31008744121441606
-8.989359107335446	33.59689600732507	2.9691880846495824	6.970034151693889E-4	0.3109744075109933
-8.968500059088695	33.443411157370896	2.964619172795394	6.911420263543378E-4	0.3110425560078491
-8.996624010336891	33.65404884224206	2.970888251351349	6.992023625464043E-4	0.3109490200531053
-13.798911056412487	34.27253971408058	2.989442796950816	7.226964807580645E-4	0.3108517136957426
-13.70362268864402	34.01659054484035	2.9818329103630226	7.129213768815918E-4	0.31096294197325464
-14.04849173876457	35.019096394043515	3.011662904810499	7.513878901131029E-4	0.31052626602828526
-13.417394405865101	33.23424233035681	2.9585477262576725	6.829383455322942E-4	0.3113030970911652
-8.844720216802184	32.57044266052164	2.9386700624837334	6.57771815113128E-4	0.3114299340825912
-8.570476294449893	30.72147489648428	2.8837178431455097	5.875838382131281E-4	0.31225007369675095
-8.411226862297099	30.078209866607775	2.8645509365276496	5.632734673601534E-4	0.3125330254138578
-8.772423178230015	32.003860930652095	2.921811237839021	6.362699962645332E-4	0.311681719863644
-8.728005357889755	31.59612262639564	2.9097010293002987	6.207193036329458E-4	0.311863162236997
-8.700294971264373	31.40121367922034	2.9038923604488893	6.133030154679698E-4	0.3119496535658355
-5.531557332942684	20.96953997644227	2.5939226715373005	2.256237361896664E-4	0.3165170645175387
-5.427009525472386	21.242312243811483	2.602013520428579	2.3564826386127482E-4	0.3163906765688651
-5.854899803418824	20.57130638309323	2.5821105814521674	2.1101885159096524E-4	0.316707867330477
-6.0545991133395525	20.421724675892317	2.577675091100795	2.0556769776151364E-4	0.31678242176054416
-5.674484475926183	20.74823852684858	2.587356053327384	2.1743905498937703E-4	0.31662177800600183
-5.32694315001336	21.47324046054615	2.6088716045676534	2.442800217274336E-4	0.31628321767646495
-5.315180164652691	21.80064614708065	2.6185808131647073	2.564097396812063E-4	0.3161357196647337
-5.315239610958217	21.927734163633616	2.6223577784195378	2.611828197824284E-4	0.3160786521286089
-5.350668266482917	22.137495322296036	2.6285843774103714	2.6905703529106554E-4	0.3159857935606354
-5.433726218666795	22.603765940122834	2.6424335632335554	2.8638269963917413E-4	0.31577950595676574
-5.626963417233466	22.992394014638567	2.6539736815327277	3.0081704814112107E-4	0.31561226942097254
-6.296930791053468	20.265168855524802	2.573034041796411	1.999841795488906E-4	0.31686155338875077
-6.462948940896917	20.198777783557254	2.571070759784878	1.976256511877509E-4	0.3168974790508478
-6.834263159081223	20.11098147703813	2.568466070786788	1.9464648611779387E-4	0.3169503175223779
-6.8788138499580604	20.10884160683754	2.5684043511374215	1.9459159292988751E-4	0.31695291061843484
-7.369605748299344	20.1229514076894	2.5688348643019823	1.9540370883698572E-4	0.31696422097165233
-7.290450126656008	20.11461507432293	2.5685872178232114	1.9505687575761295E-4	0.3169651567736004
-7.0289051460111445	20.114888248714465	2.568584100391224	1.9490358333590878E-4	0.3169555991945568
-8.099104207876303	28.996942234883516	2.832406841378817	5.226937445387796E-4	0.31300703088911364
-8.15070498126804	29.203573080865805	2.8385464168384633	5.303981888887218E-4	0.31291612230982874
-8.355808324767935	29.893747345738024	2.859069503819998	5.563635309195005E-4	0.31261382154542194
-7.921321428362543	28.24221711199594	2.809967829996007	4.943942130658757E-4	0.31333939434208485
-5.731713957908964	23.187461122959608	2.659778299209534	3.079884696918692E-4	0.31552857198774587
-13.008134256011195	32.00942388853293	2.9221074845167148	6.362194480113658E-4	0.31183712795998214
-12.95068578427099	31.818116973537904	2.9164238775143567	6.289928481784846E-4	0.3119207842113996
-13.314648296010738	32.961635456846714	2.9504469921333514	6.725694165519552E-4	0.3114215206278392
-12.699636292198232	30.808963560540487	2.8863906554858487	5.906926400443429E-4	0.31236395668365297
-12.470607686155141	29.70761956089163	2.8536606055471014	5.490202561548344E-4	0.3128492641562304
-12.698656054304104	30.80456735528284	2.886259954056216	5.905273252686596E-4	0.31236589150515576
-12.344738030856188	29.237051454687176	2.839668631026443	5.314277140429635E-4	0.3130556148381096
-12.200354837177862	28.6009148893215	2.8207568099073828	5.074476636935715E-4	0.3133355072310432
-6.292183606549941	24.10069371325796	2.686889014376994	3.414712246586503E-4	0.31513932798500155
-6.2425339509726525	24.01811854555575	2.6844332015420753	3.384296876440488E-4	0.3151745518611566
-6.30204314497932	24.121411439412757	2.68750453036328	3.422465039254555E-4	0.3151303986216123
-6.719214934672854	24.976328726734828	2.7129276840193874	3.7356612190587123E-4	0.31476184296044135
-6.946082505233461	25.451726261391883	2.727047077225478	3.912033184923022E-4	0.3145568374901465
-5.822524408446318	23.31757127054052	2.6636305427528173	3.1268502853738756E-4	0.31547347533783304
-7.831310428230173	20.27209620881387	2.573278600815073	2.0112823056390403E-4	0.31691386202716526
-8.016126539335897	20.33597009423546	2.5751874857216075	2.03517434217483E-4	0.3168917462456071
-8.24563275354757	20.47485969782366	2.579298605551963	2.086529368299999E-4	0.3168375351252798
-8.482902806015549	20.6064476841697	2.583225828898962	2.1359685975402956E-4	0.31678700333356247
-7.226961380997087	26.04129268528835	2.7445965321683925	4.1277071782475907E-4	0.31430233734471935
-7.429909730247109	26.557221928939178	2.7598915676302926	4.3167416754009334E-4	0.3140780317106615
-7.588591037603218	27.0808763927336	2.7754860448652643	4.5118461796205336E-4	0.313848710220034
-7.863453876347895	28.01287551057215	2.803167995793969	4.858929611056886E-4	0.31344028187789086
-7.774074335750829	27.709357526334035	2.7941339148262356	4.746578767558452E-4	0.31357334458718267
-11.095419583753593	24.002887368594862	2.6841037045450205	3.3755499602000465E-4	0.3153562051727774
-11.133073986582929	24.11042016799119	2.6873012466766664	3.4149351686076854E-4	0.3153093581322802
-11.150271886515071	24.172838602241892	2.6891537873118985	3.4378625171411315E-4	0.3152820024369832
-11.359915588747498	24.938145086996936	2.7118911153369583	3.717680924171427E-4	0.31494658961184274
-11.453664593764737	25.297012828280753	2.722550732887581	3.849551097551932E-4	0.3147891438083907
-11.240273024498627	24.515080634230806	2.6993236174348554	3.5626386120356403E-4	0.3151318805673401
-11.322946017415118	24.800112745163535	2.7077897594814035	3.667357124439171E-4	0.315007115118344
-11.458727381180385	25.31943448347582	2.723217421197252	3.8576989695103905E-4	0.31477927896930724
-11.464537797183144	25.33897038755526	2.723796945777149	3.8648754779481713E-4	0.3147707334409478
-11.569196871735537	25.76121890789718	2.736357894581231	4.019756410747069E-4	0.3145853018852795
-11.6633070777599	26.1720578259513	2.748596475923458	4.173003641414585E-4	0.31440460491444644
-11.833764430182397	26.83587126363891	2.7682839370447723	4.4182025405193324E-4	0.314113269668803
-11.862057598807612	26.963505046571935	2.772083143789859	4.465224858636512E-4	0.3140570948977216
-12.078087822074078	28.032468436132604	2.803892051848827	4.863535831953899E-4	0.3135858580145915
-11.88110893277426	27.05481684639802	2.7747901745770065	4.498573531452076E-4	0.3140168628605289
-10.941911285330256	23.580623184081325	2.671573614232702	3.221575863963527E-4	0.31553999889161605
-10.839436808390818	23.313060208466673	2.6636199462916235	3.125085503487398E-4	0.31565629125557226
-10.739067093635805	23.061302474143833	2.656147130873289	3.032933212104022E-4	0.31576558577335656
-9.471816627044047	21.34230345888027	2.605076283084136	2.4070469299978506E-4	0.31649175592064704
-9.951571716408075	21.806360992359135	2.618894372405801	2.5779420250861946E-4	0.31630055652132405
-10.43754130166285	22.48716392491427	2.639079182619756	2.8247743324818494E-4	0.3160123175609316
-10.367961436850804	22.349886901995575	2.6350057238803757	2.775288914451334E-4	0.31607140674014883
-10.316760015579995	22.282882598672305	2.633015207754542	2.7512669010921884E-4	0.3160996749389348
-9.288476953705402	21.156736757069623	2.599573541306419	2.3401494480081335E-4	0.3165686197630514
-8.920650274480796	20.917705687899243	2.5924600126481874	2.2517263500664776E-4	0.3166628953650523
-8.51657021391493	16.03357904344795	0.0011519817538994579	5.76940702625355E-4	7.498962839178485E-4
-8.266698499593367	16.013390172186597	0.0011522558128721654	5.766905487216163E-4	7.446932175399108E-4
-8.0562389112096	15.989342639268678	0.0011521012587213547	5.763470356804656E-4	7.403072264999803E-4
-7.686675290317421	15.957030610636405	0.0011524630084772357	5.759296418796666E-4	7.325595678065389E-4
-8.746279057818878	15.988281981459258	0.00114892409313386	5.758792076442534E-4	7.546496989299087E-4
-8.970450287689857	15.938254553097185	0.0011459094341514165	5.747264245900938E-4	7.592939990503789E-4
-9.186062455068521	15.786547473493387	0.0011384645118501587	5.715206125572693E-4	7.63741950896516E-4
-9.971193094306008	14.974754846084949	0.001102656831958275	5.546076537404466E-4	7.79930013347589E-4
-9.923312943252988	15.039290823300568	0.0011053916395226291	5.55945054983208E-4	7.789453285101545E-4
-9.772769833038687	15.227535971668214	0.0011134153263402963	5.598375606650861E-4	7.75839964209377E-4
-10.151226889300128	14.742570887399712	0.0010932325626432171	5.49829478334255E-4	7.836312322023035E-4
-10.263669191686585	14.533945460902892	0.0010848780296615723	5.455478451316595E-4	7.859411292924759E-4
-10.338792965066176	14.402943851689209	0.0010798247979294433	5.428787375642506E-4	7.87479063796869E-4
-10.39951398580999	14.232596487589566	0.0010732391935764718	5.39391767802167E-4	7.887382561222381E-4
-9.651563148185085	15.369018904321013	0.0011194778562301304	5.627751491812407E-4	7.733520604018E-4
-9.610243214520445	15.408630480720372	0.0011211776710550179	5.635985890435606E-4	7.724966724389386E-4
-9.355948527585715	15.657450364369083	0.0011325045839893906	5.688022001394029E-4	7.672625843453418E-4
-7.582691981937091	15.933264407606897	0.001151873494615084	5.755122306382244E-4	7.3036911702168E-4
-7.112624841227181	15.62099342018226	0.0011400096115611737	5.694065187564787E-4	7.204033593954031E-4
-6.881867897293005	15.366468772252109	0.0011295561146530584	5.643135566509331E-4	7.154572043002326E-4
-7.211113655713502	15.719878283891182	0.0011440868898971643	5.713821787253052E-4	7.225126607811476E-4
-6.717869382857944	15.056237286327317	0.0011159984896066978	5.579999757566304E-4	7.118773740322296E-4
-6.607244504890614	14.853200340811473	0.0011074272064438247	5.539146753680182E-4	7.095024468958908E-4
-6.552226585395356	14.490750358383536	0.0010911240229917296	5.464374899875241E-4	7.08209645878405E-4
-6.493787224369594	14.259604808150158	0.0010812941100576963	5.417454150733721E-4	7.069198061685829E-4
-6.43325049352262	13.662200987957576	0.0010547848271972478	5.293050738451508E-4	7.05342931355507E-4
-6.41499752094985	13.474375362204528	0.0010469297580370125	5.254623301496537E-4	7.048983691069488E-4
-6.387853419579772	12.789972379643046	0.001017443687122492	5.110666300053236E-4	7.039203470942638E-4
-10.456554713262712	13.976570385418363	0.0010635739500991044	5.34149646259727E-4	7.899337233516778E-4
-10.460504525913167	13.743612050954287	0.001054892084298539	5.293752677768208E-4	7.900376349112379E-4
-10.43567643329602	14.11277918523502	0.0010687339494294284	5.369427623315786E-4	7.89481243570945E-4
-6.386459979093452	12.69724417228317	0.0010136995684996018	5.091566906135098E-4	7.038498520810083E-4
-6.395644771263177	12.555427517851564	0.001007911649916522	5.061522974549799E-4	7.039434734465493E-4
-6.4372672447402195	12.008861096898956	9.855000686974811E-4	4.945944409886647E-4	7.045017689130881E-4
-6.497009900884745	11.667987645737622	9.714964999238563E-4	4.8713103214028384E-4	7.055297575781259E-4
-6.556920262455058	11.305444943796042	9.577367772640425E-4	4.794604021360516E-4	7.066069593145206E-4
-6.68146577838972	10.655308411578233	9.333184248207544E-4	4.651444047901793E-4	7.088623924232947E-4
-6.78393126347984	10.244290071559956	9.185690450382001E-4	4.558692032475642E-4	7.108363875626125E-4
-6.6290935651159755	10.949007459555244	9.444477128777733E-4	4.715809970779094E-4	7.078976803006978E-4
-6.8473974745647155	10.057920097476195	9.123202414755079E-4	4.517459875124079E-4	7.121504374140425E-4
-7.405046930016831	8.429051296024019	8.656560912326203E-4	4.1479312770171595E-4	7.240276361974142E-4
-7.412200733634791	8.399984117014895	8.648970311852044E-4	4.141259736149929E-4	7.241804266864543E-4
-7.421796519639031	8.373596652831079	8.642786991104659E-4	4.135074238858731E-4	7.243910082103364E-4
-7.6245049310669515	7.798152050005786	8.517136755129708E-4	4.0013466035900794E-4	7.289129373970182E-4
-7.5805121822930595	7.910293384750007	8.539707378712376E-4	4.027308500958997E-4	7.279229806652061E-4
-7.501908913596166	8.09279067771438	8.576782757105277E-4	4.070142787792961E-4	7.261494106678182E-4
-7.739502332512991	7.591719065788961	8.482959503066793E-4	3.952784387589039E-4	7.315738644763269E-4
-7.8847997351133605	7.451595991242256	8.471474495094242E-4	3.9197105250690276E-4	7.349965175937531E-4
-7.676407910866667	7.714521694434639	8.504123563301402E-4	3.981667619686246E-4	7.301115062350853E-4
-7.092653583308931	9.299169047122376	8.889039501306861E-4	4.3470316777136943E-4	7.17272503346136E-4
-7.157733819727116	9.09628579445178	8.828368358315595E-4	4.3008097038767256E-4	7.186541043887905E-4
-6.993538578025168	9.575462324912435	8.96884038139367E-4	4.4093517013473827E-4	7.15172344704678E-4
-6.895778115357702	9.900410308161158	9.073813200249672E-4	4.482563271810047E-4	7.13147211097126E-4
-7.293348293457591	8.75037620896634	8.736756502535259E-4	4.2219287292645665E-4	7.216126129904886E-4
-7.234420758594862	8.926496665648376	8.78342448323494E-4	4.2615430188395077E-4	7.203349351209513E-4
-8.225885333227685	7.342901902359795	8.498334281340511E-4	3.8948990019622005E-4	7.430815895022724E-4
-8.236373854049724	7.343009111565974	8.499949000988455E-4	3.894963257847785E-4	7.433310790207697E-4
-8.530594539609023	7.303148880677009	8.537361445957148E-4	3.8866654912829077E-4	7.502644494536939E-4
-8.165547009442813	7.3578145528349275	8.492560589020365E-4	3.8982656842491404E-4	7.416484434159694E-4
-8.564700511421668	7.306150044294393	8.543246208465505E-4	3.8875709805829834E-4	7.510671252292068E-4
-8.611923429585666	7.329416666724217	8.554905282750223E-4	3.8932024156335403E-4	7.521528778511573E-4
-9.020216463603798	7.600166307473682	8.669076178626329E-4	3.9586636913686163E-4	7.614583876943445E-4
-9.03637818469662	7.618837639342621	8.675125435535539E-4	3.9631100025451304E-4	7.618169156704734E-4
-9.212996675330137	7.81749482447683	8.739311392142119E-4	4.010225794322392E-4	7.657077925591479E-4
-9.245829441114997	7.861879805782354	8.752848793443932E-4	4.0206901512630517E-4	7.664206708435053E-4
-8.987356093103259	7.572791242919949	8.658777112723892E-4	3.952039471963606E-4	7.607130524130881E-4
-8.807668646708661	7.421252885339838	8.602875401377684E-4	3.915863540145824E-4	7.56662333766938E-4
-9.359903457853354	8.04158185649978	8.804218748962814E-4	4.0627630069418885E-4	7.688632088023074E-4
-7.915963885514201	7.416843590924212	8.468170248283049E-4	3.9116684764504565E-4	7.357293847736168E-4
-13.446641917549464	29.504735031778765	1.6151902179004112	0.006302334001560687	0.8889983363147796
-13.31035736551715	29.490828283789533	1.6164660713448245	0.012759682678499109	0.871387089380988
-13.224838540734716	29.439520921664442	1.6240402473820326	0.009892004216637848	0.8608468355151119
-13.593416827826	29.521521045985132	1.6118279139290386	9.932923324553929E-4	0.9064785156398435
-13.745828677994982	29.49823664762073	1.6157368273178727	-0.011256265787351368	0.9269494064407607
-13.86816784993091	29.46471861517236	1.6197196828334126	-0.022030474533743436	0.9404886659200911
-14.30785626955209	29.31719643409113	1.6388997416305597	-0.07598145197305842	0.987095401725592
-14.102683706210716	29.389371044146113	1.63037556072475	-0.050435597521290815	0.9660854074144295
-13.940146842573766	29.442045794208823	1.6225490735304047	-0.031007225925616486	0.9481796805720561
-14.338532292243409	29.306464423392864	1.640200630028003	-0.07979610039563584	0.9907865220780899
-13.075731796836802	28.898237603063862	1.8363604089864403	0.006919739939032029	0.888770199429579
-13.060688821011178	29.115099776574503	1.7381937340239715	0.0068225815823852055	0.863771101899091
-13.071149205421719	29.224779124557728	1.6899522216493246	0.004416553198966634	0.8534558911299485
-13.05126674147483	29.162238991325502	1.7111004065771904	0.0028031760061028197	0.8557371557484086
-13.114049347313092	28.778003670178123	1.917435119840413	0.015942945893999888	0.9164094670530785
-15.123531503383438	28.68380688659017	1.6559606380011203	-0.24350293497835762	1.0144667077456408
-15.120365763830009	28.687201553165067	1.6561978549035499	-0.24277864530352994	1.0147591123242208
-14.959007661603835	28.847954319669356	1.657954990921975	-0.203984645926666	1.0180132476061823
-14.755661264084218	29.046595901853035	1.6597163728324833	-0.1556669490271167	1.0211244339942158
-14.763862069959831	29.042141861783172	1.660016074349895	-0.15705937710129794	1.021878943413678
-15.126896078051582	28.680440857325806	1.6554855996749929	-0.24425422353658394	1.0140523052535015
-15.639683715519372	28.156523638835083	1.590130995219995	-0.3650585128776011	0.9604159652609922
-15.565674756309049	28.23888409976909	1.606757460271893	-0.3487669014501261	0.9750114957322435
-15.997556731796527	27.782681596354678	1.5240958991095872	-0.449980928320924	0.9086832296539036
-16.122982823557255	27.64891283072557	1.495572466321524	-0.46596988243035775	0.8895441148081398
-16.377973583126817	27.352884220687287	1.4364722251096014	-0.5168921572995754	0.8523710507657036
-16.691375259155652	27.055097404968777	1.3878742576781682	-0.568175755827382	0.810735569052531
-16.77861127391209	26.957994646965222	1.369139972485299	-0.5820624175780871	0.7972691993635113
-17.20671943406671	26.19057808793621	1.2464405412215478	-0.6421033643846547	0.7285999937536654
-17.104777983312246	26.44452275263879	1.2847483258525356	-0.6222830796475519	0.7499843911761239
-16.922670118829654	26.77384140021178	1.3412263323845726	-0.6008481753310961	0.7803943361048358
-17.315927891423346	25.89385803336739	1.2026007498529685	-0.6655840800027365	0.7030625478230157
-17.403255457620034	25.546148258501276	1.1575015723758275	-0.6887256694261729	0.6809354529378077
-17.5135968372217	24.804997520793005	1.0857862222844976	-0.7530880195690005	0.6360839561446628
-17.442773825938687	25.33859959175219	1.1307834982586202	-0.7038816463800616	0.6690052188200952
-17.518379135387697	24.742724395422073	1.080238685420704	-0.7590673357566413	0.6322156476807061
-17.516096412048203	24.720061446661866	1.0783359494915348	-0.7610480403683633	0.6303302705087798
-17.49382834320001	24.170957898721312	1.0553948400032833	-0.8095809284584832	0.59610070218756
-17.481101134226495	23.86698615058026	1.052076862630499	-0.8329560352103498	0.5733114703018864
-17.455148361395818	23.618231829484092	1.0494294658530845	-0.8494962335183253	0.5542441066352853
-17.434317416262346	23.408121803377647	1.050207352326678	-0.8624997041945451	0.537429534324048
-17.285994979311177	22.83219362937821	1.0542368533997637	-0.9035079375006367	0.47433642196831205
-17.410338173911896	23.201330336846194	1.0532549527217199	-0.8785578998950813	0.5176900343787055
-17.244148412785737	22.743402410773164	1.0522819836374697	-0.9082735691546433	0.4607825806922859
-17.072313355120208	22.40634900942296	1.0415960022033626	-0.9222997909808793	0.3999136604680039
-16.836226964778668	22.047682619612473	1.0222350307491173	-0.9179398692486238	0.33042508599319814
-17.064271717055455	22.394258350963856	1.0409234770783142	-0.9222300264908272	0.3974508404706163
-17.07049245181003	22.403253155068775	1.0414300480664749	-0.9223072055225711	0.39928943038831255
-16.748707828536062	21.91912429134831	1.0206510163702047	-0.9204810677900346	0.3066686446868972
-16.5971663190245	21.70406269397529	1.0139970060531598	-0.9141211285228837	0.2641994198861789
-16.328218483800708	21.417092727506656	1.0016053159940708	-0.9032874106055744	0.1927242046817536
-16.05896695580733	21.10467189310427	0.9883200063880204	-0.8743627281483077	0.11874654764587064
-16.2955754773326	21.376948260999463	1.0006222542435244	-0.9005606596626079	0.18363759403729346
-15.961037115993427	20.982143746956424	0.9853091048422448	-0.8645506847872555	0.09101328755430935
-15.814984160525285	20.79542117944036	0.9852328388103088	-0.8489122941171029	0.049369222797597895
-15.18371290180915	20.095756208211508	1.0015034874725441	-0.7951988960254094	-0.11229975796530776
-15.285754203947246	20.196281188654876	0.9968585933264589	-0.8021934387643497	-0.08878046128405928
-15.656762506375058	20.61915585331431	0.9853520853374043	-0.8329963483376578	0.006361575377569106
-15.515656623503844	20.440398868950126	0.9894408538253935	-0.8227683350688557	-0.030914733700936135
-13.723403852296435	19.9881033898131	0.9304108922015162	-0.6145911608990636	-0.3160698422322629
-13.717709947094287	19.98005958982628	0.9346975026902895	-0.6160379468110045	-0.31620631791313425
-16.31593286360919	21.399795801508002	1.001439553549047	-0.9024469350648164	0.189198012388617
-13.704950858583006	19.962723466847915	0.9432485701912706	-0.6185583624013751	-0.31737978470910433
-13.570465095922138	19.788903358176544	1.0280022348986808	-0.6424219911680853	-0.3279938780002656
-13.507249869801308	19.71676950203144	1.06791418519607	-0.6516778803740011	-0.3314672335879986
-13.413701907158543	19.59158353575588	1.1187747753856931	-0.6691384801408677	-0.3478900420643729
-15.03443229828415	19.918266439349402	1.0101469179526543	-0.7830716907885182	-0.14877936091517538
-14.614077207637672	19.48872264152636	1.028931415197233	-0.7410272014624191	-0.23266174680640325
-14.606855547730422	19.481464964766108	1.0292567562123436	-0.7401688123399975	-0.23406973405170212
-14.900608337102863	19.76504075339952	1.0168156870996077	-0.7697459892231149	-0.1806827606881224
-13.280936375494015	19.40376851510024	1.1791338770241728	-0.6889702492488143	-0.3751308113006907
-13.216103036711377	19.29696401557235	1.2118467159850514	-0.7004464399666506	-0.3879897735042675
-13.087362512424903	19.056838419040982	1.2733213028751567	-0.7239623020566185	-0.425520519440166
-13.060659583782007	18.99525654666471	1.2859949215107824	-0.7292171563491858	-0.43454540533830793
-14.603189939641114	19.477474020545454	1.0295985951911397	-0.7398501771905633	-0.23468593276186034
-14.589702477346874	19.462524886199407	1.0311081876567083	-0.7395374824737075	-0.23661934387324696
-14.396440151130628	19.23195161626903	1.060387266898789	-0.7389903555016196	-0.2653149792357964
-14.09884725034945	18.822702605238405	1.1275580138516672	-0.7619789418820054	-0.3294660196989141
-14.13137539791961	18.875985595042422	1.1175806538048056	-0.7573252435029868	-0.32073872419685073
-14.342037096330428	19.16837178136262	1.0730524841420337	-0.7428929812538062	-0.2756090664202743
-14.041848236766368	18.737891023666094	1.1400830136165607	-0.7688615348453982	-0.3416982022708937
-13.875545407469001	18.447197888034275	1.1800945910536993	-0.7896300979572703	-0.3792160906402717
-13.661967339301752	18.11681828924012	1.2250943717282103	-0.8308953902796365	-0.42397619211221266
-13.047126507172802	18.960140681902818	1.2901637440477565	-0.7329020723172261	-0.4381544947861679
-12.945803959879562	18.513682565110283	1.3189419390668324	-0.7723150775619165	-0.4825290313662034
-12.812624226982841	18.18858470018433	1.3324637696759314	-0.8107564210963585	-0.5349298998459129
-12.781174451604585	18.063530917063428	1.3321126598173114	-0.8233354241805609	-0.5490703354818391
-13.634991871570147	18.07093802144159	1.2298839040503167	-0.8356725599928924	-0.42965239042985215
-13.330209056462598	17.575650388113353	1.2717949706203489	-0.8604772292307712	-0.5201073891810766
-13.225340083208286	17.42767523420172	1.2821140090427345	-0.8702062807605987	-0.5433800843997117
-12.979879279380384	17.09651790798034	1.2853739163106948	-0.8653393404491968	-0.5857115752333043
-13.61426764109302	18.036442081466518	1.231966615953233	-0.8391455568530684	-0.434422389833805
-12.291434813098721	17.276373009499068	1.2581177887297017	-0.8531035096617369	-0.5480456258953229
-12.098391923281483	16.99908162481341	1.2023349853742864	-0.838326056644752	-0.5210760065006337
-12.725076640181813	17.945497977923644	1.3293175636914634	-0.8423997285234801	-0.5536347727503196
-12.485042353245316	17.561701900479097	1.3066333337431875	-0.8579148222477276	-0.5600194384531094
-11.887348847397963	16.672782974089348	1.1198653839614612	-0.8090090665308605	-0.48101459366770477
-11.768355882494667	16.49702330498735	1.047014117298827	-0.7768843150209535	-0.4329801532024799
-11.522600926859113	16.107999534360886	0.8853693002059057	-0.704525753750566	-0.31395770763580305
-11.434936766903489	15.970664054670568	0.810443856193092	-0.653465399611314	-0.2663808085083697
-12.862277488663846	16.89897354215124	1.2634079967227487	-0.8415110054660788	-0.6077681894349785
-12.734672760772554	16.6818355508951	1.2179620024740727	-0.7900477184092028	-0.6170248008369501
-12.469677769829701	16.34878705764234	1.1488470487674698	-0.7255716477889348	-0.6145079164797994
-12.461994141258929	16.33818244022225	1.1446204173003642	-0.7219921510789677	-0.6132489088081288
-12.226675185132692	15.990452186356109	0.984298995627958	-0.5870300186386459	-0.5523513661609298
-12.080936226665209	15.718414317823207	0.8653599998066928	-0.4842207380176847	-0.5070757178210752
-12.450538527121873	16.322601777528064	1.1380533548000846	-0.7164225483253257	-0.61095668220592
-12.008867070719528	15.592861756320444	0.7997217586237126	-0.43705186688675457	-0.4749919051361691
-11.19069808711283	15.520329227279333	0.5618405325278031	-0.46954303093873934	-0.12636722700562456
-11.146970368731676	15.426948781425956	0.5190974784411395	-0.4338357903324108	-0.1062978299126626
-10.937736437658009	14.895631401705439	0.28927742644888854	-0.2440659057778875	-0.011181250414600568
-10.928776726330025	14.87156595288738	0.28002486017066147	-0.23533567501992397	-0.008690755320197
-11.83093936945443	15.245165931433922	0.6255850840812226	-0.3193839192869479	-0.3811684520180333
-11.703072752385609	14.917755171019206	0.4682311787791328	-0.198684898108407	-0.3023315750853819
-11.856362042427943	15.297942322795935	0.652494159656579	-0.33897088637577316	-0.3957084565618917
-11.67571108041057	14.849169520612739	0.4390907106762243	-0.18192527843615822	-0.2845802369487227
-11.558257545123485	14.564369869421773	0.30954507243388796	-0.10990229270342561	-0.1977102418274974
-11.45998891212474	14.297194509232412	0.2259405622749122	-0.06759855192263853	-0.14369710916001124
-11.428804950796245	14.229234004738167	0.20119797959262264	-0.05657834725150577	-0.12707142374652203
-10.920238380486014	14.843416980632442	0.2714454699114344	-0.22750103018723108	-0.008484780699418786
-10.651789131467556	14.11260541515777	0.06075727795812249	-0.038025226176923325	0.01205084947959235
-10.750914862739174	14.362412427115729	0.12293392405982463	-0.0934600653158716	0.010750345768630293
-10.80786906262887	14.487828942471026	0.14887643177934473	-0.1157574743360759	0.012439633626882864
-11.259378433955037	13.448584575004997	0.06515556173510453	-0.007938981520219908	-0.047980589052261276
-11.327413474968726	13.824772876523932	0.11340853384844157	-0.019565755424469866	-0.07811087075465126
-11.405865306007007	14.137063757486185	0.1799505881081177	-0.04548755984533475	-0.11560773076774924
-11.25180092149329	13.41559256355217	0.05977133013426221	-0.006630122579746361	-0.04429491527701208
-10.558868481333105	13.91216422126957	0.025189147836080658	-0.013719785327973341	0.006298386101520821
-10.592645150185598	13.981669362566041	0.03827405200933812	-0.022507653648537126	0.009226866736638513
-11.247040779589305	13.379628786121849	0.057333819945235974	-0.006674997299225692	-0.04277717068803273
-11.165274600466724	12.988620798260765	0.0324633467790284	-0.006493015014259288	-0.026215714878810144
-11.097330053323814	12.580936310314577	0.016676626376695654	-0.003065099126142978	-0.014176182545371773
-11.096818195980095	12.561338905231516	0.016031116753306818	-0.002974942758081913	-0.01367744976211701
-11.096050568027742	12.545804815190527	0.0158304636701833	-0.002939273550341421	-0.013508619275261638
-11.086743495229108	12.082772309014002	0.008416881140248581	-0.002173211968508044	-0.007125204799261485
-11.056586496952555	11.873435756879385	0.00673542079192534	-0.0015184445024794754	-0.0057254088663249054
-10.88734935519765	10.821758127609627	9.300773229150205E-4	2.761211416351316E-4	-5.796789435753448E-4
-10.914018229749441	10.916969792681556	0.0011969860796260182	2.317462633380395E-4	-8.671043907398806E-4
-10.992846698780873	11.239384173081298	0.002336088452179972	-5.2520501168791524E-5	-0.00199153096014145
-11.015430104537916	11.368444482013418	0.00299765399735538	-2.2746044930030653E-4	-0.0025849935550082913
-11.040793440304332	11.601305467410615	0.004282655368771123	-6.828705704486589E-4	-0.00371418888880017
-10.852792143901496	10.649475182364654	7.504753578761291E-4	2.988547310224955E-4	-3.2287737866420617E-4
-10.82268237901346	10.507062683946822	5.781925205580174E-4	3.273719328736945E-4	-8.204966914857889E-5
-10.799649030697061	10.417097170439254	5.664881022084498E-4	3.5015598607937456E-4	2.8361858132326796E-5
-10.737706088490452	10.19594415108152	5.829754423918485E-4	4.0322682510521345E-4	2.585122205358345E-4
-10.645532551324377	9.838584274836666	7.076552554172522E-4	4.2655560851979305E-4	4.980509057850115E-4
-10.66294728996067	9.897493804937323	6.928651395920282E-4	4.285846818595877E-4	4.7251861929676725E-4
-10.669096737425624	9.919157020329632	6.852248241904018E-4	4.2779856525347165E-4	4.584707271497384E-4
-9.701099101698333	7.952659472631748	8.753478565157567E-4	4.1262739394001856E-4	7.632634950433539E-4
-9.807114167417021	8.0255306659574	8.750304410103844E-4	4.133352635214134E-4	7.624156179920159E-4
-9.580409858346846	7.886678629862842	8.756230792916497E-4	4.129877340337087E-4	7.634478500352417E-4
-9.515460207986955	7.83826116776429	8.763695357234253E-4	4.134647960774072E-4	7.641921929097558E-4
-9.39319704575132	7.976802644466628	8.793325604734439E-4	4.0880269497554477E-4	7.674263743522099E-4
-9.482695440722992	7.888526773755937	8.770609691361369E-4	4.1274601994413637E-4	7.645986395908556E-4
-9.89150512481135	8.061589029817508	8.747601216264902E-4	4.1518666346414116E-4	7.612956584288507E-4
-9.958128539012591	8.13643264909581	8.745457449318519E-4	4.1618816376672366E-4	7.600506653601088E-4
-10.105799244152566	8.216749786030329	8.7172469219217E-4	4.1735490101181707E-4	7.561297635358284E-4
-10.117739578629418	8.225459503853283	8.715760735235489E-4	4.1747662954791435E-4	7.55864827669984E-4
-10.321566484096682	8.759091610334712	8.625699457952107E-4	4.2296771082288656E-4	7.36099534101499E-4
-10.401050228883886	8.997560402359396	8.488085788877569E-4	4.255376281765243E-4	7.147536932145837E-4
-10.48013283812264	9.273283943313945	8.179067049230168E-4	4.1950309521967194E-4	6.763722463447744E-4
-10.484221130661814	9.285169676528664	8.164645785879805E-4	4.19086488762251E-4	6.745891285438204E-4
-10.493978900489525	9.319953418773046	8.120467851822079E-4	4.190861960156021E-4	6.680087904900307E-4
-10.569396367691512	9.576372765498544	7.773928278350301E-4	4.204428007786121E-4	6.15740860712826E-4
-10.30367410666004	8.700079882566374	8.656764909100856E-4	4.225060336148756E-4	7.408721063803014E-4
-10.291056105656166	8.659895023136702	8.665272016931531E-4	4.2204653582353786E-4	7.425989255410095E-4
-10.202055940923515	8.408063874401485	8.719708116841588E-4	4.186434217871123E-4	7.538025029368255E-4
-10.122586102166768	8.227987217596521	8.714864769048397E-4	4.17513219529845E-4	7.55737117384848E-4
-10.127084845203278	8.2340398900594	8.714345937830506E-4	4.175262765713109E-4	7.556247336642214E-4
-13.612698575289047	28.6766368847917	1.8375853115671568	-0.07148488317174125	0.9400864422664853
-13.402335055067073	28.717106774932446	1.8714716544376762	-0.036578526692997874	0.9319786914328609
-13.274234325981926	28.745147147953077	1.8915489093289288	-0.013042397537461189	0.9242085929474223
-13.669436437446832	28.664996499633244	1.8288178763756913	-0.08094856490263797	0.9430100014263366
-14.469126524092431	28.3338679534071	1.7035238407468445	-0.22388307500056037	0.9632033892170061
-14.111452795127121	28.53248874412611	1.7623300979649859	-0.1562999948078511	0.960040181283867
-14.08134111629364	28.54838904813992	1.7672402711896433	-0.15065952961760684	0.9596349885843504
-14.084760055739773	28.547269492787443	1.7667084081381266	-0.15124541784506937	0.9597774798286894
-14.490031474178451	28.31698023352918	1.6995233129962573	-0.22821228794921428	0.9621740771598737
-14.531013247222706	28.282763089151217	1.6905992044525087	-0.2364478356866699	0.9600620283291856
-14.875581071227531	27.98713035068691	1.6146852060782375	-0.3056629982681567	0.9410944123496267
-15.10376264913171	27.76458604019757	1.551584214807432	-0.3536430322233949	0.9244421709679707
-15.216208734471483	27.625667800433135	1.5162549871543707	-0.3767235146763231	0.9093278956690921
-15.4640149146962	27.35002543091522	1.4383392557201027	-0.4304714318536672	0.8855185747184111
-15.565199936389575	27.229859535367186	1.4051361909066582	-0.4529597984314113	0.874838820598482
-15.60421881776453	27.1782256098158	1.3912217229007977	-0.46257980842388224	0.8706265718480614
-15.80655797744552	26.83643413392781	1.3084932716209112	-0.5111061143184118	0.8336097671204774
-15.99207110813279	26.526343516060507	1.2441683610981127	-0.5644729517700572	0.8053797644543373
-16.09495975331683	26.30491443523337	1.2063838341116615	-0.595534400194287	0.7849304756400038
-16.31639914487979	25.789828530329583	1.1314929967205634	-0.6664137292830457	0.7341903824159766
-16.684891252858424	24.764965711053225	1.0572204348124596	-0.7941846914367041	0.6344446495054941
-16.575586134525615	25.116826670150708	1.0724969617241698	-0.7521739061187186	0.6702193830516914
-16.522539066974886	25.264930127987643	1.082018181586362	-0.7324903516845713	0.6852178390591406
-16.342075646771107	25.734031923727596	1.1238846385484194	-0.674397793712759	0.729129382534895
-16.331976873830065	25.751084951112826	1.1257870805998362	-0.6716021332738703	0.7304639097597848
-16.69637548738504	24.522337265981495	1.0477198438101256	-0.8192534163577698	0.6034595910061148
-16.72618837260787	24.24278726377767	1.0409531850691898	-0.8434275747354041	0.5713653517282641
-16.74244772644929	23.899594069048348	1.03102286483794	-0.869503079191907	0.5275098492087227
-16.74256716838122	23.684435430470366	1.0264710069457266	-0.8825725320514181	0.5007313115521215
-16.711595039577205	23.33186611068901	1.0114152194861645	-0.8956215791376638	0.4512762784110162
-16.670856721684423	23.17404679271966	1.0038307779401254	-0.8987846532539001	0.4263159052932939
-16.51347070412792	22.829265188016677	0.9788691833712526	-0.8951654125858309	0.36033278459536644
-16.3773710600923	22.58365799224284	0.956984496718828	-0.8852042144906067	0.3109416094844048
-15.469735792404899	21.47082843357408	0.8834622312777306	-0.7934018628986484	0.07632159078331181
-15.485365793970075	21.488391600999595	0.8838716431306377	-0.7948759310682117	0.08040824310189476
-15.492669363329767	21.497438421935403	0.8841563567424486	-0.7953938359620683	0.08242676047231588
-15.551006498113821	21.558894884547414	0.8872301224401631	-0.8016189759236745	0.09647565038226766
-15.94804051883031	21.99910977706999	0.910457351985355	-0.8449588718243217	0.19298765932273676
-16.254996656057724	22.415059477219437	0.9420324961186989	-0.8739554612930199	0.2724778992546978
-15.897398578446175	21.93181850193765	0.9066064839871587	-0.838970276044076	0.179873108467614
-14.191985507516886	20.35426755160977	0.9025061449665841	-0.6570275798597173	-0.21348937589774442
-14.210584309288377	20.36831201398125	0.9016520725366672	-0.6588459663300663	-0.20948475385080556
-14.455877658872426	20.547878931346474	0.8940873641716903	-0.6873695362596652	-0.1580586528237548
-14.708963187931221	20.74389482341743	0.8838615869394867	-0.7141087933450576	-0.10568917481640266
-14.71112318274063	20.74573554450273	0.8837936097947571	-0.7143017582728357	-0.10519855822587877
-15.121629647115775	21.09564354495486	0.8797196831653875	-0.7572853462042872	-0.013111175064388459
-14.714746931186816	20.748624004897483	0.883749487170072	-0.7146708597812385	-0.1044117056487562
-13.964995711614055	20.177808833466628	0.9170755897401784	-0.6375862981291812	-0.265625289880264
-13.951815003513792	20.16879376954789	0.9177538936684079	-0.6363208112935312	-0.26835752751507064
-12.954626106718369	28.737256467746782	1.9575911945158755	0.05621762038302663	0.9171931359550398
-12.857143918412952	28.708675975705134	1.9780679572378075	0.0780979520320802	0.9140610697326912
-12.63953275323979	28.54571449373748	2.0064867842972935	0.1237257399342504	0.8849953365853314
-12.63261423181542	28.54057370798251	2.0073959192848894	0.12515560336155637	0.8840323380193154
-12.629360746829247	28.534100688250373	2.007403231490937	0.12573927679360997	0.8828253739971882
-12.418224162401433	28.09162993778905	2.001007746244759	0.16768944703128205	0.7991524576998591
-12.315772059625933	27.698378926161215	1.985262619488974	0.18326844367209483	0.7278831976285496
-12.295324233598635	27.624182860898877	1.9820015789118397	0.18677383124633992	0.7144010375747536
-12.282307251746543	27.579945029645117	1.9790929002031912	0.18903409662714618	0.7062688273859504
-10.202631737873418	21.267674119230634	1.588212881097196	0.15463893628637704	-0.5929887360575044
-10.243693212242764	21.117067918500105	1.563944051415615	0.12564790061060416	-0.6118441772708387
-10.307342670339624	20.858228531757078	1.524449512308902	0.07825136801855449	-0.6453629131809189
-10.356129224115895	20.791021694474292	1.5081932437825512	0.06078931822302091	-0.6490138829420891
-10.30132753798347	20.866563466752964	1.5264127162543524	0.08049062964643054	-0.6448841369002839
-11.88274998348622	25.960394409159818	1.8659673633354483	0.26907279694693187	0.432732485182198
-11.668048200368801	25.141182152679864	1.8040746984049993	0.30567551289120537	0.2593104022664986
-11.981603431916623	26.466847343687	1.9076355193462953	0.23847382374996692	0.5219655625746162
-12.1265449837182	27.054283994523367	1.9507003680738846	0.21015020402424706	0.6157143228808573
-12.004421420257154	26.54697191549089	1.9148880077902553	0.23618214106374003	0.5352845047664724
-10.468178774155028	20.639341880943956	1.4713399470473976	0.021177128925463477	-0.6569172571698272
-10.304638503044853	21.803293229788284	1.6349255486458483	0.21332825269670574	-0.48440992275794714
-10.267541047326937	21.65042850191439	1.6226198073515483	0.19817006222764355	-0.516678621573373
-10.395320984345801	21.918035081050647	1.6363198218098165	0.21422643763357008	-0.4502438217921856
-10.47502592047812	22.05734106139689	1.6434957634481067	0.2223999164996172	-0.414085535245831
-10.206381097677575	21.385596889124002	1.6015610040353097	0.17093836124566417	-0.5723182529879024
-10.221651321505956	21.445997647236332	1.6063057995257486	0.17664794850784504	-0.5597448390701961
-10.490751245394282	20.603592573600093	1.4632124957023414	0.012758524337233847	-0.6596622151785482
-10.676117456238984	20.39236877638473	1.4084738405068107	-0.046396630055322824	-0.6686501506920819
-10.862832821198992	20.172659802202038	1.3531922857251433	-0.10696288421906866	-0.6798490317707654
-10.881649328072468	20.15340172716533	1.348272057928396	-0.11272518878876124	-0.6804130708322125
-11.113402830365768	23.492907419863535	1.8098323647273444	0.299132909595476	-0.08195473496405084
-10.870391181402738	22.895205762255728	1.7351136018277835	0.2744213353949291	-0.2026468006778668
-10.621303073248832	22.348463459036125	1.671300070028064	0.23956584019557764	-0.34169580706872527
-10.713239391969845	22.528071225770486	1.6876115689695506	0.2514511102028747	-0.29382366562027357
-10.844786768336137	22.840316885932463	1.7280181756520963	0.2719541778039486	-0.21629219439276726
-11.13944094806562	23.564994447843304	1.8191263749613356	0.30166102857635213	-0.06891496719425362
-11.20138562399052	23.70358117406422	1.8167242852020191	0.30539986957563037	-0.04064031617567281
-11.38770868509681	24.19537159429388	1.812275503939825	0.3212974458744501	0.05952722284353337
-11.629669720620418	24.997400407593688	1.8011880467993187	0.3098644277651135	0.23105723528204047
-11.655844825787385	25.09979426497546	1.8010075258895892	0.3076600830422931	0.2517511762923396
-11.229044276659494	19.823740120580734	1.260269158562469	-0.2122910796182886	-0.6870264472243296
-11.11903336571642	19.928407716064633	1.288195550976213	-0.18076838270693818	-0.6849499665240533
-11.238255914622929	19.81801759902705	1.2581217558535476	-0.21448559055568642	-0.6867131715504488
-11.27373113209877	19.799694665849607	1.2511110551154794	-0.22257620878518233	-0.6849569111648249
-11.704202484407077	19.570706637277283	1.1653766987730914	-0.32126234789818786	-0.6635920021127812
-11.924410416622525	19.520870959241247	1.1296452656520246	-0.36350782126125425	-0.6417681772699615
-12.146713395330595	19.48811890152068	1.0928658654827026	-0.40349504413607185	-0.6167727463480968
-13.716808717983312	19.98456831600856	0.9305428400688517	-0.6137358141961631	-0.31738594973549467
-13.699633381787852	19.972973088206505	0.9313630024670402	-0.6120523149234334	-0.3217726777598435
-12.289122117745665	19.48948098767039	1.072143787818847	-0.4270104959884168	-0.5979698807322743
-12.610269693386867	19.525156006424986	1.0285013598620438	-0.47565303689750216	-0.5491656684989125
-12.896122385697899	19.578447440350267	0.9930863766800189	-0.5167696584404776	-0.5015151740811246
-12.515097441153577	19.487450784057632	1.0407180320030938	-0.4640030939501556	-0.5686087128663867
-13.536579205106833	19.870542369775738	0.9377356963215439	-0.5938601523563413	-0.35977549113287494
-13.46519538142837	19.82916391656118	0.9418214864696111	-0.5860010450563766	-0.3766550984848418
-13.33710205478209	19.763694654848063	0.9523198387961571	-0.5714628964855486	-0.4071942919594672
-13.208698024723365	19.705864794957023	0.9626415576819896	-0.5551887910234501	-0.4353749042126554
-13.12649483004026	19.66555204257168	0.9692959742663059	-0.5454093252398488	-0.4533215249389997
-12.931185315336426	19.594366574089303	0.9893549934917429	-0.5208183171019825	-0.4936629406616768
-4.73366453746668	21.27733752555802	2.418163526747914	-0.37057362846692044	0.3865572707368428
-4.616137617197506	21.222124959057776	2.404853170685095	-0.3742989358426109	0.3867852573260331
-4.564613201498627	21.13083733353918	2.3872440675557822	-0.37622955200633135	0.38668007862787107
-4.459207814328341	20.976920750912853	2.357499550937318	-0.37855799477786845	0.3845175105991627
-4.3717263835343685	20.747828353941713	2.317655117712076	-0.38266348935535743	0.3822708159631315
-5.161473697762925	20.81549159125971	2.30251634681839	-0.36134486081000783	0.35676021237239086
-5.073951322793464	20.92121156444997	2.33033012406586	-0.36362735530667323	0.36439659690731807
-4.820678832095474	21.117692108337895	2.381599490147944	-0.3704527336429003	0.38057814145024943
-4.935758286792505	21.04289319435528	2.3644426834779155	-0.36745220410815155	0.3748810248291554
-5.190714031709742	20.763150524925152	2.2879016872574804	-0.3613381716165327	0.35361378953149825
-4.334675830804458	20.637109182818822	2.2999623783804437	-0.38404385036975525	0.38162885912268096
-4.297602703723759	20.363085847552906	2.257101275854427	-0.38797939493783307	0.3816233118323692
-4.296843216198107	20.193274965814624	2.2283246064053586	-0.38845565030712603	0.38046012754639946
-4.3199742974144915	20.03163015581289	2.201890111258647	-0.38811943336950305	0.38020952937516816
-5.411460238020682	20.431189194846432	2.188748174836361	-0.3593158416328059	0.3285861480908813
-5.332162880293362	20.526863749341317	2.220599725499348	-0.3593548162166944	0.3372768381097378
-5.549115600042219	20.2905602616082	2.138604310555708	-0.35787541703431264	0.3112162386653943
-5.9142014219049575	20.099198820205157	2.0511765588299697	-0.3542282649395069	0.2812942281984262
-6.1768312377237	19.97762492623312	1.997845006921185	-0.3523745561585378	0.26365065541914423
-6.2548127568078975	19.933207642426368	1.980924415147821	-0.35181242313280914	0.2586842642174065
-5.793974679646137	20.165456467072826	2.0801045417378026	-0.3557054018126553	0.2917543658121775
-6.296332579397803	19.90441385953041	1.9722484203286776	-0.35149508832531623	0.2565692676950551
-6.581566543861336	19.71553089526889	1.913175671251314	-0.35030985448939844	0.24054040728003387
-6.865836498264918	19.506302352262118	1.8574010709958333	-0.34891391858385923	0.22700185199698075
-4.397468987809489	19.60797959070136	2.1210664699418063	-0.3955111191761316	0.36551108822602263
-4.399186129808391	19.590997556566418	2.1181940424750194	-0.3957973823720877	0.3652477818544768
-4.3936775942467925	19.43906947218001	2.0931580336545568	-0.4000935427436941	0.3620796858096612
-4.387202690166885	19.144286253843145	2.0442108746482734	-0.40817571400996067	0.3554978943389572
-6.894497251219089	19.484583483803235	1.851533244956048	-0.3488265674105329	0.22525892224880364
-4.381345621380777	19.122257941120065	2.0408614437782835	-0.40876151801228267	0.35513880148166166
-6.925461083009736	19.4598782054163	1.846235814061214	-0.3484606630204917	0.22397565656877874
-7.416290267685239	18.89946202643908	1.7538899727223913	-0.3410789715922986	0.20622211436245008
-7.363475977876793	18.991793896138372	1.7661274516666832	-0.34201636238651506	0.20750702037028773
-7.1785182717331	19.213288774831042	1.7989180360744101	-0.3449182724901817	0.21411648536092667
-4.15205833085932	18.46634483007781	1.9628423851236603	-0.4216481123545104	0.35857199658598315
-4.2171064234789615	18.664346336089654	1.9845426933996442	-0.41872314262315535	0.3574582664603084
-4.372026104299103	19.099275105178496	2.038039751264847	-0.409370002047085	0.35520876886722014
-4.048009488057326	18.195132871531335	1.9344702174268147	-0.4260723334967427	0.36042318154015845
-7.491387228043418	18.031259510970372	1.6633122298420362	-0.3395279290497264	0.20309419583111465
-7.514780309917374	18.314686341258152	1.6915991484271815	-0.33818064000693415	0.20271920216741146
-7.461413857161174	18.67996993733154	1.7303563236908657	-0.3397785089928672	0.20494104863215837
-7.514424638291443	18.439655812679497	1.7053299537135356	-0.3380622056382197	0.20352105482952987
-4.006141008968368	17.881613027299927	1.902526536374972	-0.4287824089506258	0.3632864728247981
-4.0947510933941444	17.070818009431875	1.8067339895966907	-0.4313722470851486	0.3652611546140459
-4.098336307406811	17.034762205630255	1.8025445647965614	-0.4315934560362145	0.36529599602305746
-3.980894005775253	17.602407796043213	1.872933809582844	-0.4315077233716883	0.3646861397349821
-7.492366000616787	17.59242100983253	1.6078151038605932	-0.3375102060229693	0.19990257813057719
-7.491056514593434	17.51652019285032	1.5996055009939083	-0.3374385317106553	0.2005738140414921
-7.356922602796503	17.059969131013926	1.549310459157216	-0.344620378718611	0.20701855103532774
-7.3476880070411035	17.029672229095027	1.545987624986939	-0.34512574401116436	0.20744372299819996
-4.25572274313915	16.317678753090377	1.7020981189318891	-0.43729810784487155	0.35562651845021254
-4.282120070781845	15.78662031049576	1.6369653293940538	-0.44780334169442354	0.35058735560047294
-4.2458127774434065	16.42959045964661	1.716728751700703	-0.4357708180861043	0.35658855104023296
-4.131360294310118	16.910570026141535	1.7850663181164486	-0.4324027074488785	0.3638112608393057
-4.280097499402593	14.538047400568065	1.4968686593447065	-0.4613407194558686	0.354474221968482
-4.322517032429351	14.340942723765027	1.4699321690529645	-0.46361507381217676	0.3528138092023359
-4.280253012631235	15.540897001787167	1.6090334166708955	-0.44971755590379725	0.3518173078705232
-4.235538762411485	15.028716405183332	1.5570923819262477	-0.4582438577164205	0.35332334514040764
-7.120732692353926	16.430849731388406	1.473410711401494	-0.3607901859059308	0.2085196568207826
-7.346458713145687	17.02354813324256	1.5451097204374176	-0.3451924434426497	0.20735518234283692
-7.114755438282814	16.40554860010953	1.469436587471256	-0.36086510864728283	0.20824419235968636
-6.911780360262982	15.83013201700975	1.3977586857249864	-0.37156527308540616	0.21405841615046772
-6.611588358506674	7.896149290016625	0.8206433650201692	-0.48471723469085537	0.4051525158636064
-6.815613754472951	7.898265934465046	0.7890491969340909	-0.47803463568684035	0.40741326956550605
-6.5156075490910155	7.913751607218404	0.8354972771945274	-0.4874228584604829	0.4042877187871582
-6.3278903466563765	8.00161022599411	0.8630181961759544	-0.4918592851324765	0.40123543198429323
-6.251414382863599	8.031307543414954	0.8744793060997392	-0.4937639352359047	0.39999818066743786
-6.229877777245452	8.04374390758974	0.8772794337854227	-0.49408251447073764	0.39930378505346664
-4.365442378183148	13.975572541233786	1.4254727473424655	-0.46789035313968363	0.35139478678242464
-7.032334305329712	8.881459043501946	0.7186436887966294	-0.44718999866770015	0.396799038330598
-7.010306534682713	8.958760339693399	0.7191154748602833	-0.44549780889994894	0.3951056560745953
-6.512646741864403	15.15182324934143	1.3275253891367182	-0.3934891722389569	0.23646329948550432
-6.605089143645865	15.309430919175515	1.343752407785929	-0.38829940982932737	0.23140833730557178
-6.5041925862060035	15.13029977827332	1.3250170082699722	-0.39434555111588887	0.23680090748836463
-6.3424677378712815	14.438667640957025	1.2268780036648843	-0.4071938783099291	0.2452759497435246
-6.330374139751394	14.386550585762597	1.2194546920669824	-0.40814756816164877	0.2458825357309494
-6.878654940297363	15.7638677268587	1.3892999336494216	-0.37284610258887124	0.2153879419144481
-4.434271541032567	13.142645847312549	1.3237948910007082	-0.4726772288086032	0.3477070424060291
-4.414942671727757	13.516124024822231	1.3662783824838793	-0.4698211764315874	0.34779457149002607
-4.493924253759212	12.772399592207567	1.2812194199233056	-0.4781933140905778	0.34604020192669277
-7.101740047231086	8.65826653927014	0.717518824466487	-0.45007005604146555	0.40120868426291667
-7.168342651116608	8.460762600190172	0.7160324407525341	-0.4531569580330811	0.4050971143329734
-7.193887940106324	8.330591941608663	0.7181679012514589	-0.4556893208727652	0.4069307131342168
-7.102349334593408	8.083611128327435	0.740417202990539	-0.4649518228405225	0.40862069805996226
-7.112470534688779	8.092652751636816	0.7386330105882375	-0.46438102158136735	0.408652732061186
-7.119928957854249	8.108787145355782	0.7369307887043594	-0.4636766985525767	0.4086031004042218
-5.957932814466803	8.326382853180453	0.9114207861868434	-0.49555451215695173	0.39186025139580355
-5.9860617304856625	8.295236487394085	0.9082484880968261	-0.4957800143261802	0.39284107330425705
-5.782295033744326	8.636244481833662	0.9314692006164049	-0.4930093403918149	0.3873016262595568
-5.772698168952418	8.648486873268634	0.9325089500697867	-0.4928413112314549	0.3869555647940788
-5.738932396154502	8.70717613051857	0.9370126574345815	-0.4925833368149486	0.38613229275300387
-6.940649812921062	9.174166928456168	0.7228253350132964	-0.441744574305422	0.38989793409989915
-4.5812454281489545	12.317894073995918	1.2296295619871331	-0.47724227822957965	0.34888301188539
-4.808522336311219	11.478314115589296	1.1321933111938978	-0.47691890080571786	0.3516941822285028
-4.652849854746273	12.005391019526362	1.1993902105385144	-0.48142516750976255	0.3519323851046256
-5.061293351900035	10.722393859678515	1.060892495642355	-0.4782482767932128	0.36248992136716235
-6.86360938787179	9.401426206351928	0.7267918135868429	-0.43812684556944825	0.38383356365669463
-6.819621065935524	9.5188517466487	0.7303205403074439	-0.43728156156717646	0.3809120568991564
-6.732853489066005	9.812962932337197	0.7362140848089411	-0.4325754174821632	0.3700135610686709
-6.221255888251553	12.966412945543405	1.0054681895614628	-0.4257568098646206	0.2608640556793408
-6.262079343029064	13.66062747538938	1.1076323566600559	-0.4200145962059621	0.25183672246034505
-6.263391932825343	13.675039285369484	1.1101109181921334	-0.42007815363896817	0.25165441662510246
-6.329917361911087	14.384771810573818	1.2191793788113061	-0.4081525551117667	0.24591186005047508
-6.380243096902497	11.364251103642124	0.8169474753794886	-0.42755041163903595	0.31296953687757734
-6.357607770702911	11.487039688527688	0.826765940490482	-0.42586920768870395	0.308685171294246
-6.222435682564707	12.217561632089193	0.9124383024073973	-0.428555542505556	0.28457804697543615
-6.22315469339023	12.669251370607224	0.9678078844961309	-0.4265966659474626	0.2705017556247835
-6.23437808659952	12.145587759282426	0.9042651593280527	-0.4296655558440981	0.28680932206141874
-6.457481241124757	10.96749769794242	0.7919308609819813	-0.4295383682119446	0.3289562111854032
-6.219415409317302	12.931960976294627	1.00010078032274	-0.42542119035471515	0.26176380164597424
-5.300213015882377	9.906364735437664	0.9997602325780526	-0.48061283636180874	0.36856345550240455
-5.420490387285663	9.41476369021898	0.9778111824518724	-0.4871305298802813	0.3736106404818833
-5.260725656804659	10.041685575299425	1.006415883983595	-0.48013225532388126	0.36668778138027824
-5.093231866962367	10.61944688455408	1.0504721507109966	-0.4773757863940811	0.3627199437057539
-5.565394037279747	9.018803980210201	0.9595067629039757	-0.49129687533497945	0.3806885267504288
-5.5458129890253085	9.074872917332542	0.9623997242639578	-0.49135735679209935	0.3800074968393359
-6.5076799075710365	10.704717704496328	0.7737939787076271	-0.4300056086372668	0.3388193970399859
-6.538142435266112	10.584945288033484	0.7673779378627459	-0.4293464267356429	0.3427984013627906
-6.674120860000167	10.043425300441548	0.740729147937919	-0.43203941607533053	0.3599679220213814
-5.079145325698371	10.671237532556626	1.0544689074515003	-0.4777032857593833	0.362379277880104
-10.461656850447097	13.708406176281539	0.0010535733749103546	5.286510459880192E-4	7.90065860728463E-4
-10.481987687657293	13.648673103119863	0.0010514276973157249	5.274262646016108E-4	7.904907852119304E-4
-10.596586459128053	13.013581074589192	0.0010289616939330745	5.143927891267621E-4	7.929374376032276E-4
-10.588350281531117	13.144057512369184	0.0010335710041620805	5.170831660646257E-4	7.927414136876343E-4
-10.567612116330908	13.380893343134794	0.0010418711092441	5.219571230490761E-4	7.922822232339738E-4
-10.586300339683474	12.86405514315924	0.0010237719450365505	5.112786625470269E-4	7.927632779265255E-4
-10.570420696995217	12.529496354887202	0.001012351625020485	5.043681733956772E-4	7.925176789542808E-4
-10.53216555932015	12.1496552982845	9.99689720773218E-4	4.964155512020776E-4	7.918540009824053E-4
-10.380385604053068	10.824139514628257	9.585250730561575E-4	4.683898912891402E-4	7.892738660799821E-4
-10.435456498885996	11.003326254847991	9.641026445757555E-4	4.7227624911783323E-4	7.903447731199404E-4
-10.456403679159035	11.430738695704099	9.76789874094585E-4	4.813046615954876E-4	7.905768906695863E-4
-10.463247672194688	11.521399916806832	9.7959439086174E-4	4.8324046393925704E-4	7.906805276243988E-4
-10.491965031962753	11.798596889963134	9.884157197103873E-4	4.890596237558525E-4	7.911575717462887E-4
-10.523313839585922	12.061930103058792	9.968039289254844E-4	4.945936603873747E-4	7.917038873351686E-4
-10.1325463030094	9.916704642956699	9.320264578472216E-4	4.4867808874803495E-4	7.845452587639987E-4
-10.179935233113294	10.11227423234433	9.375401856565799E-4	4.52977832154852E-4	7.854242835800909E-4
-10.271061399325458	10.365759310336202	9.449942256960655E-4	4.5849365670567923E-4	7.871967875437648E-4
-10.329993747661657	10.545358091937182	9.504137553296086E-4	4.624221833543337E-4	7.883454668003214E-4
-10.02186658977307	9.407090039284766	9.184276074694254E-4	4.3744804500007274E-4	7.825138705646184E-4
-9.940452310214791	9.112997290359736	9.106761977975111E-4	4.3083280158879434E-4	7.809276689994327E-4
-9.913163845656664	9.031973680914923	9.084803244322232E-4	4.2901327740469563E-4	7.803876384087251E-4
-9.895841595490788	8.989089973174861	9.072939326696232E-4	4.280327817764789E-4	7.800362157319692E-4
-10.041555812761365	9.508743711312437	9.210285770462486E-4	4.3968123507825334E-4	7.828677440695119E-4
-10.0930451283201	9.758641117940332	9.277196550844522E-4	4.4522883597350075E-4	7.838107652607544E-4
-10.523255412447535	12.01533119139883	9.95358276826063E-4	4.936300551423891E-4	7.917166140683111E-4
-9.437025703496063	8.180080636767848	8.843249766073901E-4	4.094974266425941E-4	7.704883510117227E-4
-9.587384406844816	8.413430547215235	8.910309229170569E-4	4.148867860476734E-4	7.736574208119559E-4
-9.661805736692877	8.534238831487905	8.945796593431636E-4	4.1767462310688156E-4	7.752104763357505E-4
-9.771253911512432	8.728030227058873	9.000806285004543E-4	4.221281587731801E-4	7.774947452973175E-4
-9.266968553743181	20.368669914426608	0.9610571406863271	-0.10244604466515496	0.27800055752638303
-9.20742666551085	20.320443273355068	0.9632034216873662	-0.10068665517475811	0.2808981838620031
-9.331656358380581	20.390105813505613	0.9582934618970603	-0.10273317400017813	0.2748383471379326
-9.797074207824757	20.487262654677203	0.9399062786425092	-0.10159473560515153	0.25414376850733267
-9.852945626294268	20.475386833679877	0.9374051973787667	-0.10038011652346818	0.2519207519316059
-10.174926061897045	20.358005704205766	0.9216942259301797	-0.09122316888595366	0.2390097066973607
-9.63492628198527	20.447865399706505	0.9463143991199794	-0.10178039719698737	0.26150096538154866
-8.511979787933821	19.63934754978057	0.9808933182115915	-0.07223088170063037	0.31396567583306756
-8.412203891350405	19.4367030452377	0.981152740311114	-0.06221821878878455	0.3181375087511977
-8.861496508320027	20.0881956391881	0.9744410829540328	-0.09257160209495109	0.29741257131630305
-8.677814870382358	19.86003686712696	0.9788705167390903	-0.0824646040286072	0.30616923958137665
-10.409357512926338	20.18096142143874	0.9091012404139386	-0.08104093938255161	0.23122550646044934
-10.79710685594536	19.791961768687052	0.8872736679505119	-0.06144861462323966	0.21974108581474092
-10.785679793055646	19.803992338152558	0.887893853072615	-0.06201735105589816	0.22007139089667085
-10.503409678691938	20.101603547076234	0.9041383819485023	-0.0767710844835484	0.22814924076825832
-11.760956418321427	18.987861528055976	0.8393231249175566	-0.027186287838728267	0.1959974629932721
-11.523235694283702	19.219241316736024	0.8518576018055014	-0.03490164686414493	0.20043637463071795
-10.828460804935474	19.76565596978038	0.885757018314803	-0.06022003858688081	0.21892310319382557
-11.15203284394894	19.485982039391637	0.8691408795464726	-0.04676836517230584	0.20985486522651123
-11.338762237521642	19.37033472884137	0.8609989248431769	-0.04130042646931641	0.20521054838802927
-8.160413380449972	19.034430336383014	0.9805765705267462	-0.04124723714459683	0.33017003295910763
-8.0712521510263	18.89928505826888	0.9813683488528043	-0.03402276198796742	0.3341608500803712
-7.818586642841267	18.37119969400198	0.9725205324919415	-0.0036372323689319386	0.3458919316336517
-7.801553346127336	18.337769279015088	0.9720213419499459	-0.0017181990310633935	0.3466070919112048
-7.798549641616148	18.329959307262747	0.9717752395601365	-0.0012710183779989044	0.3467294882494686
-7.7743272824557055	17.104951854205982	0.9040328096500555	0.06985847445135586	0.34277375594562076
-7.783741806986411	17.082410464980747	0.9020431443978761	0.0709965311950058	0.3422244458742726
-7.764805280510347	17.71926770390472	0.9417074444592483	0.03429965326756172	0.34580333860186124
-7.765134015594184	17.702299241060896	0.940747328451586	0.03528664164424121	0.34568024079600385
-7.785173334564877	18.087991371679102	0.9598176582257226	0.012836435413757993	0.34642447324395564
-12.207394115779582	17.651695249152727	0.7794357527958047	0.005370584864792706	0.18939297156198287
-12.334583649954002	18.01743438287169	0.7923800378799771	-0.0021749646052722834	0.1868761775230691
-11.898441133341503	18.87073873241356	0.8321174851524501	-0.022922644852528977	0.19293387392730904
-11.97913973552026	18.76913114866832	0.8267825970659414	-0.020082709287652545	0.19189645319480303
-12.20179125652366	18.480366296380733	0.8123973800725637	-0.011719011595365548	0.18762979072901492
-12.346236091480979	18.073727701197747	0.7947298148270627	-0.0032687846097869087	0.18645706454801725
-12.325910176357382	18.130813591682937	0.797420147973417	-0.004527959884814834	0.1868060064286432
-11.98711940596362	17.350214550324804	0.7671890455428018	0.01254344284221528	0.1943164825083571
-12.003748444063906	17.37062698875574	0.7679401883176337	0.012024566541401995	0.1940010820656919
-11.972536370029344	17.33827830647077	0.7666968580849912	0.012916724772642291	0.19469061433880533
-8.121894220306949	16.547592387360503	0.8443524767493024	0.09739843742124009	0.32515000031953356
-8.10563373419339	16.57251979077354	0.8472383521589479	0.0961717951233379	0.32587404194945935
-7.984939422131087	16.76625234830246	0.8678968669925728	0.08661447454058463	0.33218733208810836
-8.228393449448319	16.494855391024913	0.8336758170971303	0.0984527663138611	0.32055582878635847
-8.587857197385803	16.313739525462502	0.797408174777115	0.10201641050123145	0.30444431311406606
-8.648307457720517	16.29639910076707	0.7926975445559779	0.1017577959911446	0.30193765333004163
-8.78995850036625	16.26628487690744	0.7835322321764683	0.0998622516878735	0.29651477066888676
-11.704600070861353	17.072933459403412	0.7536773497850886	0.020610878657017464	0.20090014058687938
-10.554248746023152	16.279117077015805	0.7161815732649914	0.058675898471084724	0.23274455137962788
-10.957521253644972	16.490186693601217	0.7212728445474219	0.04463908934988978	0.22064822703963255
-11.418330839711729	16.816770790787647	0.7390855026634625	0.029426004045138277	0.20868992566212924
-11.33353091563429	16.74939463269658	0.7355970405200662	0.032032318975533304	0.2108042343021348
-11.282552150529034	16.71369893929399	0.7342315344018759	0.033651582647277786	0.21231336264508718
-10.494053521806357	16.247901452253174	0.7143638580419776	0.060764707291876115	0.23447084396217394
-10.328899462146932	16.210273477704867	0.7159393275960371	0.06603976214725311	0.23988577898447636
-9.963639931852718	16.115765536031095	0.7178538852148613	0.0777899720036079	0.2512164539459492
-9.716780988764722	16.1404887812949	0.7300353589281348	0.08269015556900919	0.2608392078126217
-9.288329654651506	16.143910880354827	0.7467778199046138	0.09408788461126999	0.2763195850412634
