# Supplementary material for: Thyroarytenoid muscle fiber orientation regulates the ability to modulate vocal fold vertical thickness
Source: PLoS One. 2025 Dec 4;20(12):e0337735. doi: 10.1371/journal.pone.0337735 (PMC12677544; doi:10.1371/journal.pone.0337735)
Supplement: S4 Data — (ZIP) [file pone.0337735.s004.zip › Female/contourA1TA12.csv]

% Model	Angle1.mph
% Version	COMSOL 6.1.0.357
% Date	Jan 7 2025, 14:11
% Dimension	2
% Nodes	677
% Expressions	3
% Description	Line
% cpl1x	cpl1y	Displacement magnitude	u	v
-13.17444290806587	39.943156743224705	3.1883837377804345	9.706341888346424E-4	0.3088758500710278
-12.960222175535398	39.983361371660834	3.189571641877105	9.722777685966617E-4	0.30884932037832713
-12.557663550476963	39.94441944142459	3.1883973073662295	9.707639438319535E-4	0.3088510629788037
-12.295013434274637	39.91007450484781	3.18736890978644	9.694096192316985E-4	0.30885621984759787
-12.771199519904672	39.98225209153824	3.1895357982051187	9.722509381769403E-4	0.3088424032141428
-12.196854437814238	39.89029185097608	3.186777057454946	9.686233511207702E-4	0.3088612714638944
-11.83903471244294	39.73416827035278	3.182102316087798	9.624302279184255E-4	0.30891757444956786
-11.83454919196266	39.7319164431207	3.1820351063708925	9.623405658955697E-4	0.3089184131306215
-13.378459401044738	39.840576676748505	3.185327696235186	9.665053796244609E-4	0.30893007117548876
-14.081829389211773	39.48701231125233	3.174801165037001	9.522836616034231E-4	0.30911691217697146
-14.091455366444958	39.478691732262995	3.1745533061243116	9.519504866801202E-4	0.30912103652020834
-14.335684817196531	39.132669681909526	3.1642420052945983	9.380939893370664E-4	0.30928644056855165
-14.358308416646189	39.105402529003705	3.163429697594577	9.370045588759177E-4	0.30929960484220254
-14.06390329784523	39.49587429199164	3.175064504737381	9.52640660060216E-4	0.3091122182152417
-13.664929711835182	39.750876898974724	3.1826669164191337	9.628689689583029E-4	0.3089817178393828
-14.400819272467285	39.0250993557956	3.1610353885884885	9.338006171721072E-4	0.3093374286637066
-14.608096086093008	38.631657340875634	3.14931369987269	9.180736993550998E-4	0.3095227067786159
-14.69608875380951	38.17187164721082	3.1355991647417425	8.997500932921699E-4	0.30973318714908715
-14.704809808779903	38.12900484288538	3.1343213775818826	8.980378904166738E-4	0.30975283041723506
-11.830679456258773	39.72945101098895	3.1819614050394627	9.622426159377317E-4	0.3089193724565846
-11.301478305989114	39.38674536174639	3.1717327070404906	9.485910452593368E-4	0.30905303465481093
-11.016175056807299	39.141220578803896	3.1643952582787875	9.388134664860036E-4	0.3091524894873659
-10.844743907034458	38.971871494835426	3.1593463217892217	9.32059551181685E-4	0.3092220964845993
-14.703115739357767	38.08762112267836	3.1330864235170535	8.963882569955217E-4	0.30977139897609796
-14.665184357518843	37.55081609911142	3.117097036780124	8.749730284754462E-4	0.3100116168285057
-14.627641646759875	37.059364087139976	3.102425631204775	8.554671277660449E-4	0.3102314480203837
-14.612222601763179	36.97660737525933	3.0999590731060422	8.521660803265032E-4	0.31026810794334003
-10.248926757653695	38.341193504780605	3.1405305028255865	9.069240932433707E-4	0.309482984244401
-9.912331042181597	37.81459172579965	3.124798689853818	8.859124402488383E-4	0.3097071399523292
-9.809547057107494	37.62171625198788	3.119050771593526	8.782278054779097E-4	0.3097900608331564
-10.64673187070012	38.74258791214268	3.152500515171809	9.229381656687891E-4	0.30931769252950503
-9.48858618160289	36.69145765435641	3.091303186100099	8.411234240014294E-4	0.3101968214134379
-14.423810118021384	36.22227306587261	3.077459857058413	8.222001713233314E-4	0.3106004398394039
-14.414950734496156	36.19148920627415	3.0765422178711432	8.209832132658086E-4	0.31061395801557634
-14.485830262125976	36.464347608918885	3.08467644558472	8.318212978440473E-4	0.31049385359779036
-14.13670178009059	35.26832504596132	3.0490262343728283	7.843124061969951E-4	0.31101881504586965
-9.140047996814005	35.00415384913914	3.0409965289185545	7.740909298643947E-4	0.31094387885434527
-9.086009328532562	34.53098312251316	3.02689297514715	7.552901932016277E-4	0.31115506596853404
-9.407476788029886	36.421191810066915	3.083245071050446	8.303949358350581E-4	0.3103155024092782
-9.246749552716217	35.593612830381815	3.0585733510943642	7.974300266605147E-4	0.31068227600824116
-8.989359107335446	33.59689600732507	2.999033646627537	7.184375743165055E-4	0.3115724859083615
-8.968500059088695	33.443411157370896	2.994455337326334	7.123979554541161E-4	0.311640882952309
-8.996624010336891	33.65404884224206	3.0007373090446268	7.207033108580249E-4	0.31154700556604187
-13.798911056412487	34.27253971408058	3.0193336423694115	7.449110858764745E-4	0.31145409494689924
-13.70362268864402	34.01659054484035	3.011707936676856	7.348377979777001E-4	0.3115656635220466
-14.04849173876457	35.019096394043515	3.041599543318782	7.744756319347467E-4	0.3111276232665966
-13.417394405865101	33.23424233035681	2.988374686612989	7.039428757549039E-4	0.311906864121771
-8.844720216802184	32.57044266052164	2.9684525328232634	6.780127265392948E-4	0.31202966756907563
-8.570476294449893	30.72147489648428	2.913386322682907	6.056908930518101E-4	0.31285277774027664
-8.411226862297099	30.078209866607775	2.8941799903296928	5.806436294848561E-4	0.3131366922235159
-8.772423178230015	32.003860930652095	2.951558904592998	6.55856711657682E-4	0.3122823776782092
-8.728005357889755	31.59612262639564	2.9394235565758593	6.398333459901814E-4	0.3124644926401688
-8.700294971264373	31.40121367922034	2.933602999681624	6.321921545039544E-4	0.312551298441623
-5.531557332942684	20.96953997644227	2.6229839043822265	2.3286877059252112E-4	0.31713373728149186
-5.427009525472386	21.242312243811483	2.6310918482568897	2.4318991235103304E-4	0.31700674963336994
-5.854899803418824	20.57130638309323	2.6111470140446245	2.178335696049375E-4	0.3173256009264158
-6.0545991133395525	20.421724675892317	2.606702267501188	2.122225150971136E-4	0.31740063868486124
-5.674484475926183	20.74823852684858	2.616403513080959	2.24442706927462E-4	0.317239001523017
-5.32694315001336	21.47324046054615	2.6379642887583614	2.5207662574687386E-4	0.31689876951702456
-5.315180164652691	21.80064614708065	2.6476940855370765	2.645661976337592E-4	0.31675067566890347
-5.315239610958217	21.927734163633616	2.6514789642420653	2.6948069286522326E-4	0.31669338236590044
-5.350668266482917	22.137495322296036	2.6577186969416355	2.775887176266648E-4	0.3166001904651355
-5.433726218666795	22.603765940122834	2.6715970862599976	2.954289981122952E-4	0.316393165718656
-5.626963417233466	22.992394014638567	2.6831615980166594	3.1029350649288984E-4	0.31622545384525613
-6.296930791053468	20.265168855524802	2.602051519086092	2.0647547224499768E-4	0.3174803087293253
-6.462948940896917	20.198777783557254	2.6000841496521088	2.0404822257308686E-4	0.3175165322859356
-6.834263159081223	20.11098147703813	2.597474226800078	2.00983642440829E-4	0.31756992152857416
-6.8788138499580604	20.10884160683754	2.5974123951382326	2.0092736121436286E-4	0.31757256646405496
-7.369605748299344	20.1229514076894	2.5978441077235104	2.017664658976018E-4	0.3175843708871214
-7.290450126656008	20.11461507432293	2.59759587162098	2.014088583138211E-4	0.3175852388683358
-7.0289051460111445	20.114888248714465	2.597592644824031	2.0124951380559532E-4	0.31757540328679584
-8.099104207876303	28.996942234883516	2.861968971637988	5.388341375079447E-4	0.3136122680213633
-8.15070498126804	29.203573080865805	2.868121379292897	5.467722433947116E-4	0.3135210495591616
-8.355808324767935	29.893747345738024	2.8886871082599437	5.735236980449079E-4	0.31321775392337536
-7.921321428362543	28.24221711199594	2.8394833057312727	5.096795823441156E-4	0.31394577393405726
-5.731713957908964	23.187461122959608	2.6889784072353855	3.1767844477593223E-4	0.3161415252192653
-13.008134256011195	32.00942388853293	2.95185899996953	6.55803249019842E-4	0.31244257724337926
-12.95068578427099	31.818116973537904	2.946163519559118	6.483564198501251E-4	0.312526503721317
-13.314648296010738	32.961635456846714	2.9802570522666105	6.932577958927418E-4	0.3120256487192735
-12.699636292198232	30.808963560540487	2.9160682117877137	6.08893074150033E-4	0.3129711588332575
-12.470607686155141	29.70761956089163	2.8832700826122126	5.659566338885278E-4	0.31345813366673103
-12.698656054304104	30.80456735528284	2.9159372381110797	6.087227274436932E-4	0.3129731002399615
-12.344738030856188	29.237051454687176	2.8692489372239787	5.478304557205201E-4	0.3136651657634311
-12.200354837177862	28.6009148893215	2.850297798574803	5.23125262191841E-4	0.3139460078180989
-6.292183606549941	24.10069371325796	2.716146568053977	3.521611017041843E-4	0.31575127580472834
-6.2425339509726525	24.01811854555575	2.713685597852255	3.490288470469455E-4	0.31578659141326276
-6.30204314497932	24.121411439412757	2.7167633745258795	3.5295953769508834E-4	0.3157423207336091
-6.719214934672854	24.976328726734828	2.742239847853477	3.8521531201513243E-4	0.3153727023945841
-6.946082505233461	25.451726261391883	2.756388904267526	4.0338133080836623E-4	0.31516710507920886
-5.822524408446318	23.31757127054052	2.692838943101216	3.2251540525127763E-4	0.3160862958073417
-7.831310428230173	20.27209620881387	2.6022974650616977	2.0766183277543963E-4	0.317534236223089
-8.016126539335897	20.33597009423546	2.604210428533455	2.1012244700461163E-4	0.3175122002412635
-8.24563275354757	20.47485969782366	2.6083305744166747	2.1541068265555489E-4	0.3174579834449273
-8.482902806015549	20.6064476841697	2.6122660957431894	2.2050112004333533E-4	0.3174074706801055
-7.226961380997087	26.04129268528835	2.7739749890520793	4.2559518876075276E-4	0.31491186320445996
-7.429909730247109	26.557221928939178	2.7893024527188386	4.450685042572632E-4	0.3146868623757595
-7.588591037603218	27.0808763927336	2.8049291964737795	4.6516503874670715E-4	0.31445678528001936
-7.863453876347895	28.01287551057215	2.832669114883211	5.009206471891252E-4	0.3140470052163895
-7.774074335750829	27.709357526334035	2.823616256717247	4.89346731504842E-4	0.3141805098138307
-11.095419583753593	24.002887368594862	2.713358646585683	3.481313968606416E-4	0.3159734856697047
-11.133073986582929	24.11042016799119	2.716562895137211	3.52187044103673E-4	0.31592649237044157
-11.150271886515071	24.172838602241892	2.718419346114389	3.5454814492205287E-4	0.3158990469609292
-11.359915588747498	24.938145086996936	2.7412044937108835	3.833648518483843E-4	0.3155625343266784
-11.453664593764737	25.297012828280753	2.751886517601316	3.9694628576211435E-4	0.3154045679103395
-11.240273024498627	24.515080634230806	2.7286105579473547	3.673976723810696E-4	0.31574842939682307
-11.322946017415118	24.800112745163535	2.7370945117874794	3.781821388639903E-4	0.31562325899793614
-11.458727381180385	25.31943448347582	2.7525546036537674	3.9778545695297643E-4	0.3153946697235989
-11.464537797183144	25.33897038755526	2.7531353542049892	3.985246422064197E-4	0.3153860966333729
-11.569196871735537	25.76121890789718	2.7657225389316	4.144764278282474E-4	0.31520004717351524
-11.6633070777599	26.1720578259513	2.777986421010727	4.302600812312824E-4	0.31501874010078595
-11.833764430182397	26.83587126363891	2.7977154734769805	4.5551835699113535E-4	0.3147264381429441
-11.862057598807612	26.963505046571935	2.8015225812362314	4.603618139511977E-4	0.31467007269733177
-12.078087822074078	28.032468436132604	2.8333975231597774	5.013924254221811E-4	0.31419721400794887
-11.88110893277426	27.05481684639802	2.804235351468056	4.637974654145702E-4	0.31462970289298553
-10.941911285330256	23.580623184081325	2.7008020003088107	3.3227549159919553E-4	0.3161578481139101
-10.839436808390818	23.313060208466673	2.6928315653389827	3.223402741051296E-4	0.3162744959854631
-10.739067093635805	23.061302474143833	2.6853429342030974	3.128512554901252E-4	0.3163841214957431
-9.471816627044047	21.34230345888027	2.6341635890858117	2.4841103472167847E-4	0.3171119623268588
-9.951571716408075	21.806360992359135	2.648010865997671	2.6600512406179977E-4	0.31692045278100317
-10.43754130166285	22.48716392491427	2.668238960388227	2.914191120566837E-4	0.3166315340972113
-10.367961436850804	22.349886901995575	2.6641568266349167	2.86323889358766E-4	0.31669078873049034
-10.316760015579995	22.282882598672305	2.662162065767578	2.8385067195947454E-4	0.31671912094031873
-9.288476953705402	21.156736757069623	2.628648967082122	2.4152355276709907E-4	0.31718896208288716
-8.920650274480796	20.917705687899243	2.6215202293103426	2.3241946910717426E-4	0.31728327493924713
-8.51657021391493	16.03357904344795	0.001177390128680535	5.893972315828709E-4	7.665538258799482E-4
-8.266698499593367	16.013390172186597	0.0011776639468968023	5.891411022455199E-4	7.612331824728362E-4
-8.0562389112096	15.989342639268678	0.0011775005748723647	5.887895062333744E-4	7.56748030862904E-4
-7.686675290317421	15.957030610636405	0.0011778608978212897	5.883621187070813E-4	7.488254579567894E-4
-8.746279057818878	15.988281981459258	0.001174270084925535	5.883119396467631E-4	7.714147708033552E-4
-8.970450287689857	15.938254553097185	0.0011711938424140821	5.87133258875467E-4	7.761641548076721E-4
-9.186062455068521	15.786547473493387	0.0011635882606136428	5.838549963258258E-4	7.807127722917257E-4
-9.971193094306008	14.974754846084949	0.0011270012209051623	5.665589199781087E-4	7.972676682322592E-4
-9.923312943252988	15.039290823300568	0.001129795865557343	5.679266265240802E-4	7.962606547292127E-4
-9.772769833038687	15.227535971668214	0.0011379949064831544	5.719074012178261E-4	7.930849381745737E-4
-10.151226889300128	14.742570887399712	0.001117370990865872	5.616722304477653E-4	8.010528452135413E-4
-10.263669191686585	14.533945460902892	0.0011088326976435936	5.57293435115971E-4	8.034151133646407E-4
-10.338792965066176	14.402943851689209	0.0011036684397387575	5.545636347306757E-4	8.049879547411642E-4
-10.39951398580999	14.232596487589566	0.001096937165663575	5.509974621987293E-4	8.062756182629306E-4
-9.651563148185085	15.369018904321013	0.0011441896892578252	5.749115711913717E-4	7.905406019100795E-4
-9.610243214520445	15.408630480720372	0.00114592640580767	5.757536850165075E-4	7.896658272834242E-4
-9.355948527585715	15.657450364369083	0.0011574996336360215	5.810750649121952E-4	7.843131274476185E-4
-7.582691981937091	15.933264407606897	0.0011772555889784707	5.879350854785356E-4	7.465855571631992E-4
-7.112624841227181	15.62099342018226	0.0011651153179249177	5.816904905132965E-4	7.3639514873468E-4
-6.881867897293005	15.366468772252109	0.0011544230441758634	5.764820040001354E-4	7.3133766702799E-4
-7.211113655713502	15.719878283891182	0.0011692859052514514	5.837109749377384E-4	7.385519642198469E-4
-6.717869382857944	15.056237286327317	0.0011405593562799396	5.700255862114003E-4	7.276774160954011E-4
-6.607244504890614	14.853200340811473	0.0011317942959018544	5.658476432759141E-4	7.252489987525778E-4
-6.552226585395356	14.490750358383536	0.001115126829315329	5.582015480363536E-4	7.239273057339519E-4
-6.493787224369594	14.259604808150158	0.0011050764536949468	5.534031772029001E-4	7.226084468885259E-4
-6.43325049352262	13.662200987957576	0.0010779759459683001	5.406820947071523E-4	7.209965156734705E-4
-6.41499752094985	13.474375362204528	0.0010699454977429865	5.36752329130078E-4	7.205419807251301E-4
-6.387853419579772	12.789972379643046	0.0010398031857966894	5.220319748933371E-4	7.195424480891801E-4
-10.456554713262712	13.976570385418363	0.0010870574100312969	5.456362580827625E-4	8.07498067737955E-4
-10.460504525913167	13.743612050954287	0.0010781818746240176	5.407535635063083E-4	8.076041957536961E-4
-10.43567643329602	14.11277918523502	0.0010923321917221717	5.484928198322644E-4	8.070354330858251E-4
-6.386459979093452	12.69724417228317	0.0010359757130099948	5.200788220081352E-4	7.19470386657785E-4
-6.395644771263177	12.555427517851564	0.001030059321857689	5.170066329628399E-4	7.195661606785327E-4
-6.4372672447402195	12.008861096898956	0.0010071504895502255	5.051880856441094E-4	7.20137212405492E-4
-6.497009900884745	11.667987645737622	9.928376231843963E-4	4.975570222433489E-4	7.211885842839255E-4
-6.556920262455058	11.305444943796042	9.787732701537141E-4	4.897130689306367E-4	7.222900982042904E-4
-6.68146577838972	10.655308411578233	9.538161786539499E-4	4.7507497626341356E-4	7.245968740232213E-4
-6.78393126347984	10.244290071559956	9.387429526725897E-4	4.655919505935838E-4	7.266157531475527E-4
-6.6290935651159755	10.949007459555244	9.651911570499973E-4	4.8165638022825655E-4	7.236102582141182E-4
-6.8473974745647155	10.057920097476195	9.32357008480414E-4	4.6137589327698437E-4	7.279594603775547E-4
-7.405046930016831	8.429051296024019	8.846754561591916E-4	4.235956383301411E-4	7.401050884581191E-4
-7.412200733634791	8.399984117014895	8.838998593915754E-4	4.229135837279261E-4	7.402613464837721E-4
-7.421796519639031	8.373596652831079	8.832681768012478E-4	4.2228127377560716E-4	7.404766767900692E-4
-7.6245049310669515	7.798152050005786	8.704318139038267E-4	4.086105804512071E-4	7.451005564131295E-4
-7.5805121822930595	7.910293384750007	8.727374543418212E-4	4.1126464353002034E-4	7.440883005202898E-4
-7.501908913596166	8.09279067771438	8.765245590499442E-4	4.156433183075028E-4	7.422748673694846E-4
-7.739502332512991	7.591719065788961	8.669415976929667E-4	4.0364644851658197E-4	7.478210704383123E-4
-7.8847997351133605	7.451595991242256	8.657706836515066E-4	4.002656556381256E-4	7.513200248023899E-4
-7.676407910866667	7.714521694434639	8.691030486992676E-4	4.065989514130094E-4	7.463259609267697E-4
-7.092653583308931	9.299169047122376	9.084286377464144E-4	4.439506975280355E-4	7.33197497978989E-4
-7.157733819727116	9.09628579445178	9.022291476609762E-4	4.3922510848304894E-4	7.346103105502616E-4
-6.993538578025168	9.575462324912435	9.165827419502434E-4	4.5032243835564775E-4	7.310498166868678E-4
-6.895778115357702	9.900410308161158	9.273098296388669E-4	4.5780773386911485E-4	7.289788404633774E-4
-7.293348293457591	8.75037620896634	8.928689785217866E-4	4.311605926977237E-4	7.3763550582074E-4
-7.234420758594862	8.926496665648376	8.976374693352207E-4	4.35210844881879E-4	7.363289376428434E-4
-8.225885333227685	7.342901902359795	8.685210378492405E-4	3.9772936412297265E-4	7.595848089200981E-4
-8.236373854049724	7.343009111565974	8.686862007237876E-4	3.977359297030102E-4	7.59839833616301E-4
-8.530594539609023	7.303148880677009	8.725138708868838E-4	3.9688766055806323E-4	7.669273796205805E-4
-8.165547009442813	7.3578145528349275	8.679300558542202E-4	3.9807351165747955E-4	7.581198231903714E-4
-8.564700511421668	7.306150044294393	8.731157079808368E-4	3.969801720945475E-4	7.677478803499291E-4
-8.611923429585666	7.329416666724217	8.743078743780059E-4	3.9755581947452563E-4	7.688577915733978E-4
-9.020216463603798	7.600166307473682	8.859815154476169E-4	4.0424715216009295E-4	7.783706781145091E-4
-9.03637818469662	7.618837639342621	8.865999965277049E-4	4.0470165127958564E-4	7.787372235827896E-4
-9.212996675330137	7.81749482447683	8.931626202570336E-4	4.095178797505248E-4	7.827152676296992E-4
-9.245829441114997	7.861879805782354	8.945467315472453E-4	4.1058756228268115E-4	7.834441432153295E-4
-8.987356093103259	7.572791242919949	8.849285221636546E-4	4.0357005324266187E-4	7.776087253779922E-4
-8.807668646708661	7.421252885339838	8.792128731316526E-4	3.9987210297825327E-4	7.73467620809102E-4
-9.359903457853354	8.04158185649978	8.997990157228426E-4	4.148884398021545E-4	7.859416875865264E-4
-7.915963885514201	7.416843590924212	8.65433597305069E-4	3.9944353719417E-4	7.520692612674644E-4
-13.446641917549464	29.504735031778765	1.6256829939852504	0.011107903895908799	0.8936704570444532
-13.31035736551715	29.490828283789533	1.626752902128953	0.017621192133731714	0.8757616806479147
-13.224838540734716	29.439520921664442	1.634251440647836	0.014659219158559125	0.8650466067264502
-13.593416827826	29.521521045985132	1.622546459526217	0.005763635111142612	0.9114633087707091
-13.745828677994982	29.49823664762073	1.626749315572632	-0.006616394307422364	0.9322553572038293
-13.86816784993091	29.46471861517236	1.630983961169398	-0.01752185992932586	0.9460392771864539
-14.30785626955209	29.31719643409113	1.6510767475132848	-0.07208559518805487	0.9934408479754221
-14.102683706210716	29.389371044146113	1.6421320166173046	-0.046244290644687575	0.972091967395443
-13.940146842573766	29.442045794208823	1.6339606833370435	-0.026602097681591573	0.953864578445172
-14.338532292243409	29.306464423392864	1.6524391427568226	-0.07594175389550026	0.9971850058532898
-13.075731796836802	28.898237603063862	1.8481884365803913	0.011375788376300976	0.8932650188729665
-13.060688821011178	29.115099776574503	1.7491353560708593	0.011372774090596078	0.8679064673620511
-13.071149205421719	29.224779124557728	1.700495222302785	0.008990761984722097	0.8574840863219202
-13.05126674147483	29.162238991325502	1.7217942395290025	0.007317844387097784	0.8597866028350309
-13.114049347313092	28.778003670178123	1.9300041330726065	0.020479290013209483	0.9212348305243866
-15.123531503383438	28.68380688659017	1.6698017927678916	-0.24154049846000464	1.021689732906535
-15.120365763830009	28.687201553165067	1.6700350232151318	-0.24080648075339647	1.021982145185126
-14.959007661603835	28.847954319669356	1.6714916220195064	-0.20154460501467653	1.025158070200308
-14.755661264084218	29.046595901853035	1.6728720251930511	-0.15264656560903458	1.0281621024003724
-14.763862069959831	29.042141861783172	1.673188707798593	-0.15405320144066123	1.028929898866254
-15.126896078051582	28.680440857325806	1.6693280520743397	-0.24230031616173045	1.0212732330790633
-15.639683715519372	28.156523638835083	1.6043289926029791	-0.36445092746255536	0.9674442522196416
-15.565674756309049	28.23888409976909	1.620955260012277	-0.34795017847234005	0.9821138425181515
-15.997556731796527	27.782681596354678	1.538371495706313	-0.45039483889845866	0.9154330758749316
-16.122982823557255	27.64891283072557	1.5097534334261478	-0.46669225305937345	0.8961453578774754
-16.377973583126817	27.352884220687287	1.4503559917548605	-0.5183154914599681	0.8587513524119592
-16.691375259155652	27.055097404968777	1.4014246543885798	-0.5702591246716678	0.8168977135941776
-16.77861127391209	26.957994646965222	1.3825399065579598	-0.5843195466028862	0.8033536322468291
-17.20671943406671	26.19057808793621	1.2586883283706474	-0.6457767877768839	0.7343530261092757
-17.104777983312246	26.44452275263879	1.2974434436889934	-0.6254918994057715	0.7558371304172357
-16.922670118829654	26.77384140021178	1.3543282041994569	-0.60343572285204	0.786353016569697
-17.315927891423346	25.89385803336739	1.2142548710244185	-0.6696389443301627	0.7086987118820041
-17.403255457620034	25.546148258501276	1.1685644809759201	-0.693184630134207	0.6866771089585307
-17.5135968372217	24.804997520793005	1.0959671516126084	-0.7586012432561982	0.641748273213994
-17.442773825938687	25.33859959175219	1.1415583208722802	-0.7086653226343242	0.6747294687513627
-17.518379135387697	24.742724395422073	1.0903636828230698	-0.7646798996847964	0.6378819720533033
-17.516096412048203	24.720061446661866	1.088448299537142	-0.7666922779922352	0.6360037875317153
-17.49382834320001	24.170957898721312	1.0650977396529338	-0.8156994054753791	0.6020308791781472
-17.481101134226495	23.86698615058026	1.0618083019050477	-0.8393723984366527	0.5793615969155472
-17.455148361395818	23.618231829484092	1.059207474312997	-0.856188897297578	0.5603784779869831
-17.434317416262346	23.408121803377647	1.0600003505012132	-0.8693080633062527	0.5436237365655591
-17.285994979311177	22.83219362937821	1.0643405511173416	-0.9107649691355058	0.4808028169213205
-17.410338173911896	23.201330336846194	1.0631138243399414	-0.885521420939219	0.5239627183331272
-17.244148412785737	22.743402410773164	1.0624632128754268	-0.9156356107148207	0.4672663723562834
-17.072313355120208	22.40634900942296	1.0520928559704288	-0.9300825164088863	0.4062200834227466
-16.836226964778668	22.047682619612473	1.0329949977862467	-0.9259701012482531	0.3363193733093744
-17.064271717055455	22.394258350963856	1.0514305408616216	-0.9300234192916619	0.40374265697284045
-17.07049245181003	22.403253155068775	1.0519295553330295	-0.9300936662452908	0.40559254244262044
-16.748707828536062	21.91912429134831	1.0315387054231107	-0.9285892076260858	0.3124757095900603
-16.5971663190245	21.70406269397529	1.0251786395950546	-0.9223744589509555	0.26974909924551566
-16.328218483800708	21.417092727506656	1.0132468607378138	-0.9117678196882587	0.19782569231503502
-16.05896695580733	21.10467189310427	1.0005972646818768	-0.882983999225474	0.12318540579755068
-16.2955754773326	21.376948260999463	1.0123413524334273	-0.9090522450358504	0.18866764903012126
-15.961037115993427	20.982143746956424	0.9978667410247655	-0.8732189427304626	0.09521056255783351
-15.814984160525285	20.79542117944036	0.9982596537356081	-0.8576578639738821	0.05315882548678334
-15.18371290180915	20.095756208211508	1.0165867280955863	-0.8046212013359837	-0.11045949753417428
-15.285754203947246	20.196281188654876	1.0116081963931718	-0.8114485356658284	-0.0866131712819495
-15.656762506375058	20.61915585331431	0.9988706206023397	-0.8418459884211001	0.009692942745462561
-15.515656623503844	20.440398868950126	1.003485847690246	-0.831824797723878	-0.027955841440896762
-13.723403852296435	19.9881033898131	0.9464659165754932	-0.62289459214313	-0.3184137714689416
-13.717709947094287	19.98005958982628	0.9508185992470107	-0.6243802889062162	-0.31857944908086494
-16.31593286360919	21.399795801508002	1.0131065006439504	-0.9109296210541069	0.19427821146206048
-13.704950858583006	19.962723466847915	0.9595083791503145	-0.6269786638717241	-0.3198144815371768
-13.570465095922138	19.788903358176544	1.045692647305497	-0.6516368659005352	-0.3310649682342491
-13.507249869801308	19.71676950203144	1.0862438495836113	-0.6611956562230806	-0.3348359015142533
-13.413701907158543	19.59158353575588	1.1378450142367669	-0.6791062664869918	-0.35174426573826545
-15.03443229828415	19.918266439349402	1.025626642844351	-0.7926617871609285	-0.14751972507656783
-14.614077207637672	19.48872264152636	1.0453312968664503	-0.7509240292060176	-0.2329733531911646
-14.606855547730422	19.481464964766108	1.0456696466317512	-0.750067687564009	-0.23440753777942508
-14.900608337102863	19.76504075339952	1.0326286121207495	-0.7794468840816087	-0.17994241793980822
-13.280936375494015	19.40376851510024	1.199055311747001	-0.6995120501982499	-0.3795919895843073
-13.216103036711377	19.29696401557235	1.2321752578221676	-0.7112862240786768	-0.3927358702594168
-13.087362512424903	19.056838419040982	1.2944895772784581	-0.7354381876884858	-0.43096590714332056
-13.060659583782007	18.99525654666471	1.3073353867593371	-0.7408404611874799	-0.440148632880512
-14.603189939641114	19.477474020545454	1.0460187381811794	-0.7497511824970698	-0.2350356515712472
-14.589702477346874	19.462524886199407	1.0475638398761415	-0.749462477271577	-0.23702015043626407
-14.396440151130628	19.23195161626903	1.0774544683167333	-0.7493608539489058	-0.26648526085922053
-14.09884725034945	18.822702605238405	1.145740926263098	-0.7731835607847864	-0.3320908994584847
-14.13137539791961	18.875985595042422	1.1356104112178103	-0.7684124572076368	-0.3231882270358242
-14.342037096330428	19.16837178136262	1.090366690816826	-0.7534186818542683	-0.27705502802751986
-14.041848236766368	18.737891023666094	1.1584777617308912	-0.7802651417535765	-0.3445753545931803
-13.875545407469001	18.447197888034275	1.1991415651975657	-0.8016833948746958	-0.38289281617888526
-13.661967339301752	18.11681828924012	1.2448002358884513	-0.8437586894788319	-0.4286000236095837
-13.047126507172802	18.960140681902818	1.3115570808653887	-0.7446041223123341	-0.44381816142555847
-12.945803959879562	18.513682565110283	1.3406117699664177	-0.7849185416386226	-0.48897382299234426
-12.812624226982841	18.18858470018433	1.3542487184067489	-0.8240233675893306	-0.542181422780553
-12.781174451604585	18.063530917063428	1.353881459717133	-0.8368568850916156	-0.5565451402097191
-13.634991871570147	18.07093802144159	1.2496663544959414	-0.8486388642704187	-0.43438846221859617
-13.330209056462598	17.575650388113353	1.2922426939774638	-0.8740790628429916	-0.5263115819410761
-13.225340083208286	17.42767523420172	1.3028732315311495	-0.8841612957680469	-0.5500494307400111
-12.979879279380384	17.09651790798034	1.306545440233179	-0.879587228350552	-0.5933684072765978
-13.61426764109302	18.036442081466518	1.2517864508827405	-0.8521833723329224	-0.4392374871348035
-12.291434813098721	17.276373009499068	1.2795169330450937	-0.867149608921997	-0.5571247673132208
-12.098391923281483	16.99908162481341	1.223458152849695	-0.8524968702580658	-0.5305759487244687
-12.725076640181813	17.945497977923644	1.3511100554476156	-0.8562031101134249	-0.5613098222447067
-12.485042353245316	17.561701900479097	1.3281742427713619	-0.8717987097996001	-0.5683777676643111
-11.887348847397963	16.672782974089348	1.1407657862580924	-0.8235768413479472	-0.4908054465250963
-11.768355882494667	16.49702330498735	1.0672512137202461	-0.7914359920215468	-0.4423512538079174
-11.522600926859113	16.107999534360886	0.9038998995498271	-0.7188782224612016	-0.3220143343577236
-11.434936766903489	15.970664054670568	0.8279181691256937	-0.6673329466663073	-0.2736444806154943
-12.862277488663846	16.89897354215124	1.284668358955612	-0.8558063404417116	-0.6160998747445774
-12.734672760772554	16.6818355508951	1.238923851599495	-0.8038886156188765	-0.6258327854235421
-12.469677769829701	16.34878705764234	1.1695898300113983	-0.738976267701861	-0.6242253694637883
-12.461994141258929	16.33818244022225	1.1653211310767302	-0.7353617192604919	-0.6229680649017946
-12.226675185132692	15.990452186356109	1.0032153081563422	-0.5986960901500853	-0.5619923176434267
-12.080936226665209	15.718414317823207	0.8827066410053621	-0.49440267348592587	-0.5164522881829021
-12.450538527121873	16.322601777528064	1.1586787652079822	-0.7297184072727758	-0.6206803642963667
-12.008867070719528	15.592861756320444	0.8160917990605863	-0.44653743717618577	-0.483974433194355
-11.19069808711283	15.520329227279333	0.5753929289404937	-0.48123711087468957	-0.130713730604037
-11.146970368731676	15.426948781425956	0.5318795047413022	-0.44498365769949355	-0.1101124504606193
-10.937736437658009	14.895631401705439	0.2972421641856421	-0.2517226402247218	-0.01186717316068289
-10.928776726330025	14.87156595288738	0.2877754246810261	-0.24279790414406224	-0.00927804439848336
-11.83093936945443	15.245165931433922	0.6391665985136684	-0.32679005292827296	-0.3890263348864493
-11.703072752385609	14.917755171019206	0.4785616926091213	-0.20353562665361344	-0.30873927187562217
-11.856362042427943	15.297942322795935	0.66657947264694	-0.34672942861912937	-0.40380896312096537
-11.67571108041057	14.849169520612739	0.44879924089169176	-0.18643269912065172	-0.2906258851390563
-11.558257545123485	14.564369869421773	0.3164746724373354	-0.1129175400963461	-0.20193272931810446
-11.45998891212474	14.297194509232412	0.23084261537819845	-0.06936498542924704	-0.14670829194730797
-11.428804950796245	14.229234004738167	0.2055320995395646	-0.05804381813036738	-0.1297372892123474
-10.920238380486014	14.843416980632442	0.27896156346530954	-0.23473626415444404	-0.009038277185360231
-10.651789131467556	14.11260541515777	0.062381376927847704	-0.039596932288387954	0.012764250986799518
-10.750914862739174	14.362412427115729	0.1264670077288056	-0.09693312554867821	0.011194883630574321
-10.80786906262887	14.487828942471026	0.15316537578142447	-0.1200168501570538	0.012864557285049445
-11.259378433955037	13.448584575004997	0.06609733646214906	-0.007885815558558822	-0.04858850870263932
-11.327413474968726	13.824772876523932	0.11557044328838831	-0.019730028032789622	-0.0795542743978269
-11.405865306007007	14.137063757486185	0.18368475858339842	-0.04653907891997133	-0.11794918051966825
-11.25180092149329	13.41559256355217	0.06057858849811132	-0.006546971541224322	-0.04480824909718763
-10.558868481333105	13.91216422126957	0.025795007029887698	-0.014319832831750222	0.006627439778281645
-10.592645150185598	13.981669362566041	0.03921993499322349	-0.023421998252582482	0.009713259327303665
-11.247040779589305	13.379628786121849	0.05808795091601009	-0.006614883536577241	-0.04326147747241196
-11.165274600466724	12.988620798260765	0.03291726412590658	-0.006616762628284657	-0.026555827981130306
-11.097330053323814	12.580936310314577	0.016952023963241938	-0.003131879292816786	-0.014395304623126767
-11.096818195980095	12.561338905231516	0.016295470163715787	-0.0030376020090065684	-0.013889583074106721
-11.096050568027742	12.545804815190527	0.016090971884369483	-0.003002027486248105	-0.013717027676199384
-11.086743495229108	12.082772309014002	0.00853881096174268	-0.0022029411142471447	-0.007220195098757626
-11.056586496952555	11.873435756879385	0.006835138329264339	-0.00155280496442556	-0.00580525750692452
-10.88734935519765	10.821758127609627	9.44357092661154E-4	2.843134817079934E-4	-5.829504225313155E-4
-10.914018229749441	10.916969792681556	0.00121494722471932	2.3784048288680412E-4	-8.758532380233956E-4
-10.992846698780873	11.239384173081298	0.0023619006963484777	-5.734056279593041E-5	-0.0020126123237836596
-11.015430104537916	11.368444482013418	0.003031675087761856	-2.3698684793310663E-4	-0.0026129775287873115
-11.040793440304332	11.601305467410615	0.004333805643117193	-6.853486556218753E-4	-0.003761303026334071
-10.852792143901496	10.649475182364654	7.632577607118616E-4	3.0710161181572373E-4	-3.215821216682431E-4
-10.82268237901346	10.507062683946822	5.896211595023566E-4	3.362969723159545E-4	-7.635744017933497E-5
-10.799649030697061	10.417097170439254	5.787094336064621E-4	3.592482828947563E-4	3.5708615766209246E-5
-10.737706088490452	10.19594415108152	5.971960324829917E-4	4.121355137256573E-4	2.687582679793986E-4
-10.645532551324377	9.838584274836666	7.242973523865541E-4	4.353575696171163E-4	5.111622596238462E-4
-10.66294728996067	9.897493804937323	7.092033057311378E-4	4.373360407912987E-4	4.852589639244402E-4
-10.669096737425624	9.919157020329632	7.013535489542765E-4	4.364403690998573E-4	4.7100124601062775E-4
-9.701099101698333	7.952659472631748	8.94672648880998E-4	4.2132580351997675E-4	7.803136820293073E-4
-9.807114167417021	8.0255306659574	8.943766451785583E-4	4.220586625461944E-4	7.794741342105556E-4
-9.580409858346846	7.886678629862842	8.949254086204058E-4	4.216792211446613E-4	7.804782996820717E-4
-9.515460207986955	7.83826116776429	8.956694729466586E-4	4.221557105254779E-4	7.81223542431197E-4
-9.39319704575132	7.976802644466628	8.986865967685251E-4	4.174427474096218E-4	7.844886922990593E-4
-9.482695440722992	7.888526773755937	8.963740671870073E-4	4.2143393819474013E-4	7.816294798907838E-4
-9.89150512481135	8.061589029817508	8.941143099013267E-4	4.2394520186652665E-4	7.783479911863489E-4
-9.958128539012591	8.13643264909581	8.939190276607438E-4	4.249802922790459E-4	7.770975100379425E-4
-10.105799244152566	8.216749786030329	8.910919519919898E-4	4.2618579777595363E-4	7.731498386751274E-4
-10.117739578629418	8.225459503853283	8.909444024382012E-4	4.2631130379115566E-4	7.728836513960194E-4
-10.321566484096682	8.759091610334712	8.818867581092691E-4	4.3196563677619555E-4	7.528377169138234E-4
-10.401050228883886	8.997560402359396	8.68009533495652E-4	4.345727489925211E-4	7.312543365729344E-4
-10.48013283812264	9.273283943313945	8.3669409340146E-4	4.2862891742347764E-4	6.922322375767988E-4
-10.484221130661814	9.285169676528664	8.352392099835548E-4	4.2821387025880267E-4	6.904266224237855E-4
-10.493978900489525	9.319953418773046	8.307420998501074E-4	4.2821918030153415E-4	6.837199203878307E-4
-10.569396367691512	9.576372765498544	7.954701421667411E-4	4.295636003414905E-4	6.305143243229138E-4
-10.30367410666004	8.700079882566374	8.850112949575603E-4	4.3149402055212493E-4	7.576560279177731E-4
-10.291056105656166	8.659895023136702	8.858760001422218E-4	4.310255716935838E-4	7.59415746519676E-4
-10.202055940923515	8.408063874401485	8.913825031614209E-4	4.2755780265637286E-4	7.707913948686777E-4
-10.122586102166768	8.227987217596521	8.908549525717921E-4	4.263495069073388E-4	7.727551924308679E-4
-10.127084845203278	8.2340398900594	8.908041407365138E-4	4.2636563155726634E-4	7.726415450737059E-4
-13.612698575289047	28.6766368847917	1.850292126076347	-0.06781123031785881	0.9458514466343478
-13.402335055067073	28.717106774932446	1.8840512241005039	-0.032616204163093195	0.937335258658172
-13.274234325981926	28.745147147953077	1.904133982967203	-0.008870029962403268	0.9293645802648691
-13.669436437446832	28.664996499633244	1.8415560449277484	-0.07737799230359138	0.9488873050984672
-14.469126524092431	28.3338679534071	1.716807918025636	-0.22204552317799833	0.9698954127051153
-14.111452795127121	28.53248874412611	1.7753444179597748	-0.1536843212556984	0.9663424877889558
-14.08134111629364	28.54838904813992	1.7802332524724322	-0.14797858916548462	0.9659050317223379
-14.084760055739773	28.547269492787443	1.77970332601691	-0.14857185779472604	0.9660502697682631
-14.490031474178451	28.31698023352918	1.7128087533737888	-0.22643104758804874	0.9688665734184603
-14.531013247222706	28.282763089151217	1.703905338706214	-0.23476651853756775	0.9667716894845931
-14.875581071227531	27.98713035068691	1.628161529271516	-0.30481076810038893	0.9479096741278079
-15.10376264913171	27.76458604019757	1.564879027306479	-0.35328356151000584	0.9311201325224456
-15.216208734471483	27.625667800433135	1.5295722329924977	-0.37666386045426753	0.9160731724349471
-15.4640149146962	27.35002543091522	1.4516597911936158	-0.4312019349543341	0.8922865016464108
-15.565199936389575	27.229859535367186	1.4185243522304583	-0.4540397343625856	0.8816772587228671
-15.60421881776453	27.1782256098158	1.4045381545065712	-0.46378838049601295	0.8774337697144575
-15.80655797744552	26.83643413392781	1.3213113576407878	-0.5131401665887928	0.8400313604192664
-15.99207110813279	26.526343516060507	1.2565331183774546	-0.5671470447453405	0.8116455698637082
-16.09495975331683	26.30491443523337	1.2186668426560783	-0.5987860589985822	0.7912566602598887
-16.31639914487979	25.789828530329583	1.143024303080505	-0.6705859969137262	0.7402359321793193
-16.684891252858424	24.764965711053225	1.0674739604427415	-0.8003354534512674	0.6402727207035048
-16.575586134525615	25.116826670150708	1.0830847814174558	-0.7576397228009317	0.6760562902887195
-16.522539066974886	25.264930127987643	1.0926884679421212	-0.7376048394182441	0.6910104605730069
-16.342075646771107	25.734031923727596	1.1353388771066326	-0.6786809374550508	0.735158626425932
-16.331976873830065	25.751084951112826	1.1372839343094228	-0.6758571702533938	0.736499238873838
-16.69637548738504	24.522337265981495	1.057972967206901	-0.8257855562363804	0.609322466270891
-16.72618837260787	24.24278726377767	1.0510097047035103	-0.8503186279101633	0.5771427616187498
-16.74244772644929	23.899594069048348	1.0408122669238224	-0.8767723001352861	0.5330275888399163
-16.74256716838122	23.684435430470366	1.0361553890870794	-0.8899532750169307	0.5062688010846229
-16.711595039577205	23.33186611068901	1.0211314906197009	-0.9033228418077426	0.45689624305944454
-16.670856721684423	23.17404679271966	1.013693168821755	-0.9067279349863052	0.43189660688113063
-16.51347070412792	22.829265188016677	0.9888677348503361	-0.9033905229875141	0.36572888633762246
-16.3773710600923	22.58365799224284	0.9666829135917998	-0.8931524070055148	0.3158645844673332
-15.469735792404899	21.47082843357408	0.8941751537634146	-0.8010067933269236	0.079303048573856
-15.485365793970075	21.488391600999595	0.8945315883581338	-0.8024675425286446	0.0834315074446799
-15.492669363329767	21.497438421935403	0.8947955833002931	-0.8029779423373016	0.0854674676188786
-15.551006498113821	21.558894884547414	0.8977512212020612	-0.8092033824847421	0.09967250445560939
-15.94804051883031	21.99910977706999	0.920261567000593	-0.8527135085019306	0.19710168496331484
-16.254996656057724	22.415059477219437	0.9516703877137562	-0.8818878123529816	0.2767845869984176
-15.897398578446175	21.93181850193765	0.9164094657391842	-0.8466191254441009	0.18395694904205068
-14.191985507516886	20.35426755160977	0.9172662323478566	-0.6648066013627276	-0.21425556787917993
-14.210584309288377	20.36831201398125	0.9163515453603702	-0.666614466866717	-0.21019139965646386
-14.455877658872426	20.547878931346474	0.9080798854418745	-0.6952077669232157	-0.15800566028829038
-14.708963187931221	20.74389482341743	0.8971430055102902	-0.7220772498306851	-0.10499555575017366
-14.71112318274063	20.74573554450273	0.8970683637764536	-0.7222699884871967	-0.10449897948405817
-15.121629647115775	21.09564354495486	0.8915833378463538	-0.7651066517766337	-0.011086423515223171
-14.714746931186816	20.748624004897483	0.8970124097489005	-0.7226384575029469	-0.1037000781468221
-13.964995711614055	20.177808833466628	0.9324632548759072	-0.6455888491357956	-0.26703653352797885
-13.951815003513792	20.16879376954789	0.9331908315229271	-0.6443415839411337	-0.2698135877957398
-12.954626106718369	28.737256467746782	1.9698656219590287	0.06102172835552406	0.9216965815659821
-12.857143918412952	28.708675975705134	1.9901730783485214	0.08295070347490872	0.9183338565420602
-12.63953275323979	28.54571449373748	2.018851108296707	0.1287388214318548	0.8887240317774374
-12.63261423181542	28.54057370798251	2.019764328634926	0.13017209669491872	0.8877391972839715
-12.629360746829247	28.534100688250373	2.0197829438221873	0.1307435687153013	0.8865196224981865
-12.418224162401433	28.09162993778905	2.0140300285428574	0.17191711882472027	0.8020974902394888
-12.315772059625933	27.698378926161215	1.9988919734446926	0.18706561064012986	0.7310524689829222
-12.295324233598635	27.624182860898877	1.9957365506790543	0.19050007940884328	0.7175932417089976
-12.282307251746543	27.579945029645117	1.9928148610405767	0.19270449124781763	0.7093841446511403
-10.202631737873418	21.267674119230634	1.612026420574269	0.1525143816129836	-0.6034682149037394
-10.243693212242764	21.117067918500105	1.5880571552591243	0.1229459653997328	-0.6222299650195457
-10.307342670339624	20.858228531757078	1.5491401109702583	0.0746466474215416	-0.6556711110148189
-10.356129224115895	20.791021694474292	1.5329682529641968	0.0569076188762733	-0.6591727402358636
-10.30132753798347	20.866563466752964	1.5510931967804509	0.07692278575244597	-0.6552060330497371
-11.88274998348622	25.960394409159818	1.8767979866910556	0.2737881386775027	0.4353563413681317
-11.668048200368801	25.141182152679864	1.8118509208639928	0.31051068044150976	0.2584886755673531
-11.981603431916623	26.466847343687	1.9197227020286551	0.24108692561401096	0.5246280353735421
-12.1265449837182	27.054283994523367	1.9640179104353233	0.2133019636911801	0.6179498535036321
-12.004421420257154	26.54697191549089	1.9273073675833012	0.23885693179368667	0.5379645081584085
-10.468178774155028	20.639341880943956	1.4963117366053196	0.01667004635967835	-0.6667477546449808
-10.304638503044853	21.803293229788284	1.657527282195173	0.21299663793628315	-0.4943060867673756
-10.267541047326937	21.65042850191439	1.6455321738773356	0.19735836729555165	-0.5267514580954852
-10.395320984345801	21.918035081050647	1.658674029139081	0.21422236698245867	-0.4597335933652076
-10.47502592047812	22.05734106139689	1.6656369471682373	0.222914698687292	-0.4233146094769073
-10.206381097677575	21.385596889124002	1.6250940626933763	0.16925475918797367	-0.5827538884016272
-10.221651321505956	21.445997647236332	1.6296898773487398	0.17514147193845123	-0.5701098399680649
-10.490751245394282	20.603592573600093	1.4882195510488083	0.008120510503073825	-0.6694495212757493
-10.676117456238984	20.39236877638473	1.4335619916051447	-0.05188008966904244	-0.6780861938005764
-10.862832821198992	20.172659802202038	1.3782520323055385	-0.11334231164721473	-0.6888658630993392
-10.881649328072468	20.15340172716533	1.3733194753039815	-0.11918813427045226	-0.6893881884073536
-11.113402830365768	23.492907419863535	1.8293525206681518	0.3030494392197455	-0.08855396643147548
-10.870391181402738	22.895205762255728	1.7567224483280404	0.27769679591448115	-0.20985068541283597
-10.621303073248832	22.348463459036125	1.6931937341966572	0.2410539832753843	-0.3504168589894803
-10.713239391969845	22.528071225770486	1.7093764957717492	0.25353500557550607	-0.30200475455369163
-10.844786768336137	22.840316885932463	1.7496462680691338	0.27507499227838855	-0.22366289019084568
-11.13944094806562	23.564994447843304	1.8383237506032652	0.30569727803972613	-0.07542086169070324
-11.20138562399052	23.70358117406422	1.8344021959777725	0.31009658045559274	-0.04664660672108323
-11.38770868509681	24.19537159429388	1.8246982911349596	0.32779740834130633	0.055065114614693884
-11.629669720620418	24.997400407593688	1.8093386014619002	0.315064403237847	0.22976587112175081
-11.655844825787385	25.09979426497546	1.8086166874947902	0.3125634640454678	0.25080068244394765
-11.229044276659494	19.823740120580734	1.2848019320150563	-0.22005933286425558	-0.6951668018917844
-11.11903336571642	19.928407716064633	1.3128903884644476	-0.1881227573877277	-0.6933557712774927
-11.238255914622929	19.81801759902705	1.282634808081654	-0.2222740952875041	-0.6948298024844385
-11.27373113209877	19.799694665849607	1.2755390734877468	-0.23043777220417153	-0.6929855908445925
-11.704202484407077	19.570706637277283	1.1887954025947869	-0.330023290082074	-0.670544439094313
-11.924410416622525	19.520870959241247	1.1524299661074429	-0.3725126717674099	-0.6481124814626864
-12.146713395330595	19.48811890152068	1.1149616684601082	-0.41265783007414575	-0.622496171196884
-13.716808717983312	19.98456831600856	0.9466302964930228	-0.6220410801504372	-0.31973012051292843
-13.699633381787852	19.972973088206505	0.9475421140393188	-0.6203823504951068	-0.32413144099112456
-12.289122117745665	19.48948098767039	1.0937632216323534	-0.436195939947209	-0.6033070303650276
-12.610269693386867	19.525156006424986	1.049103049085288	-0.4848056950541296	-0.5537324655970598
-12.896122385697899	19.578447440350267	1.0127501813076334	-0.5258848434197348	-0.5053281172631472
-12.515097441153577	19.487450784057632	1.0616247851808693	-0.47324353002841785	-0.5734340442650416
-13.536579205106833	19.870542369775738	0.9547810078754921	-0.6023838025685448	-0.3622663154492308
-13.46519538142837	19.82916391656118	0.959239640814616	-0.5946332993932701	-0.37925337973842493
-13.33710205478209	19.763694654848063	0.9702403862297495	-0.5802662523466267	-0.4100071313011139
-13.208698024723365	19.705864794957023	0.9810959767987797	-0.5640930340791944	-0.4384463636814395
-13.12649483004026	19.66555204257168	0.9881117171241427	-0.5543813469294487	-0.4565649879433529
-12.931185315336426	19.594366574089303	1.008894568334429	-0.5298997672716408	-0.4974053940453356
-4.73366453746668	21.27733752555802	2.444540788247481	-0.3728463744026226	0.3883907788905189
-4.616137617197506	21.222124959057776	2.4311320247706543	-0.37660170173880075	0.38866980646362426
-4.564613201498627	21.13083733353918	2.413348817568683	-0.3785326581667231	0.3885926025462317
-4.459207814328341	20.976920750912853	2.383311920098924	-0.3808598803072042	0.3864671315229738
-4.3717263835343685	20.747828353941713	2.343040016168999	-0.3849573916037996	0.3842536505108629
-5.161473697762925	20.81549159125971	2.3275271313767343	-0.36339260060260686	0.3582583986836628
-5.073951322793464	20.92121156444997	2.35566117410338	-0.36572766100612475	0.3659708205856652
-4.820678832095474	21.117692108337895	2.4075539624865643	-0.3726801879643479	0.3823454447211644
-4.935758286792505	21.04289319435528	2.3901745826861753	-0.36962826373719365	0.3765665723457673
-5.190714031709742	20.763150524925152	2.312753141330403	-0.36337062316031665	0.35508481638165834
-4.334675830804458	20.637109182818822	2.325154260339278	-0.386332191433046	0.3836272337425145
-4.297602703723759	20.363085847552906	2.2818068327571	-0.39025479918906825	0.3836631553427927
-4.296843216198107	20.193274965814624	2.2526947287200025	-0.3907051464847021	0.3825073029626576
-4.3199742974144915	20.03163015581289	2.225942726654204	-0.3903321698762883	0.38226906792410087
-5.411460238020682	20.431189194846432	2.2125217068764966	-0.36125256965039615	0.3298319946968183
-5.332162880293362	20.526863749341317	2.244708162751939	-0.36132140757948894	0.33859896996559913
-5.549115600042219	20.2905602616082	2.1618522217586627	-0.35975858207742634	0.3123091190490546
-5.9142014219049575	20.099198820205157	2.073476662334526	-0.3559840424359994	0.28207164617313923
-6.1768312377237	19.97762492623312	2.0195289622613894	-0.35405696304531076	0.2642031767694358
-6.2548127568078975	19.933207642426368	2.0024122291656345	-0.35347123446749334	0.25917267911164776
-5.793974679646137	20.165456467072826	2.1027201904548494	-0.3575043083913435	0.2926379603544136
-6.296332579397803	19.90441385953041	1.993627983824383	-0.3531390749094583	0.2570279362801848
-6.581566543861336	19.71553089526889	1.933822372209372	-0.35186003957299855	0.2407915953609331
-6.865836498264918	19.506302352262118	1.8773228478512884	-0.35037802942530005	0.22706031197068355
-4.397468987809489	19.60797959070136	2.144124738692384	-0.3977031238355189	0.367468007987797
-4.399186129808391	19.590997556566418	2.1412160294778513	-0.39798847537327986	0.36720347876168374
-4.3936775942467925	19.43906947218001	2.115860246106548	-0.40229774734364554	0.36402683250419887
-4.387202690166885	19.144286253843145	2.066289298214827	-0.410401786769188	0.35742572695489944
-6.894497251219089	19.484583483803235	1.8713795118934544	-0.35028151688298204	0.22529592120967348
-4.381345621380777	19.122257941120065	2.0628976168103925	-0.41098942800793264	0.3570680827621683
-6.925461083009736	19.4598782054163	1.8660073335886989	-0.3499029272859332	0.2239939180067217
-7.416290267685239	18.89946202643908	1.7723071478708812	-0.34227332101787655	0.2059893248027902
-7.363475977876793	18.991793896138372	1.7847319885074997	-0.34324526815991935	0.20729189530924103
-7.1785182717331	19.213288774831042	1.81801977813972	-0.34623930762913907	0.21399153040443694
-4.15205833085932	18.46634483007781	1.9838023108721776	-0.4239310709608802	0.36065027478344613
-4.2171064234789615	18.664346336089654	2.0058151577422985	-0.4209925075437771	0.35950084472070665
-4.372026104299103	19.099275105178496	2.0600372444904353	-0.4116012042539027	0.35714308927231664
-4.048009488057326	18.195132871531335	1.955021163915742	-0.42837593440997407	0.3625704090931857
-7.491387228043418	18.031259510970372	1.6802876032413874	-0.3405668408389675	0.20288790568790963
-7.514780309917374	18.314686341258152	1.7090265884369966	-0.3392474707602198	0.2024829989622797
-7.461413857161174	18.67996993733154	1.7483988782470696	-0.3409210144176199	0.20470523315726608
-7.514424638291443	18.439655812679497	1.7229699946107448	-0.33914383940954723	0.20328391752373043
-4.006141008968368	17.881613027299927	1.922595478286326	-0.43109180100101196	0.3654914694231868
-4.0947510933941444	17.070818009431875	1.8253433424881558	-0.43360122526080835	0.3675047251127307
-4.098336307406811	17.034762205630255	1.821089538861477	-0.43381937744101673	0.3675418304389128
-3.980894005775253	17.602407796043213	1.8925589397843574	-0.43380989585797936	0.3669331051655741
-7.492366000616787	17.59242100983253	1.6239800140006815	-0.33847453933449184	0.19971415196694092
-7.491056514593434	17.51652019285032	1.6156432577779194	-0.3383904915381978	0.2004002177250138
-7.356922602796503	17.059969131013926	1.5645891555166949	-0.34563615129662806	0.2069764693540755
-7.3476880070411035	17.029672229095027	1.5612162860855099	-0.34614614268076876	0.20741094610081917
-4.25572274313915	16.317678753090377	1.7190696540202892	-0.4395077578782705	0.35772376781810616
-4.282120070781845	15.78662031049576	1.6528910399737047	-0.45008786976190596	0.35262372634745354
-4.2458127774434065	16.42959045964661	1.7339298828957244	-0.43796468511103664	0.3587013903018382
-4.131360294310118	16.910570026141535	1.8033355202617025	-0.4346207619458004	0.3660301047770645
-4.280097499402593	14.538047400568065	1.510563422523571	-0.4637260783850403	0.3566017796177286
-4.322517032429351	14.340942723765027	1.483209996517627	-0.46600565741214367	0.35492170941319107
-4.280253012631235	15.540897001787167	1.6245106407890724	-0.45202119496701604	0.35387020061353125
-4.235538762411485	15.028716405183332	1.5717144654410022	-0.46061685093391547	0.35543447853207055
-7.120732692353926	16.430849731388406	1.487581991455474	-0.36193634680491504	0.20856825589460565
-7.346458713145687	17.02354813324256	1.560326591590422	-0.3462136259316484	0.2073225737051617
-7.114755438282814	16.40554860010953	1.4835566461445129	-0.36201393395749465	0.20829311786987673
-6.911780360262982	15.83013201700975	1.4108297331945885	-0.3728156289876031	0.2142348011749148
-6.611588358506674	7.896149290016625	0.8263328399802423	-0.4869802043556813	0.40829824595844333
-6.815613754472951	7.898265934465046	0.794497123873028	-0.4802260529252253	0.4105699878673825
-6.5156075490910155	7.913751607218404	0.8412958054998697	-0.48971473148779987	0.40742609751290115
-6.3278903466563765	8.00161022599411	0.869026050231765	-0.494205072976393	0.40434514520303844
-6.251414382863599	8.031307543414954	0.8805752106278806	-0.49613260970292955	0.40309827122423825
-6.229877777245452	8.04374390758974	0.8833986205197839	-0.4964562037867226	0.4023976257065981
-4.365442378183148	13.975572541233786	1.438059885597216	-0.47029028824385843	0.353490869417073
-7.032334305329712	8.881459043501946	0.7235402717091506	-0.4490448523347548	0.39973106730238606
-7.010306534682713	8.958760339693399	0.7240210909535341	-0.44734091898468387	0.3980135365448173
-6.512646741864403	15.15182324934143	1.3395194043520924	-0.39495664901191607	0.23692731153100835
-6.605089143645865	15.309430919175515	1.3559941503625863	-0.38971566201879704	0.23180466159030744
-6.5041925862060035	15.13029977827332	1.3369730381820646	-0.39581941024537437	0.23727167355583179
-6.3424677378712815	14.438667640957025	1.237495566859791	-0.40877494338364617	0.24591455312147964
-6.330374139751394	14.386550585762597	1.2299713121316005	-0.40973674498269874	0.2465336327403934
-6.878654940297363	15.7638677268587	1.4022503271870825	-0.3741121773883269	0.21558179350136328
-4.434271541032567	13.142645847312549	1.3348875243325407	-0.4751197107132951	0.34977758947084286
-4.414942671727757	13.516124024822231	1.377976331389413	-0.4722235978735524	0.34985786431817234
-4.493924253759212	12.772399592207567	1.2916867576177364	-0.4806734591998887	0.3481009086800474
-7.101740047231086	8.65826653927014	0.7224182079683599	-0.4519525975651618	0.40421815979835973
-7.168342651116608	8.460762600190172	0.7209186907999968	-0.4550653448601557	0.4081691916216489
-7.193887940106324	8.330591941608663	0.723082732774641	-0.45763006930052585	0.41003994894531726
-7.102349334593408	8.083611128327435	0.7455056335621313	-0.4669949347022624	0.41177215023936825
-7.112470534688779	8.092652751636816	0.7437082060839013	-0.466418065273612	0.41180352247096075
-7.119928957854249	8.108787145355782	0.7419922327178161	-0.4657059097635575	0.41175149244142645
-5.957932814466803	8.326382853180453	0.9178153372659635	-0.4979551693107007	0.3948585451072334
-5.9860617304856625	8.295236487394085	0.9146133217175629	-0.49817942786805214	0.3958499926481216
-5.782295033744326	8.636244481833662	0.9380456312363767	-0.49539401492178303	0.39022391872856316
-5.772698168952418	8.648486873268634	0.9390950228605659	-0.49522606962021387	0.38987414569442647
-5.738932396154502	8.70717613051857	0.9436387778172817	-0.49496966516923596	0.38903625674527104
-6.940649812921062	9.174166928456168	0.7277712635523113	-0.44356342044045166	0.392728269031961
-4.5812454281489545	12.317894073995918	1.239428900224909	-0.47970582812153106	0.35103823950043284
-4.808522336311219	11.478314115589296	1.1408001359077644	-0.47931414688537843	0.3539273138923833
-4.652849854746273	12.005391019526362	1.2087774493482288	-0.4838883435951513	0.35413117220343715
-5.061293351900035	10.722393859678515	1.0687068240791104	-0.48059707324912554	0.3649078929629954
-6.86360938787179	9.401426206351928	0.7317771672320857	-0.43992384335256507	0.386577347877064
-6.819621065935524	9.5188517466487	0.7353309777441692	-0.43907408437235096	0.3836089973066109
-6.732853489066005	9.812962932337197	0.7412942946165177	-0.434349177058835	0.37258058783348746
-6.221255888251553	12.966412945543405	1.0133927590319098	-0.42753354286682554	0.2619124533347832
-6.262079343029064	13.66062747538938	1.1167618679547706	-0.42173054457948755	0.25266733837114913
-6.263391932825343	13.675039285369484	1.1192677930847166	-0.4217923448724461	0.2524811100200913
-6.329917361911087	14.384771810573818	1.2296925522514985	-0.4097418651821299	0.24656352731042439
-6.380243096902497	11.364251103642124	0.8228079411772482	-0.4293389431085571	0.3147251086025506
-6.357607770702911	11.487039688527688	0.8327444257653646	-0.42765416761223307	0.3103780806680706
-6.222435682564707	12.217561632089193	0.919327592868316	-0.4303918283473255	0.2859536665528345
-6.22315469339023	12.669251370607224	0.9753136746615549	-0.42839360657544356	0.27167834517856126
-6.23437808659952	12.145587759282426	0.911056150755642	-0.4315045997058585	0.2882144025655661
-6.457481241124757	10.96749769794242	0.7975234404423389	-0.4313130784940449	0.3309373108265569
-6.219415409317302	12.931960976294627	1.007967840985229	-0.42719871677606536	0.262824018395503
-5.300213015882377	9.906364735437664	1.0069700134665347	-0.48294751236008965	0.37114467220086805
-5.420490387285663	9.41476369021898	0.9847958910045325	-0.48951223590783416	0.3763106957103624
-5.260725656804659	10.041685575299425	1.013677806271598	-0.482465855718362	0.36923065628460094
-5.093231866962367	10.61944688455408	1.0581878370967739	-0.4797160327727512	0.3651588498226601
-5.565394037279747	9.018803980210201	0.9663324922950898	-0.49369350024834385	0.38350840484250526
-5.5458129890253085	9.074872917332542	0.9692445307689439	-0.4937539017475845	0.3828096084128989
-6.5076799075710365	10.704717704496328	0.7792008319839102	-0.4317738317943821	0.3409481395752613
-6.538142435266112	10.584945288033484	0.7727309246747404	-0.4311036649518187	0.34498862181046264
-6.674120860000167	10.043425300441548	0.745839799369878	-0.4338151922942338	0.3624100931642513
-5.079145325698371	10.671237532556626	1.0622194602655435	-0.4800465053970222	0.36480488476636436
-10.461656850447097	13.708406176281539	0.0010768337843957013	5.400129809029732E-4	8.076330243859207E-4
-10.481987687657293	13.648673103119863	0.0010746406614143683	5.387604477403401E-4	8.080675308712557E-4
-10.596586459128053	13.013581074589192	0.0010516754588111308	5.254320529215932E-4	8.105688042758592E-4
-10.588350281531117	13.144057512369184	0.0010563875547464016	5.28183223138957E-4	8.103685814846505E-4
-10.567612116330908	13.380893343134794	0.0010648726111146757	5.331673159740541E-4	8.098993928301997E-4
-10.586300339683474	12.86405514315924	0.0010463695008608952	5.222475987075951E-4	8.103903440382762E-4
-10.570420696995217	12.529496354887202	0.0010346934615975243	5.151807873800599E-4	8.101383930225097E-4
-10.53216555932015	12.1496552982845	0.00102174761445563	5.070487648144396E-4	8.094586899252468E-4
-10.380385604053068	10.824139514628257	9.796593217470668E-4	4.7839177207045514E-4	8.068171649907254E-4
-10.435456498885996	11.003326254847991	9.853624486477574E-4	4.823653303664269E-4	8.079126258304717E-4
-10.456403679159035	11.430738695704099	9.983340104428675E-4	4.91597226765713E-4	8.081509081632817E-4
-10.463247672194688	11.521399916806832	0.0010012013465287718	4.935765606187798E-4	8.082570890165718E-4
-10.491965031962753	11.798596889963134	0.0010102205941252866	4.995269162494194E-4	8.087456187777665E-4
-10.523313839585922	12.061930103058792	0.001018797058237326	5.051857095063164E-4	8.093049277727454E-4
-10.1325463030094	9.916704642956699	9.525642878442221E-4	4.582375255143239E-4	8.019799407907985E-4
-10.179935233113294	10.11227423234433	9.582020023535245E-4	4.6263362753169463E-4	8.028792600106192E-4
-10.271061399325458	10.365759310336202	9.658241812391596E-4	4.6827326540525746E-4	8.046923119109125E-4
-10.329993747661657	10.545358091937182	9.71365762069762E-4	4.722898455267949E-4	8.058673058700617E-4
-10.02186658977307	9.407090039284766	9.386598233888556E-4	4.467557269932133E-4	7.999016724793771E-4
-9.940452310214791	9.112997290359736	9.307343474544641E-4	4.399926024342451E-4	7.982792075591099E-4
-9.913163845656664	9.031973680914923	9.284891028215209E-4	4.3813240296840494E-4	7.977268725836745E-4
-9.895841595490788	8.989089973174861	9.27276054795928E-4	4.371300454950619E-4	7.973674651722163E-4
-10.041555812761365	9.508743711312437	9.413192440828422E-4	4.4903902874117094E-4	8.002637277267693E-4
-10.0930451283201	9.758641117940332	9.481605388071948E-4	4.5471085208161196E-4	8.012285370930184E-4
-10.523255412447535	12.01533119139883	0.0010173190529009302	5.042003201789254E-4	8.093178571503827E-4
-9.437025703496063	8.180080636767848	9.037897667483875E-4	4.1818126086464586E-4	7.876035100523216E-4
-9.587384406844816	8.413430547215235	9.106467061296517E-4	4.236907296130343E-4	7.908441626024894E-4
-9.661805736692877	8.534238831487905	9.14275383697595E-4	4.265406634285791E-4	7.924323445488094E-4
-9.771253911512432	8.728030227058873	9.199002564908682E-4	4.310935050218232E-4	7.94768348908842E-4
-9.266968553743181	20.368669914426608	0.9718442479537	-0.09951491046249478	0.28124166900750075
-9.20742666551085	20.320443273355068	0.9740138519854786	-0.0977561072257649	0.2841484564369714
-9.331656358380581	20.390105813505613	0.9690527962230782	-0.09979500416248611	0.27806723503839254
-9.797074207824757	20.487262654677203	0.9504826626848196	-0.0985905672045225	0.2573245438688031
-9.852945626294268	20.475386833679877	0.9479560189446514	-0.09736515207031544	0.25509977055854743
-10.174926061897045	20.358005704205766	0.932085919275523	-0.08814174723677504	0.24217192036095653
-9.63492628198527	20.447865399706505	0.9569545892382771	-0.09879845030414497	0.26470017102814697
-8.511979787933821	19.63934754978057	0.9919052425472854	-0.06927646114730172	0.3173061263026177
-8.412203891350405	19.4367030452377	0.9921754317342393	-0.05923174311032292	0.3214837395491109
-8.861496508320027	20.0881956391881	0.9853711596234105	-0.08965665806129897	0.30071016939906836
-8.677814870382358	19.86003686712696	0.9898548611593423	-0.0795300321138567	0.30949250362329517
-10.409357512926338	20.18096142143874	0.9193570737633312	-0.07790953128254713	0.23439747619960338
-10.79710685594536	19.791961768687052	0.8972824814206273	-0.05824320491780139	0.22294264784540618
-10.785679793055646	19.803992338152558	0.897909762022757	-0.05881383913118664	0.22327218370337348
-10.503409678691938	20.101603547076234	0.9143412831818326	-0.07361991943237763	0.2313238555999015
-11.760956418321427	18.987861528055976	0.8487073783781611	-0.023931638649061823	0.19932895645432375
-11.523235694283702	19.219241316736024	0.8614194902055825	-0.03163484908206622	0.20372014935891003
-10.828460804935474	19.76565596978038	0.8957471247385009	-0.057011176277634856	0.22212826202343625
-11.15203284394894	19.485982039391637	0.8789275425384048	-0.04352158755398187	0.2130904555653622
-11.338762237521642	19.37033472884137	0.8706792726020375	-0.03804227834819966	0.20847363802620006
-8.160413380449972	19.034430336383014	0.9916052468345226	-0.0382000542488212	0.3335406678417791
-8.0712521510263	18.89928505826888	0.9924100448990021	-0.03095008049506389	0.33754410387212463
-7.818586642841267	18.37119969400198	0.9834761577440482	-4.490810231505577E-4	0.34930614053941383
-7.801553346127336	18.337769279015088	0.9829721293741137	0.0014770649384735048	0.3500227742275772
-7.798549641616148	18.329959307262747	0.9827231767567544	0.0019257574783641145	0.3501453867681815
-7.7743272824557055	17.104951854205982	0.9142122435069491	0.07336920305160814	0.3461562997855157
-7.783741806986411	17.082410464980747	0.9121987933971657	0.07451290362386392	0.3456051187892598
-7.764805280510347	17.71926770390472	0.9523199310193186	0.037655240803619316	0.34920081505146827
-7.765134015594184	17.702299241060896	0.9513491047728194	0.0386469345423111	0.3490769232704363
-7.785173334564877	18.087991371679102	0.9706323462952687	0.016096167581944685	0.34983355320580223
-12.207394115779582	17.651695249152727	0.7878880344432281	0.008437260006388982	0.19281554299945647
-12.334583649954002	18.01743438287169	0.801046235504293	9.416905578534505E-4	0.19032447486423928
-11.898441133341503	18.87073873241356	0.8414020367508137	-0.01967257742590489	0.19628712579276933
-11.97913973552026	18.76913114866832	0.8359863816768842	-0.01684599527295447	0.19527219855756772
-12.20179125652366	18.480366296380733	0.8213871850065324	-0.008515482082272843	0.19104016883352093
-12.346236091480979	18.073727701197747	0.8034332072746617	-1.4255772214407663E-4	0.18990538292309245
-12.325910176357382	18.130813591682937	0.8061654607902512	-0.0013912369476666733	0.19025144462790947
-11.98711940596362	17.350214550324804	0.7754564213379997	0.01558483342558479	0.197715289965442
-12.003748444063906	17.37062698875574	0.7762190742142253	0.015067099288081712	0.1974022779999115
-11.972536370029344	17.33827830647077	0.7749574881493826	0.015958467859516687	0.19808865422718763
-8.121894220306949	16.547592387360503	0.8538187733534568	0.10102281511860971	0.3284998207449533
-8.10563373419339	16.57251979077354	0.8567388575701237	0.0997918871129747	0.3292241128752765
-7.984939422131087	16.76625234830246	0.8776447695616152	0.09019526658215234	0.3355506304556678
-8.228393449448319	16.494855391024913	0.8430137448618175	0.10207472362238801	0.32390323224214057
-8.587857197385803	16.313739525462502	0.8063086427576805	0.10562834630960403	0.3077750113734759
-8.648307457720517	16.29639910076707	0.8015395288012689	0.10536298433895405	0.30526256597068224
-8.78995850036625	16.26628487690744	0.7922539347655747	0.10344442176263124	0.2998396656516645
-11.704600070861353	17.072933459403412	0.7617573799809527	0.023645538115309426	0.20427671127161506
-10.554248746023152	16.279117077015805	0.7238775356245476	0.061863226146318374	0.23608109575082065
-10.957521253644972	16.490186693601217	0.7289865836912718	0.047739754127120546	0.22399321020992813
-11.418330839711729	16.816770790787647	0.7469869604485082	0.032471714290483025	0.21205598793868252
-11.33353091563429	16.74939463269658	0.7434562520848024	0.03508417310456096	0.21416645084507085
-11.282552150529034	16.71369893929399	0.742075764392184	0.036710744904951215	0.21567591852943294
-10.494053521806357	16.247901452253174	0.7220479796767822	0.06396273060207874	0.2378046794281926
-10.328899462146932	16.210273477704867	0.7236699066130711	0.0692807889028956	0.24321651961086083
-9.963639931852718	16.115765536031095	0.725666950745147	0.08112222647675417	0.25453691808713963
-9.716780988764722	16.1404887812949	0.7380273841441793	0.08608049169456317	0.2641685762488545
-9.288329654651506	16.143910880354827	0.7550308868781983	0.09758661831176502	0.27963971491042106
