# Supplementary material for: Thyroarytenoid muscle fiber orientation regulates the ability to modulate vocal fold vertical thickness
Source: PLoS One. 2025 Dec 4;20(12):e0337735. doi: 10.1371/journal.pone.0337735 (PMC12677544; doi:10.1371/journal.pone.0337735)
Supplement: S4 Data — (ZIP) [file pone.0337735.s004.zip › Female/contourA1TA13.csv]

% Model	Angle1.mph
% Version	COMSOL 6.1.0.357
% Date	Jan 7 2025, 14:11
% Dimension	2
% Nodes	677
% Expressions	3
% Description	Line
% cpl1x	cpl1y	Displacement magnitude	u	v
-13.17444290806587	39.943156743224705	3.2117400066334487	9.94669590564172E-4	0.3093264031586226
-12.960222175535398	39.983361371660834	3.2129296399761427	9.963531626123556E-4	0.3092996126661707
-12.557663550476963	39.94441944142459	3.2117532327624767	9.94801534714671E-4	0.30930101923112757
-12.295013434274637	39.91007450484781	3.210723051558001	9.93413590934553E-4	0.30930596876618976
-12.771199519904672	39.98225209153824	3.212893601302494	9.963253959802772E-4	0.30929251463881136
-12.196854437814238	39.89029185097608	3.2101302148487134	9.926079002762957E-4	0.30931095215146476
-11.83903471244294	39.73416827035278	3.2054480516006953	9.86262064517464E-4	0.30936712006983663
-11.83454919196266	39.7319164431207	3.205380734366368	9.86170193337821E-4	0.30936795745444456
-13.378459401044738	39.840576676748505	3.2086793825119533	9.904396270612856E-4	0.3093809588867919
-14.081829389211773	39.48701231125233	3.198137015568121	9.75869263831227E-4	0.30956895274769036
-14.091455366444958	39.478691732262995	3.1978887783405314	9.755279013214908E-4	0.30957309752501155
-14.335684817196531	39.132669681909526	3.187561654820353	9.613309296536073E-4	0.30973920069608557
-14.358308416646189	39.105402529003705	3.186748100144529	9.602147008440632E-4	0.30975242329444763
-14.06390329784523	39.49587429199164	3.1984007541824773	9.762350128380168E-4	0.30956422961533103
-13.664929711835182	39.750876898974724	3.206014633035779	9.867143631576171E-4	0.3094330023246909
-14.400819272467285	39.0250993557956	3.184350109353386	9.569319258332177E-4	0.3097903955846244
-14.608096086093008	38.631657340875634	3.1726103540788637	9.408183006695096E-4	0.3099764000957914
-14.69608875380951	38.17187164721082	3.1588746357835458	9.220437344207323E-4	0.31018758052074297
-14.704809808779903	38.12900484288538	3.157594872350011	9.202894316007566E-4	0.31020728954320753
-11.830679456258773	39.72945101098895	3.205306916654032	9.860698301086357E-4	0.3093689163709238
-11.301478305989114	39.38674536174639	3.1950619868089616	9.720821623319781E-4	0.3095025294659963
-11.016175056807299	39.141220578803896	3.1877130311439545	9.620640608645842E-4	0.30960203999515373
-10.844743907034458	38.971871494835426	3.182656112743782	9.551439677448032E-4	0.3096717100029437
-14.703115739357767	38.08762112267836	3.156358007374817	9.185992323892424E-4	0.3102259118407549
-14.665184357518843	37.55081609911142	3.1403436704286585	8.96657238127505E-4	0.31046681103845775
-14.627641646759875	37.059364087139976	3.125649532710507	8.766710015991272E-4	0.3106872636255674
-14.612222601763179	36.97660737525933	3.1231791292039066	8.732888316363892E-4	0.3107240193755796
-10.248926757653695	38.341193504780605	3.1638106657302156	9.29390398615357E-4	0.309932873890436
-9.912331042181597	37.81459172579965	3.1480543520962008	9.078627189106853E-4	0.31015741544417863
-9.809547057107494	37.62171625198788	3.1422973918000796	8.999891547637321E-4	0.3102404976071296
-10.64673187070012	38.74258791214268	3.175799565448461	9.457981610349673E-4	0.3097674247076266
-9.48858618160289	36.69145765435641	3.1145065059446777	8.619737065671768E-4	0.31064820396030124
-14.423810118021384	36.22227306587261	3.1006448202643546	8.425855968667884E-4	0.3110571793876758
-14.414950734496156	36.19148920627415	3.0997257412191583	8.41338637958036E-4	0.3110707302582211
-14.485830262125976	36.464347608918885	3.1078726885046177	8.524434445028703E-4	0.3109503289333235
-14.13670178009059	35.26832504596132	3.07216667085907	8.037662983650314E-4	0.3114765548927019
-9.140047996814005	35.00415384913914	3.06412124395073	7.932938875205799E-4	0.3113972042349148
-9.086009328532562	34.53098312251316	3.049995686924356	7.740317987355949E-4	0.3116089779500623
-9.407476788029886	36.421191810066915	3.1064357688969215	8.509812577978228E-4	0.3107671719639387
-9.246749552716217	35.593612830381815	3.0817255463862345	8.172069967999512E-4	0.31113490752799366
-8.989359107335446	33.59689600732507	3.0220928938345955	7.362734323614433E-4	0.3120275683160454
-8.968500059088695	33.443411157370896	3.017507439288014	7.300855318141178E-4	0.31209615312131245
-8.996624010336891	33.65404884224206	3.023799214248759	7.385947235291563E-4	0.3120020177792627
-13.798911056412487	34.27253971408058	3.0424275602371105	7.633961321539995E-4	0.3119128430871688
-13.70362268864402	34.01659054484035	3.034789823612195	7.530746628815934E-4	0.31202466300246
-14.04849173876457	35.019096394043515	3.0647282871671213	7.936871341522617E-4	0.31158561206847063
-13.417394405865101	33.23424233035681	3.0114200179316732	7.214210821877443E-4	0.31236663628819117
-8.844720216802184	32.57044266052164	2.991463807672631	6.94855819173516E-4	0.3124859997294713
-8.570476294449893	30.72147489648428	2.9363109237807006	6.207586780502026E-4	0.3133113523148091
-8.411226862297099	30.078209866607775	2.9170746123567053	5.950985594530531E-4	0.31359598827226975
-8.772423178230015	32.003860930652095	2.974543717453979	6.721554726806142E-4	0.3127394086530667
-8.728005357889755	31.59612262639564	2.962389254811056	6.557388819411025E-4	0.31292203267115815
-8.700294971264373	31.40121367922034	2.9565596591441445	6.479106404614078E-4	0.31300907598800276
-5.531557332942684	20.96953997644227	2.645446734054115	2.3891456551117672E-4	0.31760273454361754
-5.427009525472386	21.242312243811483	2.653567669768891	2.494816154399637E-4	0.3174752819275269
-5.854899803418824	20.57130638309323	2.6335910030555096	2.235228394573341E-4	0.31779543063771853
-6.0545991133395525	20.421724675892317	2.6291392277563266	2.1777940030147407E-4	0.3178708514016431
-5.674484475926183	20.74823852684858	2.638855877820628	2.3028847236241553E-4	0.31770842926723
-5.32694315001336	21.47324046054615	2.660451020318539	2.585796642061764E-4	0.3173668969643542
-5.315180164652691	21.80064614708065	2.6701964685432333	2.7136769348993497E-4	0.31721834780055863
-5.315239610958217	21.927734163633616	2.673987363253093	2.763994622711249E-4	0.3171608823389692
-5.350668266482917	22.137495322296036	2.6802370820864065	2.8470143621422153E-4	0.31706743887140887
-5.433726218666795	22.603765940122834	2.694137675801625	3.029686059974422E-4	0.31685985809718764
-5.626963417233466	22.992394014638567	2.7057207400809196	3.181900926409064E-4	0.31669179813183446
-6.296930791053468	20.265168855524802	2.6244811157549868	2.118970265317238E-4	0.31795094928816214
-6.462948940896917	20.198777783557254	2.6225106455845104	2.0941295458550788E-4	0.31798741192458213
-6.834263159081223	20.11098147703813	2.6198967594380815	2.0627795539325257E-4	0.3180412472627125
-6.8788138499580604	20.10884160683754	2.6198348444380923	2.0622055911909763E-4	0.31804393490730587
-7.369605748299344	20.1229514076894	2.6202674898034526	2.0708248609484329E-4	0.31805615035783374
-7.290450126656008	20.11461507432293	2.620018801963273	2.0671587107090933E-4	0.3180569611686011
-7.0289051460111445	20.114888248714465	2.620015481034175	2.0655127577908216E-4	0.31804689527545765
-8.099104207876303	28.996942234883516	2.8848127019240017	5.522663079363793E-4	0.3140727369743507
-8.15070498126804	29.203573080865805	2.8909748672736146	5.603987685500939E-4	0.31398128623038907
-8.355808324767935	29.893747345738024	2.911573023552114	5.878039129029078E-4	0.3136772481029235
-7.921321428362543	28.24221711199594	2.8622915602079035	5.22400949969445E-4	0.3144071002323947
-5.731713957908964	23.187461122959608	2.7115468215475627	3.2575219552812473E-4	0.3166077009324896
-13.008134256011195	32.00942388853293	2.9748469557828905	6.720994350474421E-4	0.3129035969319149
-12.95068578427099	31.818116973537904	2.969142446134105	6.644693140464928E-4	0.3129877244830004
-13.314648296010738	32.961635456846714	3.003289530377092	7.104728758060264E-4	0.3124856874196539
-12.699636292198232	30.808963560540487	2.9389999275001366	6.240383927180758E-4	0.3134334878501129
-12.470607686155141	29.70761956089163	2.906150031228312	5.800505844081073E-4	0.31392171308087174
-12.698656054304104	30.80456735528284	2.938868746813124	6.238638586186359E-4	0.3134354341896375
-12.344738030856188	29.237051454687176	2.892106703822552	5.614805333569741E-4	0.31412925357808563
-12.200354837177862	28.6009148893215	2.873125667755783	5.361724517582097E-4	0.3144108066165877
-6.292183606549941	24.10069371325796	2.73875867676742	3.6106483729414474E-4	0.3162167261546936
-6.2425339509726525	24.01811854555575	2.7362937838880823	3.5785729252750813E-4	0.316252108029492
-6.30204314497932	24.121411439412757	2.7393764647073975	3.618824949681174E-4	0.31620775222815145
-6.719214934672854	24.976328726734828	2.764893488940525	3.9491540440672655E-4	0.31583735430294857
-6.946082505233461	25.451726261391883	2.7790651058453344	4.1352060081764337E-4	0.31563132283242923
-5.822524408446318	23.31757127054052	2.71541366532139	3.3070570998923205E-4	0.31655237684143606
-7.831310428230173	20.27209620881387	2.6247281813795253	2.1311975105948002E-4	0.3180062190633702
-8.016126539335897	20.33597009423546	2.6266442536279886	2.1563968379937983E-4	0.31798425668517655
-8.24563275354757	20.47485969782366	2.630771272524398	2.210546549923565E-4	0.3179300515918216
-8.482902806015549	20.6064476841697	2.6347131128587336	2.2626662619499528E-4	0.317879570147559
-7.226961380997087	26.04129268528835	2.7966790480527544	4.362713105836956E-4	0.3153755360919515
-7.429909730247109	26.557221928939178	2.812031173727994	4.5621823073639764E-4	0.31515002031433276
-7.588591037603218	27.0808763927336	2.8276824531547806	4.7680160999367027E-4	0.3149193790039837
-7.863453876347895	28.01287551057215	2.8554664522313864	5.134276940464588E-4	0.3145085891883721
-7.774074335750829	27.709357526334035	2.846399315813965	5.015721566976388E-4	0.3146424240335181
-11.095419583753593	24.002887368594862	2.7359690006391615	3.56941412622199E-4	0.3164433516537988
-11.133073986582929	24.11042016799119	2.739178349622804	3.6109421555332975E-4	0.31639625007615824
-11.150271886515071	24.172838602241892	2.741037774345844	3.6351204668344213E-4	0.31636873781979513
-11.359915588747498	24.938145086996936	2.7638592869511793	3.930215805205632E-4	0.3160314057788864
-11.453664593764737	25.297012828280753	2.774558349774158	4.0693044309082836E-4	0.31587305105227886
-11.240273024498627	24.515080634230806	2.751245245919601	3.7667016897225655E-4	0.31621775060795776
-11.322946017415118	24.800112745163535	2.759742745321513	3.8771408803975473E-4	0.316092278896141
-11.458727381180385	25.31943448347582	2.7752274986611027	4.0778985872329666E-4	0.3158631279248761
-11.464537797183144	25.33897038755526	2.7758091815491506	4.0854692932422904E-4	0.3158545343449668
-11.569196871735537	25.76121890789718	2.788416316538007	4.2488371422865726E-4	0.3156680235609902
-11.6633070777599	26.1720578259513	2.800699437404758	4.4104842662803215E-4	0.3154862601578916
-11.833764430182397	26.83587126363891	2.8204601178772193	4.6692027970739793E-4	0.3151932367376124
-11.862057598807612	26.963505046571935	2.824273233389348	4.718810487378279E-4	0.3151367285839762
-12.078087822074078	28.032468436132604	2.856198385263379	5.139084125786119E-4	0.31466265372223406
-11.88110893277426	27.05481684639802	2.8269903677634933	4.754004933231147E-4	0.31509625554585774
-10.941911285330256	23.580623184081325	2.7233921571107538	3.407051280787543E-4	0.3166281345621541
-10.839436808390818	23.313060208466673	2.7154089699921737	3.305326264191387E-4	0.3167450448152025
-10.739067093635805	23.061302474143833	2.7079083097133396	3.2081653159859807E-4	0.31685491434355295
-9.471816627044047	21.34230345888027	2.6566464159994303	2.548415136327813E-4	0.3175839332371664
-9.951571716408075	21.806360992359135	2.670515905953925	2.728537849429189E-4	0.31739222220273344
-10.43754130166285	22.48716392491427	2.690776932527447	2.988735351484262E-4	0.3171028220907778
-10.367961436850804	22.349886901995575	2.686688200002813	2.9365670344965887E-4	0.31716219730945455
-10.316760015579995	22.282882598672305	2.6846902094866953	2.911246312006687E-4	0.317190574514426
-9.288476953705402	21.156736757069623	2.6511227526549463	2.477901610259528E-4	0.3176610234033232
-8.920650274480796	20.917705687899243	2.6439824346191303	2.3846901362169166E-4	0.3177553387194145
-8.51657021391493	16.03357904344795	0.0011973625068929135	5.991767014878226E-4	7.796532006708905E-4
-8.266698499593367	16.013390172186597	0.0011976359266007344	5.989158658513713E-4	7.74240077847544E-4
-8.0562389112096	15.989342639268678	0.0011974654454736068	5.985579060279319E-4	7.696769314813938E-4
-7.686675290317421	15.957030610636405	0.001197824331339064	5.981226471981276E-4	7.616167839834109E-4
-8.746279057818878	15.988281981459258	0.0011941935928545667	5.980726960146834E-4	7.845987243770892E-4
-8.970450287689857	15.938254553097185	0.0011910691023383976	5.968736486669833E-4	7.894307636715512E-4
-9.186062455068521	15.786547473493387	0.0011833373472447967	5.935384007207983E-4	7.940585615634081E-4
-9.971193094306008	14.974754846084949	0.001146138003214081	5.759409711701258E-4	8.109020038517603E-4
-9.923312943252988	15.039290823300568	0.0011489796701798349	5.773325155389871E-4	8.098774268132514E-4
-9.772769833038687	15.227535971668214	0.0011573165014684928	5.813827226560356E-4	8.066463723793986E-4
-10.151226889300128	14.742570887399712	0.0011363459303316685	5.709689218543136E-4	8.147532228095761E-4
-10.263669191686585	14.533945460902892	0.001127663201677485	5.665136977257967E-4	8.171566856715739E-4
-10.338792965066176	14.402943851689209	0.0011224116815020603	5.637361538585576E-4	8.187569855230107E-4
-10.39951398580999	14.232596487589566	0.001115565888185969	5.601076787853126E-4	8.200670431850672E-4
-9.651563148185085	15.369018904321013	0.0011636152000248517	5.84439264941877E-4	8.040576462361417E-4
-9.610243214520445	15.408630480720372	0.0011653809052575676	5.852960677038344E-4	8.03167622256691E-4
-9.355948527585715	15.657450364369083	0.0011771476433575705	5.907100806515197E-4	7.977216239653923E-4
-7.582691981937091	15.933264407606897	0.00119720651430803	5.976880422762828E-4	7.593379896215367E-4
-7.112624841227181	15.62099342018226	0.0011848484960419827	5.913341921280391E-4	7.48970894018618E-4
-6.881867897293005	15.366468772252109	0.0011739682565888399	5.860348319653007E-4	7.438258576573692E-4
-7.211113655713502	15.719878283891182	0.0011890925407803568	5.933899364679188E-4	7.511650784857238E-4
-6.717869382857944	15.056237286327317	0.0011598637551528271	5.794660628229722E-4	7.401023616805252E-4
-6.607244504890614	14.853200340811473	0.0011509462236846705	5.752152461549616E-4	7.376318757331814E-4
-6.552226585395356	14.490750358383536	0.0011339922643223196	5.674362963766792E-4	7.362874648358547E-4
-6.493787224369594	14.259604808150158	0.0011237684819180968	5.625543139846502E-4	7.349457843552585E-4
-6.43325049352262	13.662200987957576	0.00109620304476	5.496124228059623E-4	7.333062922881098E-4
-6.41499752094985	13.474375362204528	0.0010880346798144206	5.456142075367591E-4	7.328439155726504E-4
-6.387853419579772	12.789972379643046	0.0010573763676630192	5.306385110770961E-4	7.318274774231335E-4
-10.456554713262712	13.976570385418363	0.0011055174696157472	5.546527997568858E-4	8.213107157820244E-4
-10.460504525913167	13.743612050954287	0.0010964896305967146	5.49684901177334E-4	8.214185867981214E-4
-10.43567643329602	14.11277918523502	0.001110882507942862	5.575592708313623E-4	8.208400945231267E-4
-6.386459979093452	12.69724417228317	0.0010534833547972099	5.286513680924484E-4	7.317541848781851E-4
-6.395644771263177	12.555427517851564	0.0010474659622113122	5.255258570210286E-4	7.318516536697118E-4
-6.4372672447402195	12.008861096898956	0.0010241662067872754	5.135022759292727E-4	7.324327447041999E-4
-6.497009900884745	11.667987645737622	0.0010096102289204735	5.057393643097185E-4	7.335025125431659E-4
-6.556920262455058	11.305444943796042	9.953064193086185E-4	4.977590869713563E-4	7.346231506565584E-4
-6.68146577838972	10.655308411578233	9.699259086428735E-4	4.8286768274901016E-4	7.369703180062528E-4
-6.78393126347984	10.244290071559956	9.545982066251224E-4	4.732212279801013E-4	7.390245048265794E-4
-6.6290935651159755	10.949007459555244	9.814939920829743E-4	4.895629737407507E-4	7.359664714495574E-4
-6.8473974745647155	10.057920097476195	9.481045059970422E-4	4.68932154592347E-4	7.403915380302692E-4
-7.405046930016831	8.429051296024019	8.996237626708227E-4	4.3050125393712975E-4	7.527482934241944E-4
-7.412200733634791	8.399984117014895	8.988351765365357E-4	4.2980748244897594E-4	7.529072790509448E-4
-7.421796519639031	8.373596652831079	8.981930115302906E-4	4.2916435321928385E-4	7.53126344378729E-4
-7.6245049310669515	7.798152050005786	8.851436049232314E-4	4.1525939686877587E-4	7.578304097840143E-4
-7.5805121822930595	7.910293384750007	8.874873802577373E-4	4.17958966743947E-4	7.568006154785828E-4
-7.501908913596166	8.09279067771438	8.913369387053385E-4	4.2241253043035767E-4	7.549558310579242E-4
-7.739502332512991	7.591719065788961	8.815965236505995E-4	4.102104194467381E-4	7.605977835127048E-4
-7.8847997351133605	7.451595991242256	8.804081065419392E-4	4.067719112080441E-4	7.641567356773205E-4
-7.676407910866667	7.714521694434639	8.837933156313844E-4	4.1321338396767553E-4	7.590769180349751E-4
-7.092653583308931	9.299169047122376	9.23773830204053E-4	4.512062550708259E-4	7.457207935012676E-4
-7.157733819727116	9.09628579445178	9.174703520374133E-4	4.46399363256429E-4	7.471581545620041E-4
-6.993538578025168	9.575462324912435	9.320646293911594E-4	4.5768788645720346E-4	7.43535733664837E-4
-6.895778115357702	9.900410308161158	9.429722693692986E-4	4.65302259278911E-4	7.414286998331564E-4
-7.293348293457591	8.75037620896634	9.079539051862148E-4	4.3819611883447326E-4	7.502357978661015E-4
-7.234420758594862	8.926496665648376	9.128022743702488E-4	4.423162222571075E-4	7.48906506498385E-4
-8.225885333227685	7.342901902359795	8.832092592704459E-4	4.0419226482470236E-4	7.725628225804966E-4
-8.236373854049724	7.343009111565974	8.833773282538269E-4	4.0419894039997944E-4	7.728221992288478E-4
-8.530594539609023	7.303148880677009	8.872730784062601E-4	4.0333612913164994E-4	7.800309709069192E-4
-8.165547009442813	7.3578145528349275	8.826075435057569E-4	4.045422931427768E-4	7.71072802517829E-4
-8.564700511421668	7.306150044294393	8.878854319695662E-4	4.034301827245672E-4	7.808654865804182E-4
-8.611923429585666	7.329416666724217	8.890982560045657E-4	4.04015661157718E-4	7.819943935285141E-4
-9.020216463603798	7.600166307473682	9.009736938014995E-4	4.108211584034762E-4	7.916703443070118E-4
-9.03637818469662	7.618837639342621	9.016028350026419E-4	4.112834161120774E-4	7.920431945040039E-4
-9.212996675330137	7.81749482447683	9.082787279618579E-4	4.1618192599694384E-4	7.9608978735919E-4
-9.245829441114997	7.861879805782354	9.096867236852463E-4	4.1726988653429775E-4	7.968312437279552E-4
-8.987356093103259	7.572791242919949	8.999025433532308E-4	4.1013252032992304E-4	7.908953248715017E-4
-8.807668646708661	7.421252885339838	8.940882057578653E-4	4.063713886597902E-4	7.866831461418982E-4
-9.359903457853354	8.04158185649978	9.150296695263501E-4	4.2164435439836904E-4	7.993720499384514E-4
-7.915963885514201	7.416843590924212	8.800658087275188E-4	4.0593570711506963E-4	7.649188442980631E-4
-13.446641917549464	29.504735031778765	1.633530624887236	0.015165543794329234	0.8966275908720951
-13.31035736551715	29.490828283789533	1.6344343529936247	0.021716827927927965	0.8784661507465561
-13.224838540734716	29.439520921664442	1.6418749274655045	0.0186732974022385	0.8676017435932188
-13.593416827826	29.521521045985132	1.6305738744338618	0.009797709510600338	0.9146855881687177
-13.745828677994982	29.49823664762073	1.6350140110808424	-0.002682348139917938	0.9357505036790388
-13.86816784993091	29.46471861517236	1.6394553921130037	-0.013689435602327549	0.9497439027908662
-14.30785626955209	29.31719643409113	1.6602906486675724	-0.06873352622301773	0.9978308873115871
-14.102683706210716	29.389371044146113	1.6510055392803749	-0.042659066096277676	0.9761908051231798
-13.940146842573766	29.442045794208823	1.6425524299028809	-0.02285054161033947	0.957684476228382
-14.338532292243409	29.306464423392864	1.6617022869662645	-0.0726227664693512	1.0016203975291071
-13.075731796836802	28.898237603063862	1.8571519305043025	0.015085786797708351	0.8960242389973061
-13.060688821011178	29.115099776574503	1.7573710488319343	0.015181882713554955	0.8703844563831421
-13.071149205421719	29.224779124557728	1.7084018446813454	0.012831106179818554	0.8598809838370827
-13.05126674147483	29.162238991325502	1.729827204420864	0.011106248282284209	0.8621972034137494
-13.114049347313092	28.778003670178123	1.9395732607963978	0.02423654570324316	0.9242598928899122
-15.123531503383438	28.68380688659017	1.6803863598487152	-0.23974021356938088	1.0268637991305112
-15.120365763830009	28.687201553165067	1.6806160515216548	-0.23899835460735402	1.0271558072651155
-14.959007661603835	28.847954319669356	1.6818203369973865	-0.19935928749601536	1.0302537024660354
-14.755661264084218	29.046595901853035	1.6828815227436553	-0.14999350425714347	1.0331525989230648
-14.763862069959831	29.042141861783172	1.6832119098395355	-0.15141148173877989	1.0339317921852373
-15.126896078051582	28.680440857325806	1.6799140791098417	-0.24050683949812582	1.0264460702307407
-15.639683715519372	28.156523638835083	1.6152488390582724	-0.3637310883555949	0.9725234895553789
-15.565674756309049	28.23888409976909	1.6318633403158043	-0.34706179822106464	0.9872419641224948
-15.997556731796527	27.782681596354678	1.5493929838778464	-0.45048857348088955	0.920331675210954
-16.122982823557255	27.64891283072557	1.5207133911927828	-0.4670341418363668	0.9009354712069901
-16.377973583126817	27.352884220687287	1.4611051310041718	-0.5192122544298965	0.8633956802141888
-16.691375259155652	27.055097404968777	1.411932970210569	-0.5716820130957575	0.8214109483049797
-16.77861127391209	26.957994646965222	1.3929363305733582	-0.5858815189128834	0.8078171717281871
-17.20671943406671	26.19057808793621	1.2681747780242505	-0.6484910574810188	0.7385852061450165
-17.104777983312246	26.44452275263879	1.3072921310097625	-0.6278341686238753	0.7601385244715031
-16.922670118829654	26.77384140021178	1.3644875396953742	-0.605266890566525	0.7907259943112459
-17.315927891423346	25.89385803336739	1.2232645277408418	-0.6726511218597301	0.7128491430476036
-17.403255457620034	25.546148258501276	1.1770957505955186	-0.6965089869603832	0.6909358654449717
-17.5135968372217	24.804997520793005	1.103797781510946	-0.7627604998582184	0.6459812230690724
-17.442773825938687	25.33859959175219	1.1498585571333815	-0.71224303326059	0.6789833248700159
-17.518379135387697	24.742724395422073	1.0981510815688456	-0.768918919455734	0.6421196162885123
-17.516096412048203	24.720061446661866	1.0962252261371315	-0.7709563157630326	0.6402481212888806
-17.49382834320001	24.170957898721312	1.0725269478882833	-0.8203293569520873	0.6064939833695527
-17.481101134226495	23.86698615058026	1.06925559037818	-0.8442399712985074	0.5839352975874811
-17.455148361395818	23.618231829484092	1.066688189806786	-0.861275934456537	0.5650309823265617
-17.434317416262346	23.408121803377647	1.0674882051587262	-0.8744827009892537	0.5483390152821473
-17.285994979311177	22.83219362937821	1.0720833833723267	-0.9162893604533825	0.4857988710258629
-17.410338173911896	23.201330336846194	1.0706473412291282	-0.8908124735912468	0.5287570538113235
-17.244148412785737	22.743402410773164	1.0702731120912579	-0.9212450367982319	0.4722906016002184
-17.072313355120208	22.40634900942296	1.0601866559081623	-0.9360456139455997	0.41114596209084764
-16.836226964778668	22.047682619612473	1.0413357653494693	-0.9321574355253235	0.3409576403601576
-17.064271717055455	22.394258350963856	1.0595338575919848	-0.935996047943444	0.408658368464088
-17.07049245181003	22.403253155068775	1.0600258033285015	-0.9360600253873597	0.4105161878625753
-16.748707828536062	21.91912429134831	1.0399916160749179	-0.9348453957132143	0.31705819543144487
-16.5971663190245	21.70406269397529	1.033886061885864	-0.9287693005321755	0.2741416552199788
-16.328218483800708	21.417092727506656	1.022347166300406	-0.9183707912785912	0.2018891128299936
-16.05896695580733	21.10467189310427	1.0102306272401669	-0.8897418954110025	0.1267485859539561
-16.2955754773326	21.376948260999463	1.0215054366443344	-0.9156678971683889	0.19267761184603968
-15.961037115993427	20.982143746956424	1.0077349622316873	-0.8800336301204337	0.09858912581372153
-15.814984160525285	20.79542117944036	1.0085096937409557	-0.864560752565214	0.056224944965840365
-15.18371290180915	20.095756208211508	1.0284720536930738	-0.8121523318328051	-0.10891599747197335
-15.285754203947246	20.196281188654876	1.0232286450349555	-0.818833026489072	-0.0848102651351568
-15.656762506375058	20.61915585331431	1.009515100885423	-0.8488550465823737	0.01240470898200299
-15.515656623503844	20.440398868950126	1.0145529679564824	-0.8390200235502955	-0.025534868288033134
-13.723403852296435	19.9881033898131	0.9592271527260575	-0.6296861902233567	-0.3201827389568359
-13.717709947094287	19.98005958982628	0.9636284985517468	-0.6312017415464912	-0.32037083799408017
-16.31593286360919	21.399795801508002	1.0222270661040898	-0.9175351914531547	0.19832628033181252
-13.704950858583006	19.962723466847915	0.9724214729476107	-0.6338600183040626	-0.32165299043663853
-13.570465095922138	19.788903358176544	1.0596731874518537	-0.6591316654282066	-0.333393588066331
-13.507249869801308	19.71676950203144	1.100697593116352	-0.6689185362903926	-0.3373876492091979
-13.413701907158543	19.59158353575588	1.1528466279867693	-0.6871721419874062	-0.3546642967742286
-15.03443229828415	19.918266439349402	1.03782057739343	-0.8003446795409463	-0.1464382231722876
-14.614077207637672	19.48872264152636	1.0582333667935475	-0.7588919791637159	-0.23314432376696753
-14.606855547730422	19.481464964766108	1.058581642945802	-0.7580380086475037	-0.2345993744090631
-14.900608337102863	19.76504075339952	1.0450780355774527	-0.7872337626017489	-0.17927408898567398
-13.280936375494015	19.40376851510024	1.2146816791955084	-0.7080109770635861	-0.38296881341623895
-13.216103036711377	19.29696401557235	1.2481002109415618	-0.7200095683376404	-0.3963287397946394
-13.087362512424903	19.056838419040982	1.3110168455638416	-0.744629843446418	-0.43508149358492165
-13.060659583782007	18.99525654666471	1.3239839412128123	-0.7501394550566185	-0.444382001984522
-14.603189939641114	19.477474020545454	1.058936110178284	-0.7577232643321355	-0.23523700236983158
-14.589702477346874	19.462524886199407	1.060507965552288	-0.7574532477872475	-0.23726240943749816
-14.396440151130628	19.23195161626903	1.0908542793293194	-0.7576932762178352	-0.26734226494547747
-14.09884725034945	18.822702605238405	1.1599529938180158	-0.782124372163078	-0.3340883940338303
-14.13137539791961	18.875985595042422	1.149712853450136	-0.7772693949402436	-0.3250491089523497
-14.342037096330428	19.16837178136262	1.1039499852714068	-0.7618675341472749	-0.2781305744915999
-14.041848236766368	18.737891023666094	1.1728409274276712	-0.7893478796851052	-0.34676753344664357
-13.875545407469001	18.447197888034275	1.2139663211134728	-0.811228084368509	-0.3857048597797984
-13.661967339301752	18.11681828924012	1.260078217971439	-0.8538628427482625	-0.4321384442458557
-13.047126507172802	18.960140681902818	1.3282407071829367	-0.7539584692648639	-0.44809735165155695
-12.945803959879562	18.513682565110283	1.3574408739246102	-0.7949016458226208	-0.4938391484619355
-12.812624226982841	18.18858470018433	1.3711049085029858	-0.8344506623790011	-0.5476418766495317
-12.781174451604585	18.063530917063428	1.3707038890769687	-0.8474538028782923	-0.5621703141300781
-13.634991871570147	18.07093802144159	1.2649961799640126	-0.8588131404701395	-0.43801281217300736
-13.330209056462598	17.575650388113353	1.3079849495752982	-0.8846464277531438	-0.5310314058016344
-13.225340083208286	17.42767523420172	1.3188223636508203	-0.8949686366547046	-0.5551150483265608
-12.979879279380384	17.09651790798034	1.322748346555216	-0.8905638325027565	-0.5991691251382514
-13.61426764109302	18.036442081466518	1.2671392860000514	-0.8624056826910445	-0.4429212237910268
-12.291434813098721	17.276373009499068	1.2959441354137775	-0.8779948579766287	-0.5639755928119441
-12.098391923281483	16.99908162481341	1.2396504984180916	-0.8633983811556292	-0.537755813598884
-12.725076640181813	17.945497977923644	1.367929960187174	-0.8669867448636139	-0.5670877393338865
-12.485042353245316	17.561701900479097	1.3447409045514565	-0.8825641709063805	-0.5746759797573108
-11.887348847397963	16.672782974089348	1.1567726003770211	-0.8347501352073179	-0.49822340507285356
-11.768355882494667	16.49702330498735	1.0827534981322358	-0.8025854575541975	-0.4494625952066782
-11.522600926859113	16.107999534360886	0.918112883951109	-0.7298586719041968	-0.32816773518828324
-11.434936766903489	15.970664054670568	0.8413327823720138	-0.6779489677484934	-0.2792021588963932
-12.862277488663846	16.89897354215124	1.3009101361768447	-0.8667989209482025	-0.6223998474953898
-12.734672760772554	16.6818355508951	1.2549165147281713	-0.8145204079240084	-0.6324867959579301
-12.469677769829701	16.34878705764234	1.1853980582354915	-0.7492641787441051	-0.6315644972207032
-12.461994141258929	16.33818244022225	1.1810971745764312	-0.7456226893338526	-0.6303084695117933
-12.226675185132692	15.990452186356109	1.017643953322896	-0.6076643449116084	-0.5692858277341561
-12.080936226665209	15.718414317823207	0.8959599326493521	-0.5022530403633809	-0.5235649382772694
-12.450538527121873	16.322601777528064	1.174398130700246	-0.7399234680022866	-0.6280248603516718
-12.008867070719528	15.592861756320444	0.828603961719599	-0.45385361715584865	-0.49079206637177875
-11.19069808711283	15.520329227279333	0.5858618591111641	-0.49023650081997594	-0.13408271952725587
-11.146970368731676	15.426948781425956	0.5417605088017126	-0.4535694027350623	-0.11307304691393046
-10.937736437658009	14.895631401705439	0.30345145351422104	-0.257670622310094	-0.012419032403817684
-10.928776726330025	14.87156595288738	0.29381953087952123	-0.24859645469750122	-0.009752888957674054
-11.83093936945443	15.245165931433922	0.6495697233730815	-0.3325092752636475	-0.39501094694926503
-11.703072752385609	14.917755171019206	0.48649201527428493	-0.20730437310551744	-0.3136291211346809
-11.856362042427943	15.297942322795935	0.6773676091519363	-0.3527191439942515	-0.4099779282501308
-11.67571108041057	14.849169520612739	0.4562543641449172	-0.18993738429684295	-0.2952409900926337
-11.558257545123485	14.564369869421773	0.32181328390883673	-0.11527732741805466	-0.2051669413907395
-11.45998891212474	14.297194509232412	0.2346184898351727	-0.07074942976448068	-0.14901741928425477
-11.428804950796245	14.229234004738167	0.20887279590974117	-0.05919381112619028	-0.13178382893621748
-10.920238380486014	14.843416980632442	0.2848234067090968	-0.24035882970672048	-0.009485878436158867
-10.651789131467556	14.11260541515777	0.0636716171945609	-0.04083717950759119	0.01332316386259862
-10.750914862739174	14.362412427115729	0.1292445995191604	-0.09965046180878895	0.011534075373389404
-10.80786906262887	14.487828942471026	0.1565364451552595	-0.12334869114841102	0.013184293315599532
-11.259378433955037	13.448584575004997	0.06681274867012629	-0.00784288928603895	-0.049042965062264715
-11.327413474968726	13.824772876523932	0.11722755072411317	-0.019855716092386892	-0.08065152828422839
-11.405865306007007	14.137063757486185	0.1865610098082633	-0.04736717296104632	-0.11974447193704539
-11.25180092149329	13.41559256355217	0.06119071871305965	-0.006480717487449116	-0.04519043950218351
-10.558868481333105	13.91216422126957	0.026278283482349035	-0.014793498320417531	0.006883131808305798
-10.592645150185598	13.981669362566041	0.03997370370616428	-0.02414504784011654	0.010092479098164577
-11.247040779589305	13.379628786121849	0.05865903667163642	-0.006566508345470923	-0.043621715218609566
-11.165274600466724	12.988620798260765	0.033259057195068914	-0.006711254405760075	-0.02681019067685287
-11.097330053323814	12.580936310314577	0.017160159834280493	-0.003182599963311767	-0.014560006772370121
-11.096818195980095	12.561338905231516	0.016495166445735468	-0.00308508682402502	-0.014048972876370022
-11.096050568027742	12.545804815190527	0.016287724610726292	-0.003049615272658645	-0.013873550099641778
-11.086743495229108	12.082772309014002	0.008630457860100148	-0.002225345780639294	-0.007291025927703546
-11.056586496952555	11.873435756879385	0.006909998711514062	-0.0015791292576667287	-0.005864858053123072
-10.88734935519765	10.821758127609627	9.549884089062439E-4	2.9079348854263237E-4	-5.847936234504374E-4
-10.914018229749441	10.916969792681556	0.0012282719192430048	2.427042428462285E-4	-8.81869871230072E-4
-10.992846698780873	11.239384173081298	0.0023805879274518024	-6.089608586171056E-5	-0.0020277086536767434
-11.015430104537916	11.368444482013418	0.0030564956226794456	-2.44135705128514E-4	-0.002633245300167856
-11.040793440304332	11.601305467410615	0.004371498913447354	-6.865335689560422E-4	-0.0037961619282526893
-10.852792143901496	10.649475182364654	7.729546583719047E-4	3.136142153237005E-4	-3.199781275936281E-4
-10.82268237901346	10.507062683946822	5.984849013034974E-4	3.433355842856101E-4	-7.142880420890403E-5
-10.799649030697061	10.417097170439254	5.882822206818196E-4	3.6641153182629955E-4	4.1879846618529714E-5
-10.737706088490452	10.19594415108152	6.084727625495312E-4	4.191457049547974E-4	2.7709421902608907E-4
-10.645532551324377	9.838584274836666	7.374698936515711E-4	4.422651238738578E-4	5.216294229214215E-4
-10.66294728996067	9.897493804937323	7.221418116281046E-4	4.4420267020074255E-4	4.954481712985019E-4
-10.669096737425624	9.919157020329632	7.14127488016343E-4	4.432201629763603E-4	4.81031425762046E-4
-9.701099101698333	7.952659472631748	9.098657992812947E-4	4.2814583820658097E-4	7.937278346785326E-4
-9.807114167417021	8.0255306659574	9.095880836180517E-4	4.2889864713884434E-4	7.928963559920627E-4
-9.580409858346846	7.886678629862842	9.100993999991407E-4	4.284930308752985E-4	7.938756124394533E-4
-9.515460207986955	7.83826116776429	9.108404002916697E-4	4.289684152149965E-4	7.946205589484909E-4
-9.39319704575132	7.976802644466628	9.138991597679607E-4	4.24218905040825E-4	7.979073101358099E-4
-9.482695440722992	7.888526773755937	9.115552581888872E-4	4.2824506614553496E-4	7.950255928868845E-4
-9.89150512481135	8.061589029817508	9.093329995713141E-4	4.3081216886530345E-4	7.91766838167307E-4
-9.958128539012591	8.13643264909581	9.091539073001838E-4	4.318738640733601E-4	7.905133940516928E-4
-10.105799244152566	8.216749786030329	9.063254881260394E-4	4.3310984864997163E-4	7.865487715354648E-4
-10.117739578629418	8.225459503853283	9.061790311083946E-4	4.332383367118042E-4	7.862819004156893E-4
-10.321566484096682	8.759091610334712	8.97092435214666E-4	4.390247262919811E-4	7.660281456962537E-4
-10.401050228883886	8.997560402359396	8.831340523145466E-4	4.416622477496093E-4	7.442701533438223E-4
-10.48013283812264	9.273283943313945	8.515094441576596E-4	4.3579622723066355E-4	7.047624042583325E-4
-10.484221130661814	9.285169676528664	8.500452949733272E-4	4.353827278776388E-4	7.029399706980087E-4
-10.493978900489525	9.319953418773046	8.454878226502794E-4	4.3539242451361875E-4	6.961372269488546E-4
-10.569396367691512	9.576372765498544	8.097456898882585E-4	4.3672445827236243E-4	6.422222468833281E-4
-10.30367410666004	8.700079882566374	9.002285278568529E-4	4.3854481622105084E-4	7.708794092208365E-4
-10.291056105656166	8.659895023136702	9.011034317410933E-4	4.38069170184554E-4	7.726640570029903E-4
-10.202055940923515	8.408063874401485	9.066535729826968E-4	4.345495010685751E-4	7.84168115813273E-4
-10.122586102166768	8.227987217596521	9.060898167579603E-4	4.332778217206729E-4	7.861529904950623E-4
-10.127084845203278	8.2340398900594	9.060399864959984E-4	4.3329645294940125E-4	7.860384695963726E-4
-13.612698575289047	28.6766368847917	1.8599664832993472	-0.06468314012668486	0.9497160070638845
-13.402335055067073	28.717106774932446	1.8936303663545164	-0.029280900542363264	0.9408313667512422
-13.274234325981926	28.745147147953077	1.913722773402279	-0.0053840196726457415	0.9326820228706514
-13.669436437446832	28.664996499633244	1.851255996835424	-0.07433138276703244	0.952855144080565
-14.469126524092431	28.3338679534071	1.7269496866509566	-0.2203927755284506	0.9746057216375907
-14.111452795127121	28.53248874412611	1.7852498325301664	-0.1513969398870046	0.9706903247298204
-14.08134111629364	28.54838904813992	1.790120434314806	-0.14563823674475926	0.9702230814518937
-14.084760055739773	28.547269492787443	1.7895919277658061	-0.14623739214111262	0.9703707646562097
-14.490031474178451	28.31698023352918	1.722952105673924	-0.22482204035311618	0.9735787968051361
-14.531013247222706	28.282763089151217	1.7140708315210669	-0.23323732756460358	0.9715024849519783
-14.875581071227531	27.98713035068691	1.6385082591692375	-0.30393976895556124	0.9527609705374832
-15.10376264913171	27.76458604019757	1.5750961758925741	-0.35279876289245254	0.9358756389545976
-15.216208734471483	27.625667800433135	1.5398318373276847	-0.3764187996535117	0.9209055434287129
-15.4640149146962	27.35002543091522	1.4619479027489901	-0.4315750256739532	0.8971574002904232
-15.565199936389575	27.229859535367186	1.4288849076198125	-0.45468920637607124	0.8866214820119522
-15.60421881776453	27.1782256098158	1.4148441603761057	-0.4645394749378321	0.8823549493590097
-15.80655797744552	26.83643413392781	1.3312513535652024	-0.5145596585215089	0.8446576155199026
-15.99207110813279	26.526343516060507	1.2661168583705806	-0.5690488699639954	0.8161696486791404
-16.09495975331683	26.30491443523337	1.2281963422162514	-0.6011443398010405	0.7958502546276641
-16.31639914487979	25.789828530329583	1.1519651905499502	-0.6736362295001559	0.7446795417609179
-16.684891252858424	24.764965711053225	1.075321101331306	-0.8049570449582013	0.6445908763673631
-16.575586134525615	25.116826670150708	1.0912280163831116	-0.7617261525054753	0.6803605295674213
-16.522539066974886	25.264930127987643	1.100903896858064	-0.7414119077641927	0.6952662788116033
-16.342075646771107	25.734031923727596	1.1442178161334577	-0.6818172985704155	0.7395955586253871
-16.331976873830065	25.751084951112826	1.1461991580759796	-0.6789718317124691	0.7409405288561409
-16.69637548738504	24.522337265981495	1.0658431396080215	-0.8307128137607362	0.6137125406747351
-16.72618837260787	24.24278726377767	1.0587202791317618	-0.8555240852912157	0.5814927940615601
-16.74244772644929	23.899594069048348	1.0482917490059074	-0.8822771872159332	0.5371834092675689
-16.74256716838122	23.684435430470366	1.0435516963973277	-0.8955420497303728	0.5104735694701812
-16.711595039577205	23.33186611068901	1.028563627289213	-0.9091693822946061	0.46121964802382465
-16.670856721684423	23.17404679271966	1.0212707719642948	-0.9127931456250131	0.436206754558608
-16.51347070412792	22.829265188016677	0.9966056502485823	-0.9097163982192811	0.36994920644097273
-16.3773710600923	22.58365799224284	0.9741933719146298	-0.8992533814627897	0.31973181265249695
-15.469735792404899	21.47082843357408	0.9026459841104122	-0.8069859932046529	0.08166402567614653
-15.485365793970075	21.488391600999595	0.9029571798939598	-0.8084328590664809	0.08582394018964105
-15.492669363329767	21.497438421935403	0.9032025809961454	-0.80893547604854	0.08787317633917015
-15.551006498113821	21.558894884547414	0.9060553156430713	-0.8151518605041803	0.10220371401394104
-15.94804051883031	21.99910977706999	0.927940494977833	-0.8587426550346522	0.20035928228341487
-16.254996656057724	22.415059477219437	0.9591534521995254	-0.8879999137845027	0.2801538817558366
-15.897398578446175	21.93181850193765	0.9240882517059917	-0.8525650949793687	0.18720169823007046
-14.191985507516886	20.35426755160977	0.9290299542298753	-0.6711294666966368	-0.21481770296285072
-14.210584309288377	20.36831201398125	0.928067274551374	-0.6729259302348938	-0.21070686345516135
-14.455877658872426	20.547878931346474	0.9192348029384907	-0.7015385660016854	-0.15792329073819703
-14.708963187931221	20.74389482341743	0.9077484926446258	-0.7284957135480468	-0.10440551854631915
-14.71112318274063	20.74573554450273	0.9076686434993706	-0.728688106849289	-0.10390434046763418
-15.121629647115775	21.09564354495486	0.901034049080307	-0.7713326344086928	-0.009440134742420603
-14.714746931186816	20.748624004897483	0.9076030039354719	-0.7290555021546634	-0.10309574836868392
-13.964995711614055	20.177808833466628	0.944705635476102	-0.6521153896989279	-0.26807779384187014
-13.951815003513792	20.16879376954789	0.9454718397488344	-0.6508840232868575	-0.2708895606860255
-12.954626106718369	28.737256467746782	1.9792171711923416	0.064973560595352	0.9244255013981717
-12.857143918412952	28.708675975705134	1.9993875537586465	0.08693059586390736	0.9208535132233931
-12.63953275323979	28.54571449373748	2.0282871729394802	0.13281064618614286	0.8907378753093739
-12.63261423181542	28.54057370798251	2.0292041465581865	0.13424551080660482	0.889733393034697
-12.629360746829247	28.534100688250373	2.0292368013413604	0.13480617971315018	0.8885032872929809
-12.418224162401433	28.09162993778905	2.0243517238273423	0.1752747180474482	0.8034654288123382
-12.315772059625933	27.698378926161215	2.010003733685038	0.19004884490411023	0.7327127772018381
-12.295324233598635	27.624182860898877	2.006987555539429	0.1934209841528206	0.7192895796659438
-12.282307251746543	27.579945029645117	2.004097195547201	0.195583552345675	0.7110282713287408
-10.202631737873418	21.267674119230634	1.6316080665445665	0.1502591860969494	-0.6121116934802753
-10.243693212242764	21.117067918500105	1.607828103460437	0.12023487953506827	-0.6307693507754499
-10.307342670339624	20.858228531757078	1.5692982155828117	0.07123266627748684	-0.6641137946116251
-10.356129224115895	20.791021694474292	1.5531740773927858	0.05327616694082828	-0.6674828030802243
-10.30132753798347	20.866563466752964	1.5712458334271182	0.07353773620153659	-0.6636614275808184
-11.88274998348622	25.960394409159818	1.885781356095619	0.27738248038550334	0.4368280939501837
-11.668048200368801	25.141182152679864	1.8184459059089073	0.3139147460278725	0.2572167594261114
-11.981603431916623	26.466847343687	1.9298429274010926	0.24291603417117463	0.526038364365183
-12.1265449837182	27.054283994523367	1.9751107216604167	0.21570716915762936	0.6188957293102737
-12.004421420257154	26.54697191549089	1.9376922415544127	0.24072951101660037	0.5393645169688407
-10.468178774155028	20.639341880943956	1.5166304053861621	0.012546581356964036	-0.6747663909777205
-10.304638503044853	21.803293229788284	1.6763541191637417	0.21222784521444873	-0.5025635278715409
-10.267541047326937	21.65042850191439	1.66453361062413	0.19618060533324427	-0.5351286869544609
-10.395320984345801	21.918035081050647	1.6773411724084188	0.21372473411989296	-0.4676726714021433
-10.47502592047812	22.05734106139689	1.6841872749516882	0.2228613610073131	-0.431058196504173
-10.206381097677575	21.385596889124002	1.6444901584376233	0.16735451051636335	-0.5913843153814685
-10.221651321505956	21.445997647236332	1.6489896935046795	0.1733872645450315	-0.578690118177755
-10.490751245394282	20.603592573600093	1.508557743101714	0.0038951296498164734	-0.6774288536376244
-10.676117456238984	20.39236877638473	1.4539109414830462	-0.056762041425569155	-0.6857508473133289
-10.862832821198992	20.172659802202038	1.3985244963875578	-0.11892114348868688	-0.6961533964327727
-10.881649328072468	20.15340172716533	1.3935772744571835	-0.1248315423601505	-0.6966385085166089
-11.113402830365768	23.492907419863535	1.8455593407451767	0.30580689648919746	-0.09447745687803524
-10.870391181402738	22.895205762255728	1.77501256645087	0.27994547947209575	-0.21617617354838464
-10.621303073248832	22.348463459036125	1.7116408712045486	0.24182359174810383	-0.3578335387291524
-10.713239391969845	22.528071225770486	1.7277833284321504	0.25480768022376676	-0.3090226369551915
-10.844786768336137	22.840316885932463	1.7679510871458437	0.277196069130536	-0.2301096545777361
-11.13944094806562	23.564994447843304	1.8542243130698364	0.3085566524344396	-0.08127159784613439
-11.20138562399052	23.70358117406422	1.8490389915538348	0.31350229133529217	-0.05205306926936365
-11.38770868509681	24.19537159429388	1.834947396595655	0.332728012987764	0.051006065893773024
-11.629669720620418	24.997400407593688	1.8162279244909643	0.318763755344908	0.22814385252239602
-11.655844825787385	25.09979426497546	1.8150749943087887	0.316007241655963	0.24942501336063533
-11.229044276659494	19.823740120580734	1.3045786245047328	-0.22670876658748684	-0.7016948207247554
-11.11903336571642	19.928407716064633	1.3328186485966755	-0.19445320631427937	-0.7001134637944809
-11.238255914622929	19.81801759902705	1.3023944803600018	-0.22893879588778868	-0.7013380501428372
-11.27373113209877	19.799694665849607	1.2952266699933086	-0.2371589567453512	-0.6994201997735632
-11.704202484407077	19.570706637277283	1.207631987359904	-0.3374365580081687	-0.6760813755742334
-11.924410416622525	19.520870959241247	1.1707311688228743	-0.38010398335101836	-0.6531408834460188
-12.146713395330595	19.48811890152068	1.1326845461476447	-0.42035171645851344	-0.6270136530035214
-13.716808717983312	19.98456831600856	0.9594170612947964	-0.6288350511467378	-0.32150039122908464
-13.699633381787852	19.972973088206505	0.9604005263513546	-0.627197815219168	-0.3259135337370356
-12.289122117745665	19.48948098767039	1.1110839798749448	-0.44389147145928437	-0.6075062343538661
-12.610269693386867	19.525156006424986	1.0655637210700737	-0.49242775281176987	-0.5573035257994855
-12.896122385697899	19.578447440350267	1.0284228063366767	-0.5334406968381789	-0.5082912195495229
-12.515097441153577	19.487450784057632	1.0783432215074296	-0.4809489590740944	-0.5772117742856453
-13.536579205106833	19.870542369775738	0.9683207243012912	-0.6093727812203434	-0.3641631651032424
-13.46519538142837	19.82916391656118	0.9730695742409146	-0.6017119573471968	-0.3812388242353645
-13.33710205478209	19.763694654848063	0.9844724690714499	-0.5874971307535144	-0.4121609755919129
-13.208698024723365	19.705864794957023	0.995767828241849	-0.5714261725697484	-0.4408068002310832
-13.12649483004026	19.66555204257168	1.0030821802796535	-0.5617848684816632	-0.45906677738253937
-12.931185315336426	19.594366574089303	1.0244647585692748	-0.5374236590143951	-0.5003132749182513
-4.73366453746668	21.27733752555802	2.4649215953932275	-0.3745920512431912	0.38978284374956695
-4.616137617197506	21.222124959057776	2.451437170608402	-0.37837052148865896	0.390101676061898
-4.564613201498627	21.13083733353918	2.4335197595039904	-0.3803016171811481	0.3900463299871395
-4.459207814328341	20.976920750912853	2.403257467033564	-0.38262776836701085	0.387950110831044
-4.3717263835343685	20.747828353941713	2.3626557193991173	-0.3867187537532903	0.3857628739698427
-5.161473697762925	20.81549159125971	2.3468532707649996	-0.36496342374137475	0.3593920100183078
-5.073951322793464	20.92121156444997	2.375234416918103	-0.3673393185686131	0.36716292327028877
-4.820678832095474	21.117692108337895	2.4276084413950505	-0.3743905047104652	0.3836864613114346
-4.935758286792505	21.04289319435528	2.4100571516279734	-0.3712987019007767	0.3778443973118173
-5.190714031709742	20.763150524925152	2.33195642462731	-0.36492950664168794	0.3561975759698329
-4.334675830804458	20.637109182818822	2.344620919913432	-0.388089155160955	0.38514866138764875
-4.297602703723759	20.363085847552906	2.3008979254146986	-0.3920014467794837	0.38521697180294456
-4.296843216198107	20.193274965814624	2.2715266928154714	-0.3924316354188382	0.384066970281954
-4.3199742974144915	20.03163015581289	2.244529357267988	-0.3920301055845133	0.3838384348061641
-5.411460238020682	20.431189194846432	2.2308938822720066	-0.36273699300501483	0.3307717682119774
-5.332162880293362	20.526863749341317	2.26333843369535	-0.36282913880969625	0.33959734388921126
-5.549115600042219	20.2905602616082	2.179819333712797	-0.3612012981896645	0.31313140165107567
-5.9142014219049575	20.099198820205157	2.090713442371691	-0.3573276537952885	0.28265100318658276
-6.1768312377237	19.97762492623312	2.0362905930311492	-0.3553434131131211	0.2646088231061794
-6.2548127568078975	19.933207642426368	2.019022585602369	-0.35473930330416836	0.259528801057602
-5.793974679646137	20.165456467072826	2.1202001430780135	-0.35888145132554444	0.29329901906536926
-6.296332579397803	19.90441385953041	2.0101547626013803	-0.3543955809173063	0.2573610701949537
-6.581566543861336	19.71553089526889	1.9497833854070379	-0.35304330904604675	0.24096456557999013
-6.865836498264918	19.506302352262118	1.8927237709643865	-0.3514941325139059	0.2270843045680447
-4.397468987809489	19.60797959070136	2.161943193765267	-0.39938405178854053	0.3689590595983045
-4.399186129808391	19.590997556566418	2.159006437162737	-0.39966866259156003	0.3686936051645595
-4.3936775942467925	19.43906947218001	2.133403443801387	-0.4039877286066087	0.36551067786164215
-4.387202690166885	19.144286253843145	2.0833502775764488	-0.41210801128224916	0.3588953143558422
-6.894497251219089	19.484583483803235	1.8867221000135783	-0.35139046719861694	0.22530335745604935
-4.381345621380777	19.122257941120065	2.079925928505531	-0.41269703020306614	0.3585388551784073
-6.925461083009736	19.4598782054163	1.8812920973019298	-0.3510019955691585	0.22398687391312885
-7.416290267685239	18.89946202643908	1.786543371271272	-0.3431794236731419	0.2057885331693242
-7.363475977876793	18.991793896138372	1.7991133922393843	-0.3441782577842707	0.20710469724496994
-7.1785182717331	19.213288774831042	1.8327863466471064	-0.3472439804123162	0.21387389113217037
-4.15205833085932	18.46634483007781	1.9999969121560592	-0.4256806193253321	0.36223703046354494
-4.2171064234789615	18.664346336089654	2.0222520769923094	-0.4227316226768387	0.36105985219964126
-4.372026104299103	19.099275105178496	2.0770356009307855	-0.4133113174190961	0.3586178009497627
-4.048009488057326	18.195132871531335	1.9708986072883754	-0.4301413761156627	0.36421073326822173
-7.491387228043418	18.031259510970372	1.6934048912271684	-0.34135222178502933	0.20270863241688958
-7.514780309917374	18.314686341258152	1.722494828086889	-0.340054600077514	0.20228032173201738
-7.461413857161174	18.67996993733154	1.762344427402927	-0.34178688627004994	0.20450238217892913
-7.514424638291443	18.439655812679497	1.736603183713985	-0.3399624624888328	0.2030803563854992
-4.006141008968368	17.881613027299927	1.9380988595495199	-0.4328618122257943	0.3671765270121825
-4.0947510933941444	17.070818009431875	1.8397147083681955	-0.43530872689507355	0.3692197543696892
-4.098336307406811	17.034762205630255	1.8354109766291047	-0.43552449471868865	0.36925863603162773
-3.980894005775253	17.602407796043213	1.9077180868978165	-0.4355742233672443	0.36865078402706636
-7.492366000616787	17.59242100983253	1.636469101165818	-0.3392021037621466	0.19954956428629633
-7.491056514593434	17.51652019285032	1.6280336987795716	-0.3391084618114901	0.20024718219576346
-7.356922602796503	17.059969131013926	1.5763910139793267	-0.34640355248207527	0.20692577002156443
-7.3476880070411035	17.029672229095027	1.572979344475069	-0.34691712635095123	0.2073674878753833
-4.25572274313915	16.317678753090377	1.7321708557416704	-0.44119920953070946	0.35932552049104804
-4.282120070781845	15.78662031049576	1.6651809726734832	-0.45183646264055366	0.35417837763206794
-4.2458127774434065	16.42959045964661	1.7472091580936089	-0.43964399713785746	0.3603152540688991
-4.131360294310118	16.910570026141535	1.8174430635298915	-0.43631958396968284	0.36772596190052603
-4.280097499402593	14.538047400568065	1.5211222611542228	-0.4655517742606136	0.35822743408907787
-4.322517032429351	14.340942723765027	1.493445619131724	-0.4678350426267871	0.35653232536976054
-4.280253012631235	15.540897001787167	1.6364525123872795	-0.45378455081004143	0.3554376078307909
-4.235538762411485	15.028716405183332	1.5829925043967825	-0.46243349750021856	0.3570473275163959
-7.120732692353926	16.430849731388406	1.4985252676655905	-0.36280427303413637	0.20858839908619964
-7.346458713145687	17.02354813324256	1.5720805165259086	-0.3469852170557774	0.20727925791774507
-7.114755438282814	16.40554860010953	1.4944602670062321	-0.36288394294085174	0.20831356076685886
-6.911780360262982	15.83013201700975	1.4209204040483283	-0.3737641684942191	0.21435445269476577
-6.611588358506674	7.896149290016625	0.8306902887511772	-0.48869049692221733	0.4107118792752046
-6.815613754472951	7.898265934465046	0.7986688084825606	-0.4818814128951708	0.41299143462648447
-6.5156075490910155	7.913751607218404	0.8457371351880316	-0.49144726253894067	0.4098343187291973
-6.3278903466563765	8.00161022599411	0.8736286589596778	-0.49597936883061533	0.4067317514164337
-6.251414382863599	8.031307543414954	0.8852456456053792	-0.49792460261591415	0.40547768103736775
-6.229877777245452	8.04374390758974	0.8880870352701686	-0.4982521038418358	0.40477227789473735
-4.365442378183148	13.975572541233786	1.4477599737412021	-0.4721258852654574	0.35509259794372366
-7.032334305329712	8.881459043501946	0.7272920839611803	-0.4504445773221083	0.4019771211733964
-7.010306534682713	8.958760339693399	0.7277802321763112	-0.44873191189003	0.40024092997349603
-6.512646741864403	15.15182324934143	1.3487749707503633	-0.39607269521149274	0.2372688394538689
-6.605089143645865	15.309430919175515	1.3654418277427813	-0.3907921984818768	0.23209397773763332
-6.5041925862060035	15.13029977827332	1.3461991534925197	-0.39694035598032495	0.23761842077965203
-6.3424677378712815	14.438667640957025	1.245685573886301	-0.4099782718158133	0.24639116898675473
-6.330374139751394	14.386550585762597	1.2380831784039372	-0.41094630849084846	0.24701991792373473
-6.878654940297363	15.7638677268587	1.4122475548434767	-0.37507291004487925	0.2157149845783057
-4.434271541032567	13.142645847312549	1.3434290838785028	-0.47698651989468316	0.35136007274433867
-4.414942671727757	13.516124024822231	1.3869872202118891	-0.47406008552451917	0.3514347922931976
-4.493924253759212	12.772399592207567	1.2997435862144266	-0.4825684006075045	0.34967599530549043
-7.101740047231086	8.65826653927014	0.7261714167093681	-0.4533728221629283	0.4065241887392178
-7.168342651116608	8.460762600190172	0.7246609520349065	-0.45650476704555143	0.41052364889479803
-7.193887940106324	8.330591941608663	0.7268465723252989	-0.45909402827164275	0.4124232392110494
-7.102349334593408	8.083611128327435	0.7494018936223855	-0.4685368640852685	0.4141885724448605
-7.112470534688779	8.092652751636816	0.747594334220248	-0.46795535922947645	0.4142193950197083
-7.119928957854249	8.108787145355782	0.7458678498722859	-0.4672372294571784	0.414165470170883
-5.957932814466803	8.326382853180453	0.9227167692506594	-0.49977276262999415	0.39715995010050104
-5.9860617304856625	8.295236487394085	0.9194917067802294	-0.4999959354933445	0.3981595307963851
-5.782295033744326	8.636244481833662	0.9430884087185597	-0.4972004310603336	0.3924667902844905
-5.772698168952418	8.648486873268634	0.9441452781449835	-0.49703260720782094	0.39211417550375555
-5.738932396154502	8.70717613051857	0.9487200636290815	-0.49677765690652714	0.39126500821922633
-6.940649812921062	9.174166928456168	0.7315623954029866	-0.4449366362604138	0.3948957074409454
-4.5812454281489545	12.317894073995918	1.2469683538510477	-0.48158689760034346	0.3526873207435213
-4.808522336311219	11.478314115589296	1.1474159989402049	-0.48113988985011436	0.35563668001466586
-4.652849854746273	12.005391019526362	1.215997281985059	-0.48576792100145416	0.35581385371445895
-5.061293351900035	10.722393859678515	1.0747090434366342	-0.4823845527188929	0.366760410742356
-6.86360938787179	9.401426206351928	0.7355996027028265	-0.44128116780607574	0.388677929158293
-6.819621065935524	9.5188517466487	0.7391731050769929	-0.44042845142877374	0.385673385985789
-6.732853489066005	9.812962932337197	0.7451914396771613	-0.4356904221366511	0.37454480958390335
-6.221255888251553	12.966412945543405	1.0194978332391973	-0.4288861391693262	0.2627054209459066
-6.262079343029064	13.66062747538938	1.123799965605387	-0.4230372986584504	0.2532920641581637
-6.263391932825343	13.675039285369484	1.1263270529132596	-0.42309774145253626	0.25310280686248493
-6.329917361911087	14.384771810573818	1.2378017516321769	-0.41095153145996205	0.24705025290382773
-6.380243096902497	11.364251103642124	0.8273125578433983	-0.4306973215078014	0.316062425982627
-6.357607770702911	11.487039688527688	0.8373407511568033	-0.4290102721674991	0.3116670184781023
-6.222435682564707	12.217561632089193	0.9246301273332184	-0.43178931223308686	0.28699852101104717
-6.22315469339023	12.669251370607224	0.9810941950541953	-0.42976139496932514	0.2725699537306953
-6.23437808659952	12.145587759282426	0.9162824731949947	-0.4329040179961061	0.2892819185490799
-6.457481241124757	10.96749769794242	0.8018196713004113	-0.4326592531360281	0.3324487927352362
-6.219415409317302	12.931960976294627	1.0140284101065824	-0.42855192163121264	0.2636260846039166
-5.300213015882377	9.906364735437664	1.0125042744540125	-0.48472051354615486	0.373123721758912
-5.420490387285663	9.41476369021898	0.9901553526490566	-0.49131951904283294	0.3783820149753469
-5.260725656804659	10.041685575299425	1.0192525218038866	-0.4842386076577701	0.37118007133086073
-5.093231866962367	10.61944688455408	1.064113811017895	-0.4814965559564045	0.36702770847748933
-5.565394037279747	9.018803980210201	0.9715685073727313	-0.49551070493942323	0.38567234315348387
-5.5458129890253085	9.074872917332542	0.9744953212266954	-0.4955712361940619	0.38495978191936525
-6.5076799075710365	10.704717704496328	0.7833526465066843	-0.43311402788060094	0.3425737130978815
-6.538142435266112	10.584945288033484	0.7768408241807476	-0.43243496055447933	0.346661688399594
-6.674120860000167	10.043425300441548	0.749761019430556	-0.43515887486726545	0.36427795304048594
-5.079145325698371	10.671237532556626	1.0681724513174602	-0.48182950828920773	0.36666341375271977
-10.461656850447097	13.708406176281539	0.0010951184356769485	5.489314499530132E-4	8.214478895397694E-4
-10.481987687657293	13.648673103119863	0.0010928880136788367	5.476570874753463E-4	8.21889933220079E-4
-10.596586459128053	13.013581074589192	0.0010695302995760902	5.340967200174965E-4	8.244341643395213E-4
-10.588350281531117	13.144057512369184	0.001074323223976166	5.368957053585429E-4	8.242306418033141E-4
-10.567612116330908	13.380893343134794	0.0010829537183779474	5.419664241068182E-4	8.237535926427185E-4
-10.586300339683474	12.86405514315924	0.0010641329458641632	5.308569530813144E-4	8.24252316373288E-4
-10.570420696995217	12.529496354887202	0.001052255791579796	5.236671904437199E-4	8.239953583432707E-4
-10.53216555932015	12.1496552982845	0.0010390866237418265	5.153940708431858E-4	8.233030351727606E-4
-10.380385604053068	10.824139514628257	9.96271899801898E-4	4.8624054969834883E-4	8.206131788077966E-4
-10.435456498885996	11.003326254847991	0.001002073784330082	4.902826836640319E-4	8.217279573076116E-4
-10.456403679159035	11.430738695704099	0.0010152689543703897	4.996746178425195E-4	8.219711019025653E-4
-10.463247672194688	11.521399916806832	0.001018185694033184	5.016881870421168E-4	8.220792865957123E-4
-10.491965031962753	11.798596889963134	0.001027360603024442	5.077417265513641E-4	8.225768608969561E-4
-10.523313839585922	12.061930103058792	0.0010360851296464775	5.134986390833588E-4	8.231463995017616E-4
-10.1325463030094	9.916704642956699	9.687077676966364E-4	4.6573835391984253E-4	8.156904976294643E-4
-10.179935233113294	10.11227423234433	9.744429944742005E-4	4.702102324038384E-4	8.166057854860206E-4
-10.271061399325458	10.365759310336202	9.821974280484218E-4	4.7594724050728846E-4	8.184507371939453E-4
-10.329993747661657	10.545358091937182	9.878350085535312E-4	4.8003306584297456E-4	8.196464338768954E-4
-10.02186658977307	9.407090039284766	9.545629580515525E-4	4.5405857263507393E-4	8.135753424879423E-4
-9.940452310214791	9.112997290359736	9.46500595726014E-4	4.4717915921996894E-4	8.119243491710039E-4
-9.913163845656664	9.031973680914923	9.442165230715073E-4	4.4528697407539167E-4	8.113623348668157E-4
-9.895841595490788	8.989089973174861	9.429825118165407E-4	4.4426742618571967E-4	8.109966465223884E-4
-10.041555812761365	9.508743711312437	9.572683454956632E-4	4.563812837407824E-4	8.139438355880404E-4
-10.0930451283201	9.758641117940332	9.642277717362465E-4	4.621507944486732E-4	8.149257889210068E-4
-10.523255412447535	12.01533119139883	0.0010345816809599023	5.124961159453165E-4	8.231594870046557E-4
-9.437025703496063	8.180080636767848	9.190893482802563E-4	4.249935486111728E-4	8.010627221889811E-4
-9.587384406844816	8.413430547215235	9.26065039643638E-4	4.3059746166190793E-4	8.043596770775859E-4
-9.661805736692877	8.534238831487905	9.297565913942385E-4	4.3349622234006656E-4	8.059754879973816E-4
-9.771253911512432	8.728030227058873	9.354789127278668E-4	4.3812715108279294E-4	8.083521862836029E-4
-9.266968553743181	20.368669914426608	0.9801311721116126	-0.09722457739238088	0.2837000916137796
-9.20742666551085	20.320443273355068	0.9823184538880889	-0.09546655380655429	0.2866135024205877
-9.331656358380581	20.390105813505613	0.9773188792302137	-0.09749913547223298	0.2805167192782871
-9.797074207824757	20.487262654677203	0.9586120436250268	-0.09624337134822647	0.2597403743648629
-9.852945626294268	20.475386833679877	0.9560663728861379	-0.09500975110185879	0.2575146568800915
-10.174926061897045	20.358005704205766	0.9400779241362767	-0.08573620345473121	0.24457619297595123
-9.63492628198527	20.447865399706505	0.9651316868514537	-0.09646858124326507	0.267129015385628
-8.511979787933821	19.63934754978057	1.0003626356332629	-0.0669732676113307	0.3198356098050326
-8.412203891350405	19.4367030452377	1.0006414551129983	-0.05690529269230561	0.32401699861406247
-8.861496508320027	20.0881956391881	0.9937659590341501	-0.08738069952286537	0.3032091331824236
-8.677814870382358	19.86003686712696	0.9982911451045466	-0.07724055710445721	0.31200992336247957
-10.409357512926338	20.18096142143874	0.92724806729542	-0.07546691101546227	0.2368109855384632
-10.79710685594536	19.791961768687052	0.9049897301124243	-0.05574668415525709	0.22538184135207165
-10.785679793055646	19.803992338152558	0.9056222823342371	-0.05631868363994372	0.22571069931881516
-10.503409678691938	20.101603547076234	0.9221930220326097	-0.0711627282178666	0.233740090428448
-11.760956418321427	18.987861528055976	0.8559479700183374	-0.021403681470331143	0.20187576075075347
-11.523235694283702	19.219241316736024	0.868793175730247	-0.02909566212639053	0.2062283137693312
-10.828460804935474	19.76565596978038	0.9034404397935061	-0.054512206003702324	0.2245704705772934
-11.15203284394894	19.485982039391637	0.8864691110768494	-0.04099565368268932	0.21555860002614333
-11.338762237521642	19.37033472884137	0.8781414783100447	-0.03550852540492085	0.21096444873367715
-8.160413380449972	19.034430336383014	1.000076053359518	-0.03582963013706024	0.3360910885082598
-8.0712521510263	18.89928505826888	1.0008908436564072	-0.028560942761391823	0.34010364403834725
-7.818586642841267	18.37119969400198	0.991891563423857	0.002025398097411036	0.3518879497936743
-7.801553346127336	18.337769279015088	0.9913838554976284	0.0039567939459285795	0.3526056076927148
-7.798549641616148	18.329959307262747	0.9911327274657802	0.00440659935803344	0.3527283690689481
-7.7743272824557055	17.104951854205982	0.922036413848773	0.07608401973475885	0.3487137633442413
-7.783741806986411	17.082410464980747	0.9200048435625479	0.07723192173321344	0.34816120602047707
-7.764805280510347	17.71926770390472	0.9604744449349676	0.04025437890527071	0.35176956583433333
-7.765134015594184	17.702299241060896	0.9594954656653134	0.04124958683776869	0.35164506826749925
-7.785173334564877	18.087991371679102	0.9789405850461068	0.018623907148678308	0.3524112697995165
-12.207394115779582	17.651695249152727	0.7944227087605862	0.010809772025176852	0.19543583969273362
-12.334583649954002	18.01743438287169	0.807744966667441	0.0033554877676514926	0.19296563199021416
-11.898441133341503	18.87073873241356	0.8485678646611491	-0.017149111034308336	0.19885174170112793
-11.97913973552026	18.76913114866832	0.8430913843223604	-0.014333637335664857	0.19785479386085775
-12.20179125652366	18.480366296380733	0.8283312257296986	-0.006031021491708654	0.1936510933947938
-12.346236091480979	18.073727701197747	0.8101603946754731	0.002279052052682259	0.19254664504522048
-12.325910176357382	18.130813591682937	0.8129244205286835	0.001038924182263655	0.19289034578405434
-11.98711940596362	17.350214550324804	0.78184789369995	0.017935680302884074	0.20031564143679145
-12.003748444063906	17.37062698875574	0.7826194834901321	0.017418971807142327	0.20000459539636378
-11.972536370029344	17.33827830647077	0.7813436612694928	0.018309508542653986	0.2006883104658268
-8.121894220306949	16.547592387360503	0.8610989657484506	0.10382168046453351	0.3310344954711326
-8.10563373419339	16.57251979077354	0.8640451761847617	0.10258760275541111	0.3317588631764224
-7.984939422131087	16.76625234830246	0.8851397890226105	0.09296192867515156	0.33809473808664187
-8.228393449448319	16.494855391024913	0.8501961101518104	0.1048713154275047	0.3264368205557304
-8.587857197385803	16.313739525462502	0.8131576517455287	0.10841580191223427	0.31029832500209265
-8.648307457720517	16.29639910076707	0.8083440893181751	0.1081450771354863	0.30778186935852686
-8.78995850036625	16.26628487690744	0.7989672023005913	0.10620842006156642	0.30236002376674653
-11.704600070861353	17.072933459403412	0.7680026818071009	0.025989305706157737	0.20685791169191078
-10.554248746023152	16.279117077015805	0.7298174472103769	0.0643204425680411	0.23862337703306494
-10.957521253644972	16.490186693601217	0.734943642026634	0.0501310103870586	0.22654480356419032
-11.418330839711729	16.816770790787647	0.7530925727420277	0.03482238927595475	0.21462707010047202
-11.33353091563429	16.74939463269658	0.7495286410826217	0.03743916725041224	0.21673397116071802
-11.282552150529034	16.71369893929399	0.748136196009686	0.03907117521545614	0.21824333662934137
-10.494053521806357	16.247901452253174	0.7279782142625116	0.06642806504673934	0.24034445951265157
-10.328899462146932	16.210273477704867	0.7296343470544063	0.07177929595292062	0.24575273984890778
-9.963639931852718	16.115765536031095	0.7316913813680471	0.08369099304288574	0.25706258105239294
-9.716780988764722	16.1404887812949	0.7441872481112211	0.08869456313784399	0.26669931564655464
-9.288329654651506	16.143910880354827	0.7613877579194063	0.10028497913092695	0.28216016693928037
