# Supplementary material for: Thyroarytenoid muscle fiber orientation regulates the ability to modulate vocal fold vertical thickness
Source: PLoS One. 2025 Dec 4;20(12):e0337735. doi: 10.1371/journal.pone.0337735 (PMC12677544; doi:10.1371/journal.pone.0337735)
Supplement: S4 Data — (ZIP) [file pone.0337735.s004.zip › Female/contourA1TA14.csv]

% Model	Angle1.mph
% Version	COMSOL 6.1.0.357
% Date	Jan 7 2025, 14:11
% Dimension	2
% Nodes	677
% Expressions	3
% Description	Line
% cpl1x	cpl1y	Displacement magnitude	u	v
-13.17444290806587	39.943156743224705	3.230449608570611	0.001015304754971122	0.3096607555925755
-12.960222175535398	39.983361371660834	3.2316405122752183	0.0010170226167682773	0.3096337475161509
-12.557663550476963	39.94441944142459	3.230462537619757	0.0010154384865065432	0.3096348593824182
-12.295013434274637	39.91007450484781	3.229431011887678	0.0010140216574838815	0.3096396254653193
-12.771199519904672	39.98225209153824	3.23160431408659	0.001016994022923455	0.30962649400448516
-12.196854437814238	39.89029185097608	3.2288374369892647	0.0010131992874728825	0.30964454714489914
-11.83903471244294	39.73416827035278	3.2241497407835005	0.0010067223176513213	0.309700574421557
-11.83454919196266	39.7319164431207	3.224082343364761	0.0010066285497102193	0.3097014103370405
-13.378459401044738	39.840576676748505	3.227385597903741	0.0010109879921700138	0.3097155824530309
-14.081829389211773	39.48701231125233	3.2168315250182924	9.961184425447008E-4	0.3099045104653748
-14.091455366444958	39.478691732262995	3.2165830075638633	9.957700520979208E-4	0.30990867147681783
-14.335684817196531	39.132669681909526	3.2062441532499695	9.812808321504102E-4	0.3100753203659599
-14.358308416646189	39.105402529003705	3.2054296741676698	9.80141597828811E-4	0.3100885887469974
-14.06390329784523	39.49587429199164	3.2170955586904553	9.964917004316536E-4	0.30989976368222283
-13.664929711835182	39.750876898974724	3.2247179194847835	0.0010071865093813294	0.3097679524353756
-14.400819272467285	39.0250993557956	3.2030289528439497	9.767911439238874E-4	0.3101266758574714
-14.608096086093008	38.631657340875634	3.1912757959091707	9.603455566521521E-4	0.310313242043172
-14.69608875380951	38.17187164721082	3.1775243566032256	9.411838241133986E-4	0.31052495102622
-14.704809808779903	38.12900484288538	3.1762431263129507	9.393933810540984E-4	0.3105447097454539
-11.830679456258773	39.72945101098895	3.224008438983147	0.001006526114380783	0.3097023685121844
-11.301478305989114	39.38674536174639	3.2137514164285372	9.92249895679868E-4	0.3098358852914585
-11.016175056807299	39.141220578803896	3.2063938994934924	9.820253079759127E-4	0.3099354048499054
-10.844743907034458	38.971871494835426	3.2013310391637515	9.749625537710082E-4	0.3100051021854874
-14.703115739357767	38.08762112267836	3.1750048426415525	9.376683570872995E-4	0.3105633716532628
-14.665184357518843	37.55081609911142	3.1589719682202277	9.152741440739279E-4	0.31080477116379157
-14.627641646759875	37.059364087139976	3.1442609516144278	8.948754724035726E-4	0.311025679729039
-14.612222601763179	36.97660737525933	3.1417876909765265	8.914236655548064E-4	0.3110625046950528
-10.248926757653695	38.341193504780605	3.1824635450525927	9.486783600904439E-4	0.3102664035010698
-9.912331042181597	37.81459172579965	3.1666890216671533	9.26707744464607E-4	0.31049119314153145
-9.809547057107494	37.62171625198788	3.160925335925044	9.186719927190872E-4	0.31057438328921094
-10.64673187070012	38.74258791214268	3.1944665024625385	9.654240751867636E-4	0.31010088252533397
-9.48858618160289	36.69145765435641	3.1331022704906384	8.798745290313546E-4	0.3109827546579434
-14.423810118021384	36.22227306587261	3.1192273061058517	8.600873870475146E-4	0.3113962566169918
-14.414950734496156	36.19148920627415	3.1183071566093035	8.588146640120842E-4	0.3114098306960734
-14.485830262125976	36.464347608918885	3.1264635573633206	8.701484730786862E-4	0.31128921753253536
-14.13670178009059	35.26832504596132	3.0907160581126303	8.204683593696898E-4	0.31181634030847616
-9.140047996814005	35.00415384913914	3.082658593162998	8.097805384956111E-4	0.31173315634319165
-9.086009328532562	34.53098312251316	3.068516687752574	7.901224509971347E-4	0.3119453589552558
-9.407476788029886	36.421191810066915	3.1250221506759535	8.68655452222735E-4	0.311101926350293
-9.246749552716217	35.593612830381815	3.100283317938532	8.341864752938199E-4	0.31147035706913995
-8.989359107335446	33.59689600732507	3.04058160156925	7.515864620291628E-4	0.31236480663225735
-8.968500059088695	33.443411157370896	3.0359908380013465	7.452712662208139E-4	0.31243352840659777
-8.996624010336891	33.65404884224206	3.0422898968901637	7.539554353588884E-4	0.312339204853035
-13.798911056412487	34.27253971408058	3.0609423661983013	7.79266379285192E-4	0.31225333688539153
-13.70362268864402	34.01659054484035	3.053295680570722	7.687317759161518E-4	0.31236533214155593
-14.04849173876457	35.019096394043515	3.083268978649614	8.101810397467709E-4	0.31192557185101016
-13.417394405865101	33.23424233035681	3.02989869932036	7.364269180235087E-4	0.31270784518898564
-8.844720216802184	32.57044266052164	3.0099168554369395	7.093165759161511E-4	0.3128241489438805
-8.570476294449893	30.72147489648428	2.9546995252994837	6.336953723009419E-4	0.31365113494712493
-8.411226862297099	30.078209866607775	2.9354409371618497	6.075092979830136E-4	0.31393628892550374
-8.772423178230015	32.003860930652095	2.9929770979278745	6.861488859237126E-4	0.31307806839447483
-8.728005357889755	31.59612262639564	2.9808084220690105	6.693947422514239E-4	0.31326106509884055
-8.700294971264373	31.40121367922034	2.9749721133264226	6.614059714427501E-4	0.31334828159255473
-5.531557332942684	20.96953997644227	2.663491663703014	2.441175712796254E-4	0.31794993344757283
-5.427009525472386	21.242312243811483	2.6716222696928664	2.548950596833594E-4	0.31782212482734296
-5.854899803418824	20.57130638309323	2.6516219210861562	2.2842092263211146E-4	0.31814328075426535
-6.0545991133395525	20.421724675892317	2.647164923378295	2.2256433430028943E-4	0.3182190062833258
-5.674484475926183	20.74823852684858	2.656893024344474	2.3532037037483764E-4	0.31805596258274593
-5.32694315001336	21.47324046054615	2.6785137345171304	2.6417393129399687E-4	0.3177134288843083
-5.315180164652691	21.80064614708065	2.6882708393732337	2.7721746000423377E-4	0.31756454037027615
-5.315239610958217	21.927734163633616	2.6920662103275905	2.8234961113882964E-4	0.31750694710810845
-5.350668266482917	22.137495322296036	2.6983233644801357	2.9081764144431137E-4	0.3174133205904969
-5.433726218666795	22.603765940122834	2.712240490306544	3.0945031363336707E-4	0.31720533564475506
-5.626963417233466	22.992394014638567	2.7238373740943898	3.249775591043293E-4	0.3170370375696851
-6.296930791053468	20.265168855524802	2.6425013405768816	2.1656633403277715E-4	0.31829944622807926
-6.462948940896917	20.198777783557254	2.6405285691794287	2.1403375275269574E-4	0.3183361032290661
-6.834263159081223	20.11098147703813	2.6379117553823335	2.108387966571423E-4	0.3183903067287435
-6.8788138499580604	20.10884160683754	2.6378497804577097	2.1078047378597268E-4	0.3183930305828879
-7.369605748299344	20.1229514076894	2.638283148394587	2.116622780895672E-4	0.31840559977051386
-7.290450126656008	20.11461507432293	2.6380341187099994	2.1128789656738357E-4	0.3184063604045813
-7.0289051460111445	20.114888248714465	2.6380307151977753	2.1111862709438916E-4	0.31839609755504317
-8.099104207876303	28.996942234883516	2.9031411704309864	5.637993121733294E-4	0.3144138742628541
-8.15070498126804	29.203573080865805	2.909310596090822	5.720985891221121E-4	0.3143222566566969
-8.355808324767935	29.893747345738024	2.9299328699799445	6.000646561563671E-4	0.3140176897746781
-7.921321428362543	28.24221711199594	2.880593644301426	5.333241709659547E-4	0.31474885474061937
-5.731713957908964	23.187461122959608	2.729670358806336	3.326913865870308E-4	0.3169528261270543
-13.008134256011195	32.00942388853293	2.9932829753837	6.860905246314788E-4	0.31324568333328134
-12.95068578427099	31.818116973537904	2.98757174738261	6.783029972859003E-4	0.31332995328525476
-13.314648296010738	32.961635456846714	3.0217586482847127	7.252527478643888E-4	0.3128270820628848
-12.699636292198232	30.808963560540487	2.9573941327360274	6.370415223470068E-4	0.31377650868820545
-12.470607686155141	29.70761956089163	2.924505734977198	5.921513580216052E-4	0.31426563334455776
-12.698656054304104	30.80456735528284	2.957262798071163	6.368633926623462E-4	0.31377845856797465
-12.344738030856188	29.237051454687176	2.9104459061601267	5.732003214613847E-4	0.3144735358859765
-12.200354837177862	28.6009148893215	2.891442634486193	5.47374989556202E-4	0.3147555987035102
-6.292183606549941	24.10069371325796	2.7569147703581027	3.6871508311750174E-4	0.31656137116206773
-6.2425339509726525	24.01811854555575	2.7544469568995122	3.6544304576905816E-4	0.3165967970337707
-6.30204314497932	24.121411439412757	2.7575332888795634	3.695492080768747E-4	0.3165523842908743
-6.719214934672854	24.976328726734828	2.7830804987389026	4.032479461520879E-4	0.31618145092520455
-6.946082505233461	25.451726261391883	2.797268912160775	4.222295585949279E-4	0.3159751212418341
-5.822524408446318	23.31757127054052	2.733541908826602	3.377447631368099E-4	0.31689744101975664
-7.831310428230173	20.27209620881387	2.6427493257357195	2.178211742325188E-4	0.3183558652977494
-8.016126539335897	20.33597009423546	2.64466772058853	2.2039195968275388E-4	0.3183339756504432
-8.24563275354757	20.47485969782366	2.648799880263586	2.2591547419428733E-4	0.31827980192106775
-8.482902806015549	20.6064476841697	2.652746433185001	2.3123150008604024E-4	0.3182293675071509
-7.226961380997087	26.04129268528835	2.8149035827220166	4.4544038835649374E-4	0.31571895914182746
-7.429909730247109	26.557221928939178	2.830274081946171	4.6579349848825164E-4	0.31549308231680195
-7.588591037603218	27.0808763927336	2.84594360250626	4.867942361100339E-4	0.315262038908953
-7.863453876347895	28.01287551057215	2.8737604065628286	5.241669730837845E-4	0.31485052879884384
-7.774074335750829	27.709357526334035	2.8646826510208654	5.120698813337126E-4	0.3149845994331878
-11.095419583753593	24.002887368594862	2.7541241011512447	3.645117434085572E-4	0.316791765374456
-11.133073986582929	24.11042016799119	2.7573372468733552	3.6874772784734056E-4	0.3167445878747562
-11.150271886515071	24.172838602241892	2.7591988862224843	3.712141458612559E-4	0.316717028127385
-11.359915588747498	24.938145086996936	2.7820474723128594	4.01317094735389E-4	0.316379114015773
-11.453664593764737	25.297012828280753	2.792759219690643	4.155064924223964E-4	0.3162204828411933
-11.240273024498627	24.515080634230806	2.769418462592821	3.846365477263564E-4	0.31656577786018747
-11.322946017415118	24.800112745163535	2.7779260470803555	3.959027090494054E-4	0.316440092671426
-11.458727381180385	25.31943448347582	2.793429159581557	4.1638325460436454E-4	0.31621054186062086
-11.464537797183144	25.33897038755526	2.794011536928353	4.1715565552322603E-4	0.31620193378929473
-11.569196871735537	25.76121890789718	2.806633515605998	4.3382234871366075E-4	0.31601509393449806
-11.6633070777599	26.1720578259513	2.8189309384877683	4.503136034355327E-4	0.3158330038784368
-11.833764430182397	26.83587126363891	2.8387151733814946	4.767116284007112E-4	0.31553946627117246
-11.862057598807612	26.963505046571935	2.8425327570525796	4.817729655681778E-4	0.3154828558313278
-12.078087822074078	28.032468436132604	2.8744952454483723	5.246550865517086E-4	0.31500790608449236
-11.88110893277426	27.05481684639802	2.8452531421995135	4.853643018661994E-4	0.31544230863002953
-10.941911285330256	23.580623184081325	2.741532209884953	3.4794974436045897E-4	0.3169768423081809
-10.839436808390818	23.313060208466673	2.733539525927309	3.3757416557369044E-4	0.3170939354000451
-10.739067093635805	23.061302474143833	2.7260299041385396	3.2766367941123816E-4	0.31720397455539795
-9.471816627044047	21.34230345888027	2.6747064739741577	2.603754528084073E-4	0.3179337343397417
-9.951571716408075	21.806360992359135	2.6885925197330613	2.787454779802379E-4	0.3177419228354592
-10.43754130166285	22.48716392491427	2.7088781139242912	3.052835592305534E-4	0.3174522166632465
-10.367961436850804	22.349886901995575	2.7047844624331048	2.999626570491214E-4	0.3175116736919691
-10.316760015579995	22.282882598672305	2.7027840635389833	2.973802353528031E-4	0.31754007898184955
-9.288476953705402	21.156736757069623	2.669176060319952	2.531839115712367E-4	0.31801087308594256
-8.920650274480796	20.917705687899243	2.662027099011711	2.4367697777292715E-4	0.3181051536200935
-8.51657021391493	16.03357904344795	0.0012135929458219606	6.071168746158361E-4	7.903015657268631E-4
-8.266698499593367	16.013390172186597	0.0012138659298260499	6.068522107392901E-4	7.848132693445263E-4
-8.0562389112096	15.989342639268678	0.0012136895772111621	6.064890754418943E-4	7.801867235345712E-4
-7.686675290317421	15.957030610636405	0.0012140471260849378	6.060474139194099E-4	7.720147474875391E-4
-8.746279057818878	15.988281981459258	0.0012103844068290857	6.059976587642061E-4	7.953158416663245E-4
-8.970450287689857	15.938254553097185	0.0012072207932761541	6.047820569840346E-4	8.002150695955749E-4
-9.186062455068521	15.786547473493387	0.0011993865655899585	6.014004864950673E-4	8.049072316759699E-4
-9.971193094306008	14.974754846084949	0.0011616898003785387	5.83558086744015E-4	8.219852265354084E-4
-9.923312943252988	15.039290823300568	0.0011645696733557566	5.849690090278002E-4	8.209463725658119E-4
-9.772769833038687	15.227535971668214	0.001173018454850228	5.890756583961957E-4	8.176703356150064E-4
-10.151226889300128	14.742570887399712	0.0011517662332384193	5.785166469685213E-4	8.258901295478149E-4
-10.263669191686585	14.533945460902892	0.0011429661341127173	5.739992930874336E-4	8.283270781705369E-4
-10.338792965066176	14.402943851689209	0.0011376437052929267	5.711829378089999E-4	8.299496984296442E-4
-10.39951398580999	14.232596487589566	0.0011307048404361009	5.675038163752661E-4	8.312779589520523E-4
-9.651563148185085	15.369018904321013	0.001179401578544007	5.921747742563578E-4	8.150455258971283E-4
-9.610243214520445	15.408630480720372	0.0011811908318675208	5.930435177654407E-4	8.141431061037027E-4
-9.355948527585715	15.657450364369083	0.001193114768887634	5.985328316573445E-4	8.086212673962597E-4
-7.582691981937091	15.933264407606897	0.0012134190953179513	6.056066527905724E-4	7.697043384142213E-4
-7.112624841227181	15.62099342018226	0.0012008838672648852	5.991639849327752E-4	7.59193624875716E-4
-6.881867897293005	15.366468772252109	0.001189850735588029	5.937907525568745E-4	7.539774225310384E-4
-7.211113655713502	15.719878283891182	0.0012051876644431018	6.012483923560185E-4	7.614181836559291E-4
-6.717869382857944	15.056237286327317	0.001175550420703475	5.871306550145318E-4	7.502025218541242E-4
-6.607244504890614	14.853200340811473	0.0011665089082928944	5.828205994064613E-4	7.476978423800922E-4
-6.552226585395356	14.490750358383536	0.0011493220632880158	5.749336573544612E-4	7.463349694977003E-4
-6.493787224369594	14.259604808150158	0.0011389573100851938	5.699837086557422E-4	7.449747405939701E-4
-6.43325049352262	13.662200987957576	0.0011110139644210306	5.568623353110143E-4	7.433128532916448E-4
-6.41499752094985	13.474375362204528	0.0011027334969511207	5.528084797257755E-4	7.428441041727092E-4
-6.387853419579772	12.789972379643046	0.0010716557965972688	5.376252348217787E-4	7.418139319160109E-4
-10.456554713262712	13.976570385418363	0.0011205193350876524	5.619727865980311E-4	8.325388828787542E-4
-10.460504525913167	13.743612050954287	0.0011113676921662987	5.569356243656535E-4	8.326481704986004E-4
-10.43567643329602	14.11277918523502	0.0011259577364836767	5.649198311775741E-4	8.320617697111341E-4
-6.386459979093452	12.69724417228317	0.0010677095162022364	5.35610463383966E-4	7.41739639163347E-4
-6.395644771263177	12.555427517851564	0.0010616100415796288	5.324416113430504E-4	7.418384857915899E-4
-6.4372672447402195	12.008861096898956	0.0010379925904780984	5.202513756144697E-4	7.424277385892203E-4
-6.497009900884745	11.667987645737622	0.0010232390652783908	5.12381300405448E-4	7.435124607863905E-4
-6.556920262455058	11.305444943796042	0.0010087406715245735	5.04290215484851E-4	7.446486425750717E-4
-6.68146577838972	10.655308411578233	9.830161148086792E-4	4.891929211276629E-4	7.470286432906053E-4
-6.78393126347984	10.244290071559956	9.674816660144394E-4	4.7941363830322217E-4	7.49111531219363E-4
-6.6290935651159755	10.949007459555244	9.94741107119911E-4	4.959807787542553E-4	7.460107907551382E-4
-6.8473974745647155	10.057920097476195	9.609004233052084E-4	4.750652172915358E-4	7.504975238952036E-4
-7.405046930016831	8.429051296024019	9.117705266009205E-4	4.361055039178586E-4	7.630258889601984E-4
-7.412200733634791	8.399984117014895	9.10971389967755E-4	4.354022097973167E-4	7.631870917188602E-4
-7.421796519639031	8.373596652831079	9.103207128109162E-4	4.347502878200028E-4	7.634091929012588E-4
-7.6245049310669515	7.798152050005786	8.970983072812276E-4	4.2065494412433965E-4	7.681784330944861E-4
-7.5805121822930595	7.910293384750007	8.994730463384238E-4	4.2339149802929165E-4	7.671343837657704E-4
-7.501908913596166	8.09279067771438	9.033733102562465E-4	4.2790592326346575E-4	7.65264117847605E-4
-7.739502332512991	7.591719065788961	8.935050747973253E-4	4.155370138937069E-4	7.709838915133121E-4
-7.8847997351133605	7.451595991242256	8.923024909197725E-4	4.120516014126272E-4	7.745916040471959E-4
-7.676407910866667	7.714521694434639	8.957305520673245E-4	4.1858098784875537E-4	7.694420931860782E-4
-7.092653583308931	9.299169047122376	9.362429414357163E-4	4.570949152538984E-4	7.55900924950766E-4
-7.157733819727116	9.09628579445178	9.298549955440502E-4	4.522219454492359E-4	7.573582395108686E-4
-6.993538578025168	9.575462324912435	9.446447737160638E-4	4.6366586166442117E-4	7.536854824715157E-4
-6.895778115357702	9.900410308161158	9.556990875053055E-4	4.7138514361210154E-4	7.515491396022408E-4
-7.293348293457591	8.75037620896634	9.202116244218126E-4	4.4390595057902996E-4	7.604785127168666E-4
-7.234420758594862	8.926496665648376	9.251248741593242E-4	4.48082826510452E-4	7.591307514485759E-4
-8.225885333227685	7.342901902359795	8.951450179190692E-4	4.0943671960825623E-4	7.83112525711022E-4
-8.236373854049724	7.343009111565974	8.953154507655601E-4	4.094434844937947E-4	7.833754390738738E-4
-8.530594539609023	7.303148880677009	8.992665917058136E-4	4.085688529518402E-4	7.906827302227787E-4
-8.165547009442813	7.3578145528349275	8.945345636410264E-4	4.0979152741490597E-4	7.816021607046535E-4
-8.564700511421668	7.306150044294393	8.998874978325799E-4	4.086641592495443E-4	7.915286356776831E-4
-8.611923429585666	7.329416666724217	9.011171161682095E-4	4.092576269293025E-4	7.92672980798973E-4
-9.020216463603798	7.600166307473682	9.131565964580155E-4	4.161559004252801E-4	8.024814594334594E-4
-9.03637818469662	7.618837639342621	9.137944023930104E-4	4.166244632682433E-4	8.028594339264997E-4
-9.212996675330137	7.81749482447683	9.205623638455753E-4	4.215898411741336E-4	8.069617424670329E-4
-9.245829441114997	7.861879805782354	9.219897733802104E-4	4.2269265580936115E-4	8.077134245592398E-4
-8.987356093103259	7.572791242919949	9.12070686894537E-4	4.154578850935095E-4	8.016958201794292E-4
-8.807668646708661	7.421252885339838	9.061761287935159E-4	4.116454077900621E-4	7.974258759603143E-4
-9.359903457853354	8.04158185649978	9.274064090596774E-4	4.2712692993880804E-4	8.102893956049061E-4
-7.915963885514201	7.416843590924212	8.919559704201059E-4	4.112039497240192E-4	7.753641740536209E-4
-13.446641917549464	29.504735031778765	1.6396768548554221	0.018585071427460697	0.8985675660333459
-13.31035736551715	29.490828283789533	1.6404405431398033	0.025164393465080415	0.8801883260565196
-13.224838540734716	29.439520921664442	1.6478336759594285	0.022050014272586606	0.8691952596326988
-13.593416827826	29.521521045985132	1.636870083823305	0.013200895342223743	0.916853544514718
-13.745828677994982	29.49823664762073	1.641509393590841	6.400998746502237E-4	0.9381536034292426
-13.86816784993091	29.46471861517236	1.6461261271575038	-0.010449576055811417	0.952328122322702
-14.30785626955209	29.31719643409113	1.6675855669483004	-0.06588358281127821	1.0010081077940645
-14.102683706210716	29.389371044146113	1.658015539989003	-0.039619324827879054	0.9791160675833734
-13.940146842573766	29.442045794208823	1.6493249622850068	-0.01967645541900543	0.9603682196396677
-14.338532292243409	29.306464423392864	1.6690380355092993	-0.06979963267241943	1.0048367066285169
-13.075731796836802	28.898237603063862	1.8642430886815373	0.018180895966858974	0.8977699279341071
-13.060688821011178	29.115099776574503	1.763848742807236	0.018372526272501372	0.8719008859821356
-13.071149205421719	29.224779124557728	1.7146017738279593	0.016054417563471906	0.8613324596015827
-13.05126674147483	29.162238991325502	1.736134230016557	0.014284573906352177	0.8636580154691316
-13.114049347313092	28.778003670178123	1.9471719431696164	0.027360399204193142	0.9262269576454032
-15.123531503383438	28.68380688659017	1.6888289771368763	-0.23816857766820757	1.0307389645858183
-15.120365763830009	28.687201553165067	1.6890555964248612	-0.23742024005774995	1.0310303533639957
-14.959007661603835	28.847954319669356	1.6900475536981518	-0.19746930437349597	1.0340540529065612
-14.755661264084218	29.046595901853035	1.6908403376569037	-0.1477168233696589	1.0368538635064464
-14.763862069959831	29.042141861783172	1.6911820407575997	-0.14914408003360516	1.0376429409975771
-15.126896078051582	28.680440857325806	1.6883581216513848	-0.23894081272773152	1.0303205487148546
-15.639683715519372	28.156523638835083	1.623990609917317	-0.3630451956600911	0.9763582323409374
-15.565674756309049	28.23888409976909	1.6405870574782544	-0.34623553056902184	0.9911096739650445
-15.997556731796527	27.782681596354678	1.5582473327431974	-0.4504712157484954	0.9240437705017305
-16.122982823557255	27.64891283072557	1.5295286957741328	-0.4672259104368687	0.9045636441647896
-16.377973583126817	27.352884220687287	1.4697693280374626	-0.5198616520994241	0.8669219403600243
-16.691375259155652	27.055097404968777	1.4204154518744134	-0.572766325389161	0.8248525740882207
-16.77861127391209	26.957994646965222	1.4013324836426593	-0.5870814898382823	0.8112251012797738
-17.20671943406671	26.19057808793621	1.2758206001011718	-0.6506523898078025	0.7418130904995195
-17.104777983312246	26.44452275263879	1.3152437449550627	-0.6296901630595132	0.7634193437298128
-16.922670118829654	26.77384140021178	1.3726866575800385	-0.6066917476501933	0.7940624763661059
-17.315927891423346	25.89385803336739	1.2305135144187687	-0.675050696753027	0.7160152760386231
-17.403255457620034	25.546148258501276	1.183941983079442	-0.699152864089956	0.6942051758091503
-17.5135968372217	24.804997520793005	1.1100689272130695	-0.7660822643438325	0.6492509493466779
-17.442773825938687	25.33859959175219	1.1565124246726015	-0.7150893884514772	0.6822529727641291
-17.518379135387697	24.742724395422073	1.1043880582979633	-0.7723067579132623	0.6453952579207389
-17.516096412048203	24.720061446661866	1.102453406740482	-0.7743646620905141	0.6435297089001492
-17.49382834320001	24.170957898721312	1.0784559827633857	-0.8240316652552397	0.6099600993254186
-17.481101134226495	23.86698615058026	1.0751939950584606	-0.8481369857585355	0.5874982354876825
-17.455148361395818	23.618231829484092	1.0726503465672854	-0.8653524784270894	0.5686636379118253
-17.434317416262346	23.408121803377647	1.0734513685115874	-0.8786262750261562	0.5520331815295758
-17.285994979311177	22.83219362937821	1.078255835093329	-0.9207094206605582	0.48976636519112304
-17.410338173911896	23.201330336846194	1.0766395563803175	-0.8950436407846347	0.5325261899502066
-17.244148412785737	22.743402410773164	1.0765039385562556	-0.92573487939104	0.47629214570355033
-17.072313355120208	22.40634900942296	1.0666724668260217	-0.940836905914916	0.41509578509121525
-16.836226964778668	22.047682619612473	1.0480476215763794	-0.9371481244867899	0.34470094357906433
-17.064271717055455	22.394258350963856	1.0660283718617376	-0.9407957935065644	0.41260086747035557
-17.07049245181003	22.403253155068775	1.0665138351218078	-0.9408541811834129	0.4144644422263759
-16.748707828536062	21.91912429134831	1.046802596067089	-0.9398965402932075	0.3207666301141421
-16.5971663190245	21.70406269397529	1.0409175390260077	-0.9339477443959968	0.27770734334070957
-16.328218483800708	21.417092727506656	1.0297202893504278	-0.9237389381161907	0.20520611646137946
-16.05896695580733	21.10467189310427	1.0180591643119405	-0.8952655050992921	0.12967652634132035
-16.2955754773326	21.376948260999463	1.0289321665023503	-0.9210488879235876	0.19595338803122003
-15.961037115993427	20.982143746956424	1.015764688660088	-0.8856170384061195	0.10137042925825823
-15.814984160525285	20.79542117944036	1.0168580041711048	-0.8702327437075243	0.05875966536868854
-15.18371290180915	20.095756208211508	1.0381617186139516	-0.8183930544032608	-0.10760903606487951
-15.285754203947246	20.196281188654876	1.032701690135396	-0.8249453236005405	-0.08329135271227776
-15.656762506375058	20.61915585331431	1.0181901968750102	-0.8546283676869788	0.014656435940916208
-15.515656623503844	20.440398868950126	1.0235768593459933	-0.8449587286554916	-0.023517592263072477
-13.723403852296435	19.9881033898131	0.9697102186203502	-0.6354108096374678	-0.3215699603439001
-13.717709947094287	19.98005958982628	0.9741488435426559	-0.6369502906697284	-0.32177580224109964
-16.31593286360919	21.399795801508002	1.0296167981810151	-0.9229059508989652	0.20163199677702515
-13.704950858583006	19.962723466847915	0.9830213615647534	-0.6396563092869454	-0.3230949169980945
-13.570465095922138	19.788903358176544	1.0710977660994336	-0.6654195540138432	-0.33522247072130307
-13.507249869801308	19.71676950203144	1.1124857908261458	-0.6753844970852975	-0.3393878739332254
-13.413701907158543	19.59158353575588	1.1650536827340194	-0.693908335368982	-0.3569516561982373
-15.03443229828415	19.918266439349402	1.0477562709941475	-0.8067194424804978	-0.14551147699949232
-14.614077207637672	19.48872264152636	1.068722988762419	-0.7655170829455907	-0.23324628810856243
-14.606855547730422	19.481464964766108	1.0690789241346241	-0.7646653499886138	-0.23471846636224777
-14.900608337102863	19.76504075339952	1.0552150526642958	-0.793701896688054	-0.1786872126341966
-13.280936375494015	19.40376851510024	1.2273634197038275	-0.7150842175611823	-0.38560963637242496
-13.216103036711377	19.29696401557235	1.261009114370886	-0.727257154927787	-0.39913709068401254
-13.087362512424903	19.056838419040982	1.3243698873701357	-0.7522302489613568	-0.4382906350972068
-13.060659583782007	18.99525654666471	1.3374242951614779	-0.757819699435709	-0.4476812107702898
-14.603189939641114	19.477474020545454	1.0694373714253353	-0.7643519317738876	-0.23536385915587285
-14.589702477346874	19.462524886199407	1.0710295438550128	-0.7640964304034872	-0.23742276721274497
-14.396440151130628	19.23195161626903	1.1017194420186898	-0.7645996412265039	-0.26800519429359165
-14.09884725034945	18.822702605238405	1.171414592291774	-0.7894783980410109	-0.33566880904733243
-14.13137539791961	18.875985595042422	1.1610949084388344	-0.7845625479650783	-0.3265198964354024
-14.342037096330428	19.16837178136262	1.114954328248439	-0.7688631169020221	-0.27897155232025245
-14.041848236766368	18.737891023666094	1.1844113823751392	-0.796805020144588	-0.34850199016172045
-13.875545407469001	18.447197888034275	1.2258649683949394	-0.8190178788157026	-0.38793197855521677
-13.661967339301752	18.11681828924012	1.2722848537243614	-0.862042651164197	-0.43493730885299275
-13.047126507172802	18.960140681902818	1.341704204039626	-0.7616780957765247	-0.45143259205353026
-12.945803959879562	18.513682565110283	1.3709577701585887	-0.8030589628381224	-0.4976304273208342
-12.812624226982841	18.18858470018433	1.3845894231101101	-0.8429045156112276	-0.5518910541245123
-12.781174451604585	18.063530917063428	1.384141429202769	-0.8560188901663018	-0.5665454346282321
-13.634991871570147	18.07093802144159	1.2772369774762562	-0.8670405709289672	-0.44087896193213205
-13.330209056462598	17.575650388113353	1.3204672757370792	-0.8931138684794475	-0.5347327686302433
-13.225340083208286	17.42767523420172	1.3314450597862204	-0.9036080329273938	-0.5590800273795173
-12.979879279380384	17.09651790798034	1.3355358971053461	-0.8993129763756091	-0.6037009975716293
-13.61426764109302	18.036442081466518	1.279392510150829	-0.8706654925632432	-0.4458323661846085
-12.291434813098721	17.276373009499068	1.3089978626300915	-0.8866475070772877	-0.5693423427808901
-12.098391923281483	16.99908162481341	1.2525090638190983	-0.8720755903474797	-0.5433956502282472
-12.725076640181813	17.945497977923644	1.3813463348157204	-0.8756753622712856	-0.5715840538366517
-12.485042353245316	17.561701900479097	1.3579196356291614	-0.8911812655356461	-0.5795923004545188
-11.887348847397963	16.672782974089348	1.169487493985903	-0.8436370832047717	-0.504069609607287
-11.768355882494667	16.49702330498735	1.095072387537656	-0.8114474740666057	-0.45507478851857924
-11.522600926859113	16.107999534360886	0.9294236779281395	-0.7385792671132275	-0.33305108658654625
-11.434936766903489	15.970664054670568	0.8520159927759587	-0.6863837460105285	-0.2836185061491484
-12.862277488663846	16.89897354215124	1.3137118903619143	-0.8755546838288143	-0.6273168280640592
-12.734672760772554	16.6818355508951	1.2675151023596598	-0.8229875224558902	-0.6376843510316933
-12.469677769829701	16.34878705764234	1.1978598138310106	-0.7574675140825925	-0.6373084501415731
-12.461994141258929	16.33818244022225	1.193533774364905	-0.7538046374025922	-0.6360536252866477
-12.226675185132692	15.990452186356109	1.0290421236365812	-0.6148325461117103	-0.5750147806147298
-12.080936226665209	15.718414317823207	0.906456054224424	-0.5085509403694936	-0.5291746061263023
-12.450538527121873	16.322601777528064	1.1867913400050276	-0.7480616605546034	-0.6337742993363421
-12.008867070719528	15.592861756320444	0.8385168555856918	-0.45972352367390884	-0.49617255706135327
-11.19069808711283	15.520329227279333	0.5942481827444734	-0.4974183844102562	-0.13679403520401726
-11.146970368731676	15.426948781425956	0.5496798889530559	-0.46042491843988204	-0.11545823404773713
-10.937736437658009	14.895631401705439	0.30846725536230707	-0.2624565410318129	-0.012882357647070113
-10.928776726330025	14.87156595288738	0.29870284440242956	-0.2532629606404011	-0.010153727840306279
-11.83093936945443	15.245165931433922	0.6578304653245571	-0.3371016108331031	-0.399750968548251
-11.703072752385609	14.917755171019206	0.4928034626964133	-0.21034793295407545	-0.31751003979360454
-11.856362042427943	15.297942322795935	0.6859343378733889	-0.35752821814234814	-0.4148643201793738
-11.67571108041057	14.849169520612739	0.46218916037941554	-0.19276955596743492	-0.2989049911386683
-11.558257545123485	14.564369869421773	0.3260771690218792	-0.11719552191740973	-0.20774393946315095
-11.45998891212474	14.297194509232412	0.2376357083982452	-0.07187822583960143	-0.15086070230889173
-11.428804950796245	14.229234004738167	0.21154515522548928	-0.060133426854056385	-0.1334199059103066
-10.920238380486014	14.843416980632442	0.28955972973873245	-0.24488378454503434	-0.009863994329882865
-10.651789131467556	14.11260541515777	0.06473219547033837	-0.041848166986669814	0.013773436165399628
-10.750914862739174	14.362412427115729	0.13150468744441535	-0.10184928917103499	0.01179897599336506
-10.80786906262887	14.487828942471026	0.15927917896147623	-0.12604484198093852	0.013429781563899368
-11.259378433955037	13.448584575004997	0.06738178042885482	-0.007809601210523863	-0.04940134918607346
-11.327413474968726	13.824772876523932	0.11854952726062762	-0.019959873632745852	-0.08152284214123903
-11.405865306007007	14.137063757486185	0.1888620904607557	-0.04804816778017652	-0.12117926925206068
-11.25180092149329	13.41559256355217	0.061677597595653826	-0.006428451935140598	-0.04549154157760289
-10.558868481333105	13.91216422126957	0.026677173360677427	-0.015179021362973307	0.007087348842306216
-10.592645150185598	13.981669362566041	0.040595813431294314	-0.024735687847873576	0.010396557638598975
-11.247040779589305	13.379628786121849	0.059113056524372584	-0.0065283811422553375	-0.04390548297007117
-11.165274600466724	12.988620798260765	0.0335286481087783	-0.006786307236074548	-0.027010331432194508
-11.097330053323814	12.580936310314577	0.01732429380236881	-0.003222532265071776	-0.014689598014851235
-11.096818195980095	12.561338905231516	0.016652576358930502	-0.0031224050743628665	-0.014174322728810248
-11.096050568027742	12.545804815190527	0.016442787423876212	-0.0030870310022461157	-0.013996603639945893
-11.086743495229108	12.082772309014002	0.008702494195942247	-0.002243015175203219	-0.007346461059362357
-11.056586496952555	11.873435756879385	0.006968730414214315	-0.0016000259402007386	-0.005911472081931268
-10.88734935519765	10.821758127609627	9.632208232177108E-4	2.960576253409722E-4	-5.858448939614604E-4
-10.914018229749441	10.916969792681556	0.001238569920441307	2.466918198940392E-4	-8.862275204311726E-4
-10.992846698780873	11.239384173081298	0.0023948316901532744	-6.358078398938503E-5	-0.0020391318021014257
-11.015430104537916	11.368444482013418	0.0030755527352864017	-2.4965763105485336E-4	-0.002648748913929134
-11.040793440304332	11.601305467410615	0.004400695045029156	-6.871031317845382E-4	-0.003823250605872207
-10.852792143901496	10.649475182364654	7.805854721351976E-4	3.189026593003796E-4	-3.183247360918514E-4
-10.82268237901346	10.507062683946822	6.055890417783099E-4	3.490474097031805E-4	-6.716229960133181E-5
-10.799649030697061	10.417097170439254	5.960224438616496E-4	3.7222513325733074E-4	4.712067058688439E-5
-10.737706088490452	10.19594415108152	6.176887327211265E-4	4.2484759454344356E-4	2.840348781822472E-4
-10.645532551324377	9.838584274836666	7.482329194600881E-4	4.478760013928154E-4	5.302400358611508E-4
-10.66294728996067	9.897493804937323	7.327181946476709E-4	4.497811048290225E-4	5.038415292742187E-4
-10.669096737425624	9.919157020329632	7.245700083163628E-4	4.487282719296955E-4	4.892985613977868E-4
-9.701099101698333	7.952659472631748	9.222141033611823E-4	4.336782261785231E-4	8.046355550459503E-4
-9.807114167417021	8.0255306659574	9.219520372591504E-4	4.344473045291786E-4	8.038115269953804E-4
-9.580409858346846	7.886678629862842	9.22431319673923E-4	4.3401997643024363E-4	8.047688926376763E-4
-9.515460207986955	7.83826116776429	9.231691550544789E-4	4.3449411087019356E-4	8.05513017950107E-4
-9.39319704575132	7.976802644466628	9.262612236774742E-4	4.29716951182856E-4	8.08815667791778E-4
-9.482695440722992	7.888526773755937	9.23892323053517E-4	4.3376991783422006E-4	8.059170465782344E-4
-9.89150512481135	8.061589029817508	9.217034704198626E-4	4.3638228702149725E-4	8.026802665114635E-4
-9.958128539012591	8.13643264909581	9.215382181798153E-4	4.3746562303586883E-4	8.014252609709797E-4
-10.105799244152566	8.216749786030329	9.187107663977678E-4	4.3872621386466964E-4	7.974494510138095E-4
-10.117739578629418	8.225459503853283	9.185653477426989E-4	4.3885712183335695E-4	7.971822102665423E-4
-10.321566484096682	8.759091610334712	9.09462840094595E-4	4.4475337007964617E-4	7.767681660362853E-4
-10.401050228883886	8.997560402359396	8.954439860463512E-4	4.47416866607521E-4	7.548750131415364E-4
-10.48013283812264	9.273283943313945	8.63576094862922E-4	4.4161535060577626E-4	7.149835535089538E-4
-10.484221130661814	9.285169676528664	8.621047604853179E-4	4.412031885550392E-4	7.13147919029843E-4
-10.493978900489525	9.319953418773046	8.574995601598097E-4	4.41216164860378E-4	7.062696517007548E-4
-10.569396367691512	9.576372765498544	8.213862179447279E-4	4.4253507150394727E-4	6.517991063382039E-4
-10.30367410666004	8.700079882566374	9.126068433685892E-4	4.442662486829305E-4	7.816445119136361E-4
-10.291056105656166	8.659895023136702	9.134894180773322E-4	4.4378460734404297E-4	7.834486865217049E-4
-10.202055940923515	8.408063874401485	9.190709863389249E-4	4.402217484467669E-4	7.95052376236817E-4
-10.122586102166768	8.227987217596521	9.184763954701372E-4	4.3889764715044873E-4	7.970530208809444E-4
-10.127084845203278	8.2340398900594	9.184274501993715E-4	4.3891835389241456E-4	7.969378753033805E-4
-13.612698575289047	28.6766368847917	1.8676687629539188	-0.06204360072734068	0.9524246823016693
-13.402335055067073	28.717106774932446	1.9012481063599058	-0.026484527791921605	0.9432107378299601
-13.274234325981926	28.745147147953077	1.9213458805456671	-0.0024730077243742803	0.9349054352382156
-13.669436437446832	28.664996499633244	1.8589820307084395	-0.07175833625381436	0.9556574405860783
-14.469126524092431	28.3338679534071	1.73503965810677	-0.2189738852868534	0.9780745088040413
-14.111452795127121	28.53248874412611	1.7931423154930017	-0.1494489591592002	0.9738291808262192
-14.08134111629364	28.54838904813992	1.797997870840605	-0.14364625147086293	0.9733349159145683
-14.084760055739773	28.547269492787443	1.7974704670930908	-0.14425022226830103	0.9734847485749528
-14.490031474178451	28.31698023352918	1.7310435630569379	-0.22343816037955436	0.9770502544327898
-14.531013247222706	28.282763089151217	1.722182622259209	-0.23191931731414162	0.9749933464964944
-14.875581071227531	27.98713035068691	1.646781054549821	-0.30315779697960754	0.9563780131288311
-15.10376264913171	27.76458604019757	1.583267986328492	-0.35233266806464764	0.9394207009948453
-15.216208734471483	27.625667800433135	1.5480525660713667	-0.37615020823592127	0.924527382078778
-15.4640149146962	27.35002543091522	1.4702210403665286	-0.4318103614136685	0.9008197736538315
-15.565199936389575	27.229859535367186	1.437234700699113	-0.45515112618857073	0.890353866714843
-15.60421881776453	27.1782256098158	1.4231522850887153	-0.46508448527739754	0.8860682748092833
-15.80655797744552	26.83643413392781	1.3392916939543846	-0.5156664535583222	0.8481310890539919
-15.99207110813279	26.526343516060507	1.2738653402099405	-0.5705282433557513	0.8195699403181825
-16.09495975331683	26.30491443523337	1.2359085967194723	-0.6029956214231615	0.7993226044658377
-16.31639914487979	25.789828530329583	1.1591861011275473	-0.6760179777920289	0.7480722063425931
-16.684891252858424	24.764965711053225	1.0815838926223529	-0.8086249075477638	0.6479007394447021
-16.575586134525615	25.116826670150708	1.097761777639423	-0.7649676335881608	0.683651536437551
-16.522539066974886	25.264930127987643	1.1075029787887773	-0.7444248070735109	0.6985107366251796
-16.342075646771107	25.734031923727596	1.1513865571110458	-0.6842679650454735	0.7429867150896946
-16.331976873830065	25.751084951112826	1.1533994576458446	-0.6814051294355263	0.7443350657066906
-16.69637548738504	24.522337265981495	1.0721465790203095	-0.8346352760606992	0.617113297863761
-16.72618837260787	24.24278726377767	1.0648996631328616	-0.8596737585710266	0.5848868140306324
-16.74244772644929	23.899594069048348	1.0542688214870535	-0.8866722246789586	0.5404245383844376
-16.74256716838122	23.684435430470366	1.0494649246146794	-0.9000089100639918	0.5137731769561606
-16.711595039577205	23.33186611068901	1.0345104340324442	-0.9138501098079153	0.4646457168212783
-16.670856721684423	23.17404679271966	1.0273502719073693	-0.9176662805416129	0.43962761713574283
-16.51347070412792	22.829265188016677	1.0028432388463986	-0.9148202983558134	0.37332893634850284
-16.3773710600923	22.58365799224284	0.9802507682876991	-0.904164813810103	0.3228474009332792
-15.469735792404899	21.47082843357408	0.9095979238839915	-0.8119016396533701	0.08357417529376661
-15.485365793970075	21.488391600999595	0.909869642850225	-0.8133350738225417	0.08775856018811887
-15.492669363329767	21.497438421935403	0.9100983186167815	-0.8138301020726642	0.08981827455334788
-15.551006498113821	21.558894884547414	0.9128605452968603	-0.8200330755865346	0.10425205472964945
-15.94804051883031	21.99910977706999	0.9341952591238063	-0.8636540366624337	0.2029989949048132
-16.254996656057724	22.415059477219437	0.9652016649575206	-0.892934167902155	0.28286230389902733
-15.897398578446175	21.93181850193765	0.930343243232647	-0.8574092853001305	0.18983822392959063
-14.191985507516886	20.35426755160977	0.938750564063609	-0.6764518217995152	-0.2152556192908989
-14.210584309288377	20.36831201398125	0.9377490897868693	-0.6782371986333284	-0.21110712678629906
-14.455877658872426	20.547878931346474	0.9284590048421673	-0.7068429802171243	-0.1578406822642594
-14.708963187931221	20.74389482341743	0.9165332345254871	-0.7338678638759557	-0.10390956721994588
-14.71112318274063	20.74573554450273	0.9164491827270759	-0.7340599093109809	-0.10340472949666507
-15.121629647115775	21.09564354495486	0.9088388046998936	-0.776496244281945	-0.008080561758444495
-14.714746931186816	20.748624004897483	0.9163753187199141	-0.7344260591855553	-0.1025881298467747
-13.964995711614055	20.177808833466628	0.9547908495371411	-0.657614395278431	-0.26888344111985024
-13.951815003513792	20.16879376954789	0.955587510095739	-0.6563965651907835	-0.2717229259681767
-12.954626106718369	28.737256467746782	1.9866504578674093	0.0682477198668725	0.9261353647315536
-12.857143918412952	28.708675975705134	2.0067109999780515	0.09022163667619738	0.9223784225707888
-12.63953275323979	28.54571449373748	2.035804863182212	0.13616466067227462	0.8918163611042906
-12.63261423181542	28.54057370798251	2.0367251250669116	0.13760031829035704	0.8907945709215411
-12.629360746829247	28.534100688250373	2.0367714344442254	0.138151115201909	0.8895553869440401
-12.418224162401433	28.09162993778905	2.0327435113134484	0.17796372306884867	0.8039940535108139
-12.315772059625933	27.698378926161215	2.0191706917676493	0.19240538987771347	0.7335613325494518
-12.295324233598635	27.624182860898877	2.016291070163661	0.19572192086900805	0.7201794222261172
-12.282307251746543	27.579945029645117	2.0134414878232696	0.1978546501183846	0.7118777610420378
-10.202631737873418	21.267674119230634	1.6482133869673405	0.14798105558951125	-0.6193950006333588
-10.243693212242764	21.117067918500105	1.624544709342713	0.11758847492737495	-0.6379478838967769
-10.307342670339624	20.858228531757078	1.5862652291798862	0.06802162015020699	-0.6711848958606222
-10.356129224115895	20.791021694474292	1.5701620045859297	0.04988961196804907	-0.6744347752625193
-10.30132753798347	20.866563466752964	1.5882107838796544	0.07035004424264725	-0.670744335761648
-11.88274998348622	25.960394409159818	1.8936205915916338	0.2799435952231153	0.43754072436945923
-11.668048200368801	25.141182152679864	1.8243853187762673	0.3166917263391972	0.2557319171825952
-11.981603431916623	26.466847343687	1.9385557048456963	0.2442986930806305	0.5264979991227418
-12.1265449837182	27.054283994523367	1.9844107495620218	0.21764554804701852	0.6191731942147234
-12.004421420257154	26.54697191549089	1.9465859350348649	0.24215383268829024	0.5398330809927608
-10.468178774155028	20.639341880943956	1.5336697276063695	0.008762123870462511	-0.6814568625804062
-10.304638503044853	21.803293229788284	1.6925238559170972	0.21120939613244738	-0.5095906935310398
-10.267541047326937	21.65042850191439	1.6807839658067198	0.19480678227346443	-0.5422380714161854
-10.395320984345801	21.918035081050647	1.6934072734100103	0.2129352692255998	-0.4744443599779363
-10.47502592047812	22.05734106139689	1.700194036883508	0.22245626188532377	-0.4376761792633549
-10.206381097677575	21.385596889124002	1.660976365583678	0.1653680992788087	-0.5986724622921964
-10.221651321505956	21.445997647236332	1.6654171341976847	0.1715246629111846	-0.5859408887616284
-10.490751245394282	20.603592573600093	1.5256054613562202	2.9046748978926208E-5	-0.684083113325313
-10.676117456238984	20.39236877638473	1.4709199179663606	-0.06115340187736601	-0.6921196599960452
-10.862832821198992	20.172659802202038	1.4154251453934743	-0.12386783715420303	-0.7021828999681266
-10.881649328072468	20.15340172716533	1.4104618183008788	-0.12982943138347167	-0.7026346417608962
-11.113402830365768	23.492907419863535	1.8594273182297731	0.3077460257172875	-0.09979162557954921
-10.870391181402738	22.895205762255728	1.790897362704496	0.28148606307296636	-0.2217920258954988
-10.621303073248832	22.348463459036125	1.727623478624491	0.24212144836670313	-0.3642366797907608
-10.713239391969845	22.528071225770486	1.7437728108218824	0.2555390355745371	-0.31512617701773854
-10.844786768336137	22.840316885932463	1.7838488131547	0.27862947973510854	-0.23581324663405204
-11.13944094806562	23.564994447843304	1.8678171738136882	0.31058689972241144	-0.08652784900450539
-11.20138562399052	23.70358117406422	1.8616195514297302	0.3159539567919255	-0.05692871383467346
-11.38770868509681	24.19537159429388	1.8439734592897705	0.33638132963867945	0.04728135200973695
-11.629669720620418	24.997400407593688	1.8224219082537934	0.3217424721384071	0.22638428048289394
-11.655844825787385	25.09979426497546	1.8208979698017966	0.3188126768342183	0.24786083558885214
-11.229044276659494	19.823740120580734	1.321005317837836	-0.23250774834171042	-0.7070609405643823
-11.11903336571642	19.928407716064633	1.3493896261107883	-0.19999819744536268	-0.7056799360177318
-11.238255914622929	19.81801759902705	1.3188060133517943	-0.23474969891998118	-0.7066874110590492
-11.27373113209877	19.799694665849607	1.3115749115923159	-0.24301504113450484	-0.7047067447796797
-11.704202484407077	19.570706637277283	1.2232360899779804	-0.34384317690470256	-0.6806049388552756
-11.924410416622525	19.520870959241247	1.1858689153424744	-0.3866452516948531	-0.6572315114057796
-12.146713395330595	19.48811890152068	1.1473207906448861	-0.42695970892659807	-0.6306764404158915
-13.716808717983312	19.98456831600856	0.9699204511355599	-0.6345620885836563	-0.32288930938094845
-13.699633381787852	19.972973088206505	0.9709604521849748	-0.6329432997958511	-0.32731209909647574
-12.289122117745665	19.48948098767039	1.1253706280321143	-0.4504889990115042	-0.6109018746891621
-12.610269693386867	19.525156006424986	1.0791031148844958	-0.4989299670803053	-0.5601760829465505
-12.896122385697899	19.578447440350267	1.0412842596612748	-0.5398641187773242	-0.5106644772752356
-12.515097441153577	19.487450784057632	1.09210592237896	-0.48752907596191936	-0.5802534952316996
-13.536579205106833	19.870542369775738	0.9794214564748253	-0.6152699397763658	-0.36565980444713336
-13.46519538142837	19.82916391656118	0.9843985227465639	-0.6076826850278161	-0.3828089642005869
-13.33710205478209	19.763694654848063	0.996124159238783	-0.5936002952335905	-0.41386472479152336
-13.208698024723365	19.705864794957023	1.0077862829651452	-0.5776282008031756	-0.44267943100447316
-13.12649483004026	19.66555204257168	1.0153501869149304	-0.5680558606202503	-0.46105790517894973
-12.931185315336426	19.594366574089303	1.0372401348222826	-0.543817487269173	-0.5026422511732973
-4.73366453746668	21.27733752555802	2.481288296341881	-0.37598354099591547	0.39087466024069284
-4.616137617197506	21.222124959057776	2.467743416968148	-0.37978056369195967	0.39122559092987785
-4.564613201498627	21.13083733353918	2.4497184894169575	-0.3817117395881411	0.391187918677536
-4.459207814328341	20.976920750912853	2.419275631180583	-0.38403704474107564	0.3891154977471518
-4.3717263835343685	20.747828353941713	2.3784094047667623	-0.38812270947921435	0.38694967387123314
-5.161473697762925	20.81549159125971	2.3623742167251653	-0.36621434191491087	0.36027740155875476
-5.073951322793464	20.92121156444997	2.3909534540601722	-0.3686230542144773	0.3680949632041504
-4.820678832095474	21.117692108337895	2.4437134299726164	-0.3757534935649004	0.3847375162031045
-4.935758286792505	21.04289319435528	2.4260241874428776	-0.37262965417955124	0.3788448591354941
-5.190714031709742	20.763150524925152	2.347378929457999	-0.3661708008712708	0.3570663687628241
-4.334675830804458	20.637109182818822	2.3602550213015174	-0.389489593323894	0.38634537348245046
-4.297602703723759	20.363085847552906	2.3162306519534677	-0.39339358302322736	0.38643992750526684
-4.296843216198107	20.193274965814624	2.286651437385535	-0.39380763605011815	0.3852947800268014
-4.3199742974144915	20.03163015581289	2.259457158055529	-0.3933832187622648	0.3850741845841189
-5.411460238020682	20.431189194846432	2.245650484090186	-0.36391848352022815	0.3315027272933456
-5.332162880293362	20.526863749341317	2.278301749926055	-0.36402940437193043	0.34037499073362815
-5.549115600042219	20.2905602616082	2.1942515331961956	-0.3623492417140016	0.3137687192103927
-5.9142014219049575	20.099198820205157	2.1045607773139072	-0.3583958304863766	0.28309433055751176
-6.1768312377237	19.97762492623312	2.049757152533112	-0.3563655281257383	0.2649130691058641
-6.2548127568078975	19.933207642426368	2.0323679022672283	-0.35574661021467374	0.2597933964581897
-5.793974679646137	20.165456467072826	2.1342422341579526	-0.3599765979483548	0.2938075555336699
-6.296332579397803	19.90441385953041	2.02343302979157	-0.3553935628015188	0.2576072574842864
-6.581566543861336	19.71553089526889	1.962607814637303	-0.35398219155130684	0.24108260969242545
-6.865836498264918	19.506302352262118	1.9050985844074917	-0.35237884892112653	0.22708301612658682
-4.397468987809489	19.60797959070136	2.176254515525374	-0.4007232213807483	0.3701328638401582
-4.399186129808391	19.590997556566418	2.1732952386048234	-0.40100722702524877	0.3698666897226313
-4.3936775942467925	19.43906947218001	2.147493738667757	-0.40533404440580145	0.36667901249908674
-4.387202690166885	19.144286253843145	2.097053370852092	-0.4134671529748646	0.3600527965762384
-6.894497251219089	19.484583483803235	1.8990500895425335	-0.352269413242162	0.2252888260552498
-4.381345621380777	19.122257941120065	2.0936027867918447	-0.4140572658562468	0.3596973367787069
-6.925461083009736	19.4598782054163	1.8935736178145863	-0.35187297735927275	0.2239607467277084
-7.416290267685239	18.89946202643908	1.797981654592583	-0.343895023533701	0.20560748410095553
-7.363475977876793	18.991793896138372	1.8106685184897646	-0.34491549472151395	0.20693447588311728
-7.1785182717331	19.213288774831042	1.8446513865519685	-0.34803891830022415	0.21375927345639656
-4.15205833085932	18.46634483007781	2.013003215510067	-0.4270745471144325	0.3634892702782737
-4.2171064234789615	18.664346336089654	2.0354534218106637	-0.4241170994076101	0.362289681883611
-4.372026104299103	19.099275105178496	2.090688370550109	-0.41467356125975796	0.3597794764000769
-4.048009488057326	18.195132871531335	1.9836496105798846	-0.43154819567746294	0.3655061977188109
-7.491387228043418	18.031259510970372	1.7039414418687988	-0.34197105167273095	0.2025456684719067
-7.514780309917374	18.314686341258152	1.7333142786169522	-0.3406908333655937	0.20209836297569625
-7.461413857161174	18.67996993733154	1.7735484989665813	-0.3424702203087273	0.20431990905530734
-7.514424638291443	18.439655812679497	1.7475555392903148	-0.3406078853469594	0.20289757029479166
-4.006141008968368	17.881613027299927	1.9505485090745536	-0.4342725583485503	0.36850804828713124
-4.0947510933941444	17.070818009431875	1.8512527905477139	-0.4366696058740055	0.3705758695226884
-4.098336307406811	17.034762205630255	1.8469088561323332	-0.4368834699975722	0.37061621346842727
-3.980894005775253	17.602407796043213	1.9198905505631876	-0.4369805263842156	0.37000871828619564
-7.492366000616787	17.59242100983253	1.6464998817651597	-0.3397746379433227	0.19939902523809577
-7.491056514593434	17.51652019285032	1.6379850045108746	-0.3396733147958772	0.20010598914633937
-7.356922602796503	17.059969131013926	1.585868268885089	-0.34700839616977047	0.20686720551141605
-7.3476880070411035	17.029672229095027	1.5824253481401354	-0.3475248662622312	0.20731477034591478
-4.25572274313915	16.317678753090377	1.7426861830508988	-0.44254695291467394	0.3605911599621612
-4.282120070781845	15.78662031049576	1.6750428955691252	-0.4532299201865053	0.35540650801731744
-4.2458127774434065	16.42959045964661	1.7578678949158264	-0.4409819729937293	0.3615905810902344
-4.131360294310118	16.910570026141535	1.8287686943851775	-0.43767344546171727	0.3690667672574413
-4.280097499402593	14.538047400568065	1.5295894433996464	-0.4670072822956451	0.35951351396044556
-4.322517032429351	14.340942723765027	1.5016525670141685	-0.4692934138833623	0.35780656097211405
-4.280253012631235	15.540897001787167	1.6460339698475026	-0.4551899754235621	0.35667609898951336
-4.235538762411485	15.028716405183332	1.5920389632243763	-0.4638817950093838	0.3583227836478152
-7.120732692353926	16.430849731388406	1.5073111428374186	-0.3634899914751516	0.208587261910351
-7.346458713145687	17.02354813324256	1.5815191695323796	-0.34759344867965897	0.20722666365716425
-7.114755438282814	16.40554860010953	1.5032142426665727	-0.36357135937173457	0.20831269945644051
-6.911780360262982	15.83013201700975	1.429019956159958	-0.3745149428082468	0.21443379172238994
-6.611588358506674	7.896149290016625	0.8341659972006694	-0.49004460168818303	0.41263570629487734
-6.815613754472951	7.898265934465046	0.8019958406125131	-0.48319157244990113	0.41492132418995387
-6.5156075490910155	7.913751607218404	0.8492799877503661	-0.49281917582525214	0.4117538692678856
-6.3278903466563765	8.00161022599411	0.8773008008487957	-0.4973848629501543	0.40863407821295217
-6.251414382863599	8.031307543414954	0.8889721500875825	-0.4993443109905407	0.4073742969608739
-6.229877777245452	8.04374390758974	0.8918279802042939	-0.4996749646493113	0.4066650940870879
-4.365442378183148	13.975572541233786	1.4555356571350475	-0.4735888304450172	0.3563600489613873
-7.032334305329712	8.881459043501946	0.7302856543133194	-0.451551377991947	0.4037652780947474
-7.010306534682713	8.958760339693399	0.7307798962156455	-0.44983185770983525	0.40201407428704683
-6.512646741864403	15.15182324934143	1.356201985576164	-0.3969580621666049	0.23752618256430486
-6.605089143645865	15.309430919175515	1.3730235723467947	-0.3916458260334801	0.2323094337766871
-6.5041925862060035	15.13029977827332	1.3536024539136786	-0.39782964684130845	0.23787996099603256
-6.3424677378712815	14.438667640957025	1.2522555282924044	-0.4109337071631521	0.24675738776129363
-6.330374139751394	14.386550585762597	1.2445902835894394	-0.4119067507550093	0.2473939321125749
-6.878654940297363	15.7638677268587	1.4202719173598122	-0.3758335278398807	0.21580522997059906
-4.434271541032567	13.142645847312549	1.3502719498018312	-0.4784739630311071	0.35261280377272786
-4.414942671727757	13.516124024822231	1.394208064106105	-0.47552336574427506	0.3526829258373333
-4.493924253759212	12.772399592207567	1.3061961365443793	-0.4840780521842467	0.3509231172609225
-7.101740047231086	8.65826653927014	0.7291656410217016	-0.45449568015556896	0.40836066050832603
-7.168342651116608	8.460762600190172	0.7276459069091064	-0.45764270398878404	0.4123991152635308
-7.193887940106324	8.330591941608663	0.7298485490430344	-0.4602514696958592	0.41432195700683394
-7.102349334593408	8.083611128327435	0.7525091754402901	-0.4697564427609126	0.4161141221752636
-7.112470534688779	8.092652751636816	0.7506935363570543	-0.46917123859235244	0.4161444897205307
-7.119928957854249	8.108787145355782	0.7489586796457051	-0.4684483448398695	0.41608902487999866
-5.957932814466803	8.326382853180453	0.9266290503485496	-0.5012134115148068	0.3989940054670736
-5.9860617304856625	8.295236487394085	0.9233854170333073	-0.501435654227643	0.40000010253308255
-5.782295033744326	8.636244481833662	0.9471147716621466	-0.49863262942113656	0.3942537417740502
-5.772698168952418	8.648486873268634	0.9481776667818342	-0.4984649299807642	0.3938988495903215
-5.738932396154502	8.70717613051857	0.9527774384240169	-0.498211257530589	0.39304059037967215
-6.940649812921062	9.174166928456168	0.7345882561169421	-0.44602276407833985	0.39662059002900285
-4.5812454281489545	12.317894073995918	1.2530045154756448	-0.4830850380560928	0.353994667452559
-4.808522336311219	11.478314115589296	1.152708873364321	-0.4825925764876412	0.3569929763760261
-4.652849854746273	12.005391019526362	1.2217759348892947	-0.4872643308801912	0.3571483035909443
-5.061293351900035	10.722393859678515	1.079508088169373	-0.4838055630395711	0.3682323192426492
-6.86360938787179	9.401426206351928	0.7386511130556885	-0.44235499713981263	0.3903490388624786
-6.819621065935524	9.5188517466487	0.742240622312069	-0.44150014548153876	0.38731537637702634
-6.732853489066005	9.812962932337197	0.748303836773	-0.43675224188985945	0.3761063647608432
-6.221255888251553	12.966412945543405	1.0243905039493693	-0.42996088131597454	0.26332619898773574
-6.262079343029064	13.66062747538938	1.1294433473423338	-0.4240756096256647	0.2537774268722715
-6.263391932825343	13.675039285369484	1.1319874460279882	-0.4241349577330778	0.2535857310110408
-6.329917361911087	14.384771810573818	1.2443067124561955	-0.4119120567260665	0.2474246213791633
-6.380243096902497	11.364251103642124	0.8309159328754128	-0.4317754720688538	0.31711989485227043
-6.357607770702911	11.487039688527688	0.841018129422028	-0.43008682153625766	0.3126856007198428
-6.222435682564707	12.217561632089193	0.9288764240796084	-0.4328997543746805	0.2878213366593629
-6.22315469339023	12.669251370607224	0.9857255148407604	-0.4308482144556999	0.27326983179052666
-6.23437808659952	12.145587759282426	0.9204673809693029	-0.4340159310463534	0.2901229095576574
-6.457481241124757	10.96749769794242	0.805254722099549	-0.43372690735551145	0.3336462421846305
-6.219415409317302	12.931960976294627	1.0188852841495983	-0.42962716306460774	0.2642541663606644
-5.300213015882377	9.906364735437664	1.016926853473783	-0.4861282257707866	0.3746979337640702
-5.420490387285663	9.41476369021898	0.9944369606051022	-0.49275383480936424	0.38003082155750345
-5.260725656804659	10.041685575299425	1.0237077179713645	-0.48564639173177926	0.37273041552675606
-5.093231866962367	10.61944688455408	1.0688515806996912	-0.4829118304037937	0.3685129040885793
-5.565394037279747	9.018803980210201	0.9757505267645183	-0.49695227464429176	0.38739575107423196
-5.5458129890253085	9.074872917332542	0.9786892390259546	-0.4970129913965395	0.3866720836386376
-6.5076799075710365	10.704717704496328	0.786671085990196	-0.4341764442604837	0.34386291390598667
-6.538142435266112	10.584945288033484	0.7801253982691781	-0.43349004826358034	0.34798907901120724
-6.674120860000167	10.043425300441548	0.752893123492577	-0.43622304967499986	0.36576210850185276
-5.079145325698371	10.671237532556626	1.0729319783107345	-0.48324685255224986	0.3681402537358039
-10.461656850447097	13.708406176281539	0.0011099777162274491	5.561717128483003E-4	8.326778585407157E-4
-10.481987687657293	13.648673103119863	0.0011077169808063501	5.548796058828626E-4	8.331260289431175E-4
-10.596586459128053	13.013581074589192	0.0010840402340404258	5.41130677283991E-4	8.357051752801788E-4
-10.588350281531117	13.144057512369184	0.0010888988604425944	5.439685282187016E-4	8.354989721524572E-4
-10.567612116330908	13.380893343134794	0.0010976475734374327	5.491096606540997E-4	8.350155353099335E-4
-10.586300339683474	12.86405514315924	0.0010785685832250948	5.378459508125935E-4	8.35520571035045E-4
-10.570420696995217	12.529496354887202	0.0010665279407671962	5.305562493593545E-4	8.35259537797838E-4
-10.53216555932015	12.1496552982845	0.001053177229697786	5.221684433305939E-4	8.345569483284064E-4
-10.380385604053068	10.824139514628257	0.0010097719804505923	4.926113416266405E-4	8.318277793762233E-4
-10.435456498885996	11.003326254847991	0.001015654150977278	4.967092119698006E-4	8.329582634954275E-4
-10.456403679159035	11.430738695704099	0.0010290310880663798	5.06231226326558E-4	8.332053685804297E-4
-10.463247672194688	11.521399916806832	0.0010319879873217236	5.08272621743939E-4	8.333151838677291E-4
-10.491965031962753	11.798596889963134	0.0010412894364358243	5.144100302846514E-4	8.338201158822986E-4
-10.523313839585922	12.061930103058792	0.0010501343265990218	5.202466951938459E-4	8.343979750122889E-4
-10.1325463030094	9.916704642956699	9.818265056847379E-4	4.718263430124154E-4	8.268356183324874E-4
-10.179935233113294	10.11227423234433	9.876409994039159E-4	4.763598091720049E-4	8.27763890117413E-4
-10.271061399325458	10.365759310336202	9.95502950358762E-4	4.8217595713337565E-4	8.296347760177398E-4
-10.329993747661657	10.545358091937182	0.0010012185734050425	4.8631806210220236E-4	8.30847304242753E-4
-10.02186658977307	9.407090039284766	9.674863282775946E-4	4.5998564928513276E-4	8.246904711083517E-4
-9.940452310214791	9.112997290359736	9.593126997650764E-4	4.5301172367248117E-4	8.230162848286748E-4
-9.913163845656664	9.031973680914923	9.569970652250899E-4	4.5109354265161983E-4	8.224464017408611E-4
-9.895841595490788	8.989089973174861	9.557460141321019E-4	4.500600239179658E-4	8.220756075274598E-4
-10.041555812761365	9.508743711312437	9.702290796835841E-4	4.623403910735087E-4	8.250641988445512E-4
-10.0930451283201	9.758641117940332	9.772845288799766E-4	4.6818929725430514E-4	8.260600918201227E-4
-10.523255412447535	12.01533119139883	0.0010486101955922912	5.19230245187995E-4	8.344111903125783E-4
-9.437025703496063	8.180080636767848	9.31522113529315E-4	4.305219383208278E-4	8.120035186543271E-4
-9.587384406844816	8.413430547215235	9.385943331439529E-4	4.36202607044189E-4	8.153462397129594E-4
-9.661805736692877	8.534238831487905	9.42336994328547E-4	4.3914104936209773E-4	8.169845095739117E-4
-9.771253911512432	8.728030227058873	9.481385284470775E-4	4.4383544068172934E-4	8.193942872925799E-4
-9.266968553743181	20.368669914426608	0.9868442830081738	-0.09547712982389397	0.2856777727460946
-9.20742666551085	20.320443273355068	0.9890457441926824	-0.09371943599470028	0.2885969975452599
-9.331656358380581	20.390105813505613	0.9840152430655893	-0.0957473197094121	0.28248673623193243
-9.797074207824757	20.487262654677203	0.965198685139774	-0.09445044786476547	0.2616798586182862
-9.852945626294268	20.475386833679877	0.9626377350056042	-0.09321007867097321	0.2594529793050449
-10.174926061897045	20.358005704205766	0.946554164160984	-0.08389499036756562	0.24650376567099513
-9.63492628198527	20.447865399706505	0.9717566381097791	-0.09468950736335974	0.26908019168753694
-8.511979787933821	19.63934754978057	1.0072116098723987	-0.06521022126989649	0.32187684680012046
-8.412203891350405	19.4367030452377	1.0074969688269755	-0.05512194214888866	0.32606215811548217
-8.861496508320027	20.0881956391881	1.0005654137083084	-0.08564297472295856	0.30522274694982815
-8.677814870382358	19.86003686712696	1.005123630288173	-0.07549030689714831	0.3140399482021736
-10.409357512926338	20.18096142143874	0.9336431917173507	-0.07359434336707997	0.23874444354254643
-10.79710685594536	19.791961768687052	0.9112375254700512	-0.053827657771221345	0.22733355159758922
-10.785679793055646	19.803992338152558	0.9118742989482486	-0.05440084622212223	0.22766193122094489
-10.503409678691938	20.101603547076234	0.9285566541925209	-0.06927781326006459	0.23567516124227259
-11.760956418321427	18.987861528055976	0.8618233505327989	-0.01945278570664378	0.20390817119810337
-11.523235694283702	19.219241316736024	0.8747746995207754	-0.027137482020414376	0.20823088569600334
-10.828460804935474	19.76565596978038	0.9096771153003596	-0.0525909993914213	0.22652441453016248
-11.15203284394894	19.485982039391637	0.892584505032012	-0.03905042483245043	0.21753133954650106
-11.338762237521642	19.37033472884137	0.8841936540011557	-0.03355594970538313	0.2129541835748317
-8.160413380449972	19.034430336383014	1.0069342914799835	-0.034007317884460875	0.33815256365560875
-8.0712521510263	18.89928505826888	1.0077568076419858	-0.026722414565117845	0.3421732022801674
-7.818586642841267	18.37119969400198	0.9987031147868913	0.0039376817391621605	0.3539779459002439
-7.801553346127336	18.337769279015088	0.9981923311379926	0.005873625944247477	0.354696583677851
-7.798549641616148	18.329959307262747	0.9979394219205283	0.006324407972271371	0.35481949510006194
-7.7743272824557055	17.104951854205982	0.9283663540419983	0.07820234630109078	0.35078496483875005
-7.783741806986411	17.082410464980747	0.9263200908681646	0.07935382018428999	0.3502312313840305
-7.764805280510347	17.71926770390472	0.9670733373852763	0.042273408100769475	0.35384976943780516
-7.765134015594184	17.702299241060896	0.9660877161697399	0.0432716072159221	0.35372478067373325
-7.785173334564877	18.087991371679102	0.9856647283595623	0.0205818461341579	0.35449837886851643
-12.207394115779582	17.651695249152727	0.7997315941130003	0.012644155916158079	0.1975258237699941
-12.334583649954002	18.01743438287169	0.8131866304154843	0.005221212824255337	0.19507154063285093
-11.898441133341503	18.87073873241356	0.8543835529255639	-0.015200852717495238	0.20089769897362544
-11.97913973552026	18.76913114866832	0.8488584734652342	-0.01239355954181275	0.19991482174994593
-12.20179125652366	18.480366296380733	0.8339696668808045	-0.0041112944890782524	0.19573292434518674
-12.346236091480979	18.073727701197747	0.815625055749412	0.004150748018308103	0.19465252891801538
-12.325910176357382	18.130813591682937	0.8184145880123717	0.0029171274003941474	0.19499439286043874
-11.98711940596362	17.350214550324804	0.7870400074515319	0.019754307062237263	0.20239082374514406
-12.003748444063906	17.37062698875574	0.7878189006897283	0.019238312342654145	0.202081276463422
-11.972536370029344	17.33827830647077	0.7865314063769576	0.02012836417158448	0.2027630173216739
-8.121894220306949	16.547592387360503	0.8669879566856593	0.10601271655145854	0.33308478446915485
-8.10563373419339	16.57251979077354	0.8699553515374752	0.10477586354571122	0.33380932529780516
-7.984939422131087	16.76625234830246	0.8912029166632762	0.09512504729850921	0.34015364946812154
-8.228393449448319	16.494855391024913	0.8560060248286633	0.10706082055060102	0.32848540997525
-8.587857197385803	16.313739525462502	0.8186981260446989	0.11059898995848873	0.31233581817415706
-8.648307457720517	16.29639910076707	0.8138487368360561	0.11032398119927883	0.3098157343289852
-8.78995850036625	16.26628487690744	0.80439851771453	0.10837262667836661	0.3043937022988102
-11.704600070861353	17.072933459403412	0.7730750049143862	0.027804035951878324	0.20891929275106239
-10.554248746023152	16.279117077015805	0.7346337565687281	0.0662333219148378	0.24066123769500944
-10.957521253644972	16.490186693601217	0.7397770862523202	0.051988676950429136	0.22858719232320232
-11.418330839711729	16.816770790787647	0.7580498972595044	0.03664451457465619	0.2166822150473545
-11.33353091563429	16.74939463269658	0.7544584996802441	0.03926527914765019	0.21878673138004234
-11.282552150529034	16.71369893929399	0.7530560248654202	0.04090192371233163	0.22029633530026382
-10.494053521806357	16.247901452253174	0.7327861388073429	0.06834783943100016	0.24238077757893228
-10.328899462146932	16.210273477704867	0.734468592857572	0.07372644103962903	0.24778748030983574
-9.963639931852718	16.115765536031095	0.7365711152325065	0.08569629585714084	0.25909149541094556
-9.716780988764722	16.1404887812949	0.7491751324011154	0.0907367188895819	0.26873418351061407
-9.288329654651506	16.143910880354827	0.766532300288684	0.10239622091513291	0.2841900978339695
