# Supplementary material for: Thyroarytenoid muscle fiber orientation regulates the ability to modulate vocal fold vertical thickness
Source: PLoS One. 2025 Dec 4;20(12):e0337735. doi: 10.1371/journal.pone.0337735 (PMC12677544; doi:10.1371/journal.pone.0337735)
Supplement: S4 Data — (ZIP) [file pone.0337735.s004.zip › Female/contourA1TA15.csv]

% Model	Angle1.mph
% Version	COMSOL 6.1.0.357
% Date	Jan 7 2025, 14:11
% Dimension	2
% Nodes	677
% Expressions	3
% Description	Line
% cpl1x	cpl1y	Displacement magnitude	u	v
-13.17444290806587	39.943156743224705	3.2458619327055636	0.0010333409158972246	0.3099000119532599
-12.960222175535398	39.983361371660834	3.247053732584724	0.0010350887089954994	0.30987282014240686
-12.557663550476963	39.94441944142459	3.2458745993722875	0.001033476139298964	0.30987366818009965
-12.295013434274637	39.91007450484781	3.2448420842488086	0.0010320340514057174	0.3098782684138456
-12.771199519904672	39.98225209153824	3.247017402043155	0.001035059374910889	0.30986543054439775
-12.196854437814238	39.89029185097608	3.244247970810691	0.0010311971022684307	0.30988313299412096
-11.83903471244294	39.73416827035278	3.239556278496037	0.0010246055134750908	0.309939012319219
-11.83454919196266	39.7319164431207	3.2394888230999728	0.0010245100878546964	0.30993984658956364
-13.378459401044738	39.840576676748505	3.2427955110681035	0.0010289483324553935	0.30995505936651147
-14.081829389211773	39.48701231125233	3.232233099201067	0.0010138174249808335	0.3101447472897862
-14.091455366444958	39.478691732262995	3.2319843814122367	0.001013462893784221	0.31014892115942283
-14.335684817196531	39.132669681909526	3.2216371287532297	9.987183197620632E-4	0.310315991644912
-14.358308416646189	39.105402529003705	3.2208219878988036	9.975589818337375E-4	0.31032929568026835
-14.06390329784523	39.49587429199164	3.232497343344477	0.001014197242033453	0.31013998125228776
-13.664929711835182	39.750876898974724	3.240125751837473	0.0010250802912329417	0.3100077004075449
-14.400819272467285	39.0250993557956	3.2184193106755745	9.941493833475002E-4	0.3103674702996887
-14.608096086093008	38.631657340875634	3.2066565497012745	9.774137178948624E-4	0.3105544644547457
-14.69608875380951	38.17187164721082	3.192893836605453	9.579136286460615E-4	0.3107665618190091
-14.704809808779903	38.12900484288538	3.191611554144573	9.560916048649603E-4	0.31078635711350744
-11.830679456258773	39.72945101098895	3.2394148562195078	0.0010244058415097995	0.30994080372139315
-11.301478305989114	39.38674536174639	3.2291491057517976	0.0010098774558869148	0.31007418137785253
-11.016175056807299	39.141220578803896	3.2217854249125084	9.994724240395972E-4	0.3101736694693239
-10.844743907034458	38.971871494835426	3.216718280769429	9.922850028514865E-4	0.31024336352898735
-14.703115739357767	38.08762112267836	3.1903722525578155	9.54336148218453E-4	0.3108050470153242
-14.665184357518843	37.55081609911142	3.174326056243123	9.315467511821278E-4	0.3110467978673731
-14.627641646759875	37.059364087139976	3.159602925880516	9.10787594875049E-4	0.31126802627265426
-14.612222601763179	36.97660737525933	3.1571276121204432	9.072749374701029E-4	0.31130489848177473
-10.248926757653695	38.341193504780605	3.1978349042932823	9.655371188973319E-4	0.31050468384491675
-9.912331042181597	37.81459172579965	3.1820472927596306	9.431794778297871E-4	0.3107296058949639
-9.809547057107494	37.62171625198788	3.176278764658291	9.350019966325824E-4	0.310812859486925
-10.64673187070012	38.74258791214268	3.2098479928493857	9.825781435724389E-4	0.310339164461495
-9.48858618160289	36.69145765435641	3.148432567512475	8.955212296648458E-4	0.3112216629153038
-14.423810118021384	36.22227306587261	3.1345484869527693	8.753853939122714E-4	0.3116390468958415
-14.414950734496156	36.19148920627415	3.133627567285184	8.740901483506179E-4	0.3116526363262448
-14.485830262125976	36.464347608918885	3.1417907653230577	8.856241029238927E-4	0.31153188172586205
-14.13670178009059	35.26832504596132	3.106013433046431	8.3506746135868E-4	0.3120595966938595
-9.140047996814005	35.00415384913914	3.097946894851069	8.241914115569087E-4	0.31197301885768036
-9.086009328532562	34.53098312251316	3.083793240642753	8.041873080119665E-4	0.312185520477266
-9.407476788029886	36.421191810066915	3.1403456987597287	8.841040847004859E-4	0.31134096927787913
-9.246749552716217	35.593612830381815	3.115586302565163	8.490280736864034E-4	0.31170987487157625
-8.989359107335446	33.59689600732507	3.055834947589758	7.649716929342519E-4	0.31260556768389464
-8.968500059088695	33.443411157370896	3.051240368458037	7.585452515989193E-4	0.3126743845721136
-8.996624010336891	33.65404884224206	3.057544662198389	7.673823281310961E-4	0.31257993027749953
-13.798911056412487	34.27253971408058	3.076214866303738	7.931384831319668E-4	0.31249705279186607
-13.70362268864402	34.01659054484035	3.068561735230376	7.824175562731829E-4	0.3126091602564735
-14.04849173876457	35.019096394043515	3.098560092937699	8.245981772452842E-4	0.31216894068168327
-13.417394405865101	33.23424233035681	3.04514520577605	7.495435441140806E-4	0.3129520196113317
-8.844720216802184	32.57044266052164	3.0251445484687745	7.2195698216173E-4	0.3130655416121575
-8.570476294449893	30.72147489648428	2.969880828903172	6.450038592270383E-4	0.3138936590172442
-8.411226862297099	30.078209866607775	2.950606229077281	6.183582726455711E-4	0.3141791627967402
-8.772423178230015	32.003860930652095	3.0081906469836626	6.983808288184149E-4	0.31331981647914975
-8.728005357889755	31.59612262639564	2.9960117391216654	6.813317082506068E-4	0.31350307357891144
-8.700294971264373	31.40121367922034	2.9901706101873424	6.732026856026875E-4	0.31359041022060297
-5.531557332942684	20.96953997644227	2.67842510839309	2.4867728666858936E-4	0.3181973829574666
-5.427009525472386	21.242312243811483	2.686562694797301	2.5963811081213277E-4	0.31806930701125297
-5.854899803418824	20.57130638309323	2.666545266750715	2.3271513019003379E-4	0.31839123508875244
-6.0545991133395525	20.421724675892317	2.6620845107409115	2.2676008015602765E-4	0.3184672026357049
-5.674484475926183	20.74823852684858	2.671820859427015	2.3973106767724984E-4	0.3183036687031588
-5.32694315001336	21.47324046054615	2.6934600069545533	2.690745010098119E-4	0.3179603763978677
-5.315180164652691	21.80064614708065	2.7032255339456466	2.823407008384024E-4	0.317811243652351
-5.315239610958217	21.927734163633616	2.707024132298699	2.8756033076755556E-4	0.3177535590112198
-5.350668266482917	22.137495322296036	2.7132866545193917	2.96173105442332E-4	0.3176598059714787
-5.433726218666795	22.603765940122834	2.727215715345487	3.1512436598183985E-4	0.31745154216397053
-5.626963417233466	22.992394014638567	2.73882258290036	3.3091821722511786E-4	0.31728309775441377
-6.296930791053468	20.265168855524802	2.657416990657053	2.2066150273213685E-4	0.3185479159843187
-6.462948940896917	20.198777783557254	2.655442565593407	2.180867580647275E-4	0.31858473187190434
-6.834263159081223	20.11098147703813	2.6528236656679294	2.148398264862124E-4	0.3186392422468048
-6.8788138499580604	20.10884160683754	2.6527616497928954	2.1478071985905707E-4	0.318641997303863
-7.369605748299344	20.1229514076894	2.6531955718555733	2.1568013846206868E-4	0.31865487674350446
-7.290450126656008	20.11461507432293	2.6529462886371986	2.1529894111047785E-4	0.3186555923796782
-7.0289051460111445	20.114888248714465	2.652942812031451	2.151254441494886E-4	0.3186451580585568
-8.099104207876303	28.996942234883516	2.918279191389698	5.738814447159168E-4	0.31465730637948064
-8.15070498126804	29.203573080865805	2.9244538506029216	5.823264788329714E-4	0.31456557599575014
-8.355808324767935	29.893747345738024	2.9450934922298906	6.10782540274168E-4	0.31426065736736825
-7.921321428362543	28.24221711199594	2.895712664347448	5.428737535432178E-4	0.31499270562380266
-5.731713957908964	23.187461122959608	2.744660549228934	3.387643201627428E-4	0.3171988174632969
-13.008134256011195	32.00942388853293	3.0084987788517243	6.983203276156874E-4	0.313490428284403
-12.95068578427099	31.818116973537904	3.0027827082118694	6.903951920441543E-4	0.31357479201881144
-13.314648296010738	32.961635456846714	3.0369982622667586	7.381718366571745E-4	0.3130713751036246
-12.699636292198232	30.808963560540487	2.972579845131627	6.484079359720468E-4	0.3140218778473543
-12.470607686155141	29.70761956089163	2.93966371907017	6.027293533565223E-4	0.3145116119267843
-12.698656054304104	30.80456735528284	2.972448399547923	6.482266633079007E-4	0.3140238301162181
-12.344738030856188	29.237051454687176	2.925592000815488	5.834454194992159E-4	0.3147197553598261
-12.200354837177862	28.6009148893215	2.9065727163754724	5.57168309233877E-4	0.31500216160402367
-6.292183606549941	24.10069371325796	2.7719284927881502	3.754081338438163E-4	0.31680708781242145
-6.2425339509726525	24.01811854555575	2.7694585716767097	3.7207985846291505E-4	0.3168425390224117
-6.30204314497932	24.121411439412757	2.772547538334698	3.7625662100633327E-4	0.31679809292503625
-6.719214934672854	24.976328726734828	2.79811652454274	4.1053608423479457E-4	0.3164268276461492
-6.946082505233461	25.451726261391883	2.812317059175507	4.298461320335424E-4	0.3162203130638958
-5.822524408446318	23.31757127054052	2.748535510543639	3.439047897569349E-4	0.31714339964902605
-7.831310428230173	20.27209620881387	2.657665738250704	2.219451765110179E-4	0.3186053370619193
-8.016126539335897	20.33597009423546	2.6595858180652985	2.2456034114081162E-4	0.31858352074748775
-8.24563275354757	20.47485969782366	2.663721720401012	2.301784923258326E-4	0.3185293961579716
-8.482902806015549	20.6064476841697	2.667671682241352	2.3558521907895855E-4	0.31847902339319356
-7.226961380997087	26.04129268528835	2.829966670470516	4.534584100387499E-4	0.31596391681837477
-7.429909730247109	26.557221928939178	2.8453504494396746	4.741661497282717E-4	0.31573780676994856
-7.588591037603218	27.0808763927336	2.8610330954178	4.955311289420267E-4	0.3155064955276139
-7.863453876347895	28.01287551057215	2.888873555737564	5.335558468037136E-4	0.31509450478467793
-7.774074335750829	27.709357526334035	2.879788152995507	5.21247835422947E-4	0.31522873301374355
-11.095419583753593	24.002887368594862	2.7691374705821383	3.7113537414913694E-4	0.317040754127245
-11.133073986582929	24.11042016799119	2.7723533553765747	3.754438591416441E-4	0.3169935275587924
-11.150271886515071	24.172838602241892	2.7742165940855017	3.7795263913971536E-4	0.3169659363472972
-11.359915588747498	24.938145086996936	2.7970847191746424	4.0857300240317414E-4	0.31662763668646
-11.453664593764737	25.297012828280753	2.807805619914406	4.230070845171772E-4	0.3164688216555878
-11.240273024498627	24.515080634230806	2.784444905919153	3.916054409202926E-4	0.31681451125727683
-11.322946017415118	24.800112745163535	2.7929597694633843	4.030653991488292E-4	0.31668868535775524
-11.458727381180385	25.31943448347582	2.8084761303028998	4.238989773375751E-4	0.3164588686824488
-11.464537797183144	25.33897038755526	2.809059009365114	4.2468475506596883E-4	0.3164502510905366
-11.569196871735537	25.76121890789718	2.8216916869777338	4.4163923884582817E-4	0.3162631916004066
-11.6633070777599	26.1720578259513	2.833999399124454	4.584153679967046E-4	0.31608088213230984
-11.833764430182397	26.83587126363891	2.8538006457762863	4.8527272800205217E-4	0.3157870018953689
-11.862057598807612	26.963505046571935	2.857621447279472	4.904218312226762E-4	0.315730322590642
-12.078087822074078	28.032468436132604	2.8896108149439605	5.340501552112864E-4	0.3152547799531645
-11.88110893277426	27.05481684639802	2.8603441814813846	4.940759558358076E-4	0.3156897252523918
-10.941911285330256	23.580623184081325	2.7565347032603595	3.5428945040442224E-4	0.3172260201162424
-10.839436808390818	23.313060208466673	2.748535161603031	3.4373694342857005E-4	0.3173432299757185
-10.739067093635805	23.061302474143833	2.7410190640068306	3.3365704831132077E-4	0.3174533769355762
-9.471816627044047	21.34230345888027	2.689651120217647	2.652249537736249E-4	0.31818350960944064
-9.951571716408075	21.806360992359135	2.7035491335856516	2.839065689164195E-4	0.31799168399480005
-10.43754130166285	22.48716392491427	2.7238525278303354	3.1089615581411455E-4	0.3177018192000504
-10.367961436850804	22.349886901995575	2.719755317469003	3.0548459097313964E-4	0.3177613256984063
-10.316760015579995	22.282882598672305	2.7177531752073234	3.028583215035745E-4	0.31778974483043954
-9.288476953705402	21.156736757069623	2.6841158086152426	2.579113245687374E-4	0.3182606613128917
-8.920650274480796	20.917705687899243	2.6769605831243313	2.4824250309506146E-4	0.318354873880491
-8.51657021391493	16.03357904344795	0.0012271400634428094	6.137390041443932E-4	7.991919140363886E-4
-8.266698499593367	16.013390172186597	0.001227412601773373	6.134711421256922E-4	7.936408590450474E-4
-8.0562389112096	15.989342639268678	0.001227231279547173	6.131036841192743E-4	7.889613844207775E-4
-7.686675290317421	15.957030610636405	0.0012275875884333357	6.126566740793691E-4	7.806960494058312E-4
-8.746279057818878	15.988281981459258	0.001223898515919859	6.126070910364955E-4	8.042635884215432E-4
-8.970450287689857	15.938254553097185	0.0012207023097777203	6.113776696470824E-4	8.092189092223014E-4
-9.186062455068521	15.786547473493387	0.0012127825957734414	6.079574261782751E-4	8.139648065895899E-4
-9.971193094306008	14.974754846084949	0.001174670763613749	5.89910506750021E-4	8.312386191832315E-4
-9.923312943252988	15.039290823300568	0.001177582521642541	5.913376074061404E-4	8.301878458585121E-4
-9.772769833038687	15.227535971668214	0.0011861247279042453	5.954913794106495E-4	8.26874255183979E-4
-10.151226889300128	14.742570887399712	0.0011646374601270043	5.848111334643791E-4	8.351883411351113E-4
-10.263669191686585	14.533945460902892	0.0011557393975745092	5.802419078122824E-4	8.376532460322694E-4
-10.338792965066176	14.402943851689209	0.001150357786189414	5.773931492638455E-4	8.392945011338848E-4
-10.39951398580999	14.232596487589566	0.0011433412312422096	5.736717431028807E-4	8.406379590840967E-4
-9.651563148185085	15.369018904321013	0.0011925783039659578	5.986260389367578E-4	8.242193207980245E-4
-9.610243214520445	15.408630480720372	0.0011943872055984177	5.995047515063439E-4	8.233065523928217E-4
-9.355948527585715	15.657450364369083	0.0012064423121496209	6.050569320586918E-4	8.177213975430857E-4
-7.582691981937091	15.933264407606897	0.0012269509967627594	6.122107724550416E-4	7.783592473292266E-4
-7.112624841227181	15.62099342018226	0.001214267667408462	6.056939496094948E-4	7.677286384049079E-4
-6.881867897293005	15.366468772252109	0.001203106816403392	6.002590421917528E-4	7.624530263261639E-4
-7.211113655713502	15.719878283891182	0.0012186213802202856	6.078022873948644E-4	7.699785537973402E-4
-6.717869382857944	15.056237286327317	0.0011886429760727076	5.935226979820747E-4	7.586352142762656E-4
-6.607244504890614	14.853200340811473	0.001179497925384584	5.891631854911003E-4	7.561019905545658E-4
-6.552226585395356	14.490750358383536	0.0011621166483121892	5.811860868763713E-4	7.547237083414912E-4
-6.493787224369594	14.259604808150158	0.001151634193434926	5.761793962411214E-4	7.533479963751794E-4
-6.43325049352262	13.662200987957576	0.0011233753582014913	5.629081872406919E-4	7.516674186200322E-4
-6.41499752094985	13.474375362204528	0.0011150013048242357	5.588078812497152E-4	7.511933510482885E-4
-6.387853419579772	12.789972379643046	0.0010835735106285024	5.434513738622595E-4	7.50151718547309E-4
-10.456554713262712	13.976570385418363	0.0011330412861245741	5.680771329643747E-4	8.419132875128691E-4
-10.460504525913167	13.743612050954287	0.0011237862815987958	5.629821407205684E-4	8.420237595894664E-4
-10.43567643329602	14.11277918523502	0.0011385409333284737	5.710580546240622E-4	8.414307528874112E-4
-6.386459979093452	12.69724417228317	0.0010795827651989057	5.414135380664667E-4	7.500765910921281E-4
-6.395644771263177	12.555427517851564	0.0010734147771232056	5.382085053496611E-4	7.501765878831657E-4
-6.4372672447402195	12.008861096898956	0.0010495321470782883	5.258791476633712E-4	7.507726541719048E-4
-6.497009900884745	11.667987645737622	0.0010346137476256625	5.179196153876688E-4	7.51869860890562E-4
-6.556920262455058	11.305444943796042	0.0010199529482331027	5.09736028887758E-4	7.530190165904811E-4
-6.68146577838972	10.655308411578233	9.939412580405441E-4	4.944668608091827E-4	7.554264260960813E-4
-6.78393126347984	10.244290071559956	9.782342810039303E-4	4.845766985588124E-4	7.575332742571744E-4
-6.6290935651159755	10.949007459555244	0.0010057972050333804	5.013319912589108E-4	7.543968819971284E-4
-6.8473974745647155	10.057920097476195	9.715799879320699E-4	4.801787345858737E-4	7.589350934374371E-4
-7.405046930016831	8.429051296024019	9.219084791019825E-4	4.4077759128909847E-4	7.716067144981396E-4
-7.412200733634791	8.399984117014895	9.211005399861841E-4	4.400663482710356E-4	7.717697680713105E-4
-7.421796519639031	8.373596652831079	9.204427624524122E-4	4.394070868223494E-4	7.719944034764827E-4
-7.6245049310669515	7.798152050005786	9.070760510703968E-4	4.2515282121568057E-4	7.768180483078697E-4
-7.5805121822930595	7.910293384750007	9.094766161203689E-4	4.279202470014635E-4	7.75762099658759E-4
-7.501908913596166	8.09279067771438	9.134191691990469E-4	4.324854745909832E-4	7.73870563361367E-4
-7.739502332512991	7.591719065788961	9.034443396968829E-4	4.199773347243149E-4	7.796552966822848E-4
-7.8847997351133605	7.451595991242256	9.022299716759303E-4	4.1645277011612353E-4	7.83303709575042E-4
-7.676407910866667	7.714521694434639	9.056937355250052E-4	4.230555399438766E-4	7.780960254006031E-4
-7.092653583308931	9.299169047122376	9.466498198547395E-4	4.6200441312177986E-4	7.644003902663365E-4
-7.157733819727116	9.09628579445178	9.401913981335144E-4	4.570762849648767E-4	7.658743614769793E-4
-6.993538578025168	9.575462324912435	9.551442917026867E-4	4.6864991671874385E-4	7.621595847636667E-4
-6.895778115357702	9.900410308161158	9.663209932418411E-4	4.764567728930958E-4	7.599987751201681E-4
-7.293348293457591	8.75037620896634	9.304421396934554E-4	4.486661715565046E-4	7.690302206245696E-4
-7.234420758594862	8.926496665648376	9.354095205142596E-4	4.528904391234839E-4	7.676670412854038E-4
-8.225885333227685	7.342901902359795	9.05107099998409E-4	4.13808474300579E-4	7.919204846551744E-4
-8.236373854049724	7.343009111565974	9.052795075324319E-4	4.13815313628195E-4	7.921863501302649E-4
-8.530594539609023	7.303148880677009	9.092769293608518E-4	4.1293081276315565E-4	7.995758775379121E-4
-8.165547009442813	7.3578145528349275	9.044893404852324E-4	4.1416727205352425E-4	7.903931376117355E-4
-8.564700511421668	7.306150044294393	9.099049788523924E-4	4.130271643097533E-4	8.004312902958398E-4
-8.611923429585666	7.329416666724217	9.111486201036232E-4	4.1362730033662836E-4	8.015885224979952E-4
-9.020216463603798	7.600166307473682	9.233250616660152E-4	4.206030121243678E-4	8.115076309180987E-4
-9.03637818469662	7.618837639342621	9.239701011493106E-4	4.210768378067297E-4	8.118898831331708E-4
-9.212996675330137	7.81749482447683	9.308149245183573E-4	4.2609803049956964E-4	8.160387034430597E-4
-9.245829441114997	7.861879805782354	9.322585412274915E-4	4.2721324386195766E-4	8.1679892214268E-4
-8.987356093103259	7.572791242919949	9.222268302532362E-4	4.198971698048284E-4	8.107131265554211E-4
-8.807668646708661	7.421252885339838	9.162652983195552E-4	4.160418347149093E-4	8.06394960907152E-4
-9.359903457853354	8.04158185649978	9.377366933391194E-4	4.3169743916585514E-4	8.194042500931132E-4
-7.915963885514201	7.416843590924212	9.01879935379949E-4	4.155955626526572E-4	7.840850117615477E-4
-13.446641917549464	29.504735031778765	1.64453857267279	0.021694956476566284	0.8997105721733658
-13.31035736551715	29.490828283789533	1.645188756201271	0.028293289079050196	0.8811352583721641
-13.224838540734716	29.439520921664442	1.6525473558874506	0.02511348163383682	0.8700261059980581
-13.593416827826	29.521521045985132	1.6418521142450277	0.01630041079658588	0.9182014541502975
-13.745828677994982	29.49823664762073	1.646656134308554	0.0036733940157192206	0.9397133564175217
-13.86816784993091	29.46471861517236	1.651420733890568	-0.007485513141264343	0.9540523433862781
-14.30785626955209	29.31719643409113	1.6734062849836921	-0.06324660028523862	1.0032748460989656
-14.102683706210716	29.389371044146113	1.6635961239537138	-0.03682283304659623	0.9811514751165202
-13.940146842573766	29.442045794208823	1.6547054345576742	-0.01676725399216922	0.9621832090309193
-14.338532292243409	29.306464423392864	1.6748928203946	-0.06718530459980432	1.007139103067995
-13.075731796836802	28.898237603063862	1.8699669926464473	0.020954016241914182	0.8987236105197471
-13.060688821011178	29.115099776574503	1.7690351944149452	0.021247935107924977	0.8726567398617268
-13.071149205421719	29.224779124557728	1.7195419111784749	0.018968396600019078	0.8620323992419379
-13.05126674147483	29.162238991325502	1.7411712522861578	0.017155455451078862	0.8643649340515244
-13.114049347313092	28.778003670178123	1.9533322244160929	0.03014333965442737	0.9273723484873133
-15.123531503383438	28.68380688659017	1.695649263524813	-0.23664180137259022	1.03367075290618
-15.120365763830009	28.687201553165067	1.6958730421186483	-0.23588780979914517	1.0339613245160022
-14.959007661603835	28.847954319669356	1.6966759359625896	-0.1956639767622243	1.0369090195606108
-14.755661264084218	29.046595901853035	1.6972302235717722	-0.14557325428610182	1.039608256780038
-14.763862069959831	29.042141861783172	1.697581562266741	-0.1470085205942584	1.0404064538985713
-15.126896078051582	28.680440857325806	1.6951798847289887	-0.2374188313586599	1.0332520285818256
-15.639683715519372	28.156523638835083	1.6311086209725665	-0.3622798426916207	0.9792991407115252
-15.565674756309049	28.23888409976909	1.6476794170756555	-0.3453486749445173	0.9940705764911415
-15.997556731796527	27.782681596354678	1.5655028490639264	-0.4502838855613642	0.9269162684957613
-16.122982823557255	27.64891283072557	1.5367669322295934	-0.46722461163674767	0.9073737071417997
-16.377973583126817	27.352884220687287	1.4769081581357413	-0.5202628495964381	0.8696677057746283
-16.691375259155652	27.055097404968777	1.4274210059889563	-0.573548194289653	0.8275486620126301
-16.77861127391209	26.957994646965222	1.408272088220386	-0.5879660350644126	0.8138990483190403
-17.20671943406671	26.19057808793621	1.2821447227735003	-0.6523730866094387	0.7443535625534133
-17.104777983312246	26.44452275263879	1.3218225490870492	-0.6311472458668017	0.7659974483130509
-16.922670118829654	26.77384140021178	1.3794635117729233	-0.6077719488112003	0.7966818030051057
-17.315927891423346	25.89385803336739	1.236509900398321	-0.6769797018329504	0.7185101925837812
-17.403255457620034	25.546148258501276	1.1895994866655317	-0.701295802096032	0.6967915223652246
-17.5135968372217	24.804997520793005	1.1152416622365449	-0.7688133067081514	0.6518383356020093
-17.442773825938687	25.33859959175219	1.1620098889144994	-0.7174089102546684	0.6848391038936494
-17.518379135387697	24.742724395422073	1.1095320446918575	-0.775094993755109	0.6479877281103137
-17.516096412048203	24.720061446661866	1.1075895431698317	-0.7771703099864199	0.646127344800024
-17.49382834320001	24.170957898721312	1.0833222929796018	-0.8270821564675672	0.6127126899709994
-17.481101134226495	23.86698615058026	1.0800631486030192	-0.8513529735314476	0.5903378581320216
-17.455148361395818	23.618231829484092	1.0775384465584443	-0.8687223366113299	0.5715678969592979
-17.434317416262346	23.408121803377647	1.0783389345280665	-0.8820520988657125	0.5549973221178852
-17.285994979311177	22.83219362937821	1.0833311135057793	-0.9243718337224184	0.49299348245490454
-17.410338173911896	23.201330336846194	1.081548888171242	-0.8985406142156437	0.5355629201368237
-17.244148412785737	22.743402410773164	1.0816327001160853	-0.9294580519234824	0.4795554677597983
-17.072313355120208	22.40634900942296	1.0720382920674252	-0.9448288773259756	0.41833267847019
-16.836226964778668	22.047682619612473	1.0536259621601358	-0.9413244140864707	0.34778088103716365
-17.064271717055455	22.394258350963856	1.0714023664938104	-0.9447955391914983	0.415832166524063
-17.07049245181003	22.403253155068775	1.0718817360373591	-0.9448487568564435	0.4177001624301878
-16.748707828536062	21.91912429134831	1.0524712429089071	-0.9441284760976885	0.3238231076038688
-16.5971663190245	21.70406269397529	1.0467822370502986	-0.9382990002367397	0.2806503285268069
-16.328218483800708	21.417092727506656	1.0358876769130436	-0.9282655772329751	0.20795096502364027
-16.05896695580733	21.10467189310427	1.0246231593509498	-0.8999473545578576	0.1321080462715094
-16.2955754773326	21.376948260999463	1.0351456100866945	-0.9255885539618257	0.1986651529498587
-15.961037115993427	20.982143746956424	1.0225049205739307	-0.8903609134687804	0.10368264359411342
-15.814984160525285	20.79542117944036	1.0238700514347858	-0.8750657229786423	0.06087202252416973
-15.18371290180915	20.095756208211508	1.0463225190914887	-0.8237734804526291	-0.10650696031001569
-15.285754203947246	20.196281188654876	1.0406758865523507	-0.8302065625266319	-0.08201186495336614
-15.656762506375058	20.61915585331431	1.0254816808101046	-0.8595624130047825	0.016538918828300258
-15.515656623503844	20.440398868950126	1.0311671168871128	-0.8500469084944324	-0.021827476249962827
-13.723403852296435	19.9881033898131	0.9786701002411224	-0.6404641864861553	-0.3227594799474367
-13.717709947094287	19.98005958982628	0.9831378374600708	-0.6420235360327621	-0.32298007358633934
-16.31593286360919	21.399795801508002	1.0357981581452165	-0.9274352793879597	0.204368117882888
-13.704950858583006	19.962723466847915	0.9920734961698161	-0.6447695702781325	-0.3243300416466829
-13.570465095922138	19.788903358176544	1.0808059130702714	-0.6709446163035999	-0.33678080111829434
-13.507249869801308	19.71676950203144	1.1224823718408568	-0.6810587045460439	-0.34108904626044856
-13.413701907158543	19.59158353575588	1.1753821301325762	-0.6998064967393872	-0.35888806349907093
-15.03443229828415	19.918266439349402	1.0561315177808726	-0.8122320996718314	-0.14472928342101798
-14.614077207637672	19.48872264152636	1.0775838728133416	-0.771290124730653	-0.23333417574912116
-14.606855547730422	19.481464964766108	1.0779465888308277	-0.7704411761865235	-0.23482081781053615
-14.900608337102863	19.76504075339952	1.063763095988484	-0.7993094412624995	-0.17819034062151928
-13.280936375494015	19.40376851510024	1.2380677857637272	-0.7212601314245214	-0.3878348990400501
-13.216103036711377	19.29696401557235	1.2718927163716673	-0.733577441699618	-0.40150020538778886
-13.087362512424903	19.056838419040982	1.3356038488386843	-0.7588386467051965	-0.44098228940937706
-13.060659583782007	18.99525654666471	1.3487263596527996	-0.7644926938873736	-0.45044650122134167
-14.603189939641114	19.477474020545454	1.0783084904294424	-0.7701292128812385	-0.2354728140033891
-14.589702477346874	19.462524886199407	1.0799182811635457	-0.7698868877605967	-0.2375604598762612
-14.396440151130628	19.23195161626903	1.1108981915857945	-0.7706204217650874	-0.2685717845754997
-14.09884725034945	18.822702605238405	1.181089584068058	-0.7958708790453054	-0.33700922169586367
-14.13137539791961	18.875985595042422	1.1707059664917971	-0.7909066440612845	-0.3277688526545614
-14.342037096330428	19.16837178136262	1.1242475191099157	-0.7749579433407108	-0.27968906528342297
-14.041848236766368	18.737891023666094	1.1941758795390547	-0.8032799300205972	-0.34997181007607925
-13.875545407469001	18.447197888034275	1.2358972856763581	-0.8257581839480415	-0.3898150736279472
-13.661967339301752	18.11681828924012	1.2825743917074441	-0.8690857646675281	-0.43730015369137054
-13.047126507172802	18.960140681902818	1.3530235689544872	-0.7683819435294966	-0.45422739595354555
-12.945803959879562	18.513682565110283	1.3823098216979015	-0.8101092525841778	-0.5007953691881786
-12.812624226982841	18.18858470018433	1.3959038656616913	-0.8501793409912403	-0.5554185109936606
-12.781174451604585	18.063530917063428	1.3954145020212079	-0.8633773080941906	-0.5701741279280088
-13.634991871570147	18.07093802144159	1.2875552677476938	-0.8741203517952748	-0.44329837183288867
-13.330209056462598	17.575650388113353	1.3309678520985055	-0.9003449377128623	-0.537843441982128
-13.225340083208286	17.42767523420172	1.3420520022437663	-0.9109595909651108	-0.5624094309447497
-12.979879279380384	17.09651790798034	1.3462423162525812	-0.9067007565477103	-0.6074905163691021
-13.61426764109302	18.036442081466518	1.2897220977547987	-0.8777698084558708	-0.44829032113181183
-12.291434813098721	17.276373009499068	1.3198892581332975	-0.8939797380050731	-0.5737612836767078
-12.098391923281483	16.99908162481341	1.2632196221672651	-0.879388485095491	-0.5480356487163467
-12.725076640181813	17.945497977923644	1.3925998077409898	-0.8831246063341095	-0.5753135085832535
-12.485042353245316	17.561701900479097	1.3689361668984363	-0.8985176857964523	-0.5836518041166968
-11.887348847397963	16.672782974089348	1.1800599341020894	-0.8510807777431135	-0.508880809269393
-11.768355882494667	16.49702330498735	1.1053207006170358	-0.8188595945289314	-0.45970254497520785
-11.522600926859113	16.107999534360886	0.9388469169267669	-0.7458534478252097	-0.33710186331832986
-11.434936766903489	15.970664054670568	0.8609271343716249	-0.693424834211712	-0.2872899288225374
-12.862277488663846	16.89897354215124	1.3244131849514569	-0.8829226967396525	-0.6314140189475586
-12.734672760772554	16.6818355508951	1.278025988533987	-0.8300983348100646	-0.6419966046300134
-12.469677769829701	16.34878705764234	1.2082294195045329	-0.764331727871522	-0.6420545541835501
-12.461994141258929	16.33818244022225	1.2038823231361948	-0.7606509093745621	-0.6408005238694684
-12.226675185132692	15.990452186356109	1.0385230379739974	-0.6208335583249158	-0.5797430611321511
-12.080936226665209	15.718414317823207	0.9151894401852498	-0.5138283743665868	-0.5338042031778337
-12.450538527121873	16.322601777528064	1.197103543920392	-0.7548713249459691	-0.6385244579006363
-12.008867070719528	15.592861756320444	0.8467703064326848	-0.46464609923951333	-0.5006157093909112
-11.19069808711283	15.520329227279333	0.601280703721665	-0.5034387405246451	-0.13906824568712792
-11.146970368731676	15.426948781425956	0.5563265623378721	-0.46617626196664563	-0.11746158795994997
-10.937736437658009	14.895631401705439	0.31270325072091665	-0.266494414609121	-0.013277899334818115
-10.928776726330025	14.87156595288738	0.3028282805976544	-0.2572013319306513	-0.010496708218030608
-11.83093936945443	15.245165931433922	0.6647223814489926	-0.3409599970041918	-0.40367681793632865
-11.703072752385609	14.917755171019206	0.49808091440798785	-0.2129187451706317	-0.3207331590399151
-11.856362042427943	15.297942322795935	0.693078850470707	-0.3615665705556495	-0.41890939622317114
-11.67571108041057	14.849169520612739	0.46715385406610677	-0.19516291640475378	-0.3019496863520259
-11.558257545123485	14.564369869421773	0.32965420967880943	-0.11882348868708059	-0.20989286414905045
-11.45998891212474	14.297194509232412	0.24016771606830972	-0.072836629608848	-0.15239990609979237
-11.428804950796245	14.229234004738167	0.21378891475413975	-0.06093157320878644	-0.13478725958823076
-10.920238380486014	14.843416980632442	0.2935614086321653	-0.24870304258558026	-0.010187387452348495
-10.651789131467556	14.11260541515777	0.06563984165808898	-0.04271152665329163	0.014155948493547782
-10.750914862739174	14.362412427115729	0.13342505783027583	-0.10371460705326484	0.012020662575915688
-10.80786906262887	14.487828942471026	0.16160915207421	-0.12833141666017459	0.013633413314166714
-11.259378433955037	13.448584575004997	0.06785549779214411	-0.007780550144102866	-0.04969504476992126
-11.327413474968726	13.824772876523932	0.11965605001177662	-0.020046298723047546	-0.08224635341873607
-11.405865306007007	14.137063757486185	0.19079312462371262	-0.048627542478384966	-0.12237713207608221
-11.25180092149329	13.41559256355217	0.06208244987031163	-0.006383351731507015	-0.04573742558299784
-10.558868481333105	13.91216422126957	0.027019426773748616	-0.015508840806939251	0.007259857188453032
-10.592645150185598	13.981669362566041	0.041129267461902784	-0.025241080725031513	0.010654249965350426
-11.247040779589305	13.379628786121849	0.05949021330686032	-0.006495219026531414	-0.04413698953400218
-11.165274600466724	12.988620798260765	0.03375224607507579	-0.00684892083311283	-0.027175068281219236
-11.097330053323814	12.580936310314577	0.017460856921688615	-0.0032556823704439687	-0.014796801219881615
-11.096818195980095	12.561338905231516	0.01678353248935825	-0.0031533337814993413	-0.01427801902694926
-11.096050568027742	12.545804815190527	0.016571784476376174	-0.0031180569058172325	-0.01409837892093414
-11.086743495229108	12.082772309014002	0.008762526369040034	-0.002257799693934654	-0.007392298106962464
-11.056586496952555	11.873435756879385	0.00701772428257464	-0.0016176696955138858	-0.005950126671195437
-10.88734935519765	10.821758127609627	9.700983818189965E-4	3.0044763973807194E-4	-5.866676257060309E-4
-10.914018229749441	10.916969792681556	0.0012471494165221166	2.5001560099289946E-4	-8.89804673335023E-4
-10.992846698780873	11.239384173081298	0.002406563533954656	-6.584329721722551E-5	-0.002048505358772283
-11.015430104537916	11.368444482013418	0.0030912652321561877	-2.5427146248089086E-4	-0.002661485819625228
-11.040793440304332	11.601305467410615	0.004424880371103979	-6.873761626007968E-4	-0.0038457025022572847
-10.852792143901496	10.649475182364654	7.86970031628782E-4	3.2331149293312754E-4	-3.169003764964474E-4
-10.82268237901346	10.507062683946822	6.115468890630924E-4	3.538133758118634E-4	-6.356483199209943E-5
-10.799649030697061	10.417097170439254	6.025089240759766E-4	3.770786303613395E-4	5.1529768382141884E-5
-10.737706088490452	10.19594415108152	6.253953393761628E-4	4.2960507816961667E-4	2.8984983870988313E-4
-10.645532551324377	9.838584274836666	7.572238427840371E-4	4.525529469284538E-4	5.374411356542831E-4
-10.66294728996067	9.897493804937323	7.4155335943464E-4	4.544303036891061E-4	5.108622812863587E-4
-10.669096737425624	9.919157020329632	7.332928543936813E-4	4.533174259289643E-4	4.962140119594868E-4
-9.701099101698333	7.952659472631748	9.32521009704274E-4	4.38289936960334E-4	8.13742984700409E-4
-9.807114167417021	8.0255306659574	9.322721902887913E-4	4.390725950481701E-4	8.129253840157399E-4
-9.580409858346846	7.886678629862842	9.327243848951932E-4	4.386270687810567E-4	8.138641289073757E-4
-9.515460207986955	7.83826116776429	9.334594788522001E-4	4.3910009396345897E-4	8.146074922395835E-4
-9.39319704575132	7.976802644466628	9.36579254267552E-4	4.3430018683599626E-4	8.179231188820328E-4
-9.482695440722992	7.888526773755937	9.341895645465749E-4	4.383752776422735E-4	8.150106173648384E-4
-9.89150512481135	8.061589029817508	9.320291691841926E-4	4.410254448068944E-4	8.117928131599638E-4
-9.958128539012591	8.13643264909581	9.318757088312757E-4	4.4212697802781866E-4	8.105367176759293E-4
-10.105799244152566	8.216749786030329	9.290494097094273E-4	4.4340824464131855E-4	8.065519005124634E-4
-10.117739578629418	8.225459503853283	9.289048836805986E-4	4.4354118343508276E-4	8.062843759437603E-4
-10.321566484096682	8.759091610334712	9.197902286288092E-4	4.4952978040992066E-4	7.857376049373748E-4
-10.401050228883886	8.997560402359396	9.057224872986544E-4	4.5221550381596156E-4	7.637332202640325E-4
-10.48013283812264	9.273283943313945	8.736527019340525E-4	4.4646987266179467E-4	7.235213853325982E-4
-10.484221130661814	9.285169676528664	8.721755045653766E-4	4.4605890645214136E-4	7.216748292153761E-4
-10.493978900489525	9.319953418773046	8.675306305177177E-4	4.4607461811242683E-4	7.147336644085096E-4
-10.569396367691512	9.576372765498544	8.311081205942692E-4	4.4737995636529184E-4	6.598014325749018E-4
-10.30367410666004	8.700079882566374	9.229403928315366E-4	4.490363544626885E-4	7.906345316627401E-4
-10.291056105656166	8.659895023136702	9.238293021746411E-4	4.4854969479038513E-4	7.924549321229872E-4
-10.202055940923515	8.408063874401485	9.29436692976307E-4	4.4495079319172124E-4	8.041412721143287E-4
-10.122586102166768	8.227987217596521	9.288161644875324E-4	4.435825793637761E-4	8.061549698664574E-4
-10.127084845203278	8.2340398900594	9.287679689452207E-4	4.436050316122923E-4	8.06039310257636E-4
-13.612698575289047	28.6766368847917	1.8738904817617796	-0.059635492248160185	0.9542496244715568
-13.402335055067073	28.717106774932446	1.9074083851268537	-0.02395838269097614	0.9447314971670373
-13.274234325981926	28.745147147953077	1.9275181846677003	1.405089858959388E-4	0.9362827810175183
-13.669436437446832	28.664996499633244	1.8652225321877984	-0.06940599291071137	0.9575698928483765
-14.469126524092431	28.3338679534071	1.7415750189790757	-0.2176105946563086	0.980622597093714
-14.111452795127121	28.53248874412611	1.7995057531075291	-0.14762661724663387	0.9760614258881034
-14.08134111629364	28.54838904813992	1.8043484343014922	-0.14178590441794714	0.9755413429321244
-14.084760055739773	28.547269492787443	1.8038218334805445	-0.14239393896331565	0.975693212070082
-14.490031474178451	28.31698023352918	1.7375808427466657	-0.2221040580864526	0.9796023408385717
-14.531013247222706	28.282763089151217	1.728739776085302	-0.2306420175990252	0.9775656471398719
-14.875581071227531	27.98713035068691	1.6534947620813132	-0.3023392552753628	0.9590842014593095
-15.10376264913171	27.76458604019757	1.5899129959490164	-0.3517865916177806	0.9420799326760243
-15.216208734471483	27.625667800433135	1.5547561041229963	-0.37577503225858183	0.9272634005310737
-15.4640149146962	27.35002543091522	1.4769992415378321	-0.4318677853983982	0.9036047543818851
-15.565199936389575	27.229859535367186	1.444094331448463	-0.4554044644321035	0.8932085776704788
-15.60421881776453	27.1782256098158	1.4299804144111286	-0.46540971397452763	0.8889088821671802
-15.80655797744552	26.83643413392781	1.3459258601508561	-0.5164885056970766	0.8507810949728227
-15.99207110813279	26.526343516060507	1.2802603080235457	-0.5716583358711571	0.822176550869562
-16.09495975331683	26.30491443523337	1.2422773239725924	-0.6044386498365821	0.8020018099314907
-16.31639914487979	25.789828530329583	1.165161767441584	-0.6779075127558758	0.7507287541658758
-16.684891252858424	24.764965711053225	1.0867240590368565	-0.8116202475098405	0.6504921560036961
-16.575586134525615	25.116826670150708	1.1031484958134248	-0.7676067562823937	0.6862267061989686
-16.522539066974886	25.264930127987643	1.1129478167733065	-0.7468691994349538	0.7010432340855679
-16.342075646771107	25.734031923727596	1.1573192632574265	-0.6862164485608566	0.7456451864591298
-16.331976873830065	25.751084951112826	1.1593594193670973	-0.6833386868449436	0.7469962715179355
-16.69637548738504	24.522337265981495	1.0773330167666946	-0.837848241357479	0.6198033023179904
-16.72618837260787	24.24278726377767	1.0699843328434235	-0.8630766754384633	0.5875912231945806
-16.74244772644929	23.899594069048348	1.0591795180552237	-0.8902897384445155	0.5430085809697445
-16.74256716838122	23.684435430470366	1.0543304796727624	-0.9036948373422489	0.5164217736956327
-16.711595039577205	23.33186611068901	1.039411576834387	-0.917723266824957	0.4674201300498497
-16.670856721684423	23.17404679271966	1.032373917685729	-0.9217131205004019	0.44239808209835363
-16.51347070412792	22.829265188016677	1.0080235224441745	-0.9190774849831067	0.3760836213577546
-16.3773710600923	22.58365799224284	0.9852910991180818	-0.9082578207305873	0.3254030668321644
-15.469735792404899	21.47082843357408	0.9154809297702328	-0.8160936825998325	0.08512413602282475
-15.485365793970075	21.488391600999595	0.9157174004637002	-0.8175140105596752	0.08932805388464653
-15.492669363329767	21.497438421935403	0.915930607596378	-0.8180014229155305	0.09139623250208116
-15.551006498113821	21.558894884547414	0.9186130053968282	-0.8241885913384877	0.10591749732994489
-15.94804051883031	21.99910977706999	0.9394587145727251	-0.8678032010690547	0.2051623269566674
-16.254996656057724	22.415059477219437	0.9702483838910066	-0.8970577789815236	0.2850788572222839
-15.897398578446175	21.93181850193765	0.9356083016692053	-0.8615045893427447	0.19200298259786816
-14.191985507516886	20.35426755160977	0.9470583724818311	-0.6811238908418	-0.21566089966476534
-14.210584309288377	20.36831201398125	0.9460232561258924	-0.6828975920631503	-0.2114809052605473
-14.455877658872426	20.547878931346474	0.9363314012593926	-0.7114680837673122	-0.15780894806881515
-14.708963187931221	20.74389482341743	0.92403433795749	-0.7385365391824197	-0.10352775040564614
-14.71112318274063	20.74573554450273	0.9239467109738231	-0.7387281567845163	-0.1030198728722093
-15.121629647115775	21.09564354495486	0.9154796074352372	-0.7809362673850936	-0.006968501405167972
-14.714746931186816	20.748624004897483	0.9238655876904376	-0.739092829910249	-0.10219642267434431
-13.964995711614055	20.177808833466628	0.9634070979020822	-0.6624558883209211	-0.2695867360618738
-13.951815003513792	20.16879376954789	0.9642297585901487	-0.6612505440624824	-0.27244944370489815
-12.954626106718369	28.737256467746782	1.9926949727527412	0.07114448672904473	0.9270479989777789
-12.857143918412952	28.708675975705134	2.012673815007993	0.09312499434123958	0.9231247684816164
-12.63953275323979	28.54571449373748	2.0419552042421096	0.13910114950926888	0.8921677176815025
-12.63261423181542	28.54057370798251	2.042878939132472	0.1405367586708613	0.8911306715004205
-12.629360746829247	28.534100688250373	2.0429379989235423	0.14107857172314445	0.8898832761736596
-12.418224162401433	28.09162993778905	2.039716904979838	0.18029275209718926	0.8038443259115273
-12.315772059625933	27.698378926161215	2.0268880337300885	0.19442481015101606	0.7336694272616049
-12.295324233598635	27.624182860898877	2.024140190500371	0.19768923263666077	0.7203211028824983
-12.282307251746543	27.579945029645117	2.0213433495473976	0.19979444520044504	0.711982290033588
-10.202631737873418	21.267674119230634	1.6628552506691752	0.14564498278108687	-0.6258622462864258
-10.243693212242764	21.117067918500105	1.6392418481802453	0.11494300206614863	-0.6443113072685066
-10.307342670339624	20.858228531757078	1.601116614584176	0.0649001657615139	-0.6774316385790546
-10.356129224115895	20.791021694474292	1.58501506274134	0.04662070509684872	-0.6805708896248515
-10.30132753798347	20.866563466752964	1.6030625973379053	0.06724818574006244	-0.6770023965593661
-11.88274998348622	25.960394409159818	1.9008672507431092	0.2818621151642855	0.437683107406183
-11.668048200368801	25.141182152679864	1.8297069761225295	0.31899434316891234	0.2539313523351102
-11.981603431916623	26.466847343687	1.9464579443642738	0.24538679378833547	0.5263118974345236
-12.1265449837182	27.054283994523367	1.9925323234150571	0.21926887776680298	0.618813414081604
-12.004421420257154	26.54697191549089	1.9546038237723837	0.24328113337736998	0.5396392990690647
-10.468178774155028	20.639341880943956	1.5485298745358986	0.005158449226631846	-0.6873503605231168
-10.304638503044853	21.803293229788284	1.7069541122484044	0.20999096050119978	-0.5158870533915899
-10.267541047326937	21.65042850191439	1.6952279357912425	0.19326491925167788	-0.5485922830309202
-10.395320984345801	21.918035081050647	1.7077664876472132	0.2119152913912079	-0.48052537047280747
-10.47502592047812	22.05734106139689	1.7145270702031665	0.2217809169198754	-0.44362736825547466
-10.206381097677575	21.385596889124002	1.6755451617258348	0.1632823145488655	-0.6051554703669922
-10.221651321505956	21.445997647236332	1.679953515124587	0.16954925837277457	-0.5923936699452903
-10.490751245394282	20.603592573600093	1.540466427585101	-0.003642971536508869	-0.689941825363089
-10.676117456238984	20.39236877638473	1.485707822951898	-0.0652633853813371	-0.6977076964602169
-10.862832821198992	20.172659802202038	1.4300862130347418	-0.12843857456382188	-0.7074544752696655
-10.881649328072468	20.15340172716533	1.4251060696767353	-0.13444238887686352	-0.7078751153567524
-11.113402830365768	23.492907419863535	1.8715946432447366	0.3091803682026225	-0.10485165027525016
-10.870391181402738	22.895205762255728	1.8051736322241247	0.28250673681069677	-0.22706285863785458
-10.621303073248832	22.348463459036125	1.7419780390989297	0.24206705774787513	-0.37006197404386987
-10.713239391969845	22.528071225770486	1.7581669396085449	0.25587362873192715	-0.3207262214309575
-10.844786768336137	22.840316885932463	1.798138790532121	0.27955392041526633	-0.24114361169904389
-11.13944094806562	23.564994447843304	1.8797102621643158	0.3121086757204077	-0.09152040460063217
-11.20138562399052	23.70358117406422	1.872645507554941	0.3178006113283335	-0.061543013405192984
-11.38770868509681	24.19537159429388	1.8519166658394113	0.33917356551781747	0.04384312014075038
-11.629669720620418	24.997400407593688	1.8279460771075566	0.32418809977176793	0.22437999527891744
-11.655844825787385	25.09979426497546	1.826109729163876	0.32113632651365104	0.24598702537871914
-11.229044276659494	19.823740120580734	1.335213137317651	-0.23778677209754467	-0.7117284718306943
-11.11903336571642	19.928407716064633	1.3637350317237256	-0.20506606553797158	-0.7105296896607234
-11.238255914622929	19.81801759902705	1.3330000181975465	-0.24003847960746885	-0.7113400298315838
-11.27373113209877	19.799694665849607	1.3257117246101395	-0.2483414842693156	-0.7093030911637431
-11.704202484407077	19.570706637277283	1.2367022349100323	-0.34962577638727266	-0.6845201440802873
-11.924410416622525	19.520870959241247	1.1989154306629224	-0.39253288884706167	-0.6607623425359517
-12.146713395330595	19.48811890152068	1.159918280318419	-0.43288866311081264	-0.6338334094781718
-13.716808717983312	19.98456831600856	0.9788977129163952	-0.6396181796203526	-0.32408088881934655
-13.699633381787852	19.972973088206505	0.9799854715091205	-0.6380162548728305	-0.32851203919011696
-12.289122117745665	19.48948098767039	1.1376553835043954	-0.45639905009921533	-0.613824838801055
-12.610269693386867	19.525156006424986	1.0907179876042294	-0.5047304550800289	-0.5626430491630574
-12.896122385697899	19.578447440350267	1.0522978312223745	-0.5455784960863295	-0.5127048421621693
-12.515097441153577	19.487450784057632	1.103920770612359	-0.49340333675487036	-0.5828647461960961
-13.536579205106833	19.870542369775738	0.9889062338459653	-0.6204842048561604	-0.3669481953866642
-13.46519538142837	19.82916391656118	0.9940748891140487	-0.6129611776205228	-0.38416004680625904
-13.33710205478209	19.763694654848063	1.0060761478364022	-0.5989984925285119	-0.4153265184415112
-13.208698024723365	19.705864794957023	1.0180587303969664	-0.583123311461655	-0.44428553015710587
-13.12649483004026	19.66555204257168	1.0258405828296673	-0.573618440124748	-0.4627671998874741
-12.931185315336426	19.594366574089303	1.0481781483586514	-0.5495040453672715	-0.5046453196361024
-4.73366453746668	21.27733752555802	2.4948282721660666	-0.3771247202386962	0.39175181660967384
-4.616137617197506	21.222124959057776	2.481233639129936	-0.38093706860856263	0.3921293153075682
-4.564613201498627	21.13083733353918	2.4631199786404196	-0.3828683246664279	0.39210632140816293
-4.459207814328341	20.976920750912853	2.432528121507249	-0.3851930117545539	0.3900537470099798
-4.3717263835343685	20.747828353941713	2.3914434582153383	-0.38927433291349595	0.387905844213536
-5.161473697762925	20.81549159125971	2.375215677288667	-0.3672394943830623	0.36098511583122533
-5.073951322793464	20.92121156444997	2.403958465451832	-0.369675285369375	0.3688409257021612
-4.820678832095474	21.117692108337895	2.4570372261637248	-0.37687112074456336	0.385581239431199
-4.935758286792505	21.04289319435528	2.4392339697892402	-0.37372084335231437	0.379646961731415
-5.190714031709742	20.763150524925152	2.3601391440400334	-0.3671880017956525	0.35776049899547946
-4.334675830804458	20.637109182818822	2.373190251451618	-0.39063837727268375	0.38730981032931966
-4.297602703723759	20.363085847552906	2.3289167849371037	-0.39453562955963195	0.38742624707391127
-4.296843216198107	20.193274965814624	2.299165645670065	-0.3949364793086145	0.38628525174110745
-4.3199742974144915	20.03163015581289	2.2718085436386004	-0.3944932623688309	0.38607137390137963
-5.411460238020682	20.431189194846432	2.257861145002568	-0.36488644177625157	0.33208391686097877
-5.332162880293362	20.526863749341317	2.290682955535498	-0.36501286411398615	0.340994430755099
-5.549115600042219	20.2905602616082	2.2061945824538545	-0.3632895268153784	0.3142731311785991
-5.9142014219049575	20.099198820205157	2.116021359278416	-0.35927019579158737	0.28343944609269334
-6.1768312377237	19.97762492623312	2.060903422019159	-0.35720178857475204	0.2651437054147962
-6.2548127568078975	19.933207642426368	2.0434140789410167	-0.35657062535874695	0.25999140188543574
-5.793974679646137	20.165456467072826	2.145863487309312	-0.36087323460485815	0.29420619775412676
-6.296332579397803	19.90441385953041	2.034423803853288	-0.3562098593409597	0.2577901128005493
-6.581566543861336	19.71553089526889	1.9732236176040843	-0.3547495525742531	0.24116007638235953
-6.865836498264918	19.506302352262118	1.9153426452079325	-0.35310139200498364	0.22706223616443336
-4.397468987809489	19.60797959070136	2.188096420784392	-0.40182180213825636	0.3710797084297222
-4.399186129808391	19.590997556566418	2.185118524340569	-0.40210531003091543	0.37081296344568754
-4.3936775942467925	19.43906947218001	2.1591528882251847	-0.4064385402784533	0.36762162710947743
-4.387202690166885	19.144286253843145	2.108392372175204	-0.41458226355415667	0.3609869802188675
-6.894497251219089	19.484583483803235	1.9092554407979079	-0.3529871807291467	0.2252571544666454
-4.381345621380777	19.122257941120065	2.1049200931680367	-0.4151732840098294	0.36063238469573194
-6.925461083009736	19.4598782054163	1.9037405114101542	-0.352584154337587	0.2239195310014581
-7.416290267685239	18.89946202643908	1.8074502064431264	-0.34447773558812333	0.2054389630117468
-7.363475977876793	18.991793896138372	1.8202339044926223	-0.34551608156599595	0.2067748102405466
-7.1785182717331	19.213288774831042	1.8544735606161598	-0.3486871933853136	0.21364529085383485
-4.15205833085932	18.46634483007781	2.0237653058693605	-0.4282187367135756	0.3645023702706223
-4.2171064234789615	18.664346336089654	2.0463771123269656	-0.4252541577409763	0.3632841355461482
-4.372026104299103	19.099275105178496	2.101985734105444	-0.4157912448760351	0.36071718863070423
-4.048009488057326	18.195132871531335	1.9942001789822568	-0.4327032645900973	0.3665552174633008
-7.491387228043418	18.031259510970372	1.7126617804523616	-0.3424742646239334	0.20239277123838417
-7.514780309917374	18.314686341258152	1.7422694028247183	-0.34120826864507264	0.20192960136253707
-7.461413857161174	18.67996993733154	1.7828227413289106	-0.34302638381405215	0.20415040777025936
-7.514424638291443	18.439655812679497	1.7566209263619137	-0.3411328369998	0.20272803246026602
-4.006141008968368	17.881613027299927	1.9608491719490364	-0.4354312020208927	0.36958704916000973
-4.0947510933941444	17.070818009431875	1.8607977614001736	-0.4377876604607991	0.371675911716367
-4.098336307406811	17.034762205630255	1.8564205013007558	-0.43799997673615515	0.3717175047434331
-3.980894005775253	17.602407796043213	1.929961457710196	-0.4381357219519284	0.3711097948895592
-7.492366000616787	17.59242100983253	1.6548008852135452	-0.34023983876519404	0.19925689465601037
-7.491056514593434	17.51652019285032	1.6462200799119453	-0.340132211190862	0.19997164546022533
-7.356922602796503	17.059969131013926	1.5937101570701453	-0.3475007441075369	0.20680152136992563
-7.3476880070411035	17.029672229095027	1.5902413152420019	-0.3480196343142466	0.2072539448663083
-4.25572274313915	16.317678753090377	1.751383326962828	-0.4436543319168826	0.361617187470009
-4.282120070781845	15.78662031049576	1.6831982609479712	-0.4543752194621651	0.3564020028689683
-4.2458127774434065	16.42959045964661	1.766683944558742	-0.44208121656284305	0.3626245335719506
-4.131360294310118	16.910570026141535	1.83813753934631	-0.43878574353964495	0.37015430506947355
-4.280097499402593	14.538047400568065	1.5365878546916467	-0.4682045059877565	0.3605580533469574
-4.322517032429351	14.340942723765027	1.5084352233158003	-0.47049303299664375	0.35884156831937597
-4.280253012631235	15.540897001787167	1.6539566675174058	-0.4563453391837461	0.35768034431662926
-4.235538762411485	15.028716405183332	1.5995177989341398	-0.46507288677690245	0.3593580889121296
-7.120732692353926	16.430849731388406	1.514579724116451	-0.3640495695748236	0.2085694940732726
-7.346458713145687	17.02354813324256	1.589329043718933	-0.34808862829020437	0.20716594704765115
-7.114755438282814	16.40554860010953	1.5104563927396386	-0.3641323673368644	0.2082951879997275
-6.911780360262982	15.83013201700975	1.4357195760535697	-0.3751287522369917	0.21448305276526874
-6.611588358506674	7.896149290016625	0.8370261158889639	-0.4911555388364198	0.4142145338905576
-6.815613754472951	7.898265934465046	0.8047332606345095	-0.48426622346538845	0.4165051954624881
-6.5156075490910155	7.913751607218404	0.8521955270726111	-0.4939448197656901	0.4133291267262558
-6.3278903466563765	8.00161022599411	0.8803231994187937	-0.49853829640616276	0.4101950154563999
-6.251414382863599	8.031307543414954	0.8920394718486545	-0.5005095012660202	0.40893048996988374
-6.229877777245452	8.04374390758974	0.8949072559825311	-0.5008427685286135	0.4082181383709421
-4.365442378183148	13.975572541233786	1.4619606874082232	-0.47479213044256563	0.3573898402340231
-7.032334305329712	8.881459043501946	0.73274959512124	-0.4524584084388572	0.4052314899055446
-7.010306534682713	8.958760339693399	0.7332490095304206	-0.45073327713817146	0.4034678267395235
-6.512646741864403	15.15182324934143	1.3623438670290264	-0.39768345292214125	0.2377226424831383
-6.605089143645865	15.309430919175515	1.379293781426052	-0.3923449092074679	0.23247125514768616
-6.5041925862060035	15.13029977827332	1.3597246732118462	-0.3985582838992336	0.2380799016176099
-6.3424677378712815	14.438667640957025	1.2576873662055224	-0.41171726620338917	0.24704441388949253
-6.330374139751394	14.386550585762597	1.2499700542386682	-0.4126944676177964	0.2476874448603646
-6.878654940297363	15.7638677268587	1.4269092208771452	-0.37645553238455864	0.2158635418359778
-4.434271541032567	13.142645847312549	1.3559235251549338	-0.47969752692555745	0.3536312563601899
-4.414942671727757	13.516124024822231	1.4001731222156937	-0.4767268987135366	0.353697347971432
-4.493924253759212	12.772399592207567	1.311524048170439	-0.485319910451703	0.35193731338112844
-7.101740047231086	8.65826653927014	0.7316298197063393	-0.4554158484326474	0.4098669993112013
-7.168342651116608	8.460762600190172	0.7301021143751734	-0.45857523816161005	0.41393783853248733
-7.193887940106324	8.330591941608663	0.7323186411121365	-0.4612000811968483	0.4158799979040604
-7.102349334593408	8.083611128327435	0.7550657226535972	-0.4707563226854523	0.41769443491073643
-7.112470534688779	8.092652751636816	0.7532434354474253	-0.4701680654004264	0.4177244252270191
-7.119928957854249	8.108787145355782	0.751501695691109	-0.4694412409024669	0.41766768028246065
-5.957932814466803	8.326382853180453	0.9298503466205209	-0.5023960421798919	0.4004982341249799
-5.9860617304856625	8.295236487394085	0.9265912997334189	-0.5026174922552391	0.40150973888474895
-5.782295033744326	8.636244481833662	0.9504308846527214	-0.4998084529449331	0.39571875980877375
-5.772698168952418	8.648486873268634	0.9514987813350128	-0.49964086753149123	0.39536197728010464
-5.738932396154502	8.70717613051857	0.9561192790871327	-0.49938829305956384	0.394496137042951
-6.940649812921062	9.174166928456168	0.7370793650566148	-0.4469129378918462	0.3980342652346766
-4.5812454281489545	12.317894073995918	1.257987226773693	-0.48431735116454994	0.3550593886802058
-4.808522336311219	11.478314115589296	1.1570754045602059	-0.4837870557762101	0.3580989420485398
-4.652849854746273	12.005391019526362	1.2265449823778531	-0.4884950312261209	0.35823565390650297
-5.061293351900035	10.722393859678515	1.0834651976792016	-0.48497362952309664	0.3694347287959367
-6.86360938787179	9.401426206351928	0.7411637727654358	-0.4432351804884838	0.3917180958063209
-6.819621065935524	9.5188517466487	0.7447666534387611	-0.44237866358220146	0.38866026062077186
-6.732853489066005	9.812962932337197	0.7508674695749131	-0.43762287614557216	0.37738460309090516
-6.221255888251553	12.966412945543405	1.0284324234934263	-0.43084326881974333	0.2638247367471745
-6.262079343029064	13.66062747538938	1.1341074511733837	-0.42492785997752425	0.25416345738970453
-6.263391932825343	13.675039285369484	1.1366656388015346	-0.4249862957106059	0.253969733936069
-6.329917361911087	14.384771810573818	1.2496847069787935	-0.41269984303095825	0.2477184282591907
-6.380243096902497	11.364251103642124	0.8338880770051679	-0.43266053052565334	0.3179800946794337
-6.357607770702911	11.487039688527688	0.8440517603243934	-0.4309706426246869	0.3135135574141339
-6.222435682564707	12.217561632089193	0.9323821272532488	-0.43381172971861076	0.28848714957007865
-6.22315469339023	12.669251370607224	0.9895506542574324	-0.43174062385091044	0.27383384975950925
-6.23437808659952	12.145587759282426	0.9239221525237816	-0.4349291002205197	0.2908037769384102
-6.457481241124757	10.96749769794242	0.8080868723179031	-0.43460302217092206	0.33462247141345375
-6.219415409317302	12.931960976294627	1.0228975407347753	-0.4305099813502869	0.26475875931690107
-5.300213015882377	9.906364735437664	1.0205719486695475	-0.4872846249117835	0.3759858015817922
-5.420490387285663	9.41476369021898	0.9979649970314606	-0.4939319131197941	0.38138091007977715
-5.260725656804659	10.041685575299425	1.0273799050179087	-0.48680295802740414	0.37399843868136257
-5.093231866962367	10.61944688455408	1.0727579439463488	-0.4840751070849698	0.3697264655869523
-5.565394037279747	9.018803980210201	0.9791958089399387	-0.49813611083040005	0.3888078690236055
-5.5458129890253085	9.074872917332542	0.9821443957372938	-0.4981970043561476	0.38807495478176557
-6.5076799075710365	10.704717704496328	0.7894062837160818	-0.4350480677244524	0.3449152365333523
-6.538142435266112	10.584945288033484	0.7828324245081008	-0.43435554927733866	0.3490730756828866
-6.674120860000167	10.043425300441548	0.7554733325152099	-0.4370957757955339	0.3669762341933106
-5.079145325698371	10.671237532556626	1.0768563924588554	-0.4844118654839854	0.36934684052903655
-10.461656850447097	13.708406176281539	0.0011223806259395598	5.622094970365726E-4	8.420537690785013E-4
-10.481987687657293	13.648673103119863	0.0011200945870721449	5.609025768794235E-4	8.425070542375196E-4
-10.596586459128053	13.013581074589192	0.001096151510814624	5.469962392646241E-4	8.451153447281011E-4
-10.588350281531117	13.144057512369184	0.001101064989390841	5.498665345145036E-4	8.449069056253931E-4
-10.567612116330908	13.380893343134794	0.0011099123970526488	5.550664467050776E-4	8.444181392236049E-4
-10.586300339683474	12.86405514315924	0.001090617827350834	5.436739796596719E-4	8.449284366756186E-4
-10.570420696995217	12.529496354887202	0.0010784406853189964	5.363008469903392E-4	8.446639953434598E-4
-10.53216555932015	12.1496552982845	0.0010649383985845162	5.278172992059814E-4	8.439528283741876E-4
-10.380385604053068	10.824139514628257	0.0010210401130162482	4.979232892036315E-4	8.411908192097992E-4
-10.435456498885996	11.003326254847991	0.0010269893183637155	5.020676868831824E-4	8.423344174279632E-4
-10.456403679159035	11.430738695704099	0.0010405180095740816	5.116982920140259E-4	8.42584835307042E-4
-10.463247672194688	11.521399916806832	0.0010435084376623463	5.137629164370971E-4	8.426960132166615E-4
-10.491965031962753	11.798596889963134	0.0010529155373085425	5.199703390631182E-4	8.432070922161402E-4
-10.523313839585922	12.061930103058792	0.0010618609215238784	5.258735815596472E-4	8.437919017062773E-4
-10.1325463030094	9.916704642956699	9.92776248459901E-4	4.769022151310002E-4	8.361406417318016E-4
-10.179935233113294	10.11227423234433	9.986569208826094E-4	4.8148709196458065E-4	8.370797557425826E-4
-10.271061399325458	10.365759310336202	0.0010066086426632733	4.873693037875562E-4	8.389722957007686E-4
-10.329993747661657	10.545358091937182	0.0010123894262216366	4.915583889200344E-4	8.401988780540983E-4
-10.02186658977307	9.407090039284766	9.782729667715448E-4	4.64927198002418E-4	8.339704498225739E-4
-9.940452310214791	9.112997290359736	9.700064496098157E-4	4.5787437869677423E-4	8.322768986964276E-4
-9.913163845656664	9.031973680914923	9.676644653973634E-4	4.559344977897476E-4	8.317004457773699E-4
-9.895841595490788	8.989089973174861	9.663991887851994E-4	4.5488931721504426E-4	8.313253887151444E-4
-10.041555812761365	9.508743711312437	9.810469111950458E-4	4.6730867791679187E-4	8.343485487877033E-4
-10.0930451283201	9.758641117940332	9.881825246579286E-4	4.7322385985318913E-4	8.353560820301604E-4
-10.523255412447535	12.01533119139883	0.0010603195232179905	5.248455051968545E-4	8.438052230611623E-4
-9.437025703496063	8.180080636767848	9.41899169027922E-4	4.3513068927901715E-4	8.211379511225649E-4
-9.587384406844816	8.413430547215235	9.490519749983904E-4	4.408754278987651E-4	8.24518880307129E-4
-9.661805736692877	8.534238831487905	9.528373061151725E-4	4.438469932090273E-4	8.261759003473425E-4
-9.771253911512432	8.728030227058873	9.587049715805798E-4	4.485943587647552E-4	8.286132949189894E-4
-9.266968553743181	20.368669914426608	0.9924606366077162	-0.09411698178337566	0.2873196566044677
-9.20742666551085	20.320443273355068	0.9946738342779684	-0.09235930304004479	0.2902441446150064
-9.331656358380581	20.390105813505613	0.9896177391225639	-0.09438361756617732	0.28412183939692337
-9.797074207824757	20.487262654677203	0.970710585430684	-0.09305275539588738	0.2632865369334377
-9.852945626294268	20.475386833679877	0.9681370331441305	-0.09180665113593707	0.2610583344093357
-10.174926061897045	20.358005704205766	0.9519749545639662	-0.08245601551920825	0.24809823847630552
-9.63492628198527	20.447865399706505	0.9773001863548209	-0.09330324484802935	0.27069766621828895
-8.511979787933821	19.63934754978057	1.0129396648029625	-0.06383246052336153	0.3235772752708093
-8.412203891350405	19.4367030452377	1.0132301603266112	-0.05372590392522661	0.32776665120909565
-8.861496508320027	20.0881956391881	1.0062530067293773	-0.08428927391305523	0.3068974496486311
-8.677814870382358	19.86003686712696	1.010838391901825	-0.07412474653230725	0.3157296900634813
-10.409357512926338	20.18096142143874	0.938997163937795	-0.072127993628322	0.24034242770368558
-10.79710685594536	19.791961768687052	0.9164703972443379	-0.0523200324011455	0.2289445517162287
-10.785679793055646	19.803992338152558	0.9171106339893697	-0.05289428643262719	0.22927259304964523
-10.503409678691938	20.101603547076234	0.9338847280516603	-0.06780067054968392	0.23727397427701308
-11.760956418321427	18.987861528055976	0.8667515643272443	-0.01791291380989468	0.2055809745502869
-11.523235694283702	19.219241316736024	0.8797897181939663	-0.02559309054969218	0.20987999672549845
-10.828460804935474	19.76565596978038	0.9149008959015534	-0.05108138070469842	0.2281370994262634
-11.15203284394894	19.485982039391637	0.8977089342342255	-0.03751881132926441	0.21915778460108476
-11.338762237521642	19.37033472884137	0.8892664814492065	-0.03201729475937228	0.21459363040955406
-8.160413380449972	19.034430336383014	1.0126687890062636	-0.03257566933380815	0.3398729303760311
-8.0712521510263	18.89928505826888	1.0134974461016515	-0.025276251311244193	0.34390095357980743
-7.818586642841267	18.37119969400198	1.0043969992600255	0.005449749858438255	0.35572498526703367
-7.801553346127336	18.337769279015088	1.0038835601913367	0.0073897681547917754	0.3564445785292338
-7.798549641616148	18.329959307262747	1.0036291451990091	0.007841436187144451	0.35656764227579857
-7.7743272824557055	17.104951854205982	0.9336552898678541	0.07989708865533535	0.3525170364839519
-7.783741806986411	17.082410464980747	0.9315967338398831	0.08105169699285417	0.3519622601309271
-7.764805280510347	17.71926770390472	0.9725883484812626	0.04387999610656347	0.35558930933846294
-7.765134015594184	17.702299241060896	0.9715971413819551	0.04488082755117781	0.35546390710628223
-7.785173334564877	18.087991371679102	0.9912850421964592	0.02213438404710512	0.35624338451974735
-12.207394115779582	17.651695249152727	0.8041923592463187	0.014094588415224367	0.199245080144484
-12.334583649954002	18.01743438287169	0.8177582324208161	0.0066961334064607045	0.19680331333420364
-11.898441133341503	18.87073873241356	0.859262873971236	-0.013662307329607454	0.20258106301715706
-11.97913973552026	18.76913114866832	0.85369792924119	-0.010861145002972285	0.2016095262159836
-12.20179125652366	18.480366296380733	0.8387035804335037	-0.002593956241554618	0.19744489492685457
-12.346236091480979	18.073727701197747	0.8202158188483369	0.005630363801555139	0.19638418925618914
-12.325910176357382	18.130813591682937	0.82302640972417	0.004401826548931725	0.1967245807775787
-11.98711940596362	17.350214550324804	0.7914023099300064	0.02119304882062352	0.20409879736831182
-12.003748444063906	17.37062698875574	0.7921873784885206	0.020677554429956665	0.20379042909618744
-11.972536370029344	17.33827830647077	0.7908899726801337	0.021567357663844326	0.20447066516133988
-8.121894220306949	16.547592387360503	0.8719080932258291	0.10777237014610555	0.33479702167916964
-8.10563373419339	16.57251979077354	0.8748932146962657	0.10653299520339947	0.33552181374012674
-7.984939422131087	16.76625234830246	0.8962686950483755	0.09685972673699034	0.34187403756721385
-8.228393449448319	16.494855391024913	0.8608602412256152	0.10881943405814912	0.3301954612890927
-8.587857197385803	16.313739525462502	0.8233277522376216	0.11235316198787347	0.3140339999511149
-8.648307457720517	16.29639910076707	0.8184486068716291	0.11207459973247001	0.3115105428324411
-8.78995850036625	16.26628487690744	0.8089377370472653	0.11011084438662962	0.30608740724556194
-11.704600070861353	17.072933459403412	0.7773356149586308	0.02924107996068632	0.21061711169619046
-10.554248746023152	16.279117077015805	0.738670931167111	0.06775804266462818	0.24234617623325655
-10.957521253644972	16.490186693601217	0.7438320701872201	0.05346557036330615	0.23027330050151243
-11.418330839711729	16.816770790787647	0.7622123247576128	0.03808929954334187	0.218376459827475
-11.33353091563429	16.74939463269658	0.7585973529410533	0.04071382293178909	0.2204793876718915
-11.282552150529034	16.71369893929399	0.7571861157767088	0.04235454818919853	0.22198945901833114
-10.494053521806357	16.247901452253174	0.7368157102186141	0.06987862652458487	0.24406484797253025
-10.328899462146932	16.210273477704867	0.7385186931557879	0.07528062877901143	0.24947139433920454
-9.963639931852718	16.115765536031095	0.7406559238916495	0.08730036978254933	0.26077293609011354
-9.716780988764722	16.1404887812949	0.7533487172533911	0.09237185993207431	0.27042227139364666
-9.288329654651506	16.143910880354827	0.7708337867644002	0.10409008741603482	0.28587714973423967
