# Supplementary material for: Thyroarytenoid muscle fiber orientation regulates the ability to modulate vocal fold vertical thickness
Source: PLoS One. 2025 Dec 4;20(12):e0337735. doi: 10.1371/journal.pone.0337735 (PMC12677544; doi:10.1371/journal.pone.0337735)
Supplement: S4 Data — (ZIP) [file pone.0337735.s004.zip › Female/contourA1TA16.csv]

% Model	Angle1.mph
% Version	COMSOL 6.1.0.357
% Date	Jan 7 2025, 14:11
% Dimension	2
% Nodes	677
% Expressions	3
% Description	Line
% cpl1x	cpl1y	Displacement magnitude	u	v
-13.17444290806587	39.943156743224705	3.2588919814160637	0.0010493245719523977	0.31011035541855475
-12.960222175535398	39.983361371660834	3.260084565735477	0.0010510988559089864	0.31008300102275016
-12.557663550476963	39.94441944142459	3.258904416679218	0.0010494610665135599	0.31008361516885596
-12.295013434274637	39.91007450484781	3.257871034897091	0.0010479965909159993	0.31008806833306646
-12.771199519904672	39.98225209153824	3.260048119571114	0.0010510688538890088	0.31007549086087965
-12.196854437814238	39.89029185097608	3.257276449545829	0.0010471467242833064	0.3100928822477957
-11.83903471244294	39.73416827035278	3.252581253303607	0.0010404535794923241	0.3101486298177539
-11.83454919196266	39.7319164431207	3.252513747108741	0.0010403566852750681	0.3101494626206845
-13.378459401044738	39.840576676748505	3.2558234463699036	0.0010448648430737566	0.3101655977664038
-14.081829389211773	39.48701231125233	3.245253726412532	0.0010295024719867783	0.3103559573673765
-14.091455366444958	39.478691732262995	3.24500483308302	0.0010291425013949816	0.31036014259263595
-14.335684817196531	39.132669681909526	3.2346502206777736	0.0010141717391875973	0.31052758508230294
-14.358308416646189	39.105402529003705	3.233834499986707	0.001012994592041882	0.31054092058844657
-14.06390329784523	39.49587429199164	3.245518154917704	0.0010298880977054783	0.3103511743102835
-13.664929711835182	39.750876898974724	3.2531518647357	0.0010409378738499447	0.31021847854606177
-14.400819272467285	39.0250993557956	3.231430108716812	0.0010095325969128872	0.3105791723908502
-14.608096086093008	38.631657340875634	3.2196589324261153	9.925399670437493E-4	0.31076654400820597
-14.69608875380951	38.17187164721082	3.2058863392431087	9.727401155898651E-4	0.31097898346818675
-14.704809808779903	38.12900484288538	3.2046031347631914	9.708901158993988E-4	0.3109988109810075
-11.830679456258773	39.72945101098895	3.252439725443512	0.0010402508343996047	0.31015041881723515
-11.301478305989114	39.38674536174639	3.242166326881475	0.0010254990538096592	0.31028367170794513
-11.016175056807299	39.141220578803896	3.2347972425296625	0.0010149341692751938	0.3103831308331618
-10.844743907034458	38.971871494835426	3.229726345484895	0.0010076363092571619	0.31045282122800033
-14.703115739357767	38.08762112267836	3.203362941002147	9.691076991101873E-4	0.3110175255038031
-14.665184357518843	37.55081609911142	3.187305074458326	9.459682130831487E-4	0.3112595852963906
-14.627641646759875	37.059364087139976	3.1725713275415646	9.248896542421475E-4	0.3114810949212826
-14.612222601763179	36.97660737525933	3.170094214902413	9.213230924972348E-4	0.311518008624056
-10.248926757653695	38.341193504780605	3.2108290523577416	9.804776570687635E-4	0.31071415556088355
-9.912331042181597	37.81459172579965	3.1950299676267004	9.577771889424725E-4	0.3109391925600528
-9.809547057107494	37.62171625198788	3.1892571978695563	9.494741530395668E-4	0.3110225014831524
-10.64673187070012	38.74258791214268	3.2228510173827587	9.977802766482531E-4	0.3105486393689981
-9.48858618160289	36.69145765435641	3.1613907314547793	9.09388114865767E-4	0.3114316834772764
-14.423810118021384	36.22227306587261	3.147498669957197	8.889433659310627E-4	0.3118525049859723
-14.414950734496156	36.19148920627415	3.1465770757369187	8.87628161652593E-4	0.3118661078800962
-14.485830262125976	36.464347608918885	3.154746228455708	8.993394436966034E-4	0.31174522917652087
-14.13670178009059	35.26832504596132	3.118942762279605	8.480062453193598E-4	0.3122734635032788
-9.140047996814005	35.00415384913914	3.1108682685135243	8.369634700642534E-4	0.31218387716137047
-9.086009328532562	34.53098312251316	3.0967043214947987	8.166528619381886E-4	0.31239664155211616
-9.407476788029886	36.421191810066915	3.153297950709647	8.977954844585392E-4	0.3115511079112887
-9.246749552716217	35.593612830381815	3.128520538355028	8.621817523752014E-4	0.31192043046656354
-8.989359107335446	33.59689600732507	3.06872569821601	7.768351074272188E-4	0.3128172156782042
-8.968500059088695	33.443411157370896	3.0641277764644403	7.703101106967072E-4	0.31288611614624473
-8.996624010336891	33.65404884224206	3.070436656235063	7.7928264558654E-4	0.31279154696342487
-13.798911056412487	34.27253971408058	3.089122405492805	8.05433146661185E-4	0.312711322260881
-13.70362268864402	34.01659054484035	3.0814636307757732	7.945471008761833E-4	0.31282352798059315
-14.04849173876457	35.019096394043515	3.1114839396660896	8.373757107432873E-4	0.31238290599510643
-13.417394405865101	33.23424233035681	3.0580299768813206	7.61168864501598E-4	0.313166690607207
-8.844720216802184	32.57044266052164	3.0380128331073144	7.331605293914705E-4	0.31327774458716917
-8.570476294449893	30.72147489648428	2.9827084963404085	6.550274254504829E-4	0.3141068561796123
-8.411226862297099	30.078209866607775	2.9634198684752038	6.279748587206498E-4	0.3143926671079193
-8.772423178230015	32.003860930652095	3.021046544028774	7.092224759146393E-4	0.313532331815197
-8.728005357889755	31.59612262639564	3.008858677972984	6.919120418665872E-4	0.31371581779648855
-8.700294971264373	31.40121367922034	3.0030133249251394	6.836587974876047E-4	0.3138032600334355
-5.531557332942684	20.96953997644227	2.691035874081623	2.5273020059543615E-4	0.31841490561478003
-5.427009525472386	21.242312243811483	2.699179562936709	2.6385297506388604E-4	0.31828659413841204
-5.854899803418824	20.57130638309323	2.679147202853855	2.36533627394043E-4	0.31860920278560145
-6.0545991133395525	20.421724675892317	2.674683160924405	2.3049169882769866E-4	0.31868538376610767
-5.674484475926183	20.74823852684858	2.6844267197040494	2.43652387222267E-4	0.31852141755079866
-5.32694315001336	21.47324046054615	2.7060819898126827	2.7342850307297367E-4	0.3181774567470499
-5.315180164652691	21.80064614708065	2.7158548798164057	2.8689146865431615E-4	0.3180281089950214
-5.315239610958217	21.927734163633616	2.7196563019222184	2.9218839837842706E-4	0.317970343924559
-5.350668266482917	22.137495322296036	2.725923519370329	3.009291022940409E-4	0.3178764796043986
-5.433726218666795	22.603765940122834	2.73986301943375	3.2016192908326113E-4	0.31766797054072116
-5.626963417233466	22.992394014638567	2.7514786201995567	3.361914795979436E-4	0.3174993978048969
-6.296930791053468	20.265168855524802	2.6700121993158303	2.2430441529992746E-4	0.3187663382419392
-6.462948940896917	20.198777783557254	2.6680363294581304	2.2169251155272298E-4	0.31880329430565135
-6.834263159081223	20.11098147703813	2.665415605341728	2.1839989580082732E-4	0.3188580754562975
-6.8788138499580604	20.10884160683754	2.6653535539691795	2.1834011774673342E-4	0.3188608580623432
-7.369605748299344	20.1229514076894	2.6657879624241514	2.1925535975640773E-4	0.3188740114229843
-7.290450126656008	20.11461507432293	2.665538457607831	2.1886809795131854E-4	0.3188746873232807
-7.0289051460111445	20.114888248714465	2.665534914986168	2.1869072826722534E-4	0.31886410162310386
-8.099104207876303	28.996942234883516	2.931068956240309	5.828188723924782E-4	0.3148713007003181
-8.15070498126804	29.203573080865805	2.937248195852974	5.913930085037419E-4	0.314779471277444
-8.355808324767935	29.893747345738024	2.95790304437166	6.2028298856789E-4	0.31447424391673673
-7.921321428362543	28.24221711199594	2.908485794142121	5.513396829551922E-4	0.31520706779969115
-5.731713957908964	23.187461122959608	2.757320946003211	3.441545040380611E-4	0.31741505717195373
-13.008134256011195	32.00942388853293	3.0213566601111106	7.091599755811267E-4	0.3137055991823988
-12.95068578427099	31.818116973537904	3.015636350953683	7.011128923869785E-4	0.3137900451357718
-13.314648296010738	32.961635456846714	3.049876999717113	7.496221034026905E-4	0.3132861499494211
-12.699636292198232	30.808963560540487	2.9854113747982356	6.584826987838983E-4	0.314237596310439
-12.470607686155141	29.70761956089163	2.9524709742425594	6.121057838234629E-4	0.3147278652317253
-12.698656054304104	30.80456735528284	2.9852798321222505	6.582986411501226E-4	0.3142395506757966
-12.344738030856188	29.237051454687176	2.938388848712009	5.925269859991351E-4	0.3149362198791573
-12.200354837177862	28.6009148893215	2.919355545244943	5.658498540146459E-4	0.3152189273918698
-6.292183606549941	24.10069371325796	2.784609472227635	3.8134661921105447E-4	0.3170230871197821
-6.2425339509726525	24.01811854555575	2.7821377066003476	3.7796862342872104E-4	0.31705856050684883
-6.30204314497932	24.121411439412757	2.785228979011699	3.822078065719466E-4	0.31701408520464147
-6.719214934672854	24.976328726734828	2.810817022799351	4.170007749352777E-4	0.3166425288981429
-6.946082505233461	25.451726261391883	2.8250281642706296	4.3660135446234625E-4	0.3164358522608669
-5.822524408446318	23.31757127054052	2.761198888323257	3.4937197954841017E-4	0.31735961076883845
-7.831310428230173	20.27209620881387	2.6702616200424343	2.2561432032358256E-4	0.31882464400695354
-8.016126539335897	20.33597009423546	2.6721831756273717	2.2826875436388126E-4	0.3188028925383974
-8.24563275354757	20.47485969782366	2.676322347557999	2.339705676664324E-4	0.3187488116391196
-8.482902806015549	20.6064476841697	2.6802752947859645	2.394574623130639E-4	0.3186984936093217
-7.226961380997087	26.04129268528835	2.8426908548457632	4.6056872091173516E-4	0.31617925073324493
-7.429909730247109	26.557221928939178	2.858086246946078	4.815903270818174E-4	0.31595293606826935
-7.588591037603218	27.0808763927336	2.87378038813904	5.032775801416456E-4	0.31572138961287816
-7.863453876347895	28.01287551057215	2.9016415506544195	5.418794424576974E-4	0.31530897683656817
-7.774074335750829	27.709357526334035	2.8925494525380775	5.293847297505423E-4	0.31544334346271535
-11.095419583753593	24.002887368594862	2.781818160666414	3.7701272016525754E-4	0.31725964640189036
-11.133073986582929	24.11042016799119	2.785036442584188	3.813852729050407E-4	0.3172123768842282
-11.150271886515071	24.172838602241892	2.7869010803098724	3.839314991058518E-4	0.31718475810858765
-11.359915588747498	24.938145086996936	2.8097863005824437	4.1500924988738063E-4	0.3168461207276948
-11.453664593764737	25.297012828280753	2.8205152099331827	4.296596956899301E-4	0.3166871446164026
-11.240273024498627	24.515080634230806	2.7971370351179425	3.977879436551782E-4	0.31703317986156815
-11.322946017415118	24.800112745163535	2.805658267261715	4.094192324041168E-4	0.3169072307270673
-11.458727381180385	25.31943448347582	2.8211862195265613	4.3056496814704103E-4	0.3166771811333993
-11.464537797183144	25.33897038755526	2.821769537390036	4.3136257893240985E-4	0.31666855520551973
-11.569196871735537	25.76121890789718	2.8344115794410953	4.4857157601413964E-4	0.31648130326709656
-11.6633070777599	26.1720578259513	2.846728303379272	4.655996672275854E-4	0.3162988014488938
-11.833764430182397	26.83587126363891	2.8665444289567703	4.928635309041257E-4	0.31600462094426035
-11.862057598807612	26.963505046571935	2.8703680475772546	4.980902827818105E-4	0.3159478812643778
-12.078087822074078	28.032468436132604	2.9023809493349937	5.4237901157134E-4	0.3154718185195792
-11.88110893277426	27.05481684639802	2.8730928356806666	5.017999953456072E-4	0.31590723995664877
-10.941911285330256	23.580623184081325	2.769205881279193	3.599158720474402E-4	0.3174450777997786
-10.839436808390818	23.313060208466673	2.761200339813032	3.492070821693802E-4	0.3175623897941846
-10.739067093635805	23.061302474143833	2.75367857784975	3.389775001618172E-4	0.3176726310616413
-9.471816627044047	21.34230345888027	2.7022716952631387	2.6953516777263444E-4	0.31840308725737315
-9.951571716408075	21.806360992359135	2.7161801839448163	2.884919589545878E-4	0.3182112506032604
-10.43754130166285	22.48716392491427	2.736499139687414	3.158803117820437E-4	0.31792124806631294
-10.367961436850804	22.349886901995575	2.7323988172867897	3.103886686875699E-4	0.31798079775912375
-10.316760015579995	22.282882598672305	2.7303951502983876	3.077236828399149E-4	0.31800922889066735
-9.288476953705402	21.156736757069623	2.6967321023967337	2.6211373367322646E-4	0.3184802498346847
-8.920650274480796	20.917705687899243	2.689571395771556	2.5230187705286E-4	0.31857440177680807
-8.51657021391493	16.03357904344795	0.0012386719649239513	6.193715824972994E-4	8.067618366308699E-4
-8.266698499593367	16.013390172186597	0.0012389440722125758	6.191009975495129E-4	8.011573633618519E-4
-8.0562389112096	15.989342639268678	0.001238758476708352	6.187298595031339E-4	7.964328375581438E-4
-7.686675290317421	15.957030610636405	0.0012391136512387624	6.182782958484456E-4	7.880880386363743E-4
-8.746279057818878	15.988281981459258	0.0012354023600721123	6.182288620428336E-4	8.118823670623277E-4
-8.970450287689857	15.938254553097185	0.0012321784485628232	6.169876778232519E-4	8.168854324761298E-4
-9.186062455068521	15.786547473493387	0.0012241859927012025	6.135345161511932E-4	8.216770678680479E-4
-9.971193094306008	14.974754846084949	0.0011857209065523056	5.953135106778996E-4	8.391175516823145E-4
-9.923312943252988	15.039290823300568	0.001188659804247819	5.967543824210229E-4	8.380566332312409E-4
-9.772769833038687	15.227535971668214	0.0011972815280383354	6.009482650275486E-4	8.347110787730269E-4
-10.151226889300128	14.742570887399712	0.0011755942004300771	5.901648246016282E-4	8.431054210556546E-4
-10.263669191686585	14.533945460902892	0.0011666127475367023	5.855514459212701E-4	8.455941204417608E-4
-10.338792965066176	14.402943851689209	0.0011611807585335293	5.826751063026708E-4	8.472512364227894E-4
-10.39951398580999	14.232596487589566	0.001154098066243872	5.789177079100008E-4	8.486076290055478E-4
-9.651563148185085	15.369018904321013	0.001203795067802483	6.041131790197619E-4	8.320305038593543E-4
-9.610243214520445	15.408630480720372	0.0012056206909559835	6.050003771795064E-4	8.311089272277708E-4
-9.355948527585715	15.657450364369083	0.0012177874309064582	6.106060695130423E-4	8.254698802735503E-4
-7.582691981937091	15.933264407606897	0.001238469749771054	6.178280184605049E-4	7.857287719450657E-4
-7.112624841227181	15.62099342018226	0.0012256602322472142	6.112480747154502E-4	7.749961137685968E-4
-6.881867897293005	15.366468772252109	0.0012143905966584233	6.05760669953838E-4	7.696699356302533E-4
-7.211113655713502	15.719878283891182	0.001230056460920692	6.133767816838714E-4	7.772676111463103E-4
-6.717869382857944	15.056237286327317	0.001199787505533185	5.989594262438289E-4	7.658156009207047E-4
-6.607244504890614	14.853200340811473	0.001190554286545929	5.945578171365604E-4	7.632580826693935E-4
-6.552226585395356	14.490750358383536	0.0011730074749848672	5.86503980483095E-4	7.618666869175054E-4
-6.493787224369594	14.259604808150158	0.0011624248076710696	5.814489930664605E-4	7.604777977673074E-4
-6.43325049352262	13.662200987957576	0.0011338973872213037	5.680502518966028E-4	7.587813152046281E-4
-6.41499752094985	13.474375362204528	0.0011254436625051682	5.6391040968927E-4	7.583027219103128E-4
-6.387853419579772	12.789972379643046	0.0010937178413298328	5.484064323954083E-4	7.572513382704273E-4
-10.456554713262712	13.976570385418363	0.0011437006943112909	5.73268977607574E-4	8.498952179036199E-4
-10.460504525913167	13.743612050954287	0.0011343576896584745	5.681247607459617E-4	8.500066981506664E-4
-10.43567643329602	14.11277918523502	0.001149252483828029	5.762787370462863E-4	8.494080681698794E-4
-6.386459979093452	12.69724417228317	0.0010896892448463316	5.46348965894466E-4	7.571755006058505E-4
-6.395644771263177	12.555427517851564	0.0010834629374344349	5.431131388884617E-4	7.572764762588011E-4
-6.4372672447402195	12.008861096898956	0.0010593545842868934	5.306653708172831E-4	7.578783421520548E-4
-6.497009900884745	11.667987645737622	0.0010442958546754456	5.226297003814692E-4	7.589861754522046E-4
-6.556920262455058	11.305444943796042	0.0010294968234205162	5.143673830392144E-4	7.601463729184812E-4
-6.68146577838972	10.655308411578233	0.0010032407533687767	4.989519294581827E-4	7.625771112086347E-4
-6.78393126347984	10.244290071559956	9.873869506273783E-4	4.889673972813336E-4	7.647043535524026E-4
-6.6290935651159755	10.949007459555244	0.0010152081576394285	5.058828285553305E-4	7.615376160941177E-4
-6.8473974745647155	10.057920097476195	9.806704914984052E-4	4.8452726595687675E-4	7.661196429959329E-4
-7.405046930016831	8.429051296024019	9.305381327140308E-4	4.447504214406722E-4	7.789131953712617E-4
-7.412200733634791	8.399984117014895	9.29722703946102E-4	4.4403241318378864E-4	7.790778242613369E-4
-7.421796519639031	8.373596652831079	9.290588860565376E-4	4.4336690532537694E-4	7.793046166364107E-4
-7.6245049310669515	7.798152050005786	9.155694133253428E-4	4.289773846813151E-4	7.841745666007159E-4
-7.5805121822930595	7.910293384750007	9.179919470819688E-4	4.317710849569592E-4	7.831084902402301E-4
-7.501908913596166	8.09279067771438	9.219704712275166E-4	4.3637954891350566E-4	7.811988504055098E-4
-7.739502332512991	7.591719065788961	9.119049799081284E-4	4.237529139976215E-4	7.870388711181339E-4
-7.8847997351133605	7.451595991242256	9.106806086563086E-4	4.2019502854167385E-4	7.907219230497523E-4
-7.676407910866667	7.714521694434639	9.141747171733652E-4	4.2686025235449016E-4	7.854647287971212E-4
-7.092653583308931	9.299169047122376	9.555082834623399E-4	4.6617930165809054E-4	7.716376223203319E-4
-7.157733819727116	9.09628579445178	9.489898938377164E-4	4.612042284079087E-4	7.731257706536255E-4
-6.993538578025168	9.575462324912435	9.640815815495517E-4	4.728882612884985E-4	7.693752291101327E-4
-6.895778115357702	9.900410308161158	9.753624304713622E-4	4.807696525279221E-4	7.671935946228814E-4
-7.293348293457591	8.75037620896634	9.391505446478129E-4	4.527140111043567E-4	7.763119181408784E-4
-7.234420758594862	8.926496665648376	9.441639838548169E-4	4.569786140658669E-4	7.749356159410233E-4
-8.225885333227685	7.342901902359795	9.135872280135951E-4	4.1752569905790485E-4	7.99420275583414E-4
-8.236373854049724	7.343009111565974	9.137613171898443E-4	4.175326017122113E-4	7.996886534892183E-4
-8.530594539609023	7.303148880677009	9.177981572580387E-4	4.166397006402287E-4	8.071481695691627E-4
-8.165547009442813	7.3578145528349275	9.129632439510828E-4	4.178878926037539E-4	7.978784757619915E-4
-8.564700511421668	7.306150044294393	9.184322892408414E-4	4.167369415978445E-4	8.080116737178897E-4
-8.611923429585666	7.329416666724217	9.19687868204945E-4	4.17342752714596E-4	8.09179874030866E-4
-9.020216463603798	7.600166307473682	9.319808978744555E-4	4.243843677459382E-4	8.191931398243069E-4
-9.03637818469662	7.618837639342621	9.326320945546913E-4	4.248626724038973E-4	8.195790329481281E-4
-9.212996675330137	7.81749482447683	9.395423429251556E-4	4.2993136670939325E-4	8.237674414081157E-4
-9.245829441114997	7.861879805782354	9.409997553095854E-4	4.310571321677446E-4	8.245349260694241E-4
-8.987356093103259	7.572791242919949	9.308721779201601E-4	4.236718643408146E-4	8.183910902889091E-4
-8.807668646708661	7.421252885339838	9.248536364653313E-4	4.1978005500264043E-4	8.140318826276708E-4
-9.359903457853354	8.04158185649978	9.465302696339404E-4	4.355838138166379E-4	8.271652419154492E-4
-7.915963885514201	7.416843590924212	9.103275857088413E-4	4.1932968834450626E-4	7.915106569695333E-4
-13.446641917549464	29.504735031778765	1.6485376919239512	0.02434634556887164	0.9003658872322771
-13.31035736551715	29.490828283789533	1.649083946208404	0.03095906133466568	0.881614645511446
-13.224838540734716	29.439520921664442	1.6564109172646844	0.027721149823341475	0.8704006841671815
-13.593416827826	29.521521045985132	1.6459594063487673	0.018944278189653305	0.9190401770013764
-13.745828677994982	29.49823664762073	1.6509113091067684	0.0062613654043815825	0.9407415932303981
-13.86816784993091	29.46471861517236	1.6558098270660098	-0.004955720816204501	0.9552282563253778
-14.30785626955209	29.31719643409113	1.6782654884449688	-0.06099168435018305	1.004937930790848
-14.102683706210716	29.389371044146113	1.6682420966077878	-0.0344334469269527	0.9826069313256367
-13.940146842573766	29.442045794208823	1.6591718776100959	-0.014283909719810738	0.9634405373130009
-14.338532292243409	29.306464423392864	1.679781939382782	-0.06494933754644512	1.0088340706628522
-13.075731796836802	28.898237603063862	1.874726816319289	0.023300646392482603	0.8991910366159468
-13.060688821011178	29.115099776574503	1.7733170636176623	0.023687859634926423	0.8729551794716484
-13.071149205421719	29.224779124557728	1.7236051730143251	0.021443698776618052	0.8622840109509189
-13.05126674147483	29.162238991325502	1.7453207327827216	0.019593384956915465	0.8646209374542355
-13.114049347313092	28.778003670178123	1.958478121986302	0.0324936166085183	0.9280070992280247
-15.123531503383438	28.68380688659017	1.7013970143835169	-0.23534196249090347	1.0359391953915695
-15.120365763830009	28.687201553165067	1.7016182002012024	-0.2345830799042153	1.0362289412433112
-14.959007661603835	28.847954319669356	1.7022520548605504	-0.1941234820067067	1.0391060552466258
-14.755661264084218	29.046595901853035	1.7025933007160805	-0.14374057213684302	1.041712130565433
-14.763862069959831	29.042141861783172	1.7029530743171775	-0.1451826677769305	1.0425185245510702
-15.126896078051582	28.680440857325806	1.700929035966397	-0.23612306972776012	1.0355203346124442
-15.639683715519372	28.156523638835083	1.6371262219500349	-0.36162292484557373	0.9815985522543307
-15.565674756309049	28.23888409976909	1.6536714006323343	-0.3445879976141484	0.9963820820291652
-15.997556731796527	27.782681596354678	1.571649539757498	-0.45011624443900944	0.9291783661014505
-16.122982823557255	27.64891283072557	1.5429033663270872	-0.4672203209325556	0.909588283116539
-16.377973583126817	27.352884220687287	1.4829659736587628	-0.5206055568035686	0.8718435359397823
-16.691375259155652	27.055097404968777	1.4333629722076187	-0.5742172762809972	0.8296941467305101
-16.77861127391209	26.957994646965222	1.4141585770299632	-0.5887240476399193	0.8160296833128038
-17.20671943406671	26.19057808793621	1.2875006719929378	-0.6538458647603262	0.7463887060116672
-17.104777983312246	26.44452275263879	1.3273965633411833	-0.6323950654886913	0.7680572786896263
-16.922670118829654	26.77384140021178	1.3852079844317104	-0.6086968937263841	0.798770066100548
-17.315927891423346	25.89385803336739	1.2415873934442274	-0.6786314203149405	0.7205126022492492
-17.403255457620034	25.546148258501276	1.194385501426804	-0.7031319485647008	0.698875223441674
-17.5135968372217	24.804997520793005	1.1196112750490186	-0.7711541108252131	0.6539220269052206
-17.442773825938687	25.33859959175219	1.1666608650571808	-0.7193988687677711	0.6869224083076093
-17.518379135387697	24.742724395422073	1.1138771132147105	-0.7774849287032426	0.650075808547605
-17.516096412048203	24.720061446661866	1.111927574833768	-0.7795749609338554	0.6482199154950978
-17.49382834320001	24.170957898721312	1.0874155503620577	-0.8296858141790919	0.6149385590090246
-17.481101134226495	23.86698615058026	1.0841525210634868	-0.8540952285732257	0.5926415631124524
-17.455148361395818	23.618231829484092	1.081642129284168	-0.8715956101223687	0.5739316990435182
-17.434317416262346	23.408121803377647	1.0824379595380105	-0.8849689225059036	0.5574181646390433
-17.285994979311177	22.83219362937821	1.0875946308107127	-0.9274872973351138	0.4956631054454058
-17.410338173911896	23.201330336846194	1.0856624784463254	-0.9015135125699119	0.5380528996477588
-17.244148412785737	22.743402410773164	1.085944340625521	-0.9326258068558271	0.482261470650305
-17.072313355120208	22.40634900942296	1.0765653527382608	-0.9482338630683925	0.42102569274145246
-16.836226964778668	22.047682619612473	1.0583451700560718	-0.9448921910413598	0.3503511240519443
-17.064271717055455	22.394258350963856	1.0759368250132935	-0.9482074146333599	0.4185207762874401
-17.07049245181003	22.403253155068775	1.0764106734157974	-0.9482560529152967	0.42039226801445845
-16.748707828536062	21.91912429134831	1.0572708183754824	-0.9477448790177441	0.32637774095552174
-16.5971663190245	21.70406269397529	1.0517538503613335	-0.9420222871871389	0.28311274345486015
-16.328218483800708	21.417092727506656	1.041125003273344	-0.9321457427740358	0.21025160678241045
-16.05896695580733	21.10467189310427	1.0302021654996287	-0.9039723573565142	0.13414794225343657
-16.2955754773326	21.376948260999463	1.040422116218663	-0.9294807754317274	0.2009383382311448
-15.961037115993427	20.982143746956424	1.0282357195629246	-0.8944445154864814	0.10562275603642486
-15.814984160525285	20.79542117944036	1.0298301535416725	-0.8792312757139025	0.06264637215561464
-15.18371290180915	20.095756208211508	1.053258290664013	-0.8284369150627405	-0.10557863583529856
-15.285754203947246	20.196281188654876	1.0474520523795228	-0.834762799327494	-0.08093303782282911
-15.656762506375058	20.61915585331431	1.0316788634543637	-0.8638210592685163	0.018123078930471954
-15.515656623503844	20.440398868950126	1.037618123682365	-0.8544435714882628	-0.020403989055640087
-13.723403852296435	19.9881033898131	0.9863802095721974	-0.6449021886568077	-0.32377959717779375
-13.717709947094287	19.98005958982628	0.9908716122628106	-0.6464785160253698	-0.32401279386320797
-16.31593286360919	21.399795801508002	1.041047139380266	-0.9313178415083768	0.20666168507049287
-13.704950858583006	19.962723466847915	0.9998586218546022	-0.6492585919351492	-0.32538884286693875
-13.570465095922138	19.788903358176544	1.0891255818849728	-0.6757846286269608	-0.3381143968313417
-13.507249869801308	19.71676950203144	1.131035506324632	-0.6860242941877244	-0.3425410638505349
-13.413701907158543	19.59158353575588	1.184203629581202	-0.7049606291601727	-0.3605358036049553
-15.03443229828415	19.918266439349402	1.063249175672496	-0.8170164510773714	-0.1440744471064364
-14.614077207637672	19.48872264152636	1.0851123472103534	-0.7763141901473101	-0.23342333771910212
-14.606855547730422	19.481464964766108	1.0854808296236216	-0.7754679508016569	-0.23492235646806814
-14.900608337102863	19.76504075339952	1.0710254724143622	-0.804180948893852	-0.17777896397439458
-13.280936375494015	19.40376851510024	1.2471930137840004	-0.726646145986834	-0.389721110623433
-13.216103036711377	19.29696401557235	1.281162330111038	-0.7390837785207197	-0.403500157676835
-13.087362512424903	19.056838419040982	1.3451493148721707	-0.764579319750149	-0.4432508578483996
-13.060659583782007	18.99525654666471	1.3583241651797848	-0.7702853317662048	-0.45277500155542916
-14.603189939641114	19.477474020545454	1.0858455319240456	-0.7751572127157239	-0.2355800498649331
-14.589702477346874	19.462524886199407	1.087469847205389	-0.7749260002761829	-0.2376925033379355
-14.396440151130628	19.23195161626903	1.1186863033648344	-0.775851212479872	-0.26907381302751493
-14.09884725034945	18.822702605238405	1.1892685052909313	-0.8013971689298958	-0.3381673023617074
-14.13137539791961	18.875985595042422	1.178835162341112	-0.7963949267270315	-0.3288495902417455
-14.342037096330428	19.16837178136262	1.1321287715956125	-0.7802498965344187	-0.28032052037805644
-14.041848236766368	18.737891023666094	1.2024241411310208	-0.8088708676744953	-0.35123825282221455
-13.875545407469001	18.447197888034275	1.244347591726267	-0.8315533504994271	-0.3914273609185366
-13.661967339301752	18.11681828924012	1.2912122383410813	-0.875105340859025	-0.43931061747129957
-13.047126507172802	18.960140681902818	1.3626335057328036	-0.77419828474142	-0.45658054209339144
-12.945803959879562	18.513682565110283	1.3919127481350333	-0.8161831634353955	-0.5034509124083865
-12.812624226982841	18.18858470018433	1.4054485356457747	-0.8564129353319507	-0.5583681165525354
-12.781174451604585	18.063530917063428	1.4049123950039957	-0.8696666484380061	-0.573204456115769
-13.634991871570147	18.07093802144159	1.296213024742705	-0.880165915576307	-0.4453553067387162
-13.330209056462598	17.575650388113353	1.3397335401133483	-0.9064796870576632	-0.5404553733771157
-13.225340083208286	17.42767523420172	1.3508962875010984	-0.9171871944466605	-0.5651975098170756
-12.979879279380384	17.09651790798034	1.3551578791147243	-0.9129511516851252	-0.6106542928324917
-13.61426764109302	18.036442081466518	1.2983861560816141	-0.8838327574266179	-0.4503778819890789
-12.291434813098721	17.276373009499068	1.3290409289423668	-0.9001847517613071	-0.5774694039843813
-12.098391923281483	16.99908162481341	1.2722229638846754	-0.8855680054023587	-0.5519387844872127
-12.725076640181813	17.945497977923644	1.4020704017288197	-0.8894755622394261	-0.5784283323035699
-12.485042353245316	17.561701900479097	1.3781920338949032	-0.9047397608733518	-0.5870468351018876
-11.887348847397963	16.672782974089348	1.1889637309768224	-0.8573756076847207	-0.5129417501722314
-11.768355882494667	16.49702330498735	1.1139596471546784	-0.825126131177671	-0.46361449901394447
-11.522600926859113	16.107999534360886	0.9468102998593199	-0.7520036369977705	-0.3405449420255485
-11.434936766903489	15.970664054670568	0.8684644181627117	-0.6993809713366339	-0.29041528259038746
-12.862277488663846	16.89897354215124	1.3333211877315967	-0.8891577050226065	-0.6348291821750376
-12.734672760772554	16.6818355508951	1.2867766592730554	-0.8361196992349482	-0.6455925987971511
-12.469677769829701	16.34878705764234	1.2168876443262207	-0.7701623100226562	-0.6460234005389618
-12.461994141258929	16.33818244022225	1.2125234575827595	-0.7664665024243054	-0.6447702554429519
-12.226675185132692	15.990452186356109	1.0464669264550142	-0.6259467095274913	-0.5837151585480523
-12.080936226665209	15.718414317823207	0.9225334692986471	-0.518343471964591	-0.5377116798107684
-12.450538527121873	16.322601777528064	1.2057157899431168	-0.760656581911878	-0.6424978622681236
-12.008867070719528	15.592861756320444	0.8537151524081052	-0.46885832339808703	-0.5043688674456418
-11.19069808711283	15.520329227279333	0.6072632414637648	-0.5085506955283542	-0.14103064998066614
-11.146970368731676	15.426948781425956	0.5619832720340825	-0.47106195109974314	-0.11919320748267132
-10.937736437658009	14.895631401705439	0.3163334858266186	-0.2699468305404275	-0.013642685334387148
-10.928776726330025	14.87156595288738	0.30636416544862577	-0.2605690737976589	-0.01081597875157205
-11.83093936945443	15.245165931433922	0.670539099926899	-0.34426498634879515	-0.40700607961268115
-11.703072752385609	14.917755171019206	0.5025475972831228	-0.2151328516925749	-0.3234741689609646
-11.856362042427943	15.297942322795935	0.6991084982501609	-0.36502534281403604	-0.4223396881106176
-11.67571108041057	14.849169520612739	0.4713573520197512	-0.19722535366582408	-0.3045402794359481
-11.558257545123485	14.564369869421773	0.3326939362312038	-0.12023388782951074	-0.21173067002178825
-11.45998891212474	14.297194509232412	0.2423238747710486	-0.07367159335514908	-0.15372109322270597
-11.428804950796245	14.229234004738167	0.21570296955758156	-0.061629334110016365	-0.1359637141656988
-10.920238380486014	14.843416980632442	0.29699131524369315	-0.2519689072909057	-0.01048909394277561
-10.651789131467556	14.11260541515777	0.06642839829364457	-0.04345721087921264	0.014477204125400357
-10.750914862739174	14.362412427115729	0.13507972308046093	-0.10531615001685712	0.012196390511172776
-10.80786906262887	14.487828942471026	0.16361687401983666	-0.13029516643495095	0.013789630446463405
-11.259378433955037	13.448584575004997	0.06826560736495864	-0.007760247524342933	-0.049952131066926676
-11.327413474968726	13.824772876523932	0.12060382422564114	-0.020127945661312836	-0.08286982849596299
-11.405865306007007	14.137063757486185	0.19244273263857098	-0.04913910509379085	-0.12340905197487365
-11.25180092149329	13.41559256355217	0.06243423566432498	-0.006348996216877921	-0.04595395488333677
-10.558868481333105	13.91216422126957	0.027317761104128955	-0.01579282873737996	0.007403311776789176
-10.592645150185598	13.981669362566041	0.04159468209423009	-0.02567852114320756	0.01086981902419344
-11.247040779589305	13.379628786121849	0.05981836737511862	-0.0064706285426855146	-0.04434113813425028
-11.165274600466724	12.988620798260765	0.0339455522491009	-0.006902714922149329	-0.027318730681972964
-11.097330053323814	12.580936310314577	0.01757817904691277	-0.0032837620202657894	-0.014889362029213057
-11.096818195980095	12.561338905231516	0.016896033520490322	-0.003179519471926653	-0.014367515229396595
-11.096050568027742	12.545804815190527	0.0166825998211034	-0.003144321039266068	-0.014186220355711347
-11.086743495229108	12.082772309014002	0.008814453018038107	-0.002270676902470527	-0.007432115546269467
-11.056586496952555	11.873435756879385	0.007060023782968442	-0.0016327798110698593	-0.005983611260410393
-10.88734935519765	10.821758127609627	9.759274277191879E-4	3.0411709750660963E-4	-5.874303277232601E-4
-10.914018229749441	10.916969792681556	0.0012544407579350568	2.528039671049788E-4	-8.929190500662494E-4
-10.992846698780873	11.239384173081298	0.002416721173872768	-6.76998090579857E-5	-0.0020566942836902826
-11.015430104537916	11.368444482013418	0.0031048781225898603	-2.5808931458367647E-4	-0.0026726147938741147
-11.040793440304332	11.601305467410615	0.00444587499297255	-6.877029650939686E-4	-0.003865207036086709
-10.852792143901496	10.649475182364654	7.923726154122023E-4	3.2700790880810997E-4	-3.157537267770572E-4
-10.82268237901346	10.507062683946822	6.165810346873706E-4	3.5781954894779477E-4	-6.056945648309565E-5
-10.799649030697061	10.417097170439254	6.080001726630571E-4	3.811718573052532E-4	5.5223088085469714E-5
-10.737706088490452	10.19594415108152	6.319274797189405E-4	4.3364986841939405E-4	2.9477003234324E-4
-10.645532551324377	9.838584274836666	7.648742554885197E-4	4.5653619612843257E-4	5.435760438025258E-4
-10.66294728996067	9.897493804937323	7.490713665578353E-4	4.5839268949809215E-4	5.168431752455245E-4
-10.669096737425624	9.919157020329632	7.407144101656794E-4	4.5722939209331975E-4	5.021034489647525E-4
-9.701099101698333	7.952659472631748	9.412941501009654E-4	4.4221137654462927E-4	8.21497230525681E-4
-9.807114167417021	8.0255306659574	9.410563637119642E-4	4.4300528231074954E-4	8.206850126247177E-4
-9.580409858346846	7.886678629862842	9.414859844947812E-4	4.425448175722604E-4	8.2160813165876E-4
-9.515460207986955	7.83826116776429	9.422188794942031E-4	4.4301702169062264E-4	8.223509488597743E-4
-9.39319704575132	7.976802644466628	9.453623356546419E-4	4.3819755782530665E-4	8.256777215726039E-4
-9.482695440722992	7.888526773755937	9.429548980914144E-4	4.422915709171868E-4	8.227533899549059E-4
-9.89150512481135	8.061589029817508	9.408180893593645E-4	4.449731702384499E-4	8.19551501365086E-4
-9.958128539012591	8.13643264909581	9.40674594234504E-4	4.4609000332429636E-4	8.182945250635734E-4
-10.105799244152566	8.216749786030329	9.378491840793374E-4	4.4738851235618586E-4	8.143021815856413E-4
-10.117739578629418	8.225459503853283	9.377054053765203E-4	4.475231548782963E-4	8.140344182615052E-4
-10.321566484096682	8.759091610334712	9.285811593654041E-4	4.5359115471473423E-4	7.933757351749972E-4
-10.401050228883886	8.997560402359396	9.14470397921692E-4	4.562971113767332E-4	7.71274962960474E-4
-10.48013283812264	9.273283943313945	8.822237533507513E-4	4.5059396651267344E-4	7.307882920970563E-4
-10.484221130661814	9.285169676528664	8.807413001422674E-4	4.501837972153243E-4	7.289322634923477E-4
-10.493978900489525	9.319953418773046	8.760626520177765E-4	4.502012529673882E-4	7.219382854060602E-4
-10.569396367691512	9.576372765498544	8.393775810905835E-4	4.514908009757104E-4	6.666192757487417E-4
-10.30367410666004	8.700079882566374	9.317368084416405E-4	4.530918805886847E-4	7.982905619244483E-4
-10.291056105656166	8.659895023136702	9.326308972827153E-4	4.5260084864141674E-4	8.001244955296173E-4
-10.202055940923515	8.408063874401485	9.38259576065443E-4	4.489705198940315E-4	8.118804328997582E-4
-10.122586102166768	8.227987217596521	9.376168814052748E-4	4.475652701753143E-4	8.139048386677279E-4
-10.127084845203278	8.2340398900594	9.375693279373784E-4	4.475891732113232E-4	8.137887638041273E-4
-13.612698575289047	28.6766368847917	1.8791154427299457	-0.057588849654810405	0.9555025692278727
-13.402335055067073	28.717106774932446	1.9125758630342669	-0.021817185816313416	0.945708944091186
-13.274234325981926	28.745147147953077	1.932689520662999	0.002350342912562439	0.9371294745684893
-13.669436437446832	28.664996499633244	1.870465747815756	-0.0674072075198149	0.9589036674261175
-14.469126524092431	28.3338679534071	1.7470847442626267	-0.21645906141124593	0.9825458547065724
-14.111452795127121	28.53248874412611	1.8048554784241793	-0.14608110489919318	0.9776862160222475
-14.08134111629364	28.54838904813992	1.809686289710459	-0.14020787619970487	0.9771418700940718
-14.084760055739773	28.547269492787443	1.809160368450109	-0.14081935982238983	0.9772955722644965
-14.490031474178451	28.31698023352918	1.7430932580834098	-0.22097687463387003	0.9815301542560677
-14.531013247222706	28.282763089151217	1.7342718628210687	-0.22956418832537812	0.9795133280704775
-14.875581071227531	27.98713035068691	1.6591805195676983	-0.30165650224020174	0.9611636260035435
-15.10376264913171	27.76458604019757	1.5955408724541815	-0.35133571063253766	0.9441277483065171
-15.216208734471483	27.625667800433135	1.5604401867122986	-0.37546980993802564	0.929384176594185
-15.4640149146962	27.35002543091522	1.4827517672628807	-0.4319261863477315	0.9057751008950541
-15.565199936389575	27.229859535367186	1.449921666015819	-0.45562858071561346	0.8954450270766408
-15.60421881776453	27.1782256098158	1.4357809257736844	-0.46569522738763164	0.8911347550887139
-15.80655797744552	26.83643413392781	1.3515753299040152	-0.517213091645145	0.8528539020600381
-15.99207110813279	26.526343516060507	1.285690153431599	-0.572628693271978	0.824221910201421
-16.09495975331683	26.30491443523337	1.2476713384467688	-0.6056630068692224	0.8041161988368457
-16.31639914487979	25.789828530329583	1.1702322839261579	-0.6795057375649722	0.7528658969147265
-16.684891252858424	24.764965711053225	1.0910573041489784	-0.8141675321329138	0.6525669847063348
-16.575586134525615	25.116826670150708	1.1077027033291191	-0.7698569098746075	0.6882854671061126
-16.522539066974886	25.264930127987643	1.1175530044060602	-0.748952247692244	0.7030637305946801
-16.342075646771107	25.734031923727596	1.1623533757534599	-0.6878648011539988	0.747786724532923
-16.331976873830065	25.751084951112826	1.1644175377687902	-0.6849743387664412	0.7491403635102805
-16.69637548738504	24.522337265981495	1.0817121795679512	-0.8405778891079619	0.6219776936400945
-16.72618837260787	24.24278726377767	1.0742727693867244	-0.8659603470259495	0.5897879885001639
-16.74244772644929	23.899594069048348	1.0633186197848623	-0.8933612486704817	0.5451124400862188
-16.74256716838122	23.684435430470366	1.0584394011741947	-0.9068277457845031	0.5185998700505401
-16.711595039577205	23.33186611068901	1.043550660678239	-0.9210151733662089	0.46971878575488335
-16.670856721684423	23.17404679271966	1.036621238897901	-0.9251599512841646	0.444688156436695
-16.51347070412792	22.829265188016677	1.0124128520134668	-0.9227088210505814	0.37836767556388995
-16.3773710600923	22.58365799224284	0.9895713887609081	-0.9117484005041361	0.32754154243968553
-15.469735792404899	21.47082843357408	0.9205252625256797	-0.819716663826582	0.08640489953458463
-15.485365793970075	21.488391600999595	0.9207307725452412	-0.8211249727625293	0.09062464200468903
-15.492669363329767	21.497438421935403	0.9209298793142129	-0.8216050471029617	0.0926998053724567
-15.551006498113821	21.558894884547414	0.9235428698424072	-0.8277769417880574	0.10729617619157134
-15.94804051883031	21.99910977706999	0.9439610998220249	-0.8713717971192667	0.20696616078262592
-16.254996656057724	22.415059477219437	0.9745433882242049	-0.9005804051379049	0.28693553196011823
-15.897398578446175	21.93181850193765	0.9401130096974867	-0.8650289829653398	0.19380957359607928
-14.191985507516886	20.35426755160977	0.9542113701817806	-0.6852223080155357	-0.21602991968436827
-14.210584309288377	20.36831201398125	0.9531470338025395	-0.6869848207347403	-0.21182326377237717
-14.455877658872426	20.547878931346474	0.9431028846715754	-0.7155113026948023	-0.15780666208937405
-14.708963187931221	20.74389482341743	0.9304923358525273	-0.7426146311771686	-0.10322558092174502
-14.71112318274063	20.74573554450273	0.930401693341906	-0.7428058697630339	-0.10271515877570066
-15.121629647115775	21.09564354495486	0.9211883256664417	-0.7847903705877934	-0.006044070981020582
-14.714746931186816	20.748624004897483	0.930314212008463	-0.7431690430133772	-0.10188580287576608
-13.964995711614055	20.177808833466628	0.9708236644536735	-0.6667071844365501	-0.27019795470424307
-13.951815003513792	20.16879376954789	0.9716686028449888	-0.6655128160810445	-0.2730802330200007
-12.954626106718369	28.737256467746782	1.997736361315275	0.07358750157783535	0.9274698238310575
-12.857143918412952	28.708675975705134	2.017638408957909	0.09557238657567083	0.9233933265383931
-12.63953275323979	28.54571449373748	2.047074814713552	0.14157315560469824	0.8920728464879489
-12.63261423181542	28.54057370798251	2.0480012993818972	0.14300859254911322	0.8910219071021197
-12.629360746829247	28.534100688250373	2.0480728982985004	0.14354248217657628	0.8897671388068037
-12.418224162401433	28.09162993778905	2.0456501025399323	0.18221735288243024	0.8032994420606842
-12.315772059625933	27.698378926161215	2.0335948822828493	0.19607065081768532	0.7333750121841569
-12.295324233598635	27.624182860898877	2.030984026379287	0.1992882593809104	0.7200601311289649
-12.282307251746543	27.579945029645117	2.0282532404386204	0.20137228800844112	0.7116920300960474
-10.202631737873418	21.267674119230634	1.6758633058073404	0.1433654602172525	-0.6315728441382619
-10.243693212242764	21.117067918500105	1.6522572030016613	0.11240420550325575	-0.6499236026131959
-10.307342670339624	20.858228531757078	1.6142034569859818	0.06196040154489986	-0.6829252734140026
-10.356129224115895	20.791021694474292	1.5980863767442104	0.043556921937784626	-0.6859630655066503
-10.30132753798347	20.866563466752964	1.616152054276615	0.06432482623670104	-0.6825067135335894
-11.88274998348622	25.960394409159818	1.907323118247838	0.2833986605332272	0.43745782036199166
-11.668048200368801	25.141182152679864	1.8344858068217045	0.32080808557359425	0.2519866367108044
-11.981603431916623	26.466847343687	1.9535568650117807	0.246228420742374	0.5258204868836942
-12.1265449837182	27.054283994523367	1.9997691416294852	0.22060055539382323	0.6181450066952631
-12.004421420257154	26.54697191549089	1.9618014274388855	0.2441519483170485	0.5391385546765765
-10.468178774155028	20.639341880943956	1.5615686762656718	0.0018125494129416241	-0.6925199992729592
-10.304638503044853	21.803293229788284	1.7199506482112477	0.20869521776471578	-0.5214955497802298
-10.267541047326937	21.65042850191439	1.7081770611153395	0.19167844213351473	-0.5542370818337896
-10.395320984345801	21.918035081050647	1.7207262791471412	0.21079160722670837	-0.4859583184619022
-10.47502592047812	22.05734106139689	1.7274941716996892	0.2209666117009158	-0.44895785074594907
-10.206381097677575	21.385596889124002	1.6885197372242977	0.1612155892481773	-0.6108882271932762
-10.221651321505956	21.445997647236332	1.6929194800381955	0.16758041670113105	-0.5981023483996408
-10.490751245394282	20.603592573600093	1.5534987878793338	-0.0070460368262038	-0.6950786586607308
-10.676117456238984	20.39236877638473	1.4986331973930294	-0.06903215491174985	-0.7025918310192854
-10.862832821198992	20.172659802202038	1.4428627253385606	-0.13258906690536906	-0.7120480732539627
-10.881649328072468	20.15340172716533	1.4378646225028098	-0.13862774633815378	-0.7124401033902849
-11.113402830365768	23.492907419863535	1.8826028856644483	0.3102656919657798	-0.10958686229188473
-10.870391181402738	22.895205762255728	1.8181455918861218	0.28322063932927855	-0.23191776421265917
-10.621303073248832	22.348463459036125	1.755006794260428	0.2418313895054425	-0.37533031001249784
-10.713239391969845	22.528071225770486	1.7712613938987016	0.25600241185642286	-0.3258225400378824
-10.844786768336137	22.840316885932463	1.8111281439817377	0.2801873380375453	-0.24604227637546555
-11.13944094806562	23.564994447843304	1.8904844254045168	0.3132782589028838	-0.09619104972665693
-11.20138562399052	23.70358117406422	1.8826752349507638	0.3192327572421037	-0.06586884108836386
-11.38770868509681	24.19537159429388	1.8592187273978011	0.3413695062937986	0.04062497894554819
-11.629669720620418	24.997400407593688	1.8329356637873315	0.32611453654981765	0.22227428075757422
-11.655844825787385	25.09979426497546	1.8307922045535885	0.32295768667015956	0.24397554336453783
-11.229044276659494	19.823740120580734	1.3475412634527824	-0.24252827587315154	-0.7157777242751034
-11.11903336571642	19.928407716064633	1.3761989071020762	-0.20963128929107006	-0.7147429942949227
-11.238255914622929	19.81801759902705	1.3453152021866583	-0.24478797545161624	-0.7153761502554308
-11.27373113209877	19.799694665849607	1.3379740030700986	-0.2531222646066395	-0.7132892113931686
-11.704202484407077	19.570706637277283	1.2483448134409785	-0.354782758285955	-0.6879029702415851
-11.924410416622525	19.520870959241247	1.21017718977726	-0.39776989394044227	-0.6638079425136598
-12.146713395330595	19.48811890152068	1.1707736523562575	-0.43814747122865616	-0.636556129912303
-13.716808717983312	19.98456831600856	0.9866225996252924	-0.6440587560054912	-0.3251030349441699
-13.699633381787852	19.972973088206505	0.9877502697921785	-0.6424714426951919	-0.3295414751300237
-12.289122117745665	19.48948098767039	1.148227906079263	-0.4616328541039112	-0.616345043409956
-12.610269693386867	19.525156006424986	1.1006938457020494	-0.5098493104849624	-0.564770003214289
-12.896122385697899	19.578447440350267	1.061741790823461	-0.5506092343032454	-0.5144621807556566
-12.515097441153577	19.487450784057632	1.1140723715047187	-0.49859054850763207	-0.5851153422038369
-13.536579205106833	19.870542369775738	0.9970568385995491	-0.6250631256054237	-0.3680563075559437
-13.46519538142837	19.82916391656118	1.0023835541173396	-0.6175940507785866	-0.3853232047995766
-13.33710205478209	19.763694654848063	1.0146150265237077	-0.6037355546628767	-0.41658302711827583
-13.208698024723365	19.705864794957023	1.0268696845547338	-0.5879488573052061	-0.4456660981805413
-13.12649483004026	19.66555204257168	1.0348362269318452	-0.578505624223113	-0.46423766557806356
-12.931185315336426	19.594366574089303	1.057558151957457	-0.5545095297509234	-0.5063715695581703
-4.73366453746668	21.27733752555802	2.5062604898631107	-0.37808681636630803	0.3924898234287216
-4.616137617197506	21.222124959057776	2.4926239263878283	-0.38191209125438547	0.3928898972123068
-4.564613201498627	21.13083733353918	2.4744354172811778	-0.383843363197915	0.392879378624017
-4.459207814328341	20.976920750912853	2.4437178613391737	-0.3861674572419479	0.3908437551244206
-4.3717263835343685	20.747828353941713	2.4024488478970283	-0.3902449539394941	0.38871116262474475
-5.161473697762925	20.81549159125971	2.38605827410857	-0.3681031503104369	0.36157995984031005
-5.073951322793464	20.92121156444997	2.414939098020569	-0.37056191198501964	0.36946805096216917
-4.820678832095474	21.117692108337895	2.468286967885282	-0.3778131771727147	0.3862909837413193
-4.935758286792505	21.04289319435528	2.4503874430926764	-0.37464049102407226	0.3803214938693026
-5.190714031709742	20.763150524925152	2.3709131922088424	-0.36804489047599603	0.358343887441583
-4.334675830804458	20.637109182818822	2.3841122085398383	-0.3916065424320241	0.38812216934473076
-4.297602703723759	20.363085847552906	2.3396284387508373	-0.3954979450205069	0.38825717305713436
-4.296843216198107	20.193274965814624	2.3097321206933197	-0.3958875526039253	0.38711972011753903
-4.3199742974144915	20.03163015581289	2.282237509989188	-0.395428367886435	0.3869115314375797
-5.411460238020682	20.431189194846432	2.2681715354328835	-0.3657014903655596	0.3325720564251072
-5.332162880293362	20.526863749341317	2.3011371995447685	-0.36584110252525376	0.34151483036965896
-5.549115600042219	20.2905602616082	2.216279237677229	-0.3640810587648454	0.31469653862331187
-5.9142014219049575	20.099198820205157	2.1256990832090015	-0.36000578367814734	0.2837283653705342
-6.1768312377237	19.97762492623312	2.0703159509056284	-0.357905015395983	0.26533583762665114
-6.2548127568078975	19.933207642426368	2.052742152830752	-0.35726345208539545	0.2601559409727594
-5.793974679646137	20.165456467072826	2.155676735675513	-0.3616277197010398	0.2945402886298544
-6.296332579397803	19.90441385953041	2.043705109515398	-0.35689612679794946	0.2579418387041712
-6.581566543861336	19.71553089526889	1.9821884052536314	-0.3553942116169845	0.24122271902129205
-6.865836498264918	19.506302352262118	1.9239935311694658	-0.35370794754504775	0.22704178151542112
-4.397468987809489	19.60797959070136	2.198095134022162	-0.4027468102949058	0.3718775055402067
-4.399186129808391	19.590997556566418	2.1951015081745124	-0.40302988249942817	0.3716102796359599
-4.3936775942467925	19.43906947218001	2.1689972136014135	-0.40736839221441035	0.36841590915084865
-4.387202690166885	19.144286253843145	2.1179662475174106	-0.41552081495459225	0.36177425862282947
-6.894497251219089	19.484583483803235	1.9178736409855965	-0.35358967516001827	0.22522749762416325
-4.381345621380777	19.122257941120065	2.114475639810935	-0.41611258439904336	0.36142040878658444
-6.925461083009736	19.4598782054163	1.9123262186504013	-0.3531810525862217	0.22388180277221006
-7.416290267685239	18.89946202643908	1.8154456845776747	-0.3449655868076223	0.20529362937487844
-7.363475977876793	18.991793896138372	1.8283112562674413	-0.34601910528204	0.2066369565986727
-7.1785182717331	19.213288774831042	1.8627680028716544	-0.3492306914985241	0.21354604132464677
-4.15205833085932	18.46634483007781	2.032851342728101	-0.4291815071648445	0.3653564974658621
-4.2171064234789615	18.664346336089654	2.0555998596782556	-0.4262109726043589	0.3641224840792591
-4.372026104299103	19.099275105178496	2.111524419166751	-0.41673193715625734	0.36150747458378923
-4.048009488057326	18.195132871531335	2.003107241066819	-0.43367514220577513	0.36743973948569975
-7.491387228043418	18.031259510970372	1.7200241862442198	-0.34289460673219346	0.20226088141272702
-7.514780309917374	18.314686341258152	1.7498304965487685	-0.34164073298921005	0.20178423920864233
-7.461413857161174	18.67996993733154	1.7906538262980414	-0.34349171477530466	0.2040043096748595
-7.514424638291443	18.439655812679497	1.7642753010945906	-0.3415716916546212	0.20258197244200923
-4.006141008968368	17.881613027299927	1.9695447325311837	-0.4364060519195247	0.37049687638904005
-4.0947510933941444	17.070818009431875	1.8688539946762623	-0.438727919172522	0.37260337830403784
-4.098336307406811	17.034762205630255	1.8644485407497755	-0.43893891272093677	0.3726460258899958
-3.980894005775253	17.602407796043213	1.93846261744201	-0.43910755995189116	0.37203827367602693
-7.492366000616787	17.59242100983253	1.6618087116419973	-0.3406279358495476	0.19913432634631478
-7.491056514593434	17.51652019285032	1.6531721336739105	-0.3405149597018842	0.19985567504006896
-7.356922602796503	17.059969131013926	1.6003296984254085	-0.34791168423829233	0.20674373120857586
-7.3476880070411035	17.029672229095027	1.596838934791334	-0.34843261432923245	0.20720027191776014
-4.25572274313915	16.317678753090377	1.7587223319250174	-0.44458506919195584	0.36248185471419403
-4.282120070781845	15.78662031049576	1.690078893928627	-0.4553376502638835	0.35724073377968646
-4.2458127774434065	16.42959045964661	1.774123538602249	-0.44300512344810417	0.3634959411149183
-4.131360294310118	16.910570026141535	1.8460447679663552	-0.439721031706154	0.3710711442468002
-4.280097499402593	14.538047400568065	1.5424895736441344	-0.46921028677027077	0.36143811471992726
-4.322517032429351	14.340942723765027	1.5141544842608825	-0.47150068730325057	0.3597135743890867
-4.280253012631235	15.540897001787167	1.660640419913765	-0.4573162201646555	0.35852641206552394
-4.235538762411485	15.028716405183332	1.6058258946862076	-0.46607374146263947	0.3602304248821796
-7.120732692353926	16.430849731388406	1.5207144248620421	-0.3645170957600468	0.2085523668704609
-7.346458713145687	17.02354813324256	1.5959215127628081	-0.3485019551847712	0.20711236915924208
-7.114755438282814	16.40554860010953	1.5165687576590212	-0.3646011035281754	0.2082782889352589
-6.911780360262982	15.83013201700975	1.4413732408453934	-0.37564199673342763	0.2145227107119477
-6.611588358506674	7.896149290016625	0.8394295534326909	-0.4920804253391463	0.4155442818983728
-6.815613754472951	7.898265934465046	0.8070333724333226	-0.48516060256616245	0.41783891060086853
-6.5156075490910155	7.913751607218404	0.8546456390447569	-0.4948820912303333	0.41465598240310286
-6.3278903466563765	8.00161022599411	0.8828633789935931	-0.4994990729259631	0.4115100260762595
-6.251414382863599	8.031307543414954	0.8946175116111476	-0.501480210313512	0.41024160079092953
-6.229877777245452	8.04374390758974	0.897495383347236	-0.5018156961672274	0.4095266223360767
-4.365442378183148	13.975572541233786	1.4673774884095026	-0.4758025069595106	0.3582574391781418
-7.032334305329712	8.881459043501946	0.7348206943329963	-0.45321295858448546	0.4064652442319528
-7.010306534682713	8.958760339693399	0.7353245866143854	-0.45148321684207243	0.40469107296748735
-6.512646741864403	15.15182324934143	1.367525844047705	-0.3982907404499153	0.2378864443236834
-6.605089143645865	15.309430919175515	1.3845842966434077	-0.3929300265900151	0.23260584543183208
-6.5041925862060035	15.13029977827332	1.3648900209208543	-0.39916829953412714	0.2382466396298427
-6.3424677378712815	14.438667640957025	1.262269318063864	-0.4123734163572039	0.24728460983288905
-6.330374139751394	14.386550585762597	1.254508007231758	-0.41335411085449325	0.24793311277216298
-6.878654940297363	15.7638677268587	1.4325102167231518	-0.37697570102624234	0.21591085157459264
-4.434271541032567	13.142645847312549	1.3606862500272472	-0.4807243268364489	0.354489262809909
-4.414942671727757	13.516124024822231	1.4052009705008521	-0.47773706077551487	0.35455203118892503
-4.493924253759212	12.772399592207567	1.3160130645350527	-0.4863617773739074	0.3527917069099619
-7.101740047231086	8.65826653927014	0.7337008765820388	-0.4561811532414921	0.41113464011467904
-7.168342651116608	8.460762600190172	0.7321661866439618	-0.4593506878538469	0.41523280807262963
-7.193887940106324	8.330591941608663	0.7343942768030948	-0.46198892263609215	0.4171913029676123
-7.102349334593408	8.083611128327435	0.7572138260842239	-0.47158801498706404	0.41902473627016784
-7.112470534688779	8.092652751636816	0.7553859545904422	-0.4709972003303537	0.41905439228413294
-7.119928957854249	8.108787145355782	0.7536384388448647	-0.4702670869302075	0.418996550991615
-5.957932814466803	8.326382853180453	0.9325584261579438	-0.5033818196212785	0.40176581030188496
-5.9860617304856625	8.295236487394085	0.9292863426675945	-0.5036025545057157	0.40278184322996896
-5.782295033744326	8.636244481833662	0.9532192473555723	-0.5007889283592868	0.3969533866440452
-5.772698168952418	8.648486873268634	0.9542913744064556	-0.5006214599565328	0.3965950209385494
-5.738932396154502	8.70717613051857	0.9589293948039912	-0.5003699031997554	0.395722804603818
-6.940649812921062	9.174166928456168	0.7391737798185618	-0.447653738799547	0.39922370549613484
-4.5812454281489545	12.317894073995918	1.2621844687900476	-0.4853507326660487	0.35595663403042654
-4.808522336311219	11.478314115589296	1.1607518205583085	-0.48478750467081166	0.3590308361239387
-4.652849854746273	12.005391019526362	1.2305614939724563	-0.4895266074902146	0.3591519244299412
-5.061293351900035	10.722393859678515	1.086795592476762	-0.48595084545180195	0.37044795544248954
-6.86360938787179	9.401426206351928	0.7432766472743461	-0.4439679108755652	0.3928699142692247
-6.819621065935524	9.5188517466487	0.746890914606743	-0.4431101700575165	0.3897916983329108
-6.732853489066005	9.812962932337197	0.753023811833515	-0.4383482223939827	0.37845989249244355
-6.221255888251553	12.966412945543405	1.0318397544456577	-0.43158202747485136	0.2642431002605527
-6.262079343029064	13.66062747538938	1.1380406371862246	-0.425641638948413	0.2544869986442868
-6.263391932825343	13.675039285369484	1.1406107244417851	-0.42569930663208483	0.2542915671217789
-6.329917361911087	14.384771810573818	1.2542211594202661	-0.4133595446046489	0.2479643441037708
-6.380243096902497	11.364251103642124	0.8363906624690085	-0.43340019450716105	0.31870280905744325
-6.357607770702911	11.487039688527688	0.8466064077122853	-0.43170943897278974	0.3142090907145789
-6.222435682564707	12.217561632089193	0.9353360151324316	-0.43457497739592993	0.2890462984327
-6.22315469339023	12.669251370607224	0.9927746940242205	-0.4324876570283547	0.2743073126327287
-6.23437808659952	12.145587759282426	0.9268329677038925	-0.43569328081590997	0.29137558726623974
-6.457481241124757	10.96749769794242	0.8104708649811814	-0.4353345752630029	0.33544303067232795
-6.219415409317302	12.931960976294627	1.0262798100873713	-0.4312490962549908	0.2651822177724503
-5.300213015882377	9.906364735437664	1.023638671809358	-0.4882506713931467	0.377071091638999
-5.420490387285663	9.41476369021898	1.0009326170605946	-0.4949154870118336	0.3825187659121242
-5.260725656804659	10.041685575299425	1.030469548142231	-0.4877693614572599	0.3750670020939989
-5.093231866962367	10.61944688455408	1.0760454889113515	-0.48504814438889365	0.370749128494487
-5.565394037279747	9.018803980210201	0.9820933915564479	-0.49912393661159227	0.38999801604071044
-5.5458129890253085	9.074872917332542	0.9850503242583032	-0.4991850543371749	0.38925729791310193
-6.5076799075710365	10.704717704496328	0.7917081589206405	-0.4357754709182486	0.34579998028589104
-6.538142435266112	10.584945288033484	0.7851104290785904	-0.43507762742732004	0.3499845307512599
-6.674120860000167	10.043425300441548	0.7576438294720975	-0.4378232172441288	0.36799746578276293
-5.079145325698371	10.671237532556626	1.080159199544627	-0.485386438897085	0.37036361140224017
-10.461656850447097	13.708406176281539	0.001132938684735058	5.673446853237173E-4	8.500369810807641E-4
-10.481987687657293	13.648673103119863	0.0011306311052549857	5.660251575741371E-4	8.504946192254288E-4
-10.596586459128053	13.013581074589192	0.0011064612935497045	5.519848477574458E-4	8.531277121405488E-4
-10.588350281531117	13.144057512369184	0.001111421471398941	5.548827564237773E-4	8.529173707560694E-4
-10.567612116330908	13.380893343134794	0.0011203529035777597	5.601326968241156E-4	8.524240690590762E-4
-10.586300339683474	12.86405514315924	0.0011008747960378274	5.48630642494959E-4	8.529388429548502E-4
-10.570420696995217	12.529496354887202	0.0010885814403341337	5.411864989106052E-4	8.526715006541642E-4
-10.53216555932015	12.1496552982845	0.0010749501052017582	5.326214623883236E-4	8.519530329657733E-4
-10.380385604053068	10.824139514628257	0.0010306320679058277	5.02440700720401E-4	8.491630686252701E-4
-10.435456498885996	11.003326254847991	0.0010366383448977335	5.066246984463518E-4	8.503178296115569E-4
-10.456403679159035	11.430738695704099	0.0010502962304543017	5.163477283762518E-4	8.505710683957982E-4
-10.463247672194688	11.521399916806832	0.0010533152033139594	5.184321235100017E-4	8.506834064167653E-4
-10.491965031962753	11.798596889963134	0.001062812250722366	5.246991372666269E-4	8.511997181071762E-4
-10.523313839585922	12.061930103058792	0.0010718431926341936	5.306590459372019E-4	8.517904438309252E-4
-10.1325463030094	9.916704642956699	0.0010020971452073528	4.8121870021837205E-4	8.440635063798254E-4
-10.179935233113294	10.11227423234433	0.0010080341565325386	4.8584733297751446E-4	8.450118499715147E-4
-10.271061399325458	10.365759310336202	0.0010160623047828646	4.917857725933973E-4	8.469228219158916E-4
-10.329993747661657	10.545358091937182	0.001021898562941567	4.960148427919371E-4	8.481613673322619E-4
-10.02186658977307	9.407090039284766	9.874550148793243E-4	4.691293593512835E-4	8.418719947650775E-4
-9.940452310214791	9.112997290359736	9.79109425683915E-4	4.620093939371249E-4	8.401619597068542E-4
-9.913163845656664	9.031973680914923	9.767450107082633E-4	4.6005104437968466E-4	8.395799144612542E-4
-9.895841595490788	8.989089973174861	9.754676245942502E-4	4.589959386141893E-4	8.392012288389595E-4
-10.041555812761365	9.508743711312437	9.902555130746928E-4	4.715335964367773E-4	8.422538148691479E-4
-10.0930451283201	9.758641117940332	9.974593687015992E-4	4.775051859674732E-4	8.432712572021355E-4
-10.523255412447535	12.01533119139883	0.0010702870938748789	5.296210739114877E-4	8.518038555192266E-4
-9.437025703496063	8.180080636767848	9.507325576821378E-4	4.3904961053484496E-4	8.289156074136454E-4
-9.587384406844816	8.413430547215235	9.579539614847099E-4	4.448488778132239E-4	8.323290589317574E-4
-9.661805736692877	8.534238831487905	9.617756159525299E-4	4.478486333718717E-4	8.34002038898712E-4
-9.771253911512432	8.728030227058873	9.676995756678611E-4	4.5264108440187605E-4	8.364629407421842E-4
-9.266968553743181	20.368669914426608	0.9972238600465354	-0.0930327454305781	0.28869424129406984
-9.20742666551085	20.320443273355068	0.9994468912724834	-0.09127496386330655	0.2916233962089641
-9.331656358380581	20.390105813505613	0.9943694603463069	-0.09329641411248502	0.28549050922127994
-9.797074207824757	20.487262654677203	0.9753875178633473	-0.09193689095032788	0.26462973286921215
-9.852945626294268	20.475386833679877	0.9728036293092439	-0.09068588181959344	0.2624002408720391
-10.174926061897045	20.358005704205766	0.95657718702162	-0.08130475953446031	0.2494300527289202
-9.63492628198527	20.447865399706505	0.9820032772157108	-0.09219701460371416	0.2720505062755934
-8.511979787933821	19.63934754978057	1.0177961335145802	-0.06273105195232097	0.32500435297046015
-8.412203891350405	19.4367030452377	1.0180910226528126	-0.05260835526985355	0.32919762291559995
-8.861496508320027	20.0881956391881	1.0110755586513005	-0.08320969177328524	0.30830127435791266
-8.677814870382358	19.86003686712696	1.015683787285852	-0.07303444783641436	0.3171469674063835
-10.409357512926338	20.18096142143874	0.943544844341996	-0.07095301872646159	0.24167657895885986
-10.79710685594536	19.791961768687052	0.9209194752029439	-0.05110904211249118	0.2302887712682569
-10.785679793055646	19.803992338152558	0.9215625235459366	-0.05168422762047057	0.2306165503837932
-10.503409678691938	20.101603547076234	0.938411341469645	-0.06661636251896935	0.23860860903533207
-11.760956418321427	18.987861528055976	0.8709529345044397	-0.016672094850809994	0.20697527341159333
-11.523235694283702	19.219241316736024	0.8840617671979515	-0.024349103365562914	0.2112546505845994
-10.828460804935474	19.76565596978038	0.919342603759175	-0.049868627619426224	0.2294826730782501
-11.15203284394894	19.485982039391637	0.9020698580679705	-0.036286555329216194	0.22051418637127035
-11.338762237521642	19.37033472884137	0.893585551596281	-0.030778634378128614	0.2159605290957049
-8.160413380449972	19.034430336383014	1.0175304007145358	-0.031426243023435385	0.341318736599015
-8.0712521510263	18.89928505826888	1.0183641160769925	-0.024113999286205254	0.3453533575812343
-7.818586642841267	18.37119969400198	1.0092236756158943	0.006670325827608358	0.35719508111791104
-7.801553346127336	18.337769279015088	1.008707956844781	0.008613955544739912	0.3579155624876293
-7.798549641616148	18.329959307262747	1.0084522631450992	0.009066416937464222	0.35803877169732495
-7.7743272824557055	17.104951854205982	0.9381394029578475	0.08127867685164303	0.3539748624756166
-7.783741806986411	17.082410464980747	0.9360704823749086	0.0824360158095438	0.3534191643582459
-7.764805280510347	17.71926770390472	0.9772639031145955	0.04518376189269247	0.35705348450070085
-7.765134015594184	17.702299241060896	0.9762679699707775	0.0461869000016237	0.35692772758967917
-7.785173334564877	18.087991371679102	0.9960495311150226	0.02339060536537524	0.35771199558438627
-12.207394115779582	17.651695249152727	0.8080071472343111	0.015262485780972675	0.20067829361538914
-12.334583649954002	18.01743438287169	0.8216663797948276	0.007884345656697437	0.19824688436590426
-11.898441133341503	18.87073873241356	0.8634243385104258	-0.01242221063344907	0.203984012295246
-11.97913973552026	18.76913114866832	0.857826727272839	-0.009625944191094742	0.20302194566144535
-12.20179125652366	18.480366296380733	0.8427459659630451	-0.0013707311834753179	0.19887166634026923
-12.346236091480979	18.073727701197747	0.8241400614606045	0.006822466558718764	0.1978276276622059
-12.325910176357382	18.130813591682937	0.8269680859751132	0.0055981060765403	0.19816678434575324
-11.98711940596362	17.350214550324804	0.7951328277358176	0.02235148694290561	0.20552274039159624
-12.003748444063906	17.37062698875574	0.7959232009874947	0.021836388122728582	0.20521535660480567
-11.972536370029344	17.33827830647077	0.7946172246167355	0.02272603153963801	0.2058943538940843
-8.121894220306949	16.547592387360503	0.8760810870336605	0.10921121518319074	0.33623657546683083
-8.10563373419339	16.57251979077354	0.8790811814651115	0.10796958680911103	0.33696164378068816
-7.984939422131087	16.76625234830246	0.9005645568998364	0.09827651188906045	0.343321091352869
-8.228393449448319	16.494855391024913	0.8649777862834894	0.11025743008239844	0.33163272181244696
-8.587857197385803	16.313739525462502	0.8272564140090587	0.11378751473948308	0.315459692407685
-8.648307457720517	16.29639910076707	0.8223523674658773	0.11350588898949836	0.31293321882951447
-8.78995850036625	16.26628487690744	0.8127909841375779	0.1115313506355093	0.3075086602178337
-11.704600070861353	17.072933459403412	0.7809781235608297	0.030398690800438034	0.21203283833344133
-10.554248746023152	16.279117077015805	0.7421132640698774	0.06899324697511225	0.2437536872272783
-10.957521253644972	16.490186693601217	0.7472934280170429	0.0546590589182917	0.23168061933212372
-11.418330839711729	16.816770790787647	0.7657692389871792	0.03925418999375471	0.21978976423850138
-11.33353091563429	16.74939463269658	0.7621335633959102	0.04188210656979425	0.2218914614124211
-11.282552150529034	16.71369893929399	0.7607144571963714	0.04352639537017233	0.2234020220002469
-10.494053521806357	16.247901452253174	0.7402509192526475	0.07111919092106107	0.2454718222321146
-10.328899462146932	16.210273477704867	0.7419696099035389	0.07654152978563701	0.2508788167331164
-9.963639931852718	16.115765536031095	0.7441324364388369	0.08860470911313408	0.2621793790939719
-9.716780988764722	16.1404887812949	0.7568984668744734	0.09370302532331826	0.2718352222166497
-9.288329654651506	16.143910880354827	0.7744883236978003	0.10547227921625821	0.28729086345505633
