# Supplementary material for: Thyroarytenoid muscle fiber orientation regulates the ability to modulate vocal fold vertical thickness
Source: PLoS One. 2025 Dec 4;20(12):e0337735. doi: 10.1371/journal.pone.0337735 (PMC12677544; doi:10.1371/journal.pone.0337735)
Supplement: S4 Data — (ZIP) [file pone.0337735.s004.zip › Female/contourA1TA2.csv]

% Model	Angle1.mph
% Version	COMSOL 6.1.0.357
% Date	Jan 7 2025, 14:11
% Dimension	2
% Nodes	677
% Expressions	3
% Description	Line
% cpl1x	cpl1y	Displacement magnitude	u	v
-13.17444290806587	39.943156743224705	1.259041554573857	1.8239598011153354E-4	0.15702407796156853
-12.960222175535398	39.983361371660834	1.2596349363341923	1.8271122661595612E-4	0.1570179329919202
-12.557663550476963	39.94441944142459	1.2590535764962103	1.8242434219748399E-4	0.15701925982702367
-12.295013434274637	39.91007450484781	1.2585441922767138	1.8216717823870386E-4	0.15702112885834912
-12.771199519904672	39.98225209153824	1.2596193179789756	1.8270731609488431E-4	0.15701662593132715
-12.196854437814238	39.89029185097608	1.2582503402412297	1.8201748878178802E-4	0.1570226071815388
-11.83903471244294	39.73416827035278	1.2559233557188136	1.8083560578740528E-4	0.15703744770159828
-11.83454919196266	39.7319164431207	1.2558899219711404	1.8081849833586998E-4	0.1570376668973117
-13.378459401044738	39.840576676748505	1.2575163437781667	1.8160592556737198E-4	0.15703715593008782
-14.081829389211773	39.48701231125233	1.2522639659161792	1.7888562671012986E-4	0.15708222232960553
-14.091455366444958	39.478691732262995	1.2521403837732639	1.788219671205158E-4	0.1570832302560337
-14.335684817196531	39.132669681909526	1.247000284897899	1.7617409837576963E-4	0.15712396819745525
-14.358308416646189	39.105402529003705	1.2465953882010288	1.7596599147496562E-4	0.1571272034603809
-14.06390329784523	39.49587429199164	1.2523952985176565	1.7895389160485004E-4	0.15708109067451506
-13.664929711835182	39.750876898974724	1.2561884843218263	1.809096427452465E-4	0.15704940888564106
-14.400819272467285	39.0250993557956	1.2454019596582742	1.7535389489882678E-4	0.157136549223442
-14.608096086093008	38.631657340875634	1.239560286909324	1.7234907021756017E-4	0.1571823314058763
-14.69608875380951	38.17187164721082	1.232725734379284	1.6884823775030876E-4	0.15723466896511995
-14.704809808779903	38.12900484288538	1.2320890173167638	1.6852104177150374E-4	0.15723955231888345
-11.830679456258773	39.72945101098895	1.255853229487765	1.807997969180242E-4	0.15703791480865298
-11.301478305989114	39.38674536174639	1.250762692311215	1.781935002875805E-4	0.15707243608641702
-11.016175056807299	39.141220578803896	1.2471083946639865	1.7632513258462212E-4	0.15709788066643277
-10.844743907034458	38.971871494835426	1.2445954476068397	1.7503520849380743E-4	0.15711562623718767
-14.703115739357767	38.08762112267836	1.2314736152156776	1.682056744347257E-4	0.1572441904960048
-14.665184357518843	37.55081609911142	1.2235105189165818	1.641135910217279E-4	0.15730423048676767
-14.627641646759875	37.059364087139976	1.2162001582669242	1.6038489331645544E-4	0.15735918014014183
-14.612222601763179	36.97660737525933	1.2149716269140356	1.597536216844297E-4	0.1573683641669787
-10.248926757653695	38.341193504780605	1.2352280138184693	1.7023120779157758E-4	0.15718203053657548
-9.912331042181597	37.81459172579965	1.2273905417859083	1.6621168679057286E-4	0.157238697059792
-9.809547057107494	37.62171625198788	1.2245291715062896	1.647424021419781E-4	0.15725961099431898
-10.64673187070012	38.74258791214268	1.2411864781801196	1.7329176262882235E-4	0.15713991253950654
-9.48858618160289	36.69145765435641	1.2107089728482114	1.5764233731338116E-4	0.15736179949445908
-14.423810118021384	36.22227306587261	1.2037655764988657	1.5402303340610865E-4	0.15745172473136992
-14.414950734496156	36.19148920627415	1.2033087330528134	1.5379037260908923E-4	0.15745511812404903
-14.485830262125976	36.464347608918885	1.2073593622090557	1.5586278398971353E-4	0.15742498546538103
-14.13670178009059	35.26832504596132	1.1896077360124506	1.467733403344429E-4	0.15755677718754102
-9.140047996814005	35.00415384913914	1.1856567057789604	1.4481274910714868E-4	0.15754894115030615
-9.086009328532562	34.53098312251316	1.1786327165325683	1.412109375143073E-4	0.1576017475941443
-9.407476788029886	36.421191810066915	1.2066966895207067	1.5559033571419518E-4	0.157391585826747
-9.246749552716217	35.593612830381815	1.1944092654761693	1.49280166051193E-4	0.15748344408707432
-8.989359107335446	33.59689600732507	1.1647582473400044	1.3414942629334052E-4	0.1577060909849275
-8.968500059088695	33.443411157370896	1.1624782129933509	1.329909800718465E-4	0.15772319857877504
-8.996624010336891	33.65404884224206	1.165606717010712	1.3458385539136E-4	0.1576997182584963
-13.798911056412487	34.27253971408058	1.1748234652429548	1.3922856523789664E-4	0.15766615654288235
-13.70362268864402	34.01659054484035	1.1710285176481945	1.3730016222580007E-4	0.1576942101044202
-14.04849173876457	35.019096394043515	1.1859112432015189	1.448914883484774E-4	0.15758412732724997
-13.417394405865101	33.23424233035681	1.159410606082964	1.3137783767507718E-4	0.15777999217468955
-8.844720216802184	32.57044266052164	1.1495342933325048	1.2639823945491657E-4	0.15782045690311114
-8.570476294449893	30.72147489648428	1.122128459275606	1.1251764225654736E-4	0.15802637974375294
-8.411226862297099	30.078209866607775	1.1125636018961216	1.0769953840317735E-4	0.15809754074788168
-8.772423178230015	32.003860930652095	1.1411235663102177	1.221472322667903E-4	0.1578836516873126
-8.728005357889755	31.59612262639564	1.1350842737415503	1.1907333040790168E-4	0.15792917971393983
-8.700294971264373	31.40121367922034	1.132184559017938	1.1760484226799581E-4	0.15795089357199035
-5.531557332942684	20.96953997644227	0.9777169464384592	4.034764729320879E-5	0.1591004845904714
-5.427009525472386	21.242312243811483	0.9817451670625543	4.2362950324113116E-5	0.15906901897398923
-5.854899803418824	20.57130638309323	0.971833806806704	3.740512838923525E-5	0.15914769789639782
-6.0545991133395525	20.421724675892317	0.9696239239978608	3.630472382240783E-5	0.1591660186930392
-5.674484475926183	20.74823852684858	0.9744459401736556	3.8699021613186016E-5	0.1591264539961757
-5.32694315001336	21.47324046054615	0.9851620810276447	4.410049375310131E-5	0.15904228701452322
-5.315180164652691	21.80064614708065	0.9899952346602118	4.6535324227470556E-5	0.159005372284158
-5.315239610958217	21.927734163633616	0.9918771396874664	4.7494431634938955E-5	0.1589910810326927
-5.350668266482917	22.137495322296036	0.9949781806211377	4.90743234283933E-5	0.15896776333657595
-5.433726218666795	22.603765940122834	1.0018755449513053	5.2549691679827686E-5	0.158915956126656
-5.626963417233466	22.992394014638567	1.0076224732443362	5.54385820219483E-5	0.15887372782666462
-6.296930791053468	20.265168855524802	0.9673120681655482	3.517760923318567E-5	0.15918541632805627
-6.462948940896917	20.198777783557254	0.966334021804506	3.4700676799974086E-5	0.15919412408758588
-6.834263159081223	20.11098147703813	0.9650336687682476	3.409484109008878E-5	0.15920672098503877
-6.8788138499580604	20.10884160683754	0.965002772497338	3.4083310616940615E-5	0.1592072931617336
-7.369605748299344	20.1229514076894	0.9652138099775387	3.4240535166308876E-5	0.15920928978851742
-7.290450126656008	20.11461507432293	0.9650913894598497	3.417196011035208E-5	0.15920965743719562
-7.0289051460111445	20.114888248714465	0.9650906800767864	3.414402393723115E-5	0.1592077105140462
-8.099104207876303	28.996942234883516	1.0965367986210985	9.96528414109345E-5	0.15821683223580865
-8.15070498126804	29.203573080865805	1.0995969937460692	1.0118076419644712E-4	0.15819397022246687
-8.355808324767935	29.893747345738024	1.1098312418406233	1.063309111798591E-4	0.15811787853209505
-7.921321428362543	28.24221711199594	1.0853480663306216	9.403286966923708E-5	0.15830039753703176
-5.731713957908964	23.187461122959608	1.0105145087569305	5.68746292752028E-5	0.15885258086700826
-13.008134256011195	32.00942388853293	1.141233402742346	1.2214357832110762E-4	0.15791458544188453
-12.95068578427099	31.818116973537904	1.138400230595604	1.2071514580550566E-4	0.15793565642443952
-13.314648296010738	32.961635456846714	1.1553719782996759	1.2933073777736598E-4	0.157809862322859
-12.699636292198232	30.808963560540487	1.1234179279857524	1.1313457585329812E-4	0.15804718246991928
-12.470607686155141	29.70761956089163	1.1070979398695526	1.0488014623197798E-4	0.15816922643296297
-12.698656054304104	30.80456735528284	1.1233527645582342	1.1310186603471862E-4	0.15804766915402485
-12.344738030856188	29.237051454687176	1.1001224408369592	1.013920899295184E-4	0.1582211702754305
-12.200354837177862	28.6009148893215	1.090692260952797	9.663366489750104E-5	0.15829157795191653
-6.292183606549941	24.10069371325796	1.0240135112607522	6.35681692284559E-5	0.1587541014748544
-6.2425339509726525	24.01811854555575	1.0227898838359883	6.295966635844385E-5	0.15876301168157547
-6.30204314497932	24.121411439412757	1.0243202369501954	6.372306826315983E-5	0.15875184723803654
-6.719214934672854	24.976328726734828	1.0369885749298478	6.998015213606375E-5	0.15865880505797747
-6.946082505233461	25.451726261391883	1.044023610683622	7.349732251338552E-5	0.15860705114154824
-5.822524408446318	23.31757127054052	1.01243030526415	5.781268534037155E-5	0.15883862356179873
-7.831310428230173	20.27209620881387	0.9674241051907218	3.5390418376645785E-5	0.1591958894390936
-8.016126539335897	20.33597009423546	0.9683744904506009	3.5869872235105504E-5	0.15919003892710076
-8.24563275354757	20.47485969782366	0.9704163289483035	3.69005466237821E-5	0.15917607237817455
-8.482902806015549	20.6064476841697	0.9723727739007224	3.789568773578316E-5	0.1591630087933126
-7.226961380997087	26.04129268528835	1.0527717104815126	7.780082349450179E-5	0.1585428154136387
-7.429909730247109	26.557221928939178	1.0603871343051936	8.156066836683578E-5	0.1584862756102711
-7.588591037603218	27.0808763927336	1.0681656605455678	8.544694031306672E-5	0.15842855762234972
-7.863453876347895	28.01287551057215	1.0819613612697028	9.234621681291743E-5	0.1583257694223406
-7.774074335750829	27.709357526334035	1.077456678130331	9.011125526074503E-5	0.1583592536379482
-11.095419583753593	24.002887368594862	1.0225887080858225	6.27774993853926E-5	0.15880001281515765
-11.133073986582929	24.11042016799119	1.0241820380072648	6.356612113259527E-5	0.15878820549584294
-11.150271886515071	24.172838602241892	1.0251047000449738	6.40244907923723E-5	0.15878131872393147
-11.359915588747498	24.938145086996936	1.0364321130595462	6.961755544994574E-5	0.15869687899041313
-11.453664593764737	25.297012828280753	1.0417428410608582	7.224998166382925E-5	0.1586572494019433
-11.240273024498627	24.515080634230806	1.0301712365632936	6.651962818349848E-5	0.1587435326778842
-11.322946017415118	24.800112745163535	1.0343888910837489	6.861218320669005E-5	0.15871211494144594
-11.458727381180385	25.31943448347582	1.0420750464833475	7.241263967271991E-5	0.15865476780661522
-11.464537797183144	25.33897038755526	1.0423636371901126	7.25556965580968E-5	0.15865261554901872
-11.569196871735537	25.76121890789718	1.048624555578358	7.564691272787277E-5	0.15860595096525343
-11.6633070777599	26.1720578259513	1.0547295518630304	7.870416945977661E-5	0.15856049205825762
-11.833764430182397	26.83587126363891	1.064534497212857	8.358372019440059E-5	0.15848716665430929
-11.862057598807612	26.963505046571935	1.0664287929852156	8.45209286559039E-5	0.15847303649815095
-12.078087822074078	28.032468436132604	1.0822911305100253	9.24460421174153E-5	0.15835454185782488
-11.88110893277426	27.05481684639802	1.0677765642746695	8.51839055857264E-5	0.1584629187757225
-10.941911285330256	23.580623184081325	1.0163499093067325	5.9697150107309735E-5	0.15884634581114146
-10.839436808390818	23.313060208466673	1.0123881970492812	5.776297234928473E-5	0.15887566936215414
-10.739067093635805	23.061302474143833	1.0086670250430045	5.591717446480813E-5	0.1589032351641838
-9.471816627044047	21.34230345888027	0.983241380595022	4.334594705559681E-5	0.15908736858206313
-9.951571716408075	21.806360992359135	0.9901242440743567	4.6784559709250875E-5	0.15903864555137198
-10.43754130166285	22.48716392491427	1.0001659820087834	5.173880127371072E-5	0.15896558765280275
-10.367961436850804	22.349886901995575	0.9981385115043013	5.0746332314360076E-5	0.1589805157505941
-10.316760015579995	22.282882598672305	0.9971478301166743	5.026384034829394E-5	0.15898768544180714
-9.288476953705402	21.156736757069623	0.9805051481693758	4.200197986565315E-5	0.1591069343407982
-8.920650274480796	20.917705687899243	0.9769647695251551	4.022351464468729E-5	0.1591311725058418
-8.51657021391493	16.03357904344795	2.625378918102829E-4	1.3364378465155165E-4	1.699944520525339E-4
-8.266698499593367	16.013390172186597	2.62654428681879E-4	1.3359156160848955E-4	1.6883492161232888E-4
-8.0562389112096	15.989342639268678	2.626660967256513E-4	1.335185792488225E-4	1.6785805633190944E-4
-7.686675290317421	15.957030610636405	2.6282920668058423E-4	1.3343179601140045E-4	1.66129521918012E-4
-8.746279057818878	15.988281981459258	2.617970001152646E-4	1.3340523293142227E-4	1.710524349633321E-4
-8.970450287689857	15.938254553097185	2.610670050303096E-4	1.331467741491706E-4	1.7208586837236438E-4
-9.186062455068521	15.786547473493387	2.593386199635511E-4	1.324326446588579E-4	1.7307532787365812E-4
-9.971193094306008	14.974754846084949	2.51081120921302E-4	1.2867512716728524E-4	1.7667104009288202E-4
-9.923312943252988	15.039290823300568	2.517092132210503E-4	1.2897216990869588E-4	1.7645249464230526E-4
-9.772769833038687	15.227535971668214	2.535531808963925E-4	1.2983587747270677E-4	1.7576248987816932E-4
-10.151226889300128	14.742570887399712	2.489149161233492E-4	1.2761666498730187E-4	1.7749232947965137E-4
-10.263669191686585	14.533945460902892	2.4700488916289305E-4	1.266672321817846E-4	1.7800521839196745E-4
-10.338792965066176	14.402943851689209	2.4584859559829996E-4	1.2607678132603897E-4	1.7834628196873253E-4
-10.39951398580999	14.232596487589566	2.443508403714267E-4	1.2530432864858542E-4	1.786270302304987E-4
-9.651563148185085	15.369018904321013	2.549488541528325E-4	1.3048809158805303E-4	1.7521051152838E-4
-9.610243214520445	15.408630480720372	2.5534165196041943E-4	1.3067078065257873E-4	1.7502054515246407E-4
-9.355948527585715	15.657450364369083	2.5795562211794904E-4	1.3182806592542618E-4	1.738579986890747E-4
-7.582691981937091	15.933264407606897	2.62718905658618E-4	1.3334091378404853E-4	1.656408080977419E-4
-7.112624841227181	15.62099342018226	2.6014036989658777E-4	1.3199047459975684E-4	1.6341343120535875E-4
-6.881867897293005	15.366468772252109	2.5782738793496873E-4	1.3086036845863088E-4	1.6230594022860787E-4
-7.211113655713502	15.719878283891182	2.6104085356858873E-4	1.324287538354757E-4	1.6388527317038847E-4
-6.717869382857944	15.056237286327317	2.547967219954687E-4	1.2945503578161926E-4	1.6150256691422948E-4
-6.607244504890614	14.853200340811473	2.52883771329193E-4	1.2854826154937694E-4	1.6097118454175852E-4
-6.552226585395356	14.490750358383536	2.4920760256649257E-4	1.268810199017378E-4	1.606792426218877E-4
-6.493787224369594	14.259604808150158	2.469989238400281E-4	1.258383452400941E-4	1.6039024611191335E-4
-6.43325049352262	13.662200987957576	2.4101204979250964E-4	1.2306095581933858E-4	1.6003205321399072E-4
-6.41499752094985	13.474375362204528	2.3924052519022783E-4	1.2220666981997775E-4	1.599320773170825E-4
-6.387853419579772	12.789972379643046	2.325706845030238E-4	1.1899033448818866E-4	1.597074189201897E-4
-10.456554713262712	13.976570385418363	2.4215876130005993E-4	1.241427415506697E-4	1.7889444014411324E-4
-10.460504525913167	13.743612050954287	2.401981509627524E-4	1.230828187465906E-4	1.789196911882706E-4
-10.43567643329602	14.11277918523502	2.4332655194287707E-4	1.2476175155145758E-4	1.7879239127524478E-4
-6.386459979093452	12.69724417228317	2.3172426035049306E-4	1.1856525513867352E-4	1.5969140207461294E-4
-6.395644771263177	12.555427517851564	2.3041287740613106E-4	1.1789465507184633E-4	1.5971201638654794E-4
-6.4372672447402195	12.008861096898956	2.2533187294653496E-4	1.1531326577932605E-4	1.5983511264471568E-4
-6.497009900884745	11.667987645737622	2.2214451287222108E-4	1.1363800720379125E-4	1.6006246667403903E-4
-6.556920262455058	11.305444943796042	2.1902136098137062E-4	1.1192871213511752E-4	1.603031486178023E-4
-6.68146577838972	10.655308411578233	2.1346085571955542E-4	1.0872197191038589E-4	1.6080159524269088E-4
-6.78393126347984	10.244290071559956	2.1008677919535988E-4	1.066334422522486E-4	1.6123796974672666E-4
-6.6290935651159755	10.949007459555244	2.1599411238249332E-4	1.1016379055888543E-4	1.6058777832436997E-4
-6.8473974745647155	10.057920097476195	2.0865826167076572E-4	1.0571089830952208E-4	1.6153117678059976E-4
-7.405046930016831	8.429051296024019	1.9792356396715032E-4	9.738018833250892E-5	1.6417621414340476E-4
-7.412200733634791	8.399984117014895	1.9774881102607502E-4	9.722931470106515E-5	1.6421008696650537E-4
-7.421796519639031	8.373596652831079	1.9760538713773157E-4	9.708871856046325E-5	1.642571526263448E-4
-7.6245049310669515	7.798152050005786	1.9469254105350002E-4	9.405433423841467E-5	1.6526839414911609E-4
-7.5805121822930595	7.910293384750007	1.952169927495017E-4	9.464308687394916E-5	1.6504669141120565E-4
-7.501908913596166	8.09279067771438	1.9608053579388114E-4	9.561731776182373E-5	1.6464850333949995E-4
-7.739502332512991	7.591719065788961	1.938902841322566E-4	9.294873393564161E-5	1.6586875659627186E-4
-7.8847997351133605	7.451595991242256	1.9360647384440631E-4	9.219447671967211E-5	1.6664512163920797E-4
-7.676407910866667	7.714521694434639	1.9438575596794877E-4	9.360619114766233E-5	1.655388430795665E-4
-7.092653583308931	9.299169047122376	2.032853247308321E-4	1.0187905092168964E-4	1.6266900728555573E-4
-7.157733819727116	9.09628579445178	2.0189033395135797E-4	1.0083595188458669E-4	1.6297682794498325E-4
-6.993538578025168	9.575462324912435	2.0512087431239973E-4	1.0328150888858107E-4	1.6220212323867463E-4
-6.895778115357702	9.900410308161158	2.0752765001735992E-4	1.0492888624983736E-4	1.617521774080437E-4
-7.293348293457591	8.75037620896634	1.997766120649828E-4	9.905498499225467E-5	1.6363795192735335E-4
-7.234420758594862	8.926496665648376	2.0085030665538688E-4	9.994652634736514E-5	1.6335351621313689E-4
-8.225885333227685	7.342901902359795	1.9418370098745253E-4	9.162931744834032E-5	1.6848563060121587E-4
-8.236373854049724	7.343009111565974	1.9421970571620746E-4	9.163081112664613E-5	1.685425381285065E-4
-8.530594539609023	7.303148880677009	1.9504704385535278E-4	9.144242781895543E-5	1.7012032782769406E-4
-8.165547009442813	7.3578145528349275	1.940579748469082E-4	9.170602159897179E-5	1.6815919699481543E-4
-8.564700511421668	7.306150044294393	1.9517890527738618E-4	9.146361967334138E-5	1.7030319822096976E-4
-8.611923429585666	7.329416666724217	1.9544087016894307E-4	9.159196348852679E-5	1.7054987936068945E-4
-9.020216463603798	7.600166307473682	1.9800894648875543E-4	9.308642251489987E-5	1.7265974607609302E-4
-9.03637818469662	7.618837639342621	1.981450208385767E-4	9.318780346295792E-5	1.7274061962169068E-4
-9.212996675330137	7.81749482447683	1.99586632006209E-4	9.426149487769539E-5	1.73616340565139E-4
-9.245829441114997	7.861879805782354	1.9989052461366527E-4	9.449982098140683E-5	1.737764048830037E-4
-8.987356093103259	7.572791242919949	1.9777692730397494E-4	9.293501245717368E-5	1.7249089042497385E-4
-8.807668646708661	7.421252885339838	1.965196930242506E-4	9.211060546452307E-5	1.7157414930141712E-4
-9.359903457853354	8.04158185649978	2.0104215124722903E-4	9.545675270575804E-5	1.7432212291465272E-4
-7.915963885514201	7.416843590924212	1.9352648904484972E-4	9.201190105663605E-5	1.6681102207852447E-4
-13.446641917549464	29.504735031778765	0.671149542697512	-0.05851910708273923	0.3429998413837495
-13.31035736551715	29.490828283789533	0.671245514231972	-0.05529971284399758	0.3360248663965455
-13.224838540734716	29.439520921664442	0.6741085921462489	-0.05561337230043943	0.33151314506813256
-13.593416827826	29.521521045985132	0.6696876664413529	-0.061414612027853394	0.3495834417238666
-13.745828677994982	29.49823664762073	0.6714526171656314	-0.06695776537549386	0.35722412142099014
-13.86816784993091	29.46471861517236	0.6729875548302137	-0.07167930172470609	0.36214123938103876
-14.30785626955209	29.31719643409113	0.6805885490376303	-0.09405819028033176	0.3784817409969377
-14.102683706210716	29.389371044146113	0.6772941994990112	-0.08345924681308137	0.3711644267310208
-13.940146842573766	29.442045794208823	0.6741373931670154	-0.07535999294706791	0.36481177888193306
-14.338532292243409	29.306464423392864	0.6810645802554699	-0.09571960561212471	0.37976674453803544
-13.075731796836802	28.898237603063862	0.7618241963706303	-0.05099667428939299	0.33743262574136207
-13.060688821011178	29.115099776574503	0.7212063451026047	-0.0532222027527285	0.33044731071322325
-13.071149205421719	29.224779124557728	0.7008238681680865	-0.05511645447649487	0.3271210424518998
-13.05126674147483	29.162238991325502	0.7095934686499537	-0.05507348201992957	0.3274796563654563
-13.114049347313092	28.778003670178123	0.7956918895861909	-0.0462146607054789	0.34727015184482135
-15.123531503383438	28.68380688659017	0.683710948194314	-0.1588685025358173	0.38153507077011745
-15.120365763830009	28.687201553165067	0.6838090656675299	-0.158589958757593	0.3816703989574118
-14.959007661603835	28.847954319669356	0.6855643141288374	-0.1440083649630925	0.3846437375290636
-14.755661264084218	29.046595901853035	0.6875677012643607	-0.12581962585605033	0.3880032270026176
-14.763862069959831	29.042141861783172	0.6876517130845394	-0.12638382916343754	0.3882173311357141
-15.126896078051582	28.680440857325806	0.6835332218465097	-0.15914914051269136	0.3813629217111828
-15.639683715519372	28.156523638835083	0.6567417592415221	-0.2041204476960592	0.3574553946977298
-15.565674756309049	28.23888409976909	0.6624574140327756	-0.19804100880381453	0.36323759118560556
-15.997556731796527	27.782681596354678	0.6315080612073315	-0.23436771912872012	0.33581630204704727
-16.122982823557255	27.64891283072557	0.6216005733299979	-0.2399069579334476	0.3278813338302927
-16.377973583126817	27.352884220687287	0.6003591018344607	-0.25652767521173725	0.3122696865051441
-16.691375259155652	27.055097404968777	0.5853799979592071	-0.27444787184212893	0.29644563598232565
-16.77861127391209	26.957994646965222	0.5791393720650881	-0.27910657544364775	0.2912957427309765
-17.20671943406671	26.19057808793621	0.5327438972759607	-0.29593474597437575	0.25997455131170166
-17.104777983312246	26.44452275263879	0.5476347028278223	-0.29084157928052673	0.26984663441666035
-16.922670118829654	26.77384140021178	0.5690519118858877	-0.28537043350434677	0.28417352157626924
-17.315927891423346	25.89385803336739	0.5170487196751182	-0.302080378015536	0.24911305041847434
-17.403255457620034	25.546148258501276	0.4993448530415141	-0.3088022886166336	0.2378421159611811
-17.5135968372217	24.804997520793005	0.46372077681520546	-0.3280720113507346	0.21424609161354724
-17.442773825938687	25.33859959175219	0.48734501749043646	-0.3126622724539889	0.2314415299804648
-17.518379135387697	24.742724395422073	0.4607734657431567	-0.3298846448928151	0.212144565176442
-17.516096412048203	24.720061446661866	0.45961531073494766	-0.330413333959376	0.21117882243765604
-17.49382834320001	24.170957898721312	0.4428369327884398	-0.34567489745964364	0.19167689276697752
-17.481101134226495	23.86698615058026	0.4379695420762434	-0.35298057864392374	0.1804371424556133
-17.455148361395818	23.618231829484092	0.43468090580077345	-0.35776961982064515	0.17126732280796342
-17.434317416262346	23.408121803377647	0.43378393554964023	-0.36217474632089286	0.16357617811465774
-17.285994979311177	22.83219362937821	0.4322295918336514	-0.37539899544398936	0.1363131160479117
-17.410338173911896	23.201330336846194	0.4339370131399183	-0.3675080331091357	0.1547458477873141
-17.244148412785737	22.743402410773164	0.4308929368173989	-0.3766152679986383	0.13085768540115764
-17.072313355120208	22.40634900942296	0.42537247420555385	-0.3802324634292813	0.10846609816141554
-16.836226964778668	22.047682619612473	0.4186793573785382	-0.378583618974014	0.08425269019754611
-17.064271717055455	22.394258350963856	0.4251180619858397	-0.3801894699698825	0.10761420111089418
-17.07049245181003	22.403253155068775	0.4253041239769905	-0.38021934876022917	0.10824864495455094
-16.748707828536062	21.91912429134831	0.4183173319473603	-0.37983947531626916	0.07522728239658664
-16.5971663190245	21.70406269397529	0.41614110443775953	-0.3781443603786384	0.05960084688203539
-16.328218483800708	21.417092727506656	0.41126532050622683	-0.3741607078972423	0.033813938454191436
-16.05896695580733	21.10467189310427	0.40605049224369466	-0.3649866365771755	0.009169305376098362
-16.2955754773326	21.376948260999463	0.4108035420497514	-0.37337128877279346	0.030688497020903684
-15.961037115993427	20.982143746956424	0.4049547876691245	-0.3625712067846115	-4.8370966736542044E-4
-15.814984160525285	20.79542117944036	0.40389731158845193	-0.3585560556034231	-0.01482944982259964
-15.18371290180915	20.095756208211508	0.40189561199029855	-0.34109337679207996	-0.07186308475982998
-15.285754203947246	20.196281188654876	0.40158231051229987	-0.3441555360436779	-0.06355562156998709
-15.656762506375058	20.61915585331431	0.4021716427911396	-0.3540224595168101	-0.030088657696110813
-15.515656623503844	20.440398868950126	0.40199975749132355	-0.3505746987390797	-0.04376710372902935
-13.723403852296435	19.9881033898131	0.372204579094132	-0.28584936112321935	-0.1283013449136889
-13.717709947094287	19.98005958982628	0.3729823079463259	-0.2858621305499079	-0.12797455345122302
-16.31593286360919	21.399795801508002	0.4111481298893889	-0.3739224969314977	0.032549660213665024
-13.704950858583006	19.962723466847915	0.37455700371325173	-0.2857882805522711	-0.1276562285104447
-13.570465095922138	19.788903358176544	0.38964643744028404	-0.28445986564854314	-0.12398376867333505
-13.507249869801308	19.71676950203144	0.3962073747353998	-0.28305956088839324	-0.12040261875924603
-13.413701907158543	19.59158353575588	0.40536483686764535	-0.283190339424222	-0.12003510635548803
-15.03443229828415	19.918266439349402	0.402851132544261	-0.3359822781461824	-0.08453024933260488
-14.614077207637672	19.48872264152636	0.403400502666489	-0.3184388117807787	-0.11257081557914225
-14.606855547730422	19.481464964766108	0.4034362482580429	-0.3181186805367024	-0.11305048295453399
-14.900608337102863	19.76504075339952	0.40302074707500946	-0.3307911368461606	-0.0953987427088927
-13.280936375494015	19.40376851510024	0.41461254997183106	-0.2811374236952996	-0.12205635391085837
-13.216103036711377	19.29696401557235	0.42022611156168205	-0.28048644654487254	-0.12380637599252253
-13.087362512424903	19.056838419040982	0.4278328675665853	-0.2779801983572886	-0.1285564819014787
-13.060659583782007	18.99525654666471	0.4289610217574905	-0.27712333225371677	-0.12996269663801555
-14.603189939641114	19.477474020545454	0.4034891084055054	-0.31795007046524587	-0.11327337120577498
-14.589702477346874	19.462524886199407	0.4036391749538778	-0.31740239513783075	-0.11385100961243334
-14.396440151130628	19.23195161626903	0.4070178118987616	-0.30952282264231873	-0.12220586231363426
-14.09884725034945	18.822702605238405	0.4152912970737555	-0.30023285760397295	-0.13762873763672273
-14.13137539791961	18.875985595042422	0.41430575235767597	-0.30133945848766014	-0.1356787617566507
-14.342037096330428	19.16837178136262	0.4085177233444308	-0.3080297818694003	-0.12444983236524075
-14.041848236766368	18.737891023666094	0.4156169452196065	-0.2978870901442924	-0.13982878400902557
-13.875545407469001	18.447197888034275	0.41756356844354753	-0.29040542515404855	-0.14735129953320458
-13.661967339301752	18.11681828924012	0.4186769633709068	-0.2852307413047358	-0.1542540485081302
-13.047126507172802	18.960140681902818	0.4287976597297885	-0.2767250262772764	-0.13032343808946284
-12.945803959879562	18.513682565110283	0.424166891408465	-0.273077615411167	-0.1358526009174825
-12.812624226982841	18.18858470018433	0.41245407219143154	-0.26857920775509225	-0.14029954060438898
-12.781174451604585	18.063530917063428	0.40810893620567923	-0.2670909629163488	-0.14201622438764921
-13.634991871570147	18.07093802144159	0.418557182411966	-0.2844195162722024	-0.15535387510494378
-13.330209056462598	17.575650388113353	0.4063368677932082	-0.2642149627726121	-0.1705710003531742
-13.225340083208286	17.42767523420172	0.3981827205743605	-0.25574475543770836	-0.17212178396468583
-12.979879279380384	17.09651790798034	0.3727105471856583	-0.23081525962668514	-0.17017222206907573
-13.61426764109302	18.036442081466518	0.4179066029787827	-0.2836100583899107	-0.15640413044493556
-12.291434813098721	17.276373009499068	0.337489199239553	-0.23571708254633622	-0.10803177981077819
-12.098391923281483	16.99908162481341	0.3036332093159365	-0.21426069266690184	-0.08883477964303174
-12.725076640181813	17.945497977923644	0.4014283632235633	-0.26650954029644497	-0.1402860708222491
-12.485042353245316	17.561701900479097	0.37131911947149887	-0.25222645396184723	-0.12728322318698831
-11.887348847397963	16.672782974089348	0.2576951857333115	-0.18166811094199287	-0.06832803371354482
-11.768355882494667	16.49702330498735	0.23054618334807123	-0.1628798677155659	-0.05557400539659118
-11.522600926859113	16.107999534360886	0.17726068058196615	-0.12629755121495748	-0.029510870961678152
-11.434936766903489	15.970664054670568	0.15862523421639518	-0.11089749561682988	-0.021735640778579295
-12.862277488663846	16.89897354215124	0.35240101869420626	-0.2118139561682243	-0.16673410826180068
-12.734672760772554	16.6818355508951	0.3266890922030636	-0.18820375152386098	-0.15968835805983933
-12.469677769829701	16.34878705764234	0.28209560691451624	-0.15440831477752592	-0.14003663714027523
-12.461994141258929	16.33818244022225	0.28047646566211937	-0.15309883929337043	-0.1393625652055071
-12.226675185132692	15.990452186356109	0.224124487226177	-0.11143422959353008	-0.11149494736123394
-12.080936226665209	15.718414317823207	0.18795877830300858	-0.08362690928565059	-0.09516005912028468
-12.450538527121873	16.322601777528064	0.2780747587238761	-0.1513473887157776	-0.13815044118454686
-12.008867070719528	15.592861756320444	0.17066452394261275	-0.07190577782662402	-0.0865794199749167
-11.19069808711283	15.520329227279333	0.10384482389789121	-0.06470227810781812	-0.0032224208771370055
-11.146970368731676	15.426948781425956	0.09551500193506621	-0.05716556990425918	-0.0014420466417541424
-10.937736437658009	14.895631401705439	0.05508798765530446	-0.02287864682569731	0.0033141898640231134
-10.928776726330025	14.87156595288738	0.05361337448915775	-0.021613032265483972	0.0032897722641603002
-11.83093936945443	15.245165931433922	0.1273154849302938	-0.046202579493828284	-0.0627944607249858
-11.703072752385609	14.917755171019206	0.0958875983374904	-0.02716518245071878	-0.04734917843066051
-11.856362042427943	15.297942322795935	0.13287166992502705	-0.0498321096429586	-0.06565819755103959
-11.67571108041057	14.849169520612739	0.0904919509984277	-0.02450089048836651	-0.04458065220296419
-11.558257545123485	14.564369869421773	0.06661237186039469	-0.013470795307887102	-0.031403286547743
-11.45998891212474	14.297194509232412	0.05071099894891336	-0.008981362736654702	-0.023646595272966114
-11.428804950796245	14.229234004738167	0.04585428292582194	-0.007515987081404255	-0.020925131339207273
-10.920238380486014	14.843416980632442	0.052180280161099324	-0.02082713825048215	0.0030986102686008784
-10.651789131467556	14.11260541515777	0.016545550719564473	-0.001995574078088664	2.0222007560992915E-4
-10.750914862739174	14.362412427115729	0.027601812593908016	-0.006091888202421427	0.0016014576435428153
-10.80786906262887	14.487828942471026	0.03306989808714206	-0.007597628430218238	0.0025204392691908157
-11.259378433955037	13.448584575004997	0.018030436650206077	-0.0031925680122524744	-0.011231679736124787
-11.327413474968726	13.824772876523932	0.02745489174174442	-0.005018895304507598	-0.014171319635172168
-11.405865306007007	14.137063757486185	0.04184194976838787	-0.0069309134995338435	-0.0194836876491421
-11.25180092149329	13.41559256355217	0.01702206641778155	-0.003032655247587135	-0.01080387996052116
-10.558868481333105	13.91216422126957	0.0076805048050286595	-6.31761335768819E-4	2.4457637087026574E-4
-10.592645150185598	13.981669362566041	0.011079216206717018	-0.0013865038763713196	4.0075725570054777E-4
-11.247040779589305	13.379628786121849	0.016421435847548363	-0.0028890236783314293	-0.01056244078516152
-11.165274600466724	12.988620798260765	0.00900315458872199	-0.00145074796116018	-0.006595147503120235
-11.097330053323814	12.580936310314577	0.004269000871532125	-6.139303756835788E-4	-0.0033957592095754936
-11.096818195980095	12.561338905231516	0.004109504819451805	-6.121573267785743E-4	-0.0032769540366170326
-11.096050568027742	12.545804815190527	0.004063913920040286	-5.995561580547023E-4	-0.003246696788084673
-11.086743495229108	12.082772309014002	0.002359538979408519	-6.223408799638743E-4	-0.0019269622144567093
-11.056586496952555	11.873435756879385	0.001893355521639955	-3.3868580490657E-4	-0.001543929296637045
-10.88734935519765	10.821758127609627	2.8214591198219314E-4	5.3788697349066574E-5	-1.9886102699419344E-4
-10.914018229749441	10.916969792681556	3.5415374765109073E-4	5.275118739531447E-5	-2.6618788508260403E-4
-10.992846698780873	11.239384173081298	7.290643570896362E-4	2.126867610195457E-5	-5.962207459483256E-4
-11.015430104537916	11.368444482013418	9.21299323533387E-4	-6.877392747617511E-6	-7.655353801448257E-4
-11.040793440304332	11.601305467410615	0.0012952630779077138	-2.0682314594511834E-4	-0.0010596691199681978
-10.852792143901496	10.649475182364654	2.233698975979047E-4	6.0141595249015774E-5	-1.334912808952931E-4
-10.82268237901346	10.507062683946822	1.6720697771197696E-4	6.451713329538045E-5	-7.345016787377124E-5
-10.799649030697061	10.417097170439254	1.5146481355111642E-4	7.108065476965613E-5	-4.261325704189064E-5
-10.737706088490452	10.19594415108152	1.3477431128333797E-4	9.203480062514965E-5	2.242736062675829E-5
-10.645532551324377	9.838584274836666	1.5467431010448415E-4	1.0190540238947911E-4	9.361385931311918E-5
-10.66294728996067	9.897493804937323	1.5134669411147282E-4	1.0274580629052859E-4	8.611865467460622E-5
-10.669096737425624	9.919157020329632	1.502397774949621E-4	1.0315105571071259E-4	8.226220065799568E-5
-9.701099101698333	7.952659472631748	1.9944567055200983E-4	9.742169025976889E-5	1.722300563969492E-4
-9.807114167417021	8.0255306659574	1.99156490472609E-4	9.756447540780011E-5	1.7179584375718327E-4
-9.580409858346846	7.886678629862842	1.997266230615425E-4	9.758871490625168E-5	1.724725420570379E-4
-9.515460207986955	7.83826116776429	2.0004176817634684E-4	9.777170975213525E-5	1.727650902893648E-4
-9.39319704575132	7.976802644466628	2.0079865034022435E-4	9.626062762865512E-5	1.7386451681814354E-4
-9.482695440722992	7.888526773755937	2.0020955811770805E-4	9.75129629733398E-5	1.7292946062351063E-4
-9.89150512481135	8.061589029817508	1.9895193225668366E-4	9.807831878202536E-5	1.7131808923717234E-4
-9.958128539012591	8.13643264909581	1.9869310976922914E-4	9.82382012529083E-5	1.708181115737504E-4
-10.105799244152566	8.216749786030329	1.9753407825931127E-4	9.844771461161698E-5	1.6932754143650646E-4
-10.117739578629418	8.225459503853283	1.974613813572921E-4	9.846972409280008E-5	1.6922306381157286E-4
-10.321566484096682	8.759091610334712	1.939634435086865E-4	9.930200931691338E-5	1.6305243240213998E-4
-10.401050228883886	8.997560402359396	1.8947332877995444E-4	9.995762803424701E-5	1.5634794908482748E-4
-10.48013283812264	9.273283943313945	1.809136012430846E-4	9.760995934517607E-5	1.459017444496981E-4
-10.484221130661814	9.285169676528664	1.804653011812771E-4	9.745698451202741E-5	1.4537579690460654E-4
-10.493978900489525	9.319953418773046	1.7936500986523663E-4	9.753207547528447E-5	1.436064771272088E-4
-10.569396367691512	9.576372765498544	1.7035158845714706E-4	9.878116424676807E-5	1.2874155926666315E-4
-10.30367410666004	8.700079882566374	1.9506272559534205E-4	9.924016053116198E-5	1.6462584871832514E-4
-10.291056105656166	8.659895023136702	1.9534517632376988E-4	9.913911199440965E-5	1.651310970359524E-4
-10.202055940923515	8.408063874401485	1.97220376355709E-4	9.836480272343354E-5	1.685347365567509E-4
-10.122586102166768	8.227987217596521	1.9742198191684458E-4	9.847540811282601E-5	1.6917230001748987E-4
-10.127084845203278	8.2340398900594	1.973884584980612E-4	9.846046710687986E-5	1.6913041052406285E-4
-13.612698575289047	28.6766368847917	0.7624694401776262	-0.08213654253288613	0.3556019170415848
-13.402335055067073	28.717106774932446	0.7765328886446661	-0.06750594863834047	0.3523585052559687
-13.274234325981926	28.745147147953077	0.7843652878670263	-0.057420006862446575	0.34941533445709794
-13.669436437446832	28.664996499633244	0.7588089390787386	-0.08606927954361716	0.35652636025495554
-14.469126524092431	28.3338679534071	0.7047812219706358	-0.14503889426687325	0.3608281647594439
-14.111452795127121	28.53248874412611	0.7299658284439715	-0.11686166876845452	0.3620757096613539
-14.08134111629364	28.54838904813992	0.7320670951375935	-0.11451832029536158	0.3621091311253086
-14.084760055739773	28.547269492787443	0.7318428972663574	-0.11475735632976658	0.36216074260844594
-14.490031474178451	28.31698023352918	0.7030751969882466	-0.1467541313299572	0.36030695715471805
-14.531013247222706	28.282763089151217	0.6993875155080547	-0.14997672368704482	0.35913748615128205
-14.875581071227531	27.98713035068691	0.6673862877479635	-0.17729291131675284	0.34879327798109777
-15.10376264913171	27.76458604019757	0.6428372991979586	-0.19572513845075717	0.34053720717775526
-15.216208734471483	27.625667800433135	0.6288786665296067	-0.20417762287047506	0.3330632382624342
-15.4640149146962	27.35002543091522	0.5990085010981687	-0.22344537242601104	0.3205857987942763
-15.565199936389575	27.229859535367186	0.5858579531751577	-0.23121813710613548	0.31484174107870705
-15.60421881776453	27.1782256098158	0.5805503935227022	-0.23441378526016665	0.3127481069882471
-15.80655797744552	26.83643413392781	0.549593579003763	-0.2498865921766365	0.2962809009867387
-15.99207110813279	26.526343516060507	0.523576341476243	-0.2664885914801759	0.28269797402827035
-16.09495975331683	26.30491443523337	0.5068314122007637	-0.2752354825061304	0.27199525426255017
-16.31639914487979	25.789828530329583	0.47350776131078365	-0.2955688718878196	0.2506184982668105
-16.684891252858424	24.764965711053225	0.4323899465535349	-0.33285273380772323	0.20604553082095056
-16.575586134525615	25.116826670150708	0.44214577774654074	-0.32091663225506506	0.22151308830660305
-16.522539066974886	25.264930127987643	0.4479766695531659	-0.3152912855901944	0.22823602060675546
-16.342075646771107	25.734031923727596	0.46994163211205053	-0.29789394936027186	0.24839560841789746
-16.331976873830065	25.751084951112826	0.4708289319355404	-0.2970063657469862	0.24902431295830996
-16.69637548738504	24.522337265981495	0.4258332114466101	-0.34008084722632664	0.19338071703653925
-16.72618837260787	24.24278726377767	0.42130875759194863	-0.3470631281795171	0.1801233464182055
-16.74244772644929	23.899594069048348	0.41583168508202517	-0.35476022952744013	0.16316978432430848
-16.74256716838122	23.684435430470366	0.41363579784234417	-0.3588514013789621	0.1527056461703591
-16.711595039577205	23.33186611068901	0.40820978475751374	-0.36214409997530167	0.13349852899712608
-16.670856721684423	23.17404679271966	0.4063173848610155	-0.3630979358063855	0.12440077321498527
-16.51347070412792	22.829265188016677	0.4001523933415667	-0.36162593647595653	0.10107060087691194
-16.3773710600923	22.58365799224284	0.3959307629456439	-0.35989063284785006	0.08394406274998881
-15.469735792404899	21.47082843357408	0.37780272780798274	-0.3372180105310698	-1.4280548664089834E-4
-15.485365793970075	21.488391600999595	0.37797523020334894	-0.3375884539749465	0.001285853914789227
-15.492669363329767	21.497438421935403	0.37802943177872345	-0.3377253458654309	0.001994802300052654
-15.551006498113821	21.558894884547414	0.3788619583094819	-0.339390348081999	0.006953865408694806
-15.94804051883031	21.99910977706999	0.3854244577102565	-0.350375120500501	0.04151500583370143
-16.254996656057724	22.415059477219437	0.39249943654559105	-0.3569577156247194	0.0714188427185744
-15.897398578446175	21.93181850193765	0.38435793892004977	-0.34903095936220674	0.03664019089988965
-14.191985507516886	20.35426755160977	0.37146714303596795	-0.3009463274089816	-0.09848048873321197
-14.210584309288377	20.36831201398125	0.3714277055574136	-0.30148248711137215	-0.09722834523322094
-14.455877658872426	20.547878931346474	0.37258006144684763	-0.30913003955767887	-0.080633922956135
-14.708963187931221	20.74389482341743	0.37211825744144356	-0.31592662893212664	-0.06270821234382261
-14.71112318274063	20.74573554450273	0.3721174574598804	-0.3159761272960137	-0.06254381152970338
-15.121629647115775	21.09564354495486	0.37562725088709925	-0.32791576330978445	-0.031120272773293982
-14.714746931186816	20.748624004897483	0.372137414200631	-0.3160811844294225	-0.06227858019318604
-13.964995711614055	20.177808833466628	0.3723678966445373	-0.2946662383846576	-0.11394846750828794
-13.951815003513792	20.16879376954789	0.3722645919288266	-0.2941576324029862	-0.114695784320517
-12.954626106718369	28.737256467746782	0.8263018185420665	-0.026622776968684828	0.3503590547220081
-12.857143918412952	28.708675975705134	0.8415415377553952	-0.015391680083139084	0.350333298039076
-12.63953275323979	28.54571449373748	0.8605175302134451	0.005792160366305298	0.34096756982953413
-12.63261423181542	28.54057370798251	0.8611267088117972	0.0064620328422832825	0.3406714848681938
-12.629360746829247	28.534100688250373	0.8611595747884395	0.006720549684810107	0.34020325606949664
-12.418224162401433	28.09162993778905	0.8612467202428207	0.0248223273379395	0.30728655829897383
-12.315772059625933	27.698378926161215	0.8521431452076391	0.030671889302446003	0.2790181366656379
-12.295324233598635	27.624182860898877	0.8504446796345981	0.03199364701306737	0.27368498177542755
-12.282307251746543	27.579945029645117	0.8496076156549079	0.0329325716180753	0.2705270648542635
-10.202631737873418	21.267674119230634	0.5636886159472112	0.026372826846381217	-0.2011709318519158
-10.243693212242764	21.117067918500105	0.549892769428251	0.01707577817636067	-0.2117555295016121
-10.307342670339624	20.858228531757078	0.5271220414272046	0.0015331572076350609	-0.23073367392082017
-10.356129224115895	20.791021694474292	0.5195155260376834	-0.00494826515410147	-0.23417026839386618
-10.30132753798347	20.866563466752964	0.5280257631618193	0.0023347728575705703	-0.2303260002468924
-11.88274998348622	25.960394409159818	0.8080114494621655	0.04685551737391789	0.16322590110109295
-11.668048200368801	25.141182152679864	0.7862030372562341	0.049571289970606364	0.11238208708124775
-11.981603431916623	26.466847343687	0.8244387191045305	0.04638019535941758	0.195946490151991
-12.1265449837182	27.054283994523367	0.838492014456383	0.04042231828449558	0.23525599424079546
-12.004421420257154	26.54697191549089	0.8265444756467157	0.04588552513856119	0.20094702554702618
-10.468178774155028	20.639341880943956	0.5023704762051493	-0.01966940666425215	-0.24173260097936522
-10.304638503044853	21.803293229788284	0.6027740872699925	0.040359739400568924	-0.1516973624759021
-10.267541047326937	21.65042850191439	0.5915831895192321	0.03696268274654115	-0.1663013395342615
-10.395320984345801	21.918035081050647	0.6081952547797751	0.038123781192259044	-0.13851040971373174
-10.47502592047812	22.05734106139689	0.6169062752737244	0.037982014851631815	-0.12346853065539767
-10.206381097677575	21.385596889124002	0.5731219187673879	0.0308435710659528	-0.1911354856483729
-10.221651321505956	21.445997647236332	0.5773671331832259	0.032036989612869514	-0.185455151253296
-10.490751245394282	20.603592573600093	0.498613668358845	-0.022837565595497974	-0.2437662409170445
-10.676117456238984	20.39236877638473	0.4760131822285807	-0.045400291279695595	-0.2529728757227353
-10.862832821198992	20.172659802202038	0.4539148567165856	-0.06906700850209126	-0.2634849384533957
-10.881649328072468	20.15340172716533	0.45220115745991685	-0.07128723766980123	-0.2642220077021471
-11.113402830365768	23.492907419863535	0.7166796758690256	0.04733996327387759	0.0024756180010099306
-10.870391181402738	22.895205762255728	0.6772112597577082	0.04258119262109415	-0.04483701884634516
-10.621303073248832	22.348463459036125	0.6373127131826618	0.03891784854291344	-0.09561305425669966
-10.713239391969845	22.528071225770486	0.6500056571862881	0.03981776239065899	-0.07771545291456797
-10.844786768336137	22.840316885932463	0.6733711245462	0.04240125241108992	-0.049620702058011404
-11.13944094806562	23.564994447843304	0.7212393260362269	0.04777227882131405	0.0075537575218964335
-11.20138562399052	23.70358117406422	0.7268249931746255	0.04708522791995282	0.017345359006902348
-11.38770868509681	24.19537159429388	0.7497618560310945	0.047608258940965806	0.052020208297840716
-11.629669720620418	24.997400407593688	0.7807624290971802	0.049139614703765426	0.10375741740062236
-11.655844825787385	25.09979426497546	0.7850602620818179	0.04968137386117029	0.10997637754257503
-11.229044276659494	19.823740120580734	0.4235565969331029	-0.11182866291836067	-0.27587179374387927
-11.11903336571642	19.928407716064633	0.43264370763545335	-0.09900398109527202	-0.2721846651876545
-11.238255914622929	19.81801759902705	0.42286567751662196	-0.1127875866876308	-0.27593565199852876
-11.27373113209877	19.799694665849607	0.421039308713065	-0.11629222168995772	-0.2758476144539264
-11.704202484407077	19.570706637277283	0.3990331617139632	-0.158682225019001	-0.27494447195235316
-11.924410416622525	19.520870959241247	0.3919512513784412	-0.17723408322181755	-0.26887642682843155
-12.146713395330595	19.48811890152068	0.38399960090718976	-0.195295533349133	-0.2611139240273153
-13.716808717983312	19.98456831600856	0.3718378636182619	-0.2854850629767853	-0.129222852179816
-13.699633381787852	19.972973088206505	0.37123564418165034	-0.28473561297269	-0.13152973114063168
-12.289122117745665	19.48948098767039	0.3796533261450624	-0.20583388259596952	-0.25418220963739263
-12.610269693386867	19.525156006424986	0.3714016311201923	-0.22686098268536345	-0.23557061416005537
-12.896122385697899	19.578447440350267	0.36557565421528476	-0.2438314725859407	-0.21700122543326167
-12.515097441153577	19.487450784057632	0.37402073815377695	-0.22189194624918562	-0.2432965439921388
-13.536579205106833	19.870542369775738	0.36474588010316544	-0.2767982493822932	-0.15249890599854488
-13.46519538142837	19.82916391656118	0.3625605683969517	-0.2734278385617712	-0.1614047904783474
-13.33710205478209	19.763694654848063	0.3629183775401781	-0.2673734270904452	-0.17583628045218697
-13.208698024723365	19.705864794957023	0.36344566080481244	-0.2605242613224135	-0.1885460096981733
-13.12649483004026	19.66555204257168	0.36361072787203663	-0.25649001504279045	-0.19731262073733782
-12.931185315336426	19.594366574089303	0.3651740595883512	-0.24565461398438498	-0.2136415764553023
-4.73366453746668	21.27733752555802	0.928527635170214	-0.18837277836451571	0.1788578457236914
-4.616137617197506	21.222124959057776	0.922274598586865	-0.19018282048564714	0.1772801684164593
-4.564613201498627	21.13083733353918	0.9154374951462976	-0.19172837941952958	0.1763494977970933
-4.459207814328341	20.976920750912853	0.9038032952068126	-0.193795467198078	0.17379734315114748
-4.3717263835343685	20.747828353941713	0.8892675898126042	-0.19740305637009326	0.17139621652041892
-5.161473697762925	20.81549159125971	0.8916145795546756	-0.18964166475562869	0.1705358612452611
-5.073951322793464	20.92121156444997	0.9007103320947674	-0.1894318743089772	0.172971491098716
-4.820678832095474	21.117692108337895	0.9163997837208726	-0.1899450260480493	0.17712190489192112
-4.935758286792505	21.04289319435528	0.9115689912128435	-0.18955785656071056	0.17608740685261115
-5.190714031709742	20.763150524925152	0.8865652234938566	-0.19018677839235787	0.16938920375474026
-4.334675830804458	20.637109182818822	0.8828162489949253	-0.19882881745162473	0.17051136794004448
-4.297602703723759	20.363085847552906	0.867867062230708	-0.2026435820921804	0.16947095683906777
-4.296843216198107	20.193274965814624	0.8580771397974027	-0.20423676234046945	0.1686392117846231
-4.3199742974144915	20.03163015581289	0.849402845730467	-0.20555286036844178	0.16836486401045733
-5.411460238020682	20.431189194846432	0.8523348229208604	-0.1925400833270366	0.16044582996956275
-5.332162880293362	20.526863749341317	0.8635508567842107	-0.19149543139709896	0.1636056566722059
-5.549115600042219	20.2905602616082	0.8347158294203219	-0.19342662122451107	0.15410698890032162
-5.9142014219049575	20.099198820205157	0.8051369081646313	-0.19489842614789366	0.1447073396732198
-6.1768312377237	19.97762492623312	0.787858855752268	-0.1958799470321984	0.13997073515149788
-6.2548127568078975	19.933207642426368	0.7823638910157416	-0.19623514654285648	0.13867391872215462
-5.793974679646137	20.165456467072826	0.8148904201574931	-0.19455184415630009	0.14809459117450988
-6.296332579397803	19.90441385953041	0.779677948702258	-0.19646930444059985	0.13819260307472886
-6.581566543861336	19.71553089526889	0.7613568371692905	-0.1984579756244249	0.1341303163813667
-6.865836498264918	19.506302352262118	0.7445384453081029	-0.2002022562565807	0.13103369691637085
-4.397468987809489	19.60797959070136	0.8237921691690098	-0.21186997120668588	0.16274244572214064
-4.399186129808391	19.590997556566418	0.822895659129544	-0.21212222761976196	0.16263546239312263
-4.3936775942467925	19.43906947218001	0.8151367288290051	-0.2148546460863832	0.16112942536447056
-4.387202690166885	19.144286253843145	0.7999559756358374	-0.2200862305446472	0.1580342535331146
-6.894497251219089	19.484583483803235	0.7427551498408178	-0.20042265503900994	0.1305490605904799
-4.381345621380777	19.122257941120065	0.7988877981992724	-0.22045891975259738	0.15780120004785547
-6.925461083009736	19.4598782054163	0.7412638737014612	-0.20054924192376503	0.13027114321901995
-7.416290267685239	18.89946202643908	0.7158023133850013	-0.20314815303437225	0.1264748467189425
-7.363475977876793	18.991793896138372	0.7191011630001933	-0.20268308422544945	0.1267066024559626
-7.1785182717331	19.213288774831042	0.7278988753154019	-0.20179998251191422	0.12822802948428796
-4.15205833085932	18.46634483007781	0.775240412820536	-0.229041070035166	0.1562169341387049
-4.2171064234789615	18.664346336089654	0.7816534045414858	-0.22695198793582438	0.15644839587888903
-4.372026104299103	19.099275105178496	0.7980255788565431	-0.22081317846935206	0.15772439328386514
-4.048009488057326	18.195132871531335	0.7668766052929672	-0.23220202589501526	0.155575093433518
-7.491387228043418	18.031259510970372	0.6904888268618393	-0.20823164089291082	0.12420703206852127
-7.514780309917374	18.314686341258152	0.6985540131384872	-0.20592418455945832	0.12473767990897877
-7.461413857161174	18.67996993733154	0.7093495147825566	-0.20416915081038325	0.12590959508041816
-7.514424638291443	18.439655812679497	0.7025582673268209	-0.2051715819263828	0.1252501397321792
-4.006141008968368	17.881613027299927	0.7577800552460069	-0.23478483388583793	0.15600439944450084
-4.0947510933941444	17.070818009431875	0.7315931442934858	-0.24083772780929574	0.15716969499902803
-4.098336307406811	17.034762205630255	0.7304751203657094	-0.2411628626006612	0.15718834103379245
-3.980894005775253	17.602407796043213	0.7495459490734948	-0.23758809528427188	0.15600730483064712
-7.492366000616787	17.59242100983253	0.673470398435418	-0.20979341623258654	0.12199811675609089
-7.491056514593434	17.51652019285032	0.6710843027784438	-0.21025800909599465	0.12208464590908648
-7.356922602796503	17.059969131013926	0.655930746628886	-0.21454252670249907	0.12295126399376582
-7.3476880070411035	17.029672229095027	0.654923059225321	-0.21483446796941844	0.12299402446774461
-4.25572274313915	16.317678753090377	0.7039547898753631	-0.24626021889984617	0.1557342337747809
-4.282120070781845	15.78662031049576	0.6872892000301228	-0.2518369377195809	0.15449076262756273
-4.2458127774434065	16.42959045964661	0.7078794433298621	-0.2455192988979839	0.15590390870623066
-4.131360294310118	16.910570026141535	0.7259025796020081	-0.24206617708391853	0.15708289882323204
-4.280097499402593	14.538047400568065	0.6499012326944291	-0.2595277611310169	0.1559365489157651
-4.322517032429351	14.340942723765027	0.6426044667853169	-0.26098723347900127	0.15573229180770315
-4.280253012631235	15.540897001787167	0.6798221025568967	-0.2529961570378059	0.15500323004108874
-4.235538762411485	15.028716405183332	0.6667049431679228	-0.2575469538962345	0.15502175329973708
-7.120732692353926	16.430849731388406	0.6323511327651472	-0.22319009047326124	0.1213342960736298
-7.346458713145687	17.02354813324256	0.6546264375527637	-0.21487076871309377	0.12293286273242776
-7.114755438282814	16.40554860010953	0.6309661840915992	-0.22321758417644427	0.12116086242998184
-6.911780360262982	15.83013201700975	0.6090836976830659	-0.22894625050646067	0.12169571523258225
-6.611588358506674	7.896149290016625	0.39195887549535346	-0.266689164575615	0.1686306134114618
-6.815613754472951	7.898265934465046	0.37678051963538206	-0.2644775081269587	0.16962027732079854
-6.5156075490910155	7.913751607218404	0.3992971125053856	-0.2676096248002767	0.16833673961592005
-6.3278903466563765	8.00161022599411	0.4130251515120076	-0.2690962977491549	0.16717220675796934
-6.251414382863599	8.031307543414954	0.41868774547871823	-0.2697196984820833	0.16666294198933976
-6.229877777245452	8.04374390758974	0.42005654740119275	-0.2698012418337511	0.16637454895448867
-4.365442378183148	13.975572541233786	0.6305592341017849	-0.2631692082897151	0.15564541658724598
-7.032334305329712	8.881459043501946	0.3484696689661829	-0.2560771606881101	0.16771340471040433
-7.010306534682713	8.958760339693399	0.34886775760363364	-0.25542876053808555	0.1672071686444329
-6.512646741864403	15.15182324934143	0.5889906119049787	-0.23873191545320885	0.1278924285381766
-6.605089143645865	15.309430919175515	0.593691549622953	-0.23642516108299652	0.12659158965283096
-6.5041925862060035	15.13029977827332	0.5882743517967953	-0.23915973806969856	0.12791495349111418
-6.3424677378712815	14.438667640957025	0.5573837088068656	-0.24552998451465166	0.12891895296635253
-6.330374139751394	14.386550585762597	0.5550374709142093	-0.24600020141938309	0.12897914940633126
-6.878654940297363	15.7638677268587	0.6064995588452201	-0.22954282197769296	0.12212533036713548
-4.434271541032567	13.142645847312549	0.6004946539307238	-0.2641635822705493	0.15483322753525852
-4.414942671727757	13.516124024822231	0.6136681895999426	-0.26382595260860003	0.1549775475044866
-4.493924253759212	12.772399592207567	0.5880336512167534	-0.26634336962505356	0.15450156244487884
-7.101740047231086	8.65826653927014	0.3466870407099165	-0.25669254148463827	0.16868850857745965
-7.168342651116608	8.460762600190172	0.3451715526840927	-0.2576434358857075	0.16966735635015237
-7.193887940106324	8.330591941608663	0.34524827727694035	-0.2581207329783357	0.16995083288586665
-7.102349334593408	8.083611128327435	0.3544250704729278	-0.2607320817394927	0.17017281667087208
-7.112470534688779	8.092652751636816	0.3536117488691682	-0.2605532745080342	0.17019625011895304
-7.119928957854249	8.108787145355782	0.3529055667969303	-0.26035199402972115	0.17020742538233194
-5.957932814466803	8.326382853180453	0.4375041663579302	-0.2704290281554154	0.163942413362136
-5.9860617304856625	8.295236487394085	0.43597168729942093	-0.27056744049753056	0.164314784511614
-5.782295033744326	8.636244481833662	0.4476971523112608	-0.2697795985306541	0.16278752831512297
-5.772698168952418	8.648486873268634	0.4481973570227013	-0.26968361854798384	0.16265510390088714
-5.738932396154502	8.70717613051857	0.450390300487457	-0.26957985212201585	0.16245494403506716
-6.940649812921062	9.174166928456168	0.35118284280481704	-0.2541215578739517	0.1656409261016571
-4.5812454281489545	12.317894073995918	0.5705238859686583	-0.26512577232849965	0.15499250971962106
-4.808522336311219	11.478314115589296	0.5353450978654712	-0.2650264831103891	0.1552095014594294
-4.652849854746273	12.005391019526362	0.5605734964161561	-0.2672494480825338	0.15597029299047388
-5.061293351900035	10.722393859678515	0.5072750225937094	-0.2659564872755188	0.1582128236093911
-6.86360938787179	9.401426206351928	0.35373497189829617	-0.25283504862909845	0.16380288958773664
-6.819621065935524	9.5188517466487	0.3559386492289155	-0.2527430093950894	0.16302619762200798
-6.732853489066005	9.812962932337197	0.35931468489426666	-0.25086884286078276	0.15914992857615473
-6.221255888251553	12.966412945543405	0.4777912468360597	-0.2523565810848954	0.12696910633832795
-6.262079343029064	13.66062747538938	0.5159344006286882	-0.25080130927989597	0.12728140067771299
-6.263391932825343	13.675039285369484	0.5168987558778074	-0.25090183302846264	0.12727781077057554
-6.329917361911087	14.384771810573818	0.5549416854699786	-0.24600059532315052	0.12898181534284536
-6.380243096902497	11.364251103642124	0.3992539789612247	-0.2510394681883868	0.1414782204880403
-6.357607770702911	11.487039688527688	0.4031794632447449	-0.25027286960991446	0.14023594871878542
-6.222435682564707	12.217561632089193	0.43996254381302524	-0.25192249694074004	0.13328572611124218
-6.22315469339023	12.669251370607224	0.4625179648470384	-0.2521089771287429	0.12961667429314272
-6.23437808659952	12.145587759282426	0.43689786888366217	-0.25256277519449893	0.1339241545541909
-6.457481241124757	10.96749769794242	0.3878848382013317	-0.25172661492858284	0.14639745451423236
-6.219415409317302	12.931960976294627	0.4755897993800075	-0.25208856833588233	0.12720268004132781
-5.300213015882377	9.906364735437664	0.4806016399009942	-0.26546216561839997	0.1585958036373119
-5.420490387285663	9.41476369021898	0.4707218187550939	-0.26736275337365	0.15924585027017135
-5.260725656804659	10.041685575299425	0.4841182850201215	-0.2655737179446715	0.15832691761074666
-5.093231866962367	10.61944688455408	0.5027080666799821	-0.2652871094120925	0.1579823545997865
-5.565394037279747	9.018803980210201	0.461449140580088	-0.2690116633955658	0.16091609232815712
-5.5458129890253085	9.074872917332542	0.4630787523255838	-0.2691814171309466	0.1608985725722315
-6.5076799075710365	10.704717704496328	0.37943875767026364	-0.2514498331935159	0.14932316948342578
-6.538142435266112	10.584945288033484	0.3760393326256006	-0.2509916515018949	0.1504087286674265
-6.674120860000167	10.043425300441548	0.36251013455992254	-0.2510966633769959	0.15569342830548039
-5.079145325698371	10.671237532556626	0.5046436548586942	-0.26557552620790326	0.15806683333553231
-10.461656850447097	13.708406176281539	2.3989988894821112E-4	1.229213206517269E-4	1.7892640095850147E-4
-10.481987687657293	13.648673103119863	2.3941160640595657E-4	1.2264935405119313E-4	1.7902137297526858E-4
-10.596586459128053	13.013581074589192	2.3432084980065993E-4	1.1975142555097567E-4	1.7957348511819001E-4
-10.588350281531117	13.144057512369184	2.3536207704034272E-4	1.2035054671449418E-4	1.7952749494393422E-4
-10.567612116330908	13.380893343134794	2.3723833378402732E-4	1.2143565273806513E-4	1.794216202531002E-4
-10.586300339683474	12.86405514315924	2.331528364826802E-4	1.1905717063430731E-4	1.7953830302789523E-4
-10.570420696995217	12.529496354887202	2.3058277633277192E-4	1.1751984442032897E-4	1.794914046786023E-4
-10.53216555932015	12.1496552982845	2.2773786302936915E-4	1.1574430532865858E-4	1.7935439734936544E-4
-10.380385604053068	10.824139514628257	2.1850113713927917E-4	1.0947564514501314E-4	1.7881596582481767E-4
-10.435456498885996	11.003326254847991	2.197488700691282E-4	1.1034941648457869E-4	1.7905006588654203E-4
-10.456403679159035	11.430738695704099	2.2259755719146164E-4	1.1236749034383309E-4	1.7909056189070722E-4
-10.463247672194688	11.521399916806832	2.2322787282088878E-4	1.1280142937818552E-4	1.7911122152626535E-4
-10.491965031962753	11.798596889963134	2.2520770064664812E-4	1.141016322251005E-4	1.7920933719752527E-4
-10.523313839585922	12.061930103058792	2.270899612059527E-4	1.1533825013457027E-4	1.7932362402124072E-4
-10.1325463030094	9.916704642956699	2.125774618980229E-4	1.0504529855643533E-4	1.7778597272113044E-4
-10.179935233113294	10.11227423234433	2.138102993604321E-4	1.0601352082266474E-4	1.7797594352891865E-4
-10.271061399325458	10.365759310336202	2.154730471359342E-4	1.0725324547978851E-4	1.7836414302186906E-4
-10.329993747661657	10.545358091937182	2.1668431329626274E-4	1.0813778634834569E-4	1.7861536326403292E-4
-10.02186658977307	9.407090039284766	2.0953650374251875E-4	1.0251725394507183E-4	1.7734722231965263E-4
-9.940452310214791	9.112997290359736	2.0780151847955153E-4	1.0102247978175105E-4	1.7700008207431384E-4
-9.913163845656664	9.031973680914923	2.0731046419812714E-4	1.006113460911045E-4	1.7688130250294323E-4
-9.895841595490788	8.989089973174861	2.0704493442925574E-4	1.003890750668941E-4	1.7680370825677203E-4
-10.041555812761365	9.508743711312437	2.101178626486305E-4	1.0301938167457167E-4	1.7742338597032185E-4
-10.0930451283201	9.758641117940332	2.116157687333604E-4	1.0426998903840197E-4	1.7762671717923317E-4
-10.523255412447535	12.01533119139883	2.267646635476593E-4	1.1512374179483793E-4	1.7932733138861188E-4
-9.437025703496063	8.180080636767848	2.0191628753083053E-4	9.618849536304345E-5	1.7468416268331125E-4
-9.587384406844816	8.413430547215235	2.0341405591291434E-4	9.741117772629757E-5	1.7538940406549005E-4
-9.661805736692877	8.534238831487905	2.0420657208992707E-4	9.804394061060217E-5	1.757345495488363E-4
-9.771253911512432	8.728030227058873	2.0543488152072322E-4	9.905374150156291E-5	1.7624124521830627E-4
-9.266968553743181	20.368669914426608	0.3347795434897869	-0.08965397735702638	0.08662702900216265
-9.20742666551085	20.320443273355068	0.3354727465705033	-0.08873090034259762	0.08792744191678264
-9.331656358380581	20.390105813505613	0.33386100817896625	-0.08993369388178794	0.08523222750177047
-9.797074207824757	20.487262654677203	0.32777778937672786	-0.09055114831105034	0.07559762084386375
-9.852945626294268	20.475386833679877	0.32696576869541366	-0.09012162600694179	0.07450761842538846
-10.174926061897045	20.358005704205766	0.3218453740032769	-0.0866193455643403	0.06826163207449495
-9.63492628198527	20.447865399706505	0.32989924331580384	-0.09024041036719786	0.07900230230610697
-8.511979787933821	19.63934754978057	0.34105360015115377	-0.07448535916925082	0.10290521241710375
-8.412203891350405	19.4367030452377	0.34105475033203436	-0.06990299181985386	0.1048399156373062
-8.861496508320027	20.0881956391881	0.3391139457625304	-0.08425875325926319	0.09540913387895902
-8.677814870382358	19.86003686712696	0.3404741347761116	-0.07939282281076498	0.09933435000394944
-10.409357512926338	20.18096142143874	0.3178714256340629	-0.08231560753837047	0.06420861793665658
-10.79710685594536	19.791961768687052	0.3111476715154414	-0.07367018590295729	0.05802238856272166
-10.785679793055646	19.803992338152558	0.31133701897856303	-0.07392505442852253	0.05819891377586486
-10.503409678691938	20.101603547076234	0.3163011759042276	-0.08048782521853075	0.0626233638532192
-11.760956418321427	18.987861528055976	0.2976556651857635	-0.0574334675746829	0.04442368248549933
-11.523235694283702	19.219241316736024	0.30092206759721324	-0.06142232034794734	0.0473123086803939
-10.828460804935474	19.76565596978038	0.31070287671693764	-0.0731107886567058	0.05756563344519709
-11.15203284394894	19.485982039391637	0.30579263171957954	-0.06698926069394157	0.05264061842075269
-11.338762237521642	19.37033472884137	0.3035013474500253	-0.06446099965327004	0.04996944058200023
-8.160413380449972	19.034430336383014	0.3407091015493372	-0.06020702019276161	0.11035570639514071
-8.0712521510263	18.89928505826888	0.3409254256919296	-0.05693633697828597	0.11210928754537114
-7.818586642841267	18.37119969400198	0.3379290890087831	-0.04336356453281654	0.11732817784926673
-7.801553346127336	18.337769279015088	0.33776132629713546	-0.042504003871948116	0.11765129431917365
-7.798549641616148	18.329959307262747	0.3376842048312824	-0.04230214669974837	0.11770656717740245
-7.7743272824557055	17.104951854205982	0.31614769526046643	-0.011471146305885827	0.11593336586501639
-7.783741806986411	17.082410464980747	0.3155358579729142	-0.010990552447129837	0.11568460263452467
-7.764805280510347	17.71926770390472	0.3280686789691221	-0.026911106380893196	0.11735669434047602
-7.765134015594184	17.702299241060896	0.32776184510540923	-0.02648890010370893	0.11730328529041774
-7.785173334564877	18.087991371679102	0.33385570581099655	-0.036197048854899994	0.11759213066133634
-12.207394115779582	17.651695249152727	0.2832285367147773	-0.038510060684200445	0.03984002035243767
-12.334583649954002	18.01743438287169	0.2862355132274349	-0.043035351126809104	0.03820252760984874
-11.898441133341503	18.87073873241356	0.2957324626250855	-0.05526595225718189	0.04258859649219885
-11.97913973552026	18.76913114866832	0.29442071945143916	-0.053667308361238036	0.04175606127685593
-12.20179125652366	18.480366296380733	0.2908479456422281	-0.049033049730179815	0.03911946779262043
-12.346236091480979	18.073727701197747	0.2868061424790639	-0.043720438298625805	0.03799206929089796
-12.325910176357382	18.130813591682937	0.28745312531653316	-0.04449667058456072	0.03820801493082047
-11.98711940596362	17.350214550324804	0.2799634323583707	-0.034540702613661246	0.04266381911178949
-12.003748444063906	17.37062698875574	0.2801614531735356	-0.03481845650266219	0.04246977973621667
-11.972536370029344	17.33827830647077	0.27981452593147677	-0.034357493862419014	0.04286216206800062
-8.121894220306949	16.547592387360503	0.29757917057213984	4.903813947945173E-4	0.10756468710932834
-8.10563373419339	16.57251979077354	0.2984904212274196	-5.529860743048971E-5	0.10792462599339579
-7.984939422131087	16.76625234830246	0.3049041224469569	-0.004206985390524641	0.11090068757225816
-8.228393449448319	16.494855391024913	0.2942705528795644	0.0010126864440103956	0.10532795269428377
-8.587857197385803	16.313739525462502	0.28306029921991277	0.0028047940494285535	0.09760226499455955
-8.648307457720517	16.29639910076707	0.2816423676030558	0.0027576307233172998	0.09645372569793582
-8.78995850036625	16.26628487690744	0.2790167745555841	0.002093397523326772	0.09379160526585197
-11.704600070861353	17.072933459403412	0.27595918175661405	-0.03039181032070489	0.0462900194317744
-10.554248746023152	16.279117077015805	0.2624202539445406	-0.013373056171659082	0.062484661738420696
-10.957521253644972	16.490186693601217	0.2648994863455271	-0.0192367173625176	0.05647309084393074
-11.418330839711729	16.816770790787647	0.271236722555806	-0.026117975132612336	0.050287778019404476
-11.33353091563429	16.74939463269658	0.2700905176503086	-0.02489565743182527	0.05139652257849932
-11.282552150529034	16.71369893929399	0.26961173773043334	-0.024182634387048374	0.052135071061135935
-10.494053521806357	16.247901452253174	0.2616402678019406	-0.012468714682528345	0.06336140435330656
-10.328899462146932	16.210273477704867	0.26159090716785777	-0.010404420180337045	0.06603513556199578
-9.963639931852718	16.115765536031095	0.26100042775079607	-0.005758103605988236	0.07168915457713973
-9.716780988764722	16.1404887812949	0.2641478644219891	-0.00406462773064462	0.07626787544514242
-9.288329654651506	16.143910880354827	0.2681419656423091	2.3042996611958135E-4	0.08393796468720766
