# Supplementary material for: Thyroarytenoid muscle fiber orientation regulates the ability to modulate vocal fold vertical thickness
Source: PLoS One. 2025 Dec 4;20(12):e0337735. doi: 10.1371/journal.pone.0337735 (PMC12677544; doi:10.1371/journal.pone.0337735)
Supplement: S4 Data — (ZIP) [file pone.0337735.s004.zip › Female/contourA1TA3.csv]

% Model	Angle1.mph
% Version	COMSOL 6.1.0.357
% Date	Jan 7 2025, 14:11
% Dimension	2
% Nodes	677
% Expressions	3
% Description	Line
% cpl1x	cpl1y	Displacement magnitude	u	v
-13.17444290806587	39.943156743224705	1.935149474481982	3.4390737528243985E-4	0.23152475108130352
-12.960222175535398	39.983361371660834	1.936031801695088	3.444975585735664E-4	0.2315117232309289
-12.557663550476963	39.94441944142459	1.9351659911022017	3.439590119309079E-4	0.23151572030024845
-12.295013434274637	39.91007450484781	1.9344074605860935	3.434763926693507E-4	0.23152054819492407
-12.771199519904672	39.98225209153824	1.9360080046799688	3.444896360959146E-4	0.23150933003437774
-12.196854437814238	39.89029185097608	1.9339700543379321	3.431956546328783E-4	0.23152407798504965
-11.83903471244294	39.73416827035278	1.9305077775895279	3.4098096646388093E-4	0.23155785143194982
-11.83454919196266	39.7319164431207	1.9304580274780239	3.409489042750446E-4	0.2315583481460449
-13.378459401044738	39.840576676748505	1.9328811664838734	3.424277267983474E-4	0.23155314311102546
-14.081829389211773	39.48701231125233	1.9250695377265559	3.3733248338783933E-4	0.23165098454527971
-14.091455366444958	39.478691732262995	1.9248857179375047	3.3721321726498866E-4	0.2316531889528128
-14.335684817196531	39.132669681909526	1.9172398377030533	3.3225264276722866E-4	0.23174266515820469
-14.358308416646189	39.105402529003705	1.9166375526582988	3.318627500228561E-4	0.23174976274214548
-14.06390329784523	39.49587429199164	1.9252648773088927	3.3746036509548914E-4	0.23164852830229224
-13.664929711835182	39.750876898974724	1.9309063769989963	3.4112373678851505E-4	0.23157949339834433
-14.400819272467285	39.0250993557956	1.9148623085288343	3.3071605772421966E-4	0.2317703255808144
-14.608096086093008	38.631657340875634	1.906172489434182	3.250867485173749E-4	0.2318710591314848
-14.69608875380951	38.17187164721082	1.8960056178127949	3.185286521818199E-4	0.2319866071333051
-14.704809808779903	38.12900484288538	1.8950584396560366	3.1791572107348564E-4	0.23199738702135136
-11.830679456258773	39.72945101098895	1.9304034353460202	3.4091386468087213E-4	0.23155890675492474
-11.301478305989114	39.38674536174639	1.9228291542061	3.360301516622348E-4	0.23163666814680767
-11.016175056807299	39.141220578803896	1.9173924972735823	3.325302527356685E-4	0.23169370759651914
-10.844743907034458	38.971871494835426	1.913653540658943	3.301134348823718E-4	0.2317334141199115
-14.703115739357767	38.08762112267836	1.8941429741190585	3.1732505703326464E-4	0.2320076518582081
-14.665184357518843	37.55081609911142	1.8822961047969364	3.096594667137941E-4	0.23214057028137308
-14.627641646759875	37.059364087139976	1.8714212140843385	3.026764737791487E-4	0.23226222605136168
-14.612222601763179	36.97660737525933	1.8695935229803942	3.014942276651419E-4	0.23228258317274164
-10.248926757653695	38.341193504780605	1.8997165122215867	3.2111486771441134E-4	0.23188188008839775
-9.912331042181597	37.81459172579965	1.8880570383711603	3.135877762520464E-4	0.23200812079055708
-9.809547057107494	37.62171625198788	1.883799838196552	3.1083598773064237E-4	0.23205465451127724
-10.64673187070012	38.74258791214268	1.9085818150293195	3.2684797014122024E-4	0.23178765939104798
-9.48858618160289	36.69145765435641	1.8632394774415637	2.9754152276140373E-4	0.23228154832551254
-14.423810118021384	36.22227306587261	1.8529222890962067	2.907632822891313E-4	0.23246748340403411
-14.414950734496156	36.19148920627415	1.8522426037755209	2.903276308535929E-4	0.23247501323614292
-14.485830262125976	36.464347608918885	1.85826888508632	2.9420849585614934E-4	0.2324081693892689
-14.13670178009059	35.26832504596132	1.83185878278435	2.771900711150326E-4	0.23270062871459932
-9.140047996814005	35.00415384913914	1.8259685322390786	2.735228393274602E-4	0.23269642885223296
-9.086009328532562	34.53098312251316	1.8155188472028856	2.6678163515279056E-4	0.23281338170116567
-9.407476788029886	36.421191810066915	1.8572701720810374	2.9369922989416384E-4	0.23234764967153332
-9.246749552716217	35.593612830381815	1.838990011738002	2.818854597139889E-4	0.23255126799601564
-8.989359107335446	33.59689600732507	1.7948777260886504	2.535681917237051E-4	0.23304444282888673
-8.968500059088695	33.443411157370896	1.7914856971630297	2.5140123109147625E-4	0.23308233989235133
-8.996624010336891	33.65404884224206	1.7961400071527753	2.5438104613780075E-4	0.23303032683891697
-13.798911056412487	34.27253971408058	1.8098632684985034	2.630688970443372E-4	0.23294347823280417
-13.70362268864402	34.01659054484035	1.804216876540036	2.5945986871980385E-4	0.23300578601943162
-14.04849173876457	35.019096394043515	1.8263590004960795	2.736671957906194E-4	0.2327613618298616
-13.417394405865101	33.23424233035681	1.7869321711069313	2.4837909291463455E-4	0.23319630013290746
-8.844720216802184	32.57044266052164	1.7722276012271805	2.3906729860762607E-4	0.233297802813595
-8.570476294449893	30.72147489648428	1.7314518203720557	2.1310903726858135E-4	0.2337540255819101
-8.411226862297099	30.078209866607775	1.717222159415971	2.0410452859591518E-4	0.23391185569108008
-8.772423178230015	32.003860930652095	1.7597143992501283	2.3111699401148867E-4	0.2334377783219902
-8.728005357889755	31.59612262639564	1.7507287295957155	2.2536717623415086E-4	0.23353860369809445
-8.700294971264373	31.40121367922034	1.7464150283494173	2.226217713682873E-4	0.23358670884329516
-5.531557332942684	20.96953997644227	1.516564330387423	7.845261613730627E-5	0.2361380745860358
-5.427009525472386	21.242312243811483	1.5225591627439687	8.220409023773872E-5	0.23606875079244594
-5.854899803418824	20.57130638309323	1.5078095465654593	7.297835162597959E-5	0.23624164779822587
-6.0545991133395525	20.421724675892317	1.504521178616748	7.093209912746712E-5	0.2362816387127204
-5.674484475926183	20.74823852684858	1.5116967846282545	7.538543221056551E-5	0.236195135252493
-5.32694315001336	21.47324046054615	1.5276436706999852	8.543721814134494E-5	0.23600988860738012
-5.315180164652691	21.80064614708065	1.5348366511763587	8.997167574908564E-5	0.23592826180615606
-5.315239610958217	21.927734163633616	1.5376369957933431	9.175724693781902E-5	0.2358966470897907
-5.350668266482917	22.137495322296036	1.5422518167273416	9.469989392669735E-5	0.23584496767009194
-5.433726218666795	22.603765940122834	1.5525160863985212	1.0117350700009913E-4	0.23573013748618882
-5.626963417233466	22.992394014638567	1.5610685187092943	1.0655842115240164E-4	0.23563619493714227
-6.296930791053468	20.265168855524802	1.501080990432867	6.883593443200882E-5	0.23632390751714508
-6.462948940896917	20.198777783557254	1.4996256161971993	6.794921146556287E-5	0.23634272510612292
-6.834263159081223	20.11098147703813	1.4976913600660398	6.682409263667681E-5	0.23636961549261068
-6.8788138499580604	20.10884160683754	1.4976454293045245	6.680276612369885E-5	0.23637076236855128
-7.369605748299344	20.1229514076894	1.4979604054827074	6.709704950621773E-5	0.23637389553183835
-7.290450126656008	20.11461507432293	1.4977779876654265	6.696903146004513E-5	0.23637491274406627
-7.0289051460111445	20.114888248714465	1.4977766735633282	6.691638116435927E-5	0.23637129249729624
-8.099104207876303	28.996942234883516	1.6933758090579327	1.890690645021691E-4	0.23417655160545384
-8.15070498126804	29.203573080865805	1.697929284071745	1.919236994209008E-4	0.23412584652208626
-8.355808324767935	29.893747345738024	1.7131565309424124	2.0154662640911722E-4	0.23395698779620983
-7.921321428362543	28.24221711199594	1.6767282460710144	1.78571709605824E-4	0.23436186774867648
-5.731713957908964	23.187461122959608	1.5653720197658763	1.09234822746272E-4	0.23558913280948998
-13.008134256011195	32.00942388853293	1.7598879360107604	2.311064366315765E-4	0.23349511550930654
-12.95068578427099	31.818116973537904	1.7556722990140503	2.2843512599511308E-4	0.23354187876256693
-13.314648296010738	32.961635456846714	1.7809229723108226	2.445490133056469E-4	0.23326264637434552
-12.699636292198232	30.808963560540487	1.7333818123374622	2.1426218583946234E-4	0.23378925653506724
-12.470607686155141	29.70761956089163	1.7090993753358417	1.9883277543325284E-4	0.23405984775036875
-12.698656054304104	30.80456735528284	1.7332848549824411	2.142010346840752E-4	0.23379033576178634
-12.344738030856188	29.237051454687176	1.6987203540961957	1.9231543716356493E-4	0.23417508862268738
-12.200354837177862	28.6009148893215	1.6846893119440047	1.834250529772899E-4	0.23433122553536495
-6.292183606549941	24.10069371325796	1.58546139362314	1.2171554930054751E-4	0.23536977809883308
-6.2425339509726525	24.01811854555575	1.583640575112621	1.2058120262134402E-4	0.23538962282200918
-6.30204314497932	24.121411439412757	1.5859178114023467	1.2200443070709542E-4	0.23536476450648317
-6.719214934672854	24.976328726734828	1.6047686544813027	1.336735312464682E-4	0.23515784148526941
-6.946082505233461	25.451726261391883	1.6152372321770136	1.4023609685735817E-4	0.23504274960713228
-5.822524408446318	23.31757127054052	1.5682236806101468	1.109844707203511E-4	0.23555801662054984
-7.831310428230173	20.27209620881387	1.5012504170839351	6.923666347431661E-5	0.23634304518735988
-8.016126539335897	20.33597009423546	1.502664825351475	7.012903761409437E-5	0.23632962636836824
-8.24563275354757	20.47485969782366	1.505704779508385	7.204815962157842E-5	0.2362981404857758
-8.482902806015549	20.6064476841697	1.5086161540047431	7.389932946946833E-5	0.23626862238221275
-7.226961380997087	26.04129268528835	1.6282538813403287	1.4826406887691042E-4	0.23489991965771706
-7.429909730247109	26.557221928939178	1.6395873280769153	1.5528397828337047E-4	0.23477432485273653
-7.588591037603218	27.0808763927336	1.6511602210401362	1.6253750843246717E-4	0.2346462322731186
-7.863453876347895	28.01287551057215	1.6716883251182728	1.7542088341203523E-4	0.23441814045909268
-7.774074335750829	27.709357526334035	1.6649859315299786	1.7124856903752176E-4	0.2344924403868266
-11.095419583753593	24.002887368594862	1.5833512031245771	1.2024290162576453E-4	0.23545892188306788
-11.133073986582929	24.11042016799119	1.5857221242002097	1.2171286135917225E-4	0.2354327030441837
-11.150271886515071	24.172838602241892	1.5870951838644196	1.225676242465215E-4	0.23541742273318692
-11.359915588747498	24.938145086996936	1.6039512983794595	1.329979447494201E-4	0.2352300687699527
-11.453664593764737	25.297012828280753	1.6118540511725676	1.379087536909124E-4	0.23514215212886086
-11.240273024498627	24.515080634230806	1.5946345756367106	1.2722023815909774E-4	0.2353335921424618
-11.322946017415118	24.800112745163535	1.6009108184459035	1.3112283464596352E-4	0.23526387184072506
-11.458727381180385	25.31943448347582	1.6123483809798789	1.3821217688627722E-4	0.23513664879229806
-11.464537797183144	25.33897038755526	1.6127778573415563	1.3847913511444237E-4	0.23513187227007087
-11.569196871735537	25.76121890789718	1.6220938431909504	1.4424577291197692E-4	0.23502836158642368
-11.6633070777599	26.1720578259513	1.6311767613639385	1.4994984967011836E-4	0.23492754581092679
-11.833764430182397	26.83587126363891	1.645768123314273	1.590591498025726E-4	0.23476488507607063
-11.862057598807612	26.963505046571935	1.6485866158338551	1.608080278660314E-4	0.2347335507743956
-12.078087822074078	28.032468436132604	1.6721875341590697	1.7560355068552312E-4	0.234470838669152
-11.88110893277426	27.05481684639802	1.6505924041745657	1.6204583610758295E-4	0.23471111737149397
-10.941911285330256	23.580623184081325	1.5740665147815276	1.1449967253687765E-4	0.23556181858325007
-10.839436808390818	23.313060208466673	1.5681710253686116	1.108952814142405E-4	0.23562695392688715
-10.739067093635805	23.061302474143833	1.562633203198138	1.0745496699938767E-4	0.2356881935547373
-9.471816627044047	21.34230345888027	1.5247936635015469	8.404412239686175E-5	0.2360987636640267
-9.951571716408075	21.806360992359135	1.5350362014426897	9.044374767605495E-5	0.23598975278533169
-10.43754130166285	22.48716392491427	1.5499825107804366	9.967203340996629E-5	0.23582690316133992
-10.367961436850804	22.349886901995575	1.546965028182148	9.782289104345381E-5	0.23586010502161855
-10.316760015579995	22.282882598672305	1.5454905890261927	9.692431800008785E-5	0.2358760944983888
-9.288476953705402	21.156736757069623	1.5207206955329609	8.154147846671103E-5	0.23614250786424076
-8.920650274480796	20.917705687899243	1.5154514741570426	7.823181692769018E-5	0.23619706803837337
-8.51657021391493	16.03357904344795	4.729265935014083E-4	2.3973164062159784E-4	3.0663707083507046E-4
-8.266698499593367	16.013390172186597	4.731080479095553E-4	2.3963465389939016E-4	3.045328315922493E-4
-8.0562389112096	15.989342639268678	4.731041922046345E-4	2.3949993694788075E-4	3.0275967061489445E-4
-7.686675290317421	15.957030610636405	4.7335568498124486E-4	2.3933849651015435E-4	2.9962406447670015E-4
-8.746279057818878	15.988281981459258	4.71615339702552E-4	2.393000003451321E-4	3.0855787657489307E-4
-8.970450287689857	15.938254553097185	4.703232487681525E-4	2.3883196895701063E-4	3.1043432008771756E-4
-9.186062455068521	15.786547473493387	4.6722691827238874E-4	2.3753589571897358E-4	3.122310951469544E-4
-9.971193094306008	14.974754846084949	4.5240651448341527E-4	2.30709942960245E-4	3.1876452603634494E-4
-9.923312943252988	15.039290823300568	4.5353507592945963E-4	2.312495913531772E-4	3.1836730907511046E-4
-9.772769833038687	15.227535971668214	4.568479300284715E-4	2.328193104876055E-4	3.171136882821659E-4
-10.151226889300128	14.742570887399712	4.485151314767126E-4	2.2878517791023135E-4	3.202573905422213E-4
-10.263669191686585	14.533945460902892	4.450784855619536E-4	2.270593188197035E-4	3.2118949433868527E-4
-10.338792965066176	14.402943851689209	4.4299856028529424E-4	2.259850685190605E-4	3.2180961477182806E-4
-10.39951398580999	14.232596487589566	4.4029926348699964E-4	2.2458047914207063E-4	3.223190607653131E-4
-9.651563148185085	15.369018904321013	4.5935397950499775E-4	2.3400440752395022E-4	3.1611028810470457E-4
-9.610243214520445	15.408630480720372	4.6005854420591016E-4	2.343364499231531E-4	3.1576509142605333E-4
-9.355948527585715	15.657450364369083	4.6474908147246634E-4	2.3643800441396242E-4	3.136527372301893E-4
-7.582691981937091	15.933264407606897	4.731442922969061E-4	2.3917219956543482E-4	2.987375130119667E-4
-7.112624841227181	15.62099342018226	4.6843371964432566E-4	2.367150453012161E-4	2.9469945775149767E-4
-6.881867897293005	15.366468772252109	4.6423090404289517E-4	2.3466115094645244E-4	2.9269294014299687E-4
-7.211113655713502	15.719878283891182	4.7007096289082806E-4	2.3751168611539343E-4	2.9555464016094857E-4
-6.717869382857944	15.056237286327317	4.587405060227515E-4	2.3210981929011376E-4	2.9123851592435644E-4
-6.607244504890614	14.853200340811473	4.5527299558882205E-4	2.3046189124803013E-4	2.9027545787602865E-4
-6.552226585395356	14.490750358383536	4.4862985293977564E-4	2.2743686355713086E-4	2.8974799332144536E-4
-6.493787224369594	14.259604808150158	4.446340383259797E-4	2.255426724451217E-4	2.892244427204613E-4
-6.43325049352262	13.662200987957576	4.3381996327824694E-4	2.2050545438501067E-4	2.885785561344513E-4
-6.41499752094985	13.474375362204528	4.306183690672584E-4	2.1895366010854213E-4	2.883976433276492E-4
-6.387853419579772	12.789972379643046	4.185757947224449E-4	2.1312166896574354E-4	2.879940563493196E-4
-10.456554713262712	13.976570385418363	4.363454245531094E-4	2.2246861616510367E-4	3.22803702924576E-4
-10.460504525913167	13.743612050954287	4.32804621207703E-4	2.2054282047486457E-4	3.2284828543643326E-4
-10.43567643329602	14.11277918523502	4.384532097751642E-4	2.2359386253750725E-4	3.226193918839989E-4
-6.386459979093452	12.69724417228317	4.170471085532211E-4	2.1234977787051648E-4	2.879651855040397E-4
-6.395644771263177	12.555427517851564	4.146802480709044E-4	2.1113329871051768E-4	2.880027907723693E-4
-6.4372672447402195	12.008861096898956	4.055118818141008E-4	2.0645178852964693E-4	2.8822719757226384E-4
-6.497009900884745	11.667987645737622	3.997674354657984E-4	2.0341910663896593E-4	2.886410134025198E-4
-6.556920262455058	11.305444943796042	3.941332271794588E-4	2.0031653619585738E-4	2.890775846444764E-4
-6.68146577838972	10.655308411578233	3.841125700012138E-4	1.9450706966405435E-4	2.8998497483052627E-4
-6.78393126347984	10.244290071559956	3.7804077936911054E-4	1.9073052566449133E-4	2.9077926026821336E-4
-6.6290935651159755	10.949007459555244	3.886783195029359E-4	1.9711909309760313E-4	2.895961025935115E-4
-6.8473974745647155	10.057920097476195	3.754691396749822E-4	1.8905847864277294E-4	2.9131117839892355E-4
-7.405046930016831	8.429051296024019	3.561821267842527E-4	1.7400101254849E-4	2.961128136340428E-4
-7.412200733634791	8.399984117014895	3.5586822173818127E-4	1.7372861540336285E-4	2.9617439913496885E-4
-7.421796519639031	8.373596652831079	3.5561117788614677E-4	1.734752504455792E-4	2.9625972797444125E-4
-7.6245049310669515	7.798152050005786	3.503893992155703E-4	1.6800357160499387E-4	2.980925908083153E-4
-7.5805121822930595	7.910293384750007	3.5132899335201315E-4	1.6906545187025284E-4	2.976909763213885E-4
-7.501908913596166	8.09279067771438	3.52874939645755E-4	1.7082070028685343E-4	2.9697026645886124E-4
-7.739502332512991	7.591719065788961	3.489560749201494E-4	1.6601237430519892E-4	2.991772486423759E-4
-7.8847997351133605	7.451595991242256	3.4845569328429305E-4	1.6465481685048057E-4	3.0057722742754956E-4
-7.676407910866667	7.714521694434639	3.498419857981525E-4	1.671965615850553E-4	2.985811967679231E-4
-7.092653583308931	9.299169047122376	3.658082283613146E-4	1.821257831646388E-4	2.9337860368324945E-4
-7.157733819727116	9.09628579445178	3.633015465110152E-4	1.802410976404628E-4	2.939373274882404E-4
-6.993538578025168	9.575462324912435	3.691062509598086E-4	1.846623074038509E-4	2.925305235134425E-4
-6.895778115357702	9.900410308161158	3.734346433750869E-4	1.8764190517492883E-4	2.917129823130496E-4
-7.293348293457591	8.75037620896634	3.595070201636352E-4	1.770237923659261E-4	2.951359843844507E-4
-7.234420758594862	8.926496665648376	3.614362215910411E-4	1.78636270298392E-4	2.9461961079794746E-4
-8.225885333227685	7.342901902359795	3.495117536796401E-4	1.636370903648744E-4	3.0389190670761484E-4
-8.236373854049724	7.343009111565974	3.4957695716142964E-4	1.6363975647492804E-4	3.0399432521425324E-4
-8.530594539609023	7.303148880677009	3.5107882836398337E-4	1.6329998576457516E-4	3.0683620930017485E-4
-8.165547009442813	7.3578145528349275	3.4928258124295244E-4	1.6377521451649553E-4	3.0330413392283583E-4
-8.564700511421668	7.306150044294393	3.513173215457582E-4	1.6333776417126205E-4	3.0716547697355015E-4
-8.611923429585666	7.329416666724217	3.5179111965466265E-4	1.635687983816811E-4	3.076101286260044E-4
-9.020216463603798	7.600166307473682	3.5643497791671184E-4	1.6625722764168778E-4	3.1141617089947915E-4
-9.03637818469662	7.618837639342621	3.5668113161215024E-4	1.6643970882953836E-4	3.1156235148992086E-4
-9.212996675330137	7.81749482447683	3.5929040559636103E-4	1.68372643775523E-4	3.131465259628819E-4
-9.245829441114997	7.861879805782354	3.598405756044643E-4	1.6880180640494266E-4	3.1343634662393306E-4
-8.987356093103259	7.572791242919949	3.560155825409598E-4	1.6598495925741709E-4	3.1111146816208043E-4
-8.807668646708661	7.421252885339838	3.537415696638664E-4	1.645008755011382E-4	3.094565455916156E-4
-9.359903457853354	8.04158185649978	3.619267462116307E-4	1.705257979231462E-4	3.144262991652616E-4
-7.915963885514201	7.416843590924212	3.483138788393995E-4	1.6432565096834804E-4	3.0087658765854937E-4
-13.446641917549464	29.504735031778765	1.0319948205069496	-0.06207268313858476	0.5496262379975552
-13.31035736551715	29.490828283789533	1.0329995693814134	-0.057513294556728184	0.5390666095162143
-13.224838540734716	29.439520921664442	1.03797152788366	-0.058386220946628015	0.5324413935938357
-13.593416827826	29.521521045985132	1.0291167706321231	-0.06609741669945104	0.5597583092865515
-13.745828677994982	29.49823664762073	1.0310463850751892	-0.07422962230101897	0.5716900798871511
-13.86816784993091	29.46471861517236	1.0328888768749844	-0.08120423256124962	0.5793807475673671
-14.30785626955209	29.31719643409113	1.0427627957529861	-0.11516155278002234	0.6053790548424525
-14.102683706210716	29.389371044146113	1.0385040028925672	-0.09908392966538934	0.5936714625631492
-13.940146842573766	29.442045794208823	1.0343331011317396	-0.08680102151398394	0.5836320294187202
-14.338532292243409	29.306464423392864	1.0433953901464397	-0.1176550970940039	0.6074491112316783
-13.075731796836802	28.898237603063862	1.172663142024481	-0.05447807324222036	0.5446520398005719
-13.060688821011178	29.115099776574503	1.1107201414891543	-0.05668565324982844	0.5323219073371881
-13.071149205421719	29.224779124557728	1.079814982212065	-0.059079422123793246	0.5267408174456413
-13.05126674147483	29.162238991325502	1.093296181477479	-0.059361865101101696	0.5276464186501512
-13.114049347313092	28.778003670178123	1.2240663206358282	-0.047937111760451026	0.5603643920789749
-15.123531503383438	28.68380688659017	1.0455882123349773	-0.21621924462706008	0.6131291349841336
-15.120365763830009	28.687201553165067	1.0457565654577696	-0.21578815117288316	0.6133359743509622
-14.959007661603835	28.847954319669356	1.048752791748835	-0.19286785631655806	0.6172982166148702
-14.755661264084218	29.046595901853035	1.0522145040320818	-0.16428606105535065	0.6216814954068117
-14.763862069959831	29.042141861783172	1.052328480072116	-0.1651566513392052	0.6220498094199814
-15.126896078051582	28.680440857325806	1.0452890734703713	-0.2166604128890645	0.6128601380054892
-15.639683715519372	28.156523638835083	1.0013282310647027	-0.2876468212878104	0.576067698091122
-15.565674756309049	28.23888409976909	1.0112017688927255	-0.27818408802359357	0.5852930085047852
-15.997556731796527	27.782681596354678	0.9593497402390849	-0.3356801809100583	0.5421193979482651
-16.122982823557255	27.64891283072557	0.9425218098001189	-0.34410442139967895	0.5298162693812459
-16.377973583126817	27.352884220687287	0.9071658359643056	-0.370808640291869	0.5055073268044239
-16.691375259155652	27.055097404968777	0.8807722155252061	-0.3989908655893906	0.4800284825954836
-16.77861127391209	26.957994646965222	0.8701889358337525	-0.40637784012228784	0.47173361196381147
-17.20671943406671	26.19057808793621	0.7953432315912341	-0.43281431747682675	0.4244961117031709
-17.104777983312246	26.44452275263879	0.818992252934972	-0.42458618861223996	0.43920873524017723
-16.922670118829654	26.77384140021178	0.8537112353242493	-0.41601795955561205	0.460733489905687
-17.315927891423346	25.89385803336739	0.7699094694432316	-0.44298883947441403	0.40776603487999097
-17.403255457620034	25.546148258501276	0.7419865347916162	-0.453501236031412	0.39106374185055
-17.5135968372217	24.804997520793005	0.6895531779472791	-0.4843915957318651	0.3572079104091268
-17.442773825938687	25.33859959175219	0.7237705992352056	-0.4597891077405527	0.3819517002267417
-17.518379135387697	24.742724395422073	0.6852751732953262	-0.48731278766011865	0.3542021945093853
-17.516096412048203	24.720061446661866	0.6836174655326688	-0.48819564685969996	0.3527803397486722
-17.49382834320001	24.170957898721312	0.6606827971179103	-0.5131434630648751	0.3246039845801651
-17.481101134226495	23.86698615058026	0.6543178132156569	-0.5249686438343798	0.3077027532646321
-17.455148361395818	23.618231829484092	0.6497101606717625	-0.5327583147263226	0.2937775333763138
-17.434317416262346	23.408121803377647	0.6485457845338145	-0.5397058011897624	0.2819260869797633
-17.285994979311177	22.83219362937821	0.6461618124794752	-0.5609586399951086	0.23916641183346607
-17.410338173911896	23.201330336846194	0.6488486817797274	-0.548261513306082	0.26816087409754313
-17.244148412785737	22.743402410773164	0.6439926372206153	-0.5629486572667778	0.23052623028289967
-17.072313355120208	22.40634900942296	0.6346667006990584	-0.5685606354887107	0.19440115274620856
-16.836226964778668	22.047682619612473	0.6221831409526836	-0.5649522543266275	0.1550593369771821
-17.064271717055455	22.394258350963856	0.6342087825329806	-0.5684640604276717	0.19301378553373358
-17.07049245181003	22.403253155068775	0.6345470838592788	-0.5685372127038865	0.1940467836707139
-16.748707828536062	21.91912429134831	0.6209387868972377	-0.5665356867643787	0.14068669574345147
-16.5971663190245	21.70406269397529	0.6160865692414451	-0.5628766825005682	0.1156414864271785
-16.328218483800708	21.417092727506656	0.6063446200051097	-0.5554504241058574	0.07410072346230288
-16.05896695580733	21.10467189310427	0.5955488264057811	-0.5387198813375121	0.033668658140384014
-16.2955754773326	21.376948260999463	0.6053406127448185	-0.5539335839593189	0.06900703159592818
-15.961037115993427	20.982143746956424	0.5926967389403082	-0.5337530117441709	0.018054337504079282
-15.814984160525285	20.79542117944036	0.5899032559230459	-0.5256636815965008	-0.005156821440988532
-15.18371290180915	20.095756208211508	0.5836717339976787	-0.4927740955845421	-0.0954422423065875
-15.285754203947246	20.196281188654876	0.5835003238400012	-0.4980283599573973	-0.08240771206884538
-15.656762506375058	20.61915585331431	0.5862073541318463	-0.5168168067167124	-0.029444788770229227
-15.515656623503844	20.440398868950126	0.5850528500707135	-0.510199290292068	-0.05105020059726102
-13.723403852296435	19.9881033898131	0.5324856116236378	-0.3972258047060145	-0.18948909809070383
-13.717709947094287	19.98005958982628	0.5340942001517738	-0.3974775087301293	-0.1891235310154373
-16.31593286360919	21.399795801508002	0.6060765585495713	-0.5549821574307179	0.07205565963731951
-13.704950858583006	19.962723466847915	0.5373144255043236	-0.3977969353496733	-0.1889383059906729
-13.570465095922138	19.788903358176544	0.5685332021101002	-0.40002486739726645	-0.1863005941852097
-13.507249869801308	19.71676950203144	0.5828376008178802	-0.40004436403718907	-0.18281969922098712
-13.413701907158543	19.59158353575588	0.602155395298426	-0.40313497531093045	-0.18524042030970234
-15.03443229828415	19.918266439349402	0.585172253154945	-0.4842870798700868	-0.11518155372031005
-14.614077207637672	19.48872264152636	0.586769820431373	-0.4559585308305201	-0.15882554322076353
-14.606855547730422	19.481464964766108	0.5868308828470048	-0.4554282970563353	-0.1595666745841641
-14.900608337102863	19.76504075339952	0.5855625027773272	-0.4755413139138991	-0.1322210507351164
-13.280936375494015	19.40376851510024	0.6237253577920736	-0.404241481524198	-0.1924011298177437
-13.216103036711377	19.29696401557235	0.6362661240716017	-0.4055943700112088	-0.1965837414356782
-13.087362512424903	19.056838419040982	0.6567809976839777	-0.4070266408660815	-0.20894780650814826
-13.060659583782007	18.99525654666471	0.6605974448764156	-0.4070437975938008	-0.21220863722593944
-14.603189939641114	19.477474020545454	0.5869428583458545	-0.45518115125579295	-0.1599022167942712
-14.589702477346874	19.462524886199407	0.5873711713538788	-0.4545224617643773	-0.1608028399299507
-14.396440151130628	19.23195161626903	0.5962187234557828	-0.44563569661936375	-0.17388530388811907
-14.09884725034945	18.822702605238405	0.618320451379787	-0.44037428224038794	-0.20094944841487342
-14.13137539791961	18.875985595042422	0.6152498332447484	-0.4405850125938666	-0.19732647689665575
-14.342037096330428	19.16837178136262	0.6001305708161602	-0.4447422837742866	-0.17787533680409276
-14.041848236766368	18.737891023666094	0.6213100020581506	-0.43929141724693715	-0.20552761400007097
-13.875545407469001	18.447197888034275	0.631827478660544	-0.4355610978329858	-0.2201528178220074
-13.661967339301752	18.11681828924012	0.6434943683375955	-0.43916063282561985	-0.23580768527250473
-13.047126507172802	18.960140681902818	0.6613730811132361	-0.4073682289979939	-0.21333236272027448
-12.945803959879562	18.513682565110283	0.664121894790924	-0.4114670254910415	-0.22777809518602604
-12.812624226982841	18.18858470018433	0.6563229365584586	-0.41507289957945515	-0.2431743335589957
-12.781174451604585	18.063530917063428	0.6523561115358659	-0.4161473067606101	-0.24792154123826612
-13.634991871570147	18.07093802144159	0.6445257990068411	-0.43936742389139194	-0.23805789642936775
-13.330209056462598	17.575650388113353	0.6424140165129537	-0.4238834260934317	-0.27335480131507356
-13.225340083208286	17.42767523420172	0.6358193322725415	-0.4161123012507591	-0.27972989804461995
-12.979879279380384	17.09651790798034	0.6090999132039723	-0.3875379867043748	-0.28552556736639795
-13.61426764109302	18.036442081466518	0.6444592997008054	-0.4392843523968084	-0.24023796699897038
-12.291434813098721	17.276373009499068	0.5642820527498906	-0.3915651926529563	-0.2061027200239333
-12.098391923281483	16.99908162481341	0.5164841711700057	-0.365300641870305	-0.17730249183519953
-12.725076640181813	17.945497977923644	0.6453849982346609	-0.41977979852219416	-0.24681552556630362
-12.485042353245316	17.561701900479097	0.6107444819861403	-0.4099248434966195	-0.23270918961668613
-11.887348847397963	16.672782974089348	0.44825534070091855	-0.32148238143774577	-0.1444471184489463
-11.768355882494667	16.49702330498735	0.4047993314479226	-0.29398611219274684	-0.12132925549516858
-11.522600926859113	16.107999534360886	0.31726071676374723	-0.23889580549126704	-0.0717121511355174
-11.434936766903489	15.970664054670568	0.28435489529151053	-0.21269892892752812	-0.05578348282891657
-12.862277488663846	16.89897354215124	0.5820920044868721	-0.36140525257876166	-0.2848175830893058
-12.734672760772554	16.6818355508951	0.5450402433021182	-0.3259685757052683	-0.27759123994571966
-12.469677769829701	16.34878705764234	0.48188478860126066	-0.27638155579337237	-0.25240944076504207
-12.461994141258929	16.33818244022225	0.47932468158019903	-0.2742930430511881	-0.25138585400704616
-12.226675185132692	15.990452186356109	0.38822755178709245	-0.2054327992657422	-0.20702383256216214
-12.080936226665209	15.718414317823207	0.32817313891248734	-0.15811245930843318	-0.1799015028123776
-12.450538527121873	16.322601777528064	0.475512044764693	-0.27143851546436687	-0.24951381671005304
-12.008867070719528	15.592861756320444	0.2984354267839815	-0.13775559932673592	-0.1648913927414473
-11.19069808711283	15.520329227279333	0.18490346756121037	-0.1304704019037307	-0.016053047012618137
-11.146970368731676	15.426948781425956	0.16938292360374696	-0.11652324614152655	-0.011691922023904887
-10.937736437658009	14.895631401705439	0.0935413563139597	-0.05114245053621243	0.0030132667190809403
-10.928776726330025	14.87156595288738	0.09075156125825624	-0.04857814047472558	0.003183566970856185
-11.83093936945443	15.245165931433922	0.2232414215800359	-0.09202732359281084	-0.12239893083917429
-11.703072752385609	14.917755171019206	0.16696382303206794	-0.054835587604761406	-0.09377461017581348
-11.856362042427943	15.297942322795935	0.2332619163702268	-0.09890498481325678	-0.1277700170143823
-11.67571108041057	14.849169520612739	0.1570898555234276	-0.04958277913929529	-0.08824216036035736
-11.558257545123485	14.564369869421773	0.1134703673854634	-0.027570564222769642	-0.06175325699911193
-11.45998891212474	14.297194509232412	0.085449460274763	-0.017914316289042755	-0.045916070075168784
-11.428804950796245	14.229234004738167	0.07686985105100336	-0.014995441186206767	-0.040575137955302376
-10.920238380486014	14.843416980632442	0.08822194564711526	-0.04682893563481054	0.0029237765597810985
-10.651789131467556	14.11260541515777	0.02579831769289652	-0.005271982995297527	3.8683674747565434E-4
-10.750914862739174	14.362412427115729	0.04429706309917904	-0.015117644021277856	0.0023083586154992817
-10.80786906262887	14.487828942471026	0.053138669617558365	-0.018901252550033634	0.003665077241043283
-11.259378433955037	13.448584575004997	0.02962736998909467	-0.00520663489904188	-0.01996502238705028
-11.327413474968726	13.824772876523932	0.04568158624623165	-0.008765892145112579	-0.026700433969670083
-11.405865306007007	14.137063757486185	0.07004791384039409	-0.013418975428575326	-0.037598561547262904
-11.25180092149329	13.41559256355217	0.02788297653966018	-0.004872695034001156	-0.019047235357877834
-10.558868481333105	13.91216422126957	0.011854196252187948	-0.00172798791354578	4.8730834542016604E-4
-10.592645150185598	13.981669362566041	0.017215048838442073	-0.003416782236558198	7.47720286504036E-4
-11.247040779589305	13.379628786121849	0.026909873566129602	-0.004657591515954866	-0.01857183692947398
-11.165274600466724	12.988620798260765	0.014787155895350547	-0.002488974809707241	-0.011359879923838957
-11.097330053323814	12.580936310314577	0.007054356695841375	-0.001050451483192774	-0.005820301826033712
-11.096818195980095	12.561338905231516	0.006784449709056852	-0.0010418388712508618	-0.005610528281484129
-11.096050568027742	12.545804815190527	0.006706528625319577	-0.0010211121151842135	-0.005554685098523983
-11.086743495229108	12.082772309014002	0.003813502257446717	-0.001001151113852394	-0.00318213309372714
-11.056586496952555	11.873435756879385	0.0030406312622463265	-5.502391604988987E-4	-0.0025347479108251206
-10.88734935519765	10.821758127609627	4.3128480846187545E-4	1.0256329216767417E-4	-2.8939598328819074E-4
-10.914018229749441	10.916969792681556	5.478960787420198E-4	9.89633032375428E-5	-4.030935635037671E-4
-10.992846698780873	11.239384173081298	0.0011429831861838689	4.14874240047844E-5	-9.43163591966172E-4
-11.015430104537916	11.368444482013418	0.0014568004648911662	-1.0470564795128434E-5	-0.0012249320158255396
-11.040793440304332	11.601305467410615	0.0020606251138488565	-3.3324375858327535E-4	-0.0017106441112914846
-10.852792143901496	10.649475182364654	3.4547315750690704E-4	1.1381863644135086E-4	-1.8223243360825173E-4
-10.82268237901346	10.507062683946822	2.622177954957459E-4	1.2233050824611067E-4	-8.341113186067435E-5
-10.799649030697061	10.417097170439254	2.4694074807216136E-4	1.3330221297803654E-4	-3.360333697228536E-5
-10.737706088490452	10.19594415108152	2.3920562933990347E-4	1.668274797270487E-4	7.31858151716884E-5
-10.645532551324377	9.838584274836666	2.857775795264638E-4	1.8185621955431447E-4	1.877210429050989E-4
-10.66294728996067	9.897493804937323	2.7986569214983714E-4	1.8329337633058094E-4	1.7581472423055023E-4
-10.669096737425624	9.919157020329632	2.774923671800836E-4	1.83909244308951E-4	1.6952708649503031E-4
-9.701099101698333	7.952659472631748	3.594846011719698E-4	1.7356137416983018E-4	3.114502888065317E-4
-9.807114167417021	8.0255306659574	3.591498192068814E-4	1.7383335706460908E-4	3.108791956554235E-4
-9.580409858346846	7.886678629862842	3.5979779956249653E-4	1.7377916161279006E-4	3.1170744780927945E-4
-9.515460207986955	7.83826116776429	3.6022168068587787E-4	1.7403336082271294E-4	3.121116894094194E-4
-9.39319704575132	7.976802644466628	3.614885665490736E-4	1.7175425115944362E-4	3.1372858401343303E-4
-9.482695440722992	7.888526773755937	3.605167549931062E-4	1.7365997456417702E-4	3.1234301825768787E-4
-9.89150512481135	8.061589029817508	3.589208896634447E-4	1.7466364216813627E-4	3.1024201215663536E-4
-9.958128539012591	8.13643264909581	3.586244998321904E-4	1.749840978342787E-4	3.095325622818289E-4
-10.105799244152566	8.216749786030329	3.5699186279400673E-4	1.75372640024397E-4	3.0739963299232064E-4
-10.117739578629418	8.225459503853283	3.5689458437983853E-4	1.75414812697721E-4	3.0725138690398767E-4
-10.321566484096682	8.759091610334712	3.5201954724869977E-4	1.7734925125515518E-4	2.977965769686053E-4
-10.401050228883886	8.997560402359396	3.4503198666340103E-4	1.7861162917111605E-4	2.8721801611247664E-4
-10.48013283812264	9.273283943313945	3.311491015103303E-4	1.749056696004199E-4	2.7043075583011366E-4
-10.484221130661814	9.285169676528664	3.3042718548465655E-4	1.7466625984440389E-4	2.6958350802016483E-4
-10.493978900489525	9.319953418773046	3.285850928021147E-4	1.7474277053832398E-4	2.6675700260611433E-4
-10.569396367691512	9.576372765498544	3.1371596887333963E-4	1.7644217518554756E-4	2.4334225298325667E-4
-10.30367410666004	8.700079882566374	3.5369907014064586E-4	1.7717965970236188E-4	3.00251179920061E-4
-10.291056105656166	8.659895023136702	3.540963903085062E-4	1.7697712625993435E-4	3.010245155831075E-4
-10.202055940923515	8.408063874401485	3.567647893526984E-4	1.7546262450072463E-4	3.0626872096797006E-4
-10.122586102166768	8.227987217596521	3.5683944894855933E-4	1.7542523689072052E-4	3.071794134044903E-4
-10.127084845203278	8.2340398900594	3.5679800123353733E-4	1.754091560643856E-4	3.0712076299924465E-4
-13.612698575289047	28.6766368847917	1.1714240989968858	-0.10217816495583268	0.5726780687062449
-13.402335055067073	28.717106774932446	1.1939220901671448	-0.08011878261295105	0.5681815819526441
-13.274234325981926	28.745147147953077	1.2065969766145683	-0.0650572946476401	0.5637396001122124
-13.669436437446832	28.664996499633244	1.165597250337815	-0.10811715945905967	0.5741107777446475
-14.469126524092431	28.3338679534071	1.0791571724300286	-0.19762558080718276	0.5814796315427148
-14.111452795127121	28.53248874412611	1.1195142408010959	-0.15483517187563725	0.5827261903299525
-14.08134111629364	28.54838904813992	1.122882106708239	-0.15127455753813498	0.5827272648449359
-14.084760055739773	28.547269492787443	1.1225218026884203	-0.15163808728275158	0.5828067343935238
-14.490031474178451	28.31698023352918	1.076450428654576	-0.20024199280804517	0.5807065529387548
-14.531013247222706	28.282763089151217	1.0705209598098981	-0.20519153718619387	0.5789751331425754
-14.875581071227531	27.98713035068691	1.0195803372722916	-0.2471285876857557	0.5637258633201827
-15.10376264913171	27.76458604019757	0.9798274764511077	-0.2757266902190895	0.5514865606476534
-15.216208734471483	27.625667800433135	0.9571375547839732	-0.28890083145138373	0.5402299253915919
-15.4640149146962	27.35002543091522	0.9079127263175546	-0.3187898325836268	0.5217903396126226
-15.565199936389575	27.229859535367186	0.8864230582386087	-0.3309796179719031	0.5132925494722569
-15.60421881776453	27.1782256098158	0.877810216560422	-0.3360643651069128	0.5101960221793316
-15.80655797744552	26.83643413392781	0.827433557314451	-0.36058680298913703	0.4854594625954165
-15.99207110813279	26.526343516060507	0.7859405112925493	-0.38753268805100416	0.46530861566285653
-16.09495975331683	26.30491443523337	0.7597811243136039	-0.4019794474912129	0.4496531429408107
-16.31639914487979	25.789828530329583	0.7088903912647954	-0.4354269302400992	0.41746322452674556
-16.684891252858424	24.764965711053225	0.6499648422673778	-0.4968124523461539	0.34961493959761025
-16.575586134525615	25.116826670150708	0.6636676695375852	-0.4770471277741264	0.373570358283813
-16.522539066974886	25.264930127987643	0.6719782934182112	-0.46779658173045946	0.3839341891107908
-16.342075646771107	25.734031923727596	0.70354653884077	-0.4392598417648172	0.4141206021347253
-16.331976873830065	25.751084951112826	0.7048464125525742	-0.4378084424098657	0.41506200840932805
-16.69637548738504	24.522337265981495	0.6407267603546619	-0.5087942089167707	0.329708799527604
-16.72618837260787	24.24278726377767	0.6340736959094757	-0.5203045519773631	0.30891723215279987
-16.74244772644929	23.899594069048348	0.6256424863207767	-0.5328019154858237	0.28196208416270385
-16.74256716838122	23.684435430470366	0.6219391049653087	-0.5393484560517829	0.26521881224142896
-16.711595039577205	23.33186611068901	0.6117502591410952	-0.5444431322782585	0.23425389186395834
-16.670856721684423	23.17404679271966	0.6075886899942707	-0.5456034275410346	0.21943285939441667
-16.51347070412792	22.829265188016677	0.5948850612356243	-0.5425115212854645	0.18131937572109535
-16.3773710600923	22.58365799224284	0.5856688550682396	-0.538696065982458	0.15362158874099502
-15.469735792404899	21.47082843357408	0.5463049950064132	-0.4947268187373905	0.018576843129345114
-15.485365793970075	21.488391600999595	0.5467469664368556	-0.4954919233086014	0.02085904676741466
-15.492669363329767	21.497438421935403	0.5469284812196884	-0.49577363628195964	0.02200019939874782
-15.551006498113821	21.558894884547414	0.5488584711110106	-0.49893241823434076	0.02995502614817345
-15.94804051883031	21.99910977706999	0.5634082188013549	-0.5200959059024847	0.08533735198878029
-16.254996656057724	22.415059477219437	0.578657235194109	-0.5331441967597682	0.13330424409615532
-15.897398578446175	21.93181850193765	0.5612644302071887	-0.5174676015070782	0.07752678166216732
-14.191985507516886	20.35426755160977	0.5296726606787895	-0.42437645868753116	-0.13922472284582033
-14.210584309288377	20.36831201398125	0.5296394797790782	-0.42538233958258137	-0.13716315424253714
-14.455877658872426	20.547878931346474	0.5317241981633014	-0.43988248679307207	-0.11012264986286274
-14.708963187931221	20.74389482341743	0.531641989153051	-0.4530779862296188	-0.08122533595865954
-14.71112318274063	20.74573554450273	0.5316503082556345	-0.45317647410314116	-0.0809588449303644
-15.121629647115775	21.09564354495486	0.5395776997792803	-0.476148376678204	-0.030920817588898447
-14.714746931186816	20.748624004897483	0.531702777896457	-0.45337442144491547	-0.08053481800473354
-13.964995711614055	20.177808833466628	0.5316958459516488	-0.4126055154174234	-0.16536086119492302
-13.951815003513792	20.16879376954789	0.5315783840195267	-0.4117275420670838	-0.1666439603547567
-12.954626106718369	28.737256467746782	1.264553850423524	-0.019723027042915276	0.5641580834348545
-12.857143918412952	28.708675975705134	1.2848773609262594	-0.0035954943978592337	0.5637362525871781
-12.63953275323979	28.54571449373748	1.309067524694486	0.028049086302645743	0.5484584640366303
-12.63261423181542	28.54057370798251	1.3098526733980358	0.02904835948269708	0.5479712353575485
-12.629360746829247	28.534100688250373	1.3098678560027202	0.02947223246813098	0.5472306990303454
-12.418224162401433	28.09162993778905	1.3074970949311853	0.05917590339901753	0.4954107664661408
-12.315772059625933	27.698378926161215	1.2937667647969218	0.07010976622309069	0.45004696837729274
-12.295324233598635	27.624182860898877	1.2911671050760816	0.07251703670625531	0.4415084484379651
-12.282307251746543	27.579945029645117	1.289797951051372	0.07417373535225705	0.43647823801682917
-10.202631737873418	21.267674119230634	0.8826597962988142	0.07932829333957052	-0.3062421022753527
-10.243693212242764	21.117067918500105	0.8608957893362584	0.06486541849388724	-0.3210960293184535
-10.307342670339624	20.858228531757078	0.8250992816294023	0.041010977671295044	-0.347693189866733
-10.356129224115895	20.791021694474292	0.8127089014630247	0.031224774613840402	-0.35219907450301
-10.30132753798347	20.866563466752964	0.826592338131603	0.042234242775702646	-0.34715561289704855
-11.88274998348622	25.960394409159818	1.2341475565313442	0.1054288382975778	0.26458936361628993
-11.668048200368801	25.141182152679864	1.2062954509560053	0.11424439551730604	0.18177272657685797
-11.981603431916623	26.466847343687	1.2554559120675066	0.10094764942813644	0.3175122742719141
-12.1265449837182	27.054283994523367	1.2745038154837185	0.0881972738189457	0.3803405130321269
-12.004421420257154	26.54697191549089	1.2581407032316732	0.09969233845148782	0.32556150637753384
-10.468178774155028	20.639341880943956	0.7846887944685857	0.008985834474312483	-0.36209453501991856
-10.304638503044853	21.803293229788284	0.9406466371286426	0.10229200188738403	-0.23365972402049578
-10.267541047326937	21.65042850191439	0.9242090916550143	0.09654446030029912	-0.25518165191064024
-10.395320984345801	21.918035081050647	0.9480497319075762	0.09940446499341196	-0.21345870820109833
-10.47502592047812	22.05734106139689	0.9603485489208362	0.09992301391101253	-0.19063579216762616
-10.206381097677575	21.385596889124002	0.896923882835652	0.0863875424815928	-0.2917521045162179
-10.221651321505956	21.445997647236332	0.9031742946478535	0.08842760360054394	-0.2833806268616223
-10.490751245394282	20.603592573600093	0.7785639634764672	0.004240439466718537	-0.36481971779888184
-10.676117456238984	20.39236877638473	0.7401850376663528	-0.029747357150121605	-0.3767154636933352
-10.862832821198992	20.172659802202038	0.7024653975675633	-0.06494957401738181	-0.3904570837742673
-10.881649328072468	20.15340172716533	0.6993531356080946	-0.06828563931655911	-0.39139983338328194
-11.113402830365768	23.492907419863535	1.1097481146600991	0.1165878561700509	0.005828775190380013
-10.870391181402738	22.895205762255728	1.0506287800867282	0.10941075177419636	-0.06872743516765284
-10.621303073248832	22.348463459036125	0.9907796626856831	0.10242747040289997	-0.14758045842953166
-10.713239391969845	22.528071225770486	1.0093696177723093	0.1045273584746374	-0.11993703420416249
-10.844786768336137	22.840316885932463	1.0447184917546122	0.10909572815057236	-0.07622324389042304
-11.13944094806562	23.564994447843304	1.1168926783020197	0.11721153403587066	0.013766886564710343
-11.20138562399052	23.70358117406422	1.1253134147870756	0.11585746421505784	0.02933382351697707
-11.38770868509681	24.19537159429388	1.15858255166614	0.11601726645554236	0.08488469131133744
-11.629669720620418	24.997400407593688	1.1991566662716635	0.11429083953577536	0.16790420331275865
-11.655844825787385	25.09979426497546	1.2048337718352058	0.11461314901639606	0.1778965464409873
-11.229044276659494	19.823740120580734	0.6467252456845368	-0.12823289398978172	-0.4063259540192949
-11.11903336571642	19.928407716064633	0.6634271774709063	-0.10926667459743365	-0.4016027494101869
-11.238255914622929	19.81801759902705	0.6454866557424821	-0.1296381221370632	-0.40637733442836216
-11.27373113209877	19.799694665849607	0.641887299043621	-0.13482515924725957	-0.4061091190832379
-11.704202484407077	19.570706637277283	0.5981266648074206	-0.19768683201914788	-0.4030569530091934
-11.924410416622525	19.520870959241247	0.5827406898992764	-0.22554086315947824	-0.393493132135859
-12.146713395330595	19.48811890152068	0.5664231667834916	-0.25254634572732826	-0.381694036183985
-13.716808717983312	19.98456831600856	0.5320070563737044	-0.39661835813607904	-0.1906984096408656
-13.699633381787852	19.972973088206505	0.5312166370190841	-0.3953344360809102	-0.19393720703858303
-12.289122117745665	19.48948098767039	0.5576973316497384	-0.2685777558993378	-0.3715767916993707
-12.610269693386867	19.525156006424986	0.54071074688935	-0.30124153639086515	-0.34403941635823926
-12.896122385697899	19.578447440350267	0.5284040250772867	-0.32811286746283447	-0.3167223812013796
-12.515097441153577	19.487450784057632	0.5456156851152394	-0.29315799949559584	-0.35548022943477464
-13.536579205106833	19.870542369775738	0.5226849716079598	-0.38190098201725836	-0.22302123238492133
-13.46519538142837	19.82916391656118	0.5199359483416598	-0.37598285378129515	-0.23547234648623294
-13.33710205478209	19.763694654848063	0.5212583608763569	-0.3657922523346344	-0.25651740379213384
-13.208698024723365	19.705864794957023	0.522614618848219	-0.3546731272084762	-0.27505906774139594
-13.12649483004026	19.66555204257168	0.5231508307874223	-0.3480261183994731	-0.28741305897292857
-12.931185315336426	19.594366574089303	0.527460908518031	-0.331010442502588	-0.31175454515034384
-4.73366453746668	21.27733752555802	1.430287888995701	-0.26336531178721717	0.26948052828389957
-4.616137617197506	21.222124959057776	1.4212974035332566	-0.2658907775541085	0.2681594404611183
-4.564613201498627	21.13083733353918	1.41066264802391	-0.2677024146783955	0.26728441977189055
-4.459207814328341	20.976920750912853	1.392642069509703	-0.2700267380587409	0.2643940371381958
-4.3717263835343685	20.747828353941713	1.3694540723658148	-0.2741595491000333	0.2615895977851259
-5.161473697762925	20.81549159125971	1.3673138472766775	-0.2619661827805201	0.2538381887758697
-5.073951322793464	20.92121156444997	1.3826616711048443	-0.2624010562647562	0.25812431570237365
-4.820678832095474	21.117692108337895	1.4100121785917583	-0.2646671158897915	0.2662960398509543
-4.935758286792505	21.04289319435528	1.401233362221007	-0.26352604116337286	0.2638073251126337
-5.190714031709742	20.763150524925152	1.3590045805648354	-0.26243248896205074	0.2519486972449484
-4.334675830804458	20.637109182818822	1.35918222175703	-0.2757073431726004	0.2606092378668802
-4.297602703723759	20.363085847552906	1.3348765599825387	-0.27993724815573245	0.2595691467204681
-4.296843216198107	20.193274965814624	1.3187942047852057	-0.28136402314175235	0.25844802518406296
-4.3199742974144915	20.03163015581289	1.3042972710346423	-0.28235142806040003	0.25803456444141815
-5.411460238020682	20.431189194846432	1.3026126952802173	-0.26379845257740575	0.23711540896968944
-5.332162880293362	20.526863749341317	1.320983099881006	-0.26290446803736195	0.2423220091558634
-5.549115600042219	20.2905602616082	1.2736909734435549	-0.2641721866651261	0.2266926666762416
-5.9142014219049575	20.099198820205157	1.22432842934575	-0.26462502241433206	0.21020789195605494
-6.1768312377237	19.97762492623312	1.1950862922168057	-0.26506766629445166	0.20138137931922778
-6.2548127568078975	19.933207642426368	1.1858075059534066	-0.2652489461960024	0.1989274694006388
-5.793974679646137	20.165456467072826	1.2406223345905794	-0.2646746640351819	0.21607344223636965
-6.296332579397803	19.90441385953041	1.1812072901477007	-0.26538476118510246	0.1979533565412742
-6.581566543861336	19.71553089526889	1.1498207388980362	-0.2669458377115994	0.19013338046431366
-6.865836498264918	19.506302352262118	1.1207930441926814	-0.2681728993732272	0.1839209317431438
-4.397468987809489	19.60797959070136	1.2608433205825267	-0.28977997555581503	0.24880066914786886
-4.399186129808391	19.590997556566418	1.2593154700664708	-0.29007292884812824	0.24862498394189284
-4.3936775942467925	19.43906947218001	1.2460811792862845	-0.29359214139959405	0.24632577967001942
-4.387202690166885	19.144286253843145	1.2201854719094056	-0.30029689507299917	0.2415833625527404
-6.894497251219089	19.484583483803235	1.1177228379748125	-0.2683546612349373	0.18303460736160365
-4.381345621380777	19.122257941120065	1.2183920771876398	-0.3007773881236679	0.24126257545091073
-6.925461083009736	19.4598782054163	1.1150861999874415	-0.26838492127191416	0.18246214891070134
-7.416290267685239	18.89946202643908	1.0699134920529905	-0.26895057774467435	0.17452244616559134
-7.363475977876793	18.991793896138372	1.0757809927849016	-0.26876577071623065	0.17506828795190027
-7.1785182717331	19.213288774831042	1.0915269854134968	-0.2686764654311053	0.17812078698038442
-4.15205833085932	18.46634483007781	1.178209543052994	-0.31139852940580026	0.24047979798646907
-4.2171064234789615	18.664346336089654	1.1891700944138794	-0.3089124873940672	0.24043788979733566
-4.372026104299103	19.099275105178496	1.2169338021418545	-0.3012414915764754	0.24120208364858442
-4.048009488057326	18.195132871531335	1.1638885491826152	-0.31516359279569706	0.24028496664227333
-7.491387228043418	18.031259510970372	1.0264590498787192	-0.27287006912281453	0.17157623443309014
-7.514780309917374	18.314686341258152	1.0401022330063858	-0.2705633596665387	0.17197990931296805
-7.461413857161174	18.67996993733154	1.0586931041485945	-0.26948253861211835	0.1736557010316808
-7.514424638291443	18.439655812679497	1.0468418998033997	-0.2699002008006544	0.17264891967446905
-4.006141008968368	17.881613027299927	1.1481310992524802	-0.3179440657703277	0.24131624095016285
-4.0947510933941444	17.070818009431875	1.1017295919795385	-0.32360352369041323	0.24261610155568789
-4.098336307406811	17.034762205630255	1.0997218155789752	-0.3239332718629419	0.2426242512569854
-3.980894005775253	17.602407796043213	1.1336348826075624	-0.3209802411597257	0.24157315442883567
-7.492366000616787	17.59242100983253	0.9982782880555111	-0.27363345338171763	0.16867962382957985
-7.491056514593434	17.51652019285032	0.9942545707680188	-0.27400710064061284	0.16890953538643505
-7.356922602796503	17.059969131013926	0.9691334686379597	-0.27930677898278217	0.17121505693007358
-7.3476880070411035	17.029672229095027	0.96746862623055	-0.27967250317617914	0.17135158995525002
-4.25572274313915	16.317678753090377	1.0521564820572014	-0.3297540027621555	0.23878239649599592
-4.282120070781845	15.78662031049576	1.0218812553318037	-0.3372209259735482	0.23632851294264398
-4.2458127774434065	16.42959045964661	1.059113037501881	-0.32876041657689825	0.23916666728100242
-4.131360294310118	16.910570026141535	1.0914854643338445	-0.3249190079546794	0.2421447299590283
-4.280097499402593	14.538047400568065	0.9555941050241944	-0.3471643544851263	0.2381852955238718
-4.322517032429351	14.340942723765027	0.9426940624708904	-0.3490473906563802	0.23751038963782461
-4.280253012631235	15.540897001787167	1.0086979037921404	-0.33862074329189523	0.23706602366924479
-4.235538762411485	15.028716405183332	0.9848121640618082	-0.34464917357989266	0.23723120050389185
-7.120732692353926	16.430849731388406	0.930404343967628	-0.2907673556212896	0.1701755676642458
-7.346458713145687	17.02354813324256	0.9669962119032067	-0.27971758277877806	0.1712727721348631
-7.114755438282814	16.40554860010953	0.9282211447392823	-0.29079284870913474	0.16994451521031648
-6.911780360262982	15.83013201700975	0.8919545733114057	-0.29821227292958014	0.17183515552947745
-6.611588358506674	7.896149290016625	0.5623121781774725	-0.3634170020226639	0.26018973925626065
-6.815613754472951	7.898265934465046	0.5408179558349214	-0.3596378657878989	0.26174671563583474
-6.5156075490910155	7.913751607218404	0.5725848408099696	-0.36496512500077793	0.259674769783353
-6.3278903466563765	8.00161022599411	0.5916240909509646	-0.3674339963006684	0.2578216343036742
-6.251414382863599	8.031307543414954	0.5995112105443823	-0.3684856824214743	0.2570278357950127
-6.229877777245452	8.04374390758974	0.6014138587998259	-0.36863800291786175	0.25659079742972213
-4.365442378183148	13.975572541233786	0.9214218245181497	-0.3522599109795169	0.2369468375134479
-7.032334305329712	8.881459043501946	0.49651721390242654	-0.3435138196524812	0.2578427886717774
-7.010306534682713	8.958760339693399	0.4969082195884866	-0.34246161738979813	0.2569794471759307
-6.512646741864403	15.15182324934143	0.857654035977866	-0.3121774062198106	0.18326847720173145
-6.605089143645865	15.309430919175515	0.8656305100215342	-0.30887664816720917	0.18077916821692885
-6.5041925862060035	15.13029977827332	0.8564234749628382	-0.31277084950444267	0.18337453662048162
-6.3424677378712815	14.438667640957025	0.8052004308479435	-0.3215485185863417	0.18637622918779168
-6.330374139751394	14.386550585762597	0.8013166492844264	-0.3221966755930441	0.1865793900349137
-6.878654940297363	15.7638677268587	0.8876405872997328	-0.29900977737631385	0.1725544873824819
-4.434271541032567	13.142645847312549	0.870432790715451	-0.3546987730833474	0.2350731819004265
-4.414942671727757	13.516124024822231	0.8923303045029086	-0.3535295876689236	0.23526621572118156
-4.493924253759212	12.772399592207567	0.8491314468955578	-0.358229662031322	0.23422378985649583
-7.101740047231086	8.65826653927014	0.49484056789633935	-0.34491855023566453	0.2597395318597795
-7.168342651116608	8.460762600190172	0.4933160072077266	-0.346650805441139	0.26154427489325405
-7.193887940106324	8.330591941608663	0.4940535559143884	-0.34778827050743527	0.2622122130595803
-7.102349334593408	8.083611128327435	0.5082209294409694	-0.3526894161597709	0.26271992968974933
-7.112470534688779	8.092652751636816	0.5070303149639778	-0.35237343527351894	0.26275614106287415
-7.119928957854249	8.108787145355782	0.505948005989924	-0.3519996992891332	0.2627636176924406
-5.957932814466803	8.326382853180453	0.6251729822700309	-0.36949575034059395	0.2525819576874267
-5.9860617304856625	8.295236487394085	0.6230563358197023	-0.369690141147342	0.2531608782961824
-5.782295033744326	8.636244481833662	0.638929528925629	-0.3681266072038561	0.2504930280795344
-5.772698168952418	8.648486873268634	0.6396235292264099	-0.3679920923280174	0.25028751376174163
-5.738932396154502	8.70717613051857	0.6426597623655069	-0.3678051877779794	0.24992093640530105
-6.940649812921062	9.174166928456168	0.4996889884918221	-0.34020037099394934	0.25436099106844035
-4.5812454281489545	12.317894073995918	0.8210092892110914	-0.35731176464683256	0.2349709531559144
-4.808522336311219	11.478314115589296	0.7658800272229176	-0.3578771495024028	0.23576841556230999
-4.652849854746273	12.005391019526362	0.8048596947867639	-0.36057553339366727	0.23658180479842106
-5.061293351900035	10.722393859678515	0.7233006118441487	-0.3595578649777203	0.2409022585615044
-6.86360938787179	9.401426206351928	0.5027451744544166	-0.3379919499516587	0.2512667526925371
-6.819621065935524	9.5188517466487	0.5054957508848406	-0.33760829381496327	0.24990049938967662
-6.732853489066005	9.812962932337197	0.5096523609394967	-0.33451520301515425	0.24375060096859358
-6.221255888251553	12.966412945543405	0.679909983258342	-0.3323368143723868	0.188500062869104
-6.262079343029064	13.66062747538938	0.7389823948013066	-0.3293073890743873	0.18659018005434905
-6.263391932825343	13.675039285369484	0.7404553067900169	-0.3294158152202432	0.1865392791623568
-6.329917361911087	14.384771810573818	0.8011643271661547	-0.3221979375618489	0.1865892097554783
-6.380243096902497	11.364251103642124	0.5641439063766516	-0.33225876311582037	0.21454720717306888
-6.357607770702911	11.487039688527688	0.5699796049225873	-0.33105308442772224	0.21241881701430948
-6.222435682564707	12.217561632089193	0.6234860557633708	-0.3327679793175032	0.20010747806924753
-6.22315469339023	12.669251370607224	0.6571033555952781	-0.332376426242366	0.19332390784170217
-6.23437808659952	12.145587759282426	0.6187555557508246	-0.33364224241934387	0.20124444534518154
-6.457481241124757	10.96749769794242	0.5481118962380567	-0.3337240108443126	0.22271797189987275
-6.219415409317302	12.931960976294627	0.6766332270602216	-0.3320123791202082	0.18895244771018352
-5.300213015882377	9.906364735437664	0.6845642152510744	-0.36041379410853247	0.24245208681836428
-5.420490387285663	9.41476369021898	0.6705238577565711	-0.36408238241513297	0.24408967376016216
-5.260725656804659	10.041685575299425	0.6892943832547767	-0.36028878384631274	0.24179040915945002
-5.093231866962367	10.61944688455408	0.7166435742803704	-0.3588309538426975	0.2406815162564823
-5.565394037279747	9.018803980210201	0.6579008381932614	-0.36681681585605097	0.2472543810720594
-5.5458129890253085	9.074872917332542	0.6600502431239108	-0.36695668053092273	0.2470990969662396
-6.5076799075710365	10.704717704496328	0.5362930789004341	-0.3338298560789218	0.22760068482206808
-6.538142435266112	10.584945288033484	0.5317479036346796	-0.333345690523905	0.22949546485082548
-6.674120860000167	10.043425300441548	0.5134090287305788	-0.33440273560141603	0.2382147474642503
-5.079145325698371	10.671237532556626	0.7193437016843112	-0.3591325521763416	0.24069930048287386
-10.461656850447097	13.708406176281539	4.3226625980415513E-4	2.202497060978844E-4	3.2286028468331854E-4
-10.481987687657293	13.648673103119863	4.3138651887432466E-4	2.197553596554862E-4	3.2303262675966045E-4
-10.596586459128053	13.013581074589192	4.2220241301321173E-4	2.1449012414308884E-4	3.24031979155111E-4
-10.588350281531117	13.144057512369184	4.2408261243297965E-4	2.1557800241828876E-4	3.2394959788653376E-4
-10.567612116330908	13.380893343134794	4.27469940725991E-4	2.1754872122951152E-4	3.23758891875022E-4
-10.586300339683474	12.86405514315924	4.200909091747188E-4	2.1323025997700587E-4	3.239662285518199E-4
-10.570420696995217	12.529496354887202	4.154446671213299E-4	2.104382554759896E-4	3.2387712082188036E-4
-10.53216555932015	12.1496552982845	4.102985523891538E-4	2.0721773958861127E-4	3.2362222189095133E-4
-10.380385604053068	10.824139514628257	3.93580124432717E-4	1.9585453488424624E-4	3.2262225830846636E-4
-10.435456498885996	11.003326254847991	3.958408446373584E-4	1.9743540779751443E-4	3.2305013830286413E-4
-10.456403679159035	11.430738695704099	4.009963724279676E-4	2.0109462000630587E-4	3.231307634049922E-4
-10.463247672194688	11.521399916806832	4.0213664219993287E-4	2.0188060406552957E-4	3.231697782235146E-4
-10.491965031962753	11.798596889963134	4.057196752188346E-4	2.0423838553779695E-4	3.233528731358762E-4
-10.523313839585922	12.061930103058792	4.0912631268331934E-4	2.0648079439732246E-4	3.2356485168059604E-4
-10.1325463030094	9.916704642956699	3.82842635171119E-4	1.878377058836593E-4	3.2073663084472093E-4
-10.179935233113294	10.11227423234433	3.8507747439422567E-4	1.8958856330699196E-4	3.21085487107984E-4
-10.271061399325458	10.365759310336202	3.8809366848400106E-4	1.918318315533906E-4	3.217948042467739E-4
-10.329993747661657	10.545358091937182	3.902892428746169E-4	1.9343135522817222E-4	3.222539695577057E-4
-10.02186658977307	9.407090039284766	3.7732965275057595E-4	1.8326570209077202E-4	3.199305335624048E-4
-9.940452310214791	9.112997290359736	3.741851716444944E-4	1.8056614702212E-4	3.1929590418336125E-4
-9.913163845656664	9.031973680914923	3.732949564110891E-4	1.79823639625505E-4	3.1907917223313617E-4
-9.895841595490788	8.989089973174861	3.728137183530341E-4	1.7942269912937626E-4	3.189377982516379E-4
-10.041555812761365	9.508743711312437	3.78383878271196E-4	1.84174213240937E-4	3.2007068179461885E-4
-10.0930451283201	9.758641117940332	3.810983905932642E-4	1.8643477389688036E-4	3.204444784429331E-4
-10.523255412447535	12.01533119139883	4.08538115382489E-4	2.060912533387272E-4	3.2357109748023464E-4
-9.437025703496063	8.180080636767848	3.6351078041887725E-4	1.7184473907410936E-4	3.150837486153912E-4
-9.587384406844816	8.413430547215235	3.6622748231477547E-4	1.740496213044465E-4	3.1636496016473035E-4
-9.661805736692877	8.534238831487905	3.6766487166955573E-4	1.751905120779084E-4	3.169922697655351E-4
-9.771253911512432	8.728030227058873	3.6989287526534206E-4	1.7701184356129105E-4	3.179138452560746E-4
-9.266968553743181	20.368669914426608	0.5384528565668698	-0.11863264008025448	0.14718554691199304
-9.20742666551085	20.320443273355068	0.5396172984256005	-0.11730300463982879	0.14914929761575468
-9.331656358380581	20.390105813505613	0.536922901238193	-0.11898754056481743	0.14507251847376834
-9.797074207824757	20.487262654677203	0.5267555692649036	-0.11942551495991598	0.1306843937721032
-9.852945626294268	20.475386833679877	0.5253893404438358	-0.11872904182033636	0.1290783630704086
-10.174926061897045	20.358005704205766	0.516785607158347	-0.1131951512122962	0.11984972547117748
-9.63492628198527	20.447865399706505	0.5302998282505471	-0.11912962950968087	0.1357767165060378
-8.511979787933821	19.63934754978057	0.5490810262965475	-0.09651832114550798	0.17173481459711884
-8.412203891350405	19.4367030452377	0.5491245491371088	-0.08966562819479937	0.1746460436634416
-8.861496508320027	20.0881956391881	0.5457380756317225	-0.1109370586175891	0.16042043616811774
-8.677814870382358	19.86003686712696	0.5480600675979355	-0.10376384786453524	0.16635938118081833
-10.409357512926338	20.18096142143874	0.5100372111602267	-0.10659716881095996	0.1139618479805267
-10.79710685594536	19.791961768687052	0.49852505252474855	-0.09350270513557664	0.10503932021388053
-10.785679793055646	19.803992338152558	0.49885057601748584	-0.09388714904043154	0.10529440108939439
-10.503409678691938	20.101603547076234	0.5073702497345345	-0.10380592182383959	0.11165388210979495
-11.760956418321427	18.987861528055976	0.4746312238309769	-0.06933033169011445	0.0856325541420199
-11.523235694283702	19.219241316736024	0.48059889576409753	-0.07514888347436391	0.08964972232448458
-10.828460804935474	19.76565596978038	0.49774975236747593	-0.09266205185867903	0.10438422514772971
-11.15203284394894	19.485982039391637	0.4892215837457762	-0.08346155097278797	0.0972777586960331
-11.338762237521642	19.37033472884137	0.4851637279028414	-0.07967086217052868	0.0934643248746519
-8.160413380449972	19.034430336383014	0.5486466142645676	-0.07520418997852318	0.18295481195434504
-8.0712521510263	18.89928505826888	0.5490268985654675	-0.07029912392785517	0.18562701676970067
-7.818586642841267	18.37119969400198	0.5441057849442051	-0.049862106118566715	0.19355779293307263
-7.801553346127336	18.337769279015088	0.5438293076627634	-0.04856864249416305	0.19404719126714098
-7.798549641616148	18.329959307262747	0.5436993690796817	-0.04826534879954026	0.19413102897792678
-7.7743272824557055	17.104951854205982	0.507541421270367	-0.0014115413358840672	0.19151071168650544
-7.783741806986411	17.082410464980747	0.5065010552165184	-6.757496339087072E-4	0.19113580696583884
-7.764805280510347	17.71926770390472	0.5275801336619232	-0.024866436515568368	0.19361352221365208
-7.765134015594184	17.702299241060896	0.5270654090830627	-0.02422242889643979	0.19353287718222795
-7.785173334564877	18.087991371679102	0.5372845729183253	-0.03898431999310508	0.1939637124117639
-12.207394115779582	17.651695249152727	0.4475417946716578	-0.042467189108654484	0.07932184538726053
-12.334583649954002	18.01743438287169	0.4532236008607504	-0.04883323869112869	0.07705564590174017
-11.898441133341503	18.87073873241356	0.47115275533991313	-0.06615471007236448	0.08303993596042474
-11.97913973552026	18.76913114866832	0.4687034731367778	-0.06386711842445966	0.08192151187283592
-12.20179125652366	18.480366296380733	0.46204963779602676	-0.05721683849638942	0.07822410863220705
-12.346236091480979	18.073727701197747	0.45428412656658507	-0.04978993419776235	0.07674842428837188
-12.325910176357382	18.130813591682937	0.45549995194695037	-0.050879363532509034	0.0770517276876766
-11.98711940596362	17.350214550324804	0.44175089582178145	-0.03679055617619281	0.08332776212573317
-12.003748444063906	17.37062698875574	0.4421030689723108	-0.0371905275216101	0.08305643604748887
-11.972536370029344	17.33827830647077	0.44150107587487114	-0.03652174367698861	0.08361427988336455
-8.121894220306949	16.547592387360503	0.4761491688514597	0.01677261513081688	0.17904686150466886
-8.10563373419339	16.57251979077354	0.47767946628920244	0.015948460344484754	0.1795772703538192
-7.984939422131087	16.76625234830246	0.4885321345300797	0.009636829857396364	0.18401702259786767
-8.228393449448319	16.494855391024913	0.4705418995344733	0.01754908261555261	0.17572898007221044
-8.587857197385803	16.313739525462502	0.45152520052318357	0.020203148132740385	0.16422909026416524
-8.648307457720517	16.29639910076707	0.4490936112374336	0.020109159018667246	0.16250022590114463
-8.78995850036625	16.26628487690744	0.44449682662339085	0.019049136546546535	0.1585569242882917
-11.704600070861353	17.072933459403412	0.43495759249667576	-0.030762989784351973	0.08851649237245467
-10.554248746023152	16.279117077015805	0.4135151869998187	-0.005222871047639056	0.11220342738465369
-10.957521253644972	16.490186693601217	0.4170873661327968	-0.014174549600037927	0.10334761099535415
-11.418330839711729	16.816770790787647	0.4271805734592169	-0.024471713630393792	0.09434237404658538
-11.33353091563429	16.74939463269658	0.4253070705321015	-0.022657890978551157	0.09594814677319022
-11.282552150529034	16.71369893929399	0.4245432910114815	-0.021583711907778358	0.09703761447415485
-10.494053521806357	16.247901452253174	0.4123420257115439	-0.003854959294445729	0.1134882903553298
-10.328899462146932	16.210273477704867	0.4126146763206684	-6.482281337565031E-4	0.1174387174567463
-9.963639931852718	16.115765536031095	0.412404902337889	0.006551633203130931	0.12577018985079455
-9.716780988764722	16.1404887812949	0.4181516148462708	0.00927102297042055	0.13259851150960694
-9.288329654651506	16.143910880354827	0.4257172880964395	0.016006803321202467	0.14393953776145063
