# Supplementary material for: Thyroarytenoid muscle fiber orientation regulates the ability to modulate vocal fold vertical thickness
Source: PLoS One. 2025 Dec 4;20(12):e0337735. doi: 10.1371/journal.pone.0337735 (PMC12677544; doi:10.1371/journal.pone.0337735)
Supplement: S4 Data — (ZIP) [file pone.0337735.s004.zip › Female/contourA1TA4.csv]

% Model	Angle1.mph
% Version	COMSOL 6.1.0.357
% Date	Jan 7 2025, 14:11
% Dimension	2
% Nodes	677
% Expressions	3
% Description	Line
% cpl1x	cpl1y	Displacement magnitude	u	v
-13.17444290806587	39.943156743224705	2.378498237935684	4.943553274583891E-4	0.2711728612109337
-12.960222175535398	39.983361371660834	2.3795365676837092	4.951999541439943E-4	0.27115469067589193
-12.557663550476963	39.94441944142459	2.3785160802024965	4.944277226443525E-4	0.271159979786044
-12.295013434274637	39.91007450484781	2.3776221012568706	4.937358561700094E-4	0.2711665046273328
-12.771199519904672	39.98225209153824	2.379507843306504	4.951880288444327E-4	0.2711512613909156
-12.196854437814238	39.89029185097608	2.3771068121802688	4.933335810023146E-4	0.2711713323412785
-11.83903471244294	39.73416827035278	2.3730299841297993	4.901617921756305E-4	0.27121788091069027
-11.83454919196266	39.7319164431207	2.3729713956428515	4.901158701254085E-4	0.27121856598328764
-13.378459401044738	39.840576676748505	2.375828531175234	4.92237103300585E-4	0.27121230009654973
-14.081829389211773	39.48701231125233	2.366634135801715	4.849423762896443E-4	0.2713482095505294
-14.091455366444958	39.478691732262995	2.366417748147981	4.847715964224816E-4	0.2713512678287483
-14.335684817196531	39.132669681909526	2.3574169093808264	4.7766861819087045E-4	0.27147531226018096
-14.358308416646189	39.105402529003705	2.3567078777310484	4.7711031114905627E-4	0.27148515389155353
-14.06390329784523	39.49587429199164	2.3668640757235098	4.851254764636429E-4	0.2713447974821072
-13.664929711835182	39.750876898974724	2.3735042165279623	4.903704447705917E-4	0.2712489620852762
-14.400819272467285	39.0250993557956	2.354617998233584	4.7546836896912613E-4	0.27151365247799686
-14.608096086093008	38.631657340875634	2.34438772385776	4.6740776033927015E-4	0.2716532610685998
-14.69608875380951	38.17187164721082	2.332418506106283	4.580174878447583E-4	0.27181330941551735
-14.704809808779903	38.12900484288538	2.331303395476577	4.571398699038355E-4	0.27182824120226023
-11.830679456258773	39.72945101098895	2.372907114719291	4.900656920775128E-4	0.27121933714807805
-11.301478305989114	39.38674536174639	2.36398793895179	4.8307169413986815E-4	0.2713266924376818
-11.016175056807299	39.141220578803896	2.3575868301731897	4.7806042911569793E-4	0.2714055030595868
-10.844743907034458	38.971871494835426	2.3531840266408595	4.7459953962123444E-4	0.271460381620439
-14.703115739357767	38.08762112267836	2.33022563295127	4.562942251786061E-4	0.27184245347916863
-14.665184357518843	37.55081609911142	2.3162768710869006	4.453183183883102E-4	0.2720264766332021
-14.627641646759875	37.059364087139976	2.303473784156461	4.3532123305460146E-4	0.2721949056190371
-14.612222601763179	36.97660737525933	2.301321868013272	4.336287156293884E-4	0.2722230838742433
-10.248926757653695	38.341193504780605	2.336773328190812	4.617155771595008E-4	0.27166560607192436
-9.912331042181597	37.81459172579965	2.3230462408606627	4.509403528082607E-4	0.27184021227834543
-9.809547057107494	37.62171625198788	2.318033319646021	4.4700074266906554E-4	0.27190458713709514
-10.64673187070012	38.74258791214268	2.347212389834525	4.6992430012439765E-4	0.27153537721671195
-9.48858618160289	36.69145765435641	2.2938256052264374	4.2797058313029314E-4	0.27221858129070214
-14.423810118021384	36.22227306587261	2.281693119022285	4.1826703859660416E-4	0.2724789938463037
-14.414950734496156	36.19148920627415	2.280892785002669	4.17643394740806E-4	0.27248941477619193
-14.485830262125976	36.464347608918885	2.2879883990688743	4.231990887182859E-4	0.27239690169231184
-14.13670178009059	35.26832504596132	2.256891534134966	3.9883876417294876E-4	0.272801647744209
-9.140047996814005	35.00415384913914	2.2499413536409976	3.935924510903607E-4	0.27279287348888553
-9.086009328532562	34.53098312251316	2.2376376646528935	3.8394547676231025E-4	0.2729547900398774
-9.407476788029886	36.421191810066915	2.2867969190194226	4.224704234092738E-4	0.27231006586911877
-9.246749552716217	35.593612830381815	2.265273564802034	4.055612223939958E-4	0.2725919267826634
-8.989359107335446	33.59689600732507	2.213334178741882	3.6503859532962266E-4	0.2732746940842298
-8.968500059088695	33.443411157370896	2.209340280286787	3.6193858315214703E-4	0.2733271598379524
-8.996624010336891	33.65404884224206	2.214820419164409	3.662016190544698E-4	0.27325515145015516
-13.798911056412487	34.27253971408058	2.2309923561241867	3.7862995992072674E-4	0.27313770999596076
-13.70362268864402	34.01659054484035	2.224343163840159	3.734651798317038E-4	0.2732239286082926
-14.04849173876457	35.019096394043515	2.2504152028092683	3.937964417646218E-4	0.2728856896924631
-13.417394405865101	33.23424233035681	2.2039908423759194	3.5761094948857236E-4	0.27348755677882647
-8.844720216802184	32.57044266052164	2.1866631165834174	3.442923628912854E-4	0.273625448333897
-8.570476294449893	30.72147489648428	2.138645959326813	3.0716265422579397E-4	0.27425704348684776
-8.411226862297099	30.078209866607775	2.1218913699972366	2.942885505819482E-4	0.2744755085268117
-8.772423178230015	32.003860930652095	2.1719287255591246	3.329200305509203E-4	0.27381923814869014
-8.728005357889755	31.59612262639564	2.1613471846672363	3.246946446127418E-4	0.27395882958301576
-8.700294971264373	31.40121367922034	2.1562684296669463	3.207685742575018E-4	0.2740254272459542
-5.531557332942684	20.96953997644227	1.885551640835887	1.1485398610084454E-4	0.2775567140130091
-5.427009525472386	21.242312243811483	1.8926138444460758	1.2020344491031826E-4	0.2774606609021858
-5.854899803418824	20.57130638309323	1.8752388456906073	1.0705101813900288E-4	0.2777003095385163
-6.0545991133395525	20.421724675892317	1.871365526343435	1.0413529532214898E-4	0.27775579231246117
-5.674484475926183	20.74823852684858	1.8798180407613057	1.1048193690035721E-4	0.27763580591566606
-5.32694315001336	21.47324046054615	1.8986027222702364	1.2481254749549493E-4	0.2773790967510867
-5.315180164652691	21.80064614708065	1.9070766378988049	1.312803545568738E-4	0.2772660555012595
-5.315239610958217	21.927734163633616	1.91037501315295	1.3382669596191318E-4	0.277222276343017
-5.350668266482917	22.137495322296036	1.9158110606340153	1.3802433688174425E-4	0.27715073118891764
-5.433726218666795	22.603765940122834	1.9279019199731984	1.4725934168188968E-4	0.27699176181862545
-5.626963417233466	22.992394014638567	1.9379763921907882	1.5494463597409347E-4	0.27686177737981515
-6.296930791053468	20.265168855524802	1.8673131914178027	1.011482818051582E-4	0.27781445042120745
-6.462948940896917	20.198777783557254	1.8655988626962463	9.988505898432965E-5	0.27784059480904166
-6.834263159081223	20.11098147703813	1.8633214062687007	9.828362565535804E-5	0.27787802198167966
-6.8788138499580604	20.10884160683754	1.863267346124224	9.825340611990047E-5	0.27787963321710935
-7.369605748299344	20.1229514076894	1.8636394635477713	9.86753100727043E-5	0.2778842221644084
-7.290450126656008	20.11461507432293	1.8634242695477186	9.849230305992743E-5	0.27788559078864467
-7.0289051460111445	20.114888248714465	1.8634224927847693	9.841620057818559E-5	0.27788044394178746
-8.099104207876303	28.996942234883516	2.0938085755456184	2.7279435904957103E-4	0.27484187010491434
-8.15070498126804	29.203573080865805	2.0991713618189576	2.768750049720395E-4	0.2747716849003701
-8.355808324767935	29.893747345738024	2.117103225922306	2.906312021916859E-4	0.27453797396902585
-7.921321428362543	28.24221711199594	2.074203729895748	2.577915713001136E-4	0.27509838750959675
-5.731713957908964	23.187461122959608	1.9430452864460388	1.5876400194167099E-4	0.2767966633297494
-13.008134256011195	32.00942388853293	2.1721452838380286	3.3290162297069253E-4	0.27390107490834337
-12.95068578427099	31.818116973537904	2.1671805017654835	3.2908054976906186E-4	0.27396579269928073
-13.314648296010738	32.961635456846714	2.1969140003424243	3.521307937089068E-4	0.2735793632696818
-12.699636292198232	30.808963560540487	2.1409329514250017	3.088114755504287E-4	0.2743081800422328
-12.470607686155141	29.70761956089163	2.1123370169287763	2.8674886693436737E-4	0.27468272305361363
-12.698656054304104	30.80456735528284	2.140818767771854	3.0872402284601113E-4	0.27430967383365923
-12.344738030856188	29.237051454687176	2.1001137947404205	2.774319512987096E-4	0.27484222053085744
-12.200354837177862	28.6009148893215	2.0835903794334802	2.6472375426737015E-4	0.2750583342179411
-6.292183606549941	24.10069371325796	1.9667105582915572	1.7658004068424202E-4	0.27649320976860725
-6.2425339509726525	24.01811854555575	1.964565937544403	1.7496101936977248E-4	0.27652066326972075
-6.30204314497932	24.121411439412757	1.9672481251888556	1.7699246454640623E-4	0.27648627256651953
-6.719214934672854	24.976328726734828	1.989450881760158	1.9365188695812316E-4	0.2761999580493243
-6.946082505233461	25.451726261391883	2.0017810692674596	2.0302407710002596E-4	0.2760407085732978
-5.822524408446318	23.31757127054052	1.9464053966026444	1.6126207093360053E-4	0.2767536226543658
-7.831310428230173	20.27209620881387	1.867515874033137	1.0172615181198367E-4	0.27784173802229256
-8.016126539335897	20.33597009423546	1.8691820554404026	1.0299881993753834E-4	0.2778232497122203
-8.24563275354757	20.47485969782366	1.8727650118690455	1.0573612583051149E-4	0.2777797664247707
-8.482902806015549	20.6064476841697	1.8761942223420565	1.0837491554349534E-4	0.27773901345761376
-7.226961380997087	26.04129268528835	2.0171110426078656	2.144874789020575E-4	0.27584307472221103
-7.429909730247109	26.557221928939178	2.030461874579653	2.245173310893645E-4	0.27566926768495026
-7.588591037603218	27.0808763927336	2.044089655627249	2.3487848856391821E-4	0.27549197788482793
-7.863453876347895	28.01287551057215	2.0682670898502304	2.5328790036715344E-4	0.2751762791983524
-7.774074335750829	27.709357526334035	2.0603740571888425	2.4732697776613344E-4	0.2752791178530049
-11.095419583753593	24.002887368594862	1.964236963790377	1.744812454303997E-4	0.2766191842031141
-11.133073986582929	24.11042016799119	1.9670294651266786	1.765790327911158E-4	0.2765829003513655
-11.150271886515071	24.172838602241892	1.9686468376973119	1.777992231362015E-4	0.27656175183291565
-11.359915588747498	24.938145086996936	1.9885011242676622	1.926891428184284E-4	0.27630244672508525
-11.453664593764737	25.297012828280753	1.997809416270798	1.9970125841816178E-4	0.27618076488576343
-11.240273024498627	24.515080634230806	1.9775272338105445	1.844406306409435E-4	0.2764457248568306
-11.322946017415118	24.800112745163535	1.9849198317571304	1.9001208929810828E-4	0.2763492318559149
-11.458727381180385	25.31943448347582	1.9983916467420613	2.0013450036106357E-4	0.276173147502995
-11.464537797183144	25.33897038755526	1.9988975555963555	2.0051577601500701E-4	0.2761665369104435
-11.569196871735537	25.76121890789718	2.0098693674472896	2.087499706106911E-4	0.27602326923638565
-11.6633070777599	26.1720578259513	2.0205649121674143	2.1689559272205025E-4	0.27588372768670133
-11.833764430182397	26.83587126363891	2.037752647908441	2.299094188739073E-4	0.27565859501265
-11.862057598807612	26.963505046571935	2.041071874594861	2.324072017528415E-4	0.27561522380543546
-12.078087822074078	28.032468436132604	2.068864795895521	2.5354533230025446E-4	0.27525158110054976
-11.88110893277426	27.05481684639802	2.0434347278928233	2.3417577756286193E-4	0.2755841720660245
-10.941911285330256	23.580623184081325	1.9532995348316105	1.6628361585424714E-4	0.2767615785719704
-10.839436808390818	23.313060208466673	1.9463551458403963	1.61140652590206E-4	0.27685171476716647
-10.739067093635805	23.061302474143833	1.9398317049803473	1.5623117821830725E-4	0.27693645760480334
-9.471816627044047	21.34230345888027	1.8952553922891333	1.2284070033249312E-4	0.277504310852703
-9.951571716408075	21.806360992359135	1.9073201492792868	1.3196500724994522E-4	0.27735361018862437
-10.43754130166285	22.48716392491427	1.9249301006816433	1.4512911224586934E-4	0.2771283666016315
-10.367961436850804	22.349886901995575	1.9213752082877955	1.4249093028922093E-4	0.27717430377354696
-10.316760015579995	22.282882598672305	1.9196381523524642	1.4120927595398996E-4	0.27719641809149403
-9.288476953705402	21.156736757069623	1.890456066211902	1.1927129555751794E-4	0.2775647907882546
-8.920650274480796	20.917705687899243	1.8842483582912517	1.1455243395034291E-4	0.2776401548505698
-8.51657021391493	16.03357904344795	6.583405439851908E-4	3.3257208593666463E-4	4.2733425666712486E-4
-8.266698499593367	16.013390172186597	6.58564744659884E-4	3.324345188962955E-4	4.2439144426311066E-4
-8.0562389112096	15.989342639268678	6.58534736405412E-4	3.322441526539948E-4	4.2191133838219116E-4
-7.686675290317421	15.957030610636405	6.588424787087183E-4	3.320149449005168E-4	4.1752722516480504E-4
-8.746279057818878	15.988281981459258	6.565384037893127E-4	3.319694877131001E-4	4.300212876695153E-4
-8.970450287689857	15.938254553097185	6.547623705080682E-4	3.313157464843238E-4	4.326463957607977E-4
-9.186062455068521	15.786547473493387	6.504688697805902E-4	3.2950290958960336E-4	4.35160200636747E-4
-9.971193094306008	14.974754846084949	6.298895019380713E-4	3.1994983244397414E-4	4.443036750799721E-4
-9.923312943252988	15.039290823300568	6.314579373485325E-4	3.207051264356123E-4	4.437476860537051E-4
-9.772769833038687	15.227535971668214	6.360614499059928E-4	3.2290258460771425E-4	4.4199341045502826E-4
-10.151226889300128	14.742570887399712	6.244822622566734E-4	3.1725436988952276E-4	4.46393323042159E-4
-10.263669191686585	14.533945460902892	6.197015217227159E-4	3.148380217953719E-4	4.4769782257149057E-4
-10.338792965066176	14.402943851689209	6.168086446249898E-4	3.133332046603271E-4	4.4856592412311104E-4
-10.39951398580999	14.232596487589566	6.13049421782636E-4	3.11366248800774E-4	4.492781914926761E-4
-9.651563148185085	15.369018904321013	6.395425459419899E-4	3.24561384663345E-4	4.4058882342821857E-4
-9.610243214520445	15.408630480720372	6.405204737698402E-4	3.250262278681313E-4	4.4010570538987595E-4
-9.355948527585715	15.657450364369083	6.470326688112631E-4	3.2796672977147546E-4	4.3714943770016454E-4
-7.582691981937091	15.933264407606897	6.585355868570277E-4	3.3178119363768354E-4	4.1628768867712335E-4
-7.112624841227181	15.62099342018226	6.519126829884895E-4	3.283391156259138E-4	4.106440571816334E-4
-6.881867897293005	15.366468772252109	6.460259374757025E-4	3.254639783202899E-4	4.078408604578457E-4
-7.211113655713502	15.719878283891182	6.542068091988391E-4	3.29454340317941E-4	4.118390299375964E-4
-6.717869382857944	15.056237286327317	6.383522837293851E-4	3.2189498030911067E-4	4.058100067929085E-4
-6.607244504890614	14.853200340811473	6.335042473482092E-4	3.1958830836908736E-4	4.044643901695672E-4
-6.552226585395356	14.490750358383536	6.242363788571886E-4	3.153583156522106E-4	4.0372894240303745E-4
-6.493787224369594	14.259604808150158	6.186575989012297E-4	3.127076444210538E-4	4.029976697219505E-4
-6.43325049352262	13.662200987957576	6.035758810523256E-4	3.0566598803125175E-4	4.020982870226363E-4
-6.41499752094985	13.474375362204528	5.991094485378023E-4	3.0349466729554566E-4	4.018458259733194E-4
-6.387853419579772	12.789972379643046	5.82320001466704E-4	2.953433734379711E-4	4.012852145024268E-4
-10.456554713262712	13.976570385418363	6.075398898524228E-4	3.0840907587353136E-4	4.4995522141665426E-4
-10.460504525913167	13.743612050954287	6.026014938566672E-4	3.0571363490290986E-4	4.500162096316109E-4
-10.43567643329602	14.11277918523502	6.104783542984083E-4	3.0998470258774896E-4	4.4969822244822467E-4
-6.386459979093452	12.69724417228317	5.801884743119946E-4	2.942636098544612E-4	4.01245017168329E-4
-6.395644771263177	12.555427517851564	5.768896792995797E-4	2.925629865651127E-4	4.0129770646754826E-4
-6.4372672447402195	12.008861096898956	5.64113194708766E-4	2.8601917606601966E-4	4.016122106300247E-4
-6.497009900884745	11.667987645737622	5.561147431082216E-4	2.8178480580101845E-4	4.0219188734454185E-4
-6.556920262455058	11.305444943796042	5.482649020725622E-4	2.7744584441393024E-4	4.028020123403453E-4
-6.68146577838972	10.655308411578233	5.343133927808168E-4	2.6933058378837617E-4	4.0407332852179843E-4
-6.78393126347984	10.244290071559956	5.258681912106164E-4	2.640613699174097E-4	4.051861944834828E-4
-6.6290935651159755	10.949007459555244	5.406707134753952E-4	2.7297932059891007E-4	4.0352883613795597E-4
-6.8473974745647155	10.057920097476195	5.222906053975169E-4	2.6172508760558195E-4	4.0592990201264206E-4
-7.405046930016831	8.429051296024019	4.954959682935454E-4	2.4072235728204929E-4	4.126464605903902E-4
-7.412200733634791	8.399984117014895	4.950599536786813E-4	2.4034267273811491E-4	4.1273269252722965E-4
-7.421796519639031	8.373596652831079	4.947034804784671E-4	2.3998992316819458E-4	4.1285194779021734E-4
-7.6245049310669515	7.798152050005786	4.874608671299901E-4	2.3236906056050172E-4	4.154132174664713E-4
-7.5805121822930595	7.910293384750007	4.887634753863239E-4	2.3384820650186483E-4	4.14852187344441E-4
-7.501908913596166	8.09279067771438	4.909056419251201E-4	2.3629160549237273E-4	4.1384596084667494E-4
-7.739502332512991	7.591719065788961	4.854778128822908E-4	2.2959785492502474E-4	4.16925869610824E-4
-7.8847997351133605	7.451595991242256	4.847924565783234E-4	2.277092551310158E-4	4.1887592425534633E-4
-7.676407910866667	7.714521694434639	4.867041784613308E-4	2.3124601099258613E-4	4.1609460798154195E-4
-7.092653583308931	9.299169047122376	5.088617713641139E-4	2.520491667172731E-4	4.0882349077262913E-4
-7.157733819727116	9.09628579445178	5.05378980573841E-4	2.4942089499371324E-4	4.0960495519306315E-4
-6.993538578025168	9.575462324912435	5.134436727660649E-4	2.555886085385444E-4	4.076367037329967E-4
-6.895778115357702	9.900410308161158	5.194611797228754E-4	2.5974652290169123E-4	4.064925164191591E-4
-7.293348293457591	8.75037620896634	5.001106728605327E-4	2.4493481520293276E-4	4.1128034017483565E-4
-7.234420758594862	8.926496665648376	5.027907780657136E-4	2.4718480676196356E-4	4.1055797375370406E-4
-8.225885333227685	7.342901902359795	4.862793440583216E-4	2.26293152571165E-4	4.2348921736306725E-4
-8.236373854049724	7.343009111565974	4.863704721475195E-4	2.2629685009105947E-4	4.236316989929265E-4
-8.530594539609023	7.303148880677009	4.884729561078566E-4	2.2582381125962753E-4	4.2758720096362513E-4
-8.165547009442813	7.3578145528349275	4.859575344344906E-4	2.2648533131902239E-4	4.226712740202349E-4
-8.564700511421668	7.306150044294393	4.888059460277872E-4	2.2587608182832343E-4	4.2804538603704895E-4
-8.611923429585666	7.329416666724217	4.894672338917864E-4	2.2619755896536605E-4	4.286645109943309E-4
-9.020216463603798	7.600166307473682	4.95947570781062E-4	2.299368340089442E-4	4.3396641980299856E-4
-9.03637818469662	7.618837639342621	4.962911140681261E-4	2.3019071799247083E-4	4.3417029533094145E-4
-9.212996675330137	7.81749482447683	4.99933939480638E-4	2.328802537412901E-4	4.36380807534854E-4
-9.245829441114997	7.861879805782354	5.007021536642695E-4	2.3347748993135934E-4	4.3678543656141053E-4
-8.987356093103259	7.572791242919949	4.953624888946747E-4	2.2955824274570593E-4	4.3354187972244085E-4
-8.807668646708661	7.421252885339838	4.921889093252949E-4	2.2749325074141656E-4	4.312355584034462E-4
-9.359903457853354	8.04158185649978	5.036160937489728E-4	2.358773133043622E-4	4.381691189428844E-4
-7.915963885514201	7.416843590924212	4.84597418380599E-4	2.2725086567565724E-4	4.192930930313767E-4
-13.446641917549464	29.504735031778765	1.262538104294224	-0.0513114351271044	0.6851650579828309
-13.31035736551715	29.490828283789533	1.2643039391886184	-0.04604990275938632	0.6722531176221157
-13.224838540734716	29.439520921664442	1.270731638237881	-0.04748954438018867	0.6643213026976
-13.593416827826	29.521521045985132	1.2586712084761054	-0.055860948968949845	0.6977018097596982
-13.745828677994982	29.49823664762073	1.26056660906398	-0.0655126066427498	0.7125645568156773
-13.86816784993091	29.46471861517236	1.2625553059979409	-0.0738477761450369	0.7221862337684992
-14.30785626955209	29.31719643409113	1.2736965477506803	-0.11510344089588764	0.7550861750375414
-14.102683706210716	29.389371044146113	1.268880841474323	-0.09557642712707168	0.7402166988840675
-13.940146842573766	29.442045794208823	1.2641510415926416	-0.08066607719118224	0.7275735217331967
-14.338532292243409	29.306464423392864	1.2744254648158988	-0.11809835267592375	0.7577217798829715
-13.075731796836802	28.898237603063862	1.4356193502580399	-0.045598214886284225	0.6818881410412894
-13.060688821011178	29.115099776574503	1.3600465604012921	-0.047191314972833576	0.6653830642333395
-13.071149205421719	29.224779124557728	1.3224851487357236	-0.04964949378544404	0.6581293330855416
-13.05126674147483	29.162238991325502	1.3389929333588944	-0.05031955479106373	0.6595189254913624
-13.114049347313092	28.778003670178123	1.4981784895215529	-0.038239741703939886	0.7017601184246323
-15.123531503383438	28.68380688659017	1.2769386743657316	-0.24034554258213037	0.7682149402232972
-15.120365763830009	28.687201553165067	1.2771525380992435	-0.23981183260586772	0.7684621150799075
-14.959007661603835	28.847954319669356	1.2807431325298713	-0.21119962609392157	0.7725520415447766
-14.755661264084218	29.046595901853035	1.2848930150178224	-0.17553225378949844	0.7769505817925515
-14.763862069959831	29.042141861783172	1.2850312128807584	-0.1766000636056747	0.7774440655459894
-15.126896078051582	28.680440857325806	1.276556684812818	-0.24089838807632014	0.7678861356241434
-15.639683715519372	28.156523638835083	1.2213769053071954	-0.3299535675374553	0.7236203106487445
-15.565674756309049	28.23888409976909	1.2342442164407805	-0.31812683296664584	0.7350752399154348
-15.997556731796527	27.782681596354678	1.1680089696921252	-0.3907746084852487	0.6821162128551492
-16.122982823557255	27.64891283072557	1.1462678146138523	-0.40137292390640045	0.6671050987986951
-16.377973583126817	27.352884220687287	1.1010984490053848	-0.4358777970287867	0.6374443990752645
-16.691375259155652	27.055097404968777	1.066113072877761	-0.4716640952634043	0.6054877559338233
-16.77861127391209	26.957994646965222	1.0523828622446236	-0.4811526204021529	0.5950934727988002
-17.20671943406671	26.19057808793621	0.9588535750000127	-0.5160686188189437	0.5385823499189029
-17.104777983312246	26.44452275263879	0.9880303719295536	-0.5049235072582019	0.5561012258662018
-16.922670118829654	26.77384140021178	1.0315662145005793	-0.49341559367387555	0.5817188007745786
-17.315927891423346	25.89385803336739	0.9268739494180991	-0.5299658508075386	0.5181648714138907
-17.403255457620034	25.546148258501276	0.8926161637235894	-0.543873598501663	0.4984366214919511
-17.5135968372217	24.804997520793005	0.832243902835099	-0.584556662072481	0.4591863793143462
-17.442773825938687	25.33859959175219	0.8710107924622269	-0.5524583510746943	0.4879386730241406
-17.518379135387697	24.742724395422073	0.827385008285702	-0.5883889537061531	0.4557142454747111
-17.516096412048203	24.720061446661866	0.8255456041346734	-0.5895904075708036	0.4540343490837953
-17.49382834320001	24.170957898721312	0.8016410335707918	-0.6223791661631648	0.42142401534261387
-17.481101134226495	23.86698615058026	0.7955790479834395	-0.6378748225463435	0.4012243793814286
-17.455148361395818	23.618231829484092	0.7909729718885266	-0.6482182668334822	0.3844861894301931
-17.434317416262346	23.408121803377647	0.7901474728045701	-0.6571721373065637	0.37008905656254193
-17.285994979311177	22.83219362937821	0.7885330643323574	-0.6848617375772448	0.31733021141956275
-17.410338173911896	23.201330336846194	0.7909956694544173	-0.6682333516086607	0.3532526379048244
-17.244148412785737	22.743402410773164	0.7860367388070846	-0.6875806112809452	0.30652948405726144
-17.072313355120208	22.40634900942296	0.7747550021721202	-0.6951476369889192	0.26055281873722647
-16.836226964778668	22.047682619612473	0.7583166373210076	-0.6903007683291369	0.210014336738735
-17.064271717055455	22.394258350963856	0.7741643505972039	-0.6950225439349376	0.2587671251137368
-17.07049245181003	22.403253155068775	0.7746036423499232	-0.6951223450902834	0.2600972403028453
-16.748707828536062	21.91912429134831	0.7564683395229463	-0.6920678679181976	0.19189255423721546
-16.5971663190245	21.70406269397529	0.7497442636807475	-0.6868794087513483	0.16015675941069576
-16.328218483800708	21.417092727506656	0.7368697977436942	-0.677115577736456	0.1072551064655522
-16.05896695580733	21.10467189310427	0.7222680449077123	-0.6546735019550629	0.05490122953936938
-16.2955754773326	21.376948260999463	0.7355243273557016	-0.6750371716399726	0.1007030824525222
-15.961037115993427	20.982143746956424	0.7181738108588815	-0.6475776295363935	0.034925653801078496
-15.814984160525285	20.79542117944036	0.7144364427530037	-0.6361125295631581	0.005214336926794962
-15.18371290180915	20.095756208211508	0.7075982739389429	-0.5916401667929727	-0.10898824111251333
-15.285754203947246	20.196281188654876	0.7071418159915981	-0.5983431324175432	-0.0925749285860953
-15.656762506375058	20.61915585331431	0.7099172086423855	-0.6238710062223067	-0.02555244314203519
-15.515656623503844	20.440398868950126	0.7085317627443591	-0.6149057149731766	-0.05272317975114402
-13.723403852296435	19.9881033898131	0.64299943678387	-0.46446688000590086	-0.2336941099649709
-13.717709947094287	19.98005958982628	0.6454239771564638	-0.4650359967444618	-0.23340832554102553
-16.31593286360919	21.399795801508002	0.7365192947201566	-0.676471764283742	0.10464607927586288
-13.704950858583006	19.962723466847915	0.6502425972097569	-0.46591168676903605	-0.23352424571710137
-13.570465095922138	19.788903358176544	0.697319103417123	-0.47346542336249453	-0.23368303608309032
-13.507249869801308	19.71676950203144	0.7193493558611508	-0.47582733247642306	-0.23164203659572685
-13.413701907158543	19.59158353575588	0.7485247399453419	-0.4828023676399368	-0.23778354075407976
-15.03443229828415	19.918266439349402	0.7101172016236077	-0.5809226769708002	-0.13380833860298957
-14.614077207637672	19.48872264152636	0.7142349985538975	-0.5454474171158225	-0.18892159907977832
-14.606855547730422	19.481464964766108	0.7143388364175975	-0.5447686541273868	-0.18985261614511814
-14.900608337102863	19.76504075339952	0.7113369522727041	-0.5697234833467059	-0.15534043709479914
-13.280936375494015	19.40376851510024	0.7824575540678633	-0.48886100239069163	-0.25073362580629843
-13.216103036711377	19.29696401557235	0.8016535498187782	-0.493005366655234	-0.2573889354534997
-13.087362512424903	19.056838419040982	0.835438542502724	-0.5004282224829679	-0.2774225355184412
-13.060659583782007	18.99525654666471	0.8421338765628289	-0.5018706361353211	-0.282468720301786
-14.603189939641114	19.477474020545454	0.7145108794646265	-0.5444780573363752	-0.19026680405347796
-14.589702477346874	19.462524886199407	0.715234061699626	-0.5438529460377227	-0.19142133126237595
-14.396440151130628	19.23195161626903	0.7298224378701768	-0.5362849152540482	-0.2083060133967568
-14.09884725034945	18.822702605238405	0.765769336636112	-0.5386738238853807	-0.24554331659014345
-14.13137539791961	18.875985595042422	0.7605152918507471	-0.5374530018088994	-0.2404268765823664
-14.342037096330428	19.16837178136262	0.7362835409435544	-0.5366420255575488	-0.21390925175945363
-14.041848236766368	18.737891023666094	0.7717346491046616	-0.5398575239431412	-0.2523769575235324
-13.875545407469001	18.447197888034275	0.7914047788158359	-0.5428538100784956	-0.27354726589678213
-13.661967339301752	18.11681828924012	0.8140638114179737	-0.5581337788182874	-0.29767798758770814
-13.047126507172802	18.960140681902818	0.8440430265930186	-0.5031990871478921	-0.28439017164445285
-12.945803959879562	18.513682565110283	0.8558467834076633	-0.5175113792531325	-0.30793183649868916
-12.812624226982841	18.18858470018433	0.8556207539686256	-0.5321496917908286	-0.3353465269448739
-12.781174451604585	18.063530917063428	0.8529266799235113	-0.5366097867453233	-0.3431037283959575
-13.634991871570147	18.07093802144159	0.8163034062369601	-0.5597137644555661	-0.3009487740811313
-13.330209056462598	17.575650388113353	0.8285333420835981	-0.5562480183837284	-0.3544332359561565
-13.225340083208286	17.42767523420172	0.8266383189013772	-0.5528878843622682	-0.36600706709213515
-12.979879279380384	17.09651790798034	0.8076812534501845	-0.5296671390872937	-0.3823637885595796
-13.61426764109302	18.036442081466518	0.8169446716065394	-0.5607152517215884	-0.30400347493980684
-12.291434813098721	17.276373009499068	0.7661964366081433	-0.5290539586533779	-0.30661522470974245
-12.098391923281483	16.99908162481341	0.7130784099286382	-0.5046317256989826	-0.27421749315232335
-12.725076640181813	17.945497977923644	0.8471878023377934	-0.5452459918039066	-0.34334227771584314
-12.485042353245316	17.561701900479097	0.8162134963291883	-0.5443301966548294	-0.33318107008055065
-11.887348847397963	16.672782974089348	0.6349303460560897	-0.4606603239136868	-0.2347117781848987
-11.768355882494667	16.49702330498735	0.5801872446771803	-0.4293499250328968	-0.202470113118824
-11.522600926859113	16.107999534360886	0.4663611609770889	-0.36439851138653856	-0.12976928443523394
-11.434936766903489	15.970664054670568	0.4201731869646579	-0.32917529695413256	-0.10462404578205678
-12.862277488663846	16.89897354215124	0.780026772009737	-0.5020393062896804	-0.38723055410209317
-12.734672760772554	16.6818355508951	0.7381228679122003	-0.45984135905754275	-0.3834125142662285
-12.469677769829701	16.34878705764234	0.6689537853749767	-0.402809893021222	-0.36061178749819944
-12.461994141258929	16.33818244022225	0.6657596932105417	-0.40016645242611665	-0.35940831425659925
-12.226675185132692	15.990452186356109	0.5499167935851352	-0.3094064734636392	-0.3055534224326212
-12.080936226665209	15.718414317823207	0.47080127004124717	-0.2449711918434988	-0.2708962710010387
-12.450538527121873	16.322601777528064	0.6609807925790278	-0.39643868854533354	-0.3572075389706082
-12.008867070719528	15.592861756320444	0.43000499761522887	-0.21636965094352106	-0.2502775890250119
-11.19069808711283	15.520329227279333	0.27628556857876846	-0.21336095368905034	-0.03882090270137393
-11.146970368731676	15.426948781425956	0.2529995880019317	-0.19279965947000743	-0.030762941186992854
-10.937736437658009	14.895631401705439	0.13669461866998042	-0.09284176833027048	5.32139651634414E-4
-10.928776726330025	14.87156595288738	0.1322870952920792	-0.08867829708288935	0.0011328360682391096
-11.83093936945443	15.245165931433922	0.3255052034843966	-0.1500890249208663	-0.19094472062543355
-11.703072752385609	14.917755171019206	0.24296040605871394	-0.0910597112298763	-0.1485828423240865
-11.856362042427943	15.297942322795935	0.3402006756211491	-0.16060077472665352	-0.19896618157070073
-11.67571108041057	14.849169520612739	0.22810116678707956	-0.08269121969640211	-0.13980789630944657
-11.558257545123485	14.564369869421773	0.16247719678443312	-0.04723113627568169	-0.09757170994120837
-11.45998891212474	14.297194509232412	0.12106222204246983	-0.030108508940011634	-0.07193951798078255
-11.428804950796245	14.229234004738167	0.1084694366775527	-0.02526543042082071	-0.0636035425532662
-10.920238380486014	14.843416980632442	0.12841980325985564	-0.08555364951267533	8.922022637264848E-4
-10.651789131467556	14.11260541515777	0.033762422282066246	-0.01131039540691275	0.0015670479188321174
-10.750914862739174	14.362412427115729	0.060956430032518175	-0.03040634949506336	0.0033856019241893425
-10.80786906262887	14.487828942471026	0.07334125905796622	-0.03793372421896867	0.004958721544936144
-11.259378433955037	13.448584575004997	0.0403300723708052	-0.006809405918139524	-0.0288035534069616
-11.327413474968726	13.824772876523932	0.06384256077648444	-0.01264596214184711	-0.04094500854959604
-11.405865306007007	14.137063757486185	0.0985199733356624	-0.021860125568583074	-0.058667537160715
-11.25180092149329	13.41559256355217	0.03774101860598486	-0.006222442189918829	-0.027228632229979944
-10.558868481333105	13.91216422126957	0.015164257538019147	-0.003850330930230243	0.001171606976268999
-10.592645150185598	13.981669362566041	0.02231083730891856	-0.007005471959385499	0.0017427089361466233
-11.247040779589305	13.379628786121849	0.03639841257350039	-0.005987380550816955	-0.026468732036180123
-11.165274600466724	12.988620798260765	0.020119019722287478	-0.003580207863812576	-0.01599064408979398
-11.097330053323814	12.580936310314577	0.00976582392709952	-0.0015578840503044009	-0.008250876066660803
-11.096818195980095	12.561338905231516	0.00938861142757294	-0.0015352916112391687	-0.007951013140275284
-11.096050568027742	12.545804815190527	0.009277535754429465	-0.0015076408941241202	-0.007865992869573263
-11.086743495229108	12.082772309014002	0.005173443796481862	-0.0013580335162343654	-0.004381443256535389
-11.056586496952555	11.873435756879385	0.004115344182770856	-7.863854639768768E-4	-0.003486276814142065
-10.88734935519765	10.821758127609627	5.693679501315541E-4	1.435687751588426E-4	-3.8108212012229593E-4
-10.914018229749441	10.916969792681556	7.292796675924616E-4	1.338873213883083E-4	-5.413870707887606E-4
-10.992846698780873	11.239384173081298	0.001512422688398566	3.6957289412944184E-5	-0.0012689948157572593
-11.015430104537916	11.368444482013418	0.0019351223270409642	-4.200518252000196E-5	-0.0016517595854164276
-11.040793440304332	11.601305467410615	0.0027467878237890943	-4.529047067687071E-4	-0.002320405200242273
-10.852792143901496	10.649475182364654	4.564137719491365E-4	1.5946446570727437E-4	-2.3322477583448772E-4
-10.82268237901346	10.507062683946822	3.4676231656752135E-4	1.7309249565985286E-4	-9.619749394671644E-5
-10.799649030697061	10.417097170439254	3.3181642341562057E-4	1.8827534302329841E-4	-2.881695236845658E-5
-10.737706088490452	10.19594415108152	3.298929019934532E-4	2.3163872793169625E-4	1.1629146034524413E-4
-10.645532551324377	9.838584274836666	3.9989409176385284E-4	2.506956366224338E-4	2.6990725256495756E-4
-10.66294728996067	9.897493804937323	3.915934274628117E-4	2.526123969459851E-4	2.540190304630324E-4
-10.669096737425624	9.919157020329632	3.879343859941453E-4	2.531957550457117E-4	2.454520494925656E-4
-9.701099101698333	7.952659472631748	5.003616453609365E-4	2.3988497880434977E-4	4.3433873242424716E-4
-9.807114167417021	8.0255306659574	4.999759761292655E-4	2.402505140234146E-4	4.336449501412791E-4
-9.580409858346846	7.886678629862842	5.007182589977389E-4	2.4017027183411343E-4	4.346175117475803E-4
-9.515460207986955	7.83826116776429	5.01258463554327E-4	2.405035268664335E-4	4.3513671589277716E-4
-9.39319704575132	7.976802644466628	5.029989622158265E-4	2.3750313383619155E-4	4.372462316411793E-4
-9.482695440722992	7.888526773755937	5.016669206691674E-4	2.4001513833996752E-4	4.354333378213392E-4
-9.89150512481135	8.061589029817508	4.997193188817961E-4	2.4135646639604686E-4	4.328626360030356E-4
-9.958128539012591	8.13643264909581	4.993970788861009E-4	2.418251945981108E-4	4.319725966285537E-4
-10.105799244152566	8.216749786030329	4.973499224953185E-4	2.4237514084579132E-4	4.292756994501321E-4
-10.117739578629418	8.225459503853283	4.972312765680231E-4	2.4243524310293957E-4	4.2908916120965566E-4
-10.321566484096682	8.759091610334712	4.910783935096395E-4	2.4530971521823406E-4	4.1668920100017054E-4
-10.401050228883886	8.997560402359396	4.818617345552621E-4	2.470376501340944E-4	4.0270652932806355E-4
-10.48013283812264	9.273283943313945	4.628830342401278E-4	2.4206430683009714E-4	3.79906708019925E-4
-10.484221130661814	9.285169676528664	4.619176942950769E-4	2.4174746068053793E-4	3.7876965965283056E-4
-10.493978900489525	9.319953418773046	4.593654959108421E-4	2.4178253648271162E-4	3.7495807001580473E-4
-10.569396367691512	9.576372765498544	4.3903764380938664E-4	2.4349022782763286E-4	3.43798735468541E-4
-10.30367410666004	8.700079882566374	4.932541541858249E-4	2.450457912066733E-4	4.1989929887644106E-4
-10.291056105656166	8.659895023136702	4.937633013113046E-4	2.447622921132003E-4	4.209172841356038E-4
-10.202055940923515	8.408063874401485	4.971989070980388E-4	2.4265122084343206E-4	4.2782684374882544E-4
-10.122586102166768	8.227987217596521	4.971630240807653E-4	2.4245005501583966E-4	4.289992532344222E-4
-10.127084845203278	8.2340398900594	4.971154197126803E-4	2.424345738782087E-4	4.289258121169784E-4
-13.612698575289047	28.6766368847917	1.432766934650333	-0.10422621175392849	0.7168246891527494
-13.402335055067073	28.717106774932446	1.4608369523511353	-0.07744931199323157	0.7115689455025487
-13.274234325981926	28.745147147953077	1.4768129660197342	-0.05930491576348733	0.7061267285025737
-13.669436437446832	28.664996499633244	1.4255126736501569	-0.11143989559952869	0.7186418245665444
-14.469126524092431	28.3338679534071	1.3184584749733275	-0.22030614234894422	0.7291740738100786
-14.111452795127121	28.53248874412611	1.3684831313066699	-0.16829643043400755	0.7296881326132577
-14.08134111629364	28.54838904813992	1.3726586810780317	-0.16396633259722868	0.7296104004117704
-14.084760055739773	28.547269492787443	1.3722100549201617	-0.1644089924415346	0.7297104229848944
-14.490031474178451	28.31698023352918	1.3151245612041769	-0.22351543001190635	0.7282750958822901
-14.531013247222706	28.282763089151217	1.30775838358835	-0.22962708465316115	0.7262841611617861
-14.875581071227531	27.98713035068691	1.244824022621397	-0.28130703490869935	0.7087465129270496
-15.10376264913171	27.76458604019757	1.1949768710095856	-0.31693091445690663	0.6945461526788789
-15.216208734471483	27.625667800433135	1.1664944156330934	-0.3334905931144595	0.6811920742831263
-15.4640149146962	27.35002543091522	1.1041210730925766	-0.3710207503602863	0.6597370023421585
-15.565199936389575	27.229859535367186	1.077042187485775	-0.38645650209391774	0.6498402424781957
-15.60421881776453	27.1782256098158	1.0662110414646695	-0.3929897581499735	0.6462299105550781
-15.80655797744552	26.83643413392781	1.0026826899337946	-0.42462668968613676	0.6167122740485413
-15.99207110813279	26.526343516060507	0.9515024715273019	-0.4599417426812902	0.5929625065678775
-16.09495975331683	26.30491443523337	0.9198340855312633	-0.4792239907303898	0.5746889349727412
-16.31639914487979	25.789828530329583	0.85923203010836	-0.5239157593634641	0.535612121358994
-16.684891252858424	24.764965711053225	0.793812537524349	-0.605422596414942	0.4533343325211336
-16.575586134525615	25.116826670150708	0.8084371554304155	-0.5790720168118421	0.48272166137277484
-16.522539066974886	25.264930127987643	0.8175959865739346	-0.5667932062595965	0.4953799290028985
-16.342075646771107	25.734031923727596	0.8529554843723756	-0.5290179312482481	0.5315710774835256
-16.331976873830065	25.751084951112826	0.8544499696809119	-0.5271150369506625	0.5326946746958442
-16.69637548738504	24.522337265981495	0.7838584847754465	-0.6214105082792563	0.4285716193468692
-16.72618837260787	24.24278726377767	0.7768221267580796	-0.6367537841541882	0.4028736809046999
-16.74244772644929	23.899594069048348	0.7674192492035437	-0.6533035045059103	0.36913153615810956
-16.74256716838122	23.684435430470366	0.7631537823391712	-0.6619080416813085	0.34807989412961293
-16.711595039577205	23.33186611068901	0.750043228072857	-0.668824880362327	0.30899166653099674
-16.670856721684423	23.17404679271966	0.7441241382332305	-0.6701941415098884	0.2900615823264291
-16.51347070412792	22.829265188016677	0.7261323858643438	-0.6660473012902002	0.24111419737203255
-16.3773710600923	22.58365799224284	0.7126363459319534	-0.6604670342886352	0.20573749378072986
-15.469735792404899	21.47082843357408	0.6560889325782475	-0.598733960071244	0.033950855076781326
-15.485365793970075	21.488391600999595	0.6567192659918932	-0.5998276473118179	0.03684892086999575
-15.492669363329767	21.497438421935403	0.657008121944916	-0.6002280031050926	0.03830401430131571
-15.551006498113821	21.558894884547414	0.6598104116363621	-0.6046191317518687	0.048421657558666155
-15.94804051883031	21.99910977706999	0.6805385228578147	-0.634245431271801	0.1187630622942847
-16.254996656057724	22.415059477219437	0.7026504389922714	-0.6527896139630586	0.1795852729618867
-15.897398578446175	21.93181850193765	0.6775997867587256	-0.6305383549210352	0.10885049494552511
-14.191985507516886	20.35426755160977	0.635812987298396	-0.5003852056878314	-0.16727098180768757
-14.210584309288377	20.36831201398125	0.6357156964791538	-0.5017683068250423	-0.16459218390645988
-14.455877658872426	20.547878931346474	0.6372706540881641	-0.5218938937396611	-0.12975609157038495
-14.708963187931221	20.74389482341743	0.6365449089572857	-0.5404399758274807	-0.09287993868746162
-14.71112318274063	20.74573554450273	0.6365536061987636	-0.5405795406644942	-0.09253837368706112
-15.121629647115775	21.09564354495486	0.646267098488678	-0.5724318280278433	-0.028973492535381902
-14.714746931186816	20.748624004897483	0.6366205619542482	-0.5408518950102231	-0.09199823221562911
-13.964995711614055	20.177808833466628	0.6399946768190746	-0.48443103584449254	-0.20185313810024913
-13.951815003513792	20.16879376954789	0.6399685014842197	-0.4833005565105702	-0.20357171444970307
-12.954626106718369	28.737256467746782	1.5415926192399965	-0.005190768511388159	0.7054427184994472
-12.857143918412952	28.708675975705134	1.5635391244326653	0.013589447937791769	0.7045482620122748
-12.63953275323979	28.54571449373748	1.5892871929569592	0.05141621853653972	0.6848556605998565
-12.63261423181542	28.54057370798251	1.590128800206911	0.05260965676278613	0.6842235127737849
-12.629360746829247	28.534100688250373	1.590120194333886	0.05313818405693124	0.6833013602649413
-12.418224162401433	28.09162993778905	1.5851653927739637	0.0902767273738075	0.6189577460141582
-12.315772059625933	27.698378926161215	1.569094097603918	0.10455172740712221	0.5619537560490631
-12.295324233598635	27.624182860898877	1.5660005215386283	0.10767916546636867	0.5512334411748168
-12.282307251746543	27.579945029645117	1.5642297093387074	0.10979596137891405	0.5449787337872828
-10.202631737873418	21.267674119230634	1.1091965459728463	0.11968075055108171	-0.38800462161845406
-10.243693212242764	21.117067918500105	1.0834063887825558	0.10128284972746304	-0.40502148252972175
-10.307342670339624	20.858228531757078	1.0410548866661273	0.07115255733497963	-0.4354285913049289
-10.356129224115895	20.791021694474292	1.0259164783841253	0.05907346801287794	-0.4402131914300428
-10.30132753798347	20.866563466752964	1.0428874164068687	0.07267481386237493	-0.434854691240385
-11.88274998348622	25.960394409159818	1.499837956066684	0.1556976590035975	0.3293493140504835
-11.668048200368801	25.141182152679864	1.4686526481135334	0.17122757859890994	0.22159600775510274
-11.981603431916623	26.466847343687	1.5240600819065837	0.14667687801372903	0.39664565762477766
-12.1265449837182	27.054283994523367	1.5466713906296585	0.128295595855958	0.47508875187392385
-12.004421420257154	26.54697191549089	1.527143905579801	0.14480554843756116	0.40683468765905184
-10.468178774155028	20.639341880943956	0.9916281934881271	0.03162381514203271	-0.45068776967446733
-10.304638503044853	21.803293229788284	1.1740044411255917	0.1506937729151181	-0.3015268862640974
-10.267541047326937	21.65042850191439	1.1558747119369766	0.1427944425970972	-0.32720883168011566
-10.395320984345801	21.918035081050647	1.1813381858008314	0.14796835609119985	-0.2766533074612555
-10.47502592047812	22.05734106139689	1.1942945526988282	0.14973979103730067	-0.24885806269688904
-10.206381097677575	21.385596889124002	1.125529276252177	0.12889825689292816	-0.3709563760203127
-10.221651321505956	21.445997647236332	1.1324630554771888	0.13175244262519248	-0.3609526987355822
-10.490751245394282	20.603592573600093	0.9841366833176175	0.025794052136537234	-0.4536619996397212
-10.676117456238984	20.39236877638473	0.9361273779096115	-0.015921879883732844	-0.4660176525313257
-10.862832821198992	20.172659802202038	0.8887421489274061	-0.05879656089104818	-0.4805256745563493
-10.881649328072468	20.15340172716533	0.8847131185137436	-0.06287549337160668	-0.481485848412515
-11.113402830365768	23.492907419863535	1.3667575943109405	0.17611232557994091	-0.0037271219057278724
-10.870391181402738	22.895205762255728	1.2968460846318708	0.16607050909187723	-0.09696514885984735
-10.621303073248832	22.348463459036125	1.2284430840359293	0.154629277708613	-0.1954259219793744
-10.713239391969845	22.528071225770486	1.2490271046377146	0.15843104001820602	-0.1610806477843782
-10.844786768336137	22.840316885932463	1.2898940291550562	0.1654966530269527	-0.10640165936927604
-11.13944094806562	23.564994447843304	1.3755276588972474	0.17701225681367558	0.006154031224231497
-11.20138562399052	23.70358117406422	1.3850796125632296	0.17553127885843656	0.02581479324265006
-11.38770868509681	24.19537159429388	1.4218737364280658	0.17654125691113579	0.09624560371769628
-11.629669720620418	24.997400407593688	1.461361884112465	0.1718810202879124	0.20366780508045695
-11.655844825787385	25.09979426497546	1.4670431097816214	0.1718763563818253	0.21661723868053148
-11.229044276659494	19.823740120580734	0.8159816763932063	-0.1353195107884142	-0.49655973275815446
-11.11903336571642	19.928407716064633	0.8377962965457786	-0.11239598434216425	-0.491790752438788
-11.238255914622929	19.81801759902705	0.8143721241593989	-0.1370012599942709	-0.49656069826107163
-11.27373113209877	19.799694665849607	0.8094704085164328	-0.14323280581992853	-0.4960320568466673
-11.704202484407077	19.570706637277283	0.7496580173281318	-0.2188836115119951	-0.4898229917445509
-11.924410416622525	19.520870959241247	0.7274028636207029	-0.2524708901991586	-0.4773310254349604
-12.146713395330595	19.48811890152068	0.7043377942214821	-0.28489746926405873	-0.46232706130711215
-13.716808717983312	19.98456831600856	0.6425687577569985	-0.46371389440844984	-0.23499816670879567
-13.699633381787852	19.972973088206505	0.6419105310748046	-0.46209614997481185	-0.23872782938358567
-12.289122117745665	19.48948098767039	0.6919454307222073	-0.304305544384913	-0.4499448817820699
-12.610269693386867	19.525156006424986	0.6671553230045992	-0.344388747965112	-0.41619469282313437
-12.896122385697899	19.578447440350267	0.6485491340273719	-0.3778141829780347	-0.38288937603088974
-12.515097441153577	19.487450784057632	0.6740716529024537	-0.33428538781077255	-0.4301390994899227
-13.536579205106833	19.870542369775738	0.6345051585012828	-0.44522863851886485	-0.27179774071199975
-13.46519538142837	19.82916391656118	0.632443803733387	-0.43769700794596794	-0.2860782968940848
-13.33710205478209	19.763694654848063	0.6352605042577888	-0.42468494213115926	-0.31093933227820836
-13.208698024723365	19.705864794957023	0.637942749954977	-0.41073785175304	-0.3329393076684443
-13.12649483004026	19.66555204257168	0.6393073832213617	-0.40234821296236	-0.34725750871947014
-12.931185315336426	19.594366574089303	0.6469949105320439	-0.3813953642888473	-0.3769000346711182
-4.73366453746668	21.27733752555802	1.7709527586222935	-0.3060121484102303	0.32098178026819246
-4.616137617197506	21.222124959057776	1.7603153600806432	-0.3089706768812635	0.3200943533265893
-4.564613201498627	21.13083733353918	1.7471751504561661	-0.3108541197653102	0.31941205820020757
-4.459207814328341	20.976920750912853	1.7249403109266108	-0.3132017366463249	0.31660639134971325
-4.3717263835343685	20.747828353941713	1.6958781489536772	-0.31740491293589934	0.313825381029596
-5.161473697762925	20.81549159125971	1.6896094910826993	-0.3020959139593654	0.30015836364210813
-5.073951322793464	20.92121156444997	1.7093317864466138	-0.3031291315466863	0.30570176635692037
-4.820678832095474	21.117692108337895	1.7449908662967464	-0.30689763776182066	0.31677534938522456
-4.935758286792505	21.04289319435528	1.7333403639618739	-0.30513687573831677	0.31316561704877655
-5.190714031709742	20.763150524925152	1.6790620562437022	-0.3024264952625229	0.29778464763134777
-4.334675830804458	20.637109182818822	1.6830059531764565	-0.3189141325014782	0.31289947105330707
-4.297602703723759	20.363085847552906	1.6522407774210484	-0.323109135396926	0.3120832948489766
-4.296843216198107	20.193274965814624	1.6317658194052682	-0.3242304597453833	0.3108696887831764
-4.3199742974144915	20.03163015581289	1.6131592269403252	-0.3247928910215258	0.3104395943388234
-5.411460238020682	20.431189194846432	1.6074675052212042	-0.3026970816472494	0.27906770537150516
-5.332162880293362	20.526863749341317	1.6306793040722338	-0.30207115724339006	0.28561030138898735
-5.549115600042219	20.2905602616082	1.5709080969616394	-0.30250306384172726	0.26598609466255685
-5.9142014219049575	20.099198820205157	1.5079358970843928	-0.3017430287632693	0.24455734955086494
-6.1768312377237	19.97762492623312	1.4702436201856037	-0.30151923427244015	0.23265390610963288
-6.2548127568078975	19.933207642426368	1.4582897409315922	-0.30148358401257014	0.22932387081961342
-5.793974679646137	20.165456467072826	1.5287384744599	-0.3022264660921914	0.2521289835679459
-6.296332579397803	19.90441385953041	1.4522964323201812	-0.30149037107124793	0.22795967332856942
-6.581566543861336	19.71553089526889	1.4114243985000665	-0.30231117424441445	0.21727083944237474
-6.865836498264918	19.506302352262118	1.3733788576644919	-0.3027955448478014	0.2085690205910728
-4.397468987809489	19.60797959070136	1.5568915945911461	-0.33240820211150535	0.29896884194062856
-4.399186129808391	19.590997556566418	1.5549066475860067	-0.3327063687618594	0.29875348123287004
-4.3936775942467925	19.43906947218001	1.5376758862461606	-0.33656918285658854	0.2960293812051249
-4.387202690166885	19.144286253843145	1.503966904301625	-0.3438978065943605	0.2903978384239272
-6.894497251219089	19.484583483803235	1.3693623578482728	-0.3029048020234557	0.20738149264674172
-4.381345621380777	19.122257941120065	1.5016467818299877	-0.34442476104485115	0.2900423421367701
-6.925461083009736	19.4598782054163	1.365851440986036	-0.3028200366531557	0.20656877600304938
-7.416290267685239	18.89946202643908	1.305411098487855	-0.30102715297249416	0.1952614737645039
-7.363475977876793	18.991793896138372	1.3133041511228645	-0.3011778294011087	0.19606817854275593
-7.1785182717331	19.213288774831042	1.3345037001849351	-0.30198632802173775	0.20034890017696716
-4.15205833085932	18.46634483007781	1.4490551222124988	-0.35590779555045016	0.29037016981658803
-4.2171064234789615	18.664346336089654	1.463482090751635	-0.3532759989872819	0.2900246337287007
-4.372026104299103	19.099275105178496	1.499741037392779	-0.344944269806726	0.2900132306783578
-4.048009488057326	18.195132871531335	1.4301956780463132	-0.35989376075117047	0.2907375879149986
-7.491387228043418	18.031259510970372	1.2473878837216268	-0.3032388104545024	0.19202524604339943
-7.514780309917374	18.314686341258152	1.2655272782336322	-0.30121360954556775	0.19223538250769012
-7.461413857161174	18.67996993733154	1.2903675692970238	-0.3009790717797425	0.19419947949608798
-7.514424638291443	18.439655812679497	1.2744395409216973	-0.3007234153194775	0.19298223640267081
-4.006141008968368	17.881613027299927	1.4092921336703035	-0.36261330659483515	0.2923132005277458
-4.0947510933941444	17.070818009431875	1.3471475841247351	-0.36728107657879616	0.2936953852974961
-4.098336307406811	17.034762205630255	1.3444439992736512	-0.36757854277521124	0.29370074725673684
-3.980894005775253	17.602407796043213	1.389958152212062	-0.36556063676557427	0.29286227571233897
-7.492366000616787	17.59242100983253	1.2105548599445777	-0.30308617528796694	0.18883478297277947
-7.491056514593434	17.51652019285032	1.2052298755297493	-0.30331958597230135	0.18919241869178077
-7.356922602796503	17.059969131013926	1.1722458039783312	-0.3091663163560133	0.19275136208185242
-7.3476880070411035	17.029672229095027	1.1700632677362932	-0.30957333741794896	0.19297367685220534
-4.25572274313915	16.317678753090377	1.2801685572213866	-0.3734691645274553	0.287858113958088
-4.282120070781845	15.78662031049576	1.238955096131397	-0.3820220301608242	0.2844723890804536
-4.2458127774434065	16.42959045964661	1.2895392405840056	-0.3723086730015721	0.2884324759407041
-4.131360294310118	16.910570026141535	1.3332928445635885	-0.368530959007479	0.29288728517248114
-4.280097499402593	14.538047400568065	1.1495893559613062	-0.39316393924616205	0.28674631202711726
-4.322517032429351	14.340942723765027	1.1322516123835025	-0.3952256416470704	0.28569668176487695
-4.280253012631235	15.540897001787167	1.2211847821840829	-0.38355444328668103	0.28535847391401725
-4.235538762411485	15.028716405183332	1.1885831475090018	-0.3904258463752908	0.28579790000462996
-7.120732692353926	16.430849731388406	1.1217718824003895	-0.32223162630620106	0.1924078913060442
-7.346458713145687	17.02354813324256	1.1694599447571388	-0.30962407910509443	0.19288787211665004
-7.114755438282814	16.40554860010953	1.119003335117777	-0.3222622991839269	0.19214979064705523
-6.911780360262982	15.83013201700975	1.0715252443714733	-0.3307012091765087	0.19521614589248448
-6.611588358506674	7.896149290016625	0.6620139699446599	-0.41381133112715435	0.31643295522496817
-6.815613754472951	7.898265934465046	0.6367680510074448	-0.40899193006723855	0.31828287703785096
-6.5156075490910155	7.913751607218404	0.6739989446855954	-0.4157736619458813	0.3157891065848513
-6.3278903466563765	8.00161022599411	0.6961529693681918	-0.4189148764139071	0.31351222600027434
-6.251414382863599	8.031307543414954	0.7053519425264972	-0.420260473592917	0.31255332352550064
-6.229877777245452	8.04374390758974	0.7075751703964844	-0.42046622266913597	0.31202435249203436
-4.365442378183148	13.975572541233786	1.1036580208426436	-0.398949188958129	0.28477149709544936
-7.032334305329712	8.881459043501946	0.5824244018938567	-0.38753250395226924	0.31245968986914396
-7.010306534682713	8.958760339693399	0.5828039727941098	-0.3862278333921513	0.3113303612472482
-6.512646741864403	15.15182324934143	1.0259473705508333	-0.3473659584452822	0.21045283492131117
-6.605089143645865	15.309430919175515	1.0365126029271754	-0.3434222382867404	0.20708082806469458
-6.5041925862060035	15.13029977827332	1.024312605109385	-0.3480560178959813	0.2106321123698959
-6.3424677378712815	14.438667640957025	0.9577702191312121	-0.3582520231158771	0.2153188060851867
-6.330374139751394	14.386550585762597	0.9527300512110211	-0.35900593479311826	0.21564495379929752
-6.878654940297363	15.7638677268587	1.0658804186179585	-0.3316405750066234	0.19613893147476757
-4.434271541032567	13.142645847312549	1.0364965937713253	-0.40230625873604925	0.2821324477023474
-4.414942671727757	13.516124024822231	1.0650036001689887	-0.4005437452011732	0.282324880045832
-4.493924253759212	12.772399592207567	1.0083821334392489	-0.40662742902629656	0.2809189634013215
-7.101740047231086	8.65826653927014	0.58097591774616	-0.3894981826243257	0.31512002007675155
-7.168342651116608	8.460762600190172	0.5795306369595142	-0.3917493181118432	0.3175737926928577
-7.193887940106324	8.330591941608663	0.5807881192816331	-0.39338036926349995	0.3185854139357822
-7.102349334593408	8.083611128327435	0.5980558233961935	-0.39985112365049097	0.3194134172726352
-7.112470534688779	8.092652751636816	0.5966388556275337	-0.39944327779631184	0.3194521342913988
-7.119928957854249	8.108787145355782	0.5953218124306945	-0.39895089786098864	0.3194470851012305
-5.957932814466803	8.326382853180453	0.7350273385442501	-0.4214892992339007	0.3068992562548309
-5.9860617304856625	8.295236487394085	0.7325501122664063	-0.42170765670547955	0.30761451579064214
-5.782295033744326	8.636244481833662	0.7509198335686588	-0.419641734761426	0.30407016729246583
-5.772698168952418	8.648486873268634	0.7517329829909833	-0.41948910626068814	0.30381679254221594
-5.738932396154502	8.70717613051857	0.7552818697151749	-0.41925873471284736	0.30331695842088097
-6.940649812921062	9.174166928456168	0.5858277205230675	-0.3833605810444528	0.30790396011929755
-4.5812454281489545	12.317894073995918	0.9725204449139345	-0.40580845544507094	0.28207329213611504
-4.808522336311219	11.478314115589296	0.903281751444776	-0.40640085682516436	0.2833670301899767
-4.652849854746273	12.005391019526362	0.9517995552139671	-0.4095876860182397	0.2841368138724268
-5.061293351900035	10.722393859678515	0.8509073797963755	-0.4082194598400566	0.29016064064973957
-6.86360938787179	9.401426206351928	0.5891276920532595	-0.3805732266465257	0.3038629381890799
-6.819621065935524	9.5188517466487	0.5921415021658679	-0.3799877480081726	0.30201876111473847
-6.732853489066005	9.812962932337197	0.596763476292292	-0.37618120291391155	0.29427540766710036
-6.221255888251553	12.966412945543405	0.8003122103140904	-0.37171669298539	0.2214949953585709
-6.262079343029064	13.66062747538938	0.8738697168217807	-0.3677039181107582	0.21744376298126997
-6.263391932825343	13.675039285369484	0.8756867919728725	-0.36780381931657474	0.21735190329467632
-6.329917361911087	14.384771810573818	0.952536866329714	-0.3590081143992666	0.21566093920503263
-6.380243096902497	11.364251103642124	0.6600474013958715	-0.3724552915196579	0.25622672688022563
-6.357607770702911	11.487039688527688	0.6671871326030502	-0.37102072983738776	0.253413725212145
-6.222435682564707	12.217561632089193	0.7315557460501112	-0.3729107779348663	0.23714333927347986
-6.22315469339023	12.669251370607224	0.7724973126376102	-0.37201147562269565	0.22794672980475852
-6.23437808659952	12.145587759282426	0.725678077397376	-0.37389363229778216	0.23864758631806912
-6.457481241124757	10.96749769794242	0.641044954515533	-0.37429171083631063	0.26689516708666505
-6.219415409317302	12.931960976294627	0.7963223445244209	-0.37137554983310345	0.22210195900425841
-5.300213015882377	9.906364735437664	0.8043786170564033	-0.4098984318041687	0.2928741606025909
-5.420490387285663	9.41476369021898	0.7876519512495915	-0.4147037902019755	0.2954363841094847
-5.260725656804659	10.041685575299425	0.809797290246768	-0.40960805478667245	0.2918573835560861
-5.093231866962367	10.61944688455408	0.8429183340771089	-0.40746467192752356	0.29001694447632226
-5.565394037279747	9.018803980210201	0.7730491992355588	-0.41806532223961174	0.2997967707730919
-5.5458129890253085	9.074872917332542	0.7754753219113305	-0.41817184201766006	0.29949782185064255
-6.5076799075710365	10.704717704496328	0.6271134990831404	-0.37462214673141186	0.27333117099429255
-6.538142435266112	10.584945288033484	0.6219207172968224	-0.37411377407444535	0.2758776975759676
-6.674120860000167	10.043425300441548	0.600744820084556	-0.3758481496131926	0.28724119693952443
-5.079145325698371	10.671237532556626	0.8460778585078471	-0.4077657308636555	0.28994674616292604
-10.461656850447097	13.708406176281539	6.018509050368075E-4	3.0530380920510265E-4	4.500327260788869E-4
-10.481987687657293	13.648673103119863	6.006258834016805E-4	3.0461193859799315E-4	4.502735288301708E-4
-10.596586459128053	13.013581074589192	5.878258804747512E-4	2.972449105293121E-4	4.516669303197455E-4
-10.588350281531117	13.144057512369184	5.904480286721704E-4	2.9876654984061673E-4	4.515530418836147E-4
-10.567612116330908	13.380893343134794	5.95171349795834E-4	3.015232039501388E-4	4.512883689919724E-4
-10.586300339683474	12.86405514315924	5.84878873875881E-4	2.954831387178089E-4	4.5157297193461934E-4
-10.570420696995217	12.529496354887202	5.783940105997234E-4	2.91577004879766E-4	4.514440379095998E-4
-10.53216555932015	12.1496552982845	5.712090126743193E-4	2.87075037744928E-4	4.510815254744376E-4
-10.380385604053068	10.824139514628257	5.478596251462038E-4	2.7119716666777456E-4	4.49662491088193E-4
-10.435456498885996	11.003326254847991	5.510189822303226E-4	2.7340358116040406E-4	4.502634569717556E-4
-10.456403679159035	11.430738695704099	5.582184572515694E-4	2.785173715258654E-4	4.5038256143152436E-4
-10.463247672194688	11.521399916806832	5.5981044219987E-4	2.7961509483878866E-4	4.5043850652012933E-4
-10.491965031962753	11.798596889963134	5.648143487132218E-4	2.829104464598472E-4	4.506991764513034E-4
-10.523313839585922	12.061930103058792	5.6957207472858E-4	2.860444740382277E-4	4.509998161712947E-4
-10.1325463030094	9.916704642956699	5.328513606866948E-4	2.6000747231171874E-4	4.470119494183568E-4
-10.179935233113294	10.11227423234433	5.359750413405388E-4	2.6245025366063884E-4	4.4750320881303547E-4
-10.271061399325458	10.365759310336202	5.401928071370502E-4	2.655813417346672E-4	4.4849903448823566E-4
-10.329993747661657	10.545358091937182	5.432617568441113E-4	2.678130317393334E-4	4.4914388152396514E-4
-10.02186658977307	9.407090039284766	5.251458662910732E-4	2.5362828307088747E-4	4.458766296602275E-4
-9.940452310214791	9.112997290359736	5.207518024675013E-4	2.49864857531448E-4	4.4498544659169576E-4
-9.913163845656664	9.031973680914923	5.195076044922812E-4	2.488297323637715E-4	4.446814483357313E-4
-9.895841595490788	8.989089973174861	5.188351368295678E-4	2.4827118845115577E-4	4.4448332016799126E-4
-10.041555812761365	9.508743711312437	5.266195224297044E-4	2.548962356737517E-4	4.460741743347233E-4
-10.0930451283201	9.758641117940332	5.304126966140696E-4	2.5804935335450776E-4	4.466008499299972E-4
-10.523255412447535	12.01533119139883	5.687510841351508E-4	2.8549958095426455E-4	4.510080719800395E-4
-9.437025703496063	8.180080636767848	5.058292042137487E-4	2.377138561710173E-4	4.3908865416332363E-4
-9.587384406844816	8.413430547215235	5.096270142633669E-4	2.407848671946074E-4	4.4088103973458927E-4
-9.661805736692877	8.534238831487905	5.116364542977622E-4	2.4237378888231068E-4	4.417588831540267E-4
-9.771253911512432	8.728030227058873	5.147512905634353E-4	2.449108917888178E-4	4.430490734655629E-4
-9.266968553743181	20.368669914426608	0.6836124837131365	-0.1278671816631505	0.19196597894739742
-9.20742666551085	20.320443273355068	0.6851195846603835	-0.12631489993028142	0.19433818736753997
-9.331656358380581	20.390105813505613	0.6816433015014736	-0.1282365519611937	0.18940544393061504
-9.797074207824757	20.487262654677203	0.6685399312608938	-0.12832695205074626	0.17216298694265866
-9.852945626294268	20.475386833679877	0.6667711718224452	-0.12744156835930062	0.17025859086131848
-10.174926061897045	20.358005704205766	0.6556409637561691	-0.12052661631120623	0.15928780734139691
-9.63492628198527	20.447865399706505	0.6731068363236692	-0.1281229681817527	0.17827298693149563
-8.511979787933821	19.63934754978057	0.6974245460659105	-0.10180579993629829	0.22157962866932152
-8.412203891350405	19.4367030452377	0.697514118996001	-0.09357068589906012	0.22507918636263952
-8.861496508320027	20.0881956391881	0.6930376174953219	-0.11895538328556794	0.20792786239132263
-8.677814870382358	19.86003686712696	0.6960724614275812	-0.11042807050528279	0.21510801808055385
-10.409357512926338	20.18096142143874	0.6468480946517695	-0.1124576089673637	0.15238739068208124
-10.79710685594536	19.791961768687052	0.6317701786590476	-0.09658789083110714	0.1419960548409964
-10.785679793055646	19.803992338152558	0.6321973571304762	-0.09705234125253416	0.1422936041861335
-10.503409678691938	20.101603547076234	0.643374966500775	-0.10905344584309415	0.14967723775664654
-11.760956418321427	18.987861528055976	0.5998592129951209	-0.06770195612638304	0.11962655562123051
-11.523235694283702	19.219241316736024	0.6079656175857708	-0.07453889472123841	0.12415134647537826
-10.828460804935474	19.76565596978038	0.6307441278887509	-0.09557548166150946	0.14123753798302968
-11.15203284394894	19.485982039391637	0.6194765980334231	-0.08449387219076174	0.13296612441400507
-11.338762237521642	19.37033472884137	0.6140582216204318	-0.0799406310122745	0.12857158953883596
-8.160413380449972	19.034430336383014	0.6969620115801619	-0.07622862786705885	0.235083965266863
-8.0712521510263	18.89928505826888	0.6974695805697999	-0.07032137655447766	0.23833051835150254
-7.818586642841267	18.37119969400198	0.6911529411256752	-0.045634908455947865	0.24794545504479779
-7.801553346127336	18.337769279015088	0.690797286251151	-0.044073331039087595	0.24853706351655044
-7.798549641616148	18.329959307262747	0.6906277730494335	-0.043707675841105714	0.2486384941184897
-7.7743272824557055	17.104951854205982	0.6436276342169509	0.01327324047927377	0.24551542350403832
-7.783741806986411	17.082410464980747	0.6422654552816096	0.014173418596096688	0.24506407367244346
-7.764805280510347	17.71926770390472	0.6696990610683177	-0.015240922341151021	0.24801132446164337
-7.765134015594184	17.702299241060896	0.6690307056451824	-0.014455544476434604	0.24791383019933805
-7.785173334564877	18.087991371679102	0.6823013118152141	-0.03241694655529556	0.24843683397083072
-12.207394115779582	17.651695249152727	0.5624067905754417	-0.03683542257358557	0.11259470160348614
-12.334583649954002	18.01743438287169	0.5703298699001128	-0.04410322928836256	0.11004450252812792
-11.898441133341503	18.87073873241356	0.5951591896717123	-0.06395779649912231	0.1166633815923745
-11.97913973552026	18.76913114866832	0.591788963427151	-0.06131286584135958	0.11544571222720468
-12.20179125652366	18.480366296380733	0.5826530264122078	-0.05360285683782023	0.11124530703850322
-12.346236091480979	18.073727701197747	0.5717938827600713	-0.045187541062996175	0.10968177374790769
-12.325910176357382	18.130813591682937	0.5734754065242875	-0.046426362388427206	0.11002634730178162
-11.98711940596362	17.350214550324804	0.5545791800048492	-0.03025675971027613	0.11720601909020752
-12.003748444063906	17.37062698875574	0.5550565096386373	-0.030723132145115285	0.11689771586786224
-11.972536370029344	17.33827830647077	0.5542511551307941	-0.029938090934325562	0.11754089028696578
-8.121894220306949	16.547592387360503	0.6026460659991795	0.03539234687242109	0.23064820103454803
-8.10563373419339	16.57251979077354	0.6046366746777333	0.034394946942603456	0.2312751824455305
-7.984939422131087	16.76625234830246	0.6188115852508609	0.026717580243770977	0.23657872279682482
-8.228393449448319	16.494855391024913	0.5953201824239251	0.03631717615812714	0.22670522148870403
-8.587857197385803	16.313739525462502	0.5704604232228998	0.039469026294822004	0.21299780879794764
-8.648307457720517	16.29639910076707	0.5672625342725848	0.039332572048731654	0.21091721307039774
-8.78995850036625	16.26628487690744	0.5611495863417764	0.03799171337725864	0.20623560872028604
-11.704600070861353	17.072933459403412	0.545618702485952	-0.023173502664858604	0.12322593419773045
-10.554248746023152	16.279117077015805	0.5185594523308059	0.007663853296406383	0.1511737043164368
-10.957521253644972	16.490186693601217	0.5227852154873371	-0.0032911319068083924	0.14067389281138826
-11.418330839711729	16.816770790787647	0.5355624404346675	-0.015696006916902667	0.1300845981727234
-11.33353091563429	16.74939463269658	0.5331482018001794	-0.013526069364921381	0.13196615690295407
-11.282552150529034	16.71369893929399	0.5321780299520311	-0.01222520099279797	0.13326075480507932
-10.494053521806357	16.247901452253174	0.5171345052094156	0.009325646129972671	0.1526911498582216
-10.328899462146932	16.210273477704867	0.5177556094174391	0.013301789526977276	0.1573812412479497
-9.963639931852718	16.115765536031095	0.518065784621383	0.02221197751341544	0.1672521349936875
-9.716780988764722	16.1404887812949	0.525883657640464	0.02566873991297968	0.1754122943020041
-9.288329654651506	16.143910880354827	0.5363612594233937	0.03407824112011814	0.18886265538779357
