# Supplementary material for: Thyroarytenoid muscle fiber orientation regulates the ability to modulate vocal fold vertical thickness
Source: PLoS One. 2025 Dec 4;20(12):e0337735. doi: 10.1371/journal.pone.0337735 (PMC12677544; doi:10.1371/journal.pone.0337735)
Supplement: S4 Data — (ZIP) [file pone.0337735.s004.zip › Female/contourA1TA5.csv]

% Model	Angle1.mph
% Version	COMSOL 6.1.0.357
% Date	Jan 7 2025, 14:11
% Dimension	2
% Nodes	677
% Expressions	3
% Description	Line
% cpl1x	cpl1y	Displacement magnitude	u	v
-13.17444290806587	39.943156743224705	2.589033572627514	5.840301915391062E-4	0.286002027855654
-12.960222175535398	39.983361371660834	2.59013068942677	5.850259618594614E-4	0.2859814780194311
-12.557663550476963	39.94441944142459	2.5890513501705827	5.841146007033615E-4	0.2859868799640722
-12.295013434274637	39.91007450484781	2.5881058529526086	5.832982079442802E-4	0.28599383551022906
-12.771199519904672	39.98225209153824	2.5900998482320388	5.850115537297273E-4	0.28597741450394765
-12.196854437814238	39.89029185097608	2.587561021634176	5.828236381196053E-4	0.28599910172410453
-11.83903471244294	39.73416827035278	2.583251780607414	5.790827259424876E-4	0.28605061510885693
-11.83454919196266	39.7319164431207	2.5831898465911265	5.790285623923241E-4	0.2860513742248109
-13.378459401044738	39.840576676748505	2.586212497836732	5.81532450222435E-4	0.2860463049950584
-14.081829389211773	39.48701231125233	2.57649649186494	5.729304438581032E-4	0.2861988863106669
-14.091455366444958	39.478691732262995	2.5762678080694763	5.72729040065936E-4	0.28620231198225865
-14.335684817196531	39.132669681909526	2.5667552992196874	5.643524637384748E-4	0.286341075648921
-14.358308416646189	39.105402529003705	2.5660059511327837	5.636940313635579E-4	0.28635208907966964
-14.06390329784523	39.49587429199164	2.5767394924193177	5.731463645123754E-4	0.28619505537768597
-13.664929711835182	39.750876898974724	2.583756342983543	5.793314427310116E-4	0.28608758508252596
-14.400819272467285	39.0250993557956	2.5637972422915145	5.617576549921035E-4	0.2863839521380714
-14.608096086093008	38.631657340875634	2.552985064878315	5.522516465168354E-4	0.2865400413268085
-14.69608875380951	38.17187164721082	2.5403350030972387	5.411775949133365E-4	0.2867187966504084
-14.704809808779903	38.12900484288538	2.539156448326235	5.401426247461075E-4	0.28673547433261765
-11.830679456258773	39.72945101098895	2.5831219018607747	5.789693832647998E-4	0.28605223021795273
-11.301478305989114	39.38674536174639	2.5736939146813502	5.707206665796561E-4	0.286171405361285
-11.016175056807299	39.141220578803896	2.566928256451545	5.648109014112985E-4	0.28625902231998235
-10.844743907034458	38.971871494835426	2.5622743095210687	5.607292745195385E-4	0.28632006732616433
-14.703115739357767	38.08762112267836	2.538017376192209	5.391454043697329E-4	0.28675133596323665
-14.665184357518843	37.55081609911142	2.523273976144173	5.262015226969675E-4	0.2869566946558203
-14.627641646759875	37.059364087139976	2.5097423788877684	5.144125758605987E-4	0.2871446483704401
-14.612222601763179	36.97660737525933	2.5074679063473	5.124167403874389E-4	0.28717608169058384
-10.248926757653695	38.341193504780605	2.544928098416065	5.455355369766222E-4	0.28654840870218
-9.912331042181597	37.81459172579965	2.5304197451143025	5.328296642197724E-4	0.28674289534846276
-9.809547057107494	37.62171625198788	2.5251209668598182	5.281839579512459E-4	0.28681462684208303
-10.64673187070012	38.74258791214268	2.5559624335861093	5.552159490682813E-4	0.2864035358257957
-9.48858618160289	36.69145765435641	2.4995345428217624	5.057447071553362E-4	0.2871647270117518
-14.423810118021384	36.22227306587261	2.4867211642628804	4.943023227645307E-4	0.28746149510035063
-14.414950734496156	36.19148920627415	2.4858751951833327	4.93566915359246E-4	0.2874731160250541
-14.485830262125976	36.464347608918885	2.493375133554341	5.001182311383828E-4	0.2873699407202033
-14.13670178009059	35.26832504596132	2.460506010073365	4.7139382800385885E-4	0.287821286246811
-9.140047996814005	35.00415384913914	2.4531498160894847	4.6520925599652385E-4	0.28780535717537803
-9.086009328532562	34.53098312251316	2.4401452049838896	4.538354770420351E-4	0.28798603131952105
-9.407476788029886	36.421191810066915	2.4921052308388254	4.992590474309706E-4	0.2872667477968434
-9.246749552716217	35.593612830381815	2.4693558021090842	4.793214372148746E-4	0.28758117861913923
-8.989359107335446	33.59689600732507	2.4144570341485085	4.3154505919642817E-4	0.28834301233555953
-8.968500059088695	33.443411157370896	2.4102355709760825	4.2789063805273163E-4	0.2884015529047041
-8.996624010336891	33.65404884224206	2.4160279451126327	4.3291614979553355E-4	0.2883212066191838
-13.798911056412487	34.27253971408058	2.4331305689053573	4.475668576875034E-4	0.288195982935722
-13.70362268864402	34.01659054484035	2.4261018717626683	4.414773270512238E-4	0.28829210339594713
-14.04849173876457	35.019096394043515	2.453660189138196	4.654482589800932E-4	0.2879149853823586
-13.417394405865101	33.23424233035681	2.404589460475931	4.227865156855755E-4	0.2885860141831445
-8.844720216802184	32.57044266052164	2.386264927165264	4.070877256665014E-4	0.2887343712820881
-8.570476294449893	30.72147489648428	2.3355074715549335	3.6332069665826307E-4	0.2894390700227256
-8.411226862297099	30.078209866607775	2.317798187917867	3.4814850016978856E-4	0.28968274432866803
-8.772423178230015	32.003860930652095	2.3706903691281935	3.936821032539257E-4	0.2889506066632333
-8.728005357889755	31.59612262639564	2.359504878899992	3.8398582543837026E-4	0.2891063739239986
-8.700294971264373	31.40121367922034	2.354136994998987	3.793584678360862E-4	0.2891806812359158
-5.531557332942684	20.96953997644227	2.067938348584026	1.3681854112028685E-4	0.29311879387542805
-5.427009525472386	21.242312243811483	2.0754054783903553	1.4311416208647774E-4	0.293011448206566
-5.854899803418824	20.57130638309323	2.0570347704119207	1.276373457937439E-4	0.29327946682366335
-6.0545991133395525	20.421724675892317	2.05293973238112	1.2420725439584585E-4	0.29334163549097314
-5.674484475926183	20.74823852684858	2.0618764162560446	1.316741573336463E-4	0.29320725194874797
-5.32694315001336	21.47324046054615	2.081737108864963	1.4853781355063419E-4	0.29292028062072517
-5.315180164652691	21.80064614708065	2.0906970532526126	1.5615067724441322E-4	0.2927940804403232
-5.315239610958217	21.927734163633616	2.0941841563182235	1.5914753079461106E-4	0.2927452109356172
-5.350668266482917	22.137495322296036	2.099931588083082	1.6408855079948253E-4	0.29266538941300946
-5.433726218666795	22.603765940122834	2.112715045916372	1.7495926133115325E-4	0.2924880344849624
-5.626963417233466	22.992394014638567	2.1233666642654923	1.8400773751764456E-4	0.2923431682125489
-6.296930791053468	20.265168855524802	2.0486552999228222	1.2069326987800016E-4	0.2934073948618965
-6.462948940896917	20.198777783557254	2.0468427914529936	1.1920743502351133E-4	0.2934367733416584
-6.834263159081223	20.11098147703813	2.044435558093131	1.1732476466507206E-4	0.29347897868645706
-6.8788138499580604	20.10884160683754	2.04437843008146	1.1728934445054889E-4	0.29348082912412965
-7.369605748299344	20.1229514076894	2.0447725925288887	1.1778761652406523E-4	0.29348651257318537
-7.290450126656008	20.11461507432293	2.044544859454069	1.1757190717834356E-4	0.2934879510162857
-7.0289051460111445	20.114888248714465	2.044542833297254	1.1748151507501767E-4	0.2934819058830938
-8.099104207876303	28.996942234883516	2.2881116438259275	3.228189325916151E-4	0.2900913286338049
-8.15070498126804	29.203573080865805	2.2937809407597234	3.276276201557132E-4	0.29001304393984395
-8.355808324767935	29.893747345738024	2.3127364384128533	3.4383808532940685E-4	0.28975240649520645
-7.921321428362543	28.24221711199594	2.267387387422989	3.0514161388925625E-4	0.2903774593899572
-5.731713957908964	23.187461122959608	2.128725614459115	1.8850432629628124E-4	0.29227060746805433
-13.008134256011195	32.00942388853293	2.3709275397414915	3.936584243893734E-4	0.28904708311104055
-12.95068578427099	31.818116973537904	2.3656790777929086	3.891541164818261E-4	0.28911925106198116
-13.314648296010738	32.961635456846714	2.3971084203174717	4.1632565194163636E-4	0.2886883629597756
-12.699636292198232	30.808963560540487	2.3379346568800035	3.6526365537941464E-4	0.28950111557529407
-12.470607686155141	29.70761956089163	2.307705967592698	3.3926127870431396E-4	0.2899188978996432
-12.698656054304104	30.80456735528284	2.3378139514666083	3.651605763326453E-4	0.2895027817407363
-12.344738030856188	29.237051454687176	2.294784484028083	3.282818114550924E-4	0.2900967758839469
-12.200354837177862	28.6009148893215	2.27731768490628	3.133069263185369E-4	0.290337825409684
-6.292183606549941	24.10069371325796	2.1537470941477097	2.0948269166379068E-4	0.2919325359687525
-6.2425339509726525	24.01811854555575	2.151479778073252	2.075764323672742E-4	0.29196312231211324
-6.30204314497932	24.121411439412757	2.154315403523046	2.0996835407590346E-4	0.2919248041180861
-6.719214934672854	24.976328726734828	2.177788136808201	2.2958605277902453E-4	0.29160569059741887
-6.946082505233461	25.451726261391883	2.1908237094620837	2.4062450696701426E-4	0.2914281968454136
-5.822524408446318	23.31757127054052	2.132278874354647	1.914460301227934E-4	0.2922226685392365
-7.831310428230173	20.27209620881387	2.048871667497454	1.2137830666923825E-4	0.2934396171958955
-8.016126539335897	20.33597009423546	2.050633333329414	1.2287631072549693E-4	0.29341918815536927
-8.24563275354757	20.47485969782366	2.0544229098983307	1.2609828168959732E-4	0.2933709090054807
-8.482902806015549	20.6064476841697	2.058048365914891	1.292034116537489E-4	0.2933256902802395
-7.226961380997087	26.04129268528835	2.2070297217659256	2.541250445405458E-4	0.29120791257474105
-7.429909730247109	26.557221928939178	2.2211457098493406	2.659409344477452E-4	0.2910141346574185
-7.588591037603218	27.0808763927336	2.235550972824826	2.781455842227337E-4	0.2908164188631599
-7.863453876347895	28.01287551057215	2.261110781395579	2.998346710943501E-4	0.29046433953698403
-7.774074335750829	27.709357526334035	2.252767047545058	2.9281235446775315E-4	0.29057903106599237
-11.095419583753593	24.002887368594862	2.151139967379056	2.0701388922815696E-4	0.2920786952033718
-11.133073986582929	24.11042016799119	2.15409219768637	2.094836653354711E-4	0.2920382397490235
-11.150271886515071	24.172838602241892	2.15580219684894	2.109204387947099E-4	0.29201465448782493
-11.359915588747498	24.938145086996936	2.17679278963391	2.2845357976343438E-4	0.29172547190132103
-11.453664593764737	25.297012828280753	2.186633739831012	2.3671150539523704E-4	0.2915897646887145
-11.240273024498627	24.515080634230806	2.165190827518198	2.1874048875918906E-4	0.2918852544452676
-11.322946017415118	24.800112745163535	2.1730065258964513	2.2530116396078458E-4	0.29177764859800254
-11.458727381180385	25.31943448347582	2.1872492757985227	2.3722171124998027E-4	0.2915812683930678
-11.464537797183144	25.33897038755526	2.1877841682352095	2.3767078531941984E-4	0.2915738966856216
-11.569196871735537	25.76121890789718	2.199383101606771	2.4736802702945656E-4	0.29141410976342985
-11.6633070777599	26.1720578259513	2.210688743384675	2.569614826167151E-4	0.2912584696461084
-11.833764430182397	26.83587126363891	2.228860891342521	2.7229192375947194E-4	0.2910073846655956
-11.862057598807612	26.963505046571935	2.232369681349209	2.752338962119772E-4	0.29095900855647183
-12.078087822074078	28.032468436132604	2.261749213192985	3.0013551316328594E-4	0.29055337772766315
-11.88110893277426	27.05481684639802	2.2348679755046326	2.7731746972955307E-4	0.29092437212180505
-10.941911285330256	23.580623184081325	2.1395756814226994	1.973618137134269E-4	0.29223745518626315
-10.839436808390818	23.313060208466673	2.132233659615248	1.913075198667618E-4	0.29233794579951533
-10.739067093635805	23.061302474143833	2.1253364492274267	1.8552765033226628E-4	0.292432419118029
-9.471816627044047	21.34230345888027	2.0782046523917437	1.4622775012067003E-4	0.29306482299722497
-9.951571716408075	21.806360992359135	2.0909601494253587	1.5696506549900364E-4	0.2928971512817768
-10.43754130166285	22.48716392491427	2.1095814870671625	1.7246001549649017E-4	0.2926462822121562
-10.367961436850804	22.349886901995575	2.1058226645697378	1.6935450617652922E-4	0.2926974776395689
-10.316760015579995	22.282882598672305	2.1039859470030433	1.6784602505270273E-4	0.29272210461734616
-9.288476953705402	21.156736757069623	2.0731293494436085	1.420266837039705E-4	0.29313212772302794
-8.920650274480796	20.917705687899243	2.0665655141600423	1.364734163835802E-4	0.29321583757497804
-8.51657021391493	16.03357904344795	7.657268755859011E-4	3.860821150432165E-4	4.973496959164729E-4
-8.266698499593367	16.013390172186597	7.659701441114288E-4	3.859206327453738E-4	4.939188854305316E-4
-8.0562389112096	15.989342639268678	7.6592010228827E-4	3.8569758597279644E-4	4.910273456376266E-4
-7.686675290317421	15.957030610636405	7.662519021040651E-4	3.8542842102312505E-4	4.8591684097232615E-4
-8.746279057818878	15.988281981459258	7.636450251945843E-4	3.8538019573075555E-4	5.004827360517348E-4
-8.970450287689857	15.938254553097185	7.615931599673476E-4	3.8461850843096593E-4	5.035436418906212E-4
-9.186062455068521	15.786547473493387	7.56609525968364E-4	3.825049003410229E-4	5.064748570796502E-4
-9.971193094306008	14.974754846084949	7.327041333516056E-4	3.7136373620458144E-4	5.171380489032177E-4
-9.923312943252988	15.039290823300568	7.345268992030723E-4	3.7224462078794214E-4	5.164895992503956E-4
-9.772769833038687	15.227535971668214	7.398764792525815E-4	3.748077185074488E-4	5.144438412236806E-4
-10.151226889300128	14.742570887399712	7.264206367031222E-4	3.682192052227567E-4	5.195752370596707E-4
-10.263669191686585	14.533945460902892	7.208618678556983E-4	3.6540059515099337E-4	5.21096569530864E-4
-10.338792965066176	14.402943851689209	7.174985147245215E-4	3.636448362769446E-4	5.221090914973048E-4
-10.39951398580999	14.232596487589566	7.131250033885627E-4	3.6135017885315047E-4	5.229393700789376E-4
-9.651563148185085	15.369018904321013	7.439209838204001E-4	3.7674240350509637E-4	5.128056194092995E-4
-9.610243214520445	15.408630480720372	7.450567047722321E-4	3.772845997539022E-4	5.122421947216082E-4
-9.355948527585715	15.657450364369083	7.526207696555933E-4	3.807135486631003E-4	5.08794537704015E-4
-7.582691981937091	15.933264407606897	7.658871811053794E-4	3.851552405668197E-4	4.8447194214901927E-4
-7.112624841227181	15.62099342018226	7.581434960980309E-4	3.811391367584025E-4	4.778945213526404E-4
-6.881867897293005	15.366468772252109	7.512741329909466E-4	3.777856697130633E-4	4.7462815027760844E-4
-7.211113655713502	15.719878283891182	7.608210782859624E-4	3.8243992159086725E-4	4.7928707123510474E-4
-6.717869382857944	15.056237286327317	7.423297965905247E-4	3.736243074297081E-4	4.72262335523009E-4
-6.607244504890614	14.853200340811473	7.366780350832044E-4	3.709340011496092E-4	4.7069429431719346E-4
-6.552226585395356	14.490750358383536	7.258859794953893E-4	3.6600287902219817E-4	4.698381616892194E-4
-6.493787224369594	14.259604808150158	7.193872306119625E-4	3.6291177431876866E-4	4.6898615977181374E-4
-6.43325049352262	13.662200987957576	7.018283349745098E-4	3.5470413660386826E-4	4.6793986792066877E-4
-6.41499752094985	13.474375362204528	6.966275518128871E-4	3.521721677993446E-4	4.6764586030506334E-4
-6.387853419579772	12.789972379643046	6.770840079717729E-4	3.426719911721149E-4	4.669944632225894E-4
-10.456554713262712	13.976570385418363	7.067132263290042E-4	3.579004274246707E-4	5.237282904687838E-4
-10.460504525913167	13.743612050954287	7.009633922561504E-4	3.547566888195086E-4	5.237986308992926E-4
-10.43567643329602	14.11277918523502	7.101336837141376E-4	3.59738529614805E-4	5.23429047167028E-4
-6.386459979093452	12.69724417228317	6.746027064815065E-4	3.414130571423219E-4	4.669476983604353E-4
-6.395644771263177	12.555427517851564	6.707634945064769E-4	3.394308352071298E-4	4.670091736984066E-4
-6.4372672447402195	12.008861096898956	6.558949301646356E-4	3.3180392563665807E-4	4.673761584032875E-4
-6.497009900884745	11.667987645737622	6.465907930942331E-4	3.268712959511858E-4	4.6805246010295785E-4
-6.556920262455058	11.305444943796042	6.374567802685498E-4	3.218129826192424E-4	4.687634646220578E-4
-6.68146577838972	10.655308411578233	6.212286152907994E-4	3.123573854818343E-4	4.7024684050503277E-4
-6.78393126347984	10.244290071559956	6.114102682794338E-4	3.0622134172276567E-4	4.715453478133674E-4
-6.6290935651159755	10.949007459555244	6.286236928531657E-4	3.166087513316407E-4	4.6961172761931244E-4
-6.8473974745647155	10.057920097476195	6.072506881028953E-4	3.0349887364654554E-4	4.724122496758864E-4
-7.405046930016831	8.429051296024019	5.761188703718236E-4	2.7904435908204203E-4	4.802431525604357E-4
-7.412200733634791	8.399984117014895	5.756123267513327E-4	2.7860242176614043E-4	4.8034373995058013E-4
-7.421796519639031	8.373596652831079	5.751985289773635E-4	2.781920563382428E-4	4.804827245052782E-4
-7.6245049310669515	7.798152050005786	5.667907734656746E-4	2.693248793461201E-4	4.834675661127836E-4
-7.5805121822930595	7.910293384750007	5.683025454992016E-4	2.7104602355594E-4	4.828138565962114E-4
-7.501908913596166	8.09279067771438	5.707880528172477E-4	2.738883140091612E-4	4.8164172702359334E-4
-7.739502332512991	7.591719065788961	5.644918587907077E-4	2.6610161137007797E-4	4.8522869785197573E-4
-7.8847997351133605	7.451595991242256	5.637018205722824E-4	2.639053243357081E-4	4.8749778480910685E-4
-7.676407910866667	7.714521694434639	5.659139726709758E-4	2.680186679917402E-4	4.842608767024999E-4
-7.092653583308931	9.299169047122376	5.916437180244454E-4	2.922294702854819E-4	4.7578682308038853E-4
-7.157733819727116	9.09628579445178	5.875969417418042E-4	2.891695632481796E-4	4.766978912918282E-4
-6.993538578025168	9.575462324912435	5.969673459032539E-4	2.963513919412809E-4	4.7440286753745156E-4
-6.895778115357702	9.900410308161158	6.039615052984666E-4	3.011936712786222E-4	4.730685271291022E-4
-7.293348293457591	8.75037620896634	5.81477894169107E-4	2.8394704565361814E-4	4.7865052675851426E-4
-7.234420758594862	8.926496665648376	5.845917480846453E-4	2.8656727765287394E-4	4.778082704466977E-4
-8.225885333227685	7.342901902359795	5.654422983457059E-4	2.622583605716346E-4	4.928637538866007E-4
-8.236373854049724	7.343009111565974	5.655485388624305E-4	2.622626539782951E-4	4.93029446723547E-4
-8.530594539609023	7.303148880677009	5.680018711317945E-4	2.617123628021386E-4	4.976304478633556E-4
-8.165547009442813	7.3578145528349275	5.650661460665807E-4	2.624818615103913E-4	4.919124182775617E-4
-8.564700511421668	7.306150044294393	5.68389870724131E-4	2.6177299108341213E-4	4.981633380326811E-4
-8.611923429585666	7.329416666724217	5.691601440138706E-4	2.621468794459892E-4	4.98883607651655E-4
-9.020216463603798	7.600166307473682	5.767075752153582E-4	2.664949620441097E-4	5.050529931245829E-4
-9.03637818469662	7.618837639342621	5.771076857644287E-4	2.6679021761169536E-4	5.052903536163482E-4
-9.212996675330137	7.81749482447683	5.813510002949432E-4	2.699181965704277E-4	5.078645228377204E-4
-9.245829441114997	7.861879805782354	5.822459036102977E-4	2.706128351708758E-4	5.08335836550361E-4
-8.987356093103259	7.572791242919949	5.760262631328372E-4	2.660547883876736E-4	5.045589497605722E-4
-8.807668646708661	7.421252885339838	5.723300709815447E-4	2.636531532615264E-4	5.018747660802509E-4
-9.359903457853354	8.04158185649978	5.856408608187935E-4	2.734044213437068E-4	5.099483993340938E-4
-7.915963885514201	7.416843590924212	5.634764852326337E-4	2.633720055929071E-4	4.879833103436857E-4
-13.446641917549464	29.504735031778765	1.3672273964072912	-0.04176860808808751	0.7470205015658629
-13.31035736551715	29.490828283789533	1.369284130720862	-0.0362106586562196	0.7329715941450509
-13.224838540734716	29.439520921664442	1.3763337996935854	-0.037975887567060655	0.7244220812965907
-13.593416827826	29.521521045985132	1.3630016837739602	-0.04651539539288451	0.7607401348383998
-13.745828677994982	29.49823664762073	1.3649642130834843	-0.056843983834652737	0.7770258649979305
-13.86816784993091	29.46471861517236	1.367106014100589	-0.06579865809600295	0.7876034695134145
-14.30785626955209	29.31719643409113	1.3791151805957313	-0.11041320092038001	0.8239435736613426
-14.102683706210716	29.389371044146113	1.373903809987001	-0.08930018809488009	0.8074995881021905
-13.940146842573766	29.442045794208823	1.368818009742475	-0.07318484745269545	0.7935615182400523
-14.338532292243409	29.306464423392864	1.3799101496198454	-0.11362965467434635	0.8268589539178474
-13.075731796836802	28.898237603063862	1.555114911152288	-0.03737858891115596	0.7448112839760563
-13.060688821011178	29.115099776574503	1.4732216601260095	-0.03855277809668227	0.7261443680241879
-13.071149205421719	29.224779124557728	1.4326032302138962	-0.04098764757602653	0.7180546239430912
-13.05126674147483	29.162238991325502	1.4504967759174472	-0.041884769481977065	0.7196978171476147
-13.114049347313092	28.778003670178123	1.6228387977349281	-0.02967870975116849	0.7667370064175054
-15.123531503383438	28.68380688659017	1.3834256838972556	-0.24708015052163215	0.8403726408247211
-15.120365763830009	28.687201553165067	1.3836575099270019	-0.24649714203941434	0.8406358634577674
-14.959007661603835	28.847954319669356	1.3873165166149353	-0.21515477329457444	0.8446090492516318
-14.755661264084218	29.046595901853035	1.391527658507778	-0.17609201331313334	0.8487933264659071
-14.763862069959831	29.042141861783172	1.3916846920429766	-0.17725030836453326	0.8493531795290378
-15.126896078051582	28.680440857325806	1.3830071133816473	-0.24768707613226873	0.8400178596571932
-15.639683715519372	28.156523638835083	1.3231218377308978	-0.3454553925520318	0.7927131673697396
-15.565674756309049	28.23888409976909	1.337362656956591	-0.33246201293481814	0.8051559948109324
-15.997556731796527	27.782681596354678	1.2647708874809078	-0.4126680391881532	0.7480019806710575
-16.122982823557255	27.64891283072557	1.2407609727647628	-0.424461695233171	0.731795280744349
-16.377973583126817	27.352884220687287	1.19110568494429	-0.4631163481161866	0.6998297514931247
-16.691375259155652	27.055097404968777	1.1519747500186601	-0.5028575891144353	0.664892532188365
-16.77861127391209	26.957994646965222	1.136753751290199	-0.5134728561801227	0.6535452524886604
-17.20671943406671	26.19057808793621	1.0348140467433078	-0.5535816589327254	0.593138803097047
-17.104777983312246	26.44452275263879	1.06644864672756	-0.5406246569039875	0.6118608000401546
-16.922670118829654	26.77384140021178	1.1139397186842515	-0.5272080173434633	0.6391338264649283
-17.315927891423346	25.89385803336739	0.9997684209385087	-0.5697227972685688	0.571078805581713
-17.403255457620034	25.546148258501276	0.9627060510699311	-0.5856928576524307	0.5501642989676016
-17.5135968372217	24.804997520793005	0.899577668301081	-0.6319512649715032	0.5088163101030386
-17.442773825938687	25.33859959175219	0.9397475371822002	-0.5956972908472857	0.5391327037213485
-17.518379135387697	24.742724395422073	0.8945391725136173	-0.636291242364281	0.5051700393353553
-17.516096412048203	24.720061446661866	0.8926667985393613	-0.63767796710967	0.5033884314076924
-17.49382834320001	24.170957898721312	0.8692803399385332	-0.6746780804381307	0.46925897705476327
-17.481101134226495	23.86698615058026	0.8638175734583122	-0.6921754088731451	0.44774348331490565
-17.455148361395818	23.618231829484092	0.8595568061988783	-0.7039705459865124	0.4298751839061603
-17.434317416262346	23.408121803377647	0.8590897390341445	-0.714002154399185	0.4144158619987601
-17.285994979311177	22.83219362937821	0.8584216224372844	-0.7451603342545912	0.357295286808942
-17.410338173911896	23.201330336846194	0.86039277721191	-0.726387709602441	0.3962892239916881
-17.244148412785737	22.743402410773164	0.8558872582904138	-0.748321109084777	0.34549717620804204
-17.072313355120208	22.40634900942296	0.8440166193023037	-0.7571327824285338	0.2947404083145391
-16.836226964778668	22.047682619612473	0.8258930363361809	-0.7518584419803929	0.23859254950072606
-17.064271717055455	22.394258350963856	0.8433715678377972	-0.757001492226777	0.2927545038346402
-17.07049245181003	22.403253155068775	0.8438530158508741	-0.7571096975662437	0.29423426567562994
-16.748707828536062	21.91912429134831	0.8238267061950363	-0.7537294881324242	0.21867649550136742
-16.5971663190245	21.70406269397529	0.8163811299545853	-0.7478328273580814	0.18369633713979766
-16.328218483800708	21.417092727506656	0.802398839173831	-0.7371067146467026	0.12523305342756835
-16.05896695580733	21.10467189310427	0.7864450831173252	-0.7119818071925051	0.06682921794407883
-16.2955754773326	21.376948260999463	0.8009538967414769	-0.7347627524389809	0.11795231135631887
-15.961037115993427	20.982143746956424	0.7819431633876107	-0.7038315543261933	0.04467992670365608
-15.814984160525285	20.79542117944036	0.7781298480858527	-0.6907071694515066	0.011714767371227952
-15.18371290180915	20.095756208211508	0.773064103776711	-0.6410712278664947	-0.11459222107973498
-15.285754203947246	20.196281188654876	0.7721504598233451	-0.6483390930636236	-0.09644993303348975
-15.656762506375058	20.61915585331431	0.7737222695679122	-0.6768708806039032	-0.022289434425526923
-15.515656623503844	20.440398868950126	0.7726923272963733	-0.6668981701883918	-0.052192978248916846
-13.723403852296435	19.9881033898131	0.7033777265660331	-0.4978627109346802	-0.25637800833889013
-13.717709947094287	19.98005958982628	0.7062760249906872	-0.49863530128573286	-0.25616627098194816
-16.31593286360919	21.399795801508002	0.8020338593390578	-0.7363810928199542	0.12234825265098376
-13.704950858583006	19.962723466847915	0.7120211606969501	-0.49987469593512185	-0.25649532968874644
-13.570465095922138	19.788903358176544	0.7683595118283751	-0.510977572068327	-0.25869696003001774
-13.507249869801308	19.71676950203144	0.7948798932926936	-0.5148958533284576	-0.25776882984053573
-13.413701907158543	19.59158353575588	0.8296646031623492	-0.524323431361275	-0.2662546439273725
-15.03443229828415	19.918266439349402	0.7764855457724353	-0.6294086541193908	-0.14208431270405417
-14.614077207637672	19.48872264152636	0.7828255578681601	-0.5907653668893875	-0.2034005410970423
-14.606855547730422	19.481464964766108	0.7829649114483013	-0.5900169518067427	-0.20443397317926107
-14.900608337102863	19.76504075339952	0.7785116379950879	-0.6171289210539421	-0.1659890269850632
-13.280936375494015	19.40376851510024	0.8706093674308331	-0.5336204484543514	-0.28264207040878686
-13.216103036711377	19.29696401557235	0.8934923379116674	-0.5395227511985767	-0.2907377230997876
-13.087362512424903	19.056838419040982	0.9347288609755753	-0.5507814587496002	-0.31509695010056643
-13.060659583782007	18.99525654666471	0.9430487566906487	-0.5531409372070821	-0.32113266281777336
-14.603189939641114	19.477474020545454	0.7831736056523603	-0.589708777936236	-0.20489026034316582
-14.589702477346874	19.462524886199407	0.7840713421105548	-0.5891281902505701	-0.20619203408303155
-14.396440151130628	19.23195161626903	0.8020529841447623	-0.5827671115404125	-0.22531200042384486
-14.09884725034945	18.822702605238405	0.845788479506882	-0.5900322306079933	-0.2683469242902585
-14.13137539791961	18.875985595042422	0.8393022986363871	-0.5879298462082814	-0.2623951743398001
-14.342037096330428	19.16837178136262	0.8100078804786827	-0.5839490074243621	-0.2318760128906395
-14.041848236766368	18.737891023666094	0.8534515113520668	-0.5926483520148866	-0.2764479573696198
-13.875545407469001	18.447197888034275	0.8783165269349434	-0.5999397299707998	-0.30133346087883717
-13.661967339301752	18.11681828924012	0.9069030834410567	-0.6220357546441913	-0.33026602961354706
-13.047126507172802	18.960140681902818	0.94560428324515	-0.5550744047724885	-0.3235034501767992
-12.945803959879562	18.513682565110283	0.9624160930987808	-0.5755121337694014	-0.3522817770464657
-12.812624226982841	18.18858470018433	0.9666093919982279	-0.5966288655485812	-0.386501628135685
-12.781174451604585	18.063530917063428	0.9646555580478856	-0.6031117234653663	-0.3959177240442491
-13.634991871570147	18.07093802144159	0.9097941570817976	-0.6244218639050602	-0.3340930268965516
-13.330209056462598	17.575650388113353	0.9302995488999295	-0.6288201235072148	-0.39698942058758835
-13.225340083208286	17.42767523420172	0.9316368106754027	-0.6288427981059496	-0.4114681373659855
-12.979879279380384	17.09651790798034	0.9189202984552229	-0.6107932821595335	-0.434322970927902
-13.61426764109302	18.036442081466518	0.9108106320997755	-0.6260743323510817	-0.33755773282148566
-12.291434813098721	17.276373009499068	0.8823001256069638	-0.6066745935520325	-0.36659488274675756
-12.098391923281483	16.99908162481341	0.8283171197505559	-0.5848799774282303	-0.33427423695567315
-12.725076640181813	17.945497977923644	0.9597478581808417	-0.614580444967176	-0.39710469694603745
-12.485042353245316	17.561701900479097	0.9321091129174992	-0.6191087831147448	-0.3906462091117972
-11.887348847397963	16.672782974089348	0.7481175154399908	-0.544070011931024	-0.29309803451760424
-11.768355882494667	16.49702330498735	0.6882822292529975	-0.5120014368602004	-0.2561461435607112
-11.522600926859113	16.107999534360886	0.561448366507283	-0.4439893235161227	-0.17047530263809058
-11.434936766903489	15.970664054670568	0.5078070217957178	-0.4041629320132233	-0.13963021118185148
-12.862277488663846	16.89897354215124	0.8924649492538996	-0.5838899710428641	-0.4431814059544684
-12.734672760772554	16.6818355508951	0.8495280769661291	-0.5391821787505899	-0.4424153381127193
-12.469677769829701	16.34878705764234	0.78022859650322	-0.4801650287756232	-0.4235647362055774
-12.461994141258929	16.33818244022225	0.7767554602807366	-0.477263247193565	-0.4223161251330857
-12.226675185132692	15.990452186356109	0.6493596199322826	-0.37512495951055075	-0.3654488696061796
-12.080936226665209	15.718414317823207	0.5603635212714834	-0.30118549755724194	-0.32757024332238904
-12.450538527121873	16.322601777528064	0.7715315643604673	-0.4730783275080676	-0.4200400305911513
-12.008867070719528	15.592861756320444	0.5133800619879945	-0.2678079090874606	-0.3039221456860122
-11.19069808711283	15.520329227279333	0.3377581028093577	-0.26973368439469014	-0.05655549846608926
-11.146970368731676	15.426948781425956	0.30970044220085646	-0.24525881630796598	-0.045857314154304184
-10.937736437658009	14.895631401705439	0.16723413338252885	-0.12360416653483311	-0.0017440645867132704
-10.928776726330025	14.87156595288738	0.16173057297033797	-0.11838170065210862	-7.804398309511323E-4
-11.83093936945443	15.245165931433922	0.39199105563048353	-0.18900785118902366	-0.23536938672235355
-11.703072752385609	14.917755171019206	0.29261759896460193	-0.11559427753802284	-0.18442435874113855
-11.856362042427943	15.297942322795935	0.40959225646242814	-0.20178300992472537	-0.24501833147875735
-11.67571108041057	14.849169520612739	0.2745186539561705	-0.10521325626980588	-0.17353862364077385
-11.558257545123485	14.564369869421773	0.1945045326727745	-0.06100393572582516	-0.12095834816249307
-11.45998891212474	14.297194509232412	0.1441134950660946	-0.0385470250134597	-0.08883586562781662
-11.428804950796245	14.229234004738167	0.12889199066760107	-0.032373822081162226	-0.07857179112054563
-10.920238380486014	14.843416980632442	0.15689648773049852	-0.1142644135836435	-9.661246153243982E-4
-10.651789131467556	14.11260541515777	0.03889163008566741	-0.016195779882940534	0.002969613935232074
-10.750914862739174	14.362412427115729	0.07265593588906132	-0.042409886284623236	0.0044312067744186855
-10.80786906262887	14.487828942471026	0.08760635708592306	-0.05282564827372413	0.0060693741407533315
-11.259378433955037	13.448584575004997	0.046649300396532	-0.007531775241005188	-0.03404952039634587
-11.327413474968726	13.824772876523932	0.07530279049328838	-0.014868402466591811	-0.050052390818372025
-11.405865306007007	14.137063757486185	0.1167406172706664	-0.027506747238330735	-0.07227528516114474
-11.25180092149329	13.41559256355217	0.043475453254569606	-0.006769792108127068	-0.032014313041924015
-10.558868481333105	13.91216422126957	0.01714509773201858	-0.005599015359837882	0.0018963296526748436
-10.592645150185598	13.981669362566041	0.025462785767414897	-0.00986416691923132	0.0028011011026331987
-11.247040779589305	13.379628786121849	0.04189451108244537	-0.006552521566151828	-0.03106830254151712
-11.165274600466724	12.988620798260765	0.023270684884684742	-0.004269565709402048	-0.018724686721986697
-11.097330053323814	12.580936310314577	0.011439355891927865	-0.0018988125752104471	-0.009740348486286644
-11.096818195980095	12.561338905231516	0.010997018076661005	-0.0018645743744202148	-0.009387444741854396
-11.096050568027742	12.545804815190527	0.010864975479168272	-0.0018334358878131006	-0.009283280840169076
-11.086743495229108	12.082772309014002	0.005991484927439221	-0.001570360119000996	-0.005098661310643829
-11.056586496952555	11.873435756879385	0.0047674470102800895	-9.463289520821067E-4	-0.004061082887733953
-10.88734935519765	10.821758127609627	6.553203462431504E-4	1.6768894713300948E-4	-4.39707816481301E-4
-10.914018229749441	10.916969792681556	8.421267794469165E-4	1.5245473822870508E-4	-6.293833460649934E-4
-10.992846698780873	11.239384173081298	0.0017307789477331702	2.3432694369399627E-5	-0.0014648026957563961
-11.015430104537916	11.368444482013418	0.002216382612296435	-7.437318475137914E-5	-0.0019049360445429517
-11.040793440304332	11.601305467410615	0.0031501869631062997	-5.238205913416595E-4	-0.002684787170001138
-10.852792143901496	10.649475182364654	5.243332472048446E-4	1.8608281512368986E-4	-2.664102260923389E-4
-10.82268237901346	10.507062683946822	3.975415338283241E-4	2.031246768568013E-4	-1.0531649088772437E-4
-10.799649030697061	10.417097170439254	3.821250378101275E-4	2.207078761025128E-4	-2.733330577699461E-5
-10.737706088490452	10.19594415108152	3.820065004143545E-4	2.6878013077488537E-4	1.4021981157083586E-4
-10.645532551324377	9.838584274836666	4.651837426868193E-4	2.8984397621455117E-4	3.166599375945022E-4
-10.66294728996067	9.897493804937323	4.5542923003870654E-4	2.9197735734650196E-4	2.9839305023570485E-4
-10.669096737425624	9.919157020329632	4.5094689738955343E-4	2.924189747238771E-4	2.8845505612822134E-4
-9.701099101698333	7.952659472631748	5.818896598434491E-4	2.779977866540243E-4	5.055848100420762E-4
-9.807114167417021	8.0255306659574	5.814715735913544E-4	2.784153405317483E-4	5.048168517325499E-4
-9.580409858346846	7.886678629862842	5.82276067958034E-4	2.783280708929975E-4	5.05880399541839E-4
-9.515460207986955	7.83826116776429	5.828921140514794E-4	2.7871250338684216E-4	5.064735553216651E-4
-9.39319704575132	7.976802644466628	5.849178840007411E-4	2.752708386273282E-4	5.088888445115868E-4
-9.482695440722992	7.888526773755937	5.833662570714978E-4	2.7815230454050207E-4	5.068100644378057E-4
-9.89150512481135	8.061589029817508	5.811927785905543E-4	2.7968585804737035E-4	5.039401130582054E-4
-9.958128539012591	8.13643264909581	5.80857632577062E-4	2.802479246389284E-4	5.029428435586788E-4
-10.105799244152566	8.216749786030329	5.78562618484832E-4	2.809020136722662E-4	4.999033614115166E-4
-10.117739578629418	8.225459503853283	5.784311648542397E-4	2.8097316724571837E-4	4.996936831361015E-4
-10.321566484096682	8.759091610334712	5.714675462895947E-4	2.8436730245241874E-4	4.855054132688188E-4
-10.401050228883886	8.997560402359396	5.609551850686409E-4	2.8632290112730606E-4	4.695527615621593E-4
-10.48013283812264	9.273283943313945	5.388850545662585E-4	2.8067146471621215E-4	4.430448121973617E-4
-10.484221130661814	9.285169676528664	5.377815729753506E-4	2.803124122525598E-4	4.417385822192139E-4
-10.493978900489525	9.319953418773046	5.347922964327745E-4	2.80316781646073E-4	4.373135056519891E-4
-10.569396367691512	9.576372765498544	5.111282597956681E-4	2.8192134513782053E-4	4.013995802045853E-4
-10.30367410666004	8.700079882566374	5.739244225059343E-4	2.8405348999820053E-4	4.891464440765749E-4
-10.291056105656166	8.659895023136702	5.745094860092079E-4	2.83728336241945E-4	4.903185824161494E-4
-10.202055940923515	8.408063874401485	5.784463866424075E-4	2.8130723632772465E-4	4.982466097206938E-4
-10.122586102166768	8.227987217596521	5.783553021451631E-4	2.8099102767994397E-4	4.995930379978853E-4
-10.127084845203278	8.2340398900594	5.783039276644848E-4	2.809770499710241E-4	4.995101341576767E-4
-13.612698575289047	28.6766368847917	1.5517757555682268	-0.10124777501244746	0.7832805934420661
-13.402335055067073	28.717106774932446	1.5822959173739721	-0.07225549059516023	0.7776279994761224
-13.274234325981926	28.745147147953077	1.5997703846052902	-0.05268174822363342	0.7716882525316759
-13.669436437446832	28.664996499633244	1.5438936566944985	-0.10905758815063298	0.785307070216486
-14.469126524092431	28.3338679534071	1.4282683168342971	-0.22686317517408341	0.7977995616660949
-14.111452795127121	28.53248874412611	1.482336689002751	-0.17064909022461566	0.7976877953222935
-14.08134111629364	28.54838904813992	1.486850087208097	-0.16596707059126428	0.7975507175010202
-14.084760055739773	28.547269492787443	1.4863639341227652	-0.16644652697780116	0.7976612595289992
-14.490031474178451	28.31698023352918	1.424671321370234	-0.230355748298878	0.7968558286424795
-14.531013247222706	28.282763089151217	1.4166905685353475	-0.23702718558542543	0.7947872345656827
-14.875581071227531	27.98713035068691	1.3486492817952824	-0.2933545850346135	0.7765351745887432
-15.10376264913171	27.76458604019757	1.2943027763492063	-0.33239127036793137	0.7616576033312303
-15.216208734471483	27.625667800433135	1.2632674066429481	-0.35065401222517	0.74750197432614
-15.4640149146962	27.35002543091522	1.1950518866918045	-0.39211834956871117	0.7250052248261232
-15.565199936389575	27.229859535367186	1.1655260528349587	-0.4092484509667763	0.7146331768872349
-15.60421881776453	27.1782256098158	1.1536984241825954	-0.41655488771529764	0.7108385766684218
-15.80655797744552	26.83643413392781	1.084174108468217	-0.45211418018359967	0.6793089439636982
-15.99207110813279	26.526343516060507	1.0288893642406527	-0.49202549967465287	0.6541497980782693
-16.09495975331683	26.30491443523337	0.9950201787941021	-0.5140484447377204	0.6349006197699961
-16.31639914487979	25.789828530329583	0.9305515193619518	-0.565177425902666	0.5925624137924077
-16.684891252858424	24.764965711053225	0.8636482120080275	-0.65791700911045	0.5040234000438699
-16.575586134525615	25.116826670150708	0.8781885473186974	-0.6278597309977825	0.5358070377860078
-16.522539066974886	25.264930127987643	0.8874840602419027	-0.6138740494161758	0.5494547110377717
-16.342075646771107	25.734031923727596	0.9239185945715768	-0.5709926162258872	0.588203545890814
-16.331976873830065	25.751084951112826	0.9254841936718051	-0.5688477398404211	0.5894015960487143
-16.69637548738504	24.522337265981495	0.8537169735032013	-0.6761359599030979	0.4770338488448889
-16.72618837260787	24.24278726377767	0.8468799914215333	-0.6936295854403673	0.44914473202569544
-16.74244772644929	23.899594069048348	0.8374187691970865	-0.7124775397821104	0.4122381962344605
-16.74256716838122	23.684435430470366	0.8330837345281242	-0.7222426502402222	0.389174000295577
-16.711595039577205	23.33186611068901	0.818900686969313	-0.7303621123525118	0.3462949383459011
-16.670856721684423	23.17404679271966	0.812158953352381	-0.7319081158457563	0.32537609121173605
-16.51347070412792	22.829265188016677	0.7915469185697521	-0.7273684282644424	0.27107123400396704
-16.3773710600923	22.58365799224284	0.7757912897265204	-0.720830158887821	0.23186593463395488
-15.469735792404899	21.47082843357408	0.7110432584265791	-0.6498211259594384	0.04200033395066403
-15.485365793970075	21.488391600999595	0.7117330098591909	-0.6510758049373838	0.045208491271873985
-15.492669363329767	21.497438421935403	0.7120678024875496	-0.6515331176184517	0.046820173381153976
-15.551006498113821	21.558894884547414	0.7152521794239772	-0.6565530547307079	0.05800713064929948
-15.94804051883031	21.99910977706999	0.7386660385477702	-0.6905422586765755	0.13569855059484237
-16.254996656057724	22.415059477219437	0.7642684693533361	-0.7120471834950591	0.20270312859878514
-15.897398578446175	21.93181850193765	0.7353668045311548	-0.6862598153954469	0.12476228554919179
-14.191985507516886	20.35426755160977	0.6926573623626613	-0.5376230479990356	-0.18134219922619332
-14.210584309288377	20.36831201398125	0.6924743879659434	-0.5391878231898929	-0.17834143980288916
-14.455877658872426	20.547878931346474	0.6929778588046787	-0.5621323297769445	-0.13948177438965087
-14.708963187931221	20.74389482341743	0.6912006284830198	-0.5833771150525624	-0.09859638372903763
-14.71112318274063	20.74573554450273	0.6912033597571328	-0.5835370552057157	-0.0982167206865618
-15.121629647115775	21.09564354495486	0.7004072334957483	-0.6196801856980095	-0.027732422820768647
-14.714746931186816	20.748624004897483	0.6912669320159506	-0.5838455063811455	-0.09761706361116397
-13.964995711614055	20.177808833466628	0.6985957166804263	-0.5197772508715297	-0.22037661767304767
-13.951815003513792	20.16879376954789	0.6986696562916073	-0.5185431172737159	-0.222332551087747
-12.954626106718369	28.737256467746782	1.6664434955046437	0.005447806101226856	0.7701201624035962
-12.857143918412952	28.708675975705134	1.6885667051842304	0.02530477725907035	0.768899351083234
-12.63953275323979	28.54571449373748	1.7147219462151524	0.0657576463189988	0.7469230295464528
-12.63261423181542	28.54057370798251	1.7155785688832141	0.06703314056691234	0.7462148917486748
-12.629360746829247	28.534100688250373	1.715560071378216	0.0676046585353186	0.7452094965555953
-12.418224162401433	28.09162993778905	1.7094030718152102	0.10785807465381969	0.6751327534512727
-12.315772059625933	27.698378926161215	1.692710084555665	0.12346198579549898	0.6128094677988821
-12.295324233598635	27.624182860898877	1.6894601509422142	0.12688301654708506	0.6010894248149694
-12.282307251746543	27.579945029645117	1.6874698843912	0.12917969709667187	0.5942904510627232
-10.202631737873418	21.267674119230634	1.2245993705359486	0.13744752756272172	-0.43358881228296475
-10.243693212242764	21.117067918500105	1.1977341497139964	0.11684147006287375	-0.451435267598351
-10.307342670339624	20.858228531757078	1.1536508410085295	0.08315431912010457	-0.4832507786966656
-10.356129224115895	20.791021694474292	1.1375479120995924	0.06987278196845478	-0.48800574825152143
-10.30132753798347	20.866563466752964	1.155601752919158	0.08483543063057497	-0.482677153638245
-11.88274998348622	25.960394409159818	1.6167182187122613	0.18307597479559715	0.3587634178613088
-11.668048200368801	25.141182152679864	1.5826429477481703	0.20319482046269138	0.23714552503811048
-11.981603431916623	26.466847343687	1.6431926972511524	0.17101180920196857	0.43297635534476103
-12.1265449837182	27.054283994523367	1.6685710883196938	0.14959672541643437	0.5182701498909099
-12.004421420257154	26.54697191549089	1.6466842225336555	0.16885215647192764	0.4441866046775602
-10.468178774155028	20.639341880943956	1.101052680753126	0.03969587140134293	-0.49839301610137315
-10.304638503044853	21.803293229788284	1.2894187898619653	0.17352592909189715	-0.34080185440156374
-10.267541047326937	21.65042850191439	1.271470983863303	0.1642773995102884	-0.3683656750874518
-10.395320984345801	21.918035081050647	1.2960047513399608	0.17118297211560168	-0.31362933517845054
-10.47502592047812	22.05734106139689	1.3083918120925664	0.17395080211005676	-0.2835086547266109
-10.206381097677575	21.385596889124002	1.2412401775542994	0.14798086078029554	-0.4154189880364604
-10.221651321505956	21.445997647236332	1.2481383895400529	0.15136210671943964	-0.4046731598950053
-10.490751245394282	20.603592573600093	1.0930769958219215	0.03329463088936576	-0.5014110175201523
-10.676117456238984	20.39236877638473	1.04141080572152	-0.012402126703503207	-0.5135104418721002
-10.862832821198992	20.172659802202038	0.9902727700636726	-0.05922844432026534	-0.5278840923795645
-10.881649328072468	20.15340172716533	0.9858693102414047	-0.06368761232534083	-0.5288074743379603
-11.113402830365768	23.492907419863535	1.4867921748663873	0.2079488037381648	-0.014558519984729745
-10.870391181402738	22.895205762255728	1.4126493684131287	0.1955556266249297	-0.11651960474297486
-10.621303073248832	22.348463459036125	1.3426960446219036	0.18068429104829753	-0.2249551319782041
-10.713239391969845	22.528071225770486	1.363221517220572	0.18576804242996303	-0.18724960792435874
-10.844786768336137	22.840316885932463	1.4054025593838049	0.19474129653112954	-0.12696072733720148
-11.13944094806562	23.564994447843304	1.496243303909597	0.20909085215914494	-0.003753950619973216
-11.20138562399052	23.70358117406422	1.5055369045222	0.2078600702697117	0.017954744435980403
-11.38770868509681	24.19537159429388	1.5411268376171636	0.21014157732597682	0.09579093159900866
-11.629669720620418	24.997400407593688	1.5757447055926885	0.20426957611831315	0.21695447810257848
-11.655844825787385	25.09979426497546	1.580911547473689	0.20404351650418306	0.2315799604861902
-11.229044276659494	19.823740120580734	0.9102758777466551	-0.14241049817934603	-0.5430902534020781
-11.11903336571642	19.928407716064633	0.9342688657751634	-0.1174975664417444	-0.5385727240362727
-11.238255914622929	19.81801759902705	0.9085013314410114	-0.1442243031244795	-0.5430459803527519
-11.27373113209877	19.799694665849607	0.9029901284944821	-0.1509471035399922	-0.5423200920465329
-11.704202484407077	19.570706637277283	0.8356517913877056	-0.23264614722797347	-0.5337033840967937
-11.924410416622525	19.520870959241247	0.8099042267757293	-0.26881831773928977	-0.5194465324297888
-12.146713395330595	19.48811890152068	0.7834065466857891	-0.3036333463675357	-0.502541329630205
-13.716808717983312	19.98456831600856	0.7030296037568085	-0.49705619725227124	-0.257700037860922
-13.699633381787852	19.972973088206505	0.7025742629929106	-0.4953190161049032	-0.2616347843665954
-12.289122117745665	19.48948098767039	0.7690812320172461	-0.3245018585277939	-0.4888880275044426
-12.610269693386867	19.525156006424986	0.7399948355718011	-0.3678238002940085	-0.45181486793571446
-12.896122385697899	19.578447440350267	0.7177275649044008	-0.40417428407460365	-0.41534222056342635
-12.515097441153577	19.487450784057632	0.7480391995816077	-0.3568830949303099	-0.46704591508583904
-13.536579205106833	19.870542369775738	0.6970293683863991	-0.4771848305230589	-0.296264864464964
-13.46519538142837	19.82916391656118	0.6958478164699138	-0.46907267505942873	-0.3112900017033746
-13.33710205478209	19.763694654848063	0.6998472408701892	-0.45490319853168826	-0.33778798428700985
-13.208698024723365	19.705864794957023	0.7036423942812249	-0.43976551505584804	-0.3613817833133377
-13.12649483004026	19.66555204257168	0.7057707596568834	-0.4306493013267787	-0.3765884493963613
-12.931185315336426	19.594366574089303	0.7157666679667427	-0.4080338223958022	-0.40886297789754866
-4.73366453746668	21.27733752555802	1.9384404753944513	-0.3246819930325648	0.3422559200208458
-4.616137617197506	21.222124959057776	1.9270561881693442	-0.3278448714313906	0.34162999961214746
-4.564613201498627	21.13083733353918	1.912720307584466	-0.329747675137958	0.3410751546307982
-4.459207814328341	20.976920750912853	1.8884746619103252	-0.33209113385186606	0.33838330952647355
-4.3717263835343685	20.747828353941713	1.856565246057516	-0.3362865990011106	0.3356853083113027
-5.161473697762925	20.81549159125971	1.848084524040544	-0.3194253211124301	0.31895968461523566
-5.073951322793464	20.92121156444997	1.869942934084828	-0.3207753500604542	0.32509048995487366
-4.820678832095474	21.117692108337895	1.9096942436065922	-0.32532536933242284	0.3375608616529294
-4.935758286792505	21.04289319435528	1.896614033771366	-0.3232461617351157	0.3333945976941758
-5.190714031709742	20.763150524925152	1.8364548749077572	-0.31967544226227496	0.31636456466985147
-4.334675830804458	20.637109182818822	1.8424278076666094	-0.33776331607126103	0.3348132643836988
-4.297602703723759	20.363085847552906	1.8085005706392128	-0.3419008351061682	0.33416348013284436
-4.296843216198107	20.193274965814624	1.7858637374149593	-0.3428524833349432	0.33293563119262193
-4.3199742974144915	20.03163015581289	1.7652251335261187	-0.34318275116761704	0.33252537857440745
-5.411460238020682	20.431189194846432	1.7575182475624986	-0.3193585229265712	0.295857132451457
-5.332162880293362	20.526863749341317	1.7830479996584703	-0.31889200259932393	0.30301184044508794
-5.549115600042219	20.2905602616082	1.717308262417959	-0.31885306459516083	0.28155717152907833
-5.9142014219049575	20.099198820205157	1.6477836086258824	-0.3173960709920021	0.257781144490219
-6.1768312377237	19.97762492623312	1.6059561533778015	-0.3167844357822185	0.24435117229102718
-6.2548127568078975	19.933207642426368	1.5926913003193772	-0.31662295873140056	0.24058586138118743
-5.793974679646137	20.165456467072826	1.6707601467841457	-0.3181231218865666	0.2661565033045232
-6.296332579397803	19.90441385953041	1.5860019519268038	-0.31655356343848856	0.23902415029857985
-6.581566543861336	19.71553089526889	1.5403995145778688	-0.31691426719357474	0.22690945731918635
-6.865836498264918	19.506302352262118	1.4978009446762737	-0.3169565796834091	0.21694086970108203
-4.397468987809489	19.60797959070136	1.702585562355255	-0.35079059608598934	0.32007657905935916
-4.399186129808391	19.590997556566418	1.7003718760442683	-0.35108754127567793	0.319845055072252
-4.3936775942467925	19.43906947218001	1.6811337951162304	-0.35508308642890424	0.31695808736340847
-4.387202690166885	19.144286253843145	1.6435032862835	-0.3626469763739058	0.3109830712743256
-6.894497251219089	19.484583483803235	1.4933079512623015	-0.31702060711004465	0.21560453680259586
-4.381345621380777	19.122257941120065	1.6409187130275813	-0.36319178585766054	0.310618795218885
-6.925461083009736	19.4598782054163	1.4893465669675279	-0.3168690764224873	0.2146687607264671
-7.416290267685239	18.89946202643908	1.420952289186023	-0.31372903602084784	0.20165167648426008
-7.363475977876793	18.991793896138372	1.4299145139561626	-0.31407086782141336	0.2025892672497595
-7.1785182717331	19.213288774831042	1.4539795969260954	-0.3153875922640593	0.20749019146555475
-4.15205833085932	18.46634483007781	1.5819457650857576	-0.3750414326866604	0.3116352199952089
-4.2171064234789615	18.664346336089654	1.5981764185062883	-0.3723437084324828	0.3111130526431637
-4.372026104299103	19.099275105178496	1.638782868481253	-0.3637356168272577	0.31061053561399066
-4.048009488057326	18.195132871531335	1.5607264075587368	-0.3791259795722156	0.31234086746810535
-7.491387228043418	18.031259510970372	1.3550862236982542	-0.31498102503569414	0.19834714249984525
-7.514780309917374	18.314686341258152	1.3756581483123191	-0.31312892371529394	0.1984334866237067
-7.461413857161174	18.67996993733154	1.4038568464818963	-0.31336206065324135	0.20050816298447405
-7.514424638291443	18.439655812679497	1.3857349352549035	-0.3127362406328143	0.1992080435005481
-4.006141008968368	17.881613027299927	1.5371179043470056	-0.38181352595577933	0.31421989203891304
-4.0947510933941444	17.070818009431875	1.4667001629401226	-0.3859229186509334	0.31568249982320656
-4.098336307406811	17.034762205630255	1.463630914269884	-0.3862004558273847	0.3156902428675096
-3.980894005775253	17.602407796043213	1.5152530526940455	-0.3846946465129119	0.31495106992308264
-7.492366000616787	17.59242100983253	1.3136828771852194	-0.31433906215615204	0.19507792967636076
-7.491056514593434	17.51652019285032	1.307660408856846	-0.31449386153671127	0.1955073716103324
-7.356922602796503	17.059969131013926	1.270476027593113	-0.32063477836410553	0.1997507512587628
-7.3476880070411035	17.029672229095027	1.2680169321949888	-0.3210638541563307	0.20002075818496343
-4.25572274313915	16.317678753090377	1.3904992071941402	-0.3920676083078473	0.30882472311799536
-4.282120070781845	15.78662031049576	1.343455315011667	-0.4011336122845624	0.3049795445283382
-4.2458127774434065	16.42959045964661	1.4011535896071596	-0.39081916710537906	0.309500081971219
-4.131360294310118	16.910570026141535	1.45093291528494	-0.3871227262646867	0.3147015079700288
-4.280097499402593	14.538047400568065	1.241774577362404	-0.4128577478733866	0.30754565907849785
-4.322517032429351	14.340942723765027	1.222086167928663	-0.41498658219652296	0.3063156577395217
-4.280253012631235	15.540897001787167	1.323226841734222	-0.40274387248260446	0.30594237469922175
-4.235538762411485	15.028716405183332	1.2859498829190001	-0.41002596076980174	0.3065839814837862
-7.120732692353926	16.430849731388406	1.2137886213206217	-0.33447761653810876	0.19981728054563744
-7.346458713145687	17.02354813324256	1.2673456399743344	-0.321117963975593	0.1999329222335671
-7.114755438282814	16.40554860010953	1.2107190695961232	-0.3345151211976092	0.19955003081624126
-6.911780360262982	15.83013201700975	1.1573109663166141	-0.3434856830704439	0.203259124778141
-6.611588358506674	7.896149290016625	0.7067410656394667	-0.4349776897377204	0.3417510463066947
-6.815613754472951	7.898265934465046	0.6797676751908786	-0.42966050450160054	0.34372316181618556
-6.5156075490910155	7.913751607218404	0.7195087739467592	-0.4371380474238483	0.341047757832865
-6.3278903466563765	8.00161022599411	0.7431032005815282	-0.44061131608552706	0.33856807594968197
-6.251414382863599	8.031307543414954	0.7529096838309841	-0.44210145295952596	0.33753353445062406
-6.229877777245452	8.04374390758974	0.7552842229462957	-0.4423348962465971	0.33696084891045863
-4.365442378183148	13.975572541233786	1.1896118842918084	-0.4189039359725192	0.3052261136940716
-7.032334305329712	8.881459043501946	0.6208428058323828	-0.4056423150724957	0.33679363398716816
-7.010306534682713	8.958760339693399	0.6212269911776775	-0.4042238867472375	0.3355256130650528
-6.512646741864403	15.15182324934143	1.1057267525116201	-0.36148660740828015	0.22036843314840263
-6.605089143645865	15.309430919175515	1.1176701007937426	-0.35722529911534295	0.21655828139882272
-6.5041925862060035	15.13029977827332	1.103878094782496	-0.3622213414175666	0.22058674802377462
-6.3424677378712815	14.438667640957025	1.029431252081441	-0.3730977420305311	0.22617993750394935
-6.330374139751394	14.386550585762597	1.0237947766596203	-0.373902693958329	0.22657280871139757
-6.878654940297363	15.7638677268587	1.1509700708919877	-0.34450358666142583	0.2042837645215073
-4.434271541032567	13.142645847312549	1.1139608640229004	-0.422675101029074	0.3022398421422874
-4.414942671727757	13.516124024822231	1.145912063213931	-0.42062257043116574	0.3024215749431315
-4.493924253759212	12.772399592207567	1.0822822715809084	-0.4273438557645606	0.3008681634502446
-7.101740047231086	8.65826653927014	0.619509540529871	-0.407872034509246	0.33987125632628307
-7.168342651116608	8.460762600190172	0.6180922858905821	-0.41036361248042413	0.3426718141165387
-7.193887940106324	8.330591941608663	0.6196008327057492	-0.41223785202225294	0.3438763592247305
-7.102349334593408	8.083611128327435	0.6382815208915464	-0.4194630050179188	0.34489795693487924
-7.112470534688779	8.092652751636816	0.6367617281819669	-0.4190112373411492	0.3449362455569069
-7.119928957854249	8.108787145355782	0.6353368126791455	-0.418461718964736	0.34492208723952944
-5.957932814466803	8.326382853180453	0.7844741954494308	-0.44345074604102847	0.3312609636335535
-5.9860617304856625	8.295236487394085	0.7818215353679895	-0.44367626720268594	0.3320438377778172
-5.782295033744326	8.636244481833662	0.8014031607746724	-0.44138696305937264	0.3280250630435217
-5.772698168952418	8.648486873268634	0.8022738423528908	-0.4412278128537101	0.3277480604381077
-5.738932396154502	8.70717613051857	0.8060677973313353	-0.44098193774079353	0.32717380842235627
-6.940649812921062	9.174166928456168	0.6243854638246351	-0.4010873532648179	0.3316685163390047
-4.5812454281489545	12.317894073995918	1.0424767678614957	-0.42652891980336394	0.30233412530086157
-4.808522336311219	11.478314115589296	0.9661296226185594	-0.42700006651574407	0.30393280284876834
-4.652849854746273	12.005391019526362	1.0194011929216245	-0.4304815134898392	0.3046328639171112
-5.061293351900035	10.722393859678515	0.9089271647136614	-0.4287829726174489	0.31164339494386295
-6.86360938787179	9.401426206351928	0.6278163152551517	-0.3980447523147067	0.3271308164829057
-6.819621065935524	9.5188517466487	0.6309521999923748	-0.3973718157603859	0.3250273057782983
-6.732853489066005	9.812962932337197	0.6358357936810275	-0.3932678198785905	0.31648282317050147
-6.221255888251553	12.966412945543405	0.8558096499901079	-0.3878890400900505	0.23461194127790827
-6.262079343029064	13.66062747538938	0.936606586947893	-0.3834066612712893	0.2293710379177309
-6.263391932825343	13.675039285369484	0.9385932870865866	-0.38349915107479	0.22925725498515212
-6.329917361911087	14.384771810573818	1.0235808547574312	-0.3739054695061422	0.2265920728348197
-6.380243096902497	11.364251103642124	0.7034153967831535	-0.3889808406639348	0.2737682547326876
-6.357607770702911	11.487039688527688	0.7112145146014566	-0.3874578541040711	0.2705937320939473
-6.222435682564707	12.217561632089193	0.7809427067890642	-0.38949207231819344	0.25232042143757055
-6.22315469339023	12.669251370607224	0.8255128584709812	-0.388321618421651	0.24188378970851648
-6.23437808659952	12.145587759282426	0.7744898541597036	-0.39051692604244065	0.254010326285796
-6.457481241124757	10.96749769794242	0.6829365947615729	-0.39093109025397027	0.2857501643305653
-6.219415409317302	12.931960976294627	0.8514684752626764	-0.3875452775122008	0.2352946416278715
-5.300213015882377	9.906364735437664	0.858629050476637	-0.43077596053864653	0.3150767040128609
-5.420490387285663	9.41476369021898	0.8405862713398691	-0.43609421167061707	0.3181876352807199
-5.260725656804659	10.041685575299425	0.8643673121717833	-0.4304155840568954	0.31385907094979726
-5.093231866962367	10.61944688455408	0.9003018658275096	-0.4280087913457248	0.31156650474414044
-5.565394037279747	9.018803980210201	0.825043184630815	-0.4397203219613412	0.32319559503146184
-5.5458129890253085	9.074872917332542	0.8275931421225118	-0.4398107588375987	0.32281071225222857
-6.5076799075710365	10.704717704496328	0.667964892121019	-0.3913393278340001	0.29301985926047697
-6.538142435266112	10.584945288033484	0.6624657199736045	-0.39080790457710235	0.29591584426488476
-6.674120860000167	10.043425300441548	0.6399262248274671	-0.3928486851588735	0.3086873649234939
-5.079145325698371	10.671237532556626	0.9036781703645611	-0.42831144643105207	0.3114389995513028
-10.461656850447097	13.708406176281539	7.000896227960353E-4	3.54278991394205E-4	5.238177125664719E-4
-10.481987687657293	13.648673103119863	6.986644959425527E-4	3.5347215033268133E-4	5.240982788989862E-4
-10.596586459128053	13.013581074589192	6.837667874625984E-4	3.4488210845011984E-4	5.257198761567743E-4
-10.588350281531117	13.144057512369184	6.868197018252172E-4	3.466560980711965E-4	5.255879619392735E-4
-10.567612116330908	13.380893343134794	6.923185562854384E-4	3.4986994332507576E-4	5.252807893272958E-4
-10.586300339683474	12.86405514315924	6.803342478136546E-4	3.4282831106326753E-4	5.25609083727396E-4
-10.570420696995217	12.529496354887202	6.727808919714871E-4	3.3827370453657073E-4	5.25456036735795E-4
-10.53216555932015	12.1496552982845	6.64410696249723E-4	3.330264005177848E-4	5.250298117384352E-4
-10.380385604053068	10.824139514628257	6.372063482444255E-4	3.1452366179309806E-4	5.233637203360061E-4
-10.435456498885996	11.003326254847991	6.408884533554862E-4	3.170934413206073E-4	5.240657564084979E-4
-10.456403679159035	11.430738695704099	6.49275903332312E-4	3.230529980479848E-4	5.242082042736319E-4
-10.463247672194688	11.521399916806832	6.511304003709891E-4	3.2433189484832166E-4	5.242742135881868E-4
-10.491965031962753	11.798596889963134	6.569603439507015E-4	3.281724731143093E-4	5.245807606878344E-4
-10.523313839585922	12.061930103058792	6.625035765541487E-4	3.3182499292343796E-4	5.249336656323129E-4
-10.1325463030094	9.916704642956699	6.197138359642206E-4	3.014908684378703E-4	5.202663790769178E-4
-10.179935233113294	10.11227423234433	6.233544447353135E-4	3.043354339588699E-4	5.208409185932514E-4
-10.271061399325458	10.365759310336202	6.282714449356274E-4	3.079822604571864E-4	5.220039187710353E-4
-10.329993747661657	10.545358091937182	6.318484850149974E-4	3.1058106214267294E-4	5.227571629709142E-4
-10.02186658977307	9.407090039284766	6.107334147612533E-4	2.940622318079296E-4	5.189385553185826E-4
-9.940452310214791	9.112997290359736	6.056129057171554E-4	2.8968140903107325E-4	5.178977002044105E-4
-9.913163845656664	9.031973680914923	6.041628722066846E-4	2.884764680283238E-4	5.17542832926343E-4
-9.895841595490788	8.989089973174861	6.033792293013825E-4	2.878265141447354E-4	5.173116432109384E-4
-10.041555812761365	9.508743711312437	6.124509633012854E-4	2.9553895567168743E-4	5.191696734617296E-4
-10.0930451283201	9.758641117940332	6.168712351432532E-4	2.9921026000525724E-4	5.197857704046931E-4
-10.523255412447535	12.01533119139883	6.615473204721974E-4	3.311897039526541E-4	5.249429985415885E-4
-9.437025703496063	8.180080636767848	5.882196075112731E-4	2.755410551136059E-4	5.110203700115524E-4
-9.587384406844816	8.413430547215235	5.92646119744887E-4	2.7911434943898394E-4	5.131101147012888E-4
-9.661805736692877	8.534238831487905	5.949882773226868E-4	2.809630691613769E-4	5.141337423432388E-4
-9.771253911512432	8.728030227058873	5.986189086357111E-4	2.8391531229890037E-4	5.156384953671977E-4
-9.266968553743181	20.368669914426608	0.7562110475540974	-0.1282500377654182	0.21454696677703122
-9.20742666551085	20.320443273355068	0.7578892456633016	-0.12660993279078434	0.2170981597356621
-9.331656358380581	20.390105813505613	0.7540251802503816	-0.1286139025296773	0.2117878481748135
-9.797074207824757	20.487262654677203	0.7394758851129861	-0.12846206640293203	0.1933211048558922
-9.852945626294268	20.475386833679877	0.737507929726475	-0.12748423996463518	0.191293409018904
-10.174926061897045	20.358005704205766	0.7251290857231611	-0.11991224228395826	0.17959454163581978
-9.63492628198527	20.447865399706505	0.7445465223325463	-0.12832967010256502	0.19986941160851357
-8.511979787933821	19.63934754978057	0.7716202779669604	-0.10057265395917495	0.24636501829664187
-8.412203891350405	19.4367030452377	0.7717409316930808	-0.09173407428718977	0.2501149905827071
-8.861496508320027	20.0881956391881	0.7667008400818734	-0.11887726814920523	0.23169766836639794
-8.677814870382358	19.86003686712696	0.7700980756578942	-0.10977792884414386	0.2394207856412143
-10.409357512926338	20.18096142143874	0.7153157436883895	-0.11117444390365896	0.17229696868371447
-10.79710685594536	19.791961768687052	0.6984459646876723	-0.09407238371271723	0.16134930103292772
-10.785679793055646	19.803992338152558	0.6989242700788215	-0.09457202756128684	0.161663065363556
-10.503409678691938	20.101603547076234	0.7114413063958175	-0.1074934023328738	0.16942751253524027
-11.760956418321427	18.987861528055976	0.6624160264821011	-0.06319216321455791	0.13793986166972705
-11.523235694283702	19.219241316736024	0.6716382749708176	-0.07043017414939168	0.14260834335137676
-10.828460804935474	19.76565596978038	0.6972923550819601	-0.09298522185989923	0.16055329953672728
-11.15203284394894	19.485982039391637	0.6846320896858967	-0.08108446960726398	0.15184602287998614
-11.338762237521642	19.37033472884137	0.6785149341027819	-0.07620349525438141	0.14724891512197846
-8.160413380449972	19.034430336383014	0.7711619191677586	-0.07314244916504278	0.2608498771951182
-8.0712521510263	18.89928505826888	0.7717373710697958	-0.066794669201786	0.26435012233139005
-7.818586642841267	18.37119969400198	0.7647280702512185	-0.04022528690563497	0.27470373042739815
-7.801553346127336	18.337769279015088	0.7643330588318638	-0.03854512641630204	0.27533967417613625
-7.798549641616148	18.329959307262747	0.7641434059085602	-0.03815203427475624	0.2754487328797126
-7.7743272824557055	17.104951854205982	0.7116603153354879	0.02338934232406835	0.27210082515208955
-7.783741806986411	17.082410464980747	0.7101341334662217	0.024364615676826424	0.2716163528346241
-7.764805280510347	17.71926770390472	0.7407889349831734	-0.007400587230608527	0.2747641085073434
-7.765134015594184	17.702299241060896	0.7400431095566216	-0.0065511037504962346	0.274659025676395
-7.785173334564877	18.087991371679102	0.754852960765773	-0.02595534635216324	0.2752286536565968
-12.207394115779582	17.651695249152727	0.6194372983821954	-0.030937489678794616	0.1307382351596267
-12.334583649954002	18.01743438287169	0.6285770582537429	-0.038505962991496515	0.1281055173764411
-11.898441133341503	18.87073873241356	0.6570811881441474	-0.05922079956061313	0.13485444304181893
-11.97913973552026	18.76913114866832	0.6532236560369211	-0.05644709433070927	0.133625905026184
-12.20179125652366	18.480366296380733	0.6427791878166851	-0.04834774697603257	0.12926775850250868
-12.346236091480979	18.073727701197747	0.6302579408291409	-0.03962983200997892	0.12771994958238267
-12.325910176357382	18.130813591682937	0.6321879106162103	-0.04091602131865547	0.12807728199973537
-11.98711940596362	17.350214550324804	0.6105202441428534	-0.024023659586955123	0.13556545454077773
-12.003748444063906	17.37062698875574	0.6110648300821697	-0.024515609895813167	0.1352452645886091
-11.972536370029344	17.33827830647077	0.6101510019745794	-0.02368416711302665	0.1359191153081472
-8.121894220306949	16.547592387360503	0.6657969843637243	0.04727701026987762	0.25622576708814326
-8.10563373419339	16.57251979077354	0.6680214597868686	0.046202801070656024	0.2568917320510598
-7.984939422131087	16.76625234830246	0.6838883883384264	0.037911722524074445	0.26255962050967924
-8.228393449448319	16.494855391024913	0.6575968409007327	0.04826187801676438	0.2520261164814372
-8.587857197385803	16.313739525462502	0.6297627870394779	0.051612856632915094	0.23740088941237533
-8.648307457720517	16.29639910076707	0.6261728777629784	0.05145131294880275	0.23516900364748944
-8.78995850036625	16.26628487690744	0.6192777468844471	0.04996896680893484	0.23018618478665995
-11.704600070861353	17.072933459403412	0.600418922979713	-0.016517036954272965	0.14189684108145448
-10.554248746023152	16.279117077015805	0.5705503565652956	0.016683485949629668	0.1715593616644256
-10.957521253644972	16.490186693601217	0.5750676779398036	0.004799291757694496	0.16038740200553991
-11.418330839711729	16.816770790787647	0.5891912181813631	-0.008539271116656947	0.1491691957682994
-11.33353091563429	16.74939463269658	0.5864990902862752	-0.006215508649027957	0.15115918933633782
-11.282552150529034	16.71369893929399	0.5854242574184446	-0.004812645009653555	0.15253897211972678
-10.494053521806357	16.247901452253174	0.5690081668137431	0.018478954815793314	0.173170358126704
-10.328899462146932	16.210273477704867	0.5698362481596961	0.0228235587334776	0.17816323122569352
-9.963639931852718	16.115765536031095	0.5704748019612466	0.03254863986184362	0.18865897821513022
-9.716780988764722	16.1404887812949	0.5793820876849204	0.03637791565681159	0.19737788927656025
-9.288329654651506	16.143910880354827	0.5914063684184343	0.04560315965962146	0.2116836788849436
