# Supplementary material for: Thyroarytenoid muscle fiber orientation regulates the ability to modulate vocal fold vertical thickness
Source: PLoS One. 2025 Dec 4;20(12):e0337735. doi: 10.1371/journal.pone.0337735 (PMC12677544; doi:10.1371/journal.pone.0337735)
Supplement: S4 Data — (ZIP) [file pone.0337735.s004.zip › Female/contourA1TA6.csv]

% Model	Angle1.mph
% Version	COMSOL 6.1.0.357
% Date	Jan 7 2025, 14:11
% Dimension	2
% Nodes	677
% Expressions	3
% Description	Line
% cpl1x	cpl1y	Displacement magnitude	u	v
-13.17444290806587	39.943156743224705	2.715965767180659	6.457156614326494E-4	0.2933443460716156
-12.960222175535398	39.983361371660834	2.7170920811087935	6.468152118903379E-4	0.2933224357334501
-12.557663550476963	39.94441944142459	2.715983221658267	6.45808149130878E-4	0.29332764909720405
-12.295013434274637	39.91007450484781	2.7150118943902717	6.449061333776352E-4	0.2933346659592656
-12.771199519904672	39.98225209153824	2.717060057843615	6.467990470769545E-4	0.29331792872247886
-12.196854437814238	39.89029185097608	2.7144522911292346	6.443818717849731E-4	0.29334009836843256
-11.83903471244294	39.73416827035278	2.710027181412686	6.402498369194928E-4	0.29339395709882693
-11.83454919196266	39.7319164431207	2.7099635781072218	6.401900097284031E-4	0.29339475171502044
-13.378459401044738	39.840576676748505	2.713069449947409	6.429572141386031E-4	0.293391247470637
-14.081829389211773	39.48701231125233	2.7030940825819836	6.334571424014208E-4	0.2935528710602764
-14.091455366444958	39.478691732262995	2.7028592794209283	6.332346973457932E-4	0.2935564923784088
-14.335684817196531	39.132669681909526	2.693092074960061	6.239830564182916E-4	0.29370300777453456
-14.358308416646189	39.105402529003705	2.69232265593763	6.232558249708558E-4	0.293714640238424
-14.06390329784523	39.49587429199164	2.7033435813496136	6.336956098091124E-4	0.29354881280407374
-13.664929711835182	39.750876898974724	2.710547747971404	6.405265669529684E-4	0.29343508855168804
-14.400819272467285	39.0250993557956	2.690054790166292	6.211171315490856E-4	0.2937482668922838
-14.608096086093008	38.631657340875634	2.6789528681881167	6.106179727033395E-4	0.2939129943273615
-14.69608875380951	38.17187164721082	2.665963786128803	5.983869172893482E-4	0.29410146460697806
-14.704809808779903	38.12900484288538	2.6647536364932205	5.972438292705882E-4	0.2941190492753706
-11.830679456258773	39.72945101098895	2.7098938070322176	6.401246450816173E-4	0.29339564916115995
-11.301478305989114	39.38674536174639	2.700212072188392	6.31013724002609E-4	0.2935206059531871
-11.016175056807299	39.141220578803896	2.6932647696942604	6.244865790171208E-4	0.2936125975432416
-10.844743907034458	38.971871494835426	2.688485584232867	6.199784182435779E-4	0.29367672334588557
-14.703115739357767	38.08762112267836	2.663584034759369	5.96142460522809E-4	0.29413576166950794
-14.665184357518843	37.55081609911142	2.648444645145698	5.818463373419903E-4	0.29435211548707935
-14.627641646759875	37.059364087139976	2.634550231900052	5.688260918904482E-4	0.29455012969949573
-14.612222601763179	36.97660737525933	2.6322146950197305	5.666218545008083E-4	0.29458323461894753
-10.248926757653695	38.341193504780605	2.6706730081792784	6.031976162410458E-4	0.2939166427907478
-9.912331042181597	37.81459172579965	2.655775510463189	5.89165306995098E-4	0.29412119433217665
-9.809547057107494	37.62171625198788	2.650334209029616	5.840344467075045E-4	0.29419666384169973
-10.64673187070012	38.74258791214268	2.6820041416275933	6.13889221194404E-4	0.2937644482704588
-9.48858618160289	36.69145765435641	2.6240608258451408	5.592530474675491E-4	0.2945652218711141
-14.423810118021384	36.22227306587261	2.610910884744274	5.466159628032992E-4	0.294883770110383
-14.414950734496156	36.19148920627415	2.610042164163296	5.45803750911738E-4	0.29489600539074307
-14.485830262125976	36.464347608918885	2.61774361293322	5.530391908949997E-4	0.2947873668429573
-14.13670178009059	35.26832504596132	2.5839911458592932	5.213162637927062E-4	0.2952625657121034
-9.140047996814005	35.00415384913914	2.576429939308732	5.144871413959124E-4	0.2952399142141608
-9.086009328532562	34.53098312251316	2.563076045368511	5.019270730470336E-4	0.29543024659566464
-9.407476788029886	36.421191810066915	2.616431817752588	5.520902319748542E-4	0.29467263704013513
-9.246749552716217	35.593612830381815	2.5930714263575045	5.300720399445803E-4	0.29500379708465463
-8.989359107335446	33.59689600732507	2.5366978269356637	4.773120116880581E-4	0.29580632662857714
-8.968500059088695	33.443411157370896	2.5323629558255742	4.7327672104008827E-4	0.2958679934625711
-8.996624010336891	33.65404884224206	2.538310931012866	4.788260313869577E-4	0.29578335609593986
-13.798911056412487	34.27253971408058	2.5558798405306558	4.950033337696078E-4	0.2956570098698331
-13.70362268864402	34.01659054484035	2.548661849465545	4.88278350238068E-4	0.2957581864896364
-14.04849173876457	35.019096394043515	2.5769610626237207	5.14750003619891E-4	0.29536119879329464
-13.417394405865101	33.23424233035681	2.526571178761018	4.6763879464198154E-4	0.2960675632948821
-8.844720216802184	32.57044266052164	2.5077473520585416	4.503051511620476E-4	0.2962185780820137
-8.570476294449893	30.72147489648428	2.455623173621362	4.01978542199708E-4	0.29696088480584726
-8.411226862297099	30.078209866607775	2.4374381102761697	3.852280640915282E-4	0.29721748962014277
-8.772423178230015	32.003860930652095	2.491753939152213	4.3550265269635296E-4	0.29644636816227476
-8.728005357889755	31.59612262639564	2.4802672102113346	4.2479593067125626E-4	0.29661046647359657
-8.700294971264373	31.40121367922034	2.4747553016950623	4.196869121174631E-4	0.2966887406366811
-5.531557332942684	20.96953997644227	2.1808276120320444	1.5201512010124397E-4	0.3008351897228522
-5.427009525472386	21.242312243811483	2.1884971263119413	1.5895914292134297E-4	0.3007219475347914
-5.854899803418824	20.57130638309323	2.1696288892154145	1.4188971940039483E-4	0.301004876159893
-6.0545991133395525	20.421724675892317	2.1654231279481766	1.381073529031253E-4	0.30107061632787635
-5.674484475926183	20.74823852684858	2.174601678623841	1.4634158470754697E-4	0.30092857178732274
-5.32694315001336	21.47324046054615	2.194999915402439	1.649409329798644E-4	0.30062575837715866
-5.315180164652691	21.80064614708065	2.204202826430881	1.7333865828130285E-4	0.30049275159843103
-5.315239610958217	21.927734163633616	2.207784165641048	1.7664428007337803E-4	0.30044125200008137
-5.350668266482917	22.137495322296036	2.2136871653213936	1.8209488177932915E-4	0.3003571753414329
-5.433726218666795	22.603765940122834	2.226816645446588	1.9408686908933256E-4	0.30017036986601797
-5.626963417233466	22.992394014638567	2.2377566293226234	2.0407006452524026E-4	0.30001792979410824
-6.296930791053468	20.265168855524802	2.161022760578629	1.3423249960891405E-4	0.3011401847488635
-6.462948940896917	20.198777783557254	2.1591612132849214	1.325942735615104E-4	0.30117133105655824
-6.834263159081223	20.11098147703813	2.1566893243717433	1.305192931642847E-4	0.30121621768884327
-6.8788138499580604	20.10884160683754	2.156630672027832	1.3048034437998415E-4	0.30121821757168
-7.369605748299344	20.1229514076894	2.1570360400430917	1.3103139849982744E-4	0.3012247460440134
-7.290450126656008	20.11461507432293	2.1568019887526444	1.3079319962313335E-4	0.30122617607957547
-7.0289051460111445	20.114888248714465	2.1567997941826076	1.3069278764351802E-4	0.3012195173813401
-8.099104207876303	28.996942234883516	2.406951438864973	3.572645536106658E-4	0.29764770483967634
-8.15070498126804	29.203573080865805	2.412773718470649	3.6257324181525856E-4	0.29756526538708744
-8.355808324767935	29.893747345738024	2.432239814819683	3.80469053318157E-4	0.29729083753939045
-7.921321428362543	28.24221711199594	2.3856687483720256	3.3775098031064006E-4	0.2979490315882731
-5.731713957908964	23.187461122959608	2.243260419737282	2.09030975203459E-4	0.2999415833090653
-13.008134256011195	32.00942388853293	2.492003591830716	4.3547507030853726E-4	0.2965529424348534
-12.95068578427099	31.818116973537904	2.4866135579213653	4.305013224323186E-4	0.2966289233270999
-13.314648296010738	32.961635456846714	2.5188884582890654	4.6050405807929916E-4	0.29617529454123503
-12.699636292198232	30.808963560540487	2.458122835922397	4.041233370156464E-4	0.2970310230389089
-12.470607686155141	29.70761956089163	2.4270796154342267	3.7541503462870543E-4	0.29747099595654636
-12.698656054304104	30.80456735528284	2.4579988764800094	4.0400952259400376E-4	0.29703277762894426
-12.344738030856188	29.237051454687176	2.413809709640863	3.6329373933151473E-4	0.2976582904106775
-12.200354837177862	28.6009148893215	2.3958723056867792	3.4676246845162425E-4	0.29791213016968343
-6.292183606549941	24.10069371325796	2.2689596408708717	2.3217807192817813E-4	0.2995859560647079
-6.2425339509726525	24.01811854555575	2.2666310609745377	2.3007484157611E-4	0.29961813163584883
-6.30204314497932	24.121411439412757	2.2695432978944337	2.3271396687296272E-4	0.299577819570601
-6.719214934672854	24.976328726734828	2.293650092876977	2.5436067789438914E-4	0.2992420032121821
-6.946082505233461	25.451726261391883	2.3070378809102245	2.6654233453327953E-4	0.2990552177739071
-5.822524408446318	23.31757127054052	2.2469103458341015	2.122769366168104E-4	0.2998911663467317
-7.831310428230173	20.27209620881387	2.1612465174055284	1.3499224632440983E-4	0.3011758347246841
-8.016126539335897	20.33597009423546	2.1630559000119227	1.366447715404034E-4	0.3011545069915667
-8.24563275354757	20.47485969782366	2.166949042538073	1.4019900050184914E-4	0.3011038792994139
-8.482902806015549	20.6064476841697	2.1706725009475845	1.4362373173903048E-4	0.3010564889337177
-7.226961380997087	26.04129268528835	2.3236810758553776	2.814404328016169E-4	0.29882339343181186
-7.429909730247109	26.557221928939178	2.3381794660589676	2.9448222186217977E-4	0.2986194145246985
-7.588591037603218	27.0808763927336	2.352972418162001	3.0795191443679483E-4	0.29841123781621187
-7.863453876347895	28.01287551057215	2.3792223005417763	3.318924095860157E-4	0.29804052232518385
-7.774074335750829	27.709357526334035	2.3706537281634605	3.2414151998486215E-4	0.2981612864508138
-11.095419583753593	24.002887368594862	2.266287964737974	2.2945605487726273E-4	0.2997452964199817
-11.133073986582929	24.11042016799119	2.2693199430588105	2.3218086956564062E-4	0.29970270883707495
-11.150271886515071	24.172838602241892	2.271076216364897	2.3376616674032177E-4	0.2996778754818627
-11.359915588747498	24.938145086996936	2.292634297244008	2.5311197827330084E-4	0.29937338966807064
-11.453664593764737	25.297012828280753	2.302741248971328	2.6222443648961423E-4	0.2992304960464057
-11.240273024498627	24.515080634230806	2.2807186626497167	2.4239444171389845E-4	0.29954162365813897
-11.322946017415118	24.800112745163535	2.288745666510522	2.496335411083184E-4	0.29942832838518724
-11.458727381180385	25.31943448347582	2.303373414001126	2.6278743405552856E-4	0.2992215489550824
-11.464537797183144	25.33897038755526	2.3039227887724776	2.632830252618886E-4	0.29921378768238127
-11.569196871735537	25.76121890789718	2.3158347172735168	2.7398388218979907E-4	0.2990455336117543
-11.6633070777599	26.1720578259513	2.3274445577784015	2.845706072329839E-4	0.29888163738482243
-11.833764430182397	26.83587126363891	2.3461085292497224	3.014910075155101E-4	0.298617253111051
-11.862057598807612	26.963505046571935	2.3497118923912077	3.0473776817243524E-4	0.2985663096237996
-12.078087822074078	28.032468436132604	2.379882835044851	3.3222251469161286E-4	0.29813912739866577
-11.88110893277426	27.05481684639802	2.3522778809568328	3.070375906091187E-4	0.2985298336298905
-10.941911285330256	23.580623184081325	2.254410402032298	2.1880670459172553E-4	0.29991241811069314
-10.839436808390818	23.313060208466673	2.246869754833355	2.121277456249814E-4	0.3000181964835198
-10.739067093635805	23.061302474143833	2.2397857773787617	2.057511759517882E-4	0.3001176368227
-9.471816627044047	21.34230345888027	2.1913767160627655	1.6240147771618492E-4	0.30078266195851805
-9.951571716408075	21.806360992359135	2.2044772313392995	1.7424403403060951E-4	0.3006064952583734
-10.43754130166285	22.48716392491427	2.223604521878022	1.91336445408696E-4	0.30034266537663995
-10.367961436850804	22.349886901995575	2.2197437398720608	1.879106258554439E-4	0.3003965366268212
-10.316760015579995	22.282882598672305	2.2178571916172785	1.862467075210792E-4	0.30042243278826025
-9.288476953705402	21.156736757069623	2.186163274503817	1.5776754482039787E-4	0.30085338999109207
-8.920650274480796	20.917705687899243	2.179421382181159	1.5164244084528547E-4	0.3009412045854968
-8.51657021391493	16.03357904344795	8.382801863893888E-4	4.221284226457571E-4	5.447003287898633E-4
-8.266698499593367	16.013390172186597	8.385339117008858E-4	4.219506079913457E-4	5.40938766163317E-4
-8.0562389112096	15.989342639268678	8.384682518301525E-4	4.217052905151972E-4	5.37768351937901E-4
-7.686675290317421	15.957030610636405	8.388126734775344E-4	4.21408832558364E-4	5.321655802947459E-4
-8.746279057818878	15.988281981459258	8.360113056219434E-4	4.2135925979647806E-4	5.481357053635416E-4
-8.970450287689857	15.938254553097185	8.337749692882671E-4	4.205244687203362E-4	5.514920315249762E-4
-9.186062455068521	15.786547473493387	8.283264222619383E-4	4.182070033750599E-4	5.547062139765975E-4
-9.971193094306008	14.974754846084949	8.021778160986988E-4	4.0598913142367564E-4	5.663997982509551E-4
-9.923312943252988	15.039290823300568	8.041722357922672E-4	4.069551704493078E-4	5.656886518750157E-4
-9.772769833038687	15.227535971668214	8.100252740298381E-4	4.0976620337397195E-4	5.63445271109706E-4
-10.151226889300128	14.742570887399712	7.953030037303836E-4	4.0254003070913126E-4	5.690726572522621E-4
-10.263669191686585	14.533945460902892	7.892187531902393E-4	3.9944862042384197E-4	5.707410201687039E-4
-10.338792965066176	14.402943851689209	7.855376843120031E-4	3.975226380600646E-4	5.718514826546848E-4
-10.39951398580999	14.232596487589566	7.80748973429852E-4	3.9500571120018276E-4	5.727617609650888E-4
-9.651563148185085	15.369018904321013	8.144498849607156E-4	4.1188794992433255E-4	5.616486218213209E-4
-9.610243214520445	15.408630480720372	8.156919919788558E-4	4.1248259815336206E-4	5.610307476386362E-4
-9.355948527585715	15.657450364369083	8.239653966067703E-4	4.1624267110677057E-4	5.572499180414376E-4
-7.582691981937091	15.933264407606897	8.384078058005579E-4	4.211088578156723E-4	5.305815117161982E-4
-7.112624841227181	15.62099342018226	8.299012140695152E-4	4.1670335631075064E-4	5.233714009487351E-4
-6.881867897293005	15.366468772252109	8.22364799869768E-4	4.130255280011342E-4	5.197912680670502E-4
-7.211113655713502	15.719878283891182	8.328391696678399E-4	4.181299747536914E-4	5.248978052129016E-4
-6.717869382857944	15.056237286327317	8.125592500786143E-4	4.0846261615334347E-4	5.171986036277912E-4
-6.607244504890614	14.853200340811473	8.063626586039224E-4	4.055121770182202E-4	5.15479878140385E-4
-6.552226585395356	14.490750358383536	7.945390264685974E-4	4.0010587180313055E-4	5.145420709703201E-4
-6.493787224369594	14.259604808150158	7.874173305030463E-4	3.967161628173966E-4	5.136082917876506E-4
-6.43325049352262	13.662200987957576	7.681823030554393E-4	3.877184061269747E-4	5.124626474497892E-4
-6.41499752094985	13.474375362204528	7.624845708648971E-4	3.849419419067287E-4	5.121405087598877E-4
-6.387853419579772	12.789972379643046	7.410780612021862E-4	3.7452779464764964E-4	5.114277998466241E-4
-10.456554713262712	13.976570385418363	7.737270882130507E-4	3.91221853933823E-4	5.736265215883446E-4
-10.460504525913167	13.743612050954287	7.674281676599926E-4	3.8777409997909983E-4	5.737031578359378E-4
-10.43567643329602	14.11277918523502	7.774735702253791E-4	3.9323798975126104E-4	5.732986583171236E-4
-6.386459979093452	12.69724417228317	7.383601549368259E-4	3.7314741194735383E-4	5.113765919686072E-4
-6.395644771263177	12.555427517851564	7.341555207856294E-4	3.709743760747273E-4	5.114440319530811E-4
-6.4372672447402195	12.008861096898956	7.17872391712497E-4	3.626135856920334E-4	5.118466173594609E-4
-6.497009900884745	11.667987645737622	7.076859388459188E-4	3.5720807040778266E-4	5.125884543045429E-4
-6.556920262455058	11.305444943796042	6.976838826918028E-4	3.5166223831540385E-4	5.133678001432428E-4
-6.68146577838972	10.655308411578233	6.799174787886691E-4	3.412987355718229E-4	5.14995019434717E-4
-6.78393126347984	10.244290071559956	6.691719438156128E-4	3.3457582834303597E-4	5.164194383507552E-4
-6.6290935651159755	10.949007459555244	6.880137801218814E-4	3.459583016221646E-4	5.14298460757897E-4
-6.8473974745647155	10.057920097476195	6.646194117776538E-4	3.315917438097548E-4	5.173698166310759E-4
-7.405046930016831	8.429051296024019	6.305617012869536E-4	3.0480050385857805E-4	5.259559419627031E-4
-7.412200733634791	8.399984117014895	6.300075828905009E-4	3.043164376187426E-4	5.260662634352269E-4
-7.421796519639031	8.373596652831079	6.295551617781687E-4	3.038670994251366E-4	5.262186150367397E-4
-7.6245049310669515	7.798152050005786	6.203623591365606E-4	2.9415673714810087E-4	5.294904303118421E-4
-7.5805121822930595	7.910293384750007	6.220149995141375E-4	2.9604161513487097E-4	5.287739360237728E-4
-7.501908913596166	8.09279067771438	6.247316565982765E-4	2.9915371077239724E-4	5.274894497548056E-4
-7.739502332512991	7.591719065788961	6.178511210305835E-4	2.906277225657051E-4	5.314197700867554E-4
-7.8847997351133605	7.451595991242256	6.169914558661402E-4	2.882233605516128E-4	5.33904707340366E-4
-7.676407910866667	7.714521694434639	6.194048758987469E-4	2.9272664420653175E-4	5.303595034069362E-4
-7.092653583308931	9.299169047122376	6.475424790659673E-4	3.1924334155531916E-4	5.210704423136926E-4
-7.157733819727116	9.09628579445178	6.431151978370307E-4	3.1589127153279365E-4	5.220693413349657E-4
-6.993538578025168	9.575462324912435	6.533664921192691E-4	3.2375965126623437E-4	5.195528384766819E-4
-6.895778115357702	9.900410308161158	6.610198614041454E-4	3.290652947681373E-4	5.18089601803876E-4
-7.293348293457591	8.75037620896634	6.364225213326795E-4	3.101702841931122E-4	5.242098162467628E-4
-7.234420758594862	8.926496665648376	6.398289617911523E-4	3.130411948531877E-4	5.232863011211126E-4
-8.225885333227685	7.342901902359795	6.18905228053343E-4	2.8642024532187974E-4	5.397797527490107E-4
-8.236373854049724	7.343009111565974	6.19021728964977E-4	2.864249404552917E-4	5.399611409755156E-4
-8.530594539609023	7.303148880677009	6.217136016914706E-4	2.858223771202449E-4	5.449987562829217E-4
-8.165547009442813	7.3578145528349275	6.184920238497325E-4	2.866649314959201E-4	5.387382019716341E-4
-8.564700511421668	7.306150044294393	6.221389151647055E-4	2.8588864049934235E-4	5.455821679344902E-4
-8.611923429585666	7.329416666724217	6.229830288845049E-4	2.862979721734826E-4	5.463708548147752E-4
-9.020216463603798	7.600166307473682	6.312532180110503E-4	2.9105773064226143E-4	5.531271357288769E-4
-9.03637818469662	7.618837639342621	6.316916266154298E-4	2.9138096266311284E-4	5.533871592707826E-4
-9.212996675330137	7.81749482447683	6.363415619084251E-4	2.9480545978284866E-4	5.562075100318465E-4
-9.245829441114997	7.861879805782354	6.373222502002696E-4	2.955659718832596E-4	5.567239754588142E-4
-8.987356093103259	7.572791242919949	6.305067490954537E-4	2.9057592089488547E-4	5.525860675041677E-4
-8.807668646708661	7.421252885339838	6.264566443556418E-4	2.879466115141856E-4	5.49646203665032E-4
-9.359903457853354	8.04158185649978	6.410429246498302E-4	2.986225538863623E-4	5.584915748346096E-4
-7.915963885514201	7.416843590924212	6.167458875119488E-4	2.876393497584437E-4	5.344364933679515E-4
-13.446641917549464	29.504735031778765	1.4278728822096616	-0.03442834723692234	0.7828044749953795
-13.31035736551715	29.490828283789533	1.4300329147554263	-0.02869493984763298	0.7680567494779713
-13.224838540734716	29.439520921664442	1.4373993951359754	-0.030671806435247636	0.759128230419277
-13.593416827826	29.521521045985132	1.4235207248205495	-0.03928548561905318	0.7972570927190831
-13.745828677994982	29.49823664762073	1.42560446000124	-0.050013873651553284	0.8144090183967129
-13.86816784993091	29.46471861517236	1.4279075046480976	-0.059338542782802	0.8255767057081289
-14.30785626955209	29.31719643409113	1.4406671135233382	-0.10594694998251797	0.864034339241181
-14.102683706210716	29.389371044146113	1.435110202579876	-0.08389256414338699	0.8466257066050548
-13.940146842573766	29.442045794208823	1.429727705467215	-0.0670638057738021	0.8318883696194499
-14.338532292243409	29.306464423392864	1.4415178459933748	-0.10929175426466024	0.867119724504761
-13.075731796836802	28.898237603063862	1.6243017902409749	-0.03089577728751921	0.7812725431966082
-13.060688821011178	29.115099776574503	1.5386655226789236	-0.03180413050747308	0.7612517069076625
-13.071149205421719	29.224779124557728	1.4962523222098363	-0.03422101889180196	0.7526517366468
-13.05126674147483	29.162238991325502	1.5149509085392774	-0.035263803966026824	0.75445048149161
-13.114049347313092	28.778003670178123	1.6950825512133874	-0.022979075101382845	0.8044540181983081
-15.123531503383438	28.68380688659017	1.44616639332683	-0.24942401751729895	0.8826608967959094
-15.120365763830009	28.687201553165067	1.4464066212359852	-0.24881118083635376	0.8829326276960254
-14.959007661603835	28.847954319669356	1.4499841149655093	-0.21582959881006492	0.8867851042249055
-14.755661264084218	29.046595901853035	1.4540790370666627	-0.17472934012905142	0.8907779474190929
-14.763862069959831	29.042141861783172	1.454252234760763	-0.1759406219965519	0.8913794958463697
-15.126896078051582	28.680440857325806	1.4457280366585026	-0.2500634085936137	0.8822914553728464
-15.639683715519372	28.156523638835083	1.3834318020247316	-0.35304514067325854	0.8333496144392173
-15.565674756309049	28.23888409976909	1.3984341224722348	-0.339338695942265	0.8463483856518408
-15.997556731796527	27.782681596354678	1.3224178901561698	-0.4241780073810522	0.7868712097813741
-16.122982823557255	27.64891283072557	1.2971268285340667	-0.4367626487289311	0.7699796732704903
-16.377973583126817	27.352884220687287	1.2449395837073431	-0.47805540761454185	0.7367277605015325
-16.691375259155652	27.055097404968777	1.2033903546681923	-0.5202894339279511	0.7000738884850652
-16.77861127391209	26.957994646965222	1.1873037300667848	-0.5316244010801571	0.6881843102071629
-17.20671943406671	26.19057808793621	1.0805393820324347	-0.5753617936214523	0.6256300846333567
-17.104777983312246	26.44452275263879	1.1135996145028764	-0.5611378366800863	0.6450314032981516
-16.922670118829654	26.77384140021178	1.1633308784982397	-0.546342964591526	0.6731852060218952
-17.315927891423346	25.89385803336739	1.0436620117332056	-0.5930249767008907	0.6026399037193768
-17.403255457620034	25.546148258501276	1.0049612471406721	-0.610413648295576	0.5811301060238885
-17.5135968372217	24.804997520793005	0.9403770626288116	-0.6603629554085476	0.538692424182121
-17.442773825938687	25.33859959175219	0.9812469187803727	-0.6214013786840878	0.5698199779927038
-17.518379135387697	24.742724395422073	0.935251864709356	-0.6650355576859178	0.5349602098675947
-17.516096412048203	24.720061446661866	0.9333746242404901	-0.66654545677036	0.533127847080359
-17.49382834320001	24.170957898721312	0.9105033916413992	-0.7062086874935328	0.49835423816802793
-17.481101134226495	23.86698615058026	0.9055290663660129	-0.724990764742675	0.4761803130618365
-17.455148361395818	23.618231829484092	0.9015847962216303	-0.7377463727493558	0.4577432722872543
-17.434317416262346	23.408121803377647	0.9013954528742192	-0.7484633300288244	0.4417299809387616
-17.285994979311177	22.83219362937821	0.9015125667771622	-0.7818302149375231	0.38226228251805017
-17.410338173911896	23.201330336846194	0.9030427687471118	-0.7616845866829531	0.42292996188143483
-17.244148412785737	22.743402410773164	0.899006101039951	-0.7852939857832086	0.36989953975932993
-17.072313355120208	22.40634900942296	0.886948704951551	-0.7949902364365421	0.3163299380991505
-16.836226964778668	22.047682619612473	0.8679718980676847	-0.7895676412864853	0.2567920625899527
-17.064271717055455	22.394258350963856	0.8862770349280686	-0.7948595898670262	0.3142228461997739
-17.07049245181003	22.403253155068775	0.8867794708497747	-0.7949700312254738	0.3157933253992143
-16.748707828536062	21.91912429134831	0.8658282383272422	-0.7915182565802239	0.2358257552752015
-16.5971663190245	21.70406269397529	0.8580870498628346	-0.7852471554087435	0.1989225047571985
-16.328218483800708	21.417092727506656	0.8436972034377382	-0.7740629939575682	0.13714533957975106
-16.05896695580733	21.10467189310427	0.8272815424355231	-0.7474597419592722	0.07504346679730445
-16.2955754773326	21.376948260999463	0.8422355166733403	-0.7715724399707469	0.12942394395696663
-15.961037115993427	20.982143746956424	0.8226797152312632	-0.7387106703946221	0.051573571192361035
-15.814984160525285	20.79542117944036	0.8190635956958957	-0.724651338998552	0.01661918893404852
-15.18371290180915	20.095756208211508	0.8162277724215278	-0.6723721916373365	-0.11724094476638358
-15.285754203947246	20.196281188654876	0.8148609893747965	-0.6798844821546345	-0.09800295661432643
-15.656762506375058	20.61915585331431	0.8150125294916535	-0.7099481263862484	-0.019378475514354863
-15.515656623503844	20.440398868950126	0.8144735676567382	-0.699488870676864	-0.050945499050445986
-13.723403852296435	19.9881033898131	0.7442446221917988	-0.5195177862416602	-0.27044058778478475
-13.717709947094287	19.98005958982628	0.7474500451329277	-0.5204278861067778	-0.2702850466657494
-16.31593286360919	21.399795801508002	0.8433387821972144	-0.7732928067202506	0.13409639959316008
-13.704950858583006	19.962723466847915	0.7537992198407238	-0.5219169983058806	-0.27076458007673143
-13.570465095922138	19.788903358176544	0.8162035944108272	-0.5354771885751598	-0.2744296014937334
-13.507249869801308	19.71676950203144	0.8456420007011793	-0.5404611133259829	-0.2742983544632556
-13.413701907158543	19.59158353575588	0.8840191356044915	-0.5515329417588297	-0.2843569173169499
-15.03443229828415	19.918266439349402	0.8204069935799007	-0.6602397121177579	-0.1464726951793039
-14.614077207637672	19.48872264152636	0.8285897150516734	-0.6199135068454344	-0.21192159712919742
-14.606855547730422	19.481464964766108	0.8287578698350243	-0.6191260813017666	-0.21302331325635812
-14.900608337102863	19.76504075339952	0.8231200382847891	-0.6473983333631348	-0.17192265258579986
-13.280936375494015	19.40376851510024	0.9294069427899594	-0.563007757816239	-0.30299073128147364
-13.216103036711377	19.29696401557235	0.9545960753449162	-0.5700762960204603	-0.3120337523543246
-13.087362512424903	19.056838419040982	1.000513686260861	-0.5838901125465825	-0.3391675742625016
-13.060659583782007	18.99525654666471	1.0098518438409132	-0.5868585020047399	-0.34583464844070105
-14.603189939641114	19.477474020545454	0.8289919615829899	-0.6188091893953266	-0.21350782919462022
-14.589702477346874	19.462524886199407	0.8300072191363628	-0.6182648053791026	-0.2149128590376565
-14.396440151130628	19.23195161626903	0.8502513026185563	-0.612820042664978	-0.23560511390497343
-14.09884725034945	18.822702605238405	0.898992347340219	-0.6233057189343209	-0.28252823901474766
-14.13137539791961	18.875985595042422	0.8917251953170233	-0.6206365197426509	-0.27603058001408415
-14.342037096330428	19.16837178136262	0.8591851736466081	-0.6145534204947471	-0.24282895598831203
-14.041848236766368	18.737891023666094	0.9077343934891611	-0.6268534623840983	-0.2914521297853955
-13.875545407469001	18.447197888034275	0.93592337451136	-0.6369846326284112	-0.3187856777178681
-13.661967339301752	18.11681828924012	0.9681876263596285	-0.663390556646468	-0.3508562423895461
-13.047126507172802	18.960140681902818	1.0128064084194486	-0.5891804847088601	-0.3484867526344107
-12.945803959879562	18.513682565110283	1.0326554892731425	-0.6136101911379294	-0.38064005213698726
-12.812624226982841	18.18858470018433	1.0394686731484402	-0.6387838738566035	-0.4190987108909008
-12.781174451604585	18.063530917063428	1.037956010383128	-0.6465813256189218	-0.4295587187747998
-13.634991871570147	18.07093802144159	0.9714885366585551	-0.6662942331866304	-0.3550443006505172
-13.330209056462598	17.575650388113353	0.9971270082078174	-0.6757107729036688	-0.4237567154140496
-13.225340083208286	17.42767523420172	1.0005835653251296	-0.6780281056294872	-0.44007632408828024
-12.979879279380384	17.09651790798034	0.9920173905035381	-0.6635414223125882	-0.4671422395462783
-13.61426764109302	18.036442081466518	0.972736047778364	-0.6683607752215412	-0.3587592042859999
-12.291434813098721	17.276373009499068	0.9587184838244069	-0.6571645730264073	-0.40585164492287074
-12.098391923281483	16.99908162481341	0.9045715908801247	-0.637279134411064	-0.3741958192917059
-12.725076640181813	17.945497977923644	1.0335699081967333	-0.6598173871648606	-0.4314049199012616
-12.485042353245316	17.561701900479097	1.0079995081468107	-0.6676268041134045	-0.4276449266639497
-11.887348847397963	16.672782974089348	0.8238487472011019	-0.5991644641454474	-0.3326020514680793
-11.768355882494667	16.49702330498735	0.7610617306280782	-0.566950345802232	-0.29284940461147385
-11.522600926859113	16.107999534360886	0.6263674542018505	-0.49763713939130505	-0.19910982976772829
-11.434936766903489	15.970664054670568	0.568000462901895	-0.45506896624984133	-0.16453216584712524
-12.862277488663846	16.89897354215124	0.9666350836129092	-0.6374211206568796	-0.4787509331163652
-12.734672760772554	16.6818355508951	0.9233659536297381	-0.5913739121726777	-0.4801790456754816
-12.469677769829701	16.34878705764234	0.8545525025068248	-0.5314934067540629	-0.46452714788269867
-12.461994141258929	16.33818244022225	0.8509179862187012	-0.5284395679370394	-0.4632657603834314
-12.226675185132692	15.990452186356109	0.7165958309825824	-0.41921040385394215	-0.4051208848353577
-12.080936226665209	15.718414317823207	0.6213743898353323	-0.3391546597082533	-0.3654584039807445
-12.450538527121873	16.322601777528064	0.8454240744668053	-0.5239649920465062	-0.4609707942577362
-12.008867070719528	15.592861756320444	0.5704105174239265	-0.3027109523544505	-0.3399095365342324
-11.19069808711283	15.520329227279333	0.38094032749550316	-0.3090453706605263	-0.06962426290841987
-11.146970368731676	15.426948781425956	0.3497384397608756	-0.28205544671759347	-0.05705982037125367
-10.937736437658009	14.895631401705439	0.18947070966302462	-0.14593533445849072	-0.0034792282260656705
-10.928776726330025	14.87156595288738	0.18320975573072545	-0.13999060969906618	-0.002239129005498924
-11.83093936945443	15.245165931433922	0.43797792784574396	-0.21564314730724612	-0.2655729936475638
-11.703072752385609	14.917755171019206	0.32703974717593387	-0.1324302885403569	-0.20882430691358267
-11.856362042427943	15.297942322795935	0.4575227009748779	-0.22990594458684988	-0.2762950621226871
-11.67571108041057	14.849169520612739	0.3067199412538218	-0.12070086187526315	-0.19650468733282425
-11.558257545123485	14.564369869421773	0.216793485777522	-0.07061626697243878	-0.13684819033095552
-11.45998891212474	14.297194509232412	0.16007985961046445	-0.04437679094551132	-0.10026946361875097
-11.428804950796245	14.229234004738167	0.14302573279937023	-0.03727117039767826	-0.08869674422845711
-10.920238380486014	14.843416980632442	0.17767447588985746	-0.13516301786590496	-0.0023706259281945337
-10.651789131467556	14.11260541515777	0.04261468992242271	-0.01990804412231336	0.004238200726103314
-10.750914862739174	14.362412427115729	0.0813458420691426	-0.0513975082703023	0.005343328061743383
-10.80786906262887	14.487828942471026	0.09821550495168183	-0.06395335844883712	0.00700975774731178
-11.259378433955037	13.448584575004997	0.050751156854208	-0.0078758242339773	-0.03738533391193649
-11.327413474968726	13.824772876523932	0.08307810277220402	-0.016196081568117214	-0.056130990209013604
-11.405865306007007	14.137063757486185	0.1292604997385586	-0.03130581517792433	-0.08143157297006123
-11.25180092149329	13.41559256355217	0.04715958158005232	-0.00699562085587019	-0.03502542072876459
-10.558868481333105	13.91216422126957	0.018535858761488243	-0.006943158599817428	0.002532922994307926
-10.592645150185598	13.981669362566041	0.027697378906596876	-0.012022279304510426	0.0037297621624548657
-11.247040779589305	13.379628786121849	0.045413543298539666	-0.006805064031541672	-0.03395478595560259
-11.165274600466724	12.988620798260765	0.0253192809651694	-0.00473246150414142	-0.02047517130960334
-11.097330053323814	12.580936310314577	0.012555330987127494	-0.0021337648164099416	-0.010720847521377901
-11.096818195980095	12.561338905231516	0.012069913286470202	-0.002090464538573632	-0.010334119657323691
-11.096050568027742	12.545804815190527	0.011923699714240236	-0.0020574372168684412	-0.010216841861484338
-11.086743495229108	12.082772309014002	0.006527017580977982	-0.001707202042433624	-0.005562743987806629
-11.056586496952555	11.873435756879385	0.005197315013835923	-0.0010580799732954327	-0.004436004632189932
-10.88734935519765	10.821758127609627	7.131715423724965E-4	1.850739773264401E-4	-4.773877494854377E-4
-10.914018229749441	10.916969792681556	9.178391761702769E-4	1.6531440144252067E-4	-6.870018843375062E-4
-10.992846698780873	11.239384173081298	0.0018720169153794686	1.1159913496577216E-5	-0.0015910551077332451
-11.015430104537916	11.368444482013418	0.0023979523573962984	-1.0051258926010426E-4	-0.0020674082822350567
-11.040793440304332	11.601305467410615	0.0034108350512883317	-5.685384147485993E-4	-0.002921002893586171
-10.852792143901496	10.649475182364654	5.701809335907201E-4	2.049049705592333E-4	-2.8688921988203177E-4
-10.82268237901346	10.507062683946822	4.3205972517567905E-4	2.2427874794937484E-4	-1.0945911839614815E-4
-10.799649030697061	10.417097170439254	4.1641258186425893E-4	2.4331909706176973E-4	-2.446799971442746E-5
-10.737706088490452	10.19594415108152	4.1768324140457213E-4	2.93862664122085E-4	1.575190369064319E-4
-10.645532551324377	9.838584274836666	5.094623795438757E-4	3.160069363217418E-4	3.4861701677813646E-4
-10.66294728996067	9.897493804937323	4.987206425632654E-4	3.182387246078805E-4	3.28782486788878E-4
-10.669096737425624	9.919157020329632	4.936587783125799E-4	3.1853239689375533E-4	3.1794405356419634E-4
-9.701099101698333	7.952659472631748	6.369714378634055E-4	3.036013602165786E-4	5.537898409986624E-4
-9.807114167417021	8.0255306659574	6.365402626466819E-4	3.0405845556910355E-4	5.529790369309549E-4
-9.580409858346846	7.886678629862842	6.373693990073619E-4	3.0395719628752236E-4	5.540902713682287E-4
-9.515460207986955	7.83826116776429	6.380321106553801E-4	3.043731377011967E-4	5.547298411177472E-4
-9.39319704575132	7.976802644466628	6.40248740966857E-4	3.0064458145295087E-4	5.573434967268883E-4
-9.482695440722992	7.888526773755937	6.385498114266083E-4	3.0376780039197257E-4	5.550904834836632E-4
-9.89150512481135	8.061589029817508	6.36249097420029E-4	3.054410371805361E-4	5.520403656806516E-4
-9.958128539012591	8.13643264909581	6.359126995525515E-4	3.060722574987017E-4	5.5097577617202E-4
-10.105799244152566	8.216749786030329	6.33463520910174E-4	3.068053314055917E-4	5.47715300200703E-4
-10.117739578629418	8.225459503853283	6.333245057870845E-4	3.068845896648769E-4	5.474908912225414E-4
-10.321566484096682	8.759091610334712	6.258344671069006E-4	3.106340431464657E-4	5.321119256836523E-4
-10.401050228883886	8.997560402359396	6.145047643064221E-4	3.127272689465717E-4	5.148986293812207E-4
-10.48013283812264	9.273283943313945	5.904183184129944E-4	3.06716096352607E-4	4.859042427536697E-4
-10.484221130661814	9.285169676528664	5.892288830820351E-4	3.0633305106352173E-4	4.8448910598733176E-4
-10.493978900489525	9.319953418773046	5.859457593664357E-4	3.063203367382843E-4	4.7964311259220295E-4
-10.569396367691512	9.576372765498544	5.600385745674272E-4	3.078457485435295E-4	4.4049151528336626E-4
-10.30367410666004	8.700079882566374	6.284652881064802E-4	3.102887646379079E-4	5.360258628612376E-4
-10.291056105656166	8.659895023136702	6.291035288631009E-4	3.099370587368574E-4	5.373047062227243E-4
-10.202055940923515	8.408063874401485	6.333782311409515E-4	3.073188389653163E-4	5.459160919365985E-4
-10.122586102166768	8.227987217596521	6.332440293424934E-4	3.069049381889365E-4	5.473833557066864E-4
-10.127084845203278	8.2340398900594	6.331905629889753E-4	3.06893071116908E-4	5.472940296974815E-4
-13.612698575289047	28.6766368847917	1.6209402210992472	-0.09794826769989148	0.8220003458865236
-13.402335055067073	28.717106774932446	1.6527791219896164	-0.06762319849071297	0.8160730921719412
-13.274234325981926	28.745147147953077	1.6710861381373272	-0.04718996025219009	0.8098187753726277
-13.669436437446832	28.664996499633244	1.6127197535602646	-0.10611569448817926	0.8241659618997356
-14.469126524092431	28.3338679534071	1.4927168498123033	-0.22923651912761117	0.8379973289961097
-14.111452795127121	28.53248874412611	1.5488697876421276	-0.170554531767068	0.8374163091997713
-14.08134111629364	28.54838904813992	1.553557237742677	-0.16566537638665857	0.8372362018756462
-14.084760055739773	28.547269492787443	1.55305156469715	-0.16616689548579933	0.8373532557967123
-14.490031474178451	28.31698023352918	1.4889812631061676	-0.2329014075989205	0.837031048606017
-14.531013247222706	28.282763089151217	1.4806707836667845	-0.23991129290717703	0.8349307317382718
-14.875581071227531	27.98713035068691	1.4098915147977986	-0.2990315412365487	0.8163658126726224
-15.10376264913171	27.76458604019757	1.3530380784099663	-0.3401196994019168	0.8011486067061471
-15.216208734471483	27.625667800433135	1.320607531756051	-0.35943098438711923	0.7865941895708346
-15.4640149146962	27.35002543091522	1.2492064329603996	-0.40338850814486216	0.7636126002959747
-15.565199936389575	27.229859535367186	1.218367174014796	-0.4216002035030276	0.7530299422927502
-15.60421881776453	27.1782256098158	1.2059809348708022	-0.42940144484296056	0.7491432433575094
-15.80655797744552	26.83643413392781	1.1330464930347899	-0.46753965189563607	0.7164735094229033
-15.99207110813279	26.526343516060507	1.0755201095117393	-0.5104165034125978	0.6905704881103838
-16.09495975331683	26.30491443523337	1.040500376490972	-0.5342469076168521	0.6708406650769179
-16.31639914487979	25.789828530329583	0.9738948777131717	-0.5896282031339769	0.6265313519623066
-16.684891252858424	24.764965711053225	0.9063654091419928	-0.6896959364519955	0.534568318799481
-16.575586134525615	25.116826670150708	0.9207617325963515	-0.6571989614997478	0.5676673746136212
-16.522539066974886	25.264930127987643	0.9300727307547079	-0.6420840066534651	0.5818432880655786
-16.342075646771107	25.734031923727596	0.9670681454172056	-0.595908927804785	0.6219881241743609
-16.331976873830065	25.751084951112826	0.9686756332557241	-0.5936115519749686	0.6232252677819935
-16.69637548738504	24.522337265981495	0.8965426282681654	-0.7093629136591746	0.506320802814858
-16.72618837260787	24.24278726377767	0.889914239907498	-0.7282601243138545	0.47721127971953564
-16.74244772644929	23.899594069048348	0.88052800492913	-0.7486242489170576	0.43847884405997206
-16.74256716838122	23.684435430470366	0.8762093830024196	-0.7591487127342327	0.4142640196276869
-16.711595039577205	23.33186611068901	0.8615438748157747	-0.7681393509603978	0.3692310822441486
-16.670856721684423	23.17404679271966	0.8543512054780371	-0.7698406836342954	0.34714514963826726
-16.51347070412792	22.829265188016677	0.8322269511570168	-0.7651488479683437	0.2896413408744257
-16.3773710600923	22.58365799224284	0.8150727673183294	-0.7579880146703911	0.24810004500031474
-15.469735792404899	21.47082843357408	0.7458651780064617	-0.6813432868694559	0.04737780561643421
-15.485365793970075	21.488391600999595	0.7465668987751537	-0.6826881403396512	0.05077865599824891
-15.492669363329767	21.497438421935403	0.7469217593388149	-0.6831764763928658	0.05248587673928068
-15.551006498113821	21.558894884547414	0.7502869430433587	-0.6885673982698349	0.06432101098111366
-15.94804051883031	21.99910977706999	0.7749835284622528	-0.7251676542893641	0.14643690412189925
-16.254996656057724	22.415059477219437	0.8026232502203684	-0.7485288060745034	0.217045130654469
-15.897398578446175	21.93181850193765	0.7714903960423104	-0.7205235147359642	0.13489492146168278
-14.191985507516886	20.35426755160977	0.7307796642132474	-0.5612202132674724	-0.18985686083280068
-14.210584309288377	20.36831201398125	0.7305142187223091	-0.5628853716460174	-0.18665147413297717
-14.455877658872426	20.547878931346474	0.7299825859178416	-0.5874710924758384	-0.1452420866388634
-14.708963187931221	20.74389482341743	0.7271612229882052	-0.6102915023882971	-0.1018760739803957
-14.71112318274063	20.74573554450273	0.7271566515242327	-0.6104629758760078	-0.10147265839639655
-15.121629647115775	21.09564354495486	0.7352369077588614	-0.6490110646420174	-0.026612310685122084
-14.714746931186816	20.748624004897483	0.7272116784430853	-0.6107917930745491	-0.10083537445790415
-13.964995711614055	20.177808833466628	0.7380974877410856	-0.5423962664347431	-0.23170913707617707
-13.951815003513792	20.16879376954789	0.7382578545239709	-0.5411131135844999	-0.23381993563752115
-12.954626106718369	28.737256467746782	1.7383934558075662	0.013337352259624116	0.8075454522307837
-12.857143918412952	28.708675975705134	1.760414839647867	0.033774971838533716	0.8060754821360852
-12.63953275323979	28.54571449373748	1.7868037879432672	0.07566953106405479	0.7826621094709685
-12.63261423181542	28.54057370798251	1.7876680902818542	0.0769897916048441	0.7819055403447739
-12.629360746829247	28.534100688250373	1.7876460518041586	0.07758271937983563	0.7808523209737058
-12.418224162401433	28.09162993778905	1.7808939562476245	0.11942868730026679	0.7074791797411862
-12.315772059625933	27.698378926161215	1.7640464771331095	0.13566092202874297	0.6421746617953967
-12.295324233598635	27.624182860898877	1.7607371504005087	0.13922483965236307	0.6298915150381861
-12.282307251746543	27.579945029645117	1.758594919757218	0.14160451969986104	0.6227854077900365
-10.202631737873418	21.267674119230634	1.2976631894598858	0.14659480127981267	-0.4640063413403761
-10.243693212242764	21.117067918500105	1.2705790004842217	0.12448436104300753	-0.48227998800512756
-10.307342670339624	20.858228531757078	1.226159011904822	0.08834850268536584	-0.5147894332237349
-10.356129224115895	20.791021694474292	1.2096579881272393	0.07427868066496916	-0.5194581641032381
-10.30132753798347	20.866563466752964	1.228158143851181	0.0901344074838276	-0.5142227610475304
-11.88274998348622	25.960394409159818	1.682259281333687	0.2007594440961063	0.3760617683482345
-11.668048200368801	25.141182152679864	1.6453662890380507	0.22428674121373196	0.24507553466101784
-11.981603431916623	26.466847343687	1.710741567466339	0.1863903651921522	0.4543695161751191
-12.1265449837182	27.054283994523367	1.738553528489359	0.16301098318910306	0.5433239775184817
-12.004421420257154	26.54697191549089	1.7146468321820143	0.1840787603622155	0.4661802166660092
-10.468178774155028	20.639341880943956	1.1722488773395863	0.042316991270952786	-0.529641139004721
-10.304638503044853	21.803293229788284	1.3609445156844506	0.18635198568295602	-0.3674841973621872
-10.267541047326937	21.65042850191439	1.343569598036237	0.17613050462871382	-0.39615987865405533
-10.395320984345801	21.918035081050647	1.366762566897124	0.18438738993317424	-0.3388731010709265
-10.47502592047812	22.05734106139689	1.3784221932817071	0.18793863394895527	-0.30735824778716264
-10.206381097677575	21.385596889124002	1.3141574678227894	0.158073886836558	-0.4451881289914879
-10.221651321505956	21.445997647236332	1.320861988814502	0.1618404814834311	-0.43400430250621497
-10.490751245394282	20.603592573600093	1.1640694506659495	0.035538249538870796	-0.5326559252836528
-10.676117456238984	20.39236877638473	1.110714531606563	-0.012747112547618702	-0.5444171288994613
-10.862832821198992	20.172659802202038	1.0577837629400222	-0.06215787623256488	-0.5585118012804651
-10.881649328072468	20.15340172716533	1.05319228286674	-0.06686452214834353	-0.5593946607258562
-11.113402830365768	23.492907419863535	1.558202572683002	0.2280994295267807	-0.02388554734848194
-10.870391181402738	22.895205762255728	1.481898804442953	0.21374581223465758	-0.13086327626191185
-10.621303073248832	22.348463459036125	1.4121036767129156	0.19613012965036972	-0.24564148784811435
-10.713239391969845	22.528071225770486	1.4321558093664655	0.2022124009383343	-0.20582148658421592
-10.844786768336137	22.840316885932463	1.4745664340631939	0.21272142581170017	-0.14195002230719964
-11.13944094806562	23.564994447843304	1.5679951390424984	0.22944517389311786	-0.012533912927623103
-11.20138562399052	23.70358117406422	1.5765656433245556	0.228567687936601	0.010453135719007104
-11.38770868509681	24.19537159429388	1.6095004869262248	0.2321183419580245	0.09287064268055423
-11.629669720620418	24.997400407593688	1.6389223722921762	0.22569326949703983	0.22335843277256978
-11.655844825787385	25.09979426497546	1.6435129488527405	0.22529565852356784	0.2391277101801249
-11.229044276659494	19.823740120580734	0.9739565421077756	-0.149632167272214	-0.572817338608101
-11.11903336571642	19.928407716064633	0.9991056084279402	-0.12343718659683615	-0.5685732314546406
-11.238255914622929	19.81801759902705	0.9720893909062209	-0.1515274662040787	-0.5727355196207855
-11.27373113209877	19.799694665849607	0.9662246670623583	-0.15854888360210997	-0.5718554929209749
-11.704202484407077	19.570706637277283	0.8945196539438233	-0.24393886654591376	-0.5613468998174111
-11.924410416622525	19.520870959241247	0.8666322745350089	-0.2816110109696577	-0.5458381982340841
-12.146713395330595	19.48811890152068	0.8380108121686617	-0.3177828375623152	-0.5275868316093175
-13.716808717983312	19.98456831600856	0.7439710541449864	-0.5186870033204761	-0.2717660714363593
-13.699633381787852	19.972973088206505	0.7437013504099828	-0.5169028659052862	-0.2758174540560533
-12.289122117745665	19.48948098767039	0.8224571240611271	-0.33945497271009534	-0.5130544304865191
-12.610269693386867	19.525156006424986	0.7905792604882469	-0.3845415972606877	-0.4737742379170888
-12.896122385697899	19.578447440350267	0.7658675955817706	-0.4224990188627684	-0.4352099191757127
-12.515097441153577	19.487450784057632	0.7993758766727239	-0.3731834627905473	-0.48983599724255344
-13.536579205106833	19.870542369775738	0.7398758814390425	-0.4982332674256178	-0.3113080689356793
-13.46519538142837	19.82916391656118	0.7394727137136683	-0.4898939652396326	-0.3267533851863944
-13.33710205478209	19.763694654848063	0.744424730545902	-0.4751845815687207	-0.3541840577979297
-13.208698024723365	19.705864794957023	0.7491424959899076	-0.4594475057907319	-0.37874949227910737
-13.12649483004026	19.66555204257168	0.75191771189614	-0.4499692448794222	-0.3945046746242499
-12.931185315336426	19.594366574089303	0.7636091131415733	-0.4264939582857143	-0.4284304298133919
-4.73366453746668	21.27733752555802	2.0418073005527746	-0.3354759456534654	0.353891344018584
-4.616137617197506	21.222124959057776	2.029982338673944	-0.3387627724548801	0.35343801629339855
-4.564613201498627	21.13083733353918	2.014922121361135	-0.340674446602547	0.35297035084620876
-4.459207814328341	20.976920750912853	1.989458791377429	-0.343014131828049	0.3503687217561616
-4.3717263835343685	20.747828353941713	1.9558109131004706	-0.34719699921155833	0.3477425135511686
-5.161473697762925	20.81549159125971	1.9459264835460657	-0.3293750274288737	0.32911545390646313
-5.073951322793464	20.92121156444997	1.9690907776815028	-0.3309240237418795	0.3355939377231437
-4.820678832095474	21.117692108337895	2.0113544032191486	-0.33596220739700916	0.34890373980373657
-4.935758286792505	21.04289319435528	1.9973915047773818	-0.3336848421158159	0.3443979108655909
-5.190714031709742	20.763150524925152	1.9336384178471986	-0.3295726107418304	0.32639081928892266
-4.334675830804458	20.637109182818822	1.9408986595359292	-0.34865247272066635	0.34691117142595645
-4.297602703723759	20.363085847552906	1.9050298725021484	-0.3527490007194971	0.34638042671321356
-4.296843216198107	20.193274965814624	1.8810624039545516	-0.3535952598351806	0.34515374043358016
-4.3199742974144915	20.03163015581289	1.8591705642327465	-0.35378035002872377	0.3447652836037281
-5.411460238020682	20.431189194846432	1.8502381919613389	-0.32888821537291557	0.3048303978177047
-5.332162880293362	20.526863749341317	1.8771710136352746	-0.3285256476605261	0.3123440149799126
-5.549115600042219	20.2905602616082	1.807820714119035	-0.32818514513777	0.2898152451388509
-5.9142014219049575	20.099198820205157	1.7343238037089301	-0.3262758522737689	0.26463751523145507
-6.1768312377237	19.97762492623312	1.6899688282611873	-0.3254106851395353	0.2502748280469478
-6.2548127568078975	19.933207642426368	1.6759019132600392	-0.3251671533691271	0.24624353684320363
-5.793974679646137	20.165456467072826	1.7586193411900384	-0.3271595056814185	0.2734908908931754
-6.296332579397803	19.90441385953041	1.6687823229883811	-0.32504762102697776	0.24456018753293132
-6.581566543861336	19.71553089526889	1.6202588790556276	-0.32510038612064224	0.23157531634553463
-6.865836498264918	19.506302352262118	1.5748293687869122	-0.3248516359290875	0.22082459057898376
-4.397468987809489	19.60797959070136	1.7925964322199	-0.36136239918152235	0.3317612334946756
-4.399186129808391	19.590997556566418	1.7902409764712905	-0.3616578025823168	0.331521020797574
-4.3936775942467925	19.43906947218001	1.7697569327142015	-0.3657268881400042	0.32855026725436176
-4.387202690166885	19.144286253843145	1.729693265162192	-0.3734195153361334	0.3223973252452261
-6.894497251219089	19.484583483803235	1.5700405065417442	-0.3248854227124147	0.21939764815054086
-4.381345621380777	19.122257941120065	1.7269444901613369	-0.37397423620166936	0.3220304254049004
-6.925461083009736	19.4598782054163	1.5657960234276458	-0.32469022151887855	0.21838575808623278
-7.416290267685239	18.89946202643908	1.492371224131775	-0.32067644527044725	0.20431839279748468
-7.363475977876793	18.991793896138372	1.5020146048306848	-0.32114177956252654	0.20533526264396998
-7.1785182717331	19.213288774831042	1.5279005450387904	-0.32278673656487566	0.21061621159530616
-4.15205833085932	18.46634483007781	1.6639560328427367	-0.38604557165984754	0.32351443338688934
-4.2171064234789615	18.664346336089654	1.6813293019070525	-0.383304647747739	0.322875177283563
-4.372026104299103	19.099275105178496	1.7246638989035978	-0.374532526379905	0.3220367437254204
-4.048009488057326	18.195132871531335	1.6412422096325505	-0.39019443680422505	0.3244463877404197
-7.491387228043418	18.031259510970372	1.4214498087640255	-0.3213225135302379	0.2010023564371831
-7.514780309917374	18.314686341258152	1.4435941533360799	-0.3195806526450382	0.20100283395174146
-7.461413857161174	18.67996993733154	1.473955537755351	-0.32010844740114547	0.2031320037036592
-7.514424638291443	18.439655812679497	1.4544201575221454	-0.31924879738780443	0.20179023207427793
-4.006141008968368	17.881613027299927	1.6159092648623044	-0.3928701685950755	0.3265237250101903
-4.0947510933941444	17.070818009431875	1.540224456464642	-0.39663493293016133	0.3280582233668414
-4.098336307406811	17.034762205630255	1.5369225098132837	-0.3968998954525117	0.32806913254602543
-3.980894005775253	17.602407796043213	1.5924366567140877	-0.3957110543815006	0.3273806381127364
-7.492366000616787	17.59242100983253	1.3771281519750629	-0.32037740149127225	0.19771005786340856
-7.491056514593434	17.51652019285032	1.3706570088022845	-0.3204827909076702	0.19818696390740892
-7.356922602796503	17.059969131013926	1.3307756339085033	-0.326822136680118	0.20287432222396604
-7.3476880070411035	17.029672229095027	1.3281389274499775	-0.3272659473268179	0.2031754653629456
-4.25572274313915	16.317678753090377	1.458134587129915	-0.402742663303034	0.3205763349366012
-4.282120070781845	15.78662031049576	1.4073571030077656	-0.41212279222665277	0.31645512424813776
-4.2458127774434065	16.42959045964661	1.4696103683611907	-0.40143733152724526	0.3213147148365938
-4.131360294310118	16.910570026141535	1.523235806778461	-0.3978008256035329	0.32697148876362125
-4.280097499402593	14.538047400568065	1.29777601238671	-0.4242174964353138	0.31924101481169076
-4.322517032429351	14.340942723765027	1.2765864670472595	-0.4263830796873674	0.31790545643128837
-4.280253012631235	15.540897001787167	1.3855482206582184	-0.4137881378988557	0.31746851311705004
-4.235538762411485	15.028716405183332	1.3452648495321622	-0.4213287888061096	0.3182600084625716
-7.120732692353926	16.430849731388406	1.2701166712310397	-0.3411519372682093	0.20321612841535827
-7.346458713145687	17.02354813324256	1.3274245414129004	-0.3273224030456947	0.20308683788098303
-7.114755438282814	16.40554860010953	1.2668572334362516	-0.3411953075056169	0.20294477330770938
-6.911780360262982	15.83013201700975	1.2096628875692053	-0.35051205757023385	0.20707301037771547
-6.611588358506674	7.896149290016625	0.7330168798515231	-0.4470078763360096	0.3565464075739192
-6.815613754472951	7.898265934465046	0.705009487397271	-0.4413884378522063	0.3585885716371998
-6.5156075490910155	7.913751607218404	0.7462519700440159	-0.4492885228424564	0.3558070227918089
-6.3278903466563765	8.00161022599411	0.7707138733307697	-0.45296751563969206	0.3532024314215805
-6.251414382863599	8.031307543414954	0.7808862408966896	-0.4545468649434979	0.35212234040112045
-6.229877777245452	8.04374390758974	0.7833530567803747	-0.45479788093202783	0.3515229404253858
-4.365442378183148	13.975572541233786	1.2416328398622727	-0.4304022325502077	0.31672460735504876
-7.032334305329712	8.881459043501946	0.6433943230170017	-0.41582512589118725	0.3509272130484206
-7.010306534682713	8.958760339693399	0.6437868703814174	-0.4143405313157492	0.34957087685739086
-6.512646741864403	15.15182324934143	1.1542312144329268	-0.3693463160207502	0.22533260676863978
-6.605089143645865	15.309430919175515	1.1670575751457113	-0.3648872742766994	0.2212525750136033
-6.5041925862060035	15.13029977827332	1.152245974974471	-0.370107978655794	0.2255757874373403
-6.3424677378712815	14.438667640957025	1.0728157467029935	-0.38140553317274606	0.23175438347819427
-6.330374139751394	14.386550585762597	1.0668033948988942	-0.3822421637385298	0.2321905001341049
-6.878654940297363	15.7638677268587	1.2028801041852366	-0.35158196008379483	0.20816144286516258
-4.434271541032567	13.142645847312549	1.1605781261760268	-0.434415768107794	0.3135449709246695
-4.414942671727757	13.516124024822231	1.1947169850730903	-0.4321854510723705	0.3137152543898109
-4.493924253759212	12.772399592207567	1.1266345120900718	-0.4392862587294304	0.31208786865423876
-7.101740047231086	8.65826653927014	0.6421254315349051	-0.41821077419135294	0.35427575594217964
-7.168342651116608	8.460762600190172	0.640715491343498	-0.4208441290341204	0.35729949804067174
-7.193887940106324	8.330591941608663	0.6423730414042985	-0.42286657549901835	0.358630559321555
-7.102349334593408	8.083611128327435	0.661884926112258	-0.43054885101289453	0.35978230651315823
-7.112470534688779	8.092652751636816	0.6603044020154549	-0.43007048119858177	0.35981987669620963
-7.119928957854249	8.108787145355782	0.6588156271301813	-0.4294863069765963	0.35979921776741325
-5.957932814466803	8.326382853180453	0.813606002723597	-0.4559768458563016	0.3454580124690131
-5.9860617304856625	8.295236487394085	0.8108441997886318	-0.4562051417354666	0.34628310475255586
-5.782295033744326	8.636244481833662	0.8311823173868663	-0.4537889699034084	0.3419555536817636
-5.772698168952418	8.648486873268634	0.8320886443120921	-0.4536266004867833	0.3416638195581854
-5.738932396154502	8.70717613051857	0.8360335255245214	-0.4533735327403571	0.3410402589309214
-6.940649812921062	9.174166928456168	0.6470399323910654	-0.41104973689946517	0.3454365952647096
-4.5812454281489545	12.317894073995918	1.0843510528801097	-0.4384606223475447	0.3137890372250429
-4.808522336311219	11.478314115589296	1.0035552850916343	-0.43881666999461577	0.3156044340190529
-4.652849854746273	12.005391019526362	1.059785529427098	-0.4424957420281134	0.31623925860659974
-5.061293351900035	10.722393859678515	0.9433574753418645	-0.44054717333402377	0.32392172044479317
-6.86360938787179	9.401426206351928	0.6505622565983792	-0.4078616604012858	0.3405820320886402
-6.819621065935524	9.5188517466487	0.6537752517723072	-0.4071405491307079	0.33831082671758195
-6.732853489066005	9.812962932337197	0.6588396435111159	-0.40287324960219506	0.3292657355572199
-6.221255888251553	12.966412945543405	0.8890912022905582	-0.3970184103072399	0.24165008350233586
-6.262079343029064	13.66062747538938	0.9744066514410313	-0.3922516312960838	0.23563650317030385
-6.263391932825343	13.675039285369484	0.9764984381167519	-0.39233870170703833	0.23550864591353865
-6.329917361911087	14.384771810573818	1.0665764820245622	-0.38224535743751037	0.23221185451847307
-6.380243096902497	11.364251103642124	0.7291175786048449	-0.398307202312812	0.2835728535997364
-6.357607770702911	11.487039688527688	0.7373333418716829	-0.396737796336228	0.28016749850235845
-6.222435682564707	12.217561632089193	0.8104078174636926	-0.3988807298089322	0.26064488648983924
-6.22315469339023	12.669251370607224	0.8572450413800845	-0.3975388362929931	0.2494313270486655
-6.23437808659952	12.145587759282426	0.8035944491384875	-0.39992833901168173	0.26245062801109337
-6.457481241124757	10.96749769794242	0.7077075237460697	-0.40030329799248543	0.29639092674836154
-6.219415409317302	12.931960976294627	0.8845318847912448	-0.3966746730026223	0.24237948390284186
-5.300213015882377	9.906364735437664	0.8907393935332927	-0.4426944807779555	0.3278532277167663
-5.420490387285663	9.41476369021898	0.8718776395783696	-0.44830964403268725	0.3313365123047092
-5.260725656804659	10.041685575299425	0.8966727910902637	-0.4422966295890899	0.3265033525451482
-5.093231866962367	10.61944688455408	0.9343435132580131	-0.4397580170402114	0.32389665738526646
-5.565394037279747	9.018803980210201	0.8557541877781066	-0.45208254224143074	0.3367647383004235
-5.5458129890253085	9.074872917332542	0.8583784862409547	-0.45216388555862647	0.33632191653731713
-6.5076799075710365	10.704717704496328	0.6920826345939999	-0.40074637099688615	0.30419645352864066
-6.538142435266112	10.584945288033484	0.6863933618720343	-0.4001959488539304	0.3073166827524547
-6.674120860000167	10.043425300441548	0.6630041379612602	-0.4024108307368028	0.3209930404601403
-5.079145325698371	10.671237532556626	0.9378524840698451	-0.44006296954309415	0.32372910088714946
-10.461656850447097	13.708406176281539	7.664710555133099E-4	3.8725040701319144E-4	5.737239604938151E-4
-10.481987687657293	13.648673103119863	7.649106786474745E-4	3.863656227569767E-4	5.740314629253754E-4
-10.596586459128053	13.013581074589192	7.485942023320936E-4	3.769466071624365E-4	5.758073839383103E-4
-10.588350281531117	13.144057512369184	7.519386074381349E-4	3.788916176392395E-4	5.756633611068193E-4
-10.567612116330908	13.380893343134794	7.579621957302858E-4	3.8241529109655825E-4	5.753275741199005E-4
-10.586300339683474	12.86405514315924	7.448329195901191E-4	3.7469489841216553E-4	5.756850173698411E-4
-10.570420696995217	12.529496354887202	7.365561092051727E-4	3.6970071883433856E-4	5.755152583145698E-4
-10.53216555932015	12.1496552982845	7.273832944855502E-4	3.639483670862014E-4	5.750454151945099E-4
-10.380385604053068	10.824139514628257	6.975682581067115E-4	3.436673468829645E-4	5.732106506520691E-4
-10.435456498885996	11.003326254847991	7.016045273624315E-4	3.464831762354254E-4	5.739813209431875E-4
-10.456403679159035	11.430738695704099	7.107963684047775E-4	3.530157433951023E-4	5.741399506881523E-4
-10.463247672194688	11.521399916806832	7.12828604989094E-4	3.5441735321624547E-4	5.742128608541251E-4
-10.491965031962753	11.798596889963134	7.192179639592651E-4	3.586273483617882E-4	5.745507847198354E-4
-10.523313839585922	12.061930103058792	7.252931845405816E-4	3.6263116765622823E-4	5.749393739310439E-4
-10.1325463030094	9.916704642956699	6.78392744974233E-4	3.293864765150799E-4	5.698098549298205E-4
-10.179935233113294	10.11227423234433	6.823835043573681E-4	3.3250305771966623E-4	5.704409887135084E-4
-10.271061399325458	10.365759310336202	6.877743449369359E-4	3.3649912722514565E-4	5.717174643649775E-4
-10.329993747661657	10.545358091937182	6.916956307336231E-4	3.3934648163770793E-4	5.72544305773291E-4
-10.02186658977307	9.407090039284766	6.68548811744562E-4	3.2124731442446057E-4	5.683512285067223E-4
-9.940452310214791	9.112997290359736	6.629363355524463E-4	3.1644862705086944E-4	5.672087985903899E-4
-9.913163845656664	9.031973680914923	6.613468823104391E-4	3.1512875169058594E-4	5.668194231074068E-4
-9.895841595490788	8.989089973174861	6.604879439701415E-4	3.144169494702014E-4	5.665658134484088E-4
-10.041555812761365	9.508743711312437	6.704315456436912E-4	3.228654017197766E-4	5.686051631412045E-4
-10.0930451283201	9.758641117940332	6.752764969650898E-4	3.2688749362549897E-4	5.692820289889719E-4
-10.523255412447535	12.01533119139883	7.242453518330764E-4	3.6193461172884196E-4	5.749493993891636E-4
-9.437025703496063	8.180080636767848	6.438692800887846E-4	3.009621851617506E-4	5.596668302135446E-4
-9.587384406844816	8.413430547215235	6.487216894207211E-4	3.0487530530054984E-4	5.619580709429982E-4
-9.661805736692877	8.534238831487905	6.512892572715034E-4	3.0689978268759477E-4	5.630805031715343E-4
-9.771253911512432	8.728030227058873	6.552693229686156E-4	3.101329150091784E-4	5.64730697566994E-4
-9.266968553743181	20.368669914426608	0.80114083912377	-0.1266504757848549	0.2285315798488416
-9.20742666551085	20.320443273355068	0.8029242235604416	-0.12496555428089409	0.23118245600379786
-9.331656358380581	20.390105813505613	0.7988229574784145	-0.12700610831362977	0.2256605952880082
-9.797074207824757	20.487262654677203	0.7833942668800333	-0.12667951026280624	0.20652333448489762
-9.852945626294268	20.475386833679877	0.7813048687881381	-0.12564582567456287	0.20443028568344662
-10.174926061897045	20.358005704205766	0.7681655226317732	-0.11768431201105849	0.19234134646085393
-9.63492628198527	20.447865399706505	0.7887713313796689	-0.12660083484199647	0.2133125434793079
-8.511979787933821	19.63934754978057	0.8175356411039452	-0.09812049358770886	0.2615694542461744
-8.412203891350405	19.4367030452377	0.8176793057265991	-0.08894596530654557	0.2654547914146728
-8.861496508320027	20.0881956391881	0.8122834301534799	-0.11705180309601648	0.2463415020737703
-8.677814870382358	19.86003686712696	0.8159064597691652	-0.10764231113430711	0.25436611862499947
-10.409357512926338	20.18096142143874	0.757726712037277	-0.10856287467797991	0.18484378205688845
-10.79710685594536	19.791961768687052	0.7397536040098465	-0.09076683368003848	0.17362650036467522
-10.785679793055646	19.803992338152558	0.7402634084311274	-0.09128614335869731	0.17394818918158123
-10.503409678691938	20.101603547076234	0.7536067560306692	-0.10472376015756092	0.18189329002139568
-11.760956418321427	18.987861528055976	0.701150033342488	-0.05881014159285784	0.14976023228475785
-11.523235694283702	19.219241316736024	0.7110759137381872	-0.0662499358264982	0.15447152548119786
-10.828460804935474	19.76565596978038	0.7385207807435723	-0.08963828035523096	0.17281331932463306
-11.15203284394894	19.485982039391637	0.7249959306344571	-0.07728376966787924	0.16389850579076082
-11.338762237521642	19.37033472884137	0.7184421406201986	-0.07222349663804618	0.15921345985348984
-8.160413380449972	19.034430336383014	0.8170887886661025	-0.06966225157234525	0.2765890220985912
-8.0712521510263	18.89928505826888	0.8177080600318535	-0.06306775052413786	0.28023096147192206
-7.818586642841267	18.37119969400198	0.8102759434175307	-0.03543767773969379	0.29099416379675525
-7.801553346127336	18.337769279015088	0.8098569069502324	-0.03369082008967418	0.29165444354915554
-7.798549641616148	18.329959307262747	0.8096547452806976	-0.03328237098139953	0.29176767837861856
-7.7743272824557055	17.104951854205982	0.7537774277974454	0.030857263916637984	0.28828674688756084
-7.783741806986411	17.082410464980747	0.7521492192048242	0.03187572877956602	0.2877838866914171
-7.764805280510347	17.71926770390472	0.7848015072560134	-0.0012281261786006548	0.2910438506735714
-7.765134015594184	17.702299241060896	0.7840078177763112	-3.4192292162206895E-4	0.29093436362653086
-7.785173334564877	18.087991371679102	0.7997687588663427	-0.02056909861570943	0.2915346602552698
-12.207394115779582	17.651695249152727	0.6546414584734961	-0.025956010722506147	0.14253281101888077
-12.334583649954002	18.01743438287169	0.6645664371860958	-0.033647444849889435	0.13987408179316077
-11.898441133341503	18.87073873241356	0.6954158061568114	-0.05472278456276874	0.14662566739015032
-11.97913973552026	18.76913114866832	0.6912484052889222	-0.051890597400356536	0.14540656935788
-12.20179125652366	18.480366296380733	0.679973850392303	-0.0436099771486686	0.14098998339004157
-12.346236091480979	18.073727701197747	0.6663865094536018	-0.03478557889878811	0.13947651996273355
-12.325910176357382	18.130813591682937	0.6684752103809605	-0.03608953787748487	0.13983847013632628
-11.98711940596362	17.350214550324804	0.6450263679793549	-0.01888392126255682	0.14745683594599812
-12.003748444063906	17.37062698875574	0.645614154546185	-0.01938846200955134	0.14713206720849092
-11.972536370029344	17.33827830647077	0.6446309050298373	-0.01853330408603841	0.14781981206612574
-8.121894220306949	16.547592387360503	0.7048771344679897	0.05574905586269478	0.2718683539857991
-8.10563373419339	16.57251979077354	0.7072470067664753	0.05463169526974334	0.2725546122569956
-7.984939422131087	16.76625234830246	0.7241667724338776	0.04599224615826196	0.27841993974422624
-8.228393449448319	16.494855391024913	0.6961332986063797	0.05676437606366581	0.2675335704568679
-8.587857197385803	16.313739525462502	0.6664488790685369	0.06021512579389357	0.25241949025101196
-8.648307457720517	16.29639910076707	0.6626144191189538	0.06003624667144772	0.25010471533005774
-8.78995850036625	16.26628487690744	0.6552289991942589	0.05846543720840246	0.24496468726009446
-11.704600070861353	17.072933459403412	0.6341997904770387	-0.011160066800060799	0.15393640469076794
-10.554248746023152	16.279117077015805	0.6025992091944363	0.023378624631100887	0.18447629795218373
-10.957521253644972	16.490186693601217	0.6072824321927002	0.01095124159472456	0.17295514601410789
-11.418330839711729	16.816770790787647	0.6222377335751532	-0.0029128135887392602	0.16141962825263617
-11.33353091563429	16.74939463269658	0.6193713808369294	-5.043803150136414E-4	0.16346393080286298
-11.282552150529034	16.71369893929399	0.6182314663892194	9.566570183122122E-4	0.16488873459062073
-10.494053521806357	16.247901452253174	0.6009879782655487	0.02525107372826283	0.18613503006977625
-10.328899462146932	16.210273477704867	0.6019558620537355	0.0298164869815339	0.19128550234843672
-9.963639931852718	16.115765536031095	0.6028222900267438	0.04002783333474579	0.20210376442427763
-9.716780988764722	16.1404887812949	0.6124203891210453	0.044089390927435766	0.2111214297182547
-9.288329654651506	16.143910880354827	0.6254303333857187	0.05381086971490358	0.22586964596419684
