# Supplementary material for: Thyroarytenoid muscle fiber orientation regulates the ability to modulate vocal fold vertical thickness
Source: PLoS One. 2025 Dec 4;20(12):e0337735. doi: 10.1371/journal.pone.0337735 (PMC12677544; doi:10.1371/journal.pone.0337735)
Supplement: S4 Data — (ZIP) [file pone.0337735.s004.zip › Female/contourA1TA7.csv]

% Model	Angle1.mph
% Version	COMSOL 6.1.0.357
% Date	Jan 7 2025, 14:11
% Dimension	2
% Nodes	677
% Expressions	3
% Description	Line
% cpl1x	cpl1y	Displacement magnitude	u	v
-13.17444290806587	39.943156743224705	2.8657326080827117	7.283231654273496E-4	0.30019830493894717
-12.960222175535398	39.983361371660834	2.8668862189824598	7.295614696166317E-4	0.30017488969180883
-12.557663550476963	39.94441944142459	2.8657493421937974	7.284261325875979E-4	0.30017954335897357
-12.295013434274637	39.91007450484781	2.864753520442301	7.274094177136803E-4	0.3001863714752977
-12.771199519904672	39.98225209153824	2.866852907415055	7.295428615247258E-4	0.3001697799624302
-12.196854437814238	39.89029185097608	2.864179963789586	7.268186216498702E-4	0.30019187045744766
-11.83903471244294	39.73416827035278	2.8596458791283985	7.221629898761092E-4	0.3002476388212584
-11.83454919196266	39.7319164431207	2.859580704087821	7.220955813222942E-4	0.30024846321987414
-13.378459401044738	39.840576676748505	2.8627658402593585	7.252159265533728E-4	0.30024791178666516
-14.081829389211773	39.48701231125233	2.852547529210163	7.145142841824114E-4	0.3004188567367293
-14.091455366444958	39.478691732262995	2.8523069867065822	7.14263680339428E-4	0.30042267445315507
-14.335684817196531	39.132669681909526	2.8423008197496547	7.038409823859292E-4	0.3005768422534135
-14.358308416646189	39.105402529003705	2.8415125667780177	7.030216708652857E-4	0.30058908871125795
-14.06390329784523	39.49587429199164	2.85280312011494	7.147829177383533E-4	0.3004145639281758
-13.664929711835182	39.750876898974724	2.860182757212158	7.224781285938404E-4	0.30029447521631336
-14.400819272467285	39.0250993557956	2.839189188939598	7.006121912381436E-4	0.3006244439171459
-14.608096086093008	38.631657340875634	2.827815301133937	6.887838576448071E-4	0.3007976370567862
-14.69608875380951	38.17187164721082	2.8145079794298695	6.750042042289405E-4	0.3009954916363234
-14.704809808779903	38.12900484288538	2.8132681669602455	6.737164179241211E-4	0.3010139528843684
-11.830679456258773	39.72945101098895	2.859509215750255	7.220219367665768E-4	0.30024939673586126
-11.301478305989114	39.38674536174639	2.8495887401846476	7.117569527281748E-4	0.30037939356461724
-11.016175056807299	39.141220578803896	2.8424707487527012	7.044035088596147E-4	0.3004753073577472
-10.844743907034458	38.971871494835426	2.83757374879217	6.993244642255207E-4	0.30054222334487357
-14.703115739357767	38.08762112267836	2.812069904949542	6.724756620332574E-4	0.30103147824842685
-14.665184357518843	37.55081609911142	2.7965583904162923	6.563697162155571E-4	0.30125832324601626
-14.627641646759875	37.059364087139976	2.7823233170354595	6.417013437448683E-4	0.30146593460739696
-14.612222601763179	36.97660737525933	2.779930406676411	6.392182086248849E-4	0.30150062546034584
-10.248926757653695	38.341193504780605	2.8193226522520387	6.804196069641988E-4	0.30079267432765644
-9.912331042181597	37.81459172579965	2.8040596785355203	6.646122750374034E-4	0.3010065517404801
-9.809547057107494	37.62171625198788	2.7984843441517806	6.588321215205072E-4	0.3010855060218473
-10.64673187070012	38.74258791214268	2.830932926365486	6.924645096715719E-4	0.3006338401858941
-9.48858618160289	36.69145765435641	2.771565504729338	6.309165446366543E-4	0.30147144606266
-14.423810118021384	36.22227306587261	2.758103173738534	6.166807168639453E-4	0.3018154631055598
-14.414950734496156	36.19148920627415	2.7572130596361584	6.157656893811441E-4	0.3018282783361539
-14.485830262125976	36.464347608918885	2.76510390723593	6.239167943045507E-4	0.3017144754174264
-14.13670178009059	35.26832504596132	2.730521095266333	5.881807949412313E-4	0.3022121856968774
-9.140047996814005	35.00415384913914	2.7227634315232456	5.804891354044357E-4	0.3021784468616946
-9.086009328532562	34.53098312251316	2.7090813162391534	5.66341704309038E-4	0.3023779817785771
-9.407476788029886	36.421191810066915	2.7637487663588898	6.228474109976906E-4	0.3015839537929854
-9.246749552716217	35.593612830381815	2.7398142629716693	5.980450811747509E-4	0.30193099063439177
-8.989359107335446	33.59689600732507	2.6820546303459283	5.386155890174593E-4	0.30277227221684433
-8.968500059088695	33.443411157370896	2.6776131817090367	5.340706324673088E-4	0.3028369152817016
-8.996624010336891	33.65404884224206	2.6837073833906713	5.403208471489263E-4	0.3027481925000918
-13.798911056412487	34.27253971408058	2.701718012361229	5.585407868675087E-4	0.3026252217724358
-13.70362268864402	34.01659054484035	2.694321909914042	5.509651886131414E-4	0.3027311508440009
-14.04849173876457	35.019096394043515	2.723317680404059	5.807836698315207E-4	0.30231546058968684
-13.417394405865101	33.23424233035681	2.671687630607064	5.277178520271235E-4	0.30305506914994973
-8.844720216802184	32.57044266052164	2.6523910112119244	5.081969582483332E-4	0.3032044076998742
-8.570476294449893	30.72147489648428	2.5989810431764213	4.537689396473264E-4	0.3039824974673728
-8.411226862297099	30.078209866607775	2.5803488589217918	4.349071079423452E-4	0.3042513463435475
-8.772423178230015	32.003860930652095	2.6360037782690027	4.915250815694668E-4	0.30344320350968784
-8.728005357889755	31.59612262639564	2.624233622221404	4.7946627124285636E-4	0.3036152431360072
-8.700294971264373	31.40121367922034	2.618586447275112	4.737128842116858E-4	0.3036972926643835
-5.531557332942684	20.96953997644227	2.3173782089870496	1.7245362851236377E-4	0.3080405042461902
-5.427009525472386	21.242312243811483	2.325238635039943	1.8026287434682144E-4	0.30792151762674536
-5.854899803418824	20.57130638309323	2.3059012500630605	1.610687749761985E-4	0.30821911759161846
-6.0545991133395525	20.421724675892317	2.301591168238499	1.5681670396033683E-4	0.30828845886713935
-5.674484475926183	20.74823852684858	2.310997701967902	1.6607421655656613E-4	0.3081387338112115
-5.32694315001336	21.47324046054615	2.3319026894730204	1.8698930548672433E-4	0.3078204257546001
-5.315180164652691	21.80064614708065	2.341334863606515	1.9643459549228634E-4	0.3076808855548425
-5.315239610958217	21.927734163633616	2.3450049858075985	2.0015227649912052E-4	0.30762686591677196
-5.350668266482917	22.137495322296036	2.3510546653594497	2.062830742602571E-4	0.30753874448998875
-5.433726218666795	22.603765940122834	2.364510392387579	2.1977180892107314E-4	0.30734295883734275
-5.626963417233466	22.992394014638567	2.375722304448982	2.3100313443849405E-4	0.30718343849025953
-6.296930791053468	20.265168855524802	2.2970815377276788	1.524607432674324E-4	0.3083618911262854
-6.462948940896917	20.198777783557254	2.295173779752985	1.5061944171411142E-4	0.30839487944532346
-6.834263159081223	20.11098147703813	2.2926411863258855	1.4828854515218845E-4	0.3084426603288899
-6.8788138499580604	20.10884160683754	2.2925811099836366	1.482449471283263E-4	0.30844484296315466
-7.369605748299344	20.1229514076894	2.292997316271199	1.4886718213890979E-4	0.30845260882848896
-7.290450126656008	20.11461507432293	2.292757234904906	1.4859884131432832E-4	0.30845396273011333
-7.0289051460111445	20.114888248714465	2.2927548106212163	1.4848467810502024E-4	0.3084464874743612
-8.099104207876303	28.996942234883516	2.5491091185506756	4.0342010388001205E-4	0.3047020036275605
-8.15070498126804	29.203573080865805	2.555075459702003	4.093977105599964E-4	0.30461562949782217
-8.355808324767935	29.893747345738024	2.5750219953034716	4.2954782137826316E-4	0.3043281756118352
-7.921321428362543	28.24221711199594	2.527300909808673	3.814509075358467E-4	0.30501772983909287
-5.731713957908964	23.187461122959608	2.3813625695904554	2.3658399978308576E-4	0.307103559341634
-13.008134256011195	32.00942388853293	2.6362682989970705	4.914919039440997E-4	0.3035633440198788
-12.95068578427099	31.818116973537904	2.630744964319126	4.8588981688388094E-4	0.303642922311108
-13.314648296010738	32.961635456846714	2.663815056099864	5.196811066339444E-4	0.3031678584352658
-12.699636292198232	30.808963560540487	2.601552468499877	4.5618351720618975E-4	0.3040641614883681
-12.470607686155141	29.70761956089163	2.569742701595008	4.2385509850518047E-4	0.3045251650797349
-12.698656054304104	30.80456735528284	2.601425446099808	4.5605533531423734E-4	0.30406599982161037
-12.344738030856188	29.237051454687176	2.5561448014634687	4.1020619715386255E-4	0.304721358238107
-12.200354837177862	28.6009148893215	2.5377645458951292	3.9159338083700687E-4	0.30498730887144937
-6.292183606549941	24.10069371325796	2.407701069146629	2.626276710662774E-4	0.3067316172796669
-6.2425339509726525	24.01811854555575	2.4053147676233566	2.602613967222735E-4	0.30676527048362134
-6.30204314497932	24.121411439412757	2.4082991835008056	2.632306598788379E-4	0.30672310216472115
-6.719214934672854	24.976328726734828	2.4330033033725096	2.8758765707594336E-4	0.3063716553411388
-6.946082505233461	25.451726261391883	2.4467229587826207	3.0129686967447127E-4	0.30617617354787197
-5.822524408446318	23.31757127054052	2.3851038581140256	2.402363676853796E-4	0.30705084887447853
-7.831310428230173	20.27209620881387	2.2973130561797213	1.5332230668475995E-4	0.3084021688506497
-8.016126539335897	20.33597009423546	2.2991674530772808	1.5518120030543929E-4	0.30838013928100183
-8.24563275354757	20.47485969782366	2.303158685570244	1.5917899317982224E-4	0.3083274594730049
-8.482902806015549	20.6064476841697	2.306974503138797	1.630302331744795E-4	0.3082781961678309
-7.226961380997087	26.04129268528835	2.463777755594797	3.180623471264729E-4	0.30593354179035553
-7.429909730247109	26.557221928939178	2.4786368906312823	3.327431150504812E-4	0.3057199690766329
-7.588591037603218	27.0808763927336	2.4937944568142925	3.479035242327813E-4	0.3055019114852763
-7.863453876347895	28.01287551057215	2.52069431831081	3.7485439658252164E-4	0.30511358668203237
-7.774074335750829	27.709357526334035	2.511914165728964	3.661293702851177E-4	0.30524009019648607
-11.095419583753593	24.002887368594862	2.404971608550465	2.5956836117936154E-4	0.3069078055968725
-11.133073986582929	24.11042016799119	2.408078714490807	2.626336789440287E-4	0.3068632109173188
-11.150271886515071	24.172838602241892	2.4098786174929994	2.644173221968654E-4	0.30683719853332847
-11.359915588747498	24.938145086996936	2.431971515610123	2.8618401036304943E-4	0.3065182562595323
-11.453664593764737	25.297012828280753	2.442329137070762	2.964380022069551E-4	0.3063685697965679
-11.240273024498627	24.515080634230806	2.419760259978003	2.741249038781568E-4	0.3066944707988314
-11.322946017415118	24.800112745163535	2.4279864098372133	2.8227011038361126E-4	0.30657580487744074
-11.458727381180385	25.31943448347582	2.4429769682582885	2.9707152578238474E-4	0.3063591958978847
-11.464537797183144	25.33897038755526	2.443540001476256	2.976292784390875E-4	0.30635106704482173
-11.569196871735537	25.76121890789718	2.455746652440704	3.096709671058026E-4	0.3061748050098747
-11.6633070777599	26.1720578259513	2.467642554273937	3.2158477091353464E-4	0.306003093251514
-11.833764430182397	26.83587126363891	2.48677029537787	3.4063067267487877E-4	0.30572613528217607
-11.862057598807612	26.963505046571935	2.4904626627743864	3.4428476998599975E-4	0.30567276044795316
-12.078087822074078	28.032468436132604	2.521378238141975	3.7522281408408804E-4	0.30522514907408144
-11.88110893277426	27.05481684639802	2.4930925173058127	3.468737929198626E-4	0.3056345412717591
-10.941911285330256	23.580623184081325	2.392798528497116	2.4758737923842914E-4	0.3070827941614035
-10.839436808390818	23.313060208466673	2.385070640710503	2.4007465191077426E-4	0.30719354326850457
-10.739067093635805	23.061302474143833	2.3778105183091793	2.3290150875972962E-4	0.30729764960118433
-9.471816627044047	21.34230345888027	2.3281964141302676	1.841477176488297E-4	0.30799280869368933
-9.951571716408075	21.806360992359135	2.3416221593231055	1.974648116019384E-4	0.30780892216468764
-10.43754130166285	22.48716392491427	2.3612273679708244	2.1668906676574555E-4	0.30753310300254216
-10.367961436850804	22.349886901995575	2.3572703515392113	2.1283573659451618E-4	0.3075894750080045
-10.316760015579995	22.282882598672305	2.3553367673507206	2.1096441209869039E-4	0.30761654261159943
-9.288476953705402	21.156736757069623	2.322852387761921	1.7893619741036123E-4	0.3080666588530948
-8.920650274480796	20.917705687899243	2.3159424238477966	1.72048014442115E-4	0.30815808870453426
-8.51657021391493	16.03357904344795	9.329683708733129E-4	4.6904153719395117E-4	6.065540793026274E-4
-8.266698499593367	16.013390172186597	9.332326524715429E-4	4.6884218581666573E-4	6.023594545888636E-4
-8.0562389112096	15.989342639268678	9.331439553748719E-4	4.68567559755591E-4	5.988238823075572E-4
-7.686675290317421	15.957030610636405	9.335002238861255E-4	4.682351064756632E-4	5.92576645442778E-4
-8.746279057818878	15.988281981459258	9.304578761446984E-4	4.68184425825545E-4	6.103853636702934E-4
-8.970450287689857	15.938254553097185	9.279831895410828E-4	4.6725399721979973E-4	6.1412855035059E-4
-9.186062455068521	15.786547473493387	9.2192961344246E-4	4.646696269070109E-4	6.177132991107735E-4
-9.971193094306008	14.974754846084949	8.928584205228134E-4	4.5104164309499404E-4	6.307564844602539E-4
-9.923312943252988	15.039290823300568	8.950766368844493E-4	4.521192102006492E-4	6.299632095091345E-4
-9.772769833038687	15.227535971668214	9.015859602548241E-4	4.5525499462582505E-4	6.274609888590352E-4
-10.151226889300128	14.742570887399712	8.852127942553334E-4	4.4719353531132557E-4	6.337380717646056E-4
-10.263669191686585	14.533945460902892	8.784429693547066E-4	4.4374476568922983E-4	6.355990409419475E-4
-10.338792965066176	14.402943851689209	8.743474486570268E-4	4.415957401231835E-4	6.368378180658402E-4
-10.39951398580999	14.232596487589566	8.690166585174922E-4	4.387876072196254E-4	6.378528758099065E-4
-9.651563148185085	15.369018904321013	9.065059465459271E-4	4.576217448030662E-4	6.254568057732101E-4
-9.610243214520445	15.408630480720372	9.078866126609134E-4	4.582850957873221E-4	6.24767613345914E-4
-9.355948527585715	15.657450364369083	9.170840782851192E-4	4.6247877920601416E-4	6.205503960372838E-4
-7.582691981937091	15.933264407606897	9.330415888667428E-4	4.678999630746394E-4	5.908103800294923E-4
-7.112624841227181	15.62099342018226	9.235320736193809E-4	4.629842040037109E-4	5.827721120187005E-4
-6.881867897293005	15.366468772252109	9.151210326663111E-4	4.588814863108817E-4	5.787813546448554E-4
-7.211113655713502	15.719878283891182	9.268115101791181E-4	4.6457566090243944E-4	5.844737097546647E-4
-6.717869382857944	15.056237286327317	9.041880284302597E-4	4.537927376343045E-4	5.758918736500061E-4
-6.607244504890614	14.853200340811473	8.972780474465164E-4	4.5050155522050224E-4	5.739759274426523E-4
-6.552226585395356	14.490750358383536	8.841057643706751E-4	4.444730988031785E-4	5.729313162623602E-4
-6.493787224369594	14.259604808150158	8.761692571252186E-4	4.406923002543765E-4	5.718905148688663E-4
-6.43325049352262	13.662200987957576	8.547434410446802E-4	4.3066016824062166E-4	5.70615030999505E-4
-6.41499752094985	13.474375362204528	8.4839609070452E-4	4.2756349757400283E-4	5.702560870895467E-4
-6.387853419579772	12.789972379643046	8.245552750464438E-4	4.1595293392380123E-4	5.694633573234285E-4
-10.456554713262712	13.976570385418363	8.611978608078646E-4	4.3456601067191534E-4	6.388169590675105E-4
-10.460504525913167	13.743612050954287	8.541812380722834E-4	4.3071998854046474E-4	6.389018116667211E-4
-10.43567643329602	14.11277918523502	8.653703121740964E-4	4.3681539410942143E-4	6.384516359981765E-4
-6.386459979093452	12.69724417228317	8.215281929442133E-4	4.1441351098836174E-4	5.694063419231611E-4
-6.395644771263177	12.555427517851564	8.168462493671822E-4	4.1199068136563415E-4	5.694816106010345E-4
-6.4372672447402195	12.008861096898956	7.987155063910704E-4	4.0266921760993547E-4	5.699308636077274E-4
-6.497009900884745	11.667987645737622	7.873772986577493E-4	3.9664496253864485E-4	5.70758570199144E-4
-6.556920262455058	11.305444943796042	7.762418118308924E-4	3.904608296071986E-4	5.71627378220328E-4
-6.68146577838972	10.655308411578233	7.56467735572697E-4	3.789091894646656E-4	5.734430888408582E-4
-6.78393126347984	10.244290071559956	7.445127748224905E-4	3.7141862317796506E-4	5.750324720076114E-4
-6.6290935651159755	10.949007459555244	7.654793316446871E-4	3.8410294413976327E-4	5.72666039888259E-4
-6.8473974745647155	10.057920097476195	7.394477341812056E-4	3.6809214441927036E-4	5.760921251427438E-4
-7.405046930016831	8.429051296024019	7.015769287224584E-4	3.38244480327444E-4	5.856670077600864E-4
-7.412200733634791	8.399984117014895	7.009608144226925E-4	3.3770532553230293E-4	5.857900794042615E-4
-7.421796519639031	8.373596652831079	7.004581193294473E-4	3.3720504655840983E-4	5.859599276772346E-4
-7.6245049310669515	7.798152050005786	6.90243454024788E-4	3.26392385942002E-4	5.896073692666482E-4
-7.5805121822930595	7.910293384750007	6.920793751363224E-4	3.284913289510119E-4	5.888087006572645E-4
-7.501908913596166	8.09279067771438	6.950966658397079E-4	3.319560685903955E-4	5.873771972736835E-4
-7.739502332512991	7.591719065788961	6.874565049583435E-4	3.2246377328825807E-4	5.917567253693256E-4
-7.8847997351133605	7.451595991242256	6.865074260007863E-4	3.1978749169697175E-4	5.945238570740057E-4
-7.676407910866667	7.714521694434639	6.891812768244383E-4	3.248003794517105E-4	5.905755377412312E-4
-7.092653583308931	9.299169047122376	7.204543850963768E-4	3.543321144483657E-4	5.802197104665743E-4
-7.157733819727116	9.09628579445178	7.155311729979206E-4	3.505979452754832E-4	5.813335939841915E-4
-6.993538578025168	9.575462324912435	7.269305267268503E-4	3.593643653033227E-4	5.785271082617781E-4
-6.895778115357702	9.900410308161158	7.354434418215688E-4	3.6527616214269726E-4	5.768950896954369E-4
-7.293348293457591	8.75037620896634	7.080912967568099E-4	3.442250397214387E-4	5.8371992328844E-4
-7.234420758594862	8.926496665648376	7.118790117207998E-4	3.47423885772205E-4	5.826900151591906E-4
-8.225885333227685	7.342901902359795	6.886500654355121E-4	3.177802657489967E-4	6.010642598285277E-4
-8.236373854049724	7.343009111565974	6.887800280823365E-4	3.1778548401796536E-4	6.01266157323385E-4
-8.530594539609023	7.303148880677009	6.917853220365965E-4	3.171145623114227E-4	6.068744619674717E-4
-8.165547009442813	7.3578145528349275	6.881880389024562E-4	3.180526431899035E-4	5.999048051805489E-4
-8.564700511421668	7.306150044294393	6.922595463148292E-4	3.1718816821441753E-4	6.0752389773158E-4
-8.611923429585666	7.329416666724217	6.932003252116108E-4	3.176438163465338E-4	6.084020138545084E-4
-9.020216463603798	7.600166307473682	7.024163578607625E-4	3.229415209816498E-4	6.159255590720785E-4
-9.03637818469662	7.618837639342621	7.029048600961866E-4	3.2330131111925255E-4	6.162152197636445E-4
-9.212996675330137	7.81749482447683	7.080867393911419E-4	3.271133283901051E-4	6.193575735346648E-4
-9.245829441114997	7.861879805782354	7.091796445512663E-4	3.279599300466109E-4	6.199331065782382E-4
-8.987356093103259	7.572791242919949	7.015846506149081E-4	3.2240531151532965E-4	6.153230121597385E-4
-8.807668646708661	7.421252885339838	6.970714909159055E-4	3.1947845131355315E-4	6.120488516494186E-4
-9.359903457853354	8.04158185649978	7.133263885605752E-4	3.313628928151911E-4	6.219035945649242E-4
-7.915963885514201	7.416843590924212	6.862357646152813E-4	3.191372103392173E-4	5.95116136528547E-4
-13.446641917549464	29.504735031778765	1.496313580988104	-0.023949856037714025	0.822972250745705
-13.31035736551715	29.490828283789533	1.4984694390630209	-0.018000881160776548	0.8073745390700902
-13.224838540734716	29.439520921664442	1.506112728134824	-0.020241773511196184	0.7979814883826858
-13.593416827826	29.521521045985132	1.4919625061716915	-0.028938804424327027	0.8383216908221786
-13.745828677994982	29.49823664762073	1.4943297245408746	-0.04014130834941414	0.8565071849798764
-13.86816784993091	29.46471861517236	1.496937374595493	-0.04990883987626103	0.8683897454921923
-14.30785626955209	29.31719643409113	1.5109635189838293	-0.09886441525919691	0.9093880262468345
-14.102683706210716	29.389371044146113	1.504821468498586	-0.07570060500715808	0.8908315488997722
-13.940146842573766	29.442045794208823	1.4989490766157516	-0.058034964043356424	0.8751286408876215
-14.338532292243409	29.306464423392864	1.5119060356231115	-0.10235771875968484	0.912673088880701
-13.075731796836802	28.898237603063862	1.7022270182540387	-0.02141078651077325	0.8222115231501547
-13.060688821011178	29.115099776574503	1.6122580412984333	-0.022020879241378244	0.8005469390364243
-13.071149205421719	29.224779124557728	1.567790285337328	-0.024425759584854788	0.791345763821247
-13.05126674147483	29.162238991325502	1.5873934165520103	-0.025645669260468528	0.793325690529169
-13.114049347313092	28.778003670178123	1.7765469949575716	-0.013198583233551647	0.8468853180901823
-15.123531503383438	28.68380688659017	1.5186708594860279	-0.2502907290154981	0.9307542780497919
-15.120365763830009	28.687201553165067	1.5189174208569092	-0.24964241887037064	0.9310348841468284
-14.959007661603835	28.847954319669356	1.5222257260263463	-0.21473927293780676	0.9347109928194416
-14.755661264084218	29.046595901853035	1.5259669945539411	-0.17125167561981772	0.9384366737968471
-14.763862069959831	29.042141861783172	1.5261666236296432	-0.17252381324490917	0.9390883481442732
-15.126896078051582	28.680440857325806	1.518212694535425	-0.2509679415943253	0.9303685006827467
-15.639683715519372	28.156523638835083	1.4536999029738482	-0.3600006804624579	0.8796752744743015
-15.565674756309049	28.23888409976909	1.4694852498391242	-0.345446418981831	0.893280882210023
-15.997556731796527	27.782681596354678	1.3900640367671273	-0.4357836550372777	0.8312802776331776
-16.122982823557255	27.64891283072557	1.3634069113259673	-0.4493854964938022	0.8136140707840198
-16.377973583126817	27.352884220687287	1.3084908559275523	-0.4938958191300141	0.7789514531698255
-16.691375259155652	27.055097404968777	1.2642536964435436	-0.5391567529655086	0.7403959335796675
-16.77861127391209	26.957994646965222	1.2472001739944678	-0.551368794486541	0.7279116666289558
-17.20671943406671	26.19057808793621	1.1350003904645276	-0.5999541231331218	0.6630458550471512
-17.104777983312246	26.44452275263879	1.1697151343021381	-0.5840427252195204	0.6831964498784316
-16.922670118829654	26.77384140021178	1.2219087667334279	-0.5673533086750848	0.7122581757028981
-17.315927891423346	25.89385803336739	1.0959507296075788	-0.6195623379033123	0.6390463992769984
-17.403255457620034	25.546148258501276	1.0553172151437986	-0.6388015969300067	0.617003055332952
-17.5135968372217	24.804997520793005	0.9889994555677103	-0.6934222819711642	0.5734802265018656
-17.442773825938687	25.33859959175219	1.0307224775481718	-0.6510824709138854	0.6054124769165372
-17.518379135387697	24.742724395422073	0.9837763092227446	-0.6985138178082186	0.5696694108788792
-17.516096412048203	24.720061446661866	0.9819022514809632	-0.7001794407211714	0.5677920982632276
-17.49382834320001	24.170957898721312	0.959638500716407	-0.743043108982137	0.5326165983265572
-17.481101134226495	23.86698615058026	0.9553178129503553	-0.7633989256341261	0.5098624295727339
-17.455148361395818	23.618231829484092	0.9518303837934758	-0.7773728602696759	0.4909164292699391
-17.434317416262346	23.408121803377647	0.9520145641193307	-0.7889188763563402	0.4743804898388516
-17.285994979311177	22.83219362937821	0.9532800886824672	-0.8249697821084536	0.41262030040387576
-17.410338173911896	23.201330336846194	0.9541333962535925	-0.8031486728860813	0.45494747075460257
-17.244148412785737	22.743402410773164	0.9508691141129596	-0.8288312490976877	0.3996644801675601
-17.072313355120208	22.40634900942296	0.9388295625409366	-0.8397379076757202	0.3429868980718869
-16.836226964778668	22.047682619612473	0.9191290050591908	-0.8343189264992458	0.2795705194790747
-17.064271717055455	22.394258350963856	0.9381366950256749	-0.8396147845274976	0.3407410200106636
-17.07049245181003	22.403253155068775	0.9386563701418706	-0.8397232606761786	0.3424155794187693
-16.748707828536062	21.91912429134831	0.9169869996978499	-0.836396783152274	0.2574444866916907
-16.5971663190245	21.70406269397529	0.9091352275323363	-0.8298008241465868	0.21837624440505884
-16.328218483800708	21.417092727506656	0.8946737426392198	-0.8182921094030571	0.15284812710144735
-16.05896695580733	21.10467189310427	0.87828699737257	-0.7902435169416145	0.08643150792684445
-16.2955754773326	21.376948260999463	0.8932596187455171	-0.8156583512340305	0.14461890209520095
-15.961037115993427	20.982143746956424	0.8738039516169386	-0.7808876981682489	0.061422033788397064
-15.814984160525285	20.79542117944036	0.8707871950306152	-0.7658933548942408	0.024122537823223447
-15.18371290180915	20.095756208211508	0.8721863170722227	-0.7113758728429108	-0.118911826624121
-15.285754203947246	20.196281188654876	0.8700416638701014	-0.7190159238263594	-0.09831507605729214
-15.656762506375058	20.61915585331431	0.8675606752578091	-0.7503636783777805	-0.014257145234144777
-15.515656623503844	20.440398868950126	0.8679969917110081	-0.739549150526025	-0.04778848110010227
-13.723403852296435	19.9881033898131	0.7986008167892709	-0.5476086478582844	-0.2870740661320461
-13.717709947094287	19.98005958982628	0.8021802960229206	-0.5486924425099424	-0.286997213539021
-16.31593286360919	21.399795801508002	0.8943457197804167	-0.8174792797549726	0.14961368230026106
-13.704950858583006	19.962723466847915	0.8092743970110191	-0.5505040169438803	-0.2876777348850995
-13.570465095922138	19.788903358176544	0.8791919900081202	-0.5672573509324728	-0.29332113529107623
-13.507249869801308	19.71676950203144	0.9122110183809271	-0.5736068935358349	-0.29425604000544414
-13.413701907158543	19.59158353575588	0.9549324720974701	-0.5867506375761706	-0.3063143822663992
-15.03443229828415	19.918266439349402	0.8775431862055703	-0.6988726042587678	-0.15036514568502252
-14.614077207637672	19.48872264152636	0.8885609634443216	-0.6570094017491334	-0.22123409980085387
-14.606855547730422	19.481464964766108	0.8887725620828011	-0.6561827285262996	-0.2224255337579017
-14.900608337102863	19.76504075339952	0.881322352314428	-0.6855365894697136	-0.177788559777514
-13.280936375494015	19.40376851510024	1.0056234590068371	-0.6009601858506951	-0.32774473294757184
-13.216103036711377	19.29696401557235	1.0335300207446403	-0.6094815648181754	-0.33798806233857287
-13.087362512424903	19.056838419040982	1.085005004138802	-0.6264924500023982	-0.36854238978492493
-13.060659583782007	18.99525654666471	1.0955471577506892	-0.6302192075109144	-0.3759861672339577
-14.603189939641114	19.477474020545454	0.8890405340843057	-0.6558590111106989	-0.22294757399843654
-14.589702477346874	19.462524886199407	0.8902092531650934	-0.6553703334255618	-0.2244955910478124
-14.396440151130628	19.23195161626903	0.9133522020190354	-0.6512390609789634	-0.24736248336835603
-14.09884725034945	18.822702605238405	0.9682832723337852	-0.6657658586052275	-0.29937840708012425
-14.13137539791961	18.875985595042422	0.960073319707091	-0.6624125582327972	-0.2921887598300598
-14.342037096330428	19.16837178136262	0.9235112891087294	-0.6536667286269472	-0.2554667617084048
-14.041848236766368	18.737891023666094	0.9783338294216837	-0.6704503374670405	-0.3093383838508286
-13.875545407469001	18.447197888034275	1.0105938807160286	-0.6841229496862005	-0.33980315559137464
-13.661967339301752	18.11681828924012	1.0472867127439167	-0.7157083252850494	-0.37585183807272654
-13.047126507172802	18.960140681902818	1.098961606666923	-0.6330114655753021	-0.3789711241877394
-12.945803959879562	18.513682565110283	1.1222848329480404	-0.6624115502797128	-0.4152546306759465
-12.812624226982841	18.18858470018433	1.13194980469598	-0.6923646711723949	-0.4586867581443981
-12.781174451604585	18.063530917063428	1.1309363562041335	-0.7017930301030725	-0.4704069122793808
-13.634991871570147	18.07093802144159	1.0510936818206316	-0.7192491834175694	-0.38050036611978333
-13.330209056462598	17.575650388113353	1.082755976238636	-0.7345103970121931	-0.45630360590509833
-13.225340083208286	17.42767523420172	1.0887423897308302	-0.7395842479399808	-0.474890032219896
-12.979879279380384	17.09651790798034	1.0849580230273352	-0.7291812762434342	-0.5070922393372304
-13.61426764109302	18.036442081466518	1.052625286795433	-0.7218130177731854	-0.38453260903395003
-12.291434813098721	17.276373009499068	1.0549923514673285	-0.7203089225370745	-0.4540994739009023
-12.098391923281483	16.99908162481341	1.000666473927832	-0.7026405137329392	-0.423698516232589
-12.725076640181813	17.945497977923644	1.1271663422101457	-0.7171256051047721	-0.473105015060618
-12.485042353245316	17.561701900479097	1.1036153555369923	-0.7284531636017884	-0.4727663192056559
-11.887348847397963	16.672782974089348	0.9195792957803173	-0.6679359985807267	-0.38211837741995136
-11.768355882494667	16.49702330498735	0.8533603339439333	-0.6357288722163464	-0.33921785579215863
-11.522600926859113	16.107999534360886	0.7093802645873368	-0.5652365104899053	-0.23610291409999912
-11.434936766903489	15.970664054670568	0.6453277269425345	-0.5195540318936804	-0.19699540261065604
-12.862277488663846	16.89897354215124	1.0609481855773246	-0.7040680495787229	-0.5221729491191924
-12.734672760772554	16.6818355508951	1.017293303979452	-0.6564248229208907	-0.526341386299964
-12.469677769829701	16.34878705764234	0.9490047412671275	-0.595450634055429	-0.5149653232820377
-12.461994141258929	16.33818244022225	0.9451783956457208	-0.5922185671392685	-0.5136990313796411
-12.226675185132692	15.990452186356109	0.8024398484415103	-0.4743886908449546	-0.4543978196025205
-12.080936226665209	15.718414317823207	0.6994843122957862	-0.38676794048573104	-0.41271034267689216
-12.450538527121873	16.322601777528064	0.9393473844526896	-0.5873852251158858	-0.5113973213771498
-12.008867070719528	15.592861756320444	0.6436247395968984	-0.346630058253081	-0.3848837416981975
-11.19069808711283	15.520329227279333	0.43740243141809443	-0.35992095648691425	-0.08709284027284199
-11.146970368731676	15.426948781425956	0.40232614623151497	-0.32990695319514357	-0.07211349223990417
-10.937736437658009	14.895631401705439	0.21945136409791777	-0.17579495653407826	-0.0057813853251057505
-10.928776726330025	14.87156595288738	0.21222400288083543	-0.16893851586731962	-0.004163223610875044
-11.83093936945443	15.245165931433922	0.49742777635436	-0.24934235206560237	-0.30365552664144724
-11.703072752385609	14.917755171019206	0.371603573930948	-0.15377370467143056	-0.23957829609219328
-11.856362042427943	15.297942322795935	0.5194041083209362	-0.2654188956354877	-0.31569092581100766
-11.67571108041057	14.849169520612739	0.34844356525328557	-0.14036930966985967	-0.22545503335445913
-11.558257545123485	14.564369869421773	0.24578561689681322	-0.08297843021208999	-0.1568311899427377
-11.45998891212474	14.297194509232412	0.18075234670352536	-0.0517798511048799	-0.1145815681032796
-11.428804950796245	14.229234004738167	0.1613014518751183	-0.04345908004565206	-0.10135453468525187
-10.920238380486014	14.843416980632442	0.20575376441661955	-0.16317527694870781	-0.004208442877252013
-10.651789131467556	14.11260541515777	0.04774137392873696	-0.025081617331378384	0.006263129124758285
-10.750914862739174	14.362412427115729	0.0933584402917035	-0.06374154011062744	0.006792812724399544
-10.80786906262887	14.487828942471026	0.1128787681261045	-0.07920422701559765	0.00849004930755396
-11.259378433955037	13.448584575004997	0.055692839604252586	-0.008113884077573089	-0.041263352132772484
-11.327413474968726	13.824772876523932	0.09289794533827866	-0.01759902377984665	-0.06359426285674308
-11.405865306007007	14.137063757486185	0.14532769974783322	-0.035981772542126304	-0.09280574191911399
-11.25180092149329	13.41559256355217	0.05154780841494463	-0.007089025005244352	-0.03848134157639664
-10.558868481333105	13.91216422126957	0.020415309969131455	-0.008841849146512938	0.0035327147001491983
-10.592645150185598	13.981669362566041	0.030719122849680966	-0.015017452414440736	0.005184916685202273
-11.247040779589305	13.379628786121849	0.04958773825727878	-0.006951904797460419	-0.037258137486656934
-11.165274600466724	12.988620798260765	0.02778692021062834	-0.005309146618333721	-0.022535204527515465
-11.097330053323814	12.580936310314577	0.013933775828435425	-0.002432409718469367	-0.011910841702715327
-11.096818195980095	12.561338905231516	0.01339522207015221	-0.0023761045978737427	-0.011484348489044453
-11.096050568027742	12.545804815190527	0.013231237898195868	-0.0023413726355470685	-0.011350444123596821
-11.086743495229108	12.082772309014002	0.007174382994894333	-0.001869564282360333	-0.006114355498649319
-11.056586496952555	11.873435756879385	0.00572062201989891	-0.0012023675634394322	-0.004885714097670154
-10.88734935519765	10.821758127609627	7.851606196529749E-4	2.0990237104655818E-4	-5.196561065518627E-4
-10.914018229749441	10.916969792681556	0.001011563885348413	1.834044825880002E-4	-7.544824314308989E-4
-10.992846698780873	11.239384173081298	0.0020392913934671885	-7.145782902450565E-6	-0.0017388674712795675
-11.015430104537916	11.368444482013418	0.002613119866076766	-1.3792318869575032E-4	-0.0022574860464583202
-11.040793440304332	11.601305467410615	0.003720604348161696	-6.184526978189116E-4	-0.0032021146260483757
-10.852792143901496	10.649475182364654	6.28089604325169E-4	2.3116349702744735E-4	-3.075240216580671E-4
-10.82268237901346	10.507062683946822	4.767338040702697E-4	2.5347523756780665E-4	-1.0948084671071135E-4
-10.799649030697061	10.417097170439254	4.6133463685767194E-4	2.7407701348220777E-4	-1.5900078761994296E-5
-10.737706088490452	10.19594415108152	4.6551352391066407E-4	3.26713628398222E-4	1.831814238975531E-4
-10.645532551324377	9.838584274836666	5.679920302960719E-4	3.497987483575165E-4	3.915813073222253E-4
-10.66294728996067	9.897493804937323	5.559824366274454E-4	3.5207620296525224E-4	3.698253952640618E-4
-10.669096737425624	9.919157020329632	5.501475639389053E-4	3.521137140411712E-4	3.578925434399045E-4
-9.701099101698333	7.952659472631748	7.088819654657902E-4	3.3681130093135076E-4	6.168263282103066E-4
-9.807114167417021	8.0255306659574	7.084545043671191E-4	3.3733008867840386E-4	6.159774034970387E-4
-9.580409858346846	7.886678629862842	7.092741028592202E-4	3.3718761838166E-4	6.171166784105782E-4
-9.515460207986955	7.83826116776429	7.099840032965964E-4	3.376358033940426E-4	6.17805753335545E-4
-9.39319704575132	7.976802644466628	7.124408098718052E-4	3.3356817317713286E-4	6.20651059952504E-4
-9.482695440722992	7.888526773755937	7.105566992586813E-4	3.3698116797795525E-4	6.181908077076074E-4
-9.89150512481135	8.061589029817508	7.08155729950355E-4	3.3885804804328256E-4	6.149671239846548E-4
-9.958128539012591	8.13643264909581	7.078335234532716E-4	3.395893897682558E-4	6.138276726682741E-4
-10.105799244152566	8.216749786030329	7.052175520262862E-4	3.40438991431313E-4	6.10311451727637E-4
-10.117739578629418	8.225459503853283	7.050713884223525E-4	3.405298799420821E-4	6.100704231130368E-4
-10.321566484096682	8.759091610334712	6.969767541033434E-4	3.447630958128238E-4	5.932187122272585E-4
-10.401050228883886	8.997560402359396	6.847139801572874E-4	3.470163580065299E-4	5.745207060699126E-4
-10.48013283812264	9.273283943313945	6.582208420323796E-4	3.407310763852926E-4	5.424285904021007E-4
-10.484221130661814	9.285169676528664	6.569343131723013E-4	3.40325680019253E-4	5.40883948558148E-4
-10.493978900489525	9.319953418773046	6.532818456812642E-4	3.4030116014614417E-4	5.354938820890403E-4
-10.569396367691512	9.576372765498544	6.245477519106113E-4	3.4174369152325634E-4	4.921882247471683E-4
-10.30367410666004	8.700079882566374	6.998007658579997E-4	3.4438013979356646E-4	5.974494218395964E-4
-10.291056105656166	8.659895023136702	7.005075164945149E-4	3.4399518687175694E-4	5.988673496034252E-4
-10.202055940923515	8.408063874401485	7.051946142167725E-4	3.411324293890311E-4	6.083335087454584E-4
-10.122586102166768	8.227987217596521	7.049861516389599E-4	3.4055420595909214E-4	6.099549545313171E-4
-10.127084845203278	8.2340398900594	7.049311531304606E-4	3.4054708586076356E-4	6.098576612267632E-4
-13.612698575289047	28.6766368847917	1.6993168217286136	-0.09225652495335607	0.8658110684666815
-13.402335055067073	28.717106774932446	1.7324430555647465	-0.06035793532956585	0.8594833514310822
-13.274234325981926	28.745147147953077	1.7516088085513548	-0.0389004807765233	0.8528305081624061
-13.669436437446832	28.664996499633244	1.6907640726854005	-0.10084682069039214	0.8681607250769799
-14.469126524092431	28.3338679534071	1.5667709949850397	-0.23023446591309124	0.8837280888825929
-14.111452795127121	28.53248874412611	1.6248566282372194	-0.16868832944083037	0.8825060313540907
-14.08134111629364	28.54838904813992	1.6297052302147061	-0.1635579939793385	0.8822682421580709
-14.084760055739773	28.547269492787443	1.629181340932635	-0.16408581665539765	0.8823930626749835
-14.490031474178451	28.31698023352918	1.562899265883701	-0.23410700362406878	0.8827379957573714
-14.531013247222706	28.282763089151217	1.5542582572216548	-0.24151692950567738	0.8806134672563541
-14.875581071227531	27.98713035068691	1.4807296988407355	-0.3039235926501419	0.8617742347123181
-15.10376264913171	27.76458604019757	1.421216230642294	-0.3473936411253029	0.8461785933528221
-15.216208734471483	27.625667800433135	1.387360549443474	-0.3679530061236893	0.8312549994217706
-15.4640149146962	27.35002543091522	1.3127365527019128	-0.41499567216857847	0.8078400791182061
-15.565199936389575	27.229859535367186	1.2806026720443737	-0.4345523022616105	0.7970929347274202
-15.60421881776453	27.1782256098158	1.267616373775725	-0.44296162582356535	0.7931097776691105
-15.80655797744552	26.83643413392781	1.1909521950567317	-0.48437362307644305	0.7591184793555319
-15.99207110813279	26.526343516060507	1.1310158469745932	-0.5308874158211624	0.7324258738344338
-16.09495975331683	26.30491443523337	1.0948290570163692	-0.5570012591739812	0.7122531056403059
-16.31639914487979	25.789828530329583	1.0257632096753106	-0.6177040698865488	0.6656230336213526
-16.684891252858424	24.764965711053225	0.9573406586703284	-0.7269060827497679	0.5701433490468997
-16.575586134525615	25.116826670150708	0.9716043004350413	-0.6913315839813268	0.6045807988984335
-16.522539066974886	25.264930127987643	0.9809031111104719	-0.6747777781457216	0.6192672924667484
-16.342075646771107	25.734031923727596	1.018712970838968	-0.6245625587960529	0.6608740542721298
-16.331976873830065	25.751084951112826	1.0203791431889346	-0.6220835889838539	0.6621502772508279
-16.69637548738504	24.522337265981495	0.9476924530366695	-0.7483671254421418	0.5405695930827432
-16.72618837260787	24.24278726377767	0.9413138532722125	-0.7690137802562649	0.5101772903769126
-16.74244772644929	23.899594069048348	0.932051511561548	-0.7912846916811516	0.4694420511919299
-16.74256716838122	23.684435430470366	0.9277796442921646	-0.8027467335615182	0.44400344302312983
-16.711595039577205	23.33186611068901	0.9127524886649823	-0.8129385255512025	0.396715392384541
-16.670856721684423	23.17404679271966	0.9051296432419047	-0.8149075327685673	0.3733485470430961
-16.51347070412792	22.829265188016677	0.881428826243789	-0.8101927777857714	0.3122548053292232
-16.3773710600923	22.58365799224284	0.8626270991950307	-0.8022367180151764	0.26796481051433296
-15.469735792404899	21.47082843357408	0.7892732767404547	-0.7192446602103375	0.05477904419133185
-15.485365793970075	21.488391600999595	0.789950125169828	-0.7206783286847844	0.05841294420703712
-15.492669363329767	21.497438421935403	0.790313883691655	-0.7211954845065345	0.06023224130923236
-15.551006498113821	21.558894884547414	0.7937949440634757	-0.7269846232866993	0.07282657155314692
-15.94804051883031	21.99910977706999	0.8193620030316388	-0.7664660737391127	0.16006426106911797
-16.254996656057724	22.415059477219437	0.8491385035838596	-0.7920076650776732	0.23459193628065725
-15.897398578446175	21.93181850193765	0.8156816768340069	-0.7613860914372301	0.14784857575229068
-14.191985507516886	20.35426755160977	0.7811543287610524	-0.5909108707974899	-0.19951252446356843
-14.210584309288377	20.36831201398125	0.7807486875180606	-0.592673395891752	-0.1960529200064233
-14.455877658872426	20.547878931346474	0.7784830379593717	-0.6190131689104668	-0.15147576455981032
-14.708963187931221	20.74389482341743	0.7738727933380171	-0.6435238593529987	-0.10512086468197722
-14.71112318274063	20.74573554450273	0.7738542700813185	-0.6437069330009343	-0.10468859248343627
-15.121629647115775	21.09564354495486	0.7794590147420415	-0.6846802799541295	-0.024396777657994764
-14.714746931186816	20.748624004897483	0.7738897572972986	-0.6440565426958081	-0.10400463948803236
-13.964995711614055	20.177808833466628	0.7904887631983837	-0.5712498142862494	-0.24481553656422034
-13.951815003513792	20.16879376954789	0.7907834778428251	-0.5699313662628643	-0.24712285607059603
-12.954626106718369	28.737256467746782	1.8191178082802173	0.02447313310417379	0.8494852369487389
-12.857143918412952	28.708675975705134	1.8408126525277746	0.045517367961135105	0.8476419173381068
-12.63953275323979	28.54571449373748	1.8675771879904817	0.08893177851002787	0.8224717277125949
-12.63261423181542	28.54057370798251	1.8684519037172957	0.09029875161561059	0.8216547823429247
-12.629360746829247	28.534100688250373	1.8684299796811215	0.0909091568116559	0.8205483839573929
-12.418224162401433	28.09162993778905	1.8612144103601187	0.13413648713024695	0.7435127583264839
-12.315772059625933	27.698378926161215	1.8444189585599557	0.15082120304963276	0.6751207130541796
-12.295324233598635	27.624182860898877	1.84107419560409	0.15449542654308812	0.6622477130433889
-12.282307251746543	27.579945029645117	1.838718646117898	0.1569320457080423	0.6548021101918234
-10.202631737873418	21.267674119230634	1.3884550788021095	0.15465498574974829	-0.5033864185200123
-10.243693212242764	21.117067918500105	1.3616724111756158	0.13053695627648132	-0.5220715142659917
-10.307342670339624	20.858228531757078	1.317781425529877	0.09110361119380873	-0.5552137050334819
-10.356129224115895	20.791021694474292	1.3010560197559113	0.07601556512559055	-0.5596931357343808
-10.30132753798347	20.866563466752964	1.3198065155564322	0.09302548084400254	-0.5546632618229401
-11.88274998348622	25.960394409159818	1.7530103160671067	0.2228657660081403	0.3961897107449242
-11.668048200368801	25.141182152679864	1.7110243977707664	0.25109819420480384	0.2527326606155557
-11.981603431916623	26.466847343687	1.7848456474627863	0.20501825952040326	0.4791401576011177
-12.1265449837182	27.054283994523367	1.816679956486524	0.17921009323836767	0.5715886925449676
-12.004421420257154	26.54697191549089	1.7895108893370235	0.20258237123287573	0.4916234191827402
-10.468178774155028	20.639341880943956	1.2631279777661664	0.04175286110690795	-0.5694422938945831
-10.304638503044853	21.803293229788284	1.4480006491292152	0.1995904478274671	-0.4025157223198484
-10.267541047326937	21.65042850191439	1.431864816096419	0.1880112480034435	-0.4324845498723387
-10.395320984345801	21.918035081050647	1.4525519147792023	0.1982718638175561	-0.372127267150822
-10.47502592047812	22.05734106139689	1.4629273931656994	0.20298332606083974	-0.3389745360910612
-10.206381097677575	21.385596889124002	1.404352759631219	0.1674596539738353	-0.4838349344412202
-10.221651321505956	21.445997647236332	1.4106130780616428	0.17176776722887901	-0.4721446027649515
-10.490751245394282	20.603592573600093	1.2548246742097242	0.03448253329844432	-0.5724181358870687
-10.676117456238984	20.39236877638473	1.200169588457232	-0.017125957066875558	-0.5835656979293802
-10.862832821198992	20.172659802202038	1.1457440766580347	-0.06988469495948019	-0.5970919134508625
-10.881649328072468	20.15340172716533	1.1409823603074791	-0.07491056146697377	-0.597904476752409
-11.113402830365768	23.492907419863535	1.6417503125633568	0.2525624139161995	-0.03831068455596089
-10.870391181402738	22.895205762255728	1.5634992527018128	0.23519525798755855	-0.15076881277792667
-10.621303073248832	22.348463459036125	1.4950742671528814	0.21337335858404177	-0.27346159340169196
-10.713239391969845	22.528071225770486	1.5140888664818632	0.22093590605208677	-0.2310283176942084
-10.844786768336137	22.840316885932463	1.5561703882755742	0.23382906223319433	-0.16267057177672048
-11.13944094806562	23.564994447843304	1.6518133860940456	0.2542211295925028	-0.02633445536734144
-11.20138562399052	23.70358117406422	1.6585717835104847	0.2541060262696263	-0.0017747598944939345
-11.38770868509681	24.19537159429388	1.6851943730617487	0.2599470957414817	0.0861935173392137
-11.629669720620418	24.997400407593688	1.705399763731919	0.25303736862502463	0.22900869407808755
-11.655844825787385	25.09979426497546	1.7089446884665767	0.25235740053799083	0.24629692679412304
-11.229044276659494	19.823740120580734	1.0581086014153653	-0.16283965875947756	-0.6098192555959254
-11.11903336571642	19.928407716064633	1.0844119455150154	-0.13500802078790086	-0.6060548746676373
-11.238255914622929	19.81801759902705	1.0561406784033225	-0.16483410558421618	-0.6096794536418323
-11.27373113209877	19.799694665849607	1.0498782507014333	-0.17221345834605434	-0.6085712347664497
-11.704202484407077	19.570706637277283	0.9732650768527767	-0.2620455017125858	-0.5952443832070383
-11.924410416622525	19.520870959241247	0.9428300998520635	-0.30141322588917874	-0.5780028207027675
-12.146713395330595	19.48811890152068	0.9116403231041632	-0.3390797095787894	-0.5578858544629948
-13.716808717983312	19.98456831600856	0.7984417784090386	-0.546758937732799	-0.2883981233775641
-13.699633381787852	19.972973088206505	0.798465440008043	-0.5449558983351397	-0.2925797029887786
-12.289122117745665	19.48948098767039	0.8945525338918692	-0.36159159071052066	-0.5421551515895571
-12.610269693386867	19.525156006424986	0.8591330677786951	-0.40846884043418386	-0.4999981950454763
-12.896122385697899	19.578447440350267	0.8312544279548535	-0.44805633026313363	-0.4587185444040546
-12.515097441153577	19.487450784057632	0.8689184547142818	-0.39675599173940074	-0.517114027254957
-13.536579205106833	19.870542369775738	0.7973717586188606	-0.5259811662604875	-0.32901951753011544
-13.46519538142837	19.82916391656118	0.7981823184469135	-0.5175535943011845	-0.34494366619520467
-13.33710205478209	19.763694654848063	0.8045837531209485	-0.5024680172076769	-0.37343423075730686
-13.208698024723365	19.705864794957023	0.8107323740435347	-0.4862139188437064	-0.3991787056712798
-13.12649483004026	19.66555204257168	0.8145135508812886	-0.4764270053810924	-0.4156160676359812
-12.931185315336426	19.594366574089303	0.8285779719633429	-0.45216011037735304	-0.451578187685746
-4.73366453746668	21.27733752555802	2.1665324688293524	-0.3477819547736816	0.36633077027912
-4.616137617197506	21.222124959057776	2.1541958147647207	-0.3512163003491657	0.36609448046128484
-4.564613201498627	21.13083733353918	2.1382759814178454	-0.3531365563005204	0.36573944504634753
-4.459207814328341	20.976920750912853	2.1113682408000227	-0.3554722391400521	0.36326475523618285
-4.3717263835343685	20.747828353941713	2.0756440370813016	-0.35963492539235375	0.3607444165606829
-5.161473697762925	20.81549159125971	2.0640382684130807	-0.34065401052820654	0.33982849574831386
-5.073951322793464	20.92121156444997	2.0887620160626263	-0.3424444704791082	0.3467090123015978
-4.820678832095474	21.117692108337895	2.1340360214164784	-0.34807316532042687	0.3610019697990918
-4.935758286792505	21.04289319435528	2.119010464165161	-0.3455565872337059	0.356093521475557
-5.190714031709742	20.763150524925152	2.050966908215091	-0.34078613756913834	0.336955663563173
-4.334675830804458	20.637109182818822	2.059803603548759	-0.36106515224514313	0.35996897016388174
-4.297602703723759	20.363085847552906	2.021604395849876	-0.365110401258396	0.359597190466661
-4.296843216198107	20.193274965814624	1.9960369321444302	-0.36583169418974415	0.35838177752418154
-4.3199742974144915	20.03163015581289	1.9726359035141687	-0.3658426541625987	0.3580294074201797
-5.411460238020682	20.431189194846432	1.9622598225682408	-0.3396588223058128	0.31418402470502693
-5.332162880293362	20.526863749341317	1.990855106987576	-0.33942544527471374	0.32210956239507604
-5.549115600042219	20.2905602616082	1.9172289730805512	-0.33871456810297995	0.2983465701145701
-5.9142014219049575	20.099198820205157	1.8390228317023447	-0.3362437276515872	0.2715351816546008
-6.1768312377237	19.97762492623312	1.7916519311584829	-0.33506168883539794	0.25606464511092986
-6.2548127568078975	19.933207642426368	1.7766271353989198	-0.3347158268577868	0.2517175120782129
-5.793974679646137	20.165456467072826	1.8648831742379808	-0.33732042890854136	0.2809438339255984
-6.296332579397803	19.90441385953041	1.768989394704341	-0.3345332862347467	0.2498889624653426
-6.581566543861336	19.71553089526889	1.7169510527559657	-0.33419500500549293	0.23587276316359235
-6.865836498264918	19.506302352262118	1.6680951277103613	-0.33358070940287193	0.22418634982268038
-4.397468987809489	19.60797959070136	1.901323658045393	-0.37337835986534335	0.3444085415832098
-4.399186129808391	19.590997556566418	1.8987969227260357	-0.3736713458121241	0.34415925122793123
-4.3936775942467925	19.43906947218001	1.8768060092100787	-0.3778226461398838	0.34110506475091545
-4.387202690166885	19.144286253843145	1.8338006394485764	-0.3856578724525776	0.3347733539598834
-6.894497251219089	19.484583483803235	1.6629485470631296	-0.33357616069568613	0.2226521717528031
-4.381345621380777	19.122257941120065	1.8308531774400687	-0.38622373334028026	0.3344061222387964
-6.925461083009736	19.4598782054163	1.658358400021867	-0.3333263145588074	0.22154917013746853
-7.416290267685239	18.89946202643908	1.5787576908559826	-0.3282268453275986	0.20623344539136554
-7.363475977876793	18.991793896138372	1.589242461012089	-0.3288450184702014	0.2073430108729056
-7.1785182717331	19.213288774831042	1.6173727490810341	-0.33089647560952995	0.21307478685568876
-4.15205833085932	18.46634483007781	1.7629511815363879	-0.39856464129262953	0.3364952907566743
-4.2171064234789615	18.664346336089654	1.7817305624295503	-0.3957670337701622	0.3357068533947666
-4.372026104299103	19.099275105178496	1.828395550520799	-0.38679911085866797	0.33443173297965795
-4.048009488057326	18.195132871531335	1.7383987238887177	-0.40279785563867015	0.3377165204520429
-7.491387228043418	18.031259510970372	1.5015286369455652	-0.32814180381443303	0.2029387943715343
-7.514780309917374	18.314686341258152	1.5256394700138523	-0.3265322385235388	0.20282581008461628
-7.461413857161174	18.67996993733154	1.558697182544687	-0.3274157607763858	0.20500456472715622
-7.514424638291443	18.439655812679497	1.5373989613690358	-0.32627263560328257	0.20362381559679632
-4.006141008968368	17.881613027299927	1.7109313501205525	-0.4054716146592827	0.3400440699422129
-4.0947510933941444	17.070818009431875	1.6287380821082906	-0.4088327459296256	0.3416939505730617
-4.098336307406811	17.034762205630255	1.6251487310183637	-0.40908282187671746	0.3417106764179733
-3.980894005775253	17.602407796043213	1.6854753475087931	-0.4082687156838073	0.3410667503733841
-7.492366000616787	17.59242100983253	1.4535929991172651	-0.32683560335637624	0.19964708779512502
-7.491056514593434	17.51652019285032	1.4465629626517738	-0.3268816691834337	0.2001846372323688
-7.356922602796503	17.059969131013926	1.4033272749798689	-0.33348076046417735	0.20542967311960175
-7.3476880070411035	17.029672229095027	1.4004696230788543	-0.33394369236339116	0.20577007691150537
-4.25572274313915	16.317678753090377	1.539358140873628	-0.41489053329146136	0.33347662746000917
-4.282120070781845	15.78662031049576	1.4839487332929115	-0.42464883098032913	0.32903577582806126
-4.2458127774434065	16.42959045964661	1.5518524546749233	-0.413513707116533	0.3342903358874969
-4.131360294310118	16.910570026141535	1.6102371018989563	-0.4099561216451752	0.3404828919173312
-4.280097499402593	14.538047400568065	1.36454610047088	-0.43720881506380105	0.3321348308814705
-4.322517032429351	14.340942723765027	1.3414979713385757	-0.4394152674108415	0.3306807793252098
-4.280253012631235	15.540897001787167	1.4601719359447511	-0.4263890100096829	0.330115185742901
-4.235538762411485	15.028716405183332	1.4161442090773786	-0.43424991999992457	0.3311149592435855
-7.120732692353926	16.430849731388406	1.3377454185770525	-0.3484099671112167	0.20612756375113986
-7.346458713145687	17.02354813324256	1.399702131801889	-0.33400327288964254	0.20568096877030487
-7.114755438282814	16.40554860010953	1.3342529230745823	-0.34846214307907614	0.20585294254705466
-6.911780360262982	15.83013201700975	1.2723715375425175	-0.3582178075077243	0.21051150225688658
-6.611588358506674	7.896149290016625	0.7634262529815999	-0.4605620608889959	0.37353421276288384
-6.815613754472951	7.898265934465046	0.7342005224514814	-0.4545831374852036	0.37565665040323376
-6.5156075490910155	7.913751607218404	0.7772113788187044	-0.46298589332333906	0.3727514363981648
-6.3278903466563765	8.00161022599411	0.8027026454846192	-0.466914107668558	0.36999555020275676
-6.251414382863599	8.031307543414954	0.8133090244125996	-0.46860112144897004	0.36886124028817796
-6.229877777245452	8.04374390758974	0.815886576255004	-0.46887384280059957	0.3682297629780131
-4.365442378183148	13.975572541233786	1.3034728859066755	-0.44354041517081044	0.3294040544196446
-7.032334305329712	8.881459043501946	0.669489837317074	-0.42719701710580815	0.36706637467241304
-7.010306534682713	8.958760339693399	0.6698993308065241	-0.4256370443127344	0.36560071148951484
-6.512646741864403	15.15182324934143	1.2121642639018348	-0.37806837806766364	0.2301523967175224
-6.605089143645865	15.309430919175515	1.2260871060762655	-0.3733685676701952	0.22574777292462328
-6.5041925862060035	15.13029977827332	1.2100099024114366	-0.37886202931335683	0.2304262789906903
-6.3424677378712815	14.438667640957025	1.1244704343413068	-0.39067206394024845	0.2373388995146716
-6.330374139751394	14.386550585762597	1.1179973277148065	-0.3915473152850481	0.23782938187273367
-6.878654940297363	15.7638677268587	1.2650441175411418	-0.359354145614434	0.2116781532292006
-4.434271541032567	13.142645847312549	1.2157407477418074	-0.44783339203387207	0.32602078385542876
-4.414942671727757	13.516124024822231	1.2525808593527725	-0.44538985379592083	0.3261705875462113
-4.493924253759212	12.772399592207567	1.1790008798114244	-0.45293505190819194	0.32447651886216095
-7.101740047231086	8.65826653927014	0.6682871974854335	-0.42976188642473184	0.37075483839202295
-7.168342651116608	8.460762600190172	0.6668722190954648	-0.43255856427328854	0.3740570220570938
-7.193887940106324	8.330591941608663	0.6687009524658014	-0.4347567850991977	0.3755478927889697
-7.102349334593408	8.083611128327435	0.6891719244509389	-0.44298057300248106	0.37686651570271756
-7.112470534688779	8.092652751636816	0.6875208633237927	-0.4424706664602271	0.37690282510096007
-7.119928957854249	8.108787145355782	0.6859579289548635	-0.44184540628849067	0.3768735103498073
-5.957932814466803	8.326382853180453	0.8474213618857208	-0.4701363075075641	0.361713370852044
-5.9860617304856625	8.295236487394085	0.8445261496570178	-0.47036618621152754	0.3625900301039695
-5.782295033744326	8.636244481833662	0.865793626517154	-0.46781018104854605	0.3578732862709719
-5.772698168952418	8.648486873268634	0.8667433983064198	-0.4676447711555708	0.3575635682451975
-5.738932396154502	8.70717613051857	0.8708712701554617	-0.46738574740770433	0.3568769003280349
-6.940649812921062	9.174166928456168	0.673281879908735	-0.42217352931471297	0.36112057881504034
-4.5812454281489545	12.317894073995918	1.1336822975589016	-0.45208473176616204	0.32650770111940397
-4.808522336311219	11.478314115589296	1.0474507937459194	-0.45226446753008687	0.3286190158780345
-4.652849854746273	12.005391019526362	1.107280107884165	-0.4561963577361614	0.32914874589050747
-5.061293351900035	10.722393859678515	0.9836128562120525	-0.45390308939225477	0.33771371435815617
-6.86360938787179	9.401426206351928	0.676929564173461	-0.4188234086515318	0.35587347478977593
-6.819621065935524	9.5188517466487	0.680239773964532	-0.41805101729079963	0.3533926478780645
-6.732853489066005	9.812962932337197	0.6855466994591792	-0.41360856304153887	0.3437371999021118
-6.221255888251553	12.966412945543405	0.9284156301183616	-0.4072775902906881	0.24906730494475743
-6.262079343029064	13.66062747538938	1.0192428956337407	-0.4021735844404528	0.2420851378515677
-6.263391932825343	13.675039285369484	1.0214620775743928	-0.402253392168839	0.2419397359802377
-6.329917361911087	14.384771810573818	1.1177545553840498	-0.39155106384554744	0.23785332254867994
-6.380243096902497	11.364251103642124	0.7591625708234448	-0.4087804031021839	0.29435735023312193
-6.357607770702911	11.487039688527688	0.7678933748586183	-0.4071632613628436	0.2906662363003699
-6.222435682564707	12.217561632089193	0.8450633371445171	-0.4094569704466128	0.2696251580900401
-6.22315469339023	12.669251370607224	0.8946753175271872	-0.40790597949082164	0.25746528772556293
-6.23437808659952	12.145587759282426	0.8378080632711171	-0.41052910372394413	0.2715717694228997
-6.457481241124757	10.96749769794242	0.7365992114094905	-0.41080671547400205	0.30820775094273023
-6.219415409317302	12.931960976294627	0.9235911185913447	-0.4069353965886098	0.24985316189817827
-5.300213015882377	9.906364735437664	0.9281911038275061	-0.456191117583585	0.3423028223022623
-5.420490387285663	9.41476369021898	0.9083283177216909	-0.46214185346484354	0.3462705106791065
-5.260725656804659	10.041685575299425	0.9343604444223595	-0.45575495847830905	0.34078537555831445
-5.093231866962367	10.61944688455408	0.9741322698198376	-0.4530922837073155	0.3377622840077163
-5.565394037279747	9.018803980210201	0.8914975256558153	-0.4660736584598648	0.35222696574526563
-5.5458129890253085	9.074872917332542	0.8942106005870167	-0.4661453056933331	0.3517094469510622
-6.5076799075710365	10.704717704496328	0.7201682621577054	-0.41127758231584427	0.3166795081147719
-6.538142435266112	10.584945288033484	0.7142456383017636	-0.41069894751071395	0.3200781825063188
-6.674120860000167	10.043425300441548	0.6898113812407133	-0.4131050505473124	0.33488171784385334
-5.079145325698371	10.671237532556626	0.9778014167763827	-0.45340169777021333	0.33754171790569765
-10.461656850447097	13.708406176281539	8.531152020069825E-4	4.3013606653969993E-4	6.389248540388461E-4
-10.481987687657293	13.648673103119863	8.513782472466823E-4	4.291491932430061E-4	6.392676228544922E-4
-10.596586459128053	13.013581074589192	8.332082572122352E-4	4.1864460733569543E-4	6.412453089558235E-4
-10.588350281531117	13.144057512369184	8.369336578958887E-4	4.2081353854132506E-4	6.410855441839655E-4
-10.567612116330908	13.380893343134794	8.436430365429642E-4	4.2474286265984046E-4	6.407124855374784E-4
-10.586300339683474	12.86405514315924	8.290170444443687E-4	4.1613378330591705E-4	6.411075978228623E-4
-10.570420696995217	12.529496354887202	8.197941033058619E-4	4.105639846522025E-4	6.409155310369637E-4
-10.53216555932015	12.1496552982845	8.095714267093197E-4	4.041504805654941E-4	6.403880565811519E-4
-10.380385604053068	10.824139514628257	7.763413989592947E-4	3.815419197937311E-4	6.383310050982084E-4
-10.435456498885996	11.003326254847991	7.808411386404894E-4	3.8467965665006925E-4	6.391916949910431E-4
-10.456403679159035	11.430738695704099	7.91084998904446E-4	3.9196225438834105E-4	6.39371931716521E-4
-10.463247672194688	11.521399916806832	7.933496806547597E-4	3.9352444801511364E-4	6.394539692653539E-4
-10.491965031962753	11.798596889963134	8.004707977903141E-4	3.982180050831606E-4	6.398333072337875E-4
-10.523313839585922	12.061930103058792	8.072419298450335E-4	4.026816674503636E-4	6.402689267343272E-4
-10.1325463030094	9.916704642956699	7.549635909882253E-4	3.6562812142258293E-4	6.345321544345523E-4
-10.179935233113294	10.11227423234433	7.59412467642478E-4	3.691005281152822E-4	6.352375600395786E-4
-10.271061399325458	10.365759310336202	7.654235258414173E-4	3.735535371678154E-4	6.366628137774514E-4
-10.329993747661657	10.545358091937182	7.697953170607696E-4	3.7672603728644615E-4	6.37586168437813E-4
-10.02186658977307	9.407090039284766	7.439899940486136E-4	3.565594743961916E-4	6.329018899737621E-4
-9.940452310214791	9.112997290359736	7.377339709106797E-4	3.5121431283325976E-4	6.316263168569066E-4
-9.913163845656664	9.031973680914923	7.359621102626086E-4	3.497441285844221E-4	6.311917235258537E-4
-9.895841595490788	8.989089973174861	7.350046681928621E-4	3.489514653464321E-4	6.30908745462027E-4
-10.041555812761365	9.508743711312437	7.460888204236576E-4	3.583625071615456E-4	6.331857684851791E-4
-10.0930451283201	9.758641117940332	7.514892756017319E-4	3.628434280089919E-4	6.339423831602813E-4
-10.523255412447535	12.01533119139883	8.060743444244633E-4	4.019048913566527E-4	6.402798138865636E-4
-9.437025703496063	8.180080636767848	7.164766550924833E-4	3.339678709650064E-4	6.232140472481705E-4
-9.587384406844816	8.413430547215235	7.218863854857548E-4	3.383252630191201E-4	6.257690602986689E-4
-9.661805736692877	8.534238831487905	7.247489434898736E-4	3.4057950061101004E-4	6.270208576796481E-4
-9.771253911512432	8.728030227058873	7.291862940279226E-4	3.441798796801175E-4	6.288615033915098E-4
-9.266968553743181	20.368669914426608	0.8551937741577736	-0.1223380776675484	0.24534733285364324
-9.20742666551085	20.320443273355068	0.8571024117509943	-0.12061086186365676	0.2481039124442364
-9.331656358380581	20.390105813505613	0.8527200010168722	-0.12267821133329447	0.24235586648799248
-9.797074207824757	20.487262654677203	0.8362544209312722	-0.1221135031275904	0.22252212194531287
-9.852945626294268	20.475386833679877	0.8340213809919055	-0.12101471125182145	0.22036416930315636
-10.174926061897045	20.358005704205766	0.8199833510337338	-0.1126083561139028	0.20788169563809536
-9.63492628198527	20.447865399706505	0.841992828045738	-0.12211010711831759	0.22956272346269546
-8.511979787933821	19.63934754978057	0.8727668364191996	-0.09296464018090207	0.2796669155333931
-8.412203891350405	19.4367030452377	0.8729424560396292	-0.08343341094268297	0.2836895810107295
-8.861496508320027	20.0881956391881	0.8671120003009564	-0.1125398794062956	0.2638523329066268
-8.677814870382358	19.86003686712696	0.8710073951109658	-0.10281185366741721	0.27219500573898425
-10.409357512926338	20.18096142143874	0.80880013582029	-0.10306488925554307	0.20020052973145086
-10.79710685594536	19.791961768687052	0.7895069130323825	-0.08452225537679224	0.1887517007483473
-10.785679793055646	19.803992338152558	0.7900544419990936	-0.08506251902036802	0.1890802991003266
-10.503409678691938	20.101603547076234	0.8043884129524327	-0.09905280336318437	0.19717437201743443
-11.760956418321427	18.987861528055976	0.7477769169544446	-0.05147151158432433	0.16456901976946223
-11.523235694283702	19.219241316736024	0.758565084489421	-0.05909543492247581	0.16927475213640047
-10.828460804935474	19.76565596978038	0.7881784150067329	-0.08335013073122238	0.1879253652338822
-11.15203284394894	19.485982039391637	0.7736099937510801	-0.07051779652924156	0.17883874901452457
-11.338762237521642	19.37033472884137	0.7665256220763763	-0.06527202099045534	0.17409486381045833
-8.160413380449972	19.034430336383014	0.87234440334002	-0.0634199375128495	0.2952359265470139
-8.0712521510263	18.89928505826888	0.8730184233135416	-0.05656148558329471	0.29902819217459214
-7.818586642841267	18.37119969400198	0.8650865863370004	-0.027789336799795266	0.31022102960724135
-7.801553346127336	18.337769279015088	0.8646391711416775	-0.025970808778590083	0.31090648815962424
-7.798549641616148	18.329959307262747	0.864421964726301	-0.025545971228336083	0.3110240173547863
-7.7743272824557055	17.104951854205982	0.8044742784106557	0.04142672876542716	0.3073861122673268
-7.783741806986411	17.082410464980747	0.8027231108509953	0.04249278782843899	0.30686372476720386
-7.764805280510347	17.71926770390472	0.837774656306831	0.007930388449301901	0.3102461469757484
-7.765134015594184	17.702299241060896	0.8369236858873328	0.00885689675991287	0.3101316754624814
-7.785173334564877	18.087991371679102	0.8538231646548761	-0.012268825792681883	0.3107725734914811
-12.207394115779582	17.651695249152727	0.6968964206139863	-0.018220501114861898	0.15740765646418978
-12.334583649954002	18.01743438287169	0.7078014161868311	-0.025981592735058685	0.15474888808584666
-11.898441133341503	18.87073873241356	0.7415544646685868	-0.04727583427417472	0.1614082776258118
-11.97913973552026	18.76913114866832	0.7370045359586339	-0.04439992253669733	0.1602204738948118
-12.20179125652366	18.480366296380733	0.7247075334518538	-0.03597606147877041	0.15578190786189317
-12.346236091480979	18.073727701197747	0.7097943741236844	-0.02712418234084358	0.15433964709025724
-12.325910176357382	18.130813591682937	0.712079691442467	-0.02843510863971239	0.15470313942084182
-11.98711940596362	17.350214550324804	0.6864171033957976	-0.011019538975466137	0.16240213508944484
-12.003748444063906	17.37062698875574	0.6870584716820908	-0.01153517110256493	0.16207530253548155
-11.972536370029344	17.33827830647077	0.6859894527130892	-0.010657770188640494	0.16277340145689967
-8.121894220306949	16.547592387360503	0.7519128163560349	0.06740729431454878	0.29041320305121693
-8.10563373419339	16.57251979077354	0.7544579015046231	0.06624375678399233	0.2911191735136735
-7.984939422131087	16.76625234830246	0.7726471484771094	0.05722667862266922	0.29718738982421683
-8.228393449448319	16.494855391024913	0.7425135572309344	0.06845038217596239	0.28594557011354094
-8.587857197385803	16.313739525462502	0.7105977245321383	0.07199018099291388	0.2703428206942653
-8.648307457720517	16.29639910076707	0.7064675099304214	0.0717881277656208	0.2679419901039822
-8.78995850036625	16.26628487690744	0.6984861534408676	0.07010975054153568	0.26264969007932404
-11.704600070861353	17.072933459403412	0.6746996965082908	-0.00309099071771401	0.169003852656063
-10.554248746023152	16.279117077015805	0.6410405227314326	0.03289661561592907	0.2003622835211659
-10.957521253644972	16.490186693601217	0.6459012151246271	0.019857699986161062	0.18850767444845604
-11.418330839711729	16.816770790787647	0.661848062951323	0.005429222423093791	0.1766827838060785
-11.33353091563429	16.74939463269658	0.6587707998292743	0.007926003960307994	0.17877616594476986
-11.282552150529034	16.71369893929399	0.6575529188910293	0.009450649468626728	0.18024522413464472
-10.494053521806357	16.247901452253174	0.6393512288356497	0.03485417866647308	0.20206521556366533
-10.328899462146932	16.210273477704867	0.6405022163205424	0.039675401436299496	0.20736671080689084
-9.963639931852718	16.115765536031095	0.6416746448663433	0.050447168386408725	0.2184901009780153
-9.716780988764722	16.1404887812949	0.6521225161320139	0.05478981383422907	0.22780686440333664
-9.288329654651506	16.143910880354827	0.6663509751594302	0.06509638525595683	0.242976212635597
