# Supplementary material for: Thyroarytenoid muscle fiber orientation regulates the ability to modulate vocal fold vertical thickness
Source: PLoS One. 2025 Dec 4;20(12):e0337735. doi: 10.1371/journal.pone.0337735 (PMC12677544; doi:10.1371/journal.pone.0337735)
Supplement: S4 Data — (ZIP) [file pone.0337735.s004.zip › Female/contourA1TA8.csv]

% Model	Angle1.mph
% Version	COMSOL 6.1.0.357
% Date	Jan 7 2025, 14:11
% Dimension	2
% Nodes	677
% Expressions	3
% Description	Line
% cpl1x	cpl1y	Displacement magnitude	u	v
-13.17444290806587	39.943156743224705	2.9537480247640846	7.835354775240059E-4	0.3032620311603602
-12.960222175535398	39.983361371660834	2.9549138317344834	7.848663784157658E-4	0.30323778008889235
-12.557663550476963	39.94441944142459	2.9537641335871556	7.83645146472455E-4	0.3032418940760411
-12.295013434274637	39.91007450484781	2.9527571205914445	7.825516877913443E-4	0.30324845015657764
-12.771199519904672	39.98225209153824	2.954879815664166	7.848460550229047E-4	0.3032322625077577
-12.196854437814238	39.89029185097608	2.952177226352645	7.819164027976521E-4	0.3032539097007063
-11.83903471244294	39.73416827035278	2.94759396984589	7.769107394043377E-4	0.30331029248317654
-11.83454919196266	39.7319164431207	2.9475280845161613	7.768382631697784E-4	0.3033111272407147
-13.378459401044738	39.840576676748505	2.9507496936054265	7.801952649457917E-4	0.30331301200807204
-14.081829389211773	39.48701231125233	2.9404224756852617	7.686909752007254E-4	0.303488690554011
-14.091455366444958	39.478691732262995	2.940179355285668	7.684215554037153E-4	0.30349260430962466
-14.335684817196531	39.132669681909526	2.930065791332969	7.572163574308424E-4	0.30365042138597775
-14.358308416646189	39.105402529003705	2.929269072310381	7.563355092705058E-4	0.3036629627617151
-14.06390329784523	39.49587429199164	2.9406808009336802	7.689797592559982E-4	0.3034842784845826
-13.664929711835182	39.750876898974724	2.948139111309878	7.772523796271819E-4	0.3033610154613785
-14.400819272467285	39.0250993557956	2.9269207391268304	7.537450578464629E-4	0.3036991331960881
-14.608096086093008	38.631657340875634	2.915424541633845	7.410284875899015E-4	0.30387631830629613
-14.69608875380951	38.17187164721082	2.9019740781196286	7.262138412134761E-4	0.30407849748542726
-14.704809808779903	38.12900484288538	2.9007209204858198	7.248293586415168E-4	0.30409736303694773
-11.830679456258773	39.72945101098895	2.9474558216842426	7.767590839864418E-4	0.30331207441395225
-11.301478305989114	39.38674536174639	2.9374275777908543	7.657227537181711E-4	0.3034439872169783
-11.016175056807299	39.141220578803896	2.9302326778505057	7.578170885138421E-4	0.3035414819391835
-10.844743907034458	38.971871494835426	2.925282512503011	7.523565099364452E-4	0.3036095450660891
-14.703115739357767	38.08762112267836	2.899509765397875	7.234954538644073E-4	0.3041152564460752
-14.665184357518843	37.55081609911142	2.8838306026956713	7.061800118044949E-4	0.3043468392891634
-14.627641646759875	37.059364087139976	2.869442244343837	6.904100354585346E-4	0.3045587830338287
-14.612222601763179	36.97660737525933	2.8670234925950897	6.877405355091143E-4	0.3045941832558706
-10.248926757653695	38.341193504780605	2.906833657254869	7.320321940641117E-4	0.3038643623073551
-9.912331042181597	37.81459172579965	2.891406151692243	7.150388480129298E-4	0.3040822414252166
-9.809547057107494	37.62171625198788	2.885770365809845	7.088247993850029E-4	0.3041627075002177
-10.64673187070012	38.74258791214268	2.918569856433463	7.449814402307497E-4	0.3037027914604179
-9.48858618160289	36.69145765435641	2.8585607908240496	6.788151147032895E-4	0.3045563234268558
-14.423810118021384	36.22227306587261	2.844960492319051	6.635110990194042E-4	0.3049153838588494
-14.414950734496156	36.19148920627415	2.8440607316957673	6.625273398989365E-4	0.3049284562696162
-14.485830262125976	36.464347608918885	2.8520369287066325	6.712904239816915E-4	0.30481235777031546
-14.13670178009059	35.26832504596132	2.817079874051714	6.328725682441829E-4	0.3053200461928232
-9.140047996814005	35.00415384913914	2.8092309975637244	6.246045145566991E-4	0.3052777688739067
-9.086009328532562	34.53098312251316	2.7954010224661068	6.093965417467984E-4	0.30548144972988334
-9.407476788029886	36.421191810066915	2.8506594318137846	6.701402652389527E-4	0.3046710896473381
-9.246749552716217	35.593612830381815	2.8264662988319413	6.434777186322372E-4	0.30502523156514877
-8.989359107335446	33.59689600732507	2.7680821987665967	5.795914348409428E-4	0.30588395377498
-8.968500059088695	33.443411157370896	2.763592734433282	5.747059268902573E-4	0.30594993578614516
-8.996624010336891	33.65404884224206	2.7697528131841906	5.814244517485369E-4	0.3058593748528898
-13.798911056412487	34.27253971408058	2.7879649628392116	6.010091157761967E-4	0.3057412889658681
-13.70362268864402	34.01659054484035	2.7804884748196783	5.928649179404756E-4	0.3058493098041636
-14.04849173876457	35.019096394043515	2.80979825910388	6.249200414915285E-4	0.3054253674095761
-13.417394405865101	33.23424233035681	2.7576091608237503	5.678750924512451E-4	0.3061796319347265
-8.844720216802184	32.57044266052164	2.7380970028551364	5.468930450026547E-4	0.3063250302748495
-8.570476294449893	30.72147489648428	2.6841068852925503	4.88388115118599E-4	0.30711920302286677
-8.411226862297099	30.078209866607775	2.6652732669892543	4.681159847821887E-4	0.30739351052340724
-8.772423178230015	32.003860930652095	2.721532226089395	5.289719419271544E-4	0.3065687815560753
-8.728005357889755	31.59612262639564	2.7096341696052777	5.160097266500601E-4	0.3067444014689719
-8.700294971264373	31.40121367922034	2.703926107590185	5.098259216375287E-4	0.30682814864804914
-5.531557332942684	20.96953997644227	2.3994272357940956	1.861564727958626E-4	0.3112586938149409
-5.427009525472386	21.242312243811483	2.4073741034605725	1.9454195651219986E-4	0.311137023950659
-5.854899803418824	20.57130638309323	2.387824415653962	1.7393324402666975E-4	0.3114415844991214
-6.0545991133395525	20.421724675892317	2.3834671849364883	1.6936866521130616E-4	0.3115126975682272
-5.674484475926183	20.74823852684858	2.3929768243483425	1.7930714126701777E-4	0.31135922490204426
-5.32694315001336	21.47324046054615	2.4141110571891504	2.0176418744703874E-4	0.31103363414900065
-5.315180164652691	21.80064614708065	2.4236470889772423	2.1190735831669782E-4	0.31089111411341175
-5.315239610958217	21.927734163633616	2.427357344358686	2.158994940121949E-4	0.31083594847117696
-5.350668266482917	22.137495322296036	2.4334734029601615	2.224834611104364E-4	0.31074601187501794
-5.433726218666795	22.603765940122834	2.447076764342418	2.3696945029264596E-4	0.3105461985859638
-5.626963417233466	22.992394014638567	2.4584117664809053	2.490327151708639E-4	0.31038359082096656
-6.296930791053468	20.265168855524802	2.3789081542673483	1.646926496601413E-4	0.3115880474427887
-6.462948940896917	20.198777783557254	2.3769795097347286	1.627163326062296E-4	0.31162198443535066
-6.834263159081223	20.11098147703813	2.374419627458773	1.6021558727500598E-4	0.31167132515785134
-6.8788138499580604	20.10884160683754	2.374358917219652	1.60168943165414E-4	0.3116736205406799
-7.369605748299344	20.1229514076894	2.3747802242715683	1.608392177537158E-4	0.3116822696374484
-7.290450126656008	20.11461507432293	2.3745373643893584	1.6055069078682192E-4	0.31168353789301134
-7.0289051460111445	20.114888248714465	2.374534778549531	1.6042704722351526E-4	0.31167551996086973
-8.099104207876303	28.996942234883516	2.633693538185235	4.3427543002504435E-4	0.307853250473968
-8.15070498126804	29.203573080865805	2.6397249656079613	4.4069990562499456E-4	0.3077651218263756
-8.355808324767935	29.893747345738024	2.659888325244051	4.6235558880303163E-4	0.30747188517722013
-7.921321428362543	28.24221711199594	2.6116481232595072	4.1066661287780337E-4	0.30817540407950367
-5.731713957908964	23.187461122959608	2.464113737698151	2.550267774163315E-4	0.31030217615088296
-13.008134256011195	32.00942388853293	2.721805687724428	5.289347781120402E-4	0.30669801936532737
-12.95068578427099	31.818116973537904	2.716222135588988	5.229127017719418E-4	0.30677919138557874
-13.314648296010738	32.961635456846714	2.749650846105577	5.592354150818486E-4	0.3062946466214601
-12.699636292198232	30.808963560540487	2.6867132051435587	4.909827624839463E-4	0.3072089465872966
-12.470607686155141	29.70761956089163	2.6545574130348992	4.562360649154753E-4	0.3076793394115903
-12.698656054304104	30.80456735528284	2.686584799729689	4.908449784335554E-4	0.3072108222629519
-12.344738030856188	29.237051454687176	2.6408113944275193	4.4156664058544234E-4	0.30787948593147785
-12.200354837177862	28.6009148893215	2.622231251906388	4.215638472067312E-4	0.30815083524469933
-6.292183606549941	24.10069371325796	2.4907417238907312	2.830017536410112E-4	0.30992319447221484
-6.2425339509726525	24.01811854555575	2.488329325299109	2.8046012269361813E-4	0.3099574858261077
-6.30204314497932	24.121411439412757	2.4913463729799656	2.836494755790809E-4	0.3099145139947597
-6.719214934672854	24.976328726734828	2.516320504453554	3.098137920683459E-4	0.30955623932863563
-6.946082505233461	25.451726261391883	2.5301902183643756	3.245419936667408E-4	0.30935695782373396
-5.822524408446318	23.31757127054052	2.467896512785945	2.589501655672077E-4	0.3102484833032377
-7.831310428230173	20.27209620881387	2.3791437620331926	1.656238211261136E-4	0.3116314364770422
-8.016126539335897	20.33597009423546	2.381018552425319	1.6762031277887558E-4	0.31160920710255513
-8.24563275354757	20.47485969782366	2.3850544616464724	1.7191369186147603E-4	0.31155574269859465
-8.482902806015549	20.6064476841697	2.3889120578050704	1.7604901668975714E-4	0.3115057835016281
-7.226961380997087	26.04129268528835	2.5474309162026163	3.425531665120962E-4	0.309109598843361
-7.429909730247109	26.557221928939178	2.5624534384890243	3.583280473284338E-4	0.30889179878224515
-7.588591037603218	27.0808763927336	2.5777754386443443	3.7461653749888235E-4	0.30866935469364704
-7.863453876347895	28.01287551057215	2.604969049872409	4.0357715032646836E-4	0.30827320764096783
-7.774074335750829	27.709357526334035	2.596093401216556	3.9420180683345807E-4	0.3084022617129236
-11.095419583753593	24.002887368594862	2.4879883183696117	2.7971835215541516E-4	0.3101102120607112
-11.133073986582929	24.11042016799119	2.4911293846891014	2.830105879277599E-4	0.3100647316715249
-11.150271886515071	24.172838602241892	2.492949032914619	2.8492645418932495E-4	0.3100381958414341
-11.359915588747498	24.938145086996936	2.5152838162342523	3.083071165806808E-4	0.3097128353895893
-11.453664593764737	25.297012828280753	2.525754799551196	3.19322375425331E-4	0.3095601300157577
-11.240273024498627	24.515080634230806	2.5029388528754186	2.953535191686389E-4	0.3098925905379993
-11.322946017415118	24.800112745163535	2.511255076391445	3.041028509426489E-4	0.3097715432511745
-11.458727381180385	25.31943448347582	2.526409712536133	3.200029368547704E-4	0.3095505659002577
-11.464537797183144	25.33897038755526	2.5269789295101472	3.206021613138931E-4	0.309542274181451
-11.569196871735537	25.76121890789718	2.5393187169616085	3.335381526133881E-4	0.309362449742618
-11.6633070777599	26.1720578259513	2.5513436069126563	3.463370798611972E-4	0.309187255681231
-11.833764430182397	26.83587126363891	2.5706812704888042	3.668016786865606E-4	0.308904707462851
-11.862057598807612	26.963505046571935	2.5744138142233735	3.707275700942016E-4	0.3088502485697547
-12.078087822074078	28.032468436132604	2.6056654110422195	4.0397054289043836E-4	0.3083935134477067
-11.88110893277426	27.05481684639802	2.577072597199881	3.735097263837456E-4	0.30881125133558646
-10.941911285330256	23.580623184081325	2.475681407210585	2.6684979588727746E-4	0.310288668694098
-10.839436808390818	23.313060208466673	2.467868804089762	2.5878159274812817E-4	0.31040160596880373
-10.739067093635805	23.061302474143833	2.460528932075542	2.5107766360919385E-4	0.31050776387752316
-9.471816627044047	21.34230345888027	2.4103689647252504	1.9872473184219904E-4	0.3112157821134916
-9.951571716408075	21.806360992359135	2.4239418631269705	2.1302359796180926E-4	0.3110287002845328
-10.43754130166285	22.48716392491427	2.44376392108905	2.3366781529761215E-4	0.31074775201188154
-10.367961436850804	22.349886901995575	2.43976328844607	2.2952968295400744E-4	0.31080521367594643
-10.316760015579995	22.282882598672305	2.4378083837672175	2.2752022985373936E-4	0.3108327804078474
-9.288476953705402	21.156736757069623	2.4049656232378327	1.9312856591549045E-4	0.31129093335640695
-8.920650274480796	20.917705687899243	2.397979466518628	1.857321589030465E-4	0.3113837688334876
-8.51657021391493	16.03357904344795	9.938666952011776E-4	4.991349960992284E-4	6.463698970836179E-4
-8.266698499593367	16.013390172186597	9.941358383343422E-4	4.989216575731661E-4	6.418958387473293E-4
-8.0562389112096	15.989342639268678	9.940306683524013E-4	4.986280315071421E-4	6.3812463441501E-4
-7.686675290317421	15.957030610636405	9.943916715496382E-4	4.982721968845282E-4	6.314615979801198E-4
-8.746279057818878	15.988281981459258	9.912023489700751E-4	4.982211934654249E-4	6.504566707455218E-4
-8.970450287689857	15.938254553097185	9.885758634180924E-4	4.972291030328344E-4	6.544495152401683E-4
-9.186062455068521	15.786547473493387	9.821342345114063E-4	4.944725221463105E-4	6.582734133049671E-4
-9.971193094306008	14.974754846084949	9.511865027904807E-4	4.7993446950706214E-4	6.721877281432248E-4
-9.923312943252988	15.039290823300568	9.535485125011943E-4	4.8108401841380125E-4	6.713414366473144E-4
-9.772769833038687	15.227535971668214	9.604794419533678E-4	4.844294191654213E-4	6.686721441374968E-4
-10.151226889300128	14.742570887399712	9.43045695982503E-4	4.758287713283275E-4	6.753686216996994E-4
-10.263669191686585	14.533945460902892	9.35835086127311E-4	4.7214931507931805E-4	6.773539292108723E-4
-10.338792965066176	14.402943851689209	9.314731348460655E-4	4.6985627305965144E-4	6.786755510286733E-4
-10.39951398580999	14.232596487589566	9.257935797862167E-4	4.6686013517255385E-4	6.797582390105541E-4
-9.651563148185085	15.369018904321013	9.657175934070819E-4	4.869543029984463E-4	6.665339872644984E-4
-9.610243214520445	15.408630480720372	9.67187196102439E-4	4.876619993663521E-4	6.657987600842569E-4
-9.355948527585715	15.657450364369083	9.769779188105788E-4	4.921355013675065E-4	6.612998678474007E-4
-7.582691981937091	15.933264407606897	9.93897598687258E-4	4.979143092736679E-4	6.295777818791383E-4
-7.112624841227181	15.62099342018226	9.83738507535354E-4	4.926690635405174E-4	6.210052828729283E-4
-6.881867897293005	15.366468772252109	9.747623994195197E-4	4.882920704464879E-4	6.167496808586511E-4
-7.211113655713502	15.719878283891182	9.87238617152833E-4	4.943669314192529E-4	6.228198877382869E-4
-6.717869382857944	15.056237286327317	9.631020690160478E-4	4.8286397780835657E-4	6.136687948619934E-4
-6.607244504890614	14.853200340811473	9.55731796965702E-4	4.7935284183380313E-4	6.116256311527111E-4
-6.552226585395356	14.490750358383536	9.416906275930479E-4	4.7292294879669764E-4	6.105121779032175E-4
-6.493787224369594	14.259604808150158	9.33228924940758E-4	4.68889723008007E-4	6.094023457466674E-4
-6.43325049352262	13.662200987957576	9.103919854121646E-4	4.581902319090803E-4	6.080432176942208E-4
-6.41499752094985	13.474375362204528	9.036261550314143E-4	4.5488689158195046E-4	6.076605376336693E-4
-6.387853419579772	12.789972379643046	8.782177834435191E-4	4.425044725822356E-4	6.068163188056694E-4
-10.456554713262712	13.976570385418363	9.174618317204387E-4	4.6235591951470495E-4	6.807864254140284E-4
-10.460504525913167	13.743612050954287	9.099829338199372E-4	4.582527845719928E-4	6.808765682641071E-4
-10.43567643329602	14.11277918523502	9.219085439483214E-4	4.647558883057013E-4	6.803969401930367E-4
-6.386459979093452	12.69724417228317	8.74991602904128E-4	4.408624080984444E-4	6.067555614342016E-4
-6.395644771263177	12.555427517851564	8.700024156504211E-4	4.382784177038449E-4	6.068358956702071E-4
-6.4372672447402195	12.008861096898956	8.506824052667289E-4	4.283371813687488E-4	6.073153014955693E-4
-6.497009900884745	11.667987645737622	8.386032558275895E-4	4.2191391902608277E-4	6.081984555814351E-4
-6.556920262455058	11.305444943796042	8.267384363312685E-4	4.1531791271013274E-4	6.091249881292218E-4
-6.68146577838972	10.655308411578233	8.056730073574458E-4	4.0299995917796814E-4	6.110624225445624E-4
-6.78393126347984	10.244290071559956	7.929405695361099E-4	3.950144745834133E-4	6.127583115465994E-4
-6.6290935651159755	10.949007459555244	8.15273376524377E-4	4.085382458333341E-4	6.102334103985764E-4
-6.8473974745647155	10.057920097476195	7.875461100324637E-4	3.9146714521016903E-4	6.138884628244755E-4
-7.405046930016831	8.429051296024019	7.472262355801263E-4	3.596490310239027E-4	6.24101309438017E-4
-7.412200733634791	8.399984117014895	7.4657030538736E-4	3.5907437025032093E-4	6.242326116912084E-4
-7.421796519639031	8.373596652831079	7.460353589591675E-4	3.585412710467482E-4	6.244137476553047E-4
-7.6245049310669515	7.798152050005786	7.351651585316258E-4	3.4701830397363797E-4	6.283035183340963E-4
-7.5805121822930595	7.910293384750007	7.371186028513576E-4	3.4925519793305984E-4	6.27451839243944E-4
-7.501908913596166	8.09279067771438	7.403285949061206E-4	3.5294713183352906E-4	6.259255185058678E-4
-7.739502332512991	7.591719065788961	7.322017697801522E-4	3.428322586844929E-4	6.305947248021093E-4
-7.8847997351133605	7.451595991242256	7.311961272895388E-4	3.3998081392453506E-4	6.3354371038371E-4
-7.676407910866667	7.714521694434639	7.340360317174557E-4	3.453219837005055E-4	6.293355747901068E-4
-7.092653583308931	9.299169047122376	7.67321433819172E-4	3.7679687921710287E-4	6.182915747398765E-4
-7.157733819727116	9.09628579445178	7.620796657850737E-4	3.7281640514813194E-4	6.19479645028613E-4
-6.993538578025168	9.575462324912435	7.742164333939623E-4	3.8216180269289403E-4	6.164860491249939E-4
-6.895778115357702	9.900410308161158	7.83281696675862E-4	3.8846441896667747E-4	6.147451143431123E-4
-7.293348293457591	8.75037620896634	7.541601117281526E-4	3.6602325710122837E-4	6.220245636414308E-4
-7.234420758594862	8.926496665648376	7.5819269050903E-4	3.694335518187033E-4	6.209260042108559E-4
-8.225885333227685	7.342901902359795	7.334877518391269E-4	3.3784207622106525E-4	6.405127687844421E-4
-8.236373854049724	7.343009111565974	7.336264201585964E-4	3.3784763040695955E-4	6.407278764917292E-4
-8.530594539609023	7.303148880677009	7.368347028034743E-4	3.3713264504219205E-4	6.467038720152809E-4
-8.165547009442813	7.3578145528349275	7.329940155866234E-4	3.3813229498833085E-4	6.392773587064007E-4
-8.564700511421668	7.306150044294393	7.373405281218848E-4	3.3721096729025647E-4	6.473958388341934E-4
-8.611923429585666	7.329416666724217	7.383436781306546E-4	3.376964502576982E-4	6.483315733725568E-4
-9.020216463603798	7.600166307473682	7.481697767930711E-4	3.4334066371595847E-4	6.56349533548747E-4
-9.03637818469662	7.618837639342621	7.486905709303878E-4	3.437240021847099E-4	6.566582969898718E-4
-9.212996675330137	7.81749482447683	7.542154137098431E-4	3.47785666115741E-4	6.600082386808529E-4
-9.245829441114997	7.861879805782354	7.553806622495952E-4	3.486877270303015E-4	6.606218565684621E-4
-8.987356093103259	7.572791242919949	7.472831110755044E-4	3.427694181416918E-4	6.557073698417774E-4
-8.807668646708661	7.421252885339838	7.424713504508758E-4	3.396508686236982E-4	6.522177711526439E-4
-9.359903457853354	8.04158185649978	7.598020737353192E-4	3.523138689052181E-4	6.627232005000485E-4
-7.915963885514201	7.416843590924212	7.309078867662127E-4	3.3928782763503794E-4	6.341749823914657E-4
-13.446641917549464	29.504735031778765	1.5346608121263472	-0.016788089867091426	0.845258446380976
-13.31035736551715	29.490828283789533	1.5367144163049673	-0.010700458071483421	0.8291393053328232
-13.224838540734716	29.439520921664442	1.544446043781318	-0.013103372145840102	0.8194569386452089
-13.593416827826	29.521521045985132	1.5304264189623662	-0.02186265986016993	0.8611601810906115
-13.745828677994982	29.49823664762073	1.533071333936136	-0.033352698825473204	0.8799621166657906
-13.86816784993091	29.46471861517236	1.5359458879509642	-0.04339085761379537	0.89227820374971
-14.30785626955209	29.31719643409113	1.5510127741655646	-0.09374399595329386	0.9347907305056473
-14.102683706210716	29.389371044146113	1.544389771715176	-0.06991799387524393	0.9155587002129923
-13.940146842573766	29.442045794208823	1.5381195983888467	-0.0517561174735471	0.8992734697117782
-14.338532292243409	29.306464423392864	1.5520291142229146	-0.09732515342230871	0.9381912422872832
-13.075731796836802	28.898237603063862	1.7457022999070613	-0.014772314034695755	0.8448920396610518
-13.060688821011178	29.115099776574503	1.6532451471973606	-0.01523431849525566	0.8222424421477591
-13.071149205421719	29.224779124557728	1.607613608246653	-0.017645757113799104	0.8126936104557152
-13.05126674147483	29.162238991325502	1.6277151877097011	-0.018970025147988595	0.814775688803234
-13.114049347313092	28.778003670178123	1.8220581811887526	-0.006347605136956338	0.870441770023773
-15.123531503383438	28.68380688659017	1.5605900016780765	-0.24980342053191953	0.9577893116072109
-15.120365763830009	28.687201553165067	1.5608377927308075	-0.24913398830553748	0.9580746204536987
-14.959007661603835	28.847954319669356	1.5638697287013612	-0.21310975645671798	0.9616443343731036
-14.755661264084218	29.046595901853035	1.567254823721247	-0.16822983396724814	0.9652104128241048
-14.763862069959831	29.042141861783172	1.5674753898871394	-0.16953695437289767	0.9658914450656145
-15.126896078051582	28.680440857325806	1.560122695324842	-0.25050241615390295	0.9573942535375568
-15.639683715519372	28.156523638835083	1.4947322421371751	-0.36300822689709406	0.9057300719930329
-15.565674756309049	28.23888409976909	1.5108936919880782	-0.3479550451918867	0.919666217359177
-15.997556731796527	27.782681596354678	1.42990374606195	-0.44150298024325485	0.8562718426369096
-16.122982823557255	27.64891283072557	1.4025442675299296	-0.4557484337620562	0.8381597454400442
-16.377973583126817	27.352884220687287	1.3461822224852176	-0.5021680558802378	0.8027099529840094
-16.691375259155652	27.055097404968777	1.3004782584092764	-0.5492232859804254	0.7631146743276547
-16.77861127391209	26.957994646965222	1.2828879256265084	-0.5619503884434354	0.7503065121998538
-17.20671943406671	26.19057808793621	1.1675771756905327	-0.6136738768018406	0.6841942667545763
-17.104777983312246	26.44452275263879	1.2032837667833367	-0.5966753762547862	0.7047552514928763
-16.922670118829654	26.77384140021178	1.2568330108656136	-0.5787284287100714	0.7342826540446268
-17.315927891423346	25.89385803336739	1.1272087208392452	-0.6344668599632313	0.6596605276423151
-17.403255457620034	25.546148258501276	1.0853872718045519	-0.6548626549031971	0.6374222633696657
-17.5135968372217	24.804997520793005	1.0178764791905193	-0.7123499892984646	0.5933770564874554
-17.442773825938687	25.33859959175219	1.0602434160670438	-0.6679637642936332	0.625695278087695
-17.518379135387697	24.742724395422073	1.0125853849885995	-0.7176991418124895	0.5895338128477066
-17.516096412048203	24.720061446661866	1.0107128317110718	-0.7194598140353693	0.5876405323376398
-17.49382834320001	24.170957898721312	0.9886548010527142	-0.7641691452087356	0.5524652506280913
-17.481101134226495	23.86698615058026	0.9847147219275143	-0.7854559843828455	0.5295095154480611
-17.455148361395818	23.618231829484092	0.9815127163309472	-0.8001803334642952	0.5103775202924338
-17.434317416262346	23.408121803377647	0.98191909484307	-0.8122048133626246	0.4936288287701829
-17.285994979311177	22.83219362937821	0.9839565728058349	-0.8498240336122815	0.4308966310762687
-17.410338173911896	23.201330336846194	0.984334681477548	-0.8270206278587506	0.47394156766006545
-17.244148412785737	22.743402410773164	0.9816388552518629	-0.8539388432453652	0.41765564682036427
-17.072313355120208	22.40634900942296	0.9697715324679664	-0.8656534480457065	0.3593592219676753
-16.836226964778668	22.047682619612473	0.9498569284342624	-0.8603609881598189	0.29381949843274274
-17.064271717055455	22.394258350963856	0.9690736880611079	-0.8655393713143573	0.35703732817943346
-17.07049245181003	22.403253155068775	0.9695978878790045	-0.8656434699214003	0.3587690331135144
-16.748707828536062	21.91912429134831	0.9477840996228272	-0.8625374889887737	0.27108612746144695
-16.5971663190245	21.70406269397529	0.940043675587299	-0.8558469177243461	0.23084629393915856
-16.328218483800708	21.417092727506656	0.9258288698034883	-0.8443079413737511	0.16327618662740315
-16.05896695580733	21.10467189310427	0.9098658943952082	-0.8156469469007411	0.09441418063717441
-16.2955754773326	21.376948260999463	0.9244890600145114	-0.8416132630181514	0.15476354159190764
-15.961037115993427	20.982143746956424	0.9056186150101956	-0.8060186770222115	0.06852984124043854
-15.814984160525285	20.79542117944036	0.9032006148592346	-0.7906142496209994	0.0298740229428108
-15.18371290180915	20.095756208211508	0.9080870083144278	-0.7354380798283251	-0.11867272313321334
-15.285754203947246	20.196281188654876	0.9053348829238921	-0.7430369330174279	-0.09723948928609728
-15.656762506375058	20.61915585331431	0.900714498585879	-0.7747507594113445	-0.009909706817834608
-15.515656623503844	20.440398868950126	0.9019791370440868	-0.7638897304629038	-0.044584732039614564
-13.723403852296435	19.9881033898131	0.8343079932899	-0.5657434630263527	-0.2965648762920868
-13.717709947094287	19.98005958982628	0.8381084216206076	-0.5669341578040867	-0.2965424493486191
-16.31593286360919	21.399795801508002	0.9255336066346596	-0.8434774173584629	0.15994094128927688
-13.704950858583006	19.962723466847915	0.8456497687136635	-0.5689492637595207	-0.2973557212394153
-13.570465095922138	19.788903358176544	0.9200967389385546	-0.5877289296242734	-0.3043204065324207
-13.507249869801308	19.71676950203144	0.9552534986215572	-0.594932032788755	-0.30595548750007046
-13.413701907158543	19.59158353575588	1.0005301637564576	-0.6093512909065948	-0.3192662265575924
-15.03443229828415	19.918266439349402	0.9142996580730347	-0.7228557436861855	-0.15153245525271358
-14.614077207637672	19.48872264152636	0.9273600449902585	-0.6804413501467743	-0.22593089619132728
-14.606855547730422	19.481464964766108	0.9276023051162119	-0.6795971153889828	-0.22718089307635034
-14.900608337102863	19.76504075339952	0.918846882904721	-0.7093541172181236	-0.18020622122895427
-13.280936375494015	19.40376851510024	1.0543016441153963	-0.6252363347106901	-0.3424108462389948
-13.216103036711377	19.29696401557235	1.08376489182682	-0.6346427705967708	-0.3534057962765355
-13.087362512424903	19.056838419040982	1.1384570037812667	-0.6536096042473616	-0.38604329570459944
-13.060659583782007	18.99525654666471	1.149692400349882	-0.6577984223490285	-0.39395958589241176
-14.603189939641114	19.477474020545454	0.9278919993461874	-0.6792719180753364	-0.22772779367551327
-14.589702477346874	19.462524886199407	0.9291588038999635	-0.6788253415872375	-0.22937413500239223
-14.396440151130628	19.23195161626903	0.9541143840907433	-0.6756182068833066	-0.25373315255511597
-14.09884725034945	18.822702605238405	1.0127943648928874	-0.6926488238310504	-0.3090593325422378
-14.13137539791961	18.875985595042422	1.0040278297309	-0.6888903777459302	-0.30143484215689964
-14.342037096330428	19.16837178136262	0.9650242661906044	-0.6784764886245053	-0.2624201141141011
-14.041848236766368	18.737891023666094	1.0236220808990504	-0.6980137032233122	-0.3196673003744296
-13.875545407469001	18.447197888034275	1.0583166783138256	-0.7138498826167725	-0.3521172021947995
-13.661967339301752	18.11681828924012	1.0976408187225144	-0.7484970680131289	-0.39066316343235974
-13.047126507172802	18.960140681902818	1.1533634259282326	-0.6608698232162186	-0.3971381909294405
-12.945803959879562	18.513682565110283	1.178613839233423	-0.6933159222505629	-0.43589605133385206
-12.812624226982841	18.18858470018433	1.1897661852078092	-0.7260286710348104	-0.48218539543810146
-12.781174451604585	18.063530917063428	1.189024067422046	-0.7364456169417795	-0.49465432782825464
-13.634991871570147	18.07093802144159	1.101755559392583	-0.7524235706457885	-0.39560358703712634
-13.330209056462598	17.575650388113353	1.1368681882661835	-0.7709651401174212	-0.4757381305765459
-13.225340083208286	17.42767523420172	1.14430606835454	-0.7776096589880215	-0.4957141887459318
-12.979879279380384	17.09651790798034	1.1431011514499296	-0.7693463556699144	-0.5309959496672553
-13.61426764109302	18.036442081466518	1.1034612939586803	-0.7552798563052283	-0.3998411993823871
-12.291434813098721	17.276373009499068	1.1145170302871399	-0.7591912801190085	-0.48293193670942103
-12.098391923281483	16.99908162481341	1.0599760961603464	-0.7426793665764122	-0.4534589663484644
-12.725076640181813	17.945497977923644	1.1856072856226472	-0.7529956246034017	-0.497891026526183
-12.485042353245316	17.561701900479097	1.162860924548906	-0.7660786263429809	-0.49961320989618213
-11.887348847397963	16.672782974089348	0.9786497623987389	-0.709895045094046	-0.41213297343035654
-11.768355882494667	16.49702330498735	0.9104223980228727	-0.6777365250899742	-0.3675113009165197
-11.522600926859113	16.107999534360886	0.7610082280000487	-0.6066699843821772	-0.25913635994204876
-11.434936766903489	15.970664054670568	0.6936059816850619	-0.5592500697451304	-0.21737213013334525
-12.862277488663846	16.89897354215124	1.119866988509155	-0.7447747554302381	-0.5481962958095994
-12.734672760772554	16.6818355508951	1.075881394590195	-0.6961145384896131	-0.5539815155211526
-12.469677769829701	16.34878705764234	1.007689093792044	-0.6343267201564523	-0.5452758280024361
-12.461994141258929	16.33818244022225	1.0037464975550954	-0.6309898028697866	-0.544010375336165
-12.226675185132692	15.990452186356109	0.8558572921125924	-0.5079971705513947	-0.48415234293222986
-12.080936226665209	15.718414317823207	0.7481512333430301	-0.41579000245942227	-0.44130820417133143
-12.450538527121873	16.322601777528064	0.9977036787867655	-0.6259371349006552	-0.5417093707273278
-12.008867070719528	15.592861756320444	0.6893408102625993	-0.3734827984523717	-0.4121484008603748
-11.19069808711283	15.520329227279333	0.4732112321567673	-0.39183767404559405	-0.0983167461006714
-11.146970368731676	15.426948781425956	0.4358104492734039	-0.3600533256989199	-0.08183403048063251
-10.937736437658009	14.895631401705439	0.2389978924079466	-0.19508889878034735	-0.007267308528495079
-10.928776726330025	14.87156595288738	0.23117339469824777	-0.1876744918629044	-0.0054026346141203465
-11.83093936945443	15.245165931433922	0.5347586034477348	-0.27004416460881	-0.3269206256073081
-11.703072752385609	14.917755171019206	0.39964573624436744	-0.16693496734467936	-0.25837128226086226
-11.856362042427943	15.297942322795935	0.55821364946419	-0.28719523767408545	-0.33973276243432005
-11.67571108041057	14.849169520612739	0.3747228939251887	-0.15252007877964482	-0.2431512284498006
-11.558257545123485	14.564369869421773	0.2641388010711366	-0.09071938595671024	-0.16903606065107257
-11.45998891212474	14.297194509232412	0.1937930508625594	-0.05636368885598192	-0.12329055886642598
-11.428804950796245	14.229234004738167	0.17281881489625145	-0.04727253421077409	-0.10904851621031769
-10.920238380486014	14.843416980632442	0.22410249411263855	-0.18131613307618108	-0.005384426651743556
-10.651789131467556	14.11260541515777	0.05120420471792614	-0.02856697073824511	0.007752274539463749
-10.750914862739174	14.362412427115729	0.1014004298036045	-0.07192168498974293	0.007844955066554938
-10.80786906262887	14.487828942471026	0.12268440527153142	-0.08928856724869612	0.009555588280978335
-11.259378433955037	13.448584575004997	0.05860485554040671	-0.008151699569068138	-0.04344752351196963
-11.327413474968726	13.824772876523932	0.09894956213531486	-0.018305869045238364	-0.0680421469595236
-11.405865306007007	14.137063757486185	0.1553836180825559	-0.03879432908403778	-0.09967387300486596
-11.25180092149329	13.41559256355217	0.054105012519552034	-0.007040925985632321	-0.040400613285577466
-10.558868481333105	13.91216422126957	0.021677594396389915	-0.010138383943788756	0.004257502335602071
-10.592645150185598	13.981669362566041	0.03273698429222677	-0.017031733972204425	0.006240124760484904
-11.247040779589305	13.379628786121849	0.052009018858919995	-0.006947937508954405	-0.03908680311864601
-11.165274600466724	12.988620798260765	0.029238001775624554	-0.005660858181482235	-0.02371334822512197
-11.097330053323814	12.580936310314577	0.014764695400225658	-0.0026177897197994337	-0.012613517545332097
-11.096818195980095	12.561338905231516	0.01419405642327821	-0.0025525111410146387	-0.012164224372243444
-11.096050568027742	12.545804815190527	0.014019192616232497	-0.0025171251457132486	-0.01202005167960582
-11.086743495229108	12.082772309014002	0.007557157284379192	-0.0019640057253524725	-0.0064337827325680495
-11.056586496952555	11.873435756879385	0.006032024923413927	-0.0012934142615065765	-0.005148649974534052
-10.88734935519765	10.821758127609627	8.289557428402551E-4	2.2716574759539513E-4	-5.421057604438226E-4
-10.914018229749441	10.916969792681556	0.0010681649404522139	1.9592202647406335E-4	-7.924869124787202E-4
-10.992846698780873	11.239384173081298	0.0021354356340573017	-1.9796294929745344E-5	-0.0018224847964343248
-11.015430104537916	11.368444482013418	0.002737008138647185	-1.6314598757154834E-4	-0.002365136438098114
-11.040793440304332	11.601305467410615	0.0038998230262974635	-6.442906120984025E-4	-0.003364900457885617
-10.852792143901496	10.649475182364654	6.640062816237922E-4	2.490779552966651E-4	-3.1668179576929055E-4
-10.82268237901346	10.507062683946822	5.052815144740092E-4	2.7319970982753915E-4	-1.0593991319385838E-4
-10.799649030697061	10.417097170439254	4.904102079724333E-4	2.9459766823846056E-4	-7.215404021558543E-6
-10.737706088490452	10.19594415108152	4.971631633992758E-4	3.4791846935924603E-4	2.0172883453173788E-4
-10.645532551324377	9.838584274836666	6.061603529823871E-4	3.71330541728467E-4	4.200748986924137E-4
-10.66294728996067	9.897493804937323	5.933523715661262E-4	3.735863629061933E-4	3.971667807229221E-4
-10.669096737425624	9.919157020329632	5.870154016153181E-4	3.7342404280620907E-4	3.8458438208441157E-4
-9.701099101698333	7.952659472631748	7.551480175182234E-4	3.5804154789005594E-4	6.57448580987043E-4
-9.807114167417021	8.0255306659574	7.54736405023033E-4	3.586065709809173E-4	6.565866864558198E-4
-9.580409858346846	7.886678629862842	7.555227545653786E-4	3.584225379214712E-4	6.577216943991746E-4
-9.515460207986955	7.83826116776429	7.562536909757505E-4	3.5888547694349726E-4	6.584350609746454E-4
-9.39319704575132	7.976802644466628	7.588587649124485E-4	3.546237644079883E-4	6.614108664494004E-4
-9.482695440722992	7.888526773755937	7.568605832732046E-4	3.582056001132977E-4	6.588311816693593E-4
-9.89150512481135	8.061589029817508	7.544384435243812E-4	3.6022702734931283E-4	6.555368217285758E-4
-9.958128539012591	8.13643264909581	7.541353050857215E-4	3.610285121007315E-4	6.543577203234309E-4
-10.105799244152566	8.216749786030329	7.514348729144036E-4	3.619606032148152E-4	6.50699577306968E-4
-10.117739578629418	8.225459503853283	7.512859056064008E-4	3.620595751539172E-4	6.504496405719436E-4
-10.321566484096682	8.759091610334712	7.428603421991309E-4	3.6661940281870845E-4	6.327080902735341E-4
-10.401050228883886	8.997560402359396	7.300842577646103E-4	3.689655642267807E-4	6.131585707152599E-4
-10.48013283812264	9.273283943313945	7.021947291172015E-4	3.6262772186789225E-4	5.791803206995081E-4
-10.484221130661814	9.285169676528664	7.008552417038142E-4	3.6221359781871376E-4	5.775605212748429E-4
-10.493978900489525	9.319953418773046	6.969758486658048E-4	3.621887735880457E-4	5.718263894092787E-4
-10.569396367691512	9.576372765498544	6.66496951843441E-4	3.635951497523603E-4	5.259105717786488E-4
-10.30367410666004	8.700079882566374	7.457869828171704E-4	3.662140747617241E-4	6.37117414756185E-4
-10.291056105656166	8.659895023136702	7.465366869036879E-4	3.6580836145790155E-4	6.386240991590436E-4
-10.202055940923515	8.408063874401485	7.514672432434764E-4	3.627941388902505E-4	6.486130076976081E-4
-10.122586102166768	8.227987217596521	7.511984470284836E-4	3.6208690691237567E-4	6.503298008497621E-4
-10.127084845203278	8.2340398900594	7.511432767825004E-4	3.620841004044692E-4	6.502277185481452E-4
-13.612698575289047	28.6766368847917	1.743438349775105	-0.08786442699252059	0.890344057491803
-13.402335055067073	28.717106774932446	1.7771069026406567	-0.05504427674644094	0.8837059343957185
-13.274234325981926	28.745147147953077	1.796679502146521	-0.0329746497782125	0.8767952384612298
-13.669436437446832	28.664996499633244	1.734742739679479	-0.096705920447411	0.8928179800447181
-14.469126524092431	28.3338679534071	1.6092327339686945	-0.22983953230114848	0.9094783068690818
-14.111452795127121	28.53248874412611	1.6680803577231327	-0.16661226225537407	0.9078386972721639
-14.08134111629364	28.54838904813992	1.6729923483922464	-0.16133985314990604	0.9075638062948933
-14.084760055739773	28.547269492787443	1.6724612650418211	-0.16188361289408576	0.9076931569080278
-14.490031474178451	28.31698023352918	1.6052987753996077	-0.23383820517681492	0.9084740151197739
-14.531013247222706	28.282763089151217	1.5965048503883288	-0.24148350578395636	0.9063403842321134
-14.875581071227531	27.98713035068691	1.521698676799904	-0.3058203415205148	0.8873704073784089
-15.10376264913171	27.76458604019757	1.4608203419237888	-0.35064928814291124	0.8715204170791915
-15.216208734471483	27.625667800433135	1.4262839057752912	-0.3719393265780242	0.8564403001754366
-15.4640149146962	27.35002543091522	1.3501450385645763	-0.4208730460312659	0.8328297763845556
-15.565199936389575	27.229859535367186	1.3174318555377327	-0.441255683583011	0.8220315130521093
-15.60421881776453	27.1782256098158	1.3041275994625279	-0.4500281568332865	0.8179904180554628
-15.80655797744552	26.83643413392781	1.2254438573917246	-0.4934696482572962	0.7831871807334533
-15.99207110813279	26.526343516060507	1.1641771358377213	-0.5421296062605085	0.7560496968750594
-16.09495975331683	26.30491443523337	1.1274014006476696	-0.5696528035681855	0.7356895509964831
-16.31639914487979	25.789828530329583	1.0568137199200744	-0.6335484045895874	0.6877111098763556
-16.684891252858424	24.764965711053225	0.9874827408397804	-0.7482815372550273	0.590519131886384
-16.575586134525615	25.116826670150708	1.0017832527816481	-0.71081650826726	0.6255832938818024
-16.522539066974886	25.264930127987643	1.0110868846993397	-0.6933648288790246	0.6404847724119178
-16.342075646771107	25.734031923727596	1.0496226839172669	-0.6407528563343776	0.6828502046288992
-16.331976873830065	25.751084951112826	1.0513357232471139	-0.6381703980192605	0.684145880526428
-16.69637548738504	24.522337265981495	0.9779253524724705	-0.7708225574550356	0.5602959095243039
-16.72618837260787	24.24278726377767	0.9716241203782504	-0.7925272570476183	0.5292580966425181
-16.74244772644929	23.899594069048348	0.9623776974972775	-0.8159536740504627	0.4874577375564114
-16.74256716838122	23.684435430470366	0.9581125548131314	-0.8279613809919999	0.4614162975219354
-16.711595039577205	23.33186611068901	0.942987102745511	-0.8389481301138076	0.41305635397542956
-16.670856721684423	23.17404679271966	0.9352015674522351	-0.8411418342443068	0.38903328977131774
-16.51347070412792	22.829265188016677	0.9107665937726643	-0.8365360792598618	0.32604136765109804
-16.3773710600923	22.58365799224284	0.8910083366266041	-0.8280589816784689	0.28016141435103115
-15.469735792404899	21.47082843357408	0.8161480027619403	-0.7416847960464035	0.06002173710002318
-15.485365793970075	21.488391600999595	0.81678225028334	-0.7431556335395703	0.06379444735671184
-15.492669363329767	21.497438421935403	0.8171396813202962	-0.7436833293984586	0.0656777744421813
-15.551006498113821	21.558894884547414	0.8206115307498785	-0.7496686195382738	0.07871113827722723
-15.94804051883031	21.99910977706999	0.8461900362904526	-0.7906469670024913	0.16885434636734342
-16.254996656057724	22.415059477219437	0.8769668051214714	-0.8174168180124104	0.2453686651320528
-15.897398578446175	21.93181850193765	0.8424278119994612	-0.7853050703632982	0.15628630436448368
-14.191985507516886	20.35426755160977	0.8140978126166012	-0.6094709422368173	-0.2046560090152512
-14.210584309288377	20.36831201398125	0.8135828092420154	-0.6112739750540472	-0.2010394619317487
-14.455877658872426	20.547878931346474	0.8099954809650686	-0.6384936821720577	-0.15450325351178673
-14.708963187931221	20.74389482341743	0.8039922644788959	-0.6638593449650239	-0.10636592319906321
-14.71112318274063	20.74573554450273	0.8039621162583481	-0.664047593564148	-0.10591630022168044
-15.121629647115775	21.09564354495486	0.8073871341611027	-0.7061206979951811	-0.022267540701146504
-14.714746931186816	20.748624004897483	0.8039800163745179	-0.6644068676042258	-0.10520346451269648
-13.964995711614055	20.177808833466628	0.8248358796233064	-0.5895569065875399	-0.25203683438992674
-13.951815003513792	20.16879376954789	0.8252285013159325	-0.5882338668034975	-0.2544671578508124
-12.954626106718369	28.737256467746782	1.86400546446347	0.032105494087722584	0.8726553663735956
-12.857143918412952	28.708675975705134	1.8854041608142982	0.053458938089963604	0.8705329662480801
-12.63953275323979	28.54571449373748	1.9124865974701437	0.09765880271372529	0.8442917837712337
-12.63261423181542	28.54057370798251	1.9133689891624164	0.0990494813867834	0.8434369288571012
-12.629360746829247	28.534100688250373	1.9133500680260376	0.09966396665369606	0.8423009051619206
-12.418224162401433	28.09162993778905	1.906020681597072	0.14330470656380612	0.7632394427174936
-12.315772059625933	27.698378926161215	1.8893681275611358	0.16004625935778613	0.6933837009634636
-12.295324233598635	27.624182860898877	1.8860165928029857	0.16374293867466064	0.6802238376686649
-12.282307251746543	27.579945029645117	1.8835120388620734	0.16618383582479462	0.6725860742435074
-10.202631737873418	21.267674119230634	1.444715906853475	0.15746151330800076	-0.5283844879022955
-10.243693212242764	21.117067918500105	1.418441078064252	0.13202048658033644	-0.5472451124807796
-10.307342670339624	20.858228531757078	1.3754141536931688	0.09040394471419509	-0.5806454784336101
-10.356129224115895	20.791021694474292	1.3587046430429839	0.0746619275185846	-0.5849567783999585
-10.30132753798347	20.866563466752964	1.3774358970577794	0.09241339027919676	-0.5801094311398279
-11.88274998348622	25.960394409159818	1.7904868173221264	0.23649673579613437	0.40799787549899214
-11.668048200368801	25.141182152679864	1.7441995856782153	0.26772765181759933	0.25630333549782786
-11.981603431916623	26.466847343687	1.8249135399690006	0.21593759478017552	0.49345684224647973
-12.1265449837182	27.054283994523367	1.8598190664424012	0.18872345667843862	0.5872869412329841
-12.004421420257154	26.54697191549089	1.8302119470507923	0.21347650896015263	0.5062953679155346
-10.468178774155028	20.639341880943956	1.3208100169317203	0.038924104605495856	-0.5943266000602979
-10.304638503044853	21.803293229788284	1.5009965060560186	0.20595611768052152	-0.42500947509441256
-10.267541047326937	21.65042850191439	1.4858905542339593	0.19345237016506753	-0.4557223495233873
-10.395320984345801	21.918035081050647	1.5046297400168727	0.20514681628561404	-0.39352743436582743
-10.47502592047812	22.05734106139689	1.5140532274828282	0.21069042149380204	-0.35942553173755
-10.206381097677575	21.385596889124002	1.4600181705479014	0.17117727568905827	-0.5084277275786662
-10.221651321505956	21.445997647236332	1.465895663440106	0.17585454957347352	-0.49644881260488394
-10.490751245394282	20.603592573600093	1.3125025159225834	0.0313363407792451	-0.5972587897103605
-10.676117456238984	20.39236877638473	1.2574915481426543	-0.02239000815180534	-0.6079208110005233
-10.862832821198992	20.172659802202038	1.2025408215329252	-0.07730627191894242	-0.6209666251495193
-10.881649328072468	20.15340172716533	1.1977089799899356	-0.08253706650295572	-0.6217241575142274
-11.113402830365768	23.492907419863535	1.690852208613481	0.2671381016133367	-0.048755592850232295
-10.870391181402738	22.895205762255728	1.6120146600704266	0.24764585485533638	-0.1640999844461304
-10.621303073248832	22.348463459036125	1.5449239874729466	0.22269385667089042	-0.29168357596135275
-10.713239391969845	22.528071225770486	1.5631134188931362	0.23132145162430628	-0.24764543231189662
-10.844786768336137	22.840316885932463	1.6047383008603273	0.24601718109578882	-0.17651260652646505
-11.13944094806562	23.564994447843304	1.7009537809413406	0.26902013027623656	-0.03643213078664999
-11.20138562399052	23.70358117406422	1.7059166556861618	0.2696346270867031	-0.010893603086811879
-11.38770868509681	24.19537159429388	1.726429418085994	0.2774460161705641	0.08044469759510409
-11.629669720620418	24.997400407593688	1.7392328904830316	0.2701163029187284	0.23128355919251245
-11.655844825787385	25.09979426497546	1.7419240286896749	0.2691770414690442	0.24955867164003342
-11.229044276659494	19.823740120580734	1.1130530650413042	-0.17374033977826248	-0.6324453601230884
-11.11903336571642	19.928407716064633	1.1399214085668676	-0.14487015154414706	-0.6290610593579095
-11.238255914622929	19.81801759902705	1.111029673236589	-0.17579452297885087	-0.6322629771108796
-11.27373113209877	19.799694665849607	1.10454163008554	-0.18338674337378508	-0.6309924344069224
-11.704202484407077	19.570706637277283	1.0251518233807078	-0.2758700487178187	-0.6156491545472045
-11.924410416622525	19.520870959241247	0.9931942519688656	-0.3161781232331759	-0.5972296572253071
-12.146713395330595	19.48811890152068	0.9604366551556484	-0.3546471707673497	-0.5758430153408308
-13.716808717983312	19.98456831600856	0.8342287780248893	-0.5648875346251212	-0.29788594198064783
-13.699633381787852	19.972973088206505	0.8344635797130175	-0.5630962247729654	-0.3021378858743908
-12.289122117745665	19.48948098767039	0.9423774208899692	-0.3775727648645665	-0.5593064306781923
-12.610269693386867	19.525156006424986	0.9047124679997781	-0.42528474043292774	-0.5153037353110368
-12.896122385697899	19.578447440350267	0.874797746303059	-0.4656243887980449	-0.47227712893176593
-12.515097441153577	19.487450784057632	0.9151446273181141	-0.41346262833413516	-0.5330810975757366
-13.536579205106833	19.870542369775738	0.8353422357908304	-0.5441425646350758	-0.3390913230418765
-13.46519538142837	19.82916391656118	0.8370220943479452	-0.5357757090094165	-0.3552918043328862
-13.33710205478209	19.763694654848063	0.8444686667240789	-0.5206469560919308	-0.38439204858653914
-13.208698024723365	19.705864794957023	0.8516627630138145	-0.5042203059748376	-0.41084925362975255
-13.12649483004026	19.66555204257168	0.8561729075607061	-0.49433157431745556	-0.4277108804196482
-12.931185315336426	19.594366574089303	0.8718386119158572	-0.4697565708026628	-0.4649222748849284
-4.73366453746668	21.27733752555802	2.2413173251317327	-0.35480558356116054	0.37295464102530795
-4.616137617197506	21.222124959057776	2.2286838383180765	-0.3583273235571904	0.37285244593538436
-4.564613201498627	21.13083733353918	2.2122560691879616	-0.3602517926816685	0.37256850815363485
-4.459207814328341	20.976920750912853	2.184495226211354	-0.36258562077130285	0.370178773654543
-4.3717263835343685	20.747828353941713	2.1475375396593135	-0.3667341444134324	0.36773150048054015
-5.161473697762925	20.81549159125971	2.1348889684915164	-0.34705914015811257	0.3454501252466619
-5.073951322793464	20.92121156444997	2.160538479759526	-0.34899471147962385	0.3525622072336032
-4.820678832095474	21.117692108337895	2.207604680001573	-0.35497739595208433	0.3674279415915671
-4.935758286792505	21.04289319435528	2.1919439606328024	-0.3523175838522411	0.36228243879516864
-5.190714031709742	20.763150524925152	2.1213540578778947	-0.34715111001505344	0.3424927636001077
-4.334675830804458	20.637109182818822	2.1311440887261033	-0.3681497133324078	0.36699289108003047
-4.297602703723759	20.363085847552906	2.0915543264587515	-0.3721639405922017	0.36672396748279523
-4.296843216198107	20.193274965814624	2.065030792608821	-0.37281197966346064	0.36552029347672044
-4.3199742974144915	20.03163015581289	2.040726885914521	-0.37271967028577097	0.3651945478395552
-5.411460238020682	20.431189194846432	2.029508039128725	-0.3457593338819971	0.31902678946390095
-5.332162880293362	20.526863749341317	2.059083914602623	-0.345604980031493	0.32718805867624257
-5.549115600042219	20.2905602616082	1.9829367969583303	-0.34466953972873404	0.3027178044708071
-5.9142014219049575	20.099198820205157	1.901952810467986	-0.3418555376173761	0.27495872795638715
-6.1768312377237	19.97762492623312	1.8527934885562205	-0.3404786664097722	0.2588349559771789
-6.2548127568078975	19.933207642426368	1.8372002346884229	-0.34007000058338865	0.25430165524712184
-5.793974679646137	20.165456467072826	1.9287367482994053	-0.3430495416847561	0.2846885670726736
-6.296332579397803	19.90441385953041	1.8292528421179768	-0.33984853331472253	0.2523872002051924
-6.581566543861336	19.71553089526889	1.7751154186694293	-0.33926692212316834	0.23776445809604563
-6.865836498264918	19.506302352262118	1.724203062547879	-0.33842695597657924	0.22552339940684366
-4.397468987809489	19.60797959070136	1.9665816242476926	-0.3802208625846301	0.35123202494547956
-4.399186129808391	19.590997556566418	1.963952182129868	-0.38051215443599873	0.350978032515942
-4.3936775942467925	19.43906947218001	1.9410569911424695	-0.3847097578543739	0.34788300636645153
-4.387202690166885	19.144286253843145	1.896286776123754	-0.3926246743346274	0.3414627709127232
-6.894497251219089	19.484583483803235	1.7188419763758236	-0.33839859376636344	0.22392622426708986
-4.381345621380777	19.122257941120065	1.8932200136562882	-0.39319685535591736	0.3410967935243172
-6.925461083009736	19.4598782054163	1.7140428399705117	-0.3381151071103286	0.22276921522935034
-7.416290267685239	18.89946202643908	1.630690510406103	-0.3323511466057712	0.20671863590943987
-7.363475977876793	18.991793896138372	1.6416890562284068	-0.3330625153351524	0.20788184238101326
-7.1785182717331	19.213288774831042	1.671187346101175	-0.33536209489392166	0.2138785735406008
-4.15205833085932	18.46634483007781	1.8223393531113026	-0.4057014361436253	0.34356929111865686
-4.2171064234789615	18.664346336089654	1.8419752898443296	-0.4028672075290832	0.34268737638699986
-4.372026104299103	19.099275105178496	1.8906551236706612	-0.3937823186624791	0.34113484961996565
-4.048009488057326	18.195132871531335	1.7966670073943636	-0.40998925174212525	0.34497180708211406
-7.491387228043418	18.031259510970372	1.5495764087250319	-0.3318308151075389	0.20345650086229422
-7.514780309917374	18.314686341258152	1.5749007768856242	-0.33029930286344816	0.20327022207806805
-7.461413857161174	18.67996993733154	1.6096181712808053	-0.33139488757463875	0.2054696132550262
-7.514424638291443	18.439655812679497	1.5872345713381215	-0.33008204700826915	0.20407183639609164
-4.006141008968368	17.881613027299927	1.7678926531757737	-0.41266900277806295	0.3474548400623826
-4.0947510933941444	17.070818009431875	1.6817210289180864	-0.4157969496941962	0.34919014801088283
-4.098336307406811	17.034762205630255	1.677956075878784	-0.41603836811628603	0.3492114550797758
-3.980894005775253	17.602407796043213	1.7412257776648512	-0.41544315182064845	0.3485842243401692
-7.492366000616787	17.59242100983253	1.499428611071543	-0.33031171025957384	0.20018081378179073
-7.491056514593434	17.51652019285032	1.4920548294942917	-0.33032263226103653	0.20075654416871078
-7.356922602796503	17.059969131013926	1.4467589214079923	-0.33708815053022345	0.20634763517531246
-7.3476880070411035	17.029672229095027	1.443765537105607	-0.33756325034032153	0.2067124597598504
-4.25572274313915	16.317678753090377	1.5878800905529082	-0.42182229925925513	0.34054413406874734
-4.282120070781845	15.78662031049576	1.5296313046406433	-0.43180657731821026	0.3359201052484511
-4.2458127774434065	16.42959045964661	1.600998520456911	-0.4204012400363394	0.3414022377573198
-4.131360294310118	16.910570026141535	1.6622943679328652	-0.41689419038311326	0.3479068289189314
-4.280097499402593	14.538047400568065	1.4041958321065637	-0.44465527114067027	0.339233828266091
-4.322517032429351	14.340942723765027	1.3800102522674949	-0.4468845312168407	0.3377142002921229
-4.280253012631235	15.540897001787167	1.5046442502659687	-0.43359598356631995	0.33704221380125776
-4.235538762411485	15.028716405183332	1.4583130086025007	-0.4416534301094039	0.33818146941655036
-7.120732692353926	16.430849731388406	1.3781610794376884	-0.3523833189389401	0.20727227142823326
-7.346458713145687	17.02354813324256	1.4429656571252372	-0.3376248534979886	0.20662331229150813
-7.114755438282814	16.40554860010953	1.3745269158185107	-0.3524416464754645	0.20699661165454103
-6.911780360262982	15.83013201700975	1.3097779067098672	-0.36247142949038097	0.2119867232389801
-6.611588358506674	7.896149290016625	0.7809993206363475	-0.4682027408394772	0.3832736359546701
-6.815613754472951	7.898265934465046	0.7510574392604299	-0.4620112337699003	0.38544179899755304
-6.5156075490910155	7.913751607218404	0.7951075954366202	-0.47071137804064156	0.3824650659121109
-6.3278903466563765	8.00161022599411	0.8212083330420852	-0.47478967979661435	0.3796184947515803
-6.251414382863599	8.031307543414954	0.8320715432235211	-0.47654127873379576	0.37845216360857253
-6.229877777245452	8.04374390758974	0.8347153302043891	-0.4768272993625944	0.3778015729908337
-4.365442378183148	13.975572541233786	1.3401042292906535	-0.4510643638680084	0.3363885571979501
-7.032334305329712	8.881459043501946	0.6845743408955742	-0.4335590838738458	0.37627155574899074
-7.010306534682713	8.958760339693399	0.6849980980893191	-0.4319565568299839	0.37473899233529584
-6.512646741864403	15.15182324934143	1.2466419805881224	-0.3829366533360625	0.23245238762146167
-6.605089143645865	15.309430919175515	1.261237549255956	-0.3780914309768531	0.2278537698332026
-6.5041925862060035	15.13029977827332	1.244384095126189	-0.383749241685202	0.23274500858844926
-6.3424677378712815	14.438667640957025	1.155135332574881	-0.3958688428127679	0.24011220013267204
-6.330374139751394	14.386550585762597	1.1483824849916626	-0.39676745586616674	0.24063641639508937
-6.878654940297363	15.7638677268587	1.3021184103077021	-0.3636494478750724	0.2132010454977637
-4.434271541032567	13.142645847312549	1.248290261396519	-0.4555170097969193	0.33290104798872977
-4.414942671727757	13.516124024822231	1.286781502140847	-0.4529469175972551	0.33303465292034795
-4.493924253759212	12.772399592207567	1.2098419935206688	-0.4607505124106291	0.33131365037682114
-7.101740047231086	8.65826653927014	0.683403647479464	-0.436225600897258	0.3801701445248513
-7.168342651116608	8.460762600190172	0.6819769021157747	-0.43911530881943106	0.38364374661835
-7.193887940106324	8.330591941608663	0.6839027689344652	-0.44141661358206263	0.38523392627255015
-7.102349334593408	8.083611128327435	0.7049248288949758	-0.44995858477713974	0.38665762115149366
-7.112470534688779	8.092652751636816	0.7032329094969972	-0.44943011312467174	0.3866929636211629
-7.119928957854249	8.108787145355782	0.7016270880501121	-0.448780687909614	0.3866580450769156
-5.957932814466803	8.326382853180453	0.8670211556713981	-0.4781447532941525	0.3710095941241319
-5.9860617304856625	8.295236487394085	0.8640447813776605	-0.478374555940841	0.37191743239362296
-5.782295033744326	8.636244481833662	0.8858808725325944	-0.4757431802008642	0.3669594157020263
-5.772698168952418	8.648486873268634	0.8868570243435184	-0.4755764290637386	0.3666388240703341
-5.738932396154502	8.70717613051857	0.8910955061225465	-0.47531551527378824	0.3659125227247799
-6.940649812921062	9.174166928456168	0.6884678091750744	-0.42839741399688025	0.37004595542757
-4.5812454281489545	12.317894073995918	1.1626796941223543	-0.4598790471410629	0.33356702376208786
-4.808522336311219	11.478314115589296	1.0731513574098264	-0.4599331604490037	0.3358744606546674
-4.652849854746273	12.005391019526362	1.1351553487349877	-0.4640245718213613	0.3363269253666076
-5.061293351900035	10.722393859678515	1.0071133111915702	-0.46150076513948446	0.34545900057494616
-6.86360938787179	9.401426206351928	0.6922001175967996	-0.4249581135307632	0.3645586229295276
-6.819621065935524	9.5188517466487	0.6955716846080094	-0.4241591037607303	0.3619487119250784
-6.732853489066005	9.812962932337197	0.7010385350951343	-0.4196241223349907	0.351924426324745
-6.221255888251553	12.966412945543405	0.9516110203865575	-0.4130675075685839	0.25297085021010784
-6.262079343029064	13.66062747538938	1.0457770991699613	-0.40776554994428393	0.24539069356026905
-6.263391932825343	13.675039285369484	1.048073037777202	-0.4078406894198269	0.24523448753759297
-6.329917361911087	14.384771810573818	1.1481301122018346	-0.3967715607883206	0.24066193916593132
-6.380243096902497	11.364251103642124	0.7767111553469388	-0.41468292066318846	0.3002906064772343
-6.357607770702911	11.487039688527688	0.7857581196095971	-0.4130416999473129	0.2964248487846423
-6.222435682564707	12.217561632089193	0.8654199907535463	-0.41543701008086686	0.2744694370157361
-6.22315469339023	12.669251370607224	0.9167199116403245	-0.41376086816221	0.2617390411702005
-6.23437808659952	12.145587759282426	0.8578956982642626	-0.41652227482749254	0.2765009167459499
-6.457481241124757	10.96749769794242	0.7534374950585232	-0.41671346054690683	0.31477053502386143
-6.219415409317302	12.931960976294627	0.9466262754589179	-0.4127269238800065	0.2537906408850035
-5.300213015882377	9.906364735437664	0.9500038414138516	-0.46384565470523464	0.3504708106550512
-5.420490387285663	9.41476369021898	0.9295316032075919	-0.4699835251460819	0.35474678749957034
-5.260725656804659	10.041685575299425	0.9563158761403721	-0.46339082152491756	0.348849088748261
-5.093231866962367	10.61944688455408	0.9973534752771808	-0.4606747238818836	0.3455573925879468
-5.565394037279747	9.018803980210201	0.9122703864485424	-0.4739995629033737	0.36103037360482704
-5.5458129890253085	9.074872917332542	0.9150366388919021	-0.47406634586271235	0.36046575147621907
-6.5076799075710365	10.704717704496328	0.7365115324996445	-0.4171928366859401	0.3236507691815934
-6.538142435266112	10.584945288033484	0.7304458603035571	-0.416594163004525	0.3272199816891551
-6.674120860000167	10.043425300441548	0.7053703439849321	-0.4191026316370766	0.342716408649254
-5.079145325698371	10.671237532556626	1.0011191747775523	-0.460987926397877	0.3453027229977501
-10.461656850447097	13.708406176281539	9.088467466634903E-4	4.576299935711422E-4	6.809010500260174E-4
-10.481987687657293	13.648673103119863	9.069961867735798E-4	4.565772229740248E-4	6.812665773502083E-4
-10.596586459128053	13.013581074589192	8.876329353907503E-4	4.4537204129936636E-4	6.833743112969102E-4
-10.588350281531117	13.144057512369184	8.916037293174076E-4	4.476854601524558E-4	6.832044489305794E-4
-10.567612116330908	13.380893343134794	8.987547732804216E-4	4.518765307925027E-4	6.828074423952688E-4
-10.586300339683474	12.86405514315924	8.831646615217264E-4	4.4269403164454206E-4	6.832265931192691E-4
-10.570420696995217	12.529496354887202	8.73332007580766E-4	4.3675276877759345E-4	6.83019896389369E-4
-10.53216555932015	12.1496552982845	8.624326438732629E-4	4.2991271780260074E-4	6.824549419561608E-4
-10.380385604053068	10.824139514628257	8.270014295299622E-4	4.05802723919161E-4	6.802536577964775E-4
-10.435456498885996	11.003326254847991	8.318000347866496E-4	4.091480328504123E-4	6.811725201188224E-4
-10.456403679159035	11.430738695704099	8.42721867525548E-4	4.169144796139757E-4	6.813669300518363E-4
-10.463247672194688	11.521399916806832	8.45136342766883E-4	4.185802428743568E-4	6.814549078684766E-4
-10.491965031962753	11.798596889963134	8.527291238969717E-4	4.235857562843798E-4	6.818611538463451E-4
-10.523313839585922	12.061930103058792	8.599488347806631E-4	4.2834607139111196E-4	6.823272923341742E-4
-10.1325463030094	9.916704642956699	8.042035744136114E-4	3.888359237916049E-4	6.761975484199875E-4
-10.179935233113294	10.11227423234433	8.08947799583932E-4	3.925377472436329E-4	6.769509745821562E-4
-10.271061399325458	10.365759310336202	8.153588877689494E-4	3.9728541980485813E-4	6.784723431997339E-4
-10.329993747661657	10.545358091937182	8.200211939895126E-4	4.0066756123279185E-4	6.794580580174424E-4
-10.02186658977307	9.407090039284766	7.925017490247089E-4	3.791679656852564E-4	6.744563250909753E-4
-9.940452310214791	9.112997290359736	7.85830892495028E-4	3.734705436317156E-4	6.730947569745218E-4
-9.913163845656664	9.031973680914923	7.839414307744799E-4	3.719034692578613E-4	6.726309665386613E-4
-9.895841595490788	8.989089973174861	7.829204854567831E-4	3.710586962692147E-4	6.72329030584117E-4
-10.041555812761365	9.508743711312437	7.947398732696128E-4	3.810902591314005E-4	6.747595636287402E-4
-10.0930451283201	9.758641117940332	8.004983858241492E-4	3.858669861775902E-4	6.755677380023636E-4
-10.523255412447535	12.01533119139883	8.587040842187452E-4	4.275175299931513E-4	6.823387106132992E-4
-9.437025703496063	8.180080636767848	7.631611543841208E-4	3.550898144221126E-4	6.641208697097528E-4
-9.587384406844816	8.413430547215235	7.689302868337494E-4	3.5973350453391095E-4	6.668460557473028E-4
-9.661805736692877	8.534238831487905	7.719830881514159E-4	3.621357922297337E-4	6.681813270571577E-4
-9.771253911512432	8.728030227058873	7.767153398455216E-4	3.659728477913133E-4	6.701448780852677E-4
-9.266968553743181	20.368669914426608	0.8873384522475314	-0.11818669326599063	0.25534648515233005
-9.20742666551085	20.320443273355068	0.8893206118954745	-0.11644156142590453	0.258156717371836
-9.331656358380581	20.390105813505613	0.8847737888248115	-0.1185142616206518	0.2522924513429068
-9.797074207824757	20.487262654677203	0.8677041285850028	-0.1177917667974105	0.23211503038814105
-9.852945626294268	20.475386833679877	0.8653869992219638	-0.1166557714932914	0.22992720305744072
-10.174926061897045	20.358005704205766	0.8508232893029446	-0.10800103872299469	0.21725879412784965
-9.63492628198527	20.447865399706505	0.8736530236278384	-0.11783936590944621	0.23928050914316495
-8.511979787933821	19.63934754978057	0.9056060763986593	-0.08842657536103911	0.29030763092742995
-8.412203891350405	19.4367030452377	0.9058029059090429	-0.0787136717896245	0.29439523624406216
-8.861496508320027	20.0881956391881	0.8997113891889111	-0.10831483590762767	0.2742014420985487
-8.677814870382358	19.86003686712696	0.903768555351774	-0.09843197083088366	0.2827041446183078
-10.409357512926338	20.18096142143874	0.839200821852854	-0.0982324315856888	0.20950448996832477
-10.79710685594536	19.791961768687052	0.8191236080826257	-0.07930288840968301	0.197976548459757
-10.785679793055646	19.803992338152558	0.8196935774332528	-0.07985387268821786	0.19830760087826108
-10.503409678691938	20.101603547076234	0.8346170915649138	-0.09412864027935366	0.20644710906375507
-11.760956418321427	18.987861528055976	0.7755066815684394	-0.045730779580620336	0.17375326754128062
-11.523235694283702	19.219241316736024	0.7868197455956116	-0.05342677953602119	0.1784198979757641
-10.828460804935474	19.76565596978038	0.8177376734898114	-0.07810885997934466	0.19714714422159701
-11.15203284394894	19.485982039391637	0.8025435074096618	-0.06503628629959277	0.18800778419317501
-11.338762237521642	19.37033472884137	0.795138697398347	-0.059699753432606965	0.18325876469636748
-8.160413380449972	19.034430336383014	0.9052040872776925	-0.05833247902668427	0.30614174380877895
-8.0712521510263	18.89928505826888	0.9059117956083151	-0.05133824196437249	0.31001012379512244
-7.818586642841267	18.37119969400198	0.8976888333437043	-0.021974093248203957	0.32141637541854473
-7.801553346127336	18.337769279015088	0.8972249055742089	-0.020118519466357686	0.32211409001992
-7.798549641616148	18.329959307262747	0.8969987752003588	-0.01968529987264783	0.3222336833669107
-7.7743272824557055	17.104951854205982	0.8346432675313078	0.048778848265383305	0.3185021590340947
-7.783741806986411	17.082410464980747	0.8328189782004356	0.04987030540944855	0.31796978912344526
-7.764805280510347	17.71926770390472	0.8692918221841061	0.014540925857405447	0.3214181462261049
-7.765134015594184	17.702299241060896	0.8684070431126569	0.01548884487958053	0.3213008884171096
-7.785173334564877	18.087991371679102	0.8859790047409853	-0.006110846899654882	0.3219689941475381
-12.207394115779582	17.651695249152727	0.7219443153024072	-0.012448730018702323	0.16669144704050978
-12.334583649954002	18.01743438287169	0.7334528558248601	-0.020202191460342744	0.1640523699751461
-11.898441133341503	18.87073873241356	0.7689879190268903	-0.041490715862376876	0.1705977265663156
-11.97913973552026	18.76913114866832	0.7642037183796293	-0.038605737095584736	0.16944100128125744
-12.20179125652366	18.480366296380733	0.7512818064707809	-0.030144219678795617	0.16501954385407241
-12.346236091480979	18.073727701197747	0.7355518468112714	-0.021339438897944162	0.16363796540131234
-12.325910176357382	18.130813591682937	0.7379577571109259	-0.022645401903426274	0.16399988934745893
-11.98711940596362	17.350214550324804	0.7109384464888809	-0.0052100200518511944	0.17169880935573206
-12.003748444063906	17.37062698875574	0.7116124901520506	-0.0057296838281442625	0.1713729044266598
-11.972536370029344	17.33827830647077	0.7104914273235745	-0.0048430476899391246	0.17207315229288217
-8.121894220306949	16.547592387360503	0.7799035498621546	0.07532785436028402	0.3012619681894581
-8.10563373419339	16.57251979077354	0.7825528418513764	0.07414064532650981	0.3019767132442643
-7.984939422131087	16.76625234830246	0.8014975339542176	0.06492649096049885	0.30814371785905414
-8.228393449448319	16.494855391024913	0.770114160768153	0.07638168032339183	0.296734275439102
-8.587857197385803	16.313739525462502	0.7368696276096771	0.07995427297192753	0.2809044324470431
-8.648307457720517	16.29639910076707	0.7325626893404663	0.07973700314942626	0.27846119201491026
-8.78995850036625	16.26628487690744	0.7242231375370425	0.07799415086835579	0.2731018997042689
-11.704600070861353	17.072933459403412	0.6986834973093612	0.002804015390002157	0.17833755931175665
-10.554248746023152	16.279117077015805	0.6638307610786726	0.03954743080624497	0.21002919673749268
-10.957521253644972	16.490186693601217	0.6687786385834547	0.026172981543800343	0.19803281076699664
-11.418330839711729	16.816770790787647	0.6853030936826563	0.011453413047580605	0.1860954414755662
-11.33353091563429	16.74939463269658	0.6821007435860722	0.01399395165480272	0.18820763110788613
-11.282552150529034	16.71369893929399	0.6808373273529627	0.0155522623965772	0.18969660712168018
-10.494053521806357	16.247901452253174	0.6620989169913941	0.041550607590551014	0.2117497491460685
-10.328899462146932	16.210273477704867	0.6633694821200021	0.04651704931238056	0.2171158805740529
-9.963639931852718	16.115765536031095	0.6647470642557636	0.0576049052233026	0.22836685544163282
-9.716780988764722	16.1404887812949	0.6757126145441152	0.06211510721798461	0.23782243771609146
-9.288329654651506	16.143910880354827	0.6906876957620799	0.07276069422264776	0.25317044785320075
