# Supplementary material for: Thyroarytenoid muscle fiber orientation regulates the ability to modulate vocal fold vertical thickness
Source: PLoS One. 2025 Dec 4;20(12):e0337735. doi: 10.1371/journal.pone.0337735 (PMC12677544; doi:10.1371/journal.pone.0337735)
Supplement: S4 Data — (ZIP) [file pone.0337735.s004.zip › Female/contourA1TA9.csv]

% Model	Angle1.mph
% Version	COMSOL 6.1.0.357
% Date	Jan 7 2025, 14:11
% Dimension	2
% Nodes	677
% Expressions	3
% Description	Line
% cpl1x	cpl1y	Displacement magnitude	u	v
-13.17444290806587	39.943156743224705	3.056649170803719	8.564558010796643E-4	0.3060504902822343
-12.960222175535398	39.983361371660834	3.057826034275732	8.579087916153999E-4	0.3060252807894432
-12.557663550476963	39.94441944142459	3.056664337296893	8.565738639717566E-4	0.306028539945227
-12.295013434274637	39.91007450484781	3.05564687827036	8.553789177447339E-4	0.30603461166166224
-12.771199519904672	39.98225209153824	3.0577912267463594	8.578860810355203E-4	0.3060192201242012
-12.196854437814238	39.89029185097608	3.055061111235096	8.546848421925446E-4	0.3060399471974597
-11.83903471244294	39.73416827035278	3.050432657309715	8.492167133873888E-4	0.30609657439539023
-11.83454919196266	39.7319164431207	3.050366118075712	8.491375426665781E-4	0.30609741465563756
-13.378459401044738	39.840576676748505	3.053622100662537	8.528080840838432E-4	0.30610291407655477
-14.081829389211773	39.48701231125233	3.043195658576391	8.402442773962524E-4	0.30628356343859997
-14.091455366444958	39.478691732262995	3.0429501836417585	8.399500109601308E-4	0.30628757387912925
-14.335684817196531	39.132669681909526	3.032738444212874	8.277115300071298E-4	0.30644895605305617
-14.358308416646189	39.105402529003705	3.0319339850877007	8.267494094383984E-4	0.306461788093035
-14.06390329784523	39.49587429199164	3.04345647844014	8.405596596360646E-4	0.30627902596081136
-13.664929711835182	39.750876898974724	3.050986492192154	8.495946175284023E-4	0.3061524946163149
-14.400819272467285	39.0250993557956	3.029562831570274	8.239199334603984E-4	0.30649874405475097
-14.608096086093008	38.631657340875634	3.0179547384380268	8.100303223514962E-4	0.30667977486954057
-14.69608875380951	38.17187164721082	3.0043732837153994	7.938486153575824E-4	0.30688599803103295
-14.704809808779903	38.12900484288538	3.003107910527228	7.923364313568541E-4	0.3069052420820307
-11.830679456258773	39.72945101098895	3.050293143916214	8.490510519665953E-4	0.30609837091385117
-11.301478305989114	39.38674536174639	3.040165825543547	8.369958670057263E-4	0.30623156986069194
-11.016175056807299	39.141220578803896	3.032900373426796	8.283608566233087E-4	0.3063302612739885
-10.844743907034458	38.971871494835426	3.0279013582752246	8.22396361861666E-4	0.3063992246594905
-14.703115739357767	38.08762112267836	3.0018849537468815	7.908795053478745E-4	0.3069234714474463
-14.665184357518843	37.55081609911142	2.9860520860580717	7.719666476785506E-4	0.30715936429504725
-14.627641646759875	37.059364087139976	2.9715233839217525	7.54741447773271E-4	0.3073752469863615
-14.612222601763179	36.97660737525933	2.9690809451856945	7.518258406737913E-4	0.3074112838323692
-10.248926757653695	38.341193504780605	3.0092709324313556	8.001973899948574E-4	0.3066575192758694
-9.912331042181597	37.81459172579965	2.9936926682568075	7.816379768385057E-4	0.3068787723557876
-9.809547057107494	37.62171625198788	2.988001381904933	7.748509036415292E-4	0.30696053503638704
-10.64673187070012	38.74258791214268	3.0211227931112745	8.143409259420364E-4	0.3064937909408291
-9.48858618160289	36.69145765435641	2.9605252789771166	7.420761229177557E-4	0.3073609126749664
-14.423810118021384	36.22227306587261	2.946801819809388	7.253615995930303E-4	0.3077381509384707
-14.414950734496156	36.19148920627415	2.945893206287692	7.242870280953878E-4	0.3077514512983581
-14.485830262125976	36.464347608918885	2.953947680192655	7.338584638146615E-4	0.3076333110860677
-14.13670178009059	35.26832504596132	2.918647328596818	6.918985798402185E-4	0.30814983769351645
-9.140047996814005	35.00415384913914	2.9107115644942354	6.828693568003115E-4	0.3080953122758651
-9.086009328532562	34.53098312251316	2.8967460372781866	6.662610908483318E-4	0.30830275183931233
-9.407476788029886	36.421191810066915	2.9525462880919306	7.326012183120301E-4	0.30747768083549554
-9.246749552716217	35.593612830381815	2.9281160454724504	7.034824064779759E-4	0.30783820342624546
-8.989359107335446	33.59689600732507	2.86915939281016	6.337102139862485E-4	0.3087127142555073
-8.968500059088695	33.443411157370896	2.8646259073926523	6.283749897510059E-4	0.30877990774402453
-8.996624010336891	33.65404884224206	2.8708463817791205	6.357119023500567E-4	0.30868768338978975
-13.798911056412487	34.27253971408058	2.8892463352520954	6.57098438124836E-4	0.30857830533107017
-13.70362268864402	34.01659054484035	2.8816960005133554	6.482030005588407E-4	0.30868815982743997
-14.04849173876457	35.019096394043515	2.911293902411939	6.832122562267412E-4	0.30825695699218464
-13.417394405865101	33.23424233035681	2.8585918869695734	6.20912126282445E-4	0.3090241001071133
-8.844720216802184	32.57044266052164	2.838879082457115	5.980011906890676E-4	0.3091618749417998
-8.570476294449893	30.72147489648428	2.7843562168509792	5.341124426538677E-4	0.3099705806135298
-8.411226862297099	30.078209866607775	2.7653379279158523	5.119787135023147E-4	0.31024976411358934
-8.772423178230015	32.003860930652095	2.8221514185329726	5.78430198021477E-4	0.3094101153330025
-8.728005357889755	31.59612262639564	2.810135893361484	5.642750643245469E-4	0.30958898444964156
-8.700294971264373	31.40121367922034	2.804372063932179	5.575230949521724E-4	0.309674266696364
-5.531557332942684	20.96953997644227	2.496845966712407	2.0431133228709193E-4	0.3141823375030253
-5.427009525472386	21.242312243811483	2.5048724830544655	2.1345477152988855E-4	0.31405811418386487
-5.854899803418824	20.57130638309323	2.4851273088519843	1.9098606107129367E-4	0.3143694296196476
-6.0545991133395525	20.421724675892317	2.480726731334685	1.8601097440280667E-4	0.31444233798980326
-5.674484475926183	20.74823852684858	2.4903312310075743	1.9684419875960613E-4	0.314285104163777
-5.32694315001336	21.47324046054615	2.5116764906907276	2.2132897970787797E-4	0.3139525280425567
-5.315180164652691	21.80064614708065	2.521308281803815	2.3239046999777314E-4	0.3138072599396474
-5.315239610958217	21.927734163633616	2.5250554569952337	2.3674367859722E-4	0.3137510416324332
-5.350668266482917	22.137495322296036	2.531232657504387	2.4392402598180912E-4	0.3136594680070439
-5.433726218666795	22.603765940122834	2.5449719952382934	2.5972249931887427E-4	0.3134560254083971
-5.626963417233466	22.992394014638567	2.556420418633967	2.7288120000261364E-4	0.3132907474293127
-6.296930791053468	20.265168855524802	2.476122271580322	1.8091464759845951E-4	0.3145196500600579
-6.462948940896917	20.198777783557254	2.474174430572757	1.787611667625844E-4	0.3145545972716065
-6.834263159081223	20.11098147703813	2.4715896308390737	1.7603811338195242E-4	0.3146056754219789
-6.8788138499580604	20.10884160683754	2.4715283512204853	1.7598755947333168E-4	0.3146081114321322
-7.369605748299344	20.1229514076894	2.471954596054313	1.7672223547441853E-4	0.314617972482395
-7.290450126656008	20.11461507432293	2.471709120504406	1.7640694870405262E-4	0.31461909828628826
-7.0289051460111445	20.114888248714465	2.4717063045458167	1.7627021047377813E-4	0.31461036769952716
-8.099104207876303	28.996942234883516	2.7334457839420714	4.750314806406331E-4	0.3107175779415383
-8.15070498126804	29.203573080865805	2.7395370633006717	4.820459146981156E-4	0.31062788155485216
-8.355808324767935	29.893747345738024	2.7598995850874912	5.056886122104529E-4	0.31032951063285075
-7.921321428362543	28.24221711199594	2.711182456614872	4.4925938662091733E-4	0.31104548322510983
-5.731713957908964	23.187461122959608	2.5621791780411174	2.794192604520994E-4	0.3132080111889626
-13.008134256011195	32.00942388853293	2.8224357948450707	5.783872680520532E-4	0.3095513979784355
-12.95068578427099	31.818116973537904	2.8167968715299407	5.718103343040144E-4	0.3096339805481886
-13.314648296010738	32.961635456846714	2.85055475267035	6.11475882961843E-4	0.30914106444557354
-12.699636292198232	30.808963560540487	2.7869975573025307	5.369444085565507E-4	0.31007132055039277
-12.470607686155141	29.70761956089163	2.7545238504755023	4.990052766903684E-4	0.31055011653778974
-12.698656054304104	30.80456735528284	2.7868678808961103	5.367939409331962E-4	0.31007322958920436
-12.344738030856188	29.237051454687176	2.740641690132976	4.8298854210425434E-4	0.31075377610427174
-12.200354837177862	28.6009148893215	2.7218779195821727	4.6115166024422683E-4	0.31102994635279235
-6.292183606549941	24.10069371325796	2.5890740339492364	3.0993806960349994E-4	0.3128230386951661
-6.2425339509726525	24.01811854555575	2.5866376181022503	3.0716551045880953E-4	0.3128578738734787
-6.30204314497932	24.121411439412757	2.589684695408361	3.1064470971212495E-4	0.3128142148688305
-6.719214934672854	24.976328726734828	2.6149072633601453	3.391898401556652E-4	0.3124500197296055
-6.946082505233461	25.451726261391883	2.628915095395473	3.552609614446379E-4	0.3122474424793566
-5.822524408446318	23.31757127054052	2.566000312084153	2.836996866286977E-4	0.31315349182706587
-7.831310428230173	20.27209620881387	2.4763623605722023	1.8194084895548546E-4	0.31456715573071437
-8.016126539335897	20.33597009423546	2.4782559731304357	1.841186361108803E-4	0.3145448920265301
-8.24563275354757	20.47485969782366	2.482333336758833	1.8880113312210687E-4	0.31449089290030646
-8.482902806015549	20.6064476841697	2.486229417148987	1.9331024779108082E-4	0.3144404894903908
-7.226961380997087	26.04129268528835	2.6463266847453655	3.749138220114764E-4	0.31199597656406636
-7.429909730247109	26.557221928939178	2.6614998576143374	3.92131856485041E-4	0.31177446370794437
-7.588591037603218	27.0808763927336	2.676972771365724	4.0990741858693957E-4	0.31154812469792015
-7.863453876347895	28.01287551057215	2.704436601894596	4.4151917290987546E-4	0.31114502607169603
-7.774074335750829	27.709357526334035	2.695473233409114	4.312860017005721E-4	0.3112763481811568
-11.095419583753593	24.002887368594862	2.5863012604301883	3.0636098578778337E-4	0.31302397642793256
-11.133073986582929	24.11042016799119	2.589473573739016	3.0995191012067196E-4	0.31297771670712643
-11.150271886515071	24.172838602241892	2.5913114122137353	3.1204188839262535E-4	0.3129507162260322
-11.359915588747498	24.938145086996936	2.6138688762865545	3.3754806577413225E-4	0.3126196585547089
-11.453664593764737	25.297012828280753	2.6244442121129925	3.4956623683984444E-4	0.31246426936707866
-11.240273024498627	24.515080634230806	2.6014008143816447	3.2341633297398853E-4	0.31280255338547897
-11.322946017415118	24.800112745163535	2.6097999663318454	3.329613270682783E-4	0.312679396118374
-11.458727381180385	25.31943448347582	2.6251056407995756	3.503087750510115E-4	0.3124545354673348
-11.464537797183144	25.33897038755526	2.6256805570567567	3.509626630724414E-4	0.31244609960256414
-11.569196871735537	25.76121890789718	2.638142751822517	3.6507702188549797E-4	0.3122631037626286
-11.6633070777599	26.1720578259513	2.6502860042357526	3.79042199225796E-4	0.31208480241332626
-11.833764430182397	26.83587126363891	2.6698170983652756	4.0137773339807265E-4	0.3117972816244665
-11.862057598807612	26.963505046571935	2.6735865507811516	4.056619204972655E-4	0.311741854486509
-12.078087822074078	28.032468436132604	2.705146743400051	4.419444836889447E-4	0.31127695045918946
-11.88110893277426	27.05481684639802	2.676272007907533	4.086989267109169E-4	0.3117021612315847
-10.941911285330256	23.580623184081325	2.573870966135619	2.923238983072031E-4	0.313205479972947
-10.839436808390818	23.313060208466673	2.5659803429160606	2.835248262861792E-4	0.3133203355863593
-10.739067093635805	23.061302474143833	2.5585669673332863	2.7512233705923636E-4	0.3134282889976833
-9.471816627044047	21.34230345888027	2.507903571957535	2.180355658705496E-4	0.3141470562617823
-9.951571716408075	21.806360992359135	2.5216120276254834	2.336253645460378E-4	0.31395743523628705
-10.43754130166285	22.48716392491427	2.5416344333253384	2.561374027345239E-4	0.3136721824731823
-10.367961436850804	22.349886901995575	2.537593554776047	2.516245679416467E-4	0.3137305849503201
-10.316760015579995	22.282882598672305	2.535618973518318	2.494334568946279E-4	0.31375856787835443
-9.288476953705402	21.156736757069623	2.502445363113554	2.1193356199230033E-4	0.314223253515856
-8.920650274480796	20.917705687899243	2.4953888623662817	2.0386859343157274E-4	0.31431708148162496
-8.51657021391493	16.03357904344795	0.0010704966796102936	5.369049169817925E-4	6.965153524281164E-4
-8.266698499593367	16.013390172186597	0.0010707696207706543	5.366738228943424E-4	6.916886083295993E-4
-8.0562389112096	15.989342639268678	0.0010706417310330982	5.363561164212594E-4	6.876199863058832E-4
-7.686675290317421	15.957030610636405	0.0010710052184177666	5.359705963136039E-4	6.804321965564263E-4
-8.746279057818878	15.988281981459258	0.0010676405875485455	5.359196273094755E-4	7.009246225973128E-4
-8.970450287689857	15.938254553097185	0.0010648248826076855	5.348497662084162E-4	7.052326116295132E-4
-9.186062455068521	15.786547473493387	0.001057896233938007	5.318758453290119E-4	7.093583959219127E-4
-9.971193094306008	14.974754846084949	0.0010245909039232818	5.161889556138342E-4	7.243725414272577E-4
-9.923312943252988	15.039290823300568	0.0010271336875414157	5.174293746255542E-4	7.234593098015817E-4
-9.772769833038687	15.227535971668214	0.0010345945637756449	5.210394160083228E-4	7.205790847694675E-4
-10.151226889300128	14.742570887399712	0.0010158276681275988	5.117580001275947E-4	7.278051019258651E-4
-10.263669191686585	14.533945460902892	0.0010080625665225944	5.077872767734336E-4	7.299474093880637E-4
-10.338792965066176	14.402943851689209	0.0010033655024066926	5.053123579107682E-4	7.313736505811103E-4
-10.39951398580999	14.232596487589566	9.972469302718537E-4	5.020788197690062E-4	7.325417215498513E-4
-9.651563148185085	15.369018904321013	0.0010402325571304603	5.237639346561044E-4	7.182717624149051E-4
-9.610243214520445	15.408630480720372	0.0010418138597522808	5.245276172198564E-4	7.174784135281393E-4
-9.355948527585715	15.657450364369083	0.001052349846597153	5.293543200148282E-4	7.126238993468602E-4
-7.582691981937091	15.933264407606897	0.0010704655207013287	5.355839440291904E-4	6.784000271806423E-4
-7.112624841227181	15.62099342018226	0.0010594835613095908	5.299225656482042E-4	6.69153401919348E-4
-6.881867897293005	15.366468772252109	0.0010497933274292437	5.25199267286843E-4	6.645636497563103E-4
-7.211113655713502	15.719878283891182	0.0010632626188870446	5.317547952242263E-4	6.711105989774002E-4
-6.717869382857944	15.056237286327317	0.001037215110758342	5.193428171708719E-4	6.61241309594645E-4
-6.607244504890614	14.853200340811473	0.0010292638586584663	5.155539652873617E-4	6.590376200769966E-4
-6.552226585395356	14.490750358383536	0.0010141275211115865	5.086174034202716E-4	6.578373568250668E-4
-6.493787224369594	14.259604808150158	0.0010050035616693896	5.042654866456773E-4	6.566404243298992E-4
-6.43325049352262	13.662200987957576	9.803883936419272E-4	4.92723757534155E-4	6.551758719067112E-4
-6.41499752094985	13.474375362204528	9.730951602721432E-4	4.891595009002539E-4	6.547632465604768E-4
-6.387853419579772	12.789972379643046	9.457119536251826E-4	4.7580301498823256E-4	6.538542040756887E-4
-10.456554713262712	13.976570385418363	9.882692167660603E-4	4.97217714935899E-4	7.33650832507547E-4
-10.460504525913167	13.743612050954287	9.802078007024463E-4	4.927899196237956E-4	7.33747643942047E-4
-10.43567643329602	14.11277918523502	9.930614007059662E-4	4.998078325361581E-4	7.332308627297887E-4
-6.386459979093452	12.69724417228317	9.422349382703162E-4	4.740313736132443E-4	6.537887311360404E-4
-6.395644771263177	12.555427517851564	9.368588295274752E-4	4.7124399054713383E-4	6.538754800284948E-4
-6.4372672447402195	12.008861096898956	9.160411773333292E-4	4.6052060606777037E-4	6.543930075779501E-4
-6.497009900884745	11.667987645737622	9.030294719940229E-4	4.535939922893586E-4	6.553461979158454E-4
-6.556920262455058	11.305444943796042	8.902465112859693E-4	4.4647811743898827E-4	6.563456047350668E-4
-6.68146577838972	10.655308411578233	8.675560790102074E-4	4.331933308663455E-4	6.584368021152523E-4
-6.78393126347984	10.244290071559956	8.538458062694932E-4	4.2458364189539006E-4	6.602671912622436E-4
-6.6290935651159755	10.949007459555244	8.778974048232017E-4	4.391662993627254E-4	6.575421660232892E-4
-6.8473974745647155	10.057920097476195	8.480371044276675E-4	4.207576559510785E-4	6.614863129995634E-4
-7.405046930016831	8.429051296024019	8.046397406320495E-4	3.864543941223428E-4	6.725043442695618E-4
-7.412200733634791	8.399984117014895	8.039337815453941E-4	3.8583496260076607E-4	6.726460392036312E-4
-7.421796519639031	8.373596652831079	8.033583560255592E-4	3.852604932469456E-4	6.728414205387603E-4
-7.6245049310669515	7.798152050005786	7.916653980609917E-4	3.7284204447188973E-4	6.770370185984939E-4
-7.5805121822930595	7.910293384750007	7.937662777250786E-4	3.752528651657053E-4	6.761184414977553E-4
-7.501908913596166	8.09279067771438	7.972179301982399E-4	3.7923117097964814E-4	6.744724885786691E-4
-7.739502332512991	7.591719065788961	7.884811046120798E-4	3.6833152568454945E-4	6.795071465601828E-4
-7.8847997351133605	7.451595991242256	7.874054734772317E-4	3.652593195352629E-4	6.826854152893031E-4
-7.676407910866667	7.714521694434639	7.904525103251047E-4	3.710142395506802E-4	6.781496577286088E-4
-7.092653583308931	9.299169047122376	8.262645879280783E-4	4.049392087309194E-4	6.662372182302204E-4
-7.157733819727116	9.09628579445178	8.206224850340081E-4	4.006481285958491E-4	6.67518917315699E-4
-6.993538578025168	9.575462324912435	8.33685935162969E-4	4.1072375605536414E-4	6.642891593916912E-4
-6.895778115357702	9.900410308161158	8.434456245458212E-4	4.1751931356609864E-4	6.624107430631214E-4
-7.293348293457591	8.75037620896634	8.121004578755826E-4	3.933250138431097E-4	6.702639490778386E-4
-7.234420758594862	8.926496665648376	8.164407034836191E-4	3.9700202682245916E-4	6.690787385913842E-4
-8.225885333227685	7.342901902359795	7.898868138349733E-4	3.6295480353070196E-4	6.901947837652689E-4
-8.236373854049724	7.343009111565974	7.900364965876143E-4	3.6296078002368844E-4	6.904265392588221E-4
-8.530594539609023	7.303148880677009	7.935019736165512E-4	3.6219022856488954E-4	6.968660274338543E-4
-8.165547009442813	7.3578145528349275	7.893527881600178E-4	3.632675114026079E-4	6.888636383503497E-4
-8.564700511421668	7.306150044294393	7.940477436518137E-4	3.6227447953048373E-4	6.976115974344771E-4
-8.611923429585666	7.329416666724217	7.951296234132791E-4	3.6279756366145317E-4	6.986199615958761E-4
-9.020216463603798	7.600166307473682	8.057255083776431E-4	3.6887847277087697E-4	7.072612273677834E-4
-9.03637818469662	7.618837639342621	8.062870244013084E-4	3.692914884833617E-4	7.075940788509939E-4
-9.212996675330137	7.81749482447683	8.122444282097142E-4	3.7366781221039426E-4	7.112058281879947E-4
-9.245829441114997	7.861879805782354	8.135009098082277E-4	3.7463977374180214E-4	7.11867483991179E-4
-8.987356093103259	7.572791242919949	8.047695209225808E-4	3.6826307744678246E-4	7.065691183964828E-4
-8.807668646708661	7.421252885339838	7.995810743921729E-4	3.6490291581621546E-4	7.02807894240387E-4
-9.359903457853354	8.04158185649978	8.18268689300166E-4	3.7854725546323544E-4	7.141339256159208E-4
-7.915963885514201	7.416843590924212	7.87096626291862E-4	3.645124935854364E-4	6.83365859514985E-4
-13.446641917549464	29.504735031778765	1.5768515773033194	-0.0066259339750790675	0.8691319463776715
-13.31035736551715	29.490828283789533	1.5786314181296648	-3.5991512745292293E-4	0.8523360630914751
-13.224838540734716	29.439520921664442	1.5863591218591984	-0.002973229666392103	0.842271163527375
-13.593416827826	29.521521045985132	1.5729292934655956	-0.011812554800735136	0.8857512873333435
-13.745828677994982	29.49823664762073	1.5760772646888799	-0.02366407759028962	0.9053274921673937
-13.86816784993091	29.46471861517236	1.5794026608300769	-0.03404878122227818	0.9182017007864697
-14.30785626955209	29.31719643409113	1.5961787089472617	-0.08613225247673428	0.9626167874316219
-14.102683706210716	29.389371044146113	1.5887637124978746	-0.0614827025880994	0.9425491751777126
-13.940146842573766	29.442045794208823	1.5818462670332534	-0.04270866232321635	0.9255203817836377
-14.338532292243409	29.306464423392864	1.5973149940885123	-0.08982383138745641	0.9661564584971715
-13.075731796836802	28.898237603063862	1.7932844951181468	-0.0052352767217219535	0.8690367511077475
-13.060688821011178	29.115099776574503	1.6979793726997698	-0.005531552055250532	0.8452191366536828
-13.071149205421719	29.224779124557728	1.65103477383808	-0.00795124275860486	0.8352765481953596
-13.05126674147483	29.162238991325502	1.6716776388716266	-0.009408711263701793	0.8374682332942475
-13.114049347313092	28.778003670178123	1.8719831570535637	0.003480379713644283	0.8956168919263383
-15.123531503383438	28.68380688659017	1.6088799612833724	-0.2477683534749055	0.9876515749038335
-15.120365763830009	28.687201553165067	1.6091251483596931	-0.24707274499949547	0.9879413752581662
-14.959007661603835	28.847954319669356	1.611643845144295	-0.20970095997185134	0.991371487347158
-14.755661264084218	29.046595901853035	1.61437337075535	-0.16314812161352107	0.9947327098176715
-14.763862069959831	29.042141861783172	1.614627553542156	-0.16449700259938063	0.995449077042731
-15.126896078051582	28.680440857325806	1.608406048440668	-0.24849315058067004	0.9872462278772082
-15.639683715519372	28.156523638835083	1.5426319258903944	-0.3651044033096188	0.9345210972209941
-15.565674756309049	28.23888409976909	1.5591086824092453	-0.3494482407626547	0.9488127201416109
-15.997556731796527	27.782681596354678	1.4768931454197907	-0.4467986987302731	0.8838709940297633
-16.122982823557255	27.64891283072557	1.4488550121336656	-0.46186788980920657	0.8652399959769994
-16.377973583126817	27.352884220687287	1.3909996953774977	-0.5105376800796324	0.8288984536665054
-16.691375259155652	27.055097404968777	1.3437410254055533	-0.5597041266929446	0.7881891394573519
-16.77861127391209	26.957994646965222	1.325558132113892	-0.5730223340465265	0.7750302261579471
-17.20671943406671	26.19057808793621	1.206615664306117	-0.6287293899991655	0.7075709461603366
-17.104777983312246	26.44452275263879	1.2435503206005347	-0.6103648101745063	0.7285735330609595
-16.922670118829654	26.77384140021178	1.298600444872001	-0.5907781837723223	0.7585796382236337
-17.315927891423346	25.89385803336739	1.164604128182364	-0.6509045087235692	0.6824861858660216
-17.403255457620034	25.546148258501276	1.1212649076355987	-0.672689688229301	0.6601841057423279
-17.5135968372217	24.804997520793005	1.0519723544483623	-0.733612727586981	0.6156602516216162
-17.442773825938687	25.33859959175219	1.0953999043154252	-0.6868027396699876	0.6483330440991798
-17.518379135387697	24.742724395422073	1.0465750875877973	-0.7392731178986031	0.6117951262161265
-17.516096412048203	24.720061446661866	1.044696481175387	-0.7411458412091745	0.6098968422986424
-17.49382834320001	24.170957898721312	1.0225208147865572	-0.7879000824040627	0.575012656310352
-17.481101134226495	23.86698615058026	1.0189651707778813	-0.8102592324760496	0.5520085013003093
-17.455148361395818	23.618231829484092	1.016077506559361	-0.8258879665793987	0.5328065561250038
-17.434317416262346	23.408121803377647	1.0167174724434604	-0.8384428822338148	0.5159361352823398
-17.285994979311177	22.83219362937821	1.0197375016211008	-0.8778395489520385	0.4526082311418736
-17.410338173911896	23.201330336846194	1.019477530604509	-0.8539171494881703	0.49611011011223566
-17.244148412785737	22.743402410773164	1.0175735413935347	-0.8822710379612971	0.439131405500033
-17.072313355120208	22.40634900942296	1.0061355806724734	-0.8950580496122271	0.3792788145313127
-16.836226964778668	22.047682619612473	0.986282587341964	-0.8901026442039722	0.3115311125569458
-17.064271717055455	22.394258350963856	1.0054428076551163	-0.8949613937260373	0.3768779807016511
-17.07049245181003	22.403253155068775	1.0059640062829271	-0.8950554528619302	0.37866928846471304
-16.748707828536062	21.91912429134831	0.9843896986959599	-0.8924352374336054	0.28819929598808736
-16.5971663190245	21.70406269397529	0.9770293649090909	-0.8857935576761595	0.2467360067706092
-16.328218483800708	21.417092727506656	0.9634892504121282	-0.8744551680223555	0.17702138758447597
-16.05896695580733	21.10467189310427	0.9485492314518259	-0.8454274425197037	0.10545562354707194
-16.2955754773326	21.376948260999463	0.9622948025845821	-0.8717231824026961	0.16820126689151887
-15.961037115993427	20.982143746956424	0.944791674508993	-0.8356126374649532	0.07859783366736749
-15.814984160525285	20.79542117944036	0.9433756504091956	-0.8199427795978393	0.03839678825959685
-15.18371290180915	20.095756208211508	0.9534332818708036	-0.7649044033179795	-0.11671768597527338
-15.285754203947246	20.196281188654876	0.9498091647519163	-0.7723007024191233	-0.09426061436836876
-15.656762506375058	20.61915585331431	0.9420447627397894	-0.8039072620132588	-0.0030257062057933957
-15.515656623503844	20.440398868950126	0.944570780478888	-0.793215900650698	-0.039024136117560296
-13.723403852296435	19.9881033898131	0.8803698946273742	-0.5891017703867303	-0.3070724242110141
-13.717709947094287	19.98005958982628	0.8844219989041977	-0.5904201261758534	-0.30712334195299207
-16.31593286360919	21.399795801508002	0.9632500317970486	-0.873614190919634	0.17358068377192817
-13.704950858583006	19.962723466847915	0.8924819037725535	-0.5926845973653034	-0.30810831588152765
-13.570465095922138	19.788903358176544	0.972204282499217	-0.6139607833662781	-0.31679926872394726
-13.507249869801308	19.71676950203144	1.009819105917	-0.6221930384326478	-0.31932615537371994
-13.413701907158543	19.59158353575588	1.0580004747315155	-0.6381374974362001	-0.334171265802533
-15.03443229828415	19.918266439349402	0.9608100959006931	-0.7524244393394913	-0.15133610439401154
-14.614077207637672	19.48872264152636	0.9766301718543846	-0.7098717284312621	-0.23027250790658393
-14.606855547730422	19.481464964766108	0.9769130452431667	-0.709015108372234	-0.23159800636629568
-14.900608337102863	19.76504075339952	0.9663863770054268	-0.7389021393391166	-0.18157665991500138
-13.280936375494015	19.40376851510024	1.1152282370346478	-0.656012781716546	-0.35937079228131247
-13.216103036711377	19.29696401557235	1.1464120637234052	-0.6664664311912114	-0.3712888793760392
-13.087362512424903	19.056838419040982	1.204699129282337	-0.6877512206277367	-0.4064059108094241
-13.060659583782007	18.99525654666471	1.2167033298497052	-0.6924850981684485	-0.41488436924854505
-14.603189939641114	19.477474020545454	0.9772293797427096	-0.7086915561351502	-0.23217757474110237
-14.589702477346874	19.462524886199407	0.9786179828066061	-0.7083062925805197	-0.23395711731136662
-14.396440151130628	19.23195161626903	1.0057685357014017	-0.7063564788408817	-0.26033043362361935
-14.09884725034945	18.822702605238405	1.0688539214814825	-0.7264076363487363	-0.3198947177444074
-14.13137539791961	18.875985595042422	1.0594509591832235	-0.7221838062528065	-0.31173161811609124
-14.342037096330428	19.16837178136262	1.0175719240765912	-0.7097360863931441	-0.2697770170405991
-14.041848236766368	18.737891023666094	1.0805754271989279	-0.7325603655017938	-0.3313017808922937
-13.875545407469001	18.447197888034275	1.1180778279178265	-0.7509448864353944	-0.3662273057206702
-13.661967339301752	18.11681828924012	1.1604346726651154	-0.7890897388079381	-0.40784838245160565
-13.047126507172802	18.960140681902818	1.2206487751849346	-0.6958771684595554	-0.41828377100395986
-12.945803959879562	18.513682565110283	1.2479355061372175	-0.731934110795992	-0.45991825190885627
-12.812624226982841	18.18858470018433	1.2605469694602485	-0.7677238350865687	-0.5094003591006295
-12.781174451604585	18.063530917063428	1.2600762427682541	-0.7792891852466741	-0.5227339015590109
-13.634991871570147	18.07093802144159	1.1649104738618918	-0.7934651932079557	-0.4131519240408729
-13.330209056462598	17.575650388113353	1.203802664650907	-0.8154833096771466	-0.4985046611801401
-13.225340083208286	17.42767523420172	1.2128176673773066	-0.8238026545081942	-0.5201515570676084
-12.979879279380384	17.09651790798034	1.2141685840795544	-0.8175290032644527	-0.5590297500668907
-13.61426764109302	18.036442081466518	1.166822407795439	-0.7966517129055161	-0.4176528489506636
-12.291434813098721	17.276373009499068	1.186379323191126	-0.8061753824666149	-0.5163589747727342
-12.098391923281483	16.99908162481341	1.1313355774258889	-0.7907068136241521	-0.48807278794239173
-12.725076640181813	17.945497977923644	1.2570396585677315	-0.7971982488897087	-0.5266282227001216
-12.485042353245316	17.561701900479097	1.2346625766017105	-0.811844850170568	-0.5307046041901534
-11.887348847397963	16.672782974089348	1.0495101713290744	-0.7598292013750101	-0.4472371530826297
-11.768355882494667	16.49702330498735	0.9789285049810272	-0.7277046229720565	-0.40077721802083377
-11.522600926859113	16.107999534360886	0.8232259651906546	-0.6559757358004412	-0.2866935671473247
-11.434936766903489	15.970664054670568	0.7519640338295792	-0.6066433522474642	-0.24191539920110564
-12.862277488663846	16.89897354215124	1.1916858458639852	-0.7934143144830923	-0.5787109262871872
-12.734672760772554	16.6818355508951	1.147077426824647	-0.7434019456743821	-0.5862915328814265
-12.469677769829701	16.34878705764234	1.0785631901360955	-0.6803443548718513	-0.580698096949322
-12.461994141258929	16.33818244022225	1.0744783517440273	-0.6768841812188782	-0.5794346566240153
-12.226675185132692	15.990452186356109	0.920309809961706	-0.5477969825306702	-0.5189639428838901
-12.080936226665209	15.718414317823207	0.8068779967182363	-0.45016988534459174	-0.4747930166739609
-12.450538527121873	16.322601777528064	1.0681717475062709	-0.6715690389199112	-0.5771345676339121
-12.008867070719528	15.592861756320444	0.7445949605042391	-0.40537667332428656	-0.444112637994847
-11.19069808711283	15.520329227279333	0.5170858921898511	-0.4305594267771031	-0.11212535281699873
-11.146970368731676	15.426948781425956	0.4769708121210624	-0.3967538623846364	-0.09384327681632489
-10.937736437658009	14.895631401705439	0.2635183636486728	-0.21910509292225028	-0.00910823418342738
-10.928776726330025	14.87156595288738	0.2549795336051116	-0.21102877115102334	-0.006937269053616423
-11.83093936945443	15.245165931433922	0.5800750386364946	-0.2947351265045657	-0.3543741516698809
-11.703072752385609	14.917755171019206	0.4337741615635094	-0.18272596866080787	-0.2805729893331401
-11.856362042427943	15.297942322795935	0.6052757938283687	-0.3131260035602107	-0.36807445015741663
-11.67571108041057	14.849169520612739	0.4067339786632404	-0.1671252035723309	-0.2640658775677497
-11.558257545123485	14.564369869421773	0.2866168912204664	-0.10015036860291843	-0.18347147943298886
-11.45998891212474	14.297194509232412	0.20971654038606707	-0.061895082279256795	-0.13356194528209725
-11.428804950796245	14.229234004738167	0.18687048049668997	-0.05185488166040969	-0.11811493268209607
-10.920238380486014	14.843416980632442	0.24716634116887384	-0.20394062446283068	-0.006832662581728273
-10.651789131467556	14.11260541515777	0.05572413975644312	-0.0330839925492	0.009790353082606264
-10.750914862739174	14.362412427115729	0.11173881183993949	-0.08233864146872322	0.009264088786645884
-10.80786906262887	14.487828942471026	0.1352717385616512	-0.1021036708980111	0.010982219709760922
-11.259378433955037	13.448584575004997	0.06193790346846604	-0.008084455452276363	-0.04582055286672887
-11.327413474968726	13.824772876523932	0.10617617881779365	-0.01898730045168385	-0.07316898724069223
-11.405865306007007	14.137063757486185	0.1675774920006422	-0.042105279071952495	-0.10771393943637028
-11.25180092149329	13.41559256355217	0.05700045014542525	-0.006874286484861919	-0.0424537852704948
-10.558868481333105	13.91216422126957	0.023328954837545778	-0.01184020651547402	0.005236525045099978
-10.592645150185598	13.981669362566041	0.0353550686137193	-0.01964288711657756	0.0076677024408647425
-11.247040779589305	13.379628786121849	0.054736794759260445	-0.00684582578472989	-0.04103594873820555
-11.165274600466724	12.988620798260765	0.03088945105403228	-0.0060775312788662675	-0.025014137219249118
-11.097330053323814	12.580936310314577	0.0157331333880955	-0.0028407530289114836	-0.013414374586243904
-11.096818195980095	12.561338905231516	0.015124831656764572	-0.002763620418322257	-0.012939669797583342
-11.096050568027742	12.545804815190527	0.014937061286551544	-0.0027278949210178096	-0.012783212627912264
-11.086743495229108	12.082772309014002	0.007995452976877033	-0.002070855704325995	-0.006790926287269625
-11.056586496952555	11.873435756879385	0.006390348552670398	-0.0014046172668787493	-0.005445444944608093
-10.88734935519765	10.821758127609627	8.803281909032044E-4	2.5034942644336567E-4	-5.638858135519788E-4
-10.914018229749441	10.916969792681556	0.00113395350539069	2.1278885974781848E-4	-8.328297424408902E-4
-10.992846698780873	11.239384173081298	0.002241051708847508	-3.601314743802642E-5	-0.0019124906931423146
-11.015430104537916	11.368444482013418	0.0028736648431605272	-1.950806546438336E-4	-0.0024815762083821168
-11.040793440304332	11.601305467410615	0.004099113130306672	-6.680086598420183E-4	-0.0035462953613294343
-10.852792143901496	10.649475182364654	7.072144590010314E-4	2.7278091434590067E-4	-3.2267529599166284E-4
-10.82268237901346	10.507062683946822	5.408980911857567E-4	2.990767060800884E-4	-9.681818956348579E-5
-10.799649030697061	10.417097170439254	5.272224309927901E-4	3.212369325995771E-4	7.858091655943569E-6
-10.737706088490452	10.19594415108152	5.381593338700843E-4	3.7469355690027E-4	2.2778014444110628E-4
-10.645532551324377	9.838584274836666	6.549240121194045E-4	3.9820010284554407E-4	4.571369293805752E-4
-10.66294728996067	9.897493804937323	6.411379928776691E-4	4.003690367701969E-4	4.328925765684345E-4
-10.669096737425624	9.919157020329632	6.341688090029245E-4	3.9991887872151436E-4	4.195643267772536E-4
-9.701099101698333	7.952659472631748	8.13390417560171E-4	3.8459514236241797E-4	7.086696979673024E-4
-9.807114167417021	8.0255306659574	8.130158102635863E-4	3.8522614586669927E-4	7.078065103231079E-4
-9.580409858346846	7.886678629862842	8.137258534559389E-4	3.8497128865028505E-4	7.089071956352894E-4
-9.515460207986955	7.83826116776429	8.144709430092112E-4	3.85445043070348E-4	7.096410602206038E-4
-9.39319704575132	7.976802644466628	8.172540712308369E-4	3.809713764127883E-4	7.127560562443555E-4
-9.482695440722992	7.888526773755937	8.151194307927752E-4	3.847418585692932E-4	7.100451877432871E-4
-9.89150512481135	8.061589029817508	8.127266859133946E-4	3.869607151345019E-4	7.067163983545388E-4
-9.958128539012591	8.13643264909581	8.124600694410845E-4	3.878567672206776E-4	7.054987996181408E-4
-10.105799244152566	8.216749786030329	8.096838535369613E-4	3.889003609769162E-4	7.016938122553743E-4
-10.117739578629418	8.225459503853283	8.095337308506431E-4	3.890101465576496E-4	7.014351300221383E-4
-10.321566484096682	8.759091610334712	8.00774690372854E-4	3.940044030636148E-4	6.826581981050109E-4
-10.401050228883886	8.997560402359396	7.874638429950389E-4	3.9645892663842867E-4	6.621696775896984E-4
-10.48013283812264	9.273283943313945	7.580163582368856E-4	3.902044016819448E-4	6.259707728437407E-4
-10.484221130661814	9.285169676528664	7.566217794516521E-4	3.8978612173548767E-4	6.242666872593035E-4
-10.493978900489525	9.319953418773046	7.524721941947397E-4	3.8976992370952547E-4	6.181116683490634E-4
-10.569396367691512	9.576372765498544	7.199038759572989E-4	3.9115138074354705E-4	5.690234564755154E-4
-10.30367410666004	8.700079882566374	8.038029686055724E-4	3.935723957843072E-4	6.872602627479606E-4
-10.291056105656166	8.659895023136702	8.046041083322104E-4	3.9314088980292784E-4	6.888762693009844E-4
-10.202055940923515	8.408063874401485	8.09806970094582E-4	3.89939916819535E-4	6.994817730556698E-4
-10.122586102166768	8.227987217596521	8.094445980491227E-4	3.890417672789053E-4	7.013108264941544E-4
-10.127084845203278	8.2340398900594	8.09390334951659E-4	3.890459166809763E-4	7.012032960172404E-4
-13.612698575289047	28.6766368847917	1.7923420574841813	-0.0809929209739002	0.917035904108599
-13.402335055067073	28.717106774932446	1.8263258964947346	-0.047100581487061664	0.9098510483712008
-13.274234325981926	28.745147147953077	1.8462382849200547	-0.02429565691679454	0.9025768378491927
-13.669436437446832	28.664996499633244	1.7835600985962983	-0.09013827836834894	0.9196938469774595
-14.469126524092431	28.3338679534071	1.6574650688600652	-0.22793304575600096	0.9378720037767327
-14.111452795127121	28.53248874412611	1.7166460183588705	-0.16263345666055976	0.9356185415005875
-14.08134111629364	28.54838904813992	1.7215857820185123	-0.15718571831760975	0.9352901574857245
-14.084760055739773	28.547269492787443	1.7210514254416631	-0.1577494820483071	0.935425427312096
-14.490031474178451	28.31698023352918	1.6534835068751388	-0.2320903810840632	0.936852795195259
-14.531013247222706	28.282763089151217	1.644577070570055	-0.24002132702703227	0.9347191955106129
-14.875581071227531	27.98713035068691	1.5688269881263706	-0.30671413263764524	0.9156759574285581
-15.10376264913171	27.76458604019757	1.506657234085802	-0.3531247882713712	0.899469175423111
-15.216208734471483	27.625667800433135	1.4715644148560405	-0.3752930824767767	0.8842977004280929
-15.4640149146962	27.35002543091522	1.39418852822593	-0.4265633488640681	0.8605298230487578
-15.565199936389575	27.229859535367186	1.3610559758135006	-0.4479681652904632	0.8497359674236236
-15.60421881776453	27.1782256098158	1.347421571485833	-0.4571667597837911	0.8456171515151547
-15.80655797744552	26.83643413392781	1.2665889574545828	-0.5030994141134403	0.809777324319481
-15.99207110813279	26.526343516060507	1.203805211802384	-0.5542080050298508	0.782104945396028
-16.09495975331683	26.30491443523337	1.1664509958978988	-0.5834573028486782	0.7616180751343875
-16.31639914487979	25.789828530329583	1.093881942001055	-0.65100777892256	0.7121369018616583
-16.684891252858424	24.764965711053225	1.0227365111819093	-0.7722909395498517	0.6133924676121856
-16.575586134525615	25.116826670150708	1.0373132110378547	-0.7325529905211057	0.6489667391116732
-16.522539066974886	25.264930127987643	1.0466714165832502	-0.7140026093412345	0.6640005054385245
-16.342075646771107	25.734031923727596	1.086502772560353	-0.6586123983449302	0.7071606602460585
-16.331976873830065	25.751084951112826	1.0882924425885658	-0.6559166434043695	0.7084762412365708
-16.69637548738504	24.522337265981495	1.0132369626000368	-0.7961036226592002	0.5826116351585595
-16.72618837260787	24.24278726377767	1.0068576413249426	-0.8190574647253385	0.550953073449852
-16.74244772644929	23.899594069048348	0.9974551498146785	-0.8438363594717126	0.5080447586466976
-16.74256716838122	23.684435430470366	0.9931251085419412	-0.8564371338985499	0.4814803764841571
-16.711595039577205	23.33186611068901	0.9779946290343532	-0.8684345328638036	0.43226070299970504
-16.670856721684423	23.17404679271966	0.9701758911745753	-0.8710080244219515	0.40763440287406505
-16.51347070412792	22.829265188016677	0.9452175842058113	-0.8667370396623023	0.3428085733835927
-16.3773710600923	22.58365799224284	0.9243794702322409	-0.8575829099707494	0.2951160922293057
-15.469735792404899	21.47082843357408	0.8491877862179744	-0.7679352751841769	0.06735819367620409
-15.485365793970075	21.488391600999595	0.8497345585303471	-0.7694255412853014	0.0712929215139725
-15.492669363329767	21.497438421935403	0.8500676218623449	-0.7699556449950852	0.07324763105111373
-15.551006498113821	21.558894884547414	0.8534159768644239	-0.7761072334350272	0.08678981885038071
-15.94804051883031	21.99910977706999	0.8782896225170328	-0.8185046700152115	0.1802041123800578
-16.254996656057724	22.415059477219437	0.9097982972325661	-0.8465505467815443	0.25856565450662644
-15.897398578446175	21.93181850193765	0.8744669243366388	-0.812849012781562	0.1672979298982627
-14.191985507516886	20.35426755160977	0.8564726481284698	-0.6326210936838556	-0.20984770494129626
-14.210584309288377	20.36831201398125	0.8558010425937974	-0.634447683621813	-0.20603949462473745
-14.455877658872426	20.547878931346474	0.850362399940187	-0.6624723004379293	-0.15709836777002056
-14.708963187931221	20.74389482341743	0.8423867066968684	-0.6886412529251789	-0.10684657976923509
-14.71112318274063	20.74573554450273	0.8423392889335664	-0.6888332376441814	-0.10637633855892996
-15.121629647115775	21.09564354495486	0.8424276037556699	-0.7317121947838515	-0.01859665966742973
-14.714746931186816	20.748624004897483	0.8423298136439857	-0.6892000867732785	-0.10562770441243309
-13.964995711614055	20.177808833466628	0.8690679695625589	-0.612741176038501	-0.25966863216251246
-13.951815003513792	20.16879376954789	0.8695950182010485	-0.6114339231656999	-0.2622493571940433
-12.954626106718369	28.737256467746782	1.9130694265426624	0.04284602522213478	0.8972309175152533
-12.857143918412952	28.708675975705134	1.9340455129480216	0.06450183547336696	0.8946856969552268
-12.63953275323979	28.54571449373748	1.9616814896384807	0.10948903899820246	0.8671246941192913
-12.63261423181542	28.54057370798251	1.9625757851627075	0.11090243427476072	0.866220751236046
-12.629360746829247	28.534100688250373	1.9625638879858631	0.11151048913533988	0.8650502192315566
-12.418224162401433	28.09162993778905	1.9553002064918719	0.154905855722182	0.7836818054855821
-12.315772059625933	27.698378926161215	1.938854296499127	0.17135909963280624	0.7126056079228595
-12.295324233598635	27.624182860898877	1.9354984689134374	0.1750117315940495	0.699196611620937
-12.282307251746543	27.579945029645117	1.9327800153710575	0.1773999852657733	0.6913182782303546
-10.202631737873418	21.267674119230634	1.5142162449640608	0.1579655990511639	-0.5598088325829815
-10.243693212242764	21.117067918500105	1.488858292736487	0.13081913717557678	-0.5787663167075223
-10.307342670339624	20.858228531757078	1.4474063005590703	0.08639583908250688	-0.6123266728462468
-10.356129224115895	20.791021694474292	1.4308685831198857	0.06982416697650234	-0.6163641630743799
-10.30132753798347	20.866563466752964	1.4494051261878647	0.08851635251080701	-0.6118140709270233
-11.88274998348622	25.960394409159818	1.8300170708737684	0.2527632972531487	0.42118514610736874
-11.668048200368801	25.141182152679864	1.7770027108035806	0.2872415766164302	0.25899700599345643
-11.981603431916623	26.466847343687	1.8678677261336718	0.22798241281216194	0.5090700118406702
-12.1265449837182	27.054283994523367	1.906738070957195	0.19959817749480896	0.6034826440977664
-12.004421420257154	26.54697191549089	1.874065527142149	0.2255553891174444	0.5222183388072218
-10.468178774155028	20.639341880943956	1.3933658202497778	0.032217434938920014	-0.6251224561747565
-10.304638503044853	21.803293229788284	1.5657575657108556	0.21122842587510265	-0.45363539636797645
-10.267541047326937	21.65042850191439	1.5520882738862753	0.19748949084676864	-0.48518247058158287
-10.395320984345801	21.918035081050647	1.5682108357244298	0.21117520975615395	-0.4208201620763367
-10.47502592047812	22.05734106139689	1.5764161478256644	0.21788632576727418	-0.3856373943486407
-10.206381097677575	21.385596889124002	1.5285912758892117	0.17289837560351318	-0.5394310742157072
-10.221651321505956	21.445997647236332	1.5339124643424364	0.17806351026896827	-0.5271331704257339
-10.490751245394282	20.603592573600093	1.3851236328947236	0.024226552016365647	-0.6279779071702704
-10.676117456238984	20.39236877638473	1.3301104311371645	-0.032154501914011965	-0.6379115641726074
-10.862832821198992	20.172659802202038	1.2748939399782835	-0.08980987698142485	-0.6501922767593924
-10.881649328072468	20.15340172716533	1.2700098560297897	-0.09529963764873244	-0.6508668253728083
-11.113402830365768	23.492907419863535	1.7490920893140305	0.2838546684433238	-0.06365480577658617
-10.870391181402738	22.895205762255728	1.6708514866889157	0.26160936840420923	-0.1819646600561812
-10.621303073248832	22.348463459036125	1.6055969708414084	0.23218605026978628	-0.31539091296266253
-10.713239391969845	22.528071225770486	1.6227251356115742	0.24229322955979227	-0.2694222151487011
-10.844786768336137	22.840316885932463	1.66366930905934	0.25959927081026607	-0.19499623145870504
-11.13944094806562	23.564994447843304	1.759004364615914	0.2860432418687068	-0.050946697488469056
-11.20138562399052	23.70358117406422	1.760890447841954	0.28793079112750863	-0.024139372095304923
-11.38770868509681	24.19537159429388	1.7710186440989346	0.29903800049898227	0.07141123741162027
-11.629669720620418	24.997400407593688	1.7729859369413374	0.2903854715802677	0.23236832859717757
-11.655844825787385	25.09979426497546	1.7744031135083533	0.28895156301549973	0.25186368204628007
-11.229044276659494	19.823740120580734	1.1836068802796242	-0.19059804638928798	-0.6597931664751905
-11.11903336571642	19.928407716064633	1.2110282600641313	-0.1604287048706093	-0.6569806099074332
-11.238255914622929	19.81801759902705	1.1815215369853553	-0.19272317416785362	-0.6595507365740971
-11.27373113209877	19.799694665849607	1.1747754810084465	-0.20056674576499292	-0.6580561072070256
-11.704202484407077	19.570706637277283	1.0922291081554352	-0.2961854134693187	-0.6399238508406782
-11.924410416622525	19.520870959241247	1.0584439200437492	-0.33752192564479355	-0.6199211076567531
-12.146713395330595	19.48811890152068	1.0237622413656269	-0.3768331899034195	-0.596837139161517
-13.716808717983312	19.98456831600856	0.8803941813365871	-0.588243771671434	-0.30839007675845
-13.699633381787852	19.972973088206505	0.8809118144059791	-0.5864929946497975	-0.31271636541641
-12.289122117745665	19.48948098767039	1.0044599154155884	-0.40013606020157944	-0.5792325513603458
-12.610269693386867	19.525156006424986	0.9639530413112054	-0.4485314218892716	-0.5328988013330891
-12.896122385697899	19.578447440350267	0.9314284961962487	-0.48946372439710895	-0.4876439637993831
-12.515097441153577	19.487450784057632	0.9752274473095719	-0.43671120674205954	-0.5514952488008966
-13.536579205106833	19.870542369775738	0.884438535996202	-0.5678000490326325	-0.3502295754806552
-13.46519538142837	19.82916391656118	0.8872828382851052	-0.5596303800309794	-0.36676361239677957
-13.33710205478209	19.763694654848063	0.8961720348277767	-0.5446751717518927	-0.39658481267154116
-13.208698024723365	19.705864794957023	0.904822658640678	-0.5282161085413801	-0.4239030020292714
-13.12649483004026	19.66555204257168	0.910337531783981	-0.5183125916953063	-0.4412936276814901
-12.931185315336426	19.594366574089303	0.9280989896945901	-0.49358353450630343	-0.48003660094324957
-4.73366453746668	21.27733752555802	2.3299660139367226	-0.36283359435284424	0.3800789356817814
-4.616137617197506	21.222124959057776	2.3169893220421045	-0.3664579047476183	0.38013966039755825
-4.564613201498627	21.13083733353918	2.2999662126234157	-0.36838628528972434	0.37994339960757895
-4.459207814328341	20.976920750912853	2.2712057034532087	-0.3707179633199369	0.37766281115138534
-4.3717263835343685	20.747828353941713	2.2327962559941876	-0.3748471253611141	0.3753112106202332
-5.161473697762925	20.81549159125971	2.2189034757628163	-0.3543494162082621	0.35141472275757346
-5.073951322793464	20.92121156444997	2.245641748250322	-0.3564577881028027	0.35879299212422133
-4.820678832095474	21.117692108337895	2.294820225024255	-0.3628609764157511	0.37432339922162
-4.935758286792505	21.04289319435528	2.2784086793396856	-0.3600311142011802	0.36890047120966996
-5.190714031709742	20.763150524925152	2.204824710439503	-0.3543927408598845	0.3483609809912368
-4.334675830804458	20.637109182818822	2.2157502783269223	-0.37624544433446405	0.3746193807290846
-4.297602703723759	20.363085847552906	2.1745181697446894	-0.38022186483937714	0.37447916202971726
-4.296843216198107	20.193274965814624	2.1468641782206377	-0.3807840962262209	0.37329379500276416
-4.3199742974144915	20.03163015581289	2.1214917700595715	-0.38056998237969103	0.3730039088780001
-5.411460238020682	20.431189194846432	2.109297384571512	-0.352687049044861	0.32410020978042386
-5.332162880293362	20.526863749341317	2.140020872569522	-0.35262815629615263	0.3325310233722027
-5.549115600042219	20.2905602616082	2.060924213658397	-0.3514232118012168	0.3072512604378935
-5.9142014219049575	20.099198820205157	1.976689998933852	-0.3481960698506006	0.27839678553185604
-6.1768312377237	19.97762492623312	1.9254300092398686	-0.3465834113826841	0.26150822710141275
-6.2548127568078975	19.933207642426368	1.909168644765414	-0.346098830240865	0.2567570078656346
-5.793974679646137	20.165456467072826	2.00455511908833	-0.3495307235192767	0.28849697743270264
-6.296332579397803	19.90441385953041	1.9008554131233844	-0.34583006474706246	0.2547417517000847
-6.581566543861336	19.71553089526889	1.8442393056950181	-0.34495134768084457	0.23941057672304658
-6.865836498264918	19.506302352262118	1.7908893995834196	-0.3438372075074191	0.2265177550244544
-4.397468987809489	19.60797959070136	2.0439960867749796	-0.3880224523853289	0.35866149760771787
-4.399186129808391	19.590997556566418	2.0412448950744997	-0.3883114504390035	0.3584025743210788
-4.3936775942467925	19.43906947218001	2.0172772303595656	-0.39256072442484385	0.35526729588937056
-4.387202690166885	19.144286253843145	1.9704143252124982	-0.40056387575389574	0.34875870000592296
-6.894497251219089	19.484583483803235	1.7852742084151136	-0.34377980214811715	0.22484708147614976
-4.381345621380777	19.122257941120065	1.9672059973760665	-0.40114316422646074	0.3483955343102409
-6.925461083009736	19.4598782054163	1.7802259532658664	-0.3434555691675222	0.22362663099474173
-7.416290267685239	18.89946202643908	1.692385300355641	-0.336890224374397	0.20671786510756962
-7.363475977876793	18.991793896138372	1.7040009622747592	-0.3377136814624309	0.20794281484852753
-7.1785182717331	19.213288774831042	1.7351402000041345	-0.3403119094377855	0.21424855898151954
-4.15205833085932	18.46634483007781	1.8927640631745781	-0.4138417116399441	0.3513408386202651
-4.2171064234789615	18.664346336089654	1.9134279623120798	-0.4109622074150003	0.350344449621708
-4.372026104299103	19.099275105178496	1.9645129397114363	-0.4017403635429978	0.3484491677561656
-4.048009488057326	18.195132871531335	1.8657476126128252	-0.4181973153442309	0.35296508878811694
-7.491387228043418	18.031259510970372	1.6065731386816564	-0.33585541580955375	0.20351341382943014
-7.514780309917374	18.314686341258152	1.6333671392248255	-0.3344157011257939	0.20323516238981307
-7.461413857161174	18.67996993733154	1.6700905344715693	-0.3357620896597905	0.20545019374508616
-7.514424638291443	18.439655812679497	1.646394795294381	-0.3342479376926276	0.20403831950388215
-4.006141008968368	17.881613027299927	1.8353982763126004	-0.42089023715871166	0.3556369867110525
-4.0947510933941444	17.070818009431875	1.7444405813180235	-0.42374825494230045	0.3574875198382897
-4.098336307406811	17.034762205630255	1.740464441196628	-0.4239795887220454	0.3575152233518067
-3.980894005775253	17.602407796043213	1.807275695191222	-0.4236396707390039	0.3568992243809934
-7.492366000616787	17.59242100983253	1.5537631280876554	-0.3340864846662859	0.2002720054110967
-7.491056514593434	17.51652019285032	1.5459741540329548	-0.3340560625622464	0.2008947372761661
-7.356922602796503	17.059969131013926	1.4981929181684968	-0.34102742155990584	0.2069075452614987
-7.3476880070411035	17.029672229095027	1.4950357646887924	-0.34151750633042277	0.20730216899183404
-4.25572274313915	16.317678753090377	1.6452301271008234	-0.42972977961328357	0.34834375610004337
-4.282120070781845	15.78662031049576	1.5835592501726288	-0.43997893426240803	0.34350978057254394
-4.2458127774434065	16.42959045964661	1.6591004783682246	-0.4282554677534893	0.34925387996149726
-4.131360294310118	16.910570026141535	1.7238994119957878	-0.4248133286261461	0.3561204136269442
-4.280097499402593	14.538047400568065	1.4508409872525	-0.4531748090642297	0.3471017287197811
-4.322517032429351	14.340942723765027	1.4252865389377571	-0.45542874324216526	0.3455094760048236
-4.280253012631235	15.540897001787167	1.5571099504647865	-0.44183000880112255	0.34468519191450375
-4.235538762411485	15.028716405183332	1.5079942722830266	-0.4501229966603688	0.3460027805032828
-7.120732692353926	16.430849731388406	1.4259627212294075	-0.3567607670792674	0.20811419452875016
-7.346458713145687	17.02354813324256	1.494197005948158	-0.3415816246003328	0.2072132090210514
-7.114755438282814	16.40554860010953	1.4221589377060744	-0.3568271161720077	0.20783818889064123
-6.911780360262982	15.83013201700975	1.353960560317608	-0.36719032917015454	0.21323463295924558
-6.611588358506674	7.896149290016625	0.8012034693628585	-0.4767708988029291	0.39442117108597774
-6.815613754472951	7.898265934465046	0.7704261089723431	-0.4703308579125173	0.3966395441403582
-6.5156075490910155	7.913751607218404	0.8156887263028123	-0.4793789579559602	0.39358306588029346
-6.3278903466563765	8.00161022599411	0.8425050811332602	-0.48363608208196573	0.39063077263324486
-6.251414382863599	8.031307543414954	0.8536696745065842	-0.48546431958623976	0.3894276270512581
-6.229877777245452	8.04374390758974	0.8563918887932952	-0.4857664371194741	0.388754705244325
-4.365442378183148	13.975572541233786	1.3831154986662735	-0.45966333671032183	0.3441337901146972
-7.032334305329712	8.881459043501946	0.7019280683292065	-0.4406516032880524	0.3867589656823342
-7.010306534682713	8.958760339693399	0.7023732308918104	-0.439001862715462	0.3851460844909097
-6.512646741864403	15.15182324934143	1.2872950565958372	-0.3883870777695091	0.23467457314447435
-6.605089143645865	15.309430919175515	1.3027017415242867	-0.3833689793698944	0.22984670008622715
-6.5041925862060035	15.13029977827332	1.2849125497725344	-0.389221828721926	0.2349896630220377
-6.3424677378712815	14.438667640957025	1.19122648296013	-0.4017085840575022	0.24290783135203556
-6.330374139751394	14.386550585762597	1.1841389942446334	-0.4026349324571997	0.2434729900767743
-6.878654940297363	15.7638677268587	1.345902647824337	-0.3684192765596469	0.21450627991017834
-4.434271541032567	13.142645847312549	1.2863921828862455	-0.46429352378018895	0.34053925397287754
-4.414942671727757	13.516124024822231	1.3268698829988597	-0.46157663681375305	0.34065048404128
-4.493924253759212	12.772399592207567	1.2458896465852654	-0.46967491697808883	0.33890887509897505
-7.101740047231086	8.65826653927014	0.7007860335771081	-0.44343088711797407	0.390911746616232
-7.168342651116608	8.460762600190172	0.6993354096247175	-0.44642434830212374	0.3945920643084969
-7.193887940106324	8.330591941608663	0.7013701389969589	-0.4488443265274996	0.39630293980029424
-7.102349334593408	8.083611128327435	0.7230210836930335	-0.45775446841778766	0.3978565756845603
-7.112470534688779	8.092652751636816	0.7212821384739938	-0.4572044404106013	0.39789049027773815
-7.119928957854249	8.108787145355782	0.7196270860176592	-0.45652700872660185	0.39784848605737017
-5.957932814466803	8.326382853180453	0.8896156300825295	-0.48715599529901554	0.3816343422661492
-5.9860617304856625	8.295236487394085	0.8865417546644443	-0.4873844839514422	0.3825790821822614
-5.782295033744326	8.636244481833662	0.9090646784439296	-0.48467497265212445	0.37733001607863653
-5.772698168952418	8.648486873268634	0.9100724889180193	-0.4845071968867356	0.3769965507137747
-5.738932396154502	8.70717613051857	0.9144432397980947	-0.48424619454422596	0.37622195495713606
-6.940649812921062	9.174166928456168	0.7059569276891015	-0.43533888427755996	0.3801964196143124
-4.5812454281489545	12.317894073995918	1.1965192340748518	-0.4687701142313785	0.34144761643145993
-4.808522336311219	11.478314115589296	1.1030459380071962	-0.4686518260970408	0.34400279806126444
-4.652849854746273	12.005391019526362	1.1676444426586963	-0.47294284135971976	0.3443518487116992
-5.061293351900035	10.722393859678515	1.0343804678921988	-0.47011514257695103	0.354187549161441
-6.86360938787179	9.401426206351928	0.7098002215351059	-0.431803492879679	0.3744207809546923
-6.819621065935524	9.5188517466487	0.7132482567558986	-0.43097789627501126	0.37165538012183347
-6.732853489066005	9.812962932337197	0.7189201662542903	-0.42634759524247656	0.3611924544615158
-6.221255888251553	12.966412945543405	0.9787741393600216	-0.41960145801984305	0.2571290244293
-6.262079343029064	13.66062747538938	1.0769318485863872	-0.41407218413774716	0.24882712865086576
-6.263391932825343	13.675039285369484	1.0793191480003566	-0.4141415756364002	0.24865789727446821
-6.329917361911087	14.384771810573818	1.1838751602672393	-0.40263947602880695	0.2435004120617666
-6.380243096902497	11.364251103642124	0.7970934811227572	-0.42132636093700093	0.3068554394706749
-6.357607770702911	11.487039688527688	0.8065229294744963	-0.41966171472847597	0.3027803737965854
-6.222435682564707	12.217561632089193	0.8891770256496352	-0.4221919089946803	0.279741972482064
-6.22315469339023	12.669251370607224	0.9425032345180566	-0.4203703672052359	0.26633495731951146
-6.23437808659952	12.145587759282426	0.881329690876191	-0.42329088795957875	0.2818740080413916
-6.457481241124757	10.96749769794242	0.7729574774651689	-0.42334610636713244	0.3220888947934665
-6.219415409317302	12.931960976294627	0.9735982077572589	-0.41926325173545376	0.257989025552933
-5.300213015882377	9.906364735437664	0.9752606218928146	-0.47249359360085635	0.3597233831921423
-5.420490387285663	9.41476369021898	0.9540548311041185	-0.47883513709447545	0.36437986847073134
-5.260725656804659	10.041685575299425	0.9817436963914081	-0.47202202282824174	0.35797521547731315
-5.093231866962367	10.61944688455408	1.0242896366414314	-0.4692680558624507	0.3543498748438301
-5.565394037279747	9.018803980210201	0.9362754153085103	-0.4829368793960034	0.3710591957471435
-5.5458129890253085	9.074872917332542	0.9391049631927827	-0.48299933710049525	0.3704368960251673
-6.5076799075710365	10.704717704496328	0.7554318096353183	-0.4238259687753276	0.33145989452996705
-6.538142435266112	10.584945288033484	0.7491927667902937	-0.4231996974905793	0.3352338192952796
-6.674120860000167	10.043425300441548	0.7233393766627614	-0.4258130124406873	0.35156467223889454
-5.079145325698371	10.671237532556626	1.0281706195195202	-0.46958726913877125	0.354052859215327
-10.461656850447097	13.708406176281539	9.789832243413759E-4	4.921180611318632E-4	7.337739386086715E-4
-10.481987687657293	13.648673103119863	9.769896652495513E-4	4.909820889838799E-4	7.341681979680471E-4
-10.596586459128053	13.013581074589192	9.561235095612876E-4	4.788924852045707E-4	7.364399559486627E-4
-10.588350281531117	13.144057512369184	9.604035083579424E-4	4.81388273026767E-4	7.362574070492389E-4
-10.567612116330908	13.380893343134794	9.681110191242827E-4	4.8590971344309114E-4	7.358302704091918E-4
-10.586300339683474	12.86405514315924	9.513059560115483E-4	4.760034757260987E-4	7.362794988212994E-4
-10.570420696995217	12.529496354887202	9.407046731444765E-4	4.695933271623465E-4	7.36054096985642E-4
-10.53216555932015	12.1496552982845	9.289521021700574E-4	4.6221498137739695E-4	7.354415311630855E-4
-10.380385604053068	10.824139514628257	8.907454682109905E-4	4.3621039233918835E-4	7.330573732786665E-4
-10.435456498885996	11.003326254847991	8.959210592350455E-4	4.398175380087815E-4	7.340497480173716E-4
-10.456403679159035	11.430738695704099	9.076975753853753E-4	4.481945652434515E-4	7.342622843188361E-4
-10.463247672194688	11.521399916806832	9.103008829792148E-4	4.4999099830589915E-4	7.343578118987581E-4
-10.491965031962753	11.798596889963134	9.184883731908843E-4	4.553901810689806E-4	7.347982129191485E-4
-10.523313839585922	12.061930103058792	9.262737102475806E-4	4.605248506376105E-4	7.353030508637423E-4
-10.1325463030094	9.916704642956699	8.661565131609364E-4	4.179152261759436E-4	7.286761353580398E-4
-10.179935233113294	10.11227423234433	8.712732003564031E-4	4.2190641809854287E-4	7.294902717014071E-4
-10.271061399325458	10.365759310336202	8.781889779515275E-4	4.2702581377873915E-4	7.311330735841469E-4
-10.329993747661657	10.545358091937182	8.832177444103083E-4	4.306723836077711E-4	7.32197584116112E-4
-10.02186658977307	9.407090039284766	8.535364126184511E-4	4.074913066921868E-4	7.267946474748602E-4
-9.940452310214791	9.112997290359736	8.463424887751108E-4	4.013496521256182E-4	7.25324452276939E-4
-9.913163845656664	9.031973680914923	8.443047171761324E-4	3.996603902623605E-4	7.24823789315641E-4
-9.895841595490788	8.989089973174861	8.432036901531678E-4	3.9874991755742663E-4	7.244979171735686E-4
-10.041555812761365	9.508743711312437	8.559501807687457E-4	4.0956404779298063E-4	7.271223615660841E-4
-10.0930451283201	9.758641117940332	8.621601419936526E-4	4.1471385854277023E-4	7.279957176942579E-4
-10.523255412447535	12.01533119139883	9.249316915408828E-4	4.5963096959765644E-4	7.353151139920835E-4
-9.437025703496063	8.180080636767848	8.218910953896284E-4	3.815387205909512E-4	7.156416540711562E-4
-9.587384406844816	8.413430547215235	8.281135927951553E-4	3.865433695150869E-4	7.185815969856266E-4
-9.661805736692877	8.534238831487905	8.31406389702496E-4	3.8913230086680433E-4	7.200222270024533E-4
-9.771253911512432	8.728030227058873	8.365106519601549E-4	3.9326776963779326E-4	7.22140922924553E-4
-9.266968553743181	20.368669914426608	0.9247771471587638	-0.11138714418398382	0.266925480290776
-9.20742666551085	20.320443273355068	0.9268435888441404	-0.10962975957065724	0.2697868659912606
-9.331656358380581	20.390105813505613	0.9221094730099509	-0.11169629444537797	0.26380980338392135
-9.797074207824757	20.487262654677203	0.904356699329876	-0.11077227744423275	0.2433184246482083
-9.852945626294268	20.475386833679877	0.9019442695284409	-0.10959503288486022	0.24110642448640643
-10.174926061897045	20.358005704205766	0.8867856289634208	-0.10067218114789005	0.22828005898602685
-9.63492628198527	20.447865399706505	0.910543658777508	-0.11088618005215428	0.25059919754503646
-8.511979787933821	19.63934754978057	0.943846415666119	-0.08131478369731177	0.30248532381882287
-8.412203891350405	19.4367030452377	0.9440721539565392	-0.07142752384304774	0.3066279993440101
-8.861496508320027	20.0881956391881	0.937670110367845	-0.10148289128537578	0.2861099870575762
-8.677814870382358	19.86003686712696	0.9419161037286354	-0.09146153264002146	0.2947631623528689
-10.409357512926338	20.18096142143874	0.8746621911595333	-0.0906738791603293	0.22048448404918353
-10.79710685594536	19.791961768687052	0.8536850983439804	-0.07136496498505138	0.20893599471711788
-10.785679793055646	19.803992338152558	0.8542808612969687	-0.07192626525582435	0.20926787693792037
-10.503409678691938	20.101603547076234	0.869882576390715	-0.08647730805070208	0.2174075389492782
-11.760956418321427	18.987861528055976	0.8078641027872487	-0.037346095994370096	0.18484727363084785
-11.523235694283702	19.219241316736024	0.8197954458172626	-0.04507968943360439	0.189424456193786
-10.828460804935474	19.76565596978038	0.8522324581250694	-0.07015040728887437	0.2081088767171129
-11.15203284394894	19.485982039391637	0.8363122523436038	-0.056852594029945025	0.19896904346364053
-11.338762237521642	19.37033472884137	0.8285327877062063	-0.05143468890931263	0.19425096912274753
-8.160413380449972	19.034430336383014	0.9434796875345357	-0.05069876449183714	0.3185526515938107
-8.0712521510263	18.89928505826888	0.944228668767013	-0.04357222334553467	0.32249314999485257
-7.818586642841267	18.37119969400198	0.9356790759303625	-0.013625431645699973	0.3340957744050618
-7.801553346127336	18.337769279015088	0.9351966726836705	-0.011733542459586091	0.33480438368471493
-7.798549641616148	18.329959307262747	0.9349602814247816	-0.011292231294542472	0.3349257697368933
-7.7743272824557055	17.104951854205982	0.8698381504735442	0.05866954743280815	0.3310825385190202
-7.783741806986411	17.082410464980747	0.8679292965661524	0.05978690012987273	0.33054045039826785
-7.764805280510347	17.71926770390472	0.9060387507976044	0.023688403860928152	0.33405878391505034
-7.765134015594184	17.702299241060896	0.9051152189894884	0.024658079017764085	0.33393846054455856
-7.785173334564877	18.087991371679102	0.9234580227241638	0.002581314922720712	0.3346425397105868
-12.207394115779582	17.651695249152727	0.7511155994929655	-0.004281148735337616	0.17797441111182574
-12.334583649954002	18.01743438287169	0.7633450672397923	-0.011965078933663555	0.17538280566000533
-11.898441133341503	18.87073873241356	0.8009971771688035	-0.033079157656173884	0.181723245549823
-11.97913973552026	18.76913114866832	0.7959352423038056	-0.030204536310036362	0.1806179906137131
-12.20179125652366	18.480366296380733	0.7822742508107599	-0.021757732600347968	0.17625330643183035
-12.346236091480979	18.073727701197747	0.7655702383118622	-0.013086192875158163	0.17496464924086294
-12.325910176357382	18.130813591682937	0.7681194196741425	-0.014375121903174831	0.17532174620653
-11.98711940596362	17.350214550324804	0.7394849313110927	0.0029530775830964974	0.18296065684157176
-12.003748444063906	17.37062698875574	0.7401977813714331	0.002431909604346851	0.18263850427571837
-11.972536370029344	17.33827830647077	0.7390151002557264	0.003324323696130447	0.18333627001839609
-8.121894220306949	16.547592387360503	0.8125755386877773	0.08578151370161216	0.31360451365879616
-8.10563373419339	16.57251979077354	0.8153455747503172	0.08457144672935474	0.31432601146819744
-7.984939422131087	16.76625234830246	0.835165361933915	0.07516223952155918	0.3205823687013856
-8.228393449448319	16.494855391024913	0.8023336740028828	0.08684023775478655	0.3090295936620757
-8.587857197385803	16.313739525462502	0.7675476691668927	0.0904244868461067	0.29301150233187806
-8.648307457720517	16.29639910076707	0.7630351655629434	0.09018747172544547	0.29052962846297165
-8.78995850036625	16.26628487690744	0.7542765689015186	0.08836808694232498	0.28512096199437253
-11.704600070861353	17.072933459403412	0.7265958099859584	0.011021392050976471	0.18959797535617023
-10.554248746023152	16.279117077015805	0.6903832434483482	0.048514222120335494	0.22148390281564992
-10.957521253644972	16.490186693601217	0.6954142877179175	0.03478315000493355	0.20939368292839983
-11.418330839711729	16.816770790787647	0.712599723571545	0.01977982706796771	0.19740051032385098
-11.33353091563429	16.74939463269658	0.7092518944448162	0.02236035715798816	0.199521561196631
-11.282552150529034	16.71369893929399	0.707936192809902	0.02395270735371444	0.20102564162058564
-10.494053521806357	16.247901452253174	0.688605680434956	0.05056447906881915	0.22321401445540281
-10.328899462146932	16.210273477704867	0.6900256902653431	0.05569219101018173	0.22862394847667572
-9.963639931852718	16.115765536031095	0.6916642508532023	0.06712815751765885	0.23995609236794105
-9.716780988764722	16.1404887812949	0.7032427216381933	0.07183515793066031	0.24952534354961747
-9.288329654651506	16.143910880354827	0.7191062032969893	0.08286716393848517	0.26499337379019694
