# Supplementary material for: Thyroarytenoid muscle fiber orientation regulates the ability to modulate vocal fold vertical thickness
Source: PLoS One. 2025 Dec 4;20(12):e0337735. doi: 10.1371/journal.pone.0337735 (PMC12677544; doi:10.1371/journal.pone.0337735)
Supplement: S4 Data — (ZIP) [file pone.0337735.s004.zip › Female/contourA2TA1.csv]

% Model	Angle2.mph
% Version	COMSOL 6.1.0.357
% Date	Jan 7 2025, 14:11
% Dimension	2
% Nodes	677
% Expressions	3
% Description	Line
% cpl1x	cpl1y	Displacement magnitude	u	v
-13.17444290806587	39.94315674322471	9.735609525663031E-17	-2.565299105446849E-21	-1.5474457121382582E-17
-12.960222175535398	39.983361371660834	9.72980470953788E-17	-2.5688520421194844E-21	-1.5474433610488937E-17
-12.557663550476963	39.9444194414246	9.735374442639669E-17	-2.563057619236379E-21	-1.5474389655978083E-17
-12.295013434274637	39.91007450484781	9.740319095238956E-17	-2.558320050743832E-21	-1.547436113770706E-17
-12.771199519904672	39.98225209153824	9.729979508628917E-17	-2.5679766205388485E-21	-1.5474412725194522E-17
-12.196854437814238	39.890291850976084	9.743164690113204E-17	-2.5558293032114803E-21	-1.547435062042893E-17
-11.83903471244294	39.73416827035278	9.765492844518121E-17	-2.537602159849458E-21	-1.54743125017465E-17
-11.83454919196266	39.7319164431207	9.765816004967056E-17	-2.5373396759992775E-21	-1.5474312020773938E-17
-13.378459401044738	39.840576676748505	9.750312646345644E-17	-2.554840158450586E-21	-1.547447983415144E-17
-14.081829389211773	39.48701231125233	9.800983431243194E-17	-2.518241937508076E-21	-1.5474559223289784E-17
-14.091455366444958	39.478691732262995	9.802174250399008E-17	-2.5173362272725465E-21	-1.5474560336492243E-17
-14.335684817196531	39.132669681909526	9.851809702788013E-17	-2.4798133242145484E-21	-1.5474588146503952E-17
-14.358308416646189	39.105402529003705	9.85571472856702E-17	-2.4768025322558587E-21	-1.5474590776917845E-17
-14.06390329784523	39.49587429199164	9.799710463670901E-17	-2.5191678018617583E-21	-1.5474557184058848E-17
-13.664929711835182	39.75087689897474	9.763220078334632E-17	-2.546109600839886E-21	-1.547451182512007E-17
-14.400819272467285	39.0250993557956	9.867219123187595E-17	-2.467952373466439E-21	-1.547459566254265E-17
-14.608096086093008	38.63165734087564	9.923692803813492E-17	-2.4248543692738835E-21	-1.547461933930793E-17
-14.69608875380951	38.17187164721082	9.989601137725517E-17	-2.374075277360367E-21	-1.547462897926024E-17
-14.704809808779903	38.12900484288538	9.995758438762336E-17	-2.3693976166903408E-21	-1.5474629941123317E-17
-11.830679456258773	39.72945101098895	9.766168864396408E-17	-2.5370577996788354E-21	-1.5474311611614266E-17
-11.301478305989114	39.38674536174639	9.815348828994579E-17	-2.4979723333457537E-21	-1.5474255779842965E-17
-11.016175056807299	39.141220578803896	9.850530380360643E-17	-2.4708660795862947E-21	-1.5474226391026906E-17
-10.844743907034458	38.971871494835426	9.874834633788042E-17	-2.4518945662582577E-21	-1.5474208512227588E-17
-14.703115739357767	38.08762112267836	1.0001697379354243E-16	-2.364925332044394E-21	-1.5474629701172436E-17
-14.665184357518843	37.55081609911142	1.0078864882758918E-16	-2.3061057474685436E-21	-1.5474624810805506E-17
-14.627641646759875	37.059364087139976	1.0149229459902065E-16	-2.252488733078939E-21	-1.5474619793242033E-17
-14.612222601763179	36.97660737525933	1.0161134069602822E-16	-2.2436458334835622E-21	-1.547461796012798E-17
-10.248926757653695	38.341193504780605	9.965319017223685E-17	-2.382851395930486E-21	-1.5474148235211462E-17
-9.912331042181597	37.81459172579965	1.0040795240095363E-16	-2.3272103671246374E-21	-1.547411509067452E-17
-9.809547057107494	37.62171625198788	1.0068468152194502E-16	-2.3064517984109903E-21	-1.5474104869376438E-17
-10.64673187070012	38.74258791214268	9.907671830504339E-17	-2.4268167978039727E-21	-1.5474188399237897E-17
-9.48858618160289	36.69145765435641	1.0202016075686658E-16	-2.2092656042115577E-21	-1.5474074302572556E-17
-14.423810118021384	36.22227306587261	1.0269375172685806E-16	-2.1626380703736713E-21	-1.54745953231783E-17
-14.414950734496156	36.19148920627415	1.0273785489416724E-16	-2.1592809406921253E-21	-1.5474594250905465E-17
-14.485830262125976	36.464347608918885	1.023461689153847E-16	-2.1886898145410488E-21	-1.5474602762416927E-17
-14.13670178009059	35.26832504596132	1.0406467210389695E-16	-2.0620478345364517E-21	-1.5474561682905097E-17
-9.140047996814005	35.00415384913914	1.0444197637426815E-16	-2.0330461001274344E-21	-1.5474042440968504E-17
-9.086009328532562	34.53098312251316	1.0512263831758056E-16	-1.985018195537398E-21	-1.547403828924215E-17
-9.407476788029886	36.421191810066915	1.024074714173366E-16	-2.180425738123817E-21	-1.5474066518834558E-17
-9.246749552716217	35.593612830381815	1.0359681913925469E-16	-2.094879812092563E-21	-1.5474052058393338E-17
-8.989359107335446	33.59689600732507	1.0646290622990058E-16	-1.8898206580586333E-21	-1.547403089320865E-17
-8.968500059088695	33.443411157370896	1.0668327344149446E-16	-1.874440999566397E-21	-1.5474029280924177E-17
-8.996624010336891	33.65404884224206	1.0638062583331031E-16	-1.8955025431294644E-21	-1.5474031439270097E-17
-13.798911056412487	34.27253971408058	1.0549468582454489E-16	-1.9587909700649555E-21	-1.5474522859104735E-17
-13.70362268864402	34.01659054484035	1.0586181793393212E-16	-1.9318411093977593E-21	-1.5474511903407044E-17
-14.048491738764572	35.019096394043515	1.0442202783997671E-16	-2.0354102373194113E-21	-1.5474551231466476E-17
-13.417394405865101	33.23424233035681	1.0698607182603439E-16	-1.8528566579452778E-21	-1.5474480388046604E-17
-8.844720216802184	32.57044266052164	1.0793852965481176E-16	-1.786217029968644E-21	-1.5474019578768268E-17
-8.570476294449893	30.72147489648428	1.1059757127645157E-16	-1.6023629921838035E-21	-1.547399887454852E-17
-8.411226862297102	30.07820986660778	1.1152082312788234E-16	-1.5411272812639247E-21	-1.547398678413865E-17
-8.772423178230015	32.003860930652095	1.0875172410008016E-16	-1.7296100698827932E-21	-1.5474014190437554E-17
-8.728005357889755	31.59612262639564	1.0933889278939613E-16	-1.6891115300381537E-21	-1.5474011150831436E-17
-8.700294971264373	31.40121367922034	1.096188787563006E-16	-1.6705139075366633E-21	-1.547400925073191E-17
-5.531557332942684	20.96953997644227	1.2463148167979254E-16	-7.192422737662564E-22	-1.547377619050429E-17
-5.427009525472386	21.242312243811483	1.2423863326137948E-16	-7.412954352427303E-22	-1.5473767522324158E-17
-5.854899803418824	20.57130638309323	1.252053030844889E-16	-6.887512191316285E-22	-1.547380160973672E-17
-6.0545991133395525	20.421724675892317	1.2542095418159187E-16	-6.776662689677097E-22	-1.547381671531011E-17
-5.674484475926183	20.74823852684858	1.249504586120487E-16	-7.026490695820055E-22	-1.5473787337655696E-17
-5.32694315001336	21.47324046054615	1.2390598765414382E-16	-7.584028346769576E-22	-1.5473759478356528E-17
-5.315180164652691	21.80064614708065	1.2343410777774825E-16	-7.853329824270979E-22	-1.5473757392492104E-17
-5.315239610958217	21.927734163633616	1.2325106823611122E-16	-7.950412657795018E-22	-1.547375679419938E-17
-5.350668266482917	22.137495322296036	1.2294865348671528E-16	-8.117337711353877E-22	-1.5473758241427217E-17
-5.433726218666795	22.603765940122834	1.22277484457224E-16	-8.50489897402643E-22	-1.54737620782849E-17
-5.626963417233466	22.992394014638567	1.2171741955766866E-16	-8.842361096829666E-22	-1.5473774069357682E-17
-6.296930791053468	20.265168855524802	1.2564641279536844E-16	-6.652668067434319E-22	-1.5473836115092245E-17
-6.462948940896917	20.198777783557254	1.2574230723403614E-16	-6.601850990737768E-22	-1.5473848500949582E-17
-6.834263159081223	20.11098147703813	1.2586848498806457E-16	-6.534249616712455E-22	-1.547387826969704E-17
-6.8788138499580604	20.10884160683754	1.2587160894008044E-16	-6.532389462258209E-22	-1.5473881612713652E-17
-7.369605748299344	20.1229514076894	1.2585135016330593E-16	-6.539910814618752E-22	-1.5473921324275302E-17
-7.290450126656008	20.11461507432293	1.258634036381975E-16	-6.533237353053242E-22	-1.547391453184651E-17
-7.0289051460111445	20.114888248714465	1.2586278031408599E-16	-6.53672438762165E-22	-1.547389370376239E-17
-8.099104207876303	28.996942234883516	1.1307554156110549E-16	-1.4374947045821837E-21	-1.547396156076365E-17
-8.15070498126804	29.2035730808658	1.1277868157107893E-16	-1.4577333823601219E-21	-1.5473965822023813E-17
-8.355808324767937	29.893747345738024	1.1178578432788068E-16	-1.5230193209897983E-21	-1.5473982172752963E-17
-7.921321428362544	28.24221711199594	1.1416150367453245E-16	-1.3674567777701531E-21	-1.547394829903458E-17
-5.731713957908964	23.187461122959608	1.2143714779679016E-16	-9.01544429561188E-22	-1.547378111941665E-17
-13.008134256011195	32.00942388853293	1.0874568864309205E-16	-1.7301988655078126E-21	-1.547443608015009E-17
-12.95068578427099	31.818116973537904	1.0902029525601401E-16	-1.7107366368633284E-21	-1.547442998494026E-17
-13.314648296010738	32.961635456846714	1.0737736721526766E-16	-1.8246120525578402E-21	-1.5474468913820095E-17
-12.699636292198232	30.808963560540487	1.1047000557623766E-16	-1.6121993646221722E-21	-1.5474404200843915E-17
-12.470607686155141	29.707619560891636	1.1205510112081965E-16	-1.5058720447719367E-21	-1.547438231294484E-17
-12.698656054304104	30.80456735528284	1.1047631345558246E-16	-1.6117571533935245E-21	-1.547440410302964E-17
-12.344738030856188	29.237051454687176	1.1273083526589297E-16	-1.4597441651113672E-21	-1.547437046606697E-17
-12.200354837177862	28.6009148893215	1.136467027499203E-16	-1.4000297763405577E-21	-1.5474357238719315E-17
-6.292183606549941	24.100693713257964	1.2012134507751152E-16	-9.853568936070632E-22	-1.5473820702552026E-17
-6.2425339509726525	24.018118545555755	1.2024016685016669E-16	-9.780102848191165E-22	-1.547381729123099E-17
-6.30204314497932	24.12141143941276	1.2009145260211618E-16	-9.87103964258008E-22	-1.547382135840388E-17
-6.719214934672854	24.976328726734828	1.188619397933459E-16	-1.0647543785795832E-21	-1.5473853199815628E-17
-6.946082505233461	25.451726261391883	1.1817652787290142E-16	-1.1073711873175742E-21	-1.5473869970087804E-17
-5.822524408446318	23.31757127054052	1.2124944812177104E-16	-9.14340468617403E-22	-1.547378783178734E-17
-7.831310428230173	20.27209620881387	1.256366791385523E-16	-6.646048108892365E-22	-1.5473958963626754E-17
-8.016126539335897	20.33597009423546	1.2554509003396353E-16	-6.69598015116243E-22	-1.5473974932133807E-17
-8.24563275354757	20.47485969782366	1.253444617727743E-16	-6.808906539208299E-22	-1.5473995550022916E-17
-8.482902806015549	20.6064476841697	1.2515546001246765E-16	-6.903365463428523E-22	-1.5474015492955278E-17
-7.226961380997089	26.041292685288354	1.1732988488365894E-16	-1.161998576394701E-21	-1.5473892725507088E-17
-7.429909730247111	26.557221928939185	1.1658636396757782E-16	-1.2119743589156107E-21	-1.5473909762528543E-17
-7.588591037603218	27.0808763927336	1.15833575124616E-16	-1.2583274221945275E-21	-1.547392207801427E-17
-7.863453876347896	28.01287551057215	1.1449173716419645E-16	-1.3450862343627883E-21	-1.5473943660248306E-17
-7.77407433575083	27.709357526334035	1.1492739670650592E-16	-1.3168741794529298E-21	-1.547393646145694E-17
-11.095419583753593	24.002887368594862	1.2026281809944817E-16	-9.754333802782785E-22	-1.5474267408194763E-17
-11.133073986582929	24.11042016799119	1.2010803515358456E-16	-9.847972879826092E-22	-1.547427077162505E-17
-11.150271886515071	24.17283860224189	1.200180336482291E-16	-9.903568192601287E-22	-1.5474272269161365E-17
-11.359915588747498	24.938145086996936	1.1891636938531527E-16	-1.0597727397057514E-21	-1.5474289699184407E-17
-11.453664593764737	25.297012828280756	1.1839957541311927E-16	-1.0926115177791295E-21	-1.5474297538638017E-17
-11.24027302449863	24.515080634230806	1.1952552667114366E-16	-1.0214804297151177E-21	-1.5474279567355456E-17
-11.322946017415118	24.800112745163535	1.1911494653944924E-16	-1.0470009603208901E-21	-1.5474286688453988E-17
-11.458727381180385	25.319434483475824	1.183673679691895E-16	-1.0947355301424879E-21	-1.547429791708571E-17
-11.464537797183144	25.338970387555264	1.1833921631253937E-16	-1.0965643981172695E-21	-1.5474298410002945E-17
-11.569196871735537	25.76121890789718	1.1773237749647158E-16	-1.1353822337365622E-21	-1.547430655649987E-17
-11.6633070777599	26.1720578259513	1.1714167045810949E-16	-1.1711827024598082E-21	-1.547431412357625E-17
-11.833764430182397	26.83587126363891	1.1618479109994618E-16	-1.2343416547919495E-21	-1.547432837589885E-17
-11.862057598807612	26.963505046571935	1.1600149736305223E-16	-1.2462094592888127E-21	-1.5474330532254173E-17
-12.078087822074078	28.032468436132604	1.1446487719950713E-16	-1.3447830151288034E-21	-1.547434723550258E-17
-11.88110893277426	27.05481684639802	1.1587010716958147E-16	-1.2553629391777807E-21	-1.5474331914609003E-17
-10.941911285330256	23.580623184081325	1.208714634621168E-16	-9.3736283883194E-22	-1.54742531850223E-17
-10.839436808390818	23.313060208466673	1.2125624020168748E-16	-9.131871780149487E-22	-1.5474243431121803E-17
-10.739067093635805	23.061302474143833	1.2161928212060442E-16	-8.912161546513582E-22	-1.5474233510420867E-17
-9.471816627044047	21.34230345888027	1.2409510092944748E-16	-7.476492039488395E-22	-1.547410849443246E-17
-9.951571716408075	21.806360992359135	1.234276755003721E-16	-7.833613134085788E-22	-1.5474154474912385E-17
-10.43754130166285	22.487163924914277	1.2244559128418586E-16	-8.4182660202790215E-22	-1.5474204083771486E-17
-10.367961436850804	22.34988690199558	1.226433871946597E-16	-8.295676375068619E-22	-1.5474197213939864E-17
-10.316760015579995	22.28288259867231	1.2273977634426315E-16	-8.23686845576259E-22	-1.5474191838885706E-17
-9.288476953705402	21.156736757069627	1.2436250515180204E-16	-7.318233408519876E-22	-1.547408980807904E-17
-8.920650274480796	20.917705687899243	1.2470629951452133E-16	-7.136922474363065E-22	-1.5474055510749012E-17
-8.51657021391493	16.03357904344795	2.6651448190906475E-20	1.1504772452913273E-20	1.8207499624648586E-20
-8.266698499593367	16.013390172186597	2.6626137581831796E-20	1.1498513177154326E-20	1.807982561748874E-20
-8.0562389112096	15.989342639268678	2.65968104040145E-20	1.1490292891060726E-20	1.7972545941950793E-20
-7.686675290317421	15.957030610636405	2.6557077338427938E-20	1.148075001934115E-20	1.7781831696063427E-20
-8.746279057818878	15.988281981459258	2.6604592817936737E-20	1.1479406347886553E-20	1.832358948827276E-20
-8.970450287689857	15.938254553097185	2.655699184840305E-20	1.145208004011041E-20	1.843688606732698E-20
-9.186062455068521	15.786547473493387	2.6399310684411754E-20	1.1375031536567926E-20	1.8545708628156838E-20
-9.971193094306008	14.974754846084949	2.5597726614638394E-20	1.0971889129299163E-20	1.894070159644502E-20
-9.923312943252988	15.039290823300568	2.5661049707788695E-20	1.1003984799052666E-20	1.8916573494193027E-20
-9.772769833038687	15.227535971668214	2.5843692818458524E-20	1.1096368749258396E-20	1.8840349359600232E-20
-10.151226889300128	14.742570887399712	2.538116174993659E-20	1.0859219416978673E-20	1.9031549104173933E-20
-10.263669191686583	14.533945460902896	2.518412019139183E-20	1.0756599503595705E-20	1.9089101914959753E-20
-10.338792965066176	14.402943851689207	2.5065415351562746E-20	1.069351920333459E-20	1.9127232412819054E-20
-10.39951398580999	14.232596487589566	2.4907976863076103E-20	1.0609709709569813E-20	1.9159689224083698E-20
-9.651563148185085	15.369018904321013	2.5981674221299917E-20	1.116636350182927E-20	1.877968176541182E-20
-9.610243214520445	15.408630480720372	2.601935677541032E-20	1.1185751436594251E-20	1.8758881895843805E-20
-9.355948527585717	15.657450364369083	2.627160165423647E-20	1.1310452761021591E-20	1.8631322871908462E-20
-7.582691981937091	15.933264407606897	2.652972575279621E-20	1.1470935040167878E-20	1.7727958336294992E-20
-7.112624841227181	15.62099342018226	2.617894382787363E-20	1.1323409181889863E-20	1.748035480675313E-20
-6.881867897293005	15.366468772252109	2.5893462572112158E-20	1.1199312430200045E-20	1.735692646348088E-20
-7.211113655713502	15.719878283891182	2.6290472869272765E-20	1.1371616949772176E-20	1.7532853524781088E-20
-6.717869382857944	15.056237286327317	2.5542181266248622E-20	1.1043499911231976E-20	1.7266064342277167E-20
-6.607244504890614	14.853200340811474	2.5320625443713896E-20	1.0943925860625235E-20	1.720627889279391E-20
-6.552226585395356	14.490750358383536	2.4918890320367373E-20	1.0758050670166007E-20	1.7172470440534063E-20
-6.493787224369594	14.259604808150158	2.467493341419736E-20	1.0642737686097698E-20	1.7139745283058567E-20
-6.43325049352262	13.662200987957576	2.4028047233732787E-20	1.033106136046764E-20	1.709723643380885E-20
-6.41499752094985	13.47437536220453	2.3837397175045345E-20	1.0236296581649415E-20	1.708518865335304E-20
-6.387853419579772	12.789972379643046	2.3126364401351337E-20	9.873451029313458E-21	1.7057222407777964E-20
-10.456554713262712	13.976570385418363	2.4673355579149664E-20	1.0483168668403785E-20	1.9191812418997568E-20
-10.460504525913167	13.743612050954287	2.445779069068693E-20	1.0365783491000328E-20	1.919735018639685E-20
-10.43567643329602	14.11277918523502	2.4799191166258464E-20	1.0550479513370495E-20	1.9179249234371353E-20
-6.386459979093452	12.69724417228317	2.30369682323033E-20	9.826161926327988E-21	1.7055104352534665E-20
-6.395644771263177	12.555427517851564	2.2900501234323083E-20	9.750204080541643E-21	1.7056905877513908E-20
-6.4372672447402195	12.008861096898956	2.2371535986366244E-20	9.459338216565214E-21	1.706848349512291E-20
-6.497009900884745	11.667987645737622	2.204746841099981E-20	9.267363649217065E-21	1.7093309373031065E-20
-6.556920262455058	11.305444943796042	2.1729879065960112E-20	9.075450346141287E-21	1.711905386927653E-20
-6.68146577838972	10.655308411578233	2.117063604571856E-20	8.707960297225925E-21	1.7174136468090063E-20
-6.78393126347984	10.244290071559956	2.083855512106565E-20	8.466515772471344E-21	1.722299893870596E-20
-6.6290935651159755	10.949007459555244	2.1426331992966775E-20	8.872607537649161E-21	1.7150669504785044E-20
-6.8473974745647155	10.057920097476195	2.0700830592671745E-20	8.36131447711478E-21	1.7255976764282812E-20
-7.405046930016831	8.429051296024019	1.9703917712024847E-20	7.397284469298527E-21	1.7558550411961728E-20
-7.412200733634791	8.399984117014895	1.9687754519398238E-20	7.379812516442626E-21	1.756238184875688E-20
-7.421796519639031	8.373596652831079	1.9675283696909873E-20	7.363360131352608E-21	1.7567806296212347E-20
-7.6245049310669515	7.798152050005788	1.9423395983505834E-20	7.009131676926572E-21	1.7683178019860168E-20
-7.5805121822930595	7.910293384750007	1.9467494049495332E-20	7.07796405801776E-21	1.7657967782622806E-20
-7.501908913596166	8.09279067771438	1.9538407430704962E-20	7.192176630349503E-21	1.7612215489351387E-20
-7.739502332512991	7.591719065788961	1.9365298677177603E-20	6.879106806051198E-21	1.775239826078895E-20
-7.8847997351133605	7.451595991242256	1.9362789301790235E-20	6.789735048204278E-21	1.7842947700777096E-20
-7.676407910866667	7.714521694434641	1.9402320141209258E-20	6.956317226136974E-21	1.7714418078600483E-20
-7.092653583308931	9.299169047122376	2.0190872143757544E-20	7.919331259816061E-21	1.7385340956589252E-20
-7.157733819727116	9.09628579445178	2.0060296837070557E-20	7.798571770851192E-21	1.7420538949965175E-20
-6.993538578025168	9.575462324912435	2.0361925334092252E-20	8.081377310461455E-21	1.7332098316332933E-20
-6.895778115357702	9.900410308161158	2.0592515864414426E-20	8.271592431580912E-21	1.7281053724258354E-20
-7.2933482934575915	8.75037620896634	1.9870154410176626E-20	7.592210419419257E-21	1.7496679918308195E-20
-7.234420758594862	8.926496665648376	1.996878585327344E-20	7.694798419242149E-21	1.7464256595053853E-20
-8.225885333227685	7.342901902359795	1.9474616040543892E-20	6.721579219072349E-21	1.805965562570292E-20
-8.236373854049724	7.343009111565974	1.9479785261204848E-20	6.721703836441273E-21	1.806639461493855E-20
-8.530594539609023	7.303148880677009	1.9606257794465258E-20	6.697288105004667E-21	1.825311915240143E-20
-8.165547009442813	7.3578145528349275	1.9452551852354533E-20	6.73088553406041E-21	1.802118357683446E-20
-8.564700511421668	7.306150044294393	1.9624331742884087E-20	6.699682838461229E-21	1.827482881023821E-20
-8.611923429585666	7.329416666724217	1.9656250339271936E-20	6.7145699860150436E-21	1.8304101942963273E-20
-9.020216463603798	7.600166307473682	1.995829588639047E-20	6.889840322261582E-21	1.8553536413267007E-20
-9.03637818469662	7.618837639342621	1.997318957030607E-20	6.9015767504967E-21	1.856297787561926E-20
-9.212996675330137	7.81749482447683	2.0130675246098133E-20	7.025567375239182E-21	1.8664871458843027E-20
-9.245829441114997	7.861879805782354	2.0163732105159238E-20	7.053413717524583E-21	1.8683744893229758E-20
-8.987356093103259	7.572791242919949	1.9931673291461492E-20	6.8720169069153E-21	1.85335887548113E-20
-8.807668646708661	7.421252885339838	1.978796091197226E-20	6.775575766694603E-21	1.8425609743260972E-20
-9.359903457853354	8.04158185649978	2.028648366651242E-20	7.164780494221275E-21	1.874798643172399E-20
-7.915963885514201	7.416843590924212	1.9360291937856184E-20	6.768222173385903E-21	1.786218456238276E-20
-13.446641917549464	29.504735031778765	1.0453533348986876E-16	-7.794041827107802E-17	1.8157793497391838E-18
-13.31035736551715	29.490828283789533	1.0499423188296956E-16	-7.847988755453419E-17	1.2645946963619423E-18
-13.224838540734716	29.439520921664442	1.0566859193002381E-16	-7.883828482597748E-17	1.3966593067593881E-18
-13.593416827826	29.521521045985132	1.0377799176973017E-16	-7.764750621983203E-17	1.6936593479479428E-18
-13.745828677994982	29.49823664762073	1.0371709718100473E-16	-7.740136047945641E-17	2.3714709931725633E-18
-13.86816784993091	29.46471861517236	1.0356344700743793E-16	-7.712712278815731E-17	2.6712393990535314E-18
-14.30785626955209	29.31719643409113	1.0454393415940412E-16	-7.642108085491304E-17	4.512980417685633E-18
-14.102683706210716	29.389371044146117	1.0413721693387807E-16	-7.671823519241836E-17	3.5704143103522244E-18
-13.940146842573766	29.442045794208823	1.0370196654282594E-16	-7.701717921699834E-17	2.942017812169821E-18
-14.338532292243409	29.306464423392864	1.0460798846708835E-16	-7.643447341062748E-17	4.674760456486744E-18
-13.075731796836802	28.898237603063862	1.1825692817496988E-16	-6.970060950684739E-17	8.855910981349127E-18
-13.060688821011178	29.115099776574503	1.1229400542867588E-16	-7.410733822185426E-17	5.622543595460302E-18
-13.071149205421719	29.224779124557728	1.0940220875727127E-16	-7.662497758924482E-17	3.6633100754611586E-18
-13.05126674147483	29.162238991325502	1.1051007964253259E-16	-7.564485874137002E-17	4.519096827224996E-18
-13.114049347313092	28.778003670178123	1.2356886401768482E-16	-6.500014231338341E-17	1.2137822743991106E-17
-15.123531503383438	28.68380688659017	1.0656150126820318E-16	-7.796995819820694E-17	3.63837435324708E-18
-15.120365763830009	28.687201553165067	1.065619317716455E-16	-7.795850402878766E-17	3.666773910577343E-18
-14.959007661603835	28.847954319669356	1.0641260802902813E-16	-7.758305711977595E-17	4.536815482248505E-18
-14.755661264084218	29.046595901853035	1.0620752821230567E-16	-7.713451566458928E-17	5.564440970417007E-18
-14.763862069959831	29.042141861783172	1.0621974215303319E-16	-7.71454386582416E-17	5.577426607805868E-18
-15.126896078051582	28.680440857325806	1.065487085552325E-16	-7.798025244542202E-17	3.603652731211248E-18
-15.639683715519372	28.156523638835083	1.042070988126013E-16	-7.970401846579736E-17	-1.4062501787003902E-18
-15.565674756309049	28.23888409976909	1.045700835512794E-16	-7.938588458390376E-17	-2.59610652629146E-19
-15.997556731796527	27.782681596354678	1.0187268257707368E-16	-8.109024809354924E-17	-5.73956912086428E-18
-16.122982823557255	27.64891283072557	1.0058626559159996E-16	-8.057687277590942E-17	-7.370586679600857E-18
-16.377973583126817	27.352884220687287	9.797915184576474E-17	-8.046350692694568E-17	-1.0180554767043128E-17
-16.69137525915565	27.055097404968777	9.684609960679598E-17	-8.128704776904407E-17	-1.2980690853885245E-17
-16.77861127391209	26.957994646965222	9.60796060198593E-17	-8.11771111169034E-17	-1.3857720361068945E-17
-17.20671943406671	26.19057808793621	8.869268102360368E-17	-7.947204591820995E-17	-2.0129407644814668E-17
-17.104777983312246	26.44452275263879	9.066513842827177E-17	-7.972468875394242E-17	-1.8390339861181116E-17
-16.922670118829657	26.77384140021178	9.447831104445713E-17	-8.108849947313505E-17	-1.5317652917010652E-17
-17.315927891423346	25.89385803336739	8.669999949552617E-17	-7.900765411340907E-17	-2.1227854554543663E-17
-17.403255457620034	25.546148258501276	8.611155284624656E-17	-7.988989458586922E-17	-2.2932346044411197E-17
-17.5135968372217	24.804997520793005	8.962883830263516E-17	-8.478844165232859E-17	-2.8407499187641303E-17
-17.442773825938687	25.33859959175219	8.583156491924339E-17	-8.058504390771795E-17	-2.4261927102831544E-17
-17.518379135387697	24.742724395422073	9.006915189129387E-17	-8.529675667748675E-17	-2.890522816116897E-17
-17.516096412048203	24.720061446661866	9.027259259167974E-17	-8.540470893683964E-17	-2.916057505220187E-17
-17.49382834320001	24.170957898721312	9.581095024938357E-17	-8.853625366384001E-17	-3.461219830775974E-17
-17.481101134226495	23.86698615058026	9.778350371968656E-17	-8.887356799776223E-17	-3.740391971268071E-17
-17.455148361395818	23.618231829484092	9.897187940951973E-17	-8.887505882164137E-17	-3.947882929420281E-17
-17.434317416262346	23.408121803377647	9.987499386993805E-17	-8.865304649024773E-17	-4.1051202906882575E-17
-17.285994979311177	22.83219362937821	1.0281810547539648E-16	-8.888988414482702E-17	-4.5170897185127496E-17
-17.410338173911896	23.201330336846194	1.0088386472465903E-16	-8.887531425586839E-17	-4.252240665189753E-17
-17.244148412785737	22.743402410773164	1.0317781780496396E-16	-8.875447600443483E-17	-4.5989277677086075E-17
-17.072313355120208	22.40634900942296	1.0486292069386758E-16	-8.779347707511732E-17	-4.914542855838754E-17
-16.836226964778668	22.047682619612473	1.0369575763387267E-16	-8.537591734595126E-17	-5.089181700424902E-17
-17.064271717055455	22.394258350963856	1.048322955402053E-16	-8.771167857649541E-17	-4.9217431303292073E-17
-17.07049245181003	22.403253155068775	1.048497275886351E-16	-8.776624351864783E-17	-4.9167588382533943E-17
-16.748707828536062	21.91912429134831	1.0423766296116834E-16	-8.540869678203191E-17	-5.193566182177328E-17
-16.5971663190245	21.70406269397529	1.0355933528938376E-16	-8.405803532082442E-17	-5.3655830879967146E-17
-16.328218483800708	21.417092727506656	1.02186376633688E-16	-8.150166871036145E-17	-5.669069751072858E-17
-16.05896695580733	21.10467189310427	9.881367424019869E-17	-7.6970144186262E-17	-5.8354174336752E-17
-16.295575477332605	21.376948260999463	1.0192886485122106E-16	-8.109061600438116E-17	-5.697707623206913E-17
-15.961037115993427	20.982143746956424	9.819782742117608E-17	-7.57412899253063E-17	-5.922652603814631E-17
-15.814984160525285	20.79542117944036	9.770723062616228E-17	-7.39912929185498E-17	-6.073030135284845E-17
-15.18371290180915	20.095756208211508	9.63493198317854E-17	-6.594805275006118E-17	-6.817807728827541E-17
-15.285754203947246	20.196281188654876	9.710878520004525E-17	-6.749870930351732E-17	-6.729580949466094E-17
-15.656762506375058	20.61915585331431	9.76947194066809E-17	-7.216014181330871E-17	-6.289442903097665E-17
-15.515656623503844	20.440398868950126	9.754100954358913E-17	-7.043346877598648E-17	-6.46881731403593E-17
-13.723403852296435	19.9881033898131	8.355315780086983E-17	-5.79908330687383E-17	-5.94600797675346E-17
-13.717709947094287	19.98005958982628	8.333549091023271E-17	-5.782388612961486E-17	-5.919464841418008E-17
-16.31593286360919	21.399795801508002	1.0212998061270031E-16	-8.136317864051969E-17	-5.683296569572948E-17
-13.704950858583006	19.962723466847915	8.293916051772166E-17	-5.744732763801149E-17	-5.871051991603783E-17
-13.570465095922138	19.788903358176544	7.866925147172976E-17	-5.369830234756409E-17	-5.3568439882415387E-17
-13.507249869801308	19.71676950203144	7.619404718982271E-17	-5.151543379501534E-17	-5.032617620855964E-17
-13.413701907158543	19.59158353575588	7.453443474474448E-17	-4.9629725770019966E-17	-4.737895117842655E-17
-15.03443229828415	19.918266439349402	9.499074695881245E-17	-6.265315819032576E-17	-6.941228905454275E-17
-14.614077207637672	19.48872264152636	8.858644103058846E-17	-5.245514192137122E-17	-7.009412880772973E-17
-14.606855547730422	19.481464964766108	8.848099378573097E-17	-5.228056075738524E-17	-7.011020208313234E-17
-14.900608337102863	19.76504075339952	9.367193996255266E-17	-5.964642936594303E-17	-7.034904167110872E-17
-13.280936375494015	19.403768515100243	7.185418419644615E-17	-4.618502828272937E-17	-4.3640494833910466E-17
-13.216103036711377	19.29696401557235	7.042485604654791E-17	-4.4309562403294963E-17	-4.2125226847374895E-17
-13.087362512424903	19.056838419040982	6.596863889489916E-17	-3.950076583047895E-17	-3.8483868028324743E-17
-13.060659583782007	18.99525654666471	6.461335087578066E-17	-3.8186069054290556E-17	-3.7784609443808476E-17
-14.603189939641114	19.477474020545454	8.842068499526276E-17	-5.217076084037686E-17	-7.01156569292915E-17
-14.589702477346874	19.462524886199407	8.803845786526745E-17	-5.1723614307887377E-17	-6.998964142488224E-17
-14.39644015113063	19.23195161626903	8.283069774834126E-17	-4.534545750769948E-17	-6.837129962213055E-17
-14.09884725034945	18.822702605238405	7.494026942556127E-17	-3.497088933809106E-17	-6.582263755293074E-17
-14.13137539791961	18.875985595042422	7.594840676012155E-17	-3.6380909248998916E-17	-6.609858565460724E-17
-14.34203709633043	19.16837178136262	8.130358894027944E-17	-4.383744573037395E-17	-6.778666498282704E-17
-14.041848236766368	18.737891023666094	7.286932006203994E-17	-3.255941806663848E-17	-6.471062362544242E-17
-13.875545407469001	18.447197888034275	6.732512092953427E-17	-2.4759090135163383E-17	-6.210032822527576E-17
-13.661967339301752	18.11681828924012	6.037659598810787E-17	-1.6552115142465254E-17	-5.74327639390288E-17
-13.047126507172802	18.960140681902818	6.368412196082177E-17	-3.733899562703622E-17	-3.7462146990202126E-17
-12.945803959879562	18.513682565110283	5.1206979728429616E-17	-2.6945484719178338E-17	-3.520031624618689E-17
-12.812624226982841	18.18858470018433	4.1305621461833034E-17	-1.8568313183327162E-17	-3.258537888614289E-17
-12.781174451604585	18.063530917063428	3.8049820757412785E-17	-1.5460410467169923E-17	-3.2139766516344176E-17
-13.634991871570147	18.07093802144159	5.967177480572081E-17	-1.5400322662819903E-17	-5.694640321964676E-17
-13.330209056462598	17.575650388113353	5.290826349058441E-17	-2.9205217777239477E-18	-5.0392885739684483E-17
-13.225340083208286	17.42767523420172	5.1644156046759186E-17	5.208307320166499E-19	-4.766170976642648E-17
-12.979879279380384	17.09651790798034	4.8356928209470976E-17	8.194319829988868E-18	-4.1119276296573014E-17
-13.61426764109302	18.036442081466518	5.927955977433734E-17	-1.462314327138613E-17	-5.650441704116748E-17
-12.291434813098721	17.276373009499068	2.467140226688082E-17	1.6336747704459288E-18	-2.0305485603983547E-17
-12.098391923281483	16.99908162481341	2.1881211947648763E-17	7.566086350688424E-18	-1.5543781988311237E-17
-12.725076640181813	17.945497977923644	3.606397874580225E-17	-1.3103270813678678E-17	-3.1023780678129696E-17
-12.485042353245316	17.561701900479097	2.6497839257495205E-17	-4.2788285323343514E-18	-2.5766665036552678E-17
-11.887348847397963	16.672782974089348	2.6196449767448283E-17	1.4364927807003243E-17	-1.149892782062517E-17
-11.768355882494667	16.49702330498735	2.871513042426337E-17	1.7403700834421258E-17	-9.67527393509394E-18
-11.522600926859113	16.107999534360886	3.211399739482281E-17	2.0863077948305266E-17	-6.92789014360673E-18
-11.434936766903489	15.970664054670568	3.3014167423344716E-17	2.190050352445001E-17	-6.238136597111496E-18
-12.862277488663846	16.89897354215124	4.8742181789193805E-17	1.2811560457230429E-17	-3.724787395618418E-17
-12.734672760772554	16.6818355508951	4.9036828794158845E-17	1.7487821158851097E-17	-3.324495820600616E-17
-12.469677769829701	16.34878705764234	4.870027870997925E-17	2.2070549555653588E-17	-2.47954896522651E-17
-12.461994141258929	16.33818244022225	4.871820900283572E-17	2.2249058383936817E-17	-2.4560717485640635E-17
-12.226675185132692	15.990452186356109	5.0318788602328486E-17	2.5941138803642012E-17	-1.6748533202978E-17
-12.080936226665209	15.718414317823207	5.0955230267956305E-17	2.6340546129026165E-17	-1.255565719390968E-17
-12.450538527121873	16.322601777528064	4.873555017070747E-17	2.2365990883709548E-17	-2.4215863360322753E-17
-12.008867070719528	15.592861756320444	5.1009167529832616E-17	2.6459041685073546E-17	-1.0576903889309314E-17
-11.19069808711283	15.520329227279333	3.29363572335433E-17	2.1857247583376775E-17	-4.976261391393942E-18
-11.146970368731676	15.42694878142596	3.2641357746841524E-17	2.15315455153211E-17	-4.980771069756796E-18
-10.937736437658009	14.895631401705439	2.79132175649304E-17	1.6126232886225868E-17	-5.7258948788024795E-18
-10.928776726330025	14.87156595288738	2.7639170953224548E-17	1.5839978731087312E-17	-5.775286929725768E-18
-11.83093936945443	15.245165931433922	4.9888239801393394E-17	2.4428322070488712E-17	-5.540932962920381E-18
-11.703072752385609	14.917755171019206	4.755805455809609E-17	2.0027674384848816E-17	-1.6189570514925408E-18
-11.856362042427943	15.297942322795935	5.020685765914032E-17	2.48933182311337E-17	-6.137089491704322E-18
-11.67571108041057	14.849169520612739	4.660404986366058E-17	1.890654386988401E-17	-1.2284455041201894E-18
-11.558257545123485	14.564369869421775	4.3574936565202135E-17	1.4487026429962217E-17	4.819524635899255E-19
-11.45998891212474	14.297194509232412	3.8663060469249577E-17	9.279858277803232E-18	1.2422100884380655E-18
-11.428804950796245	14.229234004738167	3.735556184545126E-17	8.200275616044588E-18	1.6280118748507272E-18
-10.920238380486014	14.843416980632442	2.7216568755615765E-17	1.5390672982781824E-17	-5.7276146813010755E-18
-10.651789131467556	14.11260541515777	1.2807471993841508E-17	4.7280661265176745E-18	-3.5578719331993425E-18
-10.750914862739174	14.362412427115729	1.8344863730663487E-17	8.370936436231092E-18	-4.402610667696664E-18
-10.80786906262887	14.487828942471026	2.127230734194524E-17	1.0199592227862765E-17	-4.710340089665144E-18
-11.259378433955037	13.448584575004997	2.3299843218660187E-17	-1.9966603403102426E-19	1.4625058287794917E-18
-11.327413474968726	13.824772876523934	3.1068285314402855E-17	2.6897417139278487E-18	1.9258559359291847E-18
-11.405865306007007	14.137063757486185	3.5336387148951235E-17	6.386896531371107E-18	1.8177557663072676E-18
-11.25180092149329	13.41559256355217	2.2550203094091303E-17	-5.092141359181639E-19	1.4129140684694907E-18
-10.558868481333105	13.91216422126957	6.1729509140974E-18	2.03789450101649E-18	-1.5555993252547128E-18
-10.5926451501856	13.981669362566041	8.978826396154161E-18	3.060043671067176E-18	-2.488158583360484E-18
-11.247040779589305	13.379628786121849	2.1784715851094988E-17	-5.668627966574327E-19	1.3679583446239813E-18
-11.165274600466724	12.988620798260765	1.6624972781182183E-17	-1.015426379967484E-18	6.698299862885176E-19
-11.097330053323814	12.580936310314577	1.3347308588694608E-17	-9.088336284190999E-19	-2.274362845815939E-19
-11.096818195980095	12.561338905231516	1.3313378504785954E-17	-9.2201743205388E-19	-2.8967881600171853E-19
-11.096050568027742	12.545804815190527	1.3271225901206912E-17	-9.2970396217326E-19	-3.0399097273225267E-19
-11.086743495229108	12.082772309014002	1.2105898958503927E-17	-1.8251902782050163E-18	-8.867617217767585E-19
-11.056586496952555	11.873435756879385	1.0614055217584034E-17	-1.7256453963765101E-18	-7.369269419274144E-19
-10.88734935519765	10.821758127609627	6.312851977239694E-18	-2.4296665851644878E-18	-8.426163955288599E-19
-10.914018229749441	10.916969792681556	6.721626323598685E-18	-2.34961160151556E-18	-8.530253842771541E-19
-10.992846698780873	11.239384173081298	8.532596127179945E-18	-2.417106694953246E-18	-1.2105871169167585E-18
-11.015430104537916	11.368444482013418	8.876517457663641E-18	-2.2969142285649075E-18	-1.2851099011935933E-18
-11.040793440304332	11.601305467410615	9.822917091480874E-18	-2.325826162798761E-18	-1.2392682669530549E-18
-10.852792143901496	10.649475182364654	5.681486306365486E-18	-2.4474743039703107E-18	-8.642117469346617E-19
-10.82268237901346	10.507062683946822	5.238709310630327E-18	-2.412780358867874E-18	-8.950055038137262E-19
-10.799649030697061	10.417097170439254	4.817396682916481E-18	-2.329402045041449E-18	-8.668214830077093E-19
-10.737706088490452	10.19594415108152	4.071180557082462E-18	-2.111741247708407E-18	-9.630824931586196E-19
-10.645532551324377	9.838584274836666	2.9150541826999962E-18	-1.7703716709355743E-18	-8.394961955438509E-19
-10.66294728996067	9.897493804937323	2.9663785919687635E-18	-1.7863596818357544E-18	-8.325721862159102E-19
-10.669096737425624	9.919157020329632	3.022536499403668E-18	-1.8048034572074456E-18	-8.39160965794234E-19
-9.701099101698333	7.952659472631748	1.9785459652517564E-17	-5.159021873462898E-18	-3.1067932242848518E-18
-9.807114167417021	8.0255306659574	1.740901560997518E-17	-5.1215542340529736E-18	-3.5464578643502036E-18
-9.580409858346846	7.886678629862842	2.2758503910004433E-17	-4.160646360235153E-18	-2.6209153430117366E-18
-9.515460207986955	7.83826116776429	2.5203685577557468E-17	-4.266198632478746E-18	-1.7529204689378636E-18
-9.39319704575132	7.976802644466628	7.801588129553403E-18	-1.2161597984491842E-18	-2.6956395244378032E-19
-9.482695440722992	7.888526773755937	2.151667337764469E-17	-3.649593196728526E-18	-1.8379841036492562E-18
-9.89150512481135	8.061589029817508	1.7367048007579898E-17	-5.130699745703915E-18	-3.7756379861307846E-18
-9.958128539012591	8.13643264909581	1.4295325262874705E-17	-4.356232802190043E-18	-3.790264748797566E-18
-10.105799244152566	8.216749786030329	1.0920817935178916E-17	-3.9206600693367025E-18	-3.708842348213374E-18
-10.117739578629418	8.225459503853283	1.0569772444626756E-17	-3.8363120864547075E-18	-3.681974657766361E-18
-10.321566484096682	8.759091610334712	1.7939501972473616E-18	-1.1124492142691398E-18	-1.3499139027764074E-18
-10.401050228883886	8.997560402359396	1.9771180921943247E-18	-1.4155948351804154E-18	-1.005188698440247E-18
-10.48013283812264	9.273283943313945	2.2868944504908174E-18	-1.5623751830703428E-18	-8.361784729087095E-19
-10.484221130661814	9.285169676528664	2.3214383691824934E-18	-1.5853170950639838E-18	-8.259029609042306E-19
-10.493978900489525	9.319953418773046	2.366432304078607E-18	-1.5957211708335791E-18	-8.229513329581461E-19
-10.569396367691512	9.576372765498544	2.6351051933641443E-18	-1.5884060293206484E-18	-8.413518239222687E-19
-10.30367410666004	8.700079882566374	1.813131484074217E-18	-1.0089351284075668E-18	-1.4169877737677863E-18
-10.291056105656166	8.659895023136702	2.0595093144288934E-18	-1.1638964489099828E-18	-1.4933132638670235E-18
-10.202055940923515	8.408063874401485	3.807175553697984E-18	-1.5751340476982356E-18	-2.0744662431482472E-18
-10.122586102166768	8.227987217596521	1.0391924613953618E-17	-3.772233849818518E-18	-3.654933506662209E-18
-10.127084845203278	8.2340398900594	1.0180855103529674E-17	-3.717338199464853E-18	-3.614357832824175E-18
-13.612698575289047	28.6766368847917	1.1890616924599195E-16	-6.921341569022555E-17	9.907640031807331E-18
-13.402335055067073	28.717106774932446	1.2066672761129358E-16	-6.745142684549833E-17	1.0607713375025393E-17
-13.274234325981926	28.745147147953077	1.2147767735484814E-16	-6.629819862681369E-17	1.109149002853531E-17
-13.669436437446832	28.664996499633244	1.1853456655899607E-16	-6.966005228523927E-17	9.686260832842794E-18
-14.469126524092431	28.333867953407097	1.1211132736844294E-16	-7.602929912442147E-17	5.9279605628667025E-18
-14.111452795127125	28.532488744126113	1.1504371455892118E-16	-7.308595268113501E-17	8.100858456418311E-18
-14.081341116293641	28.548389048139924	1.152928815799726E-16	-7.283863528634967E-17	8.268055703994564E-18
-14.084760055739775	28.547269492787446	1.1526455951416834E-16	-7.286420927353737E-17	8.258831932893007E-18
-14.490031474178451	28.31698023352918	1.119262943380326E-16	-7.620693869602123E-17	5.712307438192094E-18
-14.531013247222706	28.282763089151217	1.1146454040769353E-16	-7.646693245048337E-17	5.3026022780778136E-18
-14.875581071227531	27.98713035068691	1.0720234074055024E-16	-7.832058081281769E-17	1.4380612034746362E-18
-15.10376264913171	27.76458604019757	1.0378829329488252E-16	-7.971611748224863E-17	-1.0155577067021016E-18
-15.216208734471483	27.625667800433135	1.0218030413199173E-16	-8.004862614409847E-17	-3.032449729181226E-18
-15.4640149146962	27.35002543091522	9.899394873181945E-17	-8.172140006106404E-17	-6.30692681824976E-18
-15.565199936389575	27.229859535367186	9.744889684619442E-17	-8.22187687506256E-17	-7.82870768017013E-18
-15.60421881776453	27.1782256098158	9.682685664004125E-17	-8.249921843651955E-17	-8.284063497155132E-18
-15.80655797744552	26.83643413392781	9.393616119763749E-17	-8.334982070582991E-17	-1.2011517566741812E-17
-15.99207110813279	26.526343516060507	9.22279149920104E-17	-8.503554154706955E-17	-1.488599745189349E-17
-16.09495975331683	26.30491443523337	9.158367335998848E-17	-8.563996929642385E-17	-1.7350303166711697E-17
-16.31639914487979	25.789828530329583	9.153008534852223E-17	-8.784955506795017E-17	-2.174405448738976E-17
-16.684891252858424	24.76496571105323	9.703707661852306E-17	-9.137343922004131E-17	-3.086996770798968E-17
-16.57558613452562	25.116826670150708	9.483499146633516E-17	-9.052766318813519E-17	-2.79332571822797E-17
-16.52253906697489	25.264930127987643	9.389126131876032E-17	-8.993756806774823E-17	-2.6629627093679975E-17
-16.342075646771107	25.734031923727596	9.15391888106913E-17	-8.811183769515745E-17	-2.222261486600855E-17
-16.331976873830065	25.751084951112826	9.146830491983324E-17	-8.79982509208715E-17	-2.2084756242217E-17
-16.69637548738504	24.522337265981495	9.854625428566084E-17	-9.192394424656148E-17	-3.297326890325669E-17
-16.72618837260787	24.24278726377767	9.954611583978689E-17	-9.188936685696939E-17	-3.503342834417053E-17
-16.74244772644929	23.899594069048348	1.0043460016807924E-16	-9.159176920027852E-17	-3.757426425858793E-17
-16.74256716838122	23.684435430470366	1.0073342583949813E-16	-9.120977084829405E-17	-3.898751213892988E-17
-16.711595039577205	23.33186611068901	9.97017415907824E-17	-8.941062937490489E-17	-4.106606210610909E-17
-16.670856721684423	23.17404679271966	9.92590456791631E-17	-8.865071786481782E-17	-4.194028508530633E-17
-16.51347070412792	22.829265188016677	9.715561296192449E-17	-8.575412874385465E-17	-4.396467913565742E-17
-16.3773710600923	22.58365799224284	9.597878029712258E-17	-8.390658258952641E-17	-4.549061460411493E-17
-15.469735792404899	21.47082843357408	9.054226890346698E-17	-7.358789276927985E-17	-5.2742297893339767E-17
-15.485365793970075	21.488391600999595	9.058613321705577E-17	-7.374310009867403E-17	-5.259983839495815E-17
-15.492669363329767	21.497438421935403	9.061021868558747E-17	-7.381476910901323E-17	-5.253046855603376E-17
-15.551006498113821	21.558894884547414	9.092202609182014E-17	-7.44571170660022E-17	-5.210203918580633E-17
-15.94804051883031	21.99910977706999	9.304842045906357E-17	-7.885364510739162E-17	-4.9102271662093754E-17
-16.254996656057724	22.415059477219437	9.519096922407397E-17	-8.246054310458956E-17	-4.665106103638505E-17
-15.897398578446175	21.93181850193765	9.287763909470437E-17	-7.832515908957213E-17	-4.96111894516516E-17
-14.191985507516884	20.35426755160977	8.711723606555468E-17	-6.253703180542065E-17	-6.033332288389847E-17
-14.210584309288377	20.36831201398125	8.721659731263328E-17	-6.269521078555812E-17	-6.031515596657302E-17
-14.455877658872428	20.547878931346474	8.860540436214767E-17	-6.495565542529251E-17	-5.994316043999113E-17
-14.708963187931221	20.743894823417435	8.901102500120951E-17	-6.670461042262956E-17	-5.881493964170452E-17
-14.71112318274063	20.745735544502732	8.901845925179124E-17	-6.672246922993668E-17	-5.880492554280714E-17
-15.121629647115775	21.09564354495486	9.009312923502492E-17	-7.032818858758247E-17	-5.611834769339929E-17
-14.714746931186816	20.748624004897486	8.902816551772092E-17	-6.675180064498129E-17	-5.878521579955866E-17
-13.964995711614057	20.17780883346663	8.616939639153342E-17	-6.08217087199683E-17	-6.059724233739497E-17
-13.951815003513792	20.16879376954789	8.601914589587345E-17	-6.06742523614765E-17	-6.05261010917684E-17
-12.954626106718369	28.737256467746782	1.2981647328692546E-16	-5.969222115803569E-17	1.5054382850778445E-17
-12.857143918412952	28.708675975705134	1.3251289155839105E-16	-5.69507716811236E-17	1.6274447555424555E-17
-12.63953275323979	28.54571449373748	1.3584871998751631E-16	-5.1408031405219757E-17	1.7292539895846564E-17
-12.63261423181542	28.54057370798251	1.3595707840355921E-16	-5.12302703835392E-17	1.7322357620065817E-17
-12.629360746829247	28.534100688250373	1.359485886858777E-16	-5.1143075312106135E-17	1.7275974252730323E-17
-12.418224162401433	28.09162993778905	1.3454905142642032E-16	-4.4921110255960147E-17	1.35808802719502E-17
-12.315772059625933	27.698378926161215	1.3159687101543093E-16	-4.193908129290981E-17	9.703492660253399E-18
-12.295324233598635	27.624182860898877	1.3101135669003022E-16	-4.13187096302046E-17	8.964799677104071E-18
-12.282307251746543	27.579945029645117	1.3069989295964857E-16	-4.094784713920984E-17	8.545488448455047E-18
-10.202631737873418	21.267674119230634	6.321201856221907E-17	-1.648814200918841E-17	-5.262868756976123E-17
-10.243693212242764	21.117067918500105	6.401004928455858E-17	-1.7121114319728668E-17	-5.523735048692284E-17
-10.307342670339624	20.858228531757078	6.552589326537657E-17	-1.8095114231753934E-17	-5.993399257953615E-17
-10.356129224115895	20.791021694474292	6.631899155104785E-17	-1.877438727077351E-17	-6.110096815175281E-17
-10.30132753798347	20.866563466752964	6.541582709635609E-17	-1.8011218697756563E-17	-5.980137485591375E-17
-11.88274998348622	25.960394409159818	1.1662564213505005E-16	-3.308046487620569E-17	-5.137492845517739E-18
-11.668048200368801	25.141182152679864	1.0953704202433322E-16	-3.005442912102623E-17	-1.0214778608588697E-17
-11.981603431916625	26.466847343686993	1.2174172543654014E-16	-3.458132629873203E-17	-9.187086267830508E-19
-12.1265449837182	27.054283994523367	1.2650528500159694E-16	-3.759194403499424E-17	4.010698244858412E-18
-12.004421420257156	26.546971915490893	1.224742941562241E-16	-3.487134727152172E-17	-3.5430709031502447E-19
-10.468178774155028	20.639341880943956	6.818110134228852E-17	-2.0336405460392873E-17	-6.368962377871449E-17
-10.304638503044853	21.803293229788284	6.535118967842848E-17	-1.7582077258244685E-17	-4.3134155488493735E-17
-10.267541047326937	21.65042850191439	6.464398308054933E-17	-1.7178596377187208E-17	-4.587653622315216E-17
-10.395320984345801	21.918035081050647	6.675422613292603E-17	-1.8676680204428714E-17	-4.131949042467282E-17
-10.47502592047812	22.05734106139689	6.828426236674132E-17	-1.9531741303872015E-17	-3.8976418410862927E-17
-10.206381097677577	21.385596889124002	6.348302834895314E-17	-1.649660798771984E-17	-5.0534374228394817E-17
-10.221651321505957	21.445997647236332	6.380835744183319E-17	-1.669564874074899E-17	-4.9473564336418334E-17
-10.490751245394282	20.603592573600093	6.858599102915039E-17	-2.0644453049804922E-17	-6.433695043770546E-17
-10.676117456238984	20.39236877638473	7.212406126716952E-17	-2.3109218060471733E-17	-6.770525494825182E-17
-10.862832821198992	20.172659802202038	7.598113819798167E-17	-2.573914512265551E-17	-7.148251365874939E-17
-10.881649328072468	20.15340172716533	7.638222518513228E-17	-2.5984407686259397E-17	-7.17706892579811E-17
-11.113402830365768	23.492907419863535	9.034167350984895E-17	-2.473753600087412E-17	-2.1902583628222327E-17
-10.870391181402738	22.895205762255728	8.08124211830704E-17	-2.3032709595516267E-17	-2.7724627598253756E-17
-10.621303073248832	22.348463459036125	7.255016934915749E-17	-2.0960519596550496E-17	-3.502759086269885E-17
-10.713239391969845	22.528071225770486	7.517048116329559E-17	-2.175160036379214E-17	-3.2428086301707204E-17
-10.844786768336139	22.840316885932463	7.993829763017712E-17	-2.2803648778498144E-17	-2.834533925488224E-17
-11.13944094806562	23.564994447843304	9.138402704074964E-17	-2.4972667414912664E-17	-2.1341189342344336E-17
-11.20138562399052	23.703581174064222	9.29199210280841E-17	-2.5600682283085678E-17	-2.033352757588224E-17
-11.38770868509681	24.19537159429388	9.91727809183501E-17	-2.7398196785568463E-17	-1.6837729969957947E-17
-11.629669720620418	24.997400407593688	1.0801442192442553E-16	-2.967980797464131E-17	-1.1082741371718698E-17
-11.655844825787385	25.09979426497546	1.0916912462165705E-16	-2.991322155638177E-17	-1.0433277871523199E-17
-11.229044276659494	19.823740120580737	8.344021785807071E-17	-3.0880819174481205E-17	-7.68742244147956E-17
-11.11903336571642	19.928407716064633	8.11965107492346E-17	-2.9329421620997555E-17	-7.525795304465157E-17
-11.238255914622929	19.818017599027055	8.356940476979659E-17	-3.1019992497505047E-17	-7.695989369926773E-17
-11.27373113209877	19.79969466584961	8.405125892678987E-17	-3.152047642324314E-17	-7.720366811292861E-17
-11.704202484407077	19.570706637277283	9.010557467886829E-17	-3.757040858346598E-17	-8.019226129623762E-17
-11.924410416622525	19.520870959241247	9.187056372645503E-17	-4.0350051848395156E-17	-8.04326582588799E-17
-12.146713395330595	19.48811890152068	9.331172601952279E-17	-4.33472860194202E-17	-8.032098236071502E-17
-13.716808717983312	19.98456831600856	8.367529498805533E-17	-5.79585221873086E-17	-5.967478997074103E-17
-13.699633381787852	19.972973088206505	8.392808972035172E-17	-5.786128439927157E-17	-6.013539867765268E-17
-12.289122117745665	19.48948098767039	9.362982263057703E-17	-4.51214356510464E-17	-7.973232111131504E-17
-12.610269693386867	19.525156006424986	9.353081154905504E-17	-4.8551592865060715E-17	-7.771892010127653E-17
-12.896122385697899	19.578447440350267	9.256027828849025E-17	-5.1134041543904285E-17	-7.547318891927434E-17
-12.515097441153577	19.487450784057632	9.412183148855692E-17	-4.769556286236228E-17	-7.878641771696104E-17
-13.536579205106833	19.870542369775738	8.607494702098673E-17	-5.68722005751469E-17	-6.420071257720035E-17
-13.46519538142837	19.82916391656118	8.710485423412119E-17	-5.664155447956826E-17	-6.60393020207504E-17
-13.33710205478209	19.763694654848063	8.901365643282894E-17	-5.57628912427346E-17	-6.875863814839414E-17
-13.208698024723365	19.705864794957023	9.015900815181688E-17	-5.436129398021468E-17	-7.092826437029584E-17
-13.12649483004026	19.66555204257168	9.127798271055645E-17	-5.366654436791936E-17	-7.2710825875209E-17
-12.931185315336426	19.594366574089303	9.224186265176817E-17	-5.147318319314607E-17	-7.493531021224005E-17
-4.73366453746668	21.27733752555802	1.1384186686216795E-16	-1.7065222414333237E-17	5.570711309509355E-18
-4.616137617197506	21.222124959057776	1.1329042784997958E-16	-1.7407234087884013E-17	4.990277337231104E-18
-4.564613201498627	21.13083733353918	1.126727993931172E-16	-1.78626575099914E-17	4.711202233126045E-18
-4.459207814328341	20.976920750912853	1.1164477678900724E-16	-1.8578049304379343E-17	4.102357230183552E-18
-4.3717263835343685	20.747828353941713	1.1034910371135958E-16	-1.9679789453550188E-17	3.583383529725761E-18
-5.161473697762925	20.81549159125971	1.1077327998315704E-16	-1.886662781045022E-17	6.406423304205591E-18
-5.073951322793466	20.921211564449962	1.1152201800199745E-16	-1.846166221252595E-17	6.300263032058078E-18
-4.82067883209547	21.117692108337895	1.1278973805614295E-16	-1.7779996870241104E-17	5.727206853100204E-18
-4.935758286792504	21.042893194355276	1.1239677710393333E-16	-1.8024986466757557E-17	6.066076269251545E-18
-5.190714031709742	20.763150524925152	1.1034294535734892E-16	-1.9104128524692396E-17	6.399929483973344E-18
-4.334675830804458	20.637109182818822	1.0976944219355479E-16	-2.0179190079074046E-17	3.3735162572517117E-18
-4.297602703723759	20.363085847552906	1.0843962169622727E-16	-2.1431245127020073E-17	3.1588214874284638E-18
-4.296843216198107	20.193274965814624	1.0758870867440424E-16	-2.2141832552653363E-17	3.094635978349415E-18
-4.3199742974144915	20.03163015581289	1.0685065345602362E-16	-2.2803170439322882E-17	3.1691775810708672E-18
-5.411460238020682	20.431189194846432	1.074246805432042E-16	-2.0524048633085375E-17	6.3026511049695795E-18
-5.332162880293362	20.526863749341317	1.0839011077014303E-16	-2.00795569542753E-17	6.34380645465951E-18
-5.549115600042219	20.2905602616082	1.0593795798752435E-16	-2.1111011513981815E-17	6.159970414737374E-18
-5.9142014219049575	20.099198820205157	1.0334383629793271E-16	-2.1981797775458298E-17	6.366071556215176E-18
-6.1768312377237	19.97762492623312	1.0176385540223883E-16	-2.2517730305609672E-17	6.629316426760496E-18
-6.2548127568078975	19.933207642426368	1.0125751137357911E-16	-2.270955040631482E-17	6.720694031225832E-18
-5.793974679646137	20.165456467072826	1.0419589626980228E-16	-2.1703988721618556E-17	6.325577377852127E-18
-6.296332579397803	19.90441385953041	1.010011371290143E-16	-2.2827532583067482E-17	6.781117029656433E-18
-6.581566543861336	19.71553089526889	9.926374922493499E-17	-2.3642382767384795E-17	7.128214881325567E-18
-6.865836498264918	19.506302352262118	9.762279836455986E-17	-2.4458850707809405E-17	7.484224159828595E-18
-4.397468987809489	19.60797959070136	1.0478532136072843E-16	-2.468255992676355E-17	3.1443799502226636E-18
-4.399186129808391	19.590997556566418	1.0471427159703543E-16	-2.4758098250790156E-17	3.149094077224015E-18
-4.3936775942467925	19.43906947218001	1.0410952649159017E-16	-2.5423874384752324E-17	3.091118941280994E-18
-4.387202690166885	19.144286253843145	1.0292813566775104E-16	-2.671059827323439E-17	2.977272459975784E-18
-6.894497251219089	19.484583483803235	9.745104797243882E-17	-2.4547362959983062E-17	7.503619769878945E-18
-4.381345621380777	19.122257941120065	1.0284477217343278E-16	-2.6801834165497463E-17	2.9499863006342154E-18
-6.925461083009736	19.4598782054163	9.730253474716636E-17	-2.4628346214447248E-17	7.542303117829949E-18
-7.416290267685239	18.89946202643908	9.470173688407971E-17	-2.637568732111261E-17	8.176170586447733E-18
-7.363475977876794	18.991793896138372	9.504495142632932E-17	-2.6091300093761064E-17	8.097187197632175E-18
-7.1785182717331	19.213288774831042	9.596290466257087E-17	-2.5441958736076394E-17	7.894396452071139E-18
-4.15205833085932	18.46634483007781	1.0115462013392152E-16	-2.9271613571278654E-17	2.384107250284326E-18
-4.2171064234789615	18.664346336089654	1.0161525411574077E-16	-2.858628511361593E-17	2.5162254827643576E-18
-4.372026104299103	19.099275105178496	1.0278016181045899E-16	-2.689056842090516E-17	2.9252290249667656E-18
-4.048009488057326	18.195132871531335	1.0061553889561022E-16	-3.0269177457682417E-17	2.1206123493279813E-18
-7.491387228043418	18.031259510970372	9.18738034164834E-17	-2.8894728072343207E-17	7.849397788651046E-18
-7.514780309917374	18.314686341258152	9.277976205714206E-17	-2.8003759620881374E-17	8.043069985769175E-18
-7.461413857161175	18.67996993733154	9.399235016315909E-17	-2.699587534350146E-17	8.155129074422784E-18
-7.514424638291443	18.439655812679497	9.323913621580602E-17	-2.7656983663972453E-17	8.140595461128657E-18
-4.006141008968368	17.881613027299927	9.991015582852441E-17	-3.1275322924843115E-17	2.1402436875496356E-18
-4.0947510933941444	17.070818009431875	9.780159155329249E-17	-3.393264386627658E-17	2.8042085490739736E-18
-4.098336307406811	17.034762205630255	9.771943613965185E-17	-3.4058402157154965E-17	2.8312751455697543E-18
-3.980894005775253	17.602407796043213	9.933101149685912E-17	-3.227472439372189E-17	2.1665334276522985E-18
-7.492366000616787	17.59242100983253	8.991591093715488E-17	-2.9943513173360244E-17	7.471612281423581E-18
-7.491056514593434	17.51652019285032	8.965175114095964E-17	-3.0161099189250163E-17	7.462054334633564E-18
-7.356922602796503	17.059969131013926	8.796182406322228E-17	-3.1546426813089215E-17	7.205088167772144E-18
-7.3476880070411035	17.029672229095027	8.784901841839399E-17	-3.163897803647121E-17	7.18610954980107E-18
-4.25572274313915	16.317678753090377	9.550868972217494E-17	-3.606722870712756E-17	3.58409896727066E-18
-4.282120070781846	15.78662031049576	9.426178517141198E-17	-3.7651396925695604E-17	3.8626701705442685E-18
-4.2458127774434065	16.42959045964661	9.584955921887167E-17	-3.5799816026567283E-17	3.512206327880195E-18
-4.131360294310118	16.910570026141535	9.733702688521713E-17	-3.4421629063508943E-17	2.9922716695572737E-18
-4.280097499402593	14.538047400568065	9.119234258980657E-17	-4.0467883668934934E-17	4.682307119953248E-18
-4.322517032429351	14.340942723765027	9.052651300695461E-17	-4.0959212667717564E-17	4.879046366894144E-18
-4.280253012631235	15.540897001787167	9.361853476059557E-17	-3.8168713617853556E-17	4.03928247252642E-18
-4.235538762411485	15.028716405183332	9.27543407836623E-17	-3.9546728528451324E-17	4.198495722349874E-18
-7.120732692353926	16.430849731388406	8.542333118027659E-17	-3.377271285125622E-17	6.430240275991291E-18
-7.346458713145687	17.02354813324256	8.781345511083848E-17	-3.1653666103586707E-17	7.174927704444297E-18
-7.114755438282814	16.40554860010953	8.525404622915785E-17	-3.381230260494524E-17	6.396591981251837E-18
-6.911780360262982	15.83013201700975	8.29394607291653E-17	-3.5535847280431244E-17	6.0533625328607385E-18
-6.611588358506674	7.896149290016625	5.949946561021049E-17	-4.919558019556456E-17	1.1291701868754079E-17
-6.815613754472951	7.898265934465046	5.740261258051673E-17	-4.9071887399318355E-17	1.1746184089756538E-17
-6.5156075490910155	7.913751607218404	6.051428543074472E-17	-4.921843720982421E-17	1.1105432239534444E-17
-6.3278903466563765	8.00161022599411	6.249641634106718E-17	-4.9161911003171655E-17	1.0649028360934726E-17
-6.251414382863599	8.031307543414954	6.330894311451542E-17	-4.914777840478932E-17	1.0458288555534863E-17
-6.229877777245452	8.04374390758974	6.35089630929066E-17	-4.9126521100813634E-17	1.0384420124885711E-17
-4.365442378183148	13.975572541233788	8.947100521120023E-17	-4.165897896151907E-17	5.1741320508055634E-18
-7.032334305329712	8.881459043501946	5.336410338773653E-17	-4.71679812498357E-17	1.2044004677571641E-17
-7.010306534682713	8.958760339693399	5.335523661976959E-17	-4.6967880297377976E-17	1.1957363435166463E-17
-6.512646741864403	15.15182324934143	8.12232046400179E-17	-3.7773272844932184E-17	6.0748576717035385E-18
-6.605089143645865	15.309430919175515	8.162469375326755E-17	-3.725008122328176E-17	6.08701450015361E-18
-6.5041925862060035	15.13029977827332	8.116632757865152E-17	-3.7864329954717366E-17	6.061041941114094E-18
-6.3424677378712815	14.438667640957025	7.806320038151636E-17	-3.9621896110837696E-17	5.964568629506196E-18
-6.330374139751394	14.386550585762597	7.782654209635627E-17	-3.975296302628126E-17	5.955798818466584E-18
-6.878654940297363	15.7638677268587	8.26721618589177E-17	-3.571458826426934E-17	6.053647026542983E-18
-4.434271541032567	13.14264584731255	8.651310449107455E-17	-4.24845319867258E-17	5.651328770196523E-18
-4.414942671727757	13.516124024822233	8.785735953724386E-17	-4.2186863394121906E-17	5.501694229450159E-18
-4.493924253759212	12.772399592207567	8.530628156117509E-17	-4.3095342977924964E-17	5.907766606401424E-18
-7.101740047231086	8.65826653927014	5.3248162048699283E-17	-4.754423349631699E-17	1.2216969030038665E-17
-7.168342651116608	8.460762600190172	5.318809271900716E-17	-4.795656476156707E-17	1.2395588506373277E-17
-7.193887940106324	8.330591941608663	5.324540729506653E-17	-4.815986035188195E-17	1.243104920448899E-17
-7.102349334593408	8.083611128327435	5.449139240431372E-17	-4.8663930863433886E-17	1.2270964527239708E-17
-7.112470534688779	8.092652751636818	5.438161946641851E-17	-4.8639660721266514E-17	1.2290737558996097E-17
-7.119928957854249	8.108787145355782	5.428656004358039E-17	-4.860489987180523E-17	1.2305992465150403E-17
-5.957932814466803	8.326382853180453	6.609777719269846E-17	-4.868910024211792E-17	9.636476197110364E-18
-5.9860617304856625	8.295236487394085	6.587524275103199E-17	-4.8765249155675E-17	9.73219721986658E-18
-5.782295033744326	8.636244481833662	6.757956230988441E-17	-4.81471954459883E-17	9.205997583830198E-18
-5.772698168952418	8.648486873268634	6.7651050777312E-17	-4.8111836998299295E-17	9.172776310261831E-18
-5.738932396154502	8.70717613051857	6.79626978627464E-17	-4.800398621837279E-17	9.091142108749387E-18
-6.940649812921064	9.174166928456163	5.35278345324108E-17	-4.649542586910528E-17	1.1649814018534968E-17
-4.5812454281489545	12.317894073995918	8.324789593401334E-17	-4.3197800212812307E-17	6.245354863107292E-18
-4.808522336311219	11.478314115589296	7.903563768693111E-17	-4.396728135227292E-17	6.6967260557647734E-18
-4.652849854746273	12.005391019526362	8.217158775936893E-17	-4.380080099360249E-17	6.512211976549677E-18
-5.061293351900035	10.722393859678515	7.551717650167637E-17	-4.4989368319501053E-17	7.537091011064806E-18
-6.863609387871793	9.401426206351928	5.372054967742362E-17	-4.5999169893559174E-17	1.1315111752667426E-17
-6.819621065935525	9.518851746648703	5.3971826286042546E-17	-4.583895288257732E-17	1.114486037615633E-17
-6.732853489066005	9.812962932337197	5.4314382541245686E-17	-4.519180941200174E-17	1.0502435570218843E-17
-6.221255888251553	12.966412945543405	6.92663396417267E-17	-4.20708504079807E-17	5.33860412807529E-18
-6.262079343029065	13.66062747538938	7.360780060274465E-17	-4.124475856182921E-17	5.516447533800638E-18
-6.263391932825344	13.675039285369484	7.372629676554676E-17	-4.124965165173351E-17	5.520218843181066E-18
-6.329917361911087	14.384771810573818	7.781583054048712E-17	-3.9754792125635055E-17	5.95530929541784E-18
-6.380243096902497	11.364251103642124	5.939444684881589E-17	-4.343779731561842E-17	7.460212586653635E-18
-6.357607770702911	11.487039688527688	5.985649095257136E-17	-4.3193600205765306E-17	7.262472029940496E-18
-6.222435682564707	12.217561632089193	6.464121110183403E-17	-4.267344488797204E-17	6.167133390189579E-18
-6.22315469339023	12.669251370607224	6.73900318026397E-17	-4.2299430418751684E-17	5.677118603024494E-18
-6.23437808659952	12.145587759282426	6.429912092348242E-17	-4.285658310935568E-17	6.265909900827766E-18
-6.457481241124758	10.96749769794242	5.796125247265237E-17	-4.397488911087318E-17	8.268705609672813E-18
-6.219415409317302	12.931960976294627	6.898542502026021E-17	-4.205884982270106E-17	5.360119026955714E-18
-5.300213015882377	9.906364735437664	7.200709627293478E-17	-4.577804704528092E-17	7.973008116581462E-18
-5.420490387285663	9.41476369021898	7.08002051925058E-17	-4.661667872298055E-17	8.220658976227792E-18
-5.260725656804659	10.041685575299425	7.251048007261506E-17	-4.563420344333229E-17	7.886157372031826E-18
-5.093231866962367	10.61944688455408	7.489707328758484E-17	-4.499160674231157E-17	7.565983008902277E-18
-5.565394037279747	9.018803980210201	6.953967171512964E-17	-4.743153075235116E-17	8.61574886926791E-18
-5.5458129890253085	9.074872917332542	6.978005911117931E-17	-4.737928475536334E-17	8.58643248990058E-18
-6.507679907571038	10.704717704496328	5.685158606775661E-17	-4.4191764099585004E-17	8.78551954493736E-18
-6.538142435266113	10.584945288033484	5.64096452181922E-17	-4.427319261910421E-17	8.984030285914083E-18
-6.674120860000167	10.043425300441548	5.474055452645908E-17	-4.495068788963542E-17	9.958346941199828E-18
-5.079145325698371	10.671237532556626	7.517211703557679E-17	-4.497720731869589E-17	7.560656896849514E-18
-10.461656850447097	13.708406176281539	2.4425366520233834E-20	1.0347483864951333E-20	1.9198807290363877E-20
-10.481987687657293	13.648673103119863	2.4374101725595405E-20	1.0317128204197115E-20	1.9210518366740712E-20
-10.596586459128053	13.013581074589192	2.3835046652676858E-20	9.992535925023043E-21	1.9284448677730717E-20
-10.588350281531117	13.144057512369184	2.3946265843658807E-20	1.0059701275958246E-20	1.927680045971073E-20
-10.567612116330908	13.380893343134794	2.414642062787765E-20	1.0182264757388695E-20	1.9260350044302362E-20
-10.586300339683474	12.86405514315924	2.3709267278452506E-20	9.914168179971903E-21	1.92831624201073E-20
-10.570420696995217	12.529496354887202	2.343371052839149E-20	9.741591750961025E-21	1.9284005353077E-20
-10.53216555932015	12.1496552982845	2.312682864349949E-20	9.538618790217628E-21	1.9274977766161002E-20
-10.380385604053068	10.824139514628257	2.214014987837684E-20	8.81669822291535E-21	1.9235354707496133E-20
-10.435456498885996	11.003326254847991	2.2276150994971465E-20	8.918760371386607E-21	1.925994024822842E-20
-10.456403679159035	11.430738695704099	2.2576518584614556E-20	9.151233969241631E-21	1.9257979905295827E-20
-10.463247672194688	11.521399916806832	2.2643785750558316E-20	9.201487226731839E-21	1.9259036164132397E-20
-10.491965031962753	11.798596889963134	2.2855376053757448E-20	9.35048308938283E-21	1.9264927311166874E-20
-10.523313839585922	12.061930103058792	2.3057164899742276E-20	9.49264592552473E-21	1.9273097738843612E-20
-10.132546303009402	9.916704642956699	2.1506174537540484E-20	8.298206770899553E-21	1.9128574314957047E-20
-10.179935233113294	10.11227423234433	2.1635857473135495E-20	8.411673621362446E-21	1.9147702963477106E-20
-10.271061399325458	10.365759310336202	2.1815262143959147E-20	8.557195393534878E-21	1.9188961825950013E-20
-10.329993747661657	10.545358091937182	2.1945856981047888E-20	8.660981649632242E-21	1.921531583569401E-20
-10.02186658977307	9.407090039284766	2.118991162220703E-20	8.001593724135411E-21	1.908469954437558E-20
-9.940452310214791	9.112997290359736	2.100757142030992E-20	7.82408869067568E-21	1.904699680709318E-20
-9.913163845656664	9.031973680914923	2.0955388231602278E-20	7.775321213206105E-21	1.9033890167680795E-20
-9.895841595490788	8.989089973174861	2.092708289542377E-20	7.748775983374984E-21	1.902524008329055E-20
-10.041555812761365	9.508743711312437	2.124971113757528E-20	8.06036892928069E-21	1.9092120994672733E-20
-10.0930451283201	9.758641117940332	2.140568837599175E-20	8.207560505860007E-21	1.9112607766677883E-20
-10.523255412447535	12.01533119139883	2.302260924130561E-20	9.46820676590536E-21	1.9274274431764348E-20
-9.437025703496063	8.180080636767848	2.0378268314400464E-20	7.250414876222324E-21	1.8788221236332985E-20
-9.587384406844816	8.413430547215235	2.0536962915069468E-20	7.393890166695845E-21	1.8866888190998042E-20
-9.661805736692877	8.534238831487905	2.0622092990154767E-20	7.46908690364525E-21	1.890514789978288E-20
-9.771253911512432	8.728030227058873	2.0754084836088832E-20	7.589438601822536E-21	1.8962124833553012E-20
-9.266968553743181	20.368669914426608	7.763147097278078E-17	-3.428411630553777E-17	1.515774102919986E-17
-9.20742666551085	20.320443273355068	7.77415401456926E-17	-3.399383023944681E-17	1.5528890148824008E-17
-9.331656358380581	20.390105813505613	7.746398510919638E-17	-3.439189651687419E-17	1.4762904346341983E-17
-9.797074207824757	20.487262654677203	7.63570040771645E-17	-3.477310273474433E-17	1.194792032178666E-17
-9.852945626294268	20.475386833679877	7.620197571724588E-17	-3.467004008614475E-17	1.1620458330798163E-17
-10.174926061897045	20.358005704205766	7.520578214956267E-17	-3.3770068760201067E-17	9.754275605235197E-18
-9.63492628198527	20.447865399706505	7.674189281515657E-17	-3.461238416419274E-17	1.2939189100904917E-17
-8.511979787933821	19.63934754978057	7.846860772498936E-17	-2.9622173742903676E-17	1.982277487165834E-17
-8.412203891350405	19.4367030452377	7.83760557845473E-17	-2.8281860820800846E-17	2.0385540582237476E-17
-8.861496508320027	20.0881956391881	7.832013963323425E-17	-3.2557039556606975E-17	1.7674242521870262E-17
-8.677814870382358	19.86003686712696	7.847107462564712E-17	-3.10931120325166E-17	1.879348637308786E-17
-10.409357512926338	20.18096142143874	7.442414010554248E-17	-3.258169134812169E-17	8.500819269549555E-18
-10.79710685594536	19.791961768687052	7.311821424589335E-17	-3.012928433578075E-17	6.5596232848304E-18
-10.785679793055646	19.803992338152558	7.315435775329131E-17	-3.020229845640672E-17	6.614890965130513E-18
-10.503409678691938	20.101603547076234	7.411563041675446E-17	-3.207241879749217E-17	8.012109911202916E-18
-11.760956418321427	18.987861528055976	7.092242554624033E-17	-2.534788545729966E-17	2.2055370051048965E-18
-11.523235694283702	19.219241316736024	7.13758992561166E-17	-2.6574704525559552E-17	3.1737402795201457E-18
-10.828460804935474	19.76565596978038	7.303961118352433E-17	-2.996781498627537E-17	6.414630365753765E-18
-11.15203284394894	19.485982039391637	7.215547935602883E-17	-2.82025049665711E-17	4.8701523575380035E-18
-11.338762237521642	19.37033472884137	7.179290543796903E-17	-2.7470398633406178E-17	4.015378555571662E-18
-8.160413380449972	19.034430336383014	7.811274946437281E-17	-2.5435220357749133E-17	2.1977735390372848E-17
-8.0712521510263	18.89928505826888	7.810410409102124E-17	-2.4485812818093656E-17	2.2475054291388103E-17
-7.818586642841267	18.37119969400198	7.730541452929655E-17	-2.058000910740626E-17	2.3971551198733254E-17
-7.801553346127336	18.337769279015088	7.725981874924213E-17	-2.0332339961931662E-17	2.4065138715992982E-17
-7.798549641616148	18.329959307262747	7.724243816480433E-17	-2.027394277409753E-17	2.4081238669852407E-17
-7.7743272824557055	17.104951854205982	7.271241679836826E-17	-1.1529374925946047E-17	2.36552732981903E-17
-7.783741806986411	17.082410464980747	7.259442703324726E-17	-1.1394156691450942E-17	2.3585953293770458E-17
-7.764805280510347	17.71926770390472	7.518491909395544E-17	-1.5913959873906767E-17	2.402296645507349E-17
-7.765134015594184	17.702299241060896	7.512093706077633E-17	-1.5795112218379902E-17	2.4009206697946966E-17
-7.785173334564877	18.087991371679102	7.642198868857949E-17	-1.85443294229813E-17	2.4064405085465685E-17
-12.207394115779582	17.651695249152727	6.904592680617483E-17	-1.9191270232483937E-17	6.617266688145712E-19
-12.334583649954002	18.01743438287169	6.948909938247628E-17	-2.069577263588314E-17	9.563666847713867E-20
-11.898441133341503	18.87073873241356	7.064496988909751E-17	-2.4688087802086586E-17	1.6073348511248559E-18
-11.97913973552026	18.76913114866832	7.048026999272716E-17	-2.4177419984846424E-17	1.3127418279932685E-18
-12.20179125652366	18.480366296380733	7.002692568125849E-17	-2.2703744417034393E-17	4.406600835699921E-19
-12.346236091480979	18.07372770119775	6.957521693917481E-17	-2.0926074018797432E-17	2.8995900373183634E-20
-12.325910176357382	18.130813591682937	6.965801942578575E-17	-2.1183767697894515E-17	9.940043533985755E-20
-11.98711940596362	17.350214550324804	6.840760781099589E-17	-1.7907270245727068E-17	1.5956766691045087E-18
-12.003748444063904	17.37062698875574	6.844700012327823E-17	-1.7996025003054593E-17	1.5297867488205956E-18
-11.972536370029344	17.33827830647077	6.837190132512397E-17	-1.7850670093528914E-17	1.659047758530201E-18
-8.121894220306949	16.547592387360503	6.903392126813234E-17	-8.113141402536392E-18	2.125214289400013E-17
-8.10563373419339	16.57251979077354	6.921937326393349E-17	-8.270913469510557E-18	2.1357659786405044E-17
-7.984939422131087	16.76625234830246	7.048575485096698E-17	-9.456637535556906E-18	2.2209338532297366E-17
-8.228393449448319	16.494855391024913	6.83957068917235E-17	-7.953103914823372E-18	2.059501708611969E-17
-8.587857197385803	16.313739525462502	6.624233296033137E-17	-7.400058921363434E-18	1.8340801305595888E-17
-8.648307457720517	16.29639910076707	6.598548454258952E-17	-7.40213781010971E-18	1.8010562202691738E-17
-8.78995850036625	16.26628487690744	6.555891397691246E-17	-7.56310826648341E-18	1.7220830894291602E-17
-11.704600070861353	17.072933459403412	6.751404869300006E-17	-1.6601248409217048E-17	2.7800850195215406E-18
-10.554248746023152	16.279117077015805	6.389076550140479E-17	-1.1596788545713403E-17	7.854384308242412E-18
-10.957521253644972	16.490186693601217	6.474606625765324E-17	-1.3252494174561794E-17	6.006588089622273E-18
-11.418330839711729	16.816770790787647	6.639670132378333E-17	-1.5289233598800565E-17	4.043445978205499E-18
-11.33353091563429	16.74939463269658	6.611509091315616E-17	-1.4920469086310025E-17	4.398533927268715E-18
-11.282552150529034	16.71369893929399	6.598698768623539E-17	-1.4712241251776175E-17	4.625215430333804E-18
-10.494053521806357	16.247901452253174	6.366031778114055E-17	-1.1336264448745559E-17	8.127482885701258E-18
-10.328899462146932	16.210273477704867	6.346101291952625E-17	-1.0778933293113781E-17	8.9380940085284E-18
-9.963639931852718	16.115765536031095	6.292544808180526E-17	-9.515583456383625E-18	1.0665242304059711E-17
-9.716780988764722	16.1404887812949	6.331312276989978E-17	-9.101297441406808E-18	1.2013887732257657E-17
-9.288329654651506	16.143910880354827	6.36653430166577E-17	-7.982079770336289E-18	1.431616353420343E-17
