# Supplementary material for: Thyroarytenoid muscle fiber orientation regulates the ability to modulate vocal fold vertical thickness
Source: PLoS One. 2025 Dec 4;20(12):e0337735. doi: 10.1371/journal.pone.0337735 (PMC12677544; doi:10.1371/journal.pone.0337735)
Supplement: S4 Data — (ZIP) [file pone.0337735.s004.zip › Female/contourA2TA10.csv]

% Model	Angle2.mph
% Version	COMSOL 6.1.0.357
% Date	Jan 7 2025, 14:12
% Dimension	2
% Nodes	677
% Expressions	3
% Description	Line
% cpl1x	cpl1y	Displacement magnitude	u	v
-13.17444290806587	39.94315674322471	3.4137197351806075	0.0013867804033078981	0.2710752021669895
-12.960222175535398	39.983361371660834	3.4147562826002553	0.0013891125009577597	0.2710493977940509
-12.557663550476963	39.9444194414246	3.413723162742505	0.00138695174073103	0.27104024156865314
-12.295013434274637	39.91007450484781	3.412819061388853	0.0013850195363369398	0.27103732748028575
-12.771199519904672	39.98225209153824	3.4147215687981487	0.0013890688740001021	0.2710392031310432
-12.196854437814238	39.890291850976084	3.4122997665801984	0.0013838993792248118	0.2710386166226413
-11.83903471244294	39.73416827035278	3.40820681675555	0.001375095352146121	0.2710722246629775
-11.83454919196266	39.7319164431207	3.4081479473124126	0.0013749678353686288	0.2710727472900621
-13.378459401044738	39.840576676748505	3.41105031460767	0.0013809184762510716	0.2711218381267523
-14.081829389211773	39.48701231125233	3.4018541353750105	0.0013607230263838453	0.27128252026297617
-14.091455366444958	39.478691732262995	3.401637470151168	0.001360249671520751	0.2712859128540665
-14.335684817196531	39.132669681909526	3.3926218747255064	0.0013405651888115703	0.27141827018771786
-14.358308416646189	39.105402529003705	3.3919116247111956	0.001339017502347025	0.27142888604679327
-14.06390329784523	39.49587429199164	3.4020842709549557	0.0013612301817723812	0.27127847727162163
-13.664929711835182	39.75087689897474	3.408726425485793	0.0013757554593230533	0.27116865642567956
-14.400819272467285	39.0250993557956	3.3898180169935963	0.00133446678737013	0.27145879970078524
-14.608096086093008	38.63165734087564	3.3795672607041185	0.0013121265268948227	0.27160530491262486
-14.69608875380951	38.17187164721082	3.3675729065400795	0.0012861039371229205	0.2717678922800076
-14.704809808779903	38.12900484288538	3.3664553098737433	0.0012836721414788623	0.27178307882662367
-11.830679456258773	39.72945101098895	3.4080834314118515	0.001374828638863469	0.27107337814149923
-11.301478305989114	39.38674536174639	3.3991272796930785	0.0013554221360672029	0.2711615103568118
-11.016175056807299	39.141220578803896	3.392706220771289	0.0013415334162758922	0.27122992469946183
-10.844743907034458	38.971871494835426	3.3882860366258165	0.0013319353761683521	0.27127854923324585
-14.703115739357767	38.08762112267836	3.3653751784417563	0.001281330333036841	0.27179717633307043
-14.665184357518843	37.55081609911142	3.351384630095466	0.0012509157996265872	0.2719791225800866
-14.627641646759875	37.059364087139976	3.3385518614163043	0.0012232367171819778	0.2721455651032219
-14.612222601763179	36.97660737525933	3.336393764295397	0.001218551133609804	0.272173082700285
-10.248926757653695	38.341193504780605	3.371816570824098	0.0012962377578204164	0.2714620181223044
-9.912331042181597	37.81459172579965	3.358053586940824	0.0012664151398541952	0.27162421654225277
-9.809547057107494	37.62171625198788	3.3530225136272853	0.001255506160060764	0.2716847931855721
-10.64673187070012	38.74258791214268	3.382294956238807	0.0013189846818450579	0.27134631920994534
-9.48858618160289	36.69145765435641	3.3287445021066	0.0012028584651064907	0.2719866760356852
-14.423810118021384	36.22227306587261	3.316708075822161	0.0011760378201429776	0.27242130545990695
-14.414950734496156	36.19148920627415	3.3159049640835434	0.0011743120489618884	0.27243137247472354
-14.485830262125976	36.464347608918885	3.3230228811021263	0.0011896891263199667	0.2723417378173074
-14.13670178009059	35.26832504596132	3.291825356857497	0.0011223048645088724	0.2727325129271851
-9.140047996814005	35.00415384913914	3.284725322133661	0.0011077993297650553	0.27254743890062166
-9.086009328532562	34.53098312251316	3.2723852577817407	0.0010811490384956914	0.2727070947652844
-9.407476788029886	36.421191810066915	3.32169273956764	0.00118764011747484	0.2720751040321293
-9.246749552716217	35.593612830381815	3.3001057010924972	0.0011408837030208083	0.2723506549938946
-8.989359107335446	33.59689600732507	3.2480097302842688	0.0010289520812424703	0.2730230113112924
-8.968500059088695	33.443411157370896	3.244003907144362	0.0010204022921030044	0.2730746486718667
-8.996624010336891	33.65404884224206	3.249500361743503	0.0010321620522493742	0.2730037672155412
-13.798911056412487	34.27253971408058	3.2658406096683246	0.0010664729291605668	0.2730553254296509
-13.70362268864402	34.01659054484035	3.2591649684229123	0.0010522068792071233	0.2731378556170333
-14.048491738764572	35.019096394043515	3.285324546642113	0.0011083637735032471	0.272813112178205
-13.417394405865101	33.23424233035681	3.2387455901074276	0.0010084533516596882	0.273390385494385
-8.844720216802184	32.57044266052164	3.221245861120374	9.717136514980619E-4	0.2733680112103477
-8.570476294449893	30.72147489648428	3.1730459644916005	8.693809526071639E-4	0.27398886114168125
-8.411226862297102	30.07820986660778	3.1562417278475645	8.339603147044904E-4	0.2742013791741084
-8.772423178230015	32.003860930652095	3.2064622040080346	9.403659116978293E-4	0.2735589471205746
-8.728005357889755	31.59612262639564	3.1958395234056094	9.176823122970633E-4	0.2736967121204963
-8.700294971264373	31.40121367922034	3.190748058740108	9.068721548914117E-4	0.2737622121327372
-5.531557332942684	20.96953997644227	2.9187512857644116	3.419852611618861E-4	0.27717765060030675
-5.427009525472386	21.242312243811483	2.925853663809009	3.56587219854001E-4	0.27707819509877846
-5.854899803418824	20.57130638309323	2.9083853089675653	3.20725493567955E-4	0.2773320129896695
-6.0545991133395525	20.421724675892317	2.9044938951688497	3.1279325274550455E-4	0.2773941991417248
-5.674484475926183	20.74823852684858	2.9129888892132456	3.3007521820744E-4	0.27726150844473907
-5.32694315001336	21.47324046054615	2.931871201052635	3.6914528105956584E-4	0.27699332711744307
-5.315180164652691	21.80064614708065	2.9403957471889712	3.8681570204322975E-4	0.27688007883778515
-5.315239610958217	21.927734163633616	2.943709893803401	3.9376236302588754E-4	0.27683638894001983
-5.350668266482917	22.137495322296036	2.949175359886625	4.052270667215405E-4	0.2767662186052675
-5.433726218666795	22.603765940122834	2.961331248008354	4.3046804214414043E-4	0.27661042675239195
-5.626963417233466	22.992394014638567	2.971461685548028	4.5150601057978483E-4	0.27648742555624306
-6.296930791053468	20.265168855524802	2.9004218863503857	3.046587695042515E-4	0.27746090055059347
-6.462948940896917	20.198777783557254	2.898699513445329	3.012245481386515E-4	0.27749263472898733
-6.834263159081223	20.11098147703813	2.8964182423886546	2.9688288794753955E-4	0.2775423936399948
-6.8788138499580604	20.10884160683754	2.8963643815720643	2.968025449835632E-4	0.2775455093222611
-7.369605748299344	20.1229514076894	2.8967475977643096	2.9797603222726066E-4	0.27756642364835027
-7.290450126656008	20.11461507432293	2.896528950153235	2.9747215379852905E-4	0.2775651855202025
-7.0289051460111445	20.114888248714465	2.8965244688120997	2.972546173074904E-4	0.2775513200025907
-8.099104207876303	28.996942234883516	3.1280430495551528	7.748467346987249E-4	0.27455623965106224
-8.15070498126804	29.2035730808658	3.1334300527487984	7.860677090981909E-4	0.2744879508041361
-8.355808324767937	29.893747345738024	3.1514323111247426	8.238957437303965E-4	0.2742618184427543
-7.921321428362544	28.24221711199594	3.108359646970986	7.336228777664642E-4	0.27480613509255136
-5.731713957908964	23.187461122959608	2.976555466455965	4.619627411123151E-4	0.27642604834562134
-13.008134256011195	32.00942388853293	3.206785655724273	9.403170920266437E-4	0.27378794245869253
-12.95068578427099	31.818116973537904	3.2017986264308833	9.297865642325759E-4	0.27385039668328875
-13.314648296010738	32.961635456846714	3.2316381070853755	9.933295482954744E-4	0.2734782270540618
-12.699636292198232	30.808963560540487	3.175460169182109	8.739715011086567E-4	0.2741826125010238
-12.470607686155141	29.707619560891636	3.146747761315131	8.132502122732371E-4	0.2745476236576219
-12.698656054304104	30.80456735528284	3.1753455045243784	8.737307147303127E-4	0.27418406596453615
-12.344738030856188	29.237051454687176	3.1344721589682827	7.87627734500269E-4	0.2747021208169875
-12.200354837177862	28.6009148893215	3.1178823895862857	7.526903485952306E-4	0.27491235777147727
-6.292183606549941	24.100693713257964	3.000357421398966	5.107821900814664E-4	0.2761425031631147
-6.2425339509726525	24.018118545555755	2.9982023076414084	5.06349222846019E-4	0.27616818376975666
-6.30204314497932	24.12141143941276	3.000897549507659	5.119116320891096E-4	0.2761359256316736
-6.719214934672854	24.976328726734828	3.023206647836113	5.575706699378674E-4	0.2758644349542659
-6.946082505233461	25.451726261391883	3.035598058617023	5.832721973044862E-4	0.27571336674298363
-5.822524408446318	23.31757127054052	2.9799402311244543	4.6881898566145087E-4	0.27638617914375074
-7.831310428230173	20.27209620881387	2.9006524488291188	3.0629819202776797E-4	0.27753941774274615
-8.016126539335897	20.33597009423546	2.9023286737887712	3.0977652920370353E-4	0.27752706136671423
-8.24563275354757	20.47485969782366	2.9059441439348292	3.1725646106151473E-4	0.2774912486291489
-8.482902806015549	20.6064476841697	2.9093910787113946	3.244461667142025E-4	0.2774585171127314
-7.226961380997089	26.041292685288354	3.0509942857236387	6.147044582622072E-4	0.2755256603412539
-7.429909730247111	26.557221928939185	3.064423782030059	6.422581455954866E-4	0.27535907876081234
-7.588591037603218	27.0808763927336	3.078099465463218	6.706812078641317E-4	0.2751875707628514
-7.863453876347896	28.01287551057215	3.1023902746912686	7.212411332221175E-4	0.2748819097363099
-7.77407433575083	27.709357526334035	3.0944660150720384	7.048792347066499E-4	0.274981526569848
-11.095419583753593	24.002887368594862	2.997972532505586	5.05115420000671E-4	0.2764289075892232
-11.133073986582929	24.11042016799119	3.000778431443204	5.108566537558325E-4	0.276394039096636
-11.150271886515071	24.17283860224189	3.0024046297078395	5.141991238341447E-4	0.2763735605424706
-11.359915588747498	24.938145086996936	3.02236013314789	5.549982878916471E-4	0.2761224520694529
-11.453664593764737	25.297012828280756	3.031715484306673	5.742239620859658E-4	0.27600446479980745
-11.24027302449863	24.515080634230806	3.011330022814163	5.323946543519938E-4	0.27626107982316117
-11.322946017415118	24.800112745163535	3.0187605552681807	5.4766018063808E-4	0.27616778777990203
-11.458727381180385	25.319434483475824	3.0323005156539122	5.754121222702672E-4	0.27599705175187916
-11.464537797183144	25.338970387555264	3.0328093019485793	5.764582295002243E-4	0.275990665819
-11.569196871735537	25.76121890789718	3.043829806949487	5.990342167660851E-4	0.27585157486350886
-11.6633070777599	26.1720578259513	3.0545621633468	6.213599721339929E-4	0.2757158545140391
-11.833764430182397	26.83587126363891	3.071845705809376	6.57092135956831E-4	0.27549748391402384
-11.862057598807612	26.963505046571935	3.0751783121484775	6.639439227492311E-4	0.27545526298925976
-12.078087822074078	28.032468436132604	3.103078870996278	7.219717882620902E-4	0.27510059678637533
-11.88110893277426	27.05481684639802	3.077555237498439	6.68802978773058E-4	0.27542499533431675
-10.941911285330256	23.580623184081325	2.9869713442631456	4.8266050798405114E-4	0.2765655910585667
-10.839436808390818	23.313060208466673	2.9799902597823804	4.6858297000071576E-4	0.2766519507385914
-10.739067093635805	23.061302474143833	2.973429772309236	4.551466699342205E-4	0.27673301510989956
-9.471816627044047	21.34230345888027	2.9285880709596923	3.6392037944846955E-4	0.2772570473445346
-9.951571716408075	21.806360992359135	2.9407167947830666	3.88804097712935E-4	0.2771226685681641
-10.43754130166285	22.487163924914277	2.958448184286627	4.247954180658492E-4	0.276914193382065
-10.367961436850804	22.34988690199558	2.9548710350634724	4.1757665214668205E-4	0.27695765394972244
-10.316760015579995	22.28288259867231	2.953123012871497	4.140721526238365E-4	0.27697802289166573
-9.288476953705402	21.156736757069627	2.923752769109085	3.5416485438966597E-4	0.27731136838538145
-8.920650274480796	20.917705687899243	2.9175054342614817	3.4129353598369146E-4	0.2773744255227544
-8.51657021391493	16.03357904344795	0.0014092748506633322	6.998319889465746E-4	9.200420205993904E-4
-8.266698499593367	16.013390172186597	0.0014095298204500522	6.995224494758694E-4	9.13676247056667E-4
-8.0562389112096	15.989342639268678	0.0014092738778116267	6.99098886681934E-4	9.083106668700485E-4
-7.686675290317421	15.957030610636405	0.0014095947794231004	6.985831079424328E-4	8.988331618113601E-4
-8.746279057818878	15.988281981459258	0.0014055992744601798	6.985347813938949E-4	9.258590957641883E-4
-8.970450287689857	15.938254553097185	0.0014019728096699455	6.971254868940191E-4	9.315418827715635E-4
-9.186062455068521	15.786547473493387	0.0013929104667102358	6.932017520756222E-4	9.369851161528794E-4
-9.971193094306008	14.974754846084949	0.0013492188454103935	6.724985464869842E-4	9.567889284413952E-4
-9.923312943252988	15.039290823300568	0.0013525601345113856	6.741355359085917E-4	9.555840794083605E-4
-9.772769833038687	15.227535971668214	0.0013623600303092165	6.789008914418512E-4	9.517858332304262E-4
-10.151226889300128	14.742570887399712	0.0013377058873352608	6.66648852155917E-4	9.613164029329843E-4
-10.263669191686583	14.533945460902896	0.0013274874919514644	6.614071536316134E-4	9.641428252364177E-4
-10.338792965066176	14.402943851689207	0.0013213075270606333	6.581395758000493E-4	9.660240762808989E-4
-10.39951398580999	14.232596487589566	0.0013132450986473468	6.538697565394328E-4	9.675653268648896E-4
-9.651563148185085	15.369018904321013	0.0013697623360471056	6.824966608848167E-4	9.487422603038088E-4
-9.610243214520445	15.408630480720372	0.0013718356409494733	6.835047605093745E-4	9.476961414459069E-4
-9.355948527585717	15.657450364369083	0.001385652589129319	6.898742792438094E-4	9.412920083388915E-4
-7.582691981937091	15.933264407606897	0.0014088391946623338	6.980707952120273E-4	8.961542038592081E-4
-7.112624841227181	15.62099342018226	0.0013941465069139234	6.905903963764469E-4	8.83968270471256E-4
-6.881867897293005	15.366468772252109	0.00138126181361382	6.843536643892016E-4	8.779221462846246E-4
-7.211113655713502	15.719878283891182	0.00139917248721822	6.930093843502041E-4	8.865462208906425E-4
-6.717869382857944	15.056237286327317	0.0013646021253232849	6.766263784786806E-4	8.735496293615547E-4
-6.607244504890614	14.853200340811474	0.0013540696998047025	6.716260382392692E-4	8.706489063309166E-4
-6.552226585395356	14.490750358383536	0.0013340916989922269	6.62478645096566E-4	8.690753841115211E-4
-6.493787224369594	14.259604808150158	0.0013220390433665067	6.567380988516682E-4	8.675025628524064E-4
-6.43325049352262	13.662200987957576	0.0012895796806597717	6.41527773074832E-4	8.655882022414118E-4
-6.41499752094985	13.47437536220453	0.0012799631507359466	6.368292962402568E-4	8.650488937886152E-4
-6.387853419579772	12.789972379643046	0.001243887961825747	6.192378319730155E-4	8.638675393253781E-4
-10.456554713262712	13.976570385418363	0.0013014045578812546	6.474504776699978E-4	9.690286698850252E-4
-10.460504525913167	13.743612050954287	0.0012907578150093036	6.416024992469494E-4	9.691567588839308E-4
-10.43567643329602	14.11277918523502	0.001307728237212378	6.508707098929961E-4	9.684751170790346E-4
-6.386459979093452	12.69724417228317	0.001239309300873813	6.169047690390388E-4	8.637827921128126E-4
-6.395644771263177	12.555427517851564	0.0012322344621213985	6.13235465591448E-4	8.638980096641953E-4
-6.4372672447402195	12.008861096898956	0.0012048387403942676	5.99117164035156E-4	8.645837407528759E-4
-6.497009900884745	11.667987645737622	0.0011877383758623456	5.900047321148945E-4	8.658432035766415E-4
-6.556920262455058	11.305444943796042	0.0011709307014246815	5.806384612162315E-4	8.671580054084944E-4
-6.68146577838972	10.655308411578233	0.0011411181233196138	5.631598004749467E-4	8.69915602086209E-4
-6.78393126347984	10.244290071559956	0.0011231291684622425	5.518412991699234E-4	8.723302499544776E-4
-6.6290935651159755	10.949007459555244	0.0011547079598657629	5.710187859692369E-4	8.687367636037874E-4
-6.8473974745647155	10.057920097476195	0.0011155088005164041	5.468072739048897E-4	8.739352424430556E-4
-7.405046930016831	8.429051296024019	0.0010586790180011608	5.017337844956596E-4	8.884394593183355E-4
-7.412200733634791	8.399984117014895	0.0010577546496189584	5.009202800120094E-4	8.886258358926612E-4
-7.421796519639031	8.373596652831079	0.001057002683598116	5.001661308222133E-4	8.888825970587159E-4
-7.6245049310669515	7.798152050005788	0.0010417202261527913	4.8386230861412324E-4	8.943931363724097E-4
-7.5805121822930595	7.910293384750007	0.0010444642792358206	4.870273925348303E-4	8.931870975391822E-4
-7.501908913596166	8.09279067771438	0.0010489697532327803	4.922498025182313E-4	8.910261262868747E-4
-7.739502332512991	7.591719065788961	0.001037573220559231	4.779417257535876E-4	8.976340106166202E-4
-7.8847997351133605	7.451595991242256	0.0010361949625026104	4.739087843795242E-4	9.018033024617615E-4
-7.676407910866667	7.714521694434641	0.0010401426049561403	4.8146335985981047E-4	8.958531138471037E-4
-7.092653583308931	9.299169047122376	0.001086975250408081	5.260138708810628E-4	8.801935919758074E-4
-7.157733819727116	9.09628579445178	0.0010795851456406106	5.203757259367159E-4	8.818806996464212E-4
-6.993538578025168	9.575462324912435	0.0010966937443475594	5.336159727838405E-4	8.776279917543912E-4
-6.895778115357702	9.900410308161158	0.0011094883794512068	5.425493211441099E-4	8.751535536732163E-4
-7.2933482934575915	8.75037620896634	0.0010684361943339216	5.107556185331665E-4	8.854921431586649E-4
-7.234420758594862	8.926496665648376	0.0010741190745127867	5.155870385978921E-4	8.839326809122676E-4
-8.225885333227685	7.342901902359795	0.0010395126363531015	4.7088031266124603E-4	9.116569297161762E-4
-8.236373854049724	7.343009111565974	0.0010397106849105223	4.708879573672022E-4	9.119610928943599E-4
-8.530594539609023	7.303148880677009	0.0010443010560717372	4.69871734794679E-4	9.204123284148205E-4
-8.165547009442813	7.3578145528349275	0.001038801276970418	4.7129150512246044E-4	9.099102320087085E-4
-8.564700511421668	7.306150044294393	0.0010450222232760468	4.6998179128318216E-4	9.21391222012603E-4
-8.611923429585666	7.329416666724217	0.001046448493767337	4.706675060642645E-4	9.227161853055054E-4
-9.020216463603798	7.600166307473682	0.0010604079205546015	4.78639932894205E-4	9.34073395768694E-4
-9.03637818469662	7.618837639342621	0.0010611475442845026	4.7918172380898114E-4	9.345113065441838E-4
-9.212996675330137	7.81749482447683	0.001068994331686088	4.849221105819768E-4	9.392637150365223E-4
-9.245829441114997	7.861879805782354	0.001070649826885358	4.861973070763892E-4	9.401347650472875E-4
-8.987356093103259	7.572791242919949	0.00105914888290158	4.7783299224986135E-4	9.331635421940837E-4
-8.807668646708661	7.421252885339838	0.0010523148989176876	4.7342661518401006E-4	9.282181963405295E-4
-9.359903457853354	8.04158185649978	0.0010769302203707813	4.913239463786296E-4	9.431199751074997E-4
-7.915963885514201	7.416843590924212	0.001035796485411218	4.729282893299391E-4	9.026957870594542E-4
-13.446641917549464	29.504735031778765	1.6379111729151556	0.026461820896115984	0.8196230288696433
-13.31035736551715	29.490828283789533	1.6337304831065598	0.03279878453085243	0.8000386943925797
-13.224838540734716	29.439520921664442	1.6396823404219052	0.03053477048477947	0.7886597260767664
-13.593416827826	29.521521045985132	1.6399442840315943	0.020064259865952363	0.83856557277713
-13.745828677994982	29.49823664762073	1.651698517837397	0.0071791678395507355	0.8612502018898522
-13.86816784993091	29.46471861517236	1.662063859348328	-0.004264178882365541	0.8768421703290697
-14.30785626955209	29.31719643409113	1.711379809751922	-0.059026568652834066	0.9343529533784944
-14.102683706210716	29.389371044146117	1.6883318655909267	-0.03277247455052097	0.9078238444175118
-13.940146842573766	29.442045794208823	1.6695969574908602	-0.013244952888433094	0.886249634567063
-14.338532292243409	29.306464423392864	1.7147682409243883	-0.06304202495310568	0.9387910304718928
-13.075731796836802	28.898237603063862	1.8509866681199614	0.0388323484188097	0.8140877148108399
-13.060688821011178	29.115099776574503	1.7520722336595196	0.033498047606257436	0.7906870002512969
-13.071149205421719	29.224779124557728	1.7037310008532311	0.02847572774931037	0.7806259696416946
-13.05126674147483	29.162238991325502	1.7252812177100505	0.02793080076905407	0.7830174001132122
-13.114049347313092	28.778003670178123	1.933586390758145	0.0538687721984283	0.8409693629393977
-15.123531503383438	28.68380688659017	1.8058672411176284	-0.23253911845995062	0.9877594138589779
-15.120365763830009	28.687201553165067	1.8056776544964184	-0.23169673492855153	0.9878962705344787
-14.959007661603835	28.847954319669356	1.789729360311704	-0.19101975548035416	0.9848206420632671
-14.755661264084218	29.046595901853035	1.7694272199993355	-0.140452230509387	0.9801151202686524
-14.763862069959831	29.042141861783172	1.7703680298128324	-0.1418702600754034	0.981051669786341
-15.126896078051582	28.680440857325806	1.8058062866549265	-0.23341323708361156	0.9874869611770147
-15.639683715519372	28.156523638835083	1.801476669571748	-0.37322180724798826	0.9569374922919576
-15.565674756309049	28.23888409976909	1.8086963103382405	-0.3529174945825088	0.9678236140062385
-15.997556731796527	27.782681596354678	1.775525671084842	-0.4742053842410678	0.922570308361655
-16.122982823557255	27.64891283072557	1.7599934444180878	-0.4991138528142465	0.9067464940655489
-16.377973583126817	27.352884220687287	1.7277102933241308	-0.5677400433333308	0.8783862877852856
-16.69137525915565	27.055097404968777	1.7037426568673688	-0.6364789628771393	0.8469498455438114
-16.77861127391209	26.957994646965222	1.6925093503298778	-0.656190643875058	0.8361547775796442
-17.20671943406671	26.19057808793621	1.5969789715984888	-0.7544360922462643	0.7686430618649484
-17.104777983312246	26.44452275263879	1.6305659786444167	-0.7235570441595836	0.7917453577632338
-16.922670118829657	26.77384140021178	1.6740189046073333	-0.6849824864476635	0.8219560643051158
-17.315927891423346	25.89385803336739	1.5619402349336102	-0.7910092359298382	0.7425411373906777
-17.403255457620034	25.546148258501276	1.5198739729244024	-0.8292037128410594	0.714006337919112
-17.5135968372217	24.804997520793005	1.4340806265723485	-0.9265219135255452	0.6539765829263154
-17.442773825938687	25.33859959175219	1.490245204352927	-0.8532442916566244	0.6974389835559022
-17.518379135387697	24.742724395422073	1.4270233596775348	-0.9352948156814332	0.6486315959087223
-17.516096412048203	24.720061446661866	1.4239817034903353	-0.9380925907806038	0.6459811085640594
-17.49382834320001	24.170957898721312	1.3810721370614658	-1.010547894471821	0.5925159189214075
-17.481101134226495	23.86698615058026	1.3706727223483657	-1.044439867696715	0.5614283225041262
-17.455148361395818	23.618231829484092	1.3628364715066204	-1.067812522693654	0.5355271708884514
-17.434317416262346	23.408121803377647	1.3626997017552902	-1.0867633794243376	0.5141990328892374
-17.285994979311177	22.83219362937821	1.3652899647576435	-1.1408414085468817	0.4357055547507267
-17.410338173911896	23.201330336846194	1.3657178905163696	-1.1084787043117106	0.48865812764206934
-17.244148412785737	22.743402410773164	1.36230344416895	-1.146685696504234	0.4197856682292212
-17.072313355120208	22.40634900942296	1.3525930132124622	-1.1659565574198734	0.35520302308761587
-16.836226964778668	22.047682619612473	1.3415540623738968	-1.1681657315481142	0.28349205392133475
-17.064271717055455	22.394258350963856	1.3521458900586514	-1.1660866197463806	0.3526787799357964
-17.07049245181003	22.403253155068775	1.3524499616390544	-1.1659892493417876	0.3545603028277296
-16.748707828536062	21.91912429134831	1.344424906769894	-1.173993159022567	0.2578670252788739
-16.5971663190245	21.70406269397529	1.3455032710086985	-1.1721688187743564	0.21166568456558488
-16.328218483800708	21.417092727506656	1.344489740022296	-1.1664991268913605	0.13449407677269742
-16.05896695580733	21.10467189310427	1.3440327174012805	-1.1435330133077766	0.05606350931000682
-16.295575477332605	21.376948260999463	1.3451692837131948	-1.1647024899343734	0.12475800609457292
-15.961037115993427	20.982143746956424	1.3472531623525177	-1.1370852505076101	0.026029562937954106
-15.814984160525285	20.79542117944036	1.3550430637339015	-1.1264325348877349	-0.019101136358576756
-15.18371290180915	20.095756208211508	1.3973326442305727	-1.084867302202269	-0.19790415406072295
-15.285754203947246	20.196281188654876	1.38904862248021	-1.0915610096829282	-0.17174660621568105
-15.656762506375058	20.61915585331431	1.3618680450033551	-1.1144239055704601	-0.06684138048179272
-15.515656623503844	20.440398868950126	1.3726297250916208	-1.10699373016777	-0.10883656968641817
-13.723403852296435	19.9881033898131	1.3371555507665753	-0.9255123330256199	-0.41966519516064726
-13.717709947094287	19.98005958982628	1.3403877626618668	-0.9261235689874789	-0.41968038515370815
-16.31593286360919	21.399795801508002	1.344990811118273	-1.1660598101619355	0.1306306845932087
-13.704950858583006	19.962723466847915	1.347504230380143	-0.9276222727156701	-0.4211171084145715
-13.570465095922138	19.788903358176544	1.4159314745633451	-0.9401745187967152	-0.43305836057241837
-13.507249869801308	19.71676950203144	1.449242033635148	-0.9460265285755957	-0.4371512847377792
-13.413701907158543	19.59158353575588	1.4919292413914105	-0.9582034272104054	-0.4528117685586199
-15.03443229828415	19.918266439349402	1.4139831176035473	-1.0752061404334894	-0.23865316764922428
-14.614077207637672	19.48872264152636	1.4507404463759341	-1.0390426806770996	-0.33389518309203764
-14.606855547730422	19.481464964766108	1.4513753610988978	-1.0383214833233072	-0.3354991940190798
-14.900608337102863	19.76504075339952	1.4267768690922735	-1.0642959422652454	-0.27404735330228497
-13.280936375494015	19.403768515100243	1.5433985845009484	-0.9692887076517933	-0.4799075893212703
-13.216103036711377	19.29696401557235	1.5709636885661327	-0.9767168185883851	-0.4935911816529694
-13.087362512424903	19.056838419040982	1.6319313983403378	-0.9937599273156436	-0.5390765364823349
-13.060659583782007	18.99525654666471	1.6443324126146392	-0.9970824078799304	-0.5500339728303641
-14.603189939641114	19.477474020545454	1.451880238385742	-1.0380987902054708	-0.33622249970427875
-14.589702477346874	19.462524886199407	1.4539089330014885	-1.0378702903504524	-0.33856104009616483
-14.39644015113063	19.23195161626903	1.4883780196011869	-1.0361738554153863	-0.37202681310168934
-14.09884725034945	18.822702605238405	1.5669599652813488	-1.0532244742312282	-0.44078037821963456
-14.13137539791961	18.875985595042422	1.556389757497618	-1.0506197591660764	-0.43208508126365336
-14.34203709633043	19.16837178136262	1.5009876385282903	-1.037229706384937	-0.38252280775667663
-14.041848236766368	18.737891023666094	1.5825708570817403	-1.0587355672141712	-0.454133517236071
-13.875545407469001	18.447197888034275	1.6335391949871452	-1.0774198571077604	-0.4935658913889062
-13.661967339301752	18.11681828924012	1.703715062165615	-1.1198706618268803	-0.5470394828802905
-13.047126507172802	18.960140681902818	1.6484243308810396	-1.0005743824994655	-0.5536095663973508
-12.945803959879562	18.513682565110283	1.694177055524884	-1.050764720180689	-0.6030011710695722
-12.812624226982841	18.18858470018433	1.7157378763812812	-1.0946125739227592	-0.6509811224695492
-12.781174451604585	18.063530917063428	1.7234737156220512	-1.1126568408673925	-0.6671381007657816
-13.634991871570147	18.07093802144159	1.7127207547976275	-1.1258731860487854	-0.554072884815907
-13.330209056462598	17.575650388113353	1.7677793251398761	-1.1160046857178254	-0.6642644548751812
-13.225340083208286	17.42767523420172	1.7740237333637494	-1.1065375954335888	-0.6933042134710665
-12.979879279380384	17.09651790798034	1.7294208743707724	-1.0345143035778406	-0.7261079854559753
-13.61426764109302	18.036442081466518	1.7183687306994904	-1.1292713675767256	-0.5617394357504698
-12.291434813098721	17.276373009499068	1.5703492091932778	-1.102974959467971	-0.6146435525877
-12.098391923281483	16.99908162481341	1.470425670361311	-1.0512334059226003	-0.5649633086428796
-12.725076640181813	17.945497977923644	1.7284411614330604	-1.135791217999099	-0.6739106082769952
-12.485042353245316	17.561701900479097	1.655615777650338	-1.1238699853134855	-0.653364997171501
-11.887348847397963	16.672782974089348	1.3244801858360504	-0.9705716821097067	-0.49793065617522503
-11.768355882494667	16.49702330498735	1.2354214268124393	-0.9264789670473794	-0.448142387576043
-11.522600926859113	16.107999534360886	1.0371548574277498	-0.8272271003607293	-0.3225602878298477
-11.434936766903489	15.970664054670568	0.9572072281752109	-0.7742587160630682	-0.27651886036582807
-12.862277488663846	16.89897354215124	1.684730948607706	-0.9765675602554245	-0.7401112036664865
-12.734672760772554	16.6818355508951	1.6000879667701913	-0.8992829175649054	-0.7237294573113061
-12.469677769829701	16.34878705764234	1.4492358388836384	-0.7838849810060606	-0.6856569591667063
-12.461994141258929	16.33818244022225	1.4433902458902574	-0.7798770771173915	-0.6837090361213876
-12.226675185132692	15.990452186356109	1.2148590431334672	-0.6291179975124408	-0.5911778828446943
-12.080936226665209	15.718414317823207	1.0430205520242002	-0.5080218605160123	-0.517186967619791
-12.450538527121873	16.322601777528064	1.4332357804566005	-0.7733573387725774	-0.6797279155466078
-12.008867070719528	15.592861756320444	0.9683608989846135	-0.4646424049989071	-0.48329976169606725
-11.19069808711283	15.520329227279333	0.6767255451554685	-0.5804941070284187	-0.11910652387755741
-11.146970368731676	15.42694878142596	0.6319226104716131	-0.5428193050670831	-0.09924138009391037
-10.937736437658009	14.895631401705439	0.3621171941932284	-0.3211289015059815	0.014858335704495622
-10.928776726330025	14.87156595288738	0.3523873216547769	-0.3117973723923445	0.017035545357890123
-11.83093936945443	15.245165931433922	0.76325135955529	-0.3513279496873934	-0.38534548690641895
-11.703072752385609	14.917755171019206	0.577194782014671	-0.22429593265080683	-0.30801950618282425
-11.856362042427943	15.297942322795935	0.791618635651431	-0.3698702329795588	-0.3975716997111461
-11.67571108041057	14.849169520612739	0.5429788143622846	-0.2058026448903125	-0.29038529937594515
-11.558257545123485	14.564369869421775	0.38734657832456154	-0.12698022016671265	-0.2012419584811022
-11.45998891212474	14.297194509232412	0.27821164562084216	-0.07184855742385916	-0.14317126276619987
-11.428804950796245	14.229234004738167	0.24517394337786322	-0.057382525371770576	-0.12456926014937941
-10.920238380486014	14.843416980632442	0.34228067305439347	-0.3023480647116403	0.016916162430018148
-10.651789131467556	14.11260541515777	0.08023821813317818	-0.06030097416743203	0.030671279619412052
-10.750914862739174	14.362412427115729	0.16168991566753432	-0.13567981601619203	0.032284185643533456
-10.80786906262887	14.487828942471026	0.19433631690691427	-0.1651510903744677	0.037382181789598797
-11.259378433955037	13.448584575004997	0.06531357788806859	-3.0755076087197065E-4	-0.035103137607084126
-11.327413474968726	13.824772876523934	0.1290887815950584	-0.009656691141077757	-0.07079455321607162
-11.405865306007007	14.137063757486185	0.21365170227602584	-0.039637646233799506	-0.10980406697354142
-11.25180092149329	13.41559256355217	0.05816913694912497	9.973155984027737E-4	-0.030746982516870375
-10.558868481333105	13.91216422126957	0.0337544617044254	-0.02518505820302007	0.015216257384166995
-10.5926451501856	13.981669362566041	0.04899740806232631	-0.03576528652036888	0.02220970396707612
-11.247040779589305	13.379628786121849	0.05471294282018696	7.718443619129987E-5	-0.029276232374569198
-11.165274600466724	12.988620798260765	0.03198815757240213	-0.006898686907223559	-0.021247066004342362
-11.097330053323814	12.580936310314577	0.01819152167776771	-0.003874023878468799	-0.013048451890009756
-11.096818195980095	12.561338905231516	0.0175155401429826	-0.0037086481114443825	-0.012661755975504344
-11.096050568027742	12.545804815190527	0.01730726413584314	-0.003692209722545177	-0.012490871044795156
-11.086743495229108	12.082772309014002	0.009367346052393326	-0.002326910751394429	-0.006754677744854272
-11.056586496952555	11.873435756879385	0.0075804930850915265	-0.002124736164013037	-0.0057082463325086605
-10.88734935519765	10.821758127609627	0.0012487058022387998	4.513196248937152E-4	-5.340398849097723E-4
-10.914018229749441	10.916969792681556	0.0015086570009948423	3.5133451348334446E-4	-8.555242069617254E-4
-10.992846698780873	11.239384173081298	0.002361683067599704	-2.094152097673292E-4	-0.0017985144259464558
-11.015430104537916	11.368444482013418	0.0029745994047781932	-3.961055853991325E-4	-0.0022931904252232347
-11.040793440304332	11.601305467410615	0.004358481625829733	-1.3309665023955667E-4	-0.0036107072148658026
-10.852792143901496	10.649475182364654	0.001036010737699951	4.542452862599989E-4	-2.2052860213088023E-4
-10.82268237901346	10.507062683946822	8.337815507648795E-4	4.832081026493256E-4	7.232381278734439E-5
-10.799649030697061	10.417097170439254	7.984386010754563E-4	4.928444829302442E-4	1.9478253101728131E-4
-10.737706088490452	10.19594415108152	7.813931850330371E-4	4.915120876713048E-4	4.029996283030097E-4
-10.645532551324377	9.838584274836666	8.850902063332241E-4	5.068945018575959E-4	6.243723630369267E-4
-10.66294728996067	9.897493804937323	8.659651879559805E-4	5.028401021292032E-4	5.94945406665844E-4
-10.669096737425624	9.919157020329632	8.575660739831679E-4	4.981816664844124E-4	5.812868233503814E-4
-9.701099101698333	7.952659472631748	0.0010724950891640237	4.981764247303582E-4	9.384984706981925E-4
-9.807114167417021	8.0255306659574	0.001072914548656021	4.995979001964918E-4	9.380478424605E-4
-9.580409858346846	7.886678629862842	0.0010720337792298378	4.980061328193151E-4	9.381694126732242E-4
-9.515460207986955	7.83826116776429	0.001072454156629885	4.981896527424089E-4	9.387105357430071E-4
-9.39319704575132	7.976802644466628	0.0010756967761348392	4.936613446808805E-4	9.417642383623352E-4
-9.482695440722992	7.888526773755937	0.001073196640794796	4.977027258685679E-4	9.389126868397223E-4
-9.89150512481135	8.061589029817508	0.0010728060923691943	5.020718331602948E-4	9.367382856847648E-4
-9.958128539012591	8.13643264909581	0.001073170851118558	5.03899628183166E-4	9.355831751595527E-4
-10.105799244152566	8.216749786030329	0.0010705277458648039	5.062728973547995E-4	9.311282759257018E-4
-10.117739578629418	8.225459503853283	0.0010704150605946312	5.064911925654498E-4	9.308407016821232E-4
-10.321566484096682	8.759091610334712	0.0010604233897105932	5.133012081884002E-4	9.068897949278969E-4
-10.401050228883886	8.997560402359396	0.00104894827678401	5.157089696396349E-4	8.863838729799099E-4
-10.48013283812264	9.273283943313945	0.0010233901488159779	5.217831125324189E-4	8.436461677103817E-4
-10.484221130661814	9.285169676528664	0.0010223504484739192	5.21842230723974E-4	8.419512591831183E-4
-10.493978900489525	9.319953418773046	0.0010174849382131443	5.2320691730825E-4	8.32926972346957E-4
-10.569396367691512	9.576372765498544	9.758118201319681E-4	5.285787671816883E-4	7.617533825523269E-4
-10.30367410666004	8.700079882566374	0.0010630967097009904	5.128939706622546E-4	9.116229154081631E-4
-10.291056105656166	8.659895023136702	0.0010642972295105938	5.124254001430188E-4	9.140040963396543E-4
-10.202055940923515	8.408063874401485	0.0010711166499755577	5.09249004838119E-4	9.279179099320062E-4
-10.122586102166768	8.227987217596521	0.0010703323954633507	5.065706411820635E-4	9.306951588704923E-4
-10.127084845203278	8.2340398900594	0.0010702785250108636	5.066568956978775E-4	9.30534547697853E-4
-13.612698575289047	28.6766368847917	1.8977173037422692	-0.03841310198063389	0.8711437972554232
-13.402335055067073	28.717106774932446	1.9137619605460932	-4.3335647383757614E-4	0.8591445432656927
-13.274234325981926	28.745147147953077	1.9220785171467791	0.024084903143410143	0.8499174355124455
-13.669436437446832	28.664996499633244	1.893890445358874	-0.04868302649696605	0.8750811697375792
-14.469126524092431	28.333867953407097	1.841664968947222	-0.21062850730413227	0.9119765645770557
-14.111452795127125	28.532488744126113	1.8663393055790922	-0.13294644424798385	0.9003610168478379
-14.081341116293641	28.548389048139924	1.8683846717243195	-0.12647643960889102	0.8992597112619931
-14.084760055739775	28.547269492787446	1.8681629458937647	-0.1271427499648645	0.8994658444298137
-14.490031474178451	28.31698023352918	1.8400579481511237	-0.21580947527448166	0.9115515751276564
-14.531013247222706	28.282763089151217	1.835763945019091	-0.22585393600577425	0.9108250454404567
-14.875581071227531	27.98713035068691	1.7990696783491416	-0.3102680828895467	0.9023209130083623
-15.10376264913171	27.76458604019757	1.7601006918759095	-0.37008121147872863	0.890949480719331
-15.216208734471483	27.625667800433135	1.7366321707268466	-0.400264643100292	0.8778003003492731
-15.4640149146962	27.35002543091522	1.6815580555238676	-0.4683654255299373	0.8583938105638689
-15.565199936389575	27.229859535367186	1.6583188339909998	-0.49724995068593386	0.8496622867738696
-15.60421881776453	27.1782256098158	1.6472333819911067	-0.5094672214760907	0.8459264946262728
-15.80655797744552	26.83643413392781	1.5785706314268193	-0.5763843820912342	0.8123904703872542
-15.99207110813279	26.526343516060507	1.5223725333433662	-0.6435886776563564	0.7865559638494365
-16.09495975331683	26.30491443523337	1.4871443047455208	-0.684011270908024	0.7673848221558108
-16.31639914487979	25.789828530329583	1.4018460506042838	-0.7740068021789975	0.7154213177356518
-16.684891252858424	24.76496571105323	1.3097458739359125	-0.9430162695005895	0.6195353511495767
-16.57558613452562	25.116826670150708	1.3302832922512664	-0.8857104119809425	0.6549241193912727
-16.52253906697489	25.264930127987643	1.3426059389033058	-0.860239076989546	0.6697860108616955
-16.342075646771107	25.734031923727596	1.3933084566392875	-0.7841321889377654	0.7104345696036871
-16.331976873830065	25.751084951112826	1.3953184969990329	-0.7806055032165089	0.7116054834402755
-16.69637548738504	24.522337265981495	1.2957360238983973	-0.9754646874268487	0.5871811068947747
-16.72618837260787	24.24278726377767	1.2868360512352013	-1.0097135489577265	0.5531923099224834
-16.74244772644929	23.899594069048348	1.276852607291017	-1.0479929675891277	0.5067550975683981
-16.74256716838122	23.684435430470366	1.2750634489707098	-1.0697191711987117	0.4780329588659725
-16.711595039577205	23.33186611068901	1.266822204415535	-1.0968817183264594	0.4260649212377337
-16.670856721684423	23.17404679271966	1.2638040376960777	-1.1047760933821116	0.40017739443774414
-16.51347070412792	22.829265188016677	1.2520278225230688	-1.1118376941231032	0.33099732606433363
-16.3773710600923	22.58365799224284	1.2452934691077384	-1.1127421705656746	0.28023720724825907
-15.469735792404899	21.47082843357408	1.231957937356006	-1.0547805726848956	0.020619817084200385
-15.485365793970075	21.488391600999595	1.2314459959394886	-1.0557003137972578	0.02524440407148299
-15.492669363329767	21.497438421935403	1.2311166141379741	-1.0558867269608485	0.027557481572731926
-15.551006498113821	21.558894884547414	1.230671907254024	-1.0602153406992216	0.04311421225335747
-15.94804051883031	21.99910977706999	1.2292122700542327	-1.089643922765057	0.15055139062207035
-16.254996656057724	22.415059477219437	1.2386461947783467	-1.107283755055454	0.24018881808420278
-15.897398578446175	21.93181850193765	1.2287209468531435	-1.0858732849852863	0.1356240996270481
-14.191985507516884	20.35426755160977	1.299500291245762	-0.9554654623039631	-0.30548268108927656
-14.210584309288377	20.36831201398125	1.298124594500012	-0.956768973686549	-0.3010946879430326
-14.455877658872428	20.547878931346474	1.2847678530213906	-0.979311417382635	-0.24344601718372963
-14.708963187931221	20.743894823417435	1.2669207383080319	-0.9992818661087767	-0.18478382883636196
-14.71112318274063	20.745735544502732	1.2667613678016856	-0.9994031467568572	-0.18424246653177817
-15.121629647115775	21.09564354495486	1.246891952525106	-1.0308345531079801	-0.08156625996873265
-14.714746931186816	20.748624004897486	1.2665924783357114	-0.9996797149804509	-0.18337504780562808
-13.964995711614057	20.17780883346663	1.3204965914447102	-0.9425939706176736	-0.36335655873316525
-13.951815003513792	20.16879376954789	1.3212894612891222	-0.9415352482816106	-0.3663397055730433
-12.954626106718369	28.737256467746782	1.955528462703439	0.09429159854876504	0.8396439952692486
-12.857143918412952	28.708675975705134	1.965773797586907	0.11584895147396163	0.8353942447195324
-12.63953275323979	28.54571449373748	1.965367239126343	0.1574033172279917	0.8028220681177582
-12.63261423181542	28.54057370798251	1.9653804428117523	0.15871438764126328	0.8017640777853712
-12.629360746829247	28.534100688250373	1.964906667268451	0.15912060206025705	0.8004572009651401
-12.418224162401433	28.09162993778905	1.9272507761040902	0.1878360219504035	0.7108553270819945
-12.315772059625933	27.698378926161215	1.8929818098022149	0.1926238461599612	0.6379513683174505
-12.295324233598635	27.624182860898877	1.8865213921770088	0.19433486323833102	0.6243894514162744
-12.282307251746543	27.579945029645117	1.8829580083782518	0.1961314911592244	0.6156392282520295
-10.202631737873418	21.267674119230634	1.5981415466940327	-0.08921060684846392	-0.7966011968044122
-10.243693212242764	21.117067918500105	1.5955659959909472	-0.12515323148240176	-0.81427647430489
-10.307342670339624	20.858228531757078	1.5911791249699672	-0.18507248033979384	-0.8452847090982815
-10.356129224115895	20.791021694474292	1.5860567612808594	-0.20576512312963924	-0.8475503521095766
-10.30132753798347	20.866563466752964	1.5916679660009276	-0.18243050448685302	-0.8449364187815391
-11.88274998348622	25.960394409159818	1.7775071565357803	0.2349492746589515	0.3150181691101634
-11.668048200368801	25.141182152679864	1.7304502612612305	0.24246206268398535	0.14177442110427207
-11.981603431916625	26.466847343686993	1.8142072780282197	0.23027256461279969	0.41090868734031055
-12.1265449837182	27.054283994523367	1.8504144929957285	0.21552743765252297	0.5181191488042979
-12.004421420257156	26.546971915490893	1.820404874746634	0.2317524559004653	0.4266310090078649
-10.468178774155028	20.639341880943956	1.5745422382024585	-0.25255679108144224	-0.8523525069614797
-10.304638503044853	21.803293229788284	1.5812325236723255	-0.006321632046116039	-0.6845486941211103
-10.267541047326937	21.65042850191439	1.58747327203432	-0.02788121386499442	-0.718006938491575
-10.395320984345801	21.918035081050647	1.5730207693541134	-0.0012917912531859575	-0.6466425411931649
-10.47502592047812	22.05734106139689	1.5669812726780878	0.012183817127605346	-0.6074359639726017
-10.206381097677577	21.385596889124002	1.5970176732773742	-0.06701043200492432	-0.7758525138509602
-10.221651321505957	21.445997647236332	1.5949324749012375	-0.058677291924796884	-0.7627338409724824
-10.490751245394282	20.603592573600093	1.5718734028134598	-0.26278273553455234	-0.8544597941265687
-10.676117456238984	20.39236877638473	1.5548290746495619	-0.33254212493855057	-0.8593637123468713
-10.862832821198992	20.172659802202038	1.5364048140101776	-0.40481438416125354	-0.8658422522495763
-10.881649328072468	20.15340172716533	1.5350322054688388	-0.41158753632186146	-0.8659927552816253
-11.113402830365768	23.492907419863535	1.6749905843396986	0.15736075182866538	-0.2339851253750008
-10.870391181402738	22.895205762255728	1.5917864247074143	0.09823636937119776	-0.37239668186728375
-10.621303073248832	22.348463459036125	1.5708202148351589	0.039862787744967855	-0.5270528518893988
-10.713239391969845	22.528071225770486	1.5717101161666802	0.059166934481752455	-0.47426960885417124
-10.844786768336139	22.840316885932463	1.5881050317793544	0.09282907849923987	-0.38786054405625736
-11.13944094806562	23.564994447843304	1.6849031433923258	0.16345222920247734	-0.21849638400743637
-11.20138562399052	23.703581174064222	1.68959348828208	0.17313187790890247	-0.18622236681017715
-11.38770868509681	24.19537159429388	1.7103448208036904	0.2120113851888942	-0.07303193323463014
-11.629669720620418	24.997400407593688	1.7254646356517382	0.240669271493424	0.111899688141186
-11.655844825787385	25.09979426497546	1.7280746384004677	0.24292473881851107	0.13389154242621773
-11.229044276659494	19.823740120580737	1.5049309500880064	-0.5281097251618652	-0.863067271514227
-11.11903336571642	19.928407716064633	1.5145112328042096	-0.4912268225114505	-0.8640066970215106
-11.238255914622929	19.818017599027055	1.5039352978036797	-0.5305783139328377	-0.8624692901953201
-11.27373113209877	19.79969466584961	1.501085389098628	-0.539549994084953	-0.8597088395464018
-11.704202484407077	19.570706637277283	1.4665908733623672	-0.648980171490217	-0.8263201178761526
-11.924410416622525	19.520870959241247	1.4509221087916493	-0.6936719698153349	-0.7983413285225163
-12.146713395330595	19.48811890152068	1.4319724697298142	-0.7347583368220547	-0.7665620145230605
-13.716808717983312	19.98456831600856	1.3373665907240817	-0.9248574911213882	-0.4212780057097788
-13.699633381787852	19.972973088206505	1.338437290497537	-0.9237829071402254	-0.426277442887681
-12.289122117745665	19.48948098767039	1.4213425031847908	-0.7579902065991106	-0.7436344029916603
-12.610269693386867	19.525156006424986	1.3990480643122043	-0.8054975919046031	-0.686398817402581
-12.896122385697899	19.578447440350267	1.381074222611985	-0.8450265411590026	-0.6299959552133094
-12.515097441153577	19.487450784057632	1.4061256385279763	-0.7953312559375436	-0.7085206836474969
-13.536579205106833	19.870542369775738	1.3469291804439452	-0.9115747592956469	-0.47041211236671887
-13.46519538142837	19.82916391656118	1.350492571913351	-0.9054135437650961	-0.48964032268782265
-13.33710205478209	19.763694654848063	1.358764355251573	-0.8930740989670687	-0.5240224421205052
-13.208698024723365	19.705864794957023	1.364545042112661	-0.8787050203497548	-0.5553226169387819
-13.12649483004026	19.66555204257168	1.3682242283452228	-0.8701572820336501	-0.5750955100840743
-12.931185315336426	19.594366574089303	1.3790236967500018	-0.8484699406654242	-0.6212361260617871
-4.73366453746668	21.27733752555802	2.710396204950571	-0.38836442957577727	0.38534828241454866
-4.616137617197506	21.222124959057776	2.6961436112944726	-0.3924115965397965	0.38600782754062685
-4.564613201498627	21.13083733353918	2.676723389506703	-0.3944073626054719	0.3861818669397203
-4.459207814328341	20.976920750912853	2.6439698300277352	-0.3968619514391863	0.3843762281546111
-4.3717263835343685	20.747828353941713	2.5996307995600603	-0.40108533306749583	0.3825045169267946
-5.161473697762925	20.81549159125971	2.5805231498858276	-0.3773657453328515	0.3531540439938241
-5.073951322793466	20.921211564449962	2.611642668958506	-0.3800576270187212	0.36133351701231553
-4.82067883209547	21.117692108337895	2.6694013195900235	-0.38791974124951994	0.3789379653950213
-4.935758286792504	21.042893194355276	2.6498888561186065	-0.3844972642101011	0.37262278152096595
-5.190714031709742	20.763150524925152	2.564267119335792	-0.37725273840907947	0.34982791916463196
-4.334675830804458	20.637109182818822	2.5798879421392984	-0.4025240435282224	0.38203482859005156
-4.297602703723759	20.363085847552906	2.5318268685425096	-0.4065910759413549	0.3825573416233395
-4.296843216198107	20.193274965814624	2.4994758842467113	-0.4070044527826323	0.38156553249299424
-4.3199742974144915	20.03163015581289	2.469656027451514	-0.40647654595314353	0.3815732574853023
-5.411460238020682	20.431189194846432	2.45402716412803	-0.3746407241785808	0.32318856190755985
-5.332162880293362	20.526863749341317	2.4893133601639628	-0.37487951907956285	0.3324193595615429
-5.549115600042219	20.2905602616082	2.398523887788385	-0.3728335581556926	0.3046575907775733
-5.9142014219049575	20.099198820205157	2.3014143894344423	-0.3681384590655212	0.27231869483451804
-6.1768312377237	19.97762492623312	2.2417097074901284	-0.3656691661931109	0.25285679308247855
-6.2548127568078975	19.933207642426368	2.222752589030239	-0.3649136636558395	0.24738338693710737
-5.793974679646137	20.165456467072826	2.3335690792922916	-0.36995924171773487	0.283594685840054
-6.296332579397803	19.90441385953041	2.2129307606054334	-0.3644722851459922	0.24503490341200101
-6.581566543861336	19.71553089526889	2.1461141131236716	-0.3625121648766645	0.2273915038485929
-6.865836498264918	19.506302352262118	2.082559728475159	-0.36042782162143205	0.2123151707004887
-4.397468987809489	19.60797959070136	2.3783864456522834	-0.4141323614832455	0.3664163601383599
-4.399186129808391	19.590997556566418	2.3751314088826407	-0.4144267615503671	0.3661612748605916
-4.3936775942467925	19.43906947218001	2.3467090628513665	-0.41900549134813725	0.36309223662968304
-4.387202690166885	19.144286253843145	2.2911622247704027	-0.4276003571893562	0.3566846197848482
-6.894497251219089	19.484583483803235	2.075884510551251	-0.36026741239967286	0.21040039450098755
-4.381345621380777	19.122257941120065	2.2873643166002497	-0.42822636495596433	0.356359871244672
-6.925461083009736	19.4598782054163	2.0697712507866535	-0.35979222214686246	0.20896903641345224
-7.416290267685239	18.89946202643908	1.9624073268394393	-0.35033570376478707	0.18936435507923383
-7.363475977876794	18.991793896138372	1.9767536456962977	-0.35155077334758594	0.1907453979418974
-7.1785182717331	19.213288774831042	2.0151158730194023	-0.3552149232404096	0.19802234224603904
-4.15205833085932	18.46634483007781	2.1977509470086014	-0.44229662574632644	0.3617069199597146
-4.2171064234789615	18.664346336089654	2.222856820471095	-0.43903374788444915	0.3601275486256474
-4.372026104299103	19.099275105178496	2.284125326892532	-0.4288891786644914	0.3564940672894814
-4.048009488057326	18.195132871531335	2.1649604043289687	-0.4472155388364968	0.3644089629895163
-7.491387228043418	18.031259510970372	1.8552402540781572	-0.347950910976604	0.18690333313069535
-7.514780309917374	18.314686341258152	1.888739509292817	-0.3466426119324075	0.1861294728660698
-7.461413857161175	18.67996993733154	1.9345740854794666	-0.34869644891114876	0.18817228956165566
-7.514424638291443	18.439655812679497	1.9049173803041248	-0.3465671614557016	0.18687638290296388
-4.006141008968368	17.881613027299927	2.127653798967104	-0.4503241485605445	0.3680734252563963
-4.0947510933941444	17.070818009431875	2.0156067383141694	-0.45293879259383896	0.3712829318038927
-4.098336307406811	17.034762205630255	2.010702155266059	-0.4531661504605874	0.371380515317985
-3.980894005775253	17.602407796043213	2.093171942041692	-0.4532729132979053	0.3701430927829902
-7.492366000616787	17.59242100983253	1.790481608727341	-0.3455125478241442	0.1841351278064404
-7.491056514593434	17.51652019285032	1.7808141217833722	-0.34537392572475395	0.1850000150708585
-7.356922602796503	17.059969131013926	1.7217503928422204	-0.353632204858492	0.1929843081600419
-7.3476880070411035	17.029672229095027	1.7178496935781822	-0.35421306119926393	0.1935182718596306
-4.25572274313915	16.317678753090377	1.8927204484188018	-0.459327985781903	0.3611547497258982
-4.282120070781846	15.78662031049576	1.8158594319210677	-0.4710750472902028	0.35608818877339965
-4.2458127774434065	16.42959045964661	1.9099326843335103	-0.4575393493755141	0.3621501434986003
-4.131360294310118	16.910570026141535	1.990147768460256	-0.4540022203314839	0.3697883357721288
-4.280097499402593	14.538047400568065	1.6503481520303245	-0.4867359001205994	0.36214141810855116
-4.322517032429351	14.340942723765027	1.6186663035474604	-0.48924086020748925	0.36052520076094985
-4.280253012631235	15.540897001787167	1.782823670379458	-0.4733914005120935	0.35773341714490503
-4.235538762411485	15.028716405183332	1.7211745981442714	-0.48310572255485296	0.3603027917223474
-7.120732692353926	16.430849731388406	1.6331848923023706	-0.37169968094135075	0.19568925796557834
-7.346458713145687	17.02354813324256	1.7168367947095173	-0.3542931675976067	0.1934349741403095
-7.114755438282814	16.40554860010953	1.6286259932629559	-0.3718230743967976	0.19543261302870205
-6.911780360262982	15.83013201700975	1.5449530933120141	-0.38404879456417573	0.20289759490766002
-6.611588358506674	7.896149290016625	0.8811821707539407	-0.5145259770674226	0.43172495199501476
-6.815613754472951	7.898265934465046	0.8469052573215119	-0.5069821894427728	0.4344271372431443
-6.5156075490910155	7.913751607218404	0.8972522732990397	-0.5175617839435291	0.43062668605879073
-6.3278903466563765	8.00161022599411	0.9271678427675647	-0.5225643105410542	0.42694557299568103
-6.251414382863599	8.031307543414954	0.9396320780068855	-0.5247153565274927	0.4254772655563722
-6.229877777245452	8.04374390758974	0.9427037329535339	-0.5250831084502064	0.42467711092225413
-4.365442378183148	13.975572541233788	1.5662965591182605	-0.49391356213580784	0.3593583300400258
-7.032334305329712	8.881459043501946	0.7707111834205413	-0.47129601728165665	0.42158986409607047
-7.010306534682713	8.958760339693399	0.7712973625236632	-0.4694027627127471	0.4195819905067568
-6.512646741864403	15.15182324934143	1.4623516664965408	-0.40873138266961406	0.22862194757875387
-6.605089143645865	15.309430919175515	1.481422460650494	-0.4028930576627966	0.22278411647044413
-6.5041925862060035	15.13029977827332	1.4594115301491435	-0.40967088116602146	0.22904606368123664
-6.3424677378712815	14.438667640957025	1.3460581995187526	-0.42410642291239536	0.23993350307856087
-6.330374139751394	14.386550585762597	1.3374875903103471	-0.4251800816803236	0.24072051557248672
-6.878654940297363	15.7638677268587	1.5351106408806041	-0.3855427632312207	0.20444068236790328
-4.434271541032567	13.14264584731255	1.447501757785217	-0.49985231006208913	0.35621218829708107
-4.414942671727757	13.516124024822233	1.4969699017518405	-0.49624380851210015	0.35591319474182126
-4.493924253759212	12.772399592207567	1.3977311307923568	-0.5060935711031134	0.35482006342143224
-7.101740047231086	8.65826653927014	0.7695665030288026	-0.47468194044713097	0.42698924212601647
-7.168342651116608	8.460762600190172	0.7678984230213302	-0.47824706573579745	0.4316960618051785
-7.193887940106324	8.330591941608663	0.7703220122938979	-0.48126351344808094	0.4339882540584896
-7.102349334593408	8.083611128327435	0.7944143583851964	-0.49196568163111154	0.43601794364288005
-7.112470534688779	8.092652751636818	0.792487352165618	-0.491313992503111	0.43605789730740807
-7.119928957854249	8.108787145355782	0.7906369671571841	-0.4905028467992068	0.43599199061073945
-5.957932814466803	8.326382853180453	0.9801291764686916	-0.5266325956385934	0.4156844172536711
-5.9860617304856625	8.295236487394085	0.9766022997391544	-0.5268684140701143	0.41683576849275655
-5.782295033744326	8.636244481833662	1.0023861569765653	-0.5236414710351813	0.40990990846787956
-5.772698168952418	8.648486873268634	1.003541462232123	-0.5234640324834816	0.40950414584107325
-5.738932396154502	8.70717613051857	1.0085209966137887	-0.5231714765929807	0.40844069260049987
-6.940649812921064	9.174166928456163	0.7754980157397195	-0.4651972919684568	0.413348536008181
-4.5812454281489545	12.317894073995918	1.3383675482832966	-0.5053601471409783	0.359160742689569
-4.808522336311219	11.478314115589296	1.2270898701258153	-0.5050552571375669	0.3637177078053418
-4.652849854746273	12.005391019526362	1.3033032944496188	-0.5098188944530936	0.36297335860674057
-5.061293351900035	10.722393859678515	1.1464805077610878	-0.5066007167927512	0.3773958709009461
-6.863609387871793	9.401426206351928	0.7799563640432947	-0.4611443034342206	0.4061569772380984
-6.819621065935525	9.518851746648703	0.7837928995123068	-0.4601613857428031	0.40261465400591906
-6.732853489066005	9.812962932337197	0.7905777477461757	-0.4550139487583399	0.390061392664653
-6.221255888251553	12.966412945543405	1.093729870093919	-0.4457523539136627	0.26137994767872563
-6.262079343029065	13.66062747538938	1.2097730825054658	-0.4388862110236502	0.24930647209972492
-6.263391932825344	13.675039285369484	1.2125655796494057	-0.43892239970571256	0.2490667689542644
-6.329917361911087	14.384771810573818	1.337173067490209	-0.42518747956259917	0.2407576201602471
-6.380243096902497	11.364251103642124	0.8808818960496675	-0.4488655992377846	0.322734807518492
-6.357607770702911	11.487039688527688	0.8921118460830728	-0.4470477233441939	0.31764749311908524
-6.222435682564707	12.217561632089193	0.9885472715054365	-0.4497362721949913	0.2893160455666561
-6.22315469339023	12.669251370607224	1.0511565090043278	-0.4470243304312645	0.27267518440611743
-6.23437808659952	12.145587759282426	0.9792179586665065	-0.450929999932608	0.29194172008446906
-6.457481241124758	10.96749769794242	0.8525811782756731	-0.45102093446736957	0.3415436511252458
-6.219415409317302	12.931960976294627	1.0876959838703562	-0.4454479230982995	0.26244191764287633
-5.300213015882377	9.906364735437664	1.0782963205264668	-0.5095077034885913	0.38611705556256815
-5.420490387285663	9.41476369021898	1.0536851125400288	-0.5170121033061998	0.39291014089228254
-5.260725656804659	10.041685575299425	1.085593002392112	-0.508900183963042	0.3836988638094925
-5.093231866962367	10.61944688455408	1.134912148983955	-0.5057256812294709	0.3779819395746705
-5.565394037279747	9.018803980210201	1.0334186210919238	-0.5217227491416083	0.40167844114747325
-5.5458129890253085	9.074872917332542	1.036547386094431	-0.5217300846619752	0.40074484288092127
-6.507679907571038	10.704717704496328	0.832184182073375	-0.45162832484903365	0.3532739023163198
-6.538142435266113	10.584945288033484	0.825104573990207	-0.450947548920647	0.3580372151842646
-6.674120860000167	10.043425300441548	0.7955366836240372	-0.45430538906134155	0.3784866268710181
-5.079145325698371	10.671237532556626	1.1393248786123478	-0.5060387517480046	0.3774408492118388
-10.461656850447097	13.708406176281539	0.0012891409162394765	6.407159267885295E-4	9.691909645926725E-4
-10.481987687657293	13.648673103119863	0.0012865148149198479	6.392177232620025E-4	9.69710983874483E-4
-10.596586459128053	13.013581074589192	0.0012589952651218005	6.232811285624884E-4	9.726971249763603E-4
-10.588350281531117	13.144057512369184	0.0012646453688735502	6.265704799576994E-4	9.724603124359236E-4
-10.567612116330908	13.380893343134794	0.0012748173788777624	6.325273292963405E-4	9.719042925405233E-4
-10.586300339683474	12.86405514315924	0.0012526284322087237	6.194734033669646E-4	9.724779610323851E-4
-10.570420696995217	12.529496354887202	0.001238618777145486	6.110240304730008E-4	9.721637347651593E-4
-10.53216555932015	12.1496552982845	0.001223083609771471	6.01303689865316E-4	9.713347055575483E-4
-10.380385604053068	10.824139514628257	0.001172595161056233	5.67075198238779E-4	9.68126292354758E-4
-10.435456498885996	11.003326254847991	0.001179436548765088	5.718196167742026E-4	9.694415377875108E-4
-10.456403679159035	11.430738695704099	0.0011949936545582744	5.828443054167119E-4	9.697427430245709E-4
-10.463247672194688	11.521399916806832	0.0011984325971949946	5.852082404199905E-4	9.698729202395173E-4
-10.491965031962753	11.798596889963134	0.0012092529511140782	5.923163690473597E-4	9.704677458311658E-4
-10.523313839585922	12.061930103058792	0.0012195420811927215	5.990762904067063E-4	9.711463847891589E-4
-10.132546303009402	9.916704642956699	0.0011401064635005013	5.430214597084665E-4	9.623168584883811E-4
-10.179935233113294	10.11227423234433	0.0011468639949006544	5.482667164390101E-4	9.63397639555543E-4
-10.271061399325458	10.365759310336202	0.0011560038234337412	5.549973533551124E-4	9.65571777005929E-4
-10.329993747661657	10.545358091937182	0.0011626494356753057	5.597913127008806E-4	9.669818297548267E-4
-10.02186658977307	9.407090039284766	0.0011234452318046146	5.293234981832212E-4	9.598186888536269E-4
-9.940452310214791	9.112997290359736	0.0011139544522246068	5.212569286293803E-4	9.578740540776469E-4
-9.913163845656664	9.031973680914923	0.001111265331480025	5.190382534051774E-4	9.572123978929532E-4
-9.895841595490788	8.989089973174861	0.0011098131343312645	5.178428767261442E-4	9.567822978499033E-4
-10.041555812761365	9.508743711312437	0.0011266313946676396	5.320471951753252E-4	9.602541874571991E-4
-10.0930451283201	9.758641117940332	0.001134828105654274	5.388138981429695E-4	9.6141399627568E-4
-10.523255412447535	12.01533119139883	0.0012177693646806937	5.978992377510051E-4	9.711600040752315E-4
-9.437025703496063	8.180080636767848	0.0010817047512322927	4.95250059762021E-4	9.4510711109136E-4
-9.587384406844816	8.413430547215235	0.0010899084063107104	5.018182713996708E-4	9.489814982133785E-4
-9.661805736692877	8.534238831487905	0.0010942519817113635	5.052164977688552E-4	9.508805639969343E-4
-9.771253911512432	8.728030227058873	0.001100982789184832	5.106448571696228E-4	9.53673084453719E-4
-9.266968553743181	20.368669914426608	1.2239817078575081	-0.3330474753126163	0.3398431637200525
-9.20742666551085	20.320443273355068	1.2264687849815723	-0.3303182865176342	0.3444269882062075
-9.331656358380581	20.390105813505613	1.2206231500019005	-0.3335455141937834	0.3349819570479907
-9.797074207824757	20.487262654677203	1.1982690526861086	-0.3323944221267629	0.3023688778017577
-9.852945626294268	20.475386833679877	1.1951658558169962	-0.3305926415753836	0.29879796538802067
-10.174926061897045	20.358005704205766	1.175469422407454	-0.3168416150232707	0.2783659846971895
-9.63492628198527	20.447865399706505	1.206066861930707	-0.33248699044243724	0.31394211902971847
-8.511979787933821	19.63934754978057	1.2448465887449798	-0.285715392098518	0.39769650347045393
-8.412203891350405	19.4367030452377	1.244007626839855	-0.27027320159560386	0.40482254864921885
-8.861496508320027	20.0881956391881	1.2392644854610548	-0.3173854695812063	0.3707044320058773
-8.677814870382358	19.86003686712696	1.2436547723685991	-0.30174900308884445	0.38484219000283304
-10.409357512926338	20.18096142143874	1.1597024280266655	-0.3011638618653467	0.2655062303249076
-10.79710685594536	19.791961768687052	1.1328144045991486	-0.27062570437848094	0.24613704179621906
-10.785679793055646	19.803992338152558	1.1335683697410832	-0.27151515707319823	0.2466902619632889
-10.503409678691938	20.101603547076234	1.1535340337962854	-0.29461963569010263	0.260491260635264
-11.760956418321427	18.987861528055976	1.077843162216573	-0.21427595203185795	0.20339814262728423
-11.523235694283702	19.219241316736024	1.0919564756392375	-0.22766857731337753	0.2118483081279735
-10.828460804935474	19.76565596978038	1.1310615305161618	-0.2686718280540198	0.2446936635477083
-11.15203284394894	19.485982039391637	1.1115401663167934	-0.24721204897379806	0.2288810534745036
-11.338762237521642	19.37033472884137	1.1024434018743154	-0.23820952465144918	0.22029138227104916
-8.160413380449972	19.034430336383014	1.2405289205900085	-0.23750221857922582	0.42506703776914334
-8.0712521510263	18.89928505826888	1.240669796280487	-0.22637634251825345	0.4316291342789168
-7.818586642841267	18.37119969400198	1.2256751725313992	-0.17913787809569376	0.4516290360187763
-7.801553346127336	18.337769279015088	1.2247950051718295	-0.1761465026833775	0.45285911362544334
-7.798549641616148	18.329959307262747	1.2244253864839307	-0.175436783126938	0.45307835664249446
-7.7743272824557055	17.104951854205982	1.1290915084210993	-0.06370667161835979	0.45024903135839545
-7.783741806986411	17.082410464980747	1.1264227498519328	-0.06191819843285948	0.4494478304482588
-7.764805280510347	17.71926770390472	1.1818675395249842	-0.11968117768246746	0.4534764385806143
-7.765134015594184	17.702299241060896	1.1805150972581322	-0.11814498397232914	0.4533291291767679
-7.785173334564877	18.087991371679102	1.207501962016781	-0.15332371551908713	0.4533294910417538
-12.207394115779582	17.651695249152727	1.00557794060424	-0.15467601651534524	0.19134782213103702
-12.334583649954002	18.01743438287169	1.0229455553361906	-0.16824785190103445	0.18625062097295783
-11.898441133341503	18.87073873241356	1.0696045267038725	-0.2068643935130101	0.197815903694946
-11.97913973552026	18.76913114866832	1.063513887592149	-0.20165671765430226	0.19554582862929695
-12.20179125652366	18.480366296380733	1.0469302787844097	-0.186652160225342	0.18796439720295202
-12.346236091480979	18.07372770119775	1.0260338083437908	-0.1703226702598281	0.1855002566960315
-12.325910176357382	18.130813591682937	1.0292954287794336	-0.17273881393138796	0.1860818438597101
-11.98711940596362	17.350214550324804	0.9879567775554831	-0.14217117336945775	0.20022238097972675
-12.003748444063904	17.37062698875574	0.9890683620084229	-0.14305138356869115	0.19964127476639965
-11.972536370029344	17.33827830647077	0.9871833682012352	-0.14156370088947737	0.20086932094054946
-8.121894220306949	16.547592387360503	1.0497779738308306	-0.019523237193302116	0.4235512792723927
-8.10563373419339	16.57251979077354	1.0536039732191038	-0.021515461223785178	0.4246689279101961
-7.984939422131087	16.76625234830246	1.0810562420144356	-0.03685836363095041	0.43421537153658335
-8.228393449448319	16.494855391024913	1.0361002568533626	-0.017487642557174794	0.4161442634390336
-8.587857197385803	16.313739525462502	0.9896663641148781	-0.01053347225483337	0.3903511878289314
-8.648307457720517	16.29639910076707	0.9838070742208376	-0.010698979507257443	0.38639229745921994
-8.78995850036625	16.26628487690744	0.9728734618196295	-0.013024451384881383	0.3774414466959853
-11.704600070861353	17.072933459403412	0.9679300064070854	-0.12846852128850794	0.21192835605181776
-10.554248746023152	16.279117077015805	0.9043769944729101	-0.06881920443010714	0.268794906908673
-10.957521253644972	16.490186693601217	0.9167074018895995	-0.08975813224748672	0.24717675984272275
-11.418330839711729	16.816770790787647	0.9458237420976261	-0.11392992520573436	0.22578343373330723
-11.33353091563429	16.74939463269658	0.9403507959681137	-0.10971182651042657	0.22947092853653417
-11.282552150529034	16.71369893929399	0.9379850140139356	-0.10723691159818237	0.23204901637741848
-10.494053521806357	16.247901452253174	0.9011201116592689	-0.06561605137998966	0.2719848523850356
-10.328899462146932	16.210273477704867	0.9008383818828503	-0.05812522479037184	0.2815797996665964
-9.963639931852718	16.115765536031095	0.8981026347934553	-0.04113193413895853	0.3016522347585312
-9.716780988764722	16.1404887812949	0.9113633899235365	-0.03488148903199046	0.3176518326672101
-9.288329654651506	16.143910880354827	0.9283000078270888	-0.019423754026256387	0.34423313952667156
