# Supplementary material for: Thyroarytenoid muscle fiber orientation regulates the ability to modulate vocal fold vertical thickness
Source: PLoS One. 2025 Dec 4;20(12):e0337735. doi: 10.1371/journal.pone.0337735 (PMC12677544; doi:10.1371/journal.pone.0337735)
Supplement: S4 Data — (ZIP) [file pone.0337735.s004.zip › Female/contourA2TA11.csv]

% Model	Angle2.mph
% Version	COMSOL 6.1.0.357
% Date	Jan 7 2025, 14:12
% Dimension	2
% Nodes	677
% Expressions	3
% Description	Line
% cpl1x	cpl1y	Displacement magnitude	u	v
-13.17444290806587	39.94315674322471	3.4697995708308165	0.001456634721426511	0.27114680875479524
-12.960222175535398	39.983361371660834	3.4708360486012495	0.001459082884547227	0.2711203999228826
-12.557663550476963	39.9444194414246	3.46980182600376	0.0014568135073831016	0.2711101237618042
-12.295013434274637	39.91007450484781	3.4688968889237346	0.0014547843298985735	0.27110647974600083
-12.771199519904672	39.98225209153824	3.4708009098943995	0.0014590367009952574	0.27110967716677503
-12.196854437814238	39.890291850976084	3.4683772351220727	0.0014536080736725298	0.27110749669389683
-11.83903471244294	39.73416827035278	3.464282456472121	0.0014443640247216217	0.2711401266963642
-11.83454919196266	39.7319164431207	3.464223559678836	0.0014442301336516988	0.271140637106041
-13.378459401044738	39.840576676748505	3.467129808304814	0.0014504804913613289	0.2711940280557896
-14.081829389211773	39.48701231125233	3.457932370079645	0.0014292777042958064	0.2713567183332494
-14.091455366444958	39.478691732262995	3.457715659829169	0.001428780717734195	0.2713601387650932
-14.335684817196531	39.132669681909526	3.4486978833354818	0.0014081136026282077	0.27149321725705794
-14.358308416646189	39.105402529003705	3.4479874650836875	0.0014064886364686918	0.2715038992592656
-14.06390329784523	39.49587429199164	3.4581625421139357	0.0014298101630473093	0.2713526242254652
-13.664929711835182	39.75087689897474	3.464805746168687	0.0014450601582986244	0.27124165813299406
-14.400819272467285	39.0250993557956	3.4458933283497997	0.0014017107145984037	0.271533940139148
-14.608096086093008	38.63165734087564	3.435639889267742	0.0013782551210333774	0.27168106581195717
-14.69608875380951	38.17187164721082	3.4236421947211504	0.0013509333438917086	0.27184394707136655
-14.704809808779903	38.12900484288538	3.422524280593409	0.0013483801582791484	0.27185916242636915
-11.830679456258773	39.72945101098895	3.4641590175729107	0.0014440839831344658	0.27114125751293744
-11.301478305989114	39.38674536174639	3.455199074992085	0.0014237078856895805	0.2712279598716803
-11.016175056807299	39.141220578803896	3.44877563244376	0.0014091257774337391	0.27129561345784214
-10.844743907034458	38.971871494835426	3.4443537091847203	0.0013990483669468433	0.2713437847979643
-14.703115739357767	38.08762112267836	3.421443832852466	0.0013459214921769716	0.2718732595681543
-14.665184357518843	37.55081609911142	3.4074487856191396	0.0013139886442356235	0.2720551551737066
-14.627641646759875	37.059364087139976	3.3946122222233632	0.0012849283440942059	0.27222154467316295
-14.612222601763179	36.97660737525933	3.392453428380289	0.001280009004438954	0.27224902786336713
-10.248926757653695	38.341193504780605	3.4278780257827433	0.0013615689017671068	0.2715256860345747
-9.912331042181597	37.81459172579965	3.4141104800960096	0.0013302588121195816	0.2716870251129464
-9.809547057107494	37.62171625198788	3.4090775948479775	0.0013188055103335397	0.27174734522860833
-10.64673187070012	38.74258791214268	3.4383604604044233	0.0013854512959628066	0.2714110381983331
-9.48858618160289	36.69145765435641	3.3847916021236273	0.0012635325941684414	0.2720484756413573
-14.423810118021384	36.22227306587261	3.372761363944937	0.0012353749428036234	0.27249680686030703
-14.414950734496156	36.19148920627415	3.371957977641852	0.0012335630707432106	0.272506852622271
-14.485830262125976	36.464347608918885	3.379078261123814	0.0012497072890031934	0.2724173861225021
-14.13670178009059	35.26832504596132	3.347870216100915	0.001178962810783605	0.2728073183192716
-9.140047996814005	35.00415384913914	3.340758051754943	0.0011637345941250222	0.27260853258032974
-9.086009328532562	34.53098312251316	3.328414042998082	0.001135756701084745	0.27276811028992753
-9.407476788029886	36.421191810066915	3.3777374655291714	0.001247555199688969	0.2721367210717692
-9.246749552716217	35.593612830381815	3.356143440797039	0.0011984680735246374	0.2724119512708716
-8.989359107335446	33.59689600732507	3.3040308168234835	0.001080960209809577	0.2730839096675963
-8.968500059088695	33.443411157370896	3.300023723443034	0.0010719849403805124	0.2731355143082747
-8.996624010336891	33.65404884224206	3.305521924485953	0.0010843299820016245	0.2730646769886881
-13.798911056412487	34.27253971408058	3.3218766382959313	0.0011203488372167625	0.2731293025431842
-13.70362268864402	34.01659054484035	3.315198587519655	0.0011053718725268266	0.27321159771960796
-14.048491738764572	35.019096394043515	3.341367100324305	0.001164326583213851	0.27288770038191756
-13.417394405865101	33.23424233035681	3.294772263079748	0.00105944001344524	0.27346342295528997
-8.844720216802184	32.57044266052164	3.2772579977235954	0.001020872573234986	0.27342867390529113
-8.570476294449893	30.72147489648428	3.229041559061164	9.13449755962933E-4	0.274049070245204
-8.411226862297102	30.07820986660778	3.212232005175507	8.762698994627667E-4	0.27426125859047495
-8.772423178230015	32.003860930652095	3.2624695178647305	9.87965276566223E-4	0.2736195050445572
-8.728005357889755	31.59612262639564	3.25184315814229	9.641529534704055E-4	0.27375721233034356
-8.700294971264373	31.40121367922034	3.2467501650690007	9.528055760128076E-4	0.27382266733497457
-5.531557332942684	20.96953997644227	2.974653078742332	3.5995116016737053E-4	0.2772312665602962
-5.427009525472386	21.242312243811483	2.981758063657984	3.7527217911075694E-4	0.2771314894804695
-5.854899803418824	20.57130638309323	2.964283605253099	3.376463707625477E-4	0.2773865489991155
-6.0545991133395525	20.421724675892317	2.960390999463728	3.29324890282767E-4	0.2774492872393869
-5.674484475926183	20.74823852684858	2.9688887236371975	3.4745554806143444E-4	0.2773155411925632
-5.32694315001336	21.47324046054615	2.9877776442473976	3.884480065539917E-4	0.27704631631820864
-5.315180164652691	21.80064614708065	2.9963055096960067	4.069895704465385E-4	0.27693298326530447
-5.315239610958217	21.927734163633616	2.9996208304994925	4.1427842094361137E-4	0.2768892736672623
-5.350668266482917	22.137495322296036	3.005088378926204	4.2630845492615764E-4	0.27681916623200725
-5.433726218666795	22.603765940122834	3.0172488545180554	4.5279443005323604E-4	0.27666352361602486
-5.626963417233466	22.992394014638567	3.027383309192209	4.748716113148529E-4	0.2765409839359884
-6.296930791053468	20.265168855524802	2.956317761983536	3.207912731533002E-4	0.2775166461626557
-6.462948940896917	20.198777783557254	2.954594923210952	3.1718886284460044E-4	0.2775488284015548
-6.834263159081223	20.11098147703813	2.952313396789447	3.1263566585865436E-4	0.2775995631415272
-6.8788138499580604	20.10884160683754	2.952259568493945	3.1255155324929907E-4	0.2776027961093347
-7.369605748299344	20.1229514076894	2.9526436342567712	3.137850194286968E-4	0.27762497481996185
-7.290450126656008	20.11461507432293	2.9524247645103685	3.1325594429909483E-4	0.2776235361121426
-7.0289051460111445	20.114888248714465	2.952419974991699	3.1302659883265533E-4	0.27760899368760955
-8.099104207876303	28.996942234883516	3.184023307216438	8.142212987523013E-4	0.2746154477651557
-8.15070498126804	29.2035730808658	3.1894122720292346	8.2599937640857E-4	0.274547263688251
-8.355808324767937	29.893747345738024	3.207420830895799	8.657052516209366E-4	0.27432157825973824
-7.921321428362544	28.24221711199594	3.1643330472662603	7.709526060747762E-4	0.2748649845564328
-5.731713957908964	23.187461122959608	3.0324789913966814	4.8584474132014224E-4	0.2764798563889602
-13.008134256011195	32.00942388853293	3.26280124974412	9.879133332629318E-4	0.273859987198388
-12.95068578427099	31.818116973537904	3.257812369175618	9.768588931961513E-4	0.27392230429986497
-13.314648296010738	32.961635456846714	3.287662138632017	0.0010435630360823168	0.27355101133490184
-12.699636292198232	30.808963560540487	3.23146503254146	9.182694359848012E-4	0.2742539347342674
-12.470607686155141	29.707619560891636	3.202742425692686	8.54531359427085E-4	0.2746184291476335
-12.698656054304104	30.80456735528284	3.2313503269443977	9.180166787421289E-4	0.2742553859578484
-12.344738030856188	29.237051454687176	3.190462396943112	8.276366354887314E-4	0.2747726329852902
-12.200354837177862	28.6009148893215	3.173866768382499	7.909653936222819E-4	0.2749825423181764
-6.292183606549941	24.100693713257964	3.05629064747587	5.370774203418082E-4	0.2761976679078209
-6.2425339509726525	24.018118545555755	3.054134717737768	5.32425451673048E-4	0.27622322794296306
-6.30204314497932	24.12141143941276	3.056830978818442	5.382626875025389E-4	0.2761911140270494
-6.719214934672854	24.976328726734828	3.0791483886115487	5.861791191901718E-4	0.2759205974856612
-6.946082505233461	25.451726261391883	3.0915445524945495	6.13152554137165E-4	0.2757700667186052
-5.822524408446318	23.31757127054052	3.0358653078114854	4.930401961288714E-4	0.27644020640178024
-7.831310428230173	20.27209620881387	2.9565505740335882	3.225177758212547E-4	0.2775991394939191
-8.016126539335897	20.33597009423546	2.958227608685923	3.261678716396544E-4	0.27758724570247506
-8.24563275354757	20.47485969782366	2.961845047248121	3.340167592525342E-4	0.27755199970204736
-8.482902806015549	20.6064476841697	2.96529344617491	3.415604044069208E-4	0.27751986381261146
-7.226961380997089	26.041292685288354	3.1069462891651325	6.461398325558145E-4	0.2755830095149415
-7.429909730247111	26.557221928939185	3.1203812924275565	6.75059391978904E-4	0.2754168828238235
-7.588591037603218	27.0808763927336	3.1340615005252417	7.048897141828215E-4	0.27524571561012445
-7.863453876347896	28.01287551057215	3.158361310722312	7.579562608718011E-4	0.2749406420242554
-7.77407433575083	27.709357526334035	3.1504343278034015	7.407835840661584E-4	0.2750400713056024
-11.095419583753593	24.002887368594862	3.0539126885521046	5.311342561936588E-4	0.2764965763495965
-11.133073986582929	24.11042016799119	3.0567196365300595	5.371588725306553E-4	0.27646179625971645
-11.150271886515071	24.17283860224189	3.058346475874564	5.406664898164131E-4	0.2764413572400596
-11.359915588747498	24.938145086996936	3.078309587026636	5.834818782396612E-4	0.2761907322809748
-11.453664593764737	25.297012828280756	3.087668502660082	6.036584200475331E-4	0.2760729600978877
-11.24027302449863	24.515080634230806	3.067275251149277	5.597609720873679E-4	0.2763290834632911
-11.322946017415118	24.800112745163535	3.0747086386950553	5.757809962822495E-4	0.27623598300833474
-11.458727381180385	25.319434483475824	3.0882537496259848	6.04905349783141E-4	0.27606555843181474
-11.464537797183144	25.338970387555264	3.0887627413094165	6.060032411577845E-4	0.27605918604359614
-11.569196871735537	25.76121890789718	3.099787208536844	6.296958948820453E-4	0.27592033490890483
-11.6633070777599	26.1720578259513	3.110523106531578	6.531259804599615E-4	0.2757848287301119
-11.833764430182397	26.83587126363891	3.127813565756675	6.906287567164009E-4	0.27556684997001873
-11.862057598807612	26.963505046571935	3.131147325710521	6.978197287864967E-4	0.2755246927205089
-12.078087822074078	28.032468436132604	3.1590574699649654	7.587227386960721E-4	0.27517050744416477
-11.88110893277426	27.05481684639802	3.1335252202323867	7.029197387426601E-4	0.27549446752689377
-10.941911285330256	23.580623184081325	3.0429070172246027	5.075702629525527E-4	0.27663290054594036
-10.839436808390818	23.313060208466673	3.0359232301811376	4.927982841005579E-4	0.27671902031009243
-10.739067093635805	23.061302474143833	3.0293600933494105	4.786988764894452E-4	0.27679984937050295
-9.471816627044047	21.34230345888027	2.9844995511218584	3.829783654898927E-4	0.2773208240914217
-9.951571716408075	21.806360992359135	2.996633222168981	4.090865247225443E-4	0.27718761873037323
-10.43754130166285	22.487163924914277	3.0143725917602278	4.468517541574201E-4	0.2769803092051198
-10.367961436850804	22.34988690199558	3.0107939309006304	4.3927698427437376E-4	0.27702360485284777
-10.316760015579995	22.28288259867231	3.0090451578045037	4.3559982089475956E-4	0.2770438517373507
-9.288476953705402	21.156736757069627	2.979661957245413	3.7274231048677736E-4	0.2773747045197774
-8.920650274480796	20.917705687899243	2.9734117733016294	3.592372469514467E-4	0.27743685519002614
-8.51657021391493	16.03357904344795	0.0014684533668511011	7.286428859255787E-4	9.589221554496803E-4
-8.266698499593367	16.013390172186597	0.0014687053346883522	7.283193133337518E-4	9.522826689688732E-4
-8.0562389112096	15.989342639268678	0.001468426797757842	7.278768131955549E-4	9.466862448559361E-4
-7.686675290317421	15.957030610636405	0.0014687406793331397	7.273375545390063E-4	9.368016113217069E-4
-8.746279057818878	15.988281981459258	0.001464634522618739	7.272903244005815E-4	9.649896125771526E-4
-8.970450287689857	15.938254553097185	0.0014608665708511505	7.258207676656132E-4	9.709170732570754E-4
-9.186062455068521	15.786547473493387	0.0014514315559748124	7.217283129209155E-4	9.765946912766526E-4
-9.971193094306008	14.974754846084949	0.0014059291016414602	7.001326718206267E-4	9.972524802548343E-4
-9.923312943252988	15.039290823300568	0.0014094095579200176	7.018402329089751E-4	9.95995664077212E-4
-9.772769833038687	15.227535971668214	0.001419617188227704	7.06811237420409E-4	9.920336763527787E-4
-10.151226889300128	14.742570887399712	0.001393937170203397	6.940301530281477E-4	0.0010019753299300525
-10.263669191686583	14.533945460902896	0.0013832910184824899	6.885621558884625E-4	0.0010049235921949693
-10.338792965066176	14.402943851689207	0.0013768526197221796	6.851531624321187E-4	0.0010068860277010331
-10.39951398580999	14.232596487589566	0.0013684507931173556	6.806988737135844E-4	0.0010084934273184194
-9.651563148185085	15.369018904321013	0.0014273269232512272	7.105621082760553E-4	9.8885873055134E-4
-9.610243214520445	15.408630480720372	0.0014294859378086485	7.116137211702456E-4	9.87767482288646E-4
-9.355948527585717	15.657450364369083	0.0014438750854328067	7.18257539276066E-4	9.810871908991045E-4
-7.582691981937091	15.933264407606897	0.0014679472592057045	7.268027685026627E-4	9.340075662245931E-4
-7.112624841227181	15.62099342018226	0.0014526055708858727	7.189986422368625E-4	9.21298932623361E-4
-6.881867897293005	15.366468772252109	0.0014391619691603548	7.124927564007254E-4	9.149938640607819E-4
-7.211113655713502	15.719878283891182	0.001457849986356664	7.215220543059991E-4	9.239874000753396E-4
-6.717869382857944	15.056237286327317	0.0014217873546938124	7.044328665216909E-4	9.104344046996198E-4
-6.607244504890614	14.853200340811474	0.0014108022483204443	6.992167427761142E-4	9.074093111967648E-4
-6.552226585395356	14.490750358383536	0.0013899749331474876	6.89676176233652E-4	9.057687842332109E-4
-6.493787224369594	14.259604808150158	0.0013774080173544357	6.836881235279592E-4	9.041285548883927E-4
-6.43325049352262	13.662200987957576	0.0013435709584896966	6.678245843727618E-4	9.021330430436524E-4
-6.41499752094985	13.47437536220453	0.0013335457498932213	6.629235545011182E-4	9.015706377047596E-4
-6.387853419579772	12.789972379643046	0.0012959421952721522	6.445769491745003E-4	9.003396740684392E-4
-10.456554713262712	13.976570385418363	0.0013561102174412592	6.740023051337733E-4	0.001010019276398103
-10.460504525913167	13.743612050954287	0.0013450116998671327	6.679020519726067E-4	0.0010101523020926047
-10.43567643329602	14.11277918523502	0.0013627015655813045	6.775702014220997E-4	0.0010094423292771612
-6.386459979093452	12.69724417228317	0.0012911694411450545	6.421433604458513E-4	9.002513179648547E-4
-6.395644771263177	12.555427517851564	0.0012837955728401042	6.383164052442908E-4	9.003715646757507E-4
-6.4372672447402195	12.008861096898956	0.0012552424600001685	6.23591835176809E-4	9.010870679033985E-4
-6.497009900884745	11.667987645737622	0.0012374227616770515	6.140897555005462E-4	9.024010251887315E-4
-6.556920262455058	11.305444943796042	0.0012199063417023554	6.043203990378975E-4	9.037723433612688E-4
-6.68146577838972	10.655308411578233	0.0011888410542710258	5.860930175677826E-4	9.066495148696075E-4
-6.78393126347984	10.244290071559956	0.0011700997431283683	5.742917470495583E-4	9.091687058521836E-4
-6.6290935651159755	10.949007459555244	0.0012030022531041046	5.942886365537187E-4	9.054196884072164E-4
-6.8473974745647155	10.057920097476195	0.001162160751786419	5.690418946278062E-4	9.108426751184019E-4
-7.405046930016831	8.429051296024019	0.001102970036346778	5.220468907657932E-4	9.259712641095487E-4
-7.412200733634791	8.399984117014895	0.0011020073042846178	5.211987970077735E-4	9.261657072912389E-4
-7.421796519639031	8.373596652831079	0.0011012244032392892	5.204127205820061E-4	9.264335039171279E-4
-7.6245049310669515	7.798152050005788	0.0010853131595590967	5.034175331450426E-4	9.321809090114128E-4
-7.5805121822930595	7.910293384750007	0.0010881697420037132	5.067169210163959E-4	9.309230720466572E-4
-7.501908913596166	8.09279067771438	0.0010928594632596152	5.121603106013091E-4	9.28669529160541E-4
-7.739502332512991	7.591719065788961	0.001080998499697767	4.972466107006735E-4	9.355600829081554E-4
-7.8847997351133605	7.451595991242256	0.0010795688584529124	4.930433876639454E-4	9.399063818677206E-4
-7.676407910866667	7.714521694434641	0.0010836721018126646	5.009171363482858E-4	9.33703171495322E-4
-7.092653583308931	9.299169047122376	0.0011324383208399559	5.473601815547555E-4	9.173708984719494E-4
-7.157733819727116	9.09628579445178	0.0011247410060453123	5.414819460716666E-4	9.191306041001605E-4
-6.993538578025168	9.575462324912435	0.001142560641613264	5.552868671466785E-4	9.1469473008836E-4
-6.895778115357702	9.900410308161158	0.0011558889022905933	5.646015230134208E-4	9.121136115513442E-4
-7.2933482934575915	8.75037620896634	0.0011131305642392518	5.314522071773887E-4	9.22897091674963E-4
-7.234420758594862	8.926496665648376	0.0011190494040356676	5.364899256433896E-4	9.212704347243555E-4
-8.225885333227685	7.342901902359795	0.0010830370835452402	4.898869481192435E-4	9.501768585450363E-4
-8.236373854049724	7.343009111565974	0.001083243727101281	4.898949141103908E-4	9.504938593366734E-4
-8.530594539609023	7.303148880677009	0.001088035478104542	4.888357243671061E-4	9.59302745000571E-4
-8.165547009442813	7.3578145528349275	0.0010822939344637336	4.903155018082675E-4	9.483563107348712E-4
-8.564700511421668	7.306150044294393	0.0010887877387122241	4.889503171193392E-4	9.603229877671224E-4
-8.611923429585666	7.329416666724217	0.001090275085969549	4.896650249122398E-4	9.617040128843881E-4
-9.020216463603798	7.600166307473682	0.0011048311653632675	4.97974139338405E-4	9.735425599428742E-4
-9.03637818469662	7.618837639342621	0.001105602322285441	4.985388152647102E-4	9.73999090211305E-4
-9.212996675330137	7.81749482447683	0.0011137841750468967	5.045219085937236E-4	9.789539693001608E-4
-9.245829441114997	7.861879805782354	0.0011155103493668864	5.058510240340205E-4	9.798621885599244E-4
-8.987356093103259	7.572791242919949	0.0011035184407421495	4.971331693185744E-4	9.725941320423717E-4
-8.807668646708661	7.421252885339838	0.0010963926281214735	4.925404351914356E-4	9.674389531573592E-4
-9.359903457853354	8.04158185649978	0.0011220590553918386	5.111947674646216E-4	9.829752592977635E-4
-7.915963885514201	7.416843590924212	0.0010791550507147892	4.920213252826018E-4	9.408368477021089E-4
-13.446641917549464	29.504735031778765	1.6528840593271772	0.04062804519679446	0.8272295652099623
-13.31035736551715	29.490828283789533	1.6483258655857804	0.04701974421058012	0.8070478828894939
-13.224838540734716	29.439520921664442	1.6541401440200336	0.04456566003768608	0.7953424564657718
-13.593416827826	29.521521045985132	1.6553606935046632	0.034191903133981336	0.8468245838250739
-13.745828677994982	29.49823664762073	1.6677007771711416	0.0210959916645143	0.8702022621104164
-13.86816784993091	29.46471861517236	1.678541292487883	0.009401502717618766	0.8863246727657943
-14.30785626955209	29.31719643409113	1.7297977404154885	-0.046491289271841325	0.9456533963329149
-14.102683706210716	29.389371044146117	1.7058131498170437	-0.019709466860713044	0.9183245357518874
-13.940146842573766	29.442045794208823	1.6863682444961121	2.4345026133189632E-4	0.8960222113626906
-14.338532292243409	29.306464423392864	1.7333268426608806	-0.05059921312867917	0.9502147033768042
-13.075731796836802	28.898237603063862	1.8677562811001707	0.05195861799310503	0.8212336500223538
-13.060688821011178	29.115099776574503	1.7675170820194188	0.046890552194491106	0.7972318980744324
-13.071149205421719	29.224779124557728	1.718580906659996	0.041994134880708245	0.7869911843069191
-13.05126674147483	29.162238991325502	1.7403425468226066	0.0412960217468493	0.7894205892392558
-13.114049347313092	28.778003670178123	1.9515331151980326	0.06713475370036101	0.8486237813626816
-15.123531503383438	28.68380688659017	1.8282988846890946	-0.22375366896254772	1.001505156847952
-15.120365763830009	28.687201553165067	1.8280972815958785	-0.22289210013059912	1.0016374492142075
-14.959007661603835	28.847954319669356	1.8113750213621236	-0.18129344603190511	0.9982195235953532
-14.755661264084218	29.046595901853035	1.7900937830373032	-0.12958518618376433	0.9930709613617305
-14.763862069959831	29.042141861783172	1.7910754199558407	-0.1310312550956639	0.9940371734881226
-15.126896078051582	28.680440857325806	1.8282464590950753	-0.22464416788253966	1.0012333941380642
-15.639683715519372	28.156523638835083	1.825383424289522	-0.36724388199443364	0.9708018811506703
-15.565674756309049	28.23888409976909	1.832445331389617	-0.3465058323523103	0.9817016986420977
-15.997556731796527	27.782681596354678	1.8001913364879947	-0.47026309948611456	0.9362095493295195
-16.122982823557255	27.64891283072557	1.784783399566551	-0.49588137741837723	0.9202402338055922
-16.377973583126817	27.352884220687287	1.7526006368263107	-0.5660078860700344	0.8916855444459054
-16.69137525915565	27.055097404968777	1.7287318823520117	-0.636090459983058	0.8601017960359899
-16.77861127391209	26.957994646965222	1.7174846479921322	-0.656192810858637	0.8492661660511974
-17.20671943406671	26.19057808793621	1.621128338309942	-0.7575341056823082	0.7811019760662543
-17.104777983312246	26.44452275263879	1.6553511066311586	-0.7257766123356537	0.8045847211466585
-16.922670118829657	26.77384140021178	1.6989203108278774	-0.6857332766992682	0.834917454995304
-17.315927891423346	25.89385803336739	1.5854867616676525	-0.7950652766863877	0.7547457085484648
-17.403255457620034	25.546148258501276	1.542591195956546	-0.8341123737441711	0.7261101437157687
-17.5135968372217	24.804997520793005	1.4554311213148836	-0.9338544455206067	0.6658426065731702
-17.442773825938687	25.33859959175219	1.5124435691362585	-0.8587980812836937	0.709431405360206
-17.518379135387697	24.742724395422073	1.448281867018936	-0.9428581151322443	0.6604902235675715
-17.516096412048203	24.720061446661866	1.445205776460815	-0.9457434337351531	0.6578282808966838
-17.49382834320001	24.170957898721312	1.4015996524024268	-1.0200668960525068	0.6042172897778364
-17.481101134226495	23.86698615058026	1.3912541721460399	-1.0549305850878379	0.5730530463736322
-17.455148361395818	23.618231829484092	1.383391108732819	-1.0790291984928508	0.5470711245499866
-17.434317416262346	23.408121803377647	1.383446572122387	-1.0985758648115902	0.5256800522567834
-17.285994979311177	22.83219362937821	1.386646416828749	-1.1543521106573567	0.4466172136328449
-17.410338173911896	23.201330336846194	1.38667815740929	-1.1209247835337153	0.4999903042176976
-17.244148412785737	22.743402410773164	1.3837340411419727	-1.160459190710394	0.4305319690556561
-17.072313355120208	22.40634900942296	1.374501896211185	-1.1806958580744242	0.3651656331174041
-16.836226964778668	22.047682619612473	1.3640820530753641	-1.1836325830427998	0.2922456250249654
-17.064271717055455	22.394258350963856	1.374075364548943	-1.180852917618638	0.36259955311597636
-17.07049245181003	22.403253155068775	1.3743630432390204	-1.1807362904717456	0.3645130491858595
-16.748707828536062	21.91912429134831	1.3672367198255324	-1.1896640194897063	0.2663113390432963
-16.5971663190245	21.70406269397529	1.3689156280098895	-1.1881546148220574	0.2194144530695751
-16.328218483800708	21.417092727506656	1.3688805119467102	-1.1829996235328815	0.14112136633904215
-16.05896695580733	21.10467189310427	1.3697703561891719	-1.1604058837343652	0.0612168175550348
-16.295575477332605	21.376948260999463	1.3697241991275368	-1.1812400952839852	0.13122001764744082
-15.961037115993427	20.982143746956424	1.3735990449971405	-1.154065252437995	0.03064099945053563
-15.814984160525285	20.79542117944036	1.3823533596202249	-1.1435560420179394	-0.01530954370018111
-15.18371290180915	20.095756208211508	1.4293438203181035	-1.1032621564615566	-0.19771577254419162
-15.285754203947246	20.196281188654876	1.42028441623023	-1.1096693550143382	-0.17096883353197184
-15.656762506375058	20.61915585331431	1.3902641821732953	-1.1317562085683166	-0.06391554081834908
-15.515656623503844	20.440398868950126	1.402184677309465	-1.1247015028810763	-0.10662573648419044
-13.723403852296435	19.9881033898131	1.3724699204766981	-0.9426122162922748	-0.4269989817020289
-13.717709947094287	19.98005958982628	1.3757844689472667	-0.9432812199297956	-0.4270714362076232
-16.31593286360919	21.399795801508002	1.369438854032476	-1.1825717563347085	0.1372017282707173
-13.704950858583006	19.962723466847915	1.3830859313460802	-0.9449069588763273	-0.4286279809394304
-13.570465095922138	19.788903358176544	1.4533737013776924	-0.9587187525258758	-0.4417984275250826
-13.507249869801308	19.71676950203144	1.4874660809258513	-0.9650294952677769	-0.44639123265820013
-13.413701907158543	19.59158353575588	1.5310695680804662	-0.9777784675416952	-0.46277185445529456
-15.03443229828415	19.918266439349402	1.4471292787778105	-1.0939877048529585	-0.23946195396038206
-14.614077207637672	19.48872264152636	1.4867929691446942	-1.0588676299138726	-0.3375839294933347
-14.606855547730422	19.481464964766108	1.4874723213499956	-1.0581603176509584	-0.3392353235708545
-14.900608337102863	19.76504075339952	1.4608618086567602	-1.0833385358374568	-0.2757287135418115
-13.280936375494015	19.403768515100243	1.5835416772763802	-0.9893752594816719	-0.49074536170660077
-13.216103036711377	19.29696401557235	1.6115033292236782	-0.9970957609861253	-0.504869813037719
-13.087362512424903	19.056838419040982	1.6736341767637444	-1.0147240637615305	-0.5515359514887965
-13.060659583782007	18.99525654666471	1.6862802045962606	-1.0181833748745726	-0.562777873886279
-14.603189939641114	19.477474020545454	1.487999521845505	-1.0579458849509604	-0.33998365157748844
-14.589702477346874	19.462524886199407	1.49012118345061	-1.0577692215008172	-0.3424373212755997
-14.39644015113063	19.23195161626903	1.5260561197423281	-1.0569033168648851	-0.37759331889569464
-14.09884725034945	18.822702605238405	1.6069906983245412	-1.0748342717619284	-0.449191809925741
-14.13137539791961	18.875985595042422	1.596156857703415	-1.0721608928891015	-0.4401946900377326
-14.34203709633043	19.16837178136262	1.5391492613637414	-1.0581055378506021	-0.38863928357836053
-14.041848236766368	18.737891023666094	1.6229630876539072	-1.0805059834131	-0.4630267074432821
-13.875545407469001	18.447197888034275	1.6751114080113196	-1.0997529347458788	-0.5039680183982298
-13.661967339301752	18.11681828924012	1.746352199940125	-1.142653719393125	-0.5592635518261545
-13.047126507172802	18.960140681902818	1.6904433471796987	-1.0217973787462038	-0.5664153723882466
-12.945803959879562	18.513682565110283	1.73677647729146	-1.0735889031367463	-0.6167102476570493
-12.812624226982841	18.18858470018433	1.7580240196630086	-1.1181738493473332	-0.6652112368348103
-12.781174451604585	18.063530917063428	1.7656248199243376	-1.1365483254744415	-0.6815373790333678
-13.634991871570147	18.07093802144159	1.7554979261839796	-1.1487243128687044	-0.566516880938572
-13.330209056462598	17.575650388113353	1.8101567659152396	-1.13684814665212	-0.6789239727583685
-13.225340083208286	17.42767523420172	1.8159269645378506	-1.1265815084711965	-0.7084831220062688
-12.979879279380384	17.09651790798034	1.7685505951947373	-1.0515878134076366	-0.7414076719743605
-13.61426764109302	18.036442081466518	1.7611833377781156	-1.1521034338417524	-0.574368492092841
-12.291434813098721	17.276373009499068	1.6061868117400515	-1.1247708094983924	-0.627877897058271
-12.098391923281483	16.99908162481341	1.5034401022961235	-1.0716183450086092	-0.577337114469326
-12.725076640181813	17.945497977923644	1.7703763101639278	-1.159821719463698	-0.6885197687900129
-12.485042353245316	17.561701900479097	1.6939389116890338	-1.1464040474435235	-0.6672367256239161
-11.887348847397963	16.672782974089348	1.3539234356850551	-0.9893727481002192	-0.5092024726700565
-11.768355882494667	16.49702330498735	1.263139165681087	-0.9447733680639316	-0.45871061902167665
-11.522600926859113	16.107999534360886	1.0612347507524538	-0.8443955223616113	-0.3314504066501964
-11.434936766903489	15.970664054670568	0.9798396771819686	-0.790862646646299	-0.2845488688851262
-12.862277488663846	16.89897354215124	1.7222268163100924	-0.9920667200364485	-0.7552908139641125
-12.734672760772554	16.6818355508951	1.634986342156005	-0.9132635400667373	-0.737962975123873
-12.469677769829701	16.34878705764234	1.4801804314150293	-0.795857330934851	-0.6987464100527535
-12.461994141258929	16.33818244022225	1.4742015987433283	-0.7918045090169872	-0.6967530504467307
-12.226675185132692	15.990452186356109	1.2407745017681555	-0.6393873182135104	-0.602310615156371
-12.080936226665209	15.718414317823207	1.0655752920990318	-0.5169142130651694	-0.5268443746360627
-12.450538527121873	16.322601777528064	1.4638323741622423	-0.7852171131682377	-0.6926931092863415
-12.008867070719528	15.592861756320444	0.9895347054393108	-0.4730948785331095	-0.49241821245665013
-11.19069808711283	15.520329227279333	0.6943933710193452	-0.595148104381493	-0.12376494955689837
-11.146970368731676	15.42694878142596	0.6486691688453073	-0.5568418512452555	-0.10333977764217979
-10.937736437658009	14.895631401705439	0.3729556050858421	-0.3312868257161554	0.01449064451215601
-10.928776726330025	14.87156595288738	0.3629889608628205	-0.3217381615921102	0.01675514959279083
-11.83093936945443	15.245165931433922	0.78069674345121	-0.35829269057012225	-0.39304969974722437
-11.703072752385609	14.917755171019206	0.5906786058433439	-0.22907632608796097	-0.3142517637048412
-11.856362042427943	15.297942322795935	0.8096535410249427	-0.3771292744521032	-0.405483569321185
-11.67571108041057	14.849169520612739	0.555680586313701	-0.21026811920094318	-0.2962513393465085
-11.558257545123485	14.564369869421775	0.3966747678297796	-0.13016660415801348	-0.2053417514107455
-11.45998891212474	14.297194509232412	0.2847302424433217	-0.07359174234940424	-0.14594212418835922
-11.428804950796245	14.229234004738167	0.2508947323297695	-0.05880521704272699	-0.12694906517980384
-10.920238380486014	14.843416980632442	0.3525999858888979	-0.3120188388440548	0.01666992356919067
-10.651789131467556	14.11260541515777	0.08300822462482715	-0.06282929964958678	0.031836141176492055
-10.750914862739174	14.362412427115729	0.16701978675413917	-0.14071572666683346	0.03312966707846776
-10.80786906262887	14.487828942471026	0.2006941293004184	-0.17122877101286987	0.038258938208558614
-11.259378433955037	13.448584575004997	0.06646515520397177	-7.441473252645038E-5	-0.035294066120411874
-11.327413474968726	13.824772876523934	0.13186003754862818	-0.009601108271611817	-0.0718585882057847
-11.405865306007007	14.137063757486185	0.2184581919078709	-0.04050659748862311	-0.11174985814313707
-11.25180092149329	13.41559256355217	0.05914430775604487	0.0012607739642438295	-0.030841932423909174
-10.558868481333105	13.91216422126957	0.03493699319290519	-0.026284361414343593	0.015713843149287556
-10.5926451501856	13.981669362566041	0.05065080918760738	-0.03727616306580039	0.02298040727093168
-11.247040779589305	13.379628786121849	0.0555857227796871	2.913085438029458E-4	-0.02934337004217747
-11.165274600466724	12.988620798260765	0.03247673082197102	-0.007052068177887315	-0.02141549289528106
-11.097330053323814	12.580936310314577	0.018563793771163333	-0.003985360429133651	-0.013216653311661393
-11.096818195980095	12.561338905231516	0.017874827246954984	-0.003813067909951103	-0.01282533707741146
-11.096050568027742	12.545804815190527	0.017662220288594644	-0.0037967986462304607	-0.01265048768154069
-11.086743495229108	12.082772309014002	0.009574873594781921	-0.0023736944251758476	-0.006849324318661235
-11.056586496952555	11.873435756879385	0.0077364641870714315	-0.0021842615335107536	-0.0057934989701354305
-10.88734935519765	10.821758127609627	0.0012813040586754395	4.7436391273952925E-4	-5.228117946553973E-4
-10.914018229749441	10.916969792681556	0.001541597255953488	3.704931204467835E-4	-8.512457703834038E-4
-10.992846698780873	11.239384173081298	0.002385320807155069	-2.1081966058660354E-4	-0.0017997491184147155
-11.015430104537916	11.368444482013418	0.003004776200416058	-3.985775980207678E-4	-0.0022989539960164528
-11.040793440304332	11.601305467410615	0.004419339830176494	-9.215351227042954E-5	-0.0036488512010204037
-10.852792143901496	10.649475182364654	0.0010696774262199777	4.766001227664282E-4	-2.0179604163864893E-4
-10.82268237901346	10.507062683946822	8.683557499212033E-4	5.063581500427113E-4	9.810303687445902E-5
-10.799649030697061	10.417097170439254	8.34545656972755E-4	5.157488881525297E-4	2.2292472553584873E-4
-10.737706088490452	10.19594415108152	8.200598127125868E-4	5.125218007761302E-4	4.338249410123896E-4
-10.645532551324377	9.838584274836666	9.266496026934978E-4	5.276060914386759E-4	6.579967056169655E-4
-10.66294728996067	9.897493804937323	9.069355554269913E-4	5.232647161028784E-4	6.279637523966418E-4
-10.669096737425624	9.919157020329632	8.982553593326515E-4	5.183460758001443E-4	6.14076380103463E-4
-9.701099101698333	7.952659472631748	0.0011176376921063957	5.181515238325679E-4	9.784743746656063E-4
-9.807114167417021	8.0255306659574	0.0011181547864751494	5.196612641278312E-4	9.780806369696546E-4
-9.580409858346846	7.886678629862842	0.0011170730594876298	5.179259583082883E-4	9.78061105048419E-4
-9.515460207986955	7.83826116776429	0.00111744539770852	5.18078179837368E-4	9.785706165670463E-4
-9.39319704575132	7.976802644466628	0.0011207793693902824	5.135388620382655E-4	9.816139630271486E-4
-9.482695440722992	7.888526773755937	0.001118214380597712	5.17614901347862E-4	9.787534440399506E-4
-9.89150512481135	8.061589029817508	0.0011180881980890067	5.222150758541836E-4	9.767818328829535E-4
-9.958128539012591	8.13643264909581	0.0011185284045440546	5.241363290890366E-4	9.756417963883674E-4
-10.105799244152566	8.216749786030329	0.001115940183392817	5.266222705303338E-4	9.711907397800301E-4
-10.117739578629418	8.225459503853283	0.0011158353983305078	5.268513206733011E-4	9.709053758318035E-4
-10.321566484096682	8.759091610334712	0.0011059690392120271	5.341318705995553E-4	9.46519863306295E-4
-10.401050228883886	8.997560402359396	0.0010945250922802625	5.36681979185487E-4	9.257553884005764E-4
-10.48013283812264	9.273283943313945	0.0010687779254533712	5.434488044036321E-4	8.821252908433382E-4
-10.484221130661814	9.285169676528664	0.0010677393707964012	5.435323358920244E-4	8.804056897527472E-4
-10.493978900489525	9.319953418773046	0.0010627699735620128	5.449786922549219E-4	8.71145354384207E-4
-10.569396367691512	9.576372765498544	0.001020080558980014	5.50612190282549E-4	7.981423746687534E-4
-10.30367410666004	8.700079882566374	0.0011086287493222045	5.336922765577937E-4	9.513086429795004E-4
-10.291056105656166	8.659895023136702	0.001109845933339632	5.331967409112213E-4	9.537532357601532E-4
-10.202055940923515	8.408063874401485	0.0011166815999765043	5.298355077695935E-4	9.679470151125702E-4
-10.122586102166768	8.227987217596521	0.0011157550150837213	5.269353917802176E-4	9.707598528806294E-4
-10.127084845203278	8.2340398900594	0.001115705507112417	5.270306954487394E-4	9.705976125458406E-4
-13.612698575289047	28.6766368847917	1.9157458113934116	-0.026625666927665326	0.8806853807051072
-13.402335055067073	28.717106774932446	1.9316328319438594	0.011950609012627409	0.8678502308899978
-13.274234325981926	28.745147147953077	1.9399938846180194	0.03686789159296889	0.8581849102614927
-13.669436437446832	28.664996499633244	1.911978809540636	-0.03705527581979451	0.8848674033262323
-14.469126524092431	28.333867953407097	1.861694013592235	-0.20186893582312013	0.9241498624878308
-14.111452795127125	28.532488744126113	1.885292539527863	-0.12286966191711318	0.911403455781415
-14.081341116293641	28.548389048139924	1.88724921644737	-0.11628802674829478	0.9102070658573184
-14.084760055739775	28.547269492787446	1.8870351323478252	-0.11696803534279747	0.9104224716714229
-14.490031474178451	28.31698023352918	1.8601457285813179	-0.20716678196059782	0.9237645270211745
-14.531013247222706	28.282763089151217	1.8559949447239548	-0.21744794382987095	0.9231699347150094
-14.875581071227531	27.98713035068691	1.8203568822900622	-0.30392374815140955	0.9154570041431005
-15.10376264913171	27.76458604019757	1.7815660120202144	-0.3648029878280739	0.9039531136962706
-15.216208734471483	27.625667800433135	1.7583023611462774	-0.39563331014668757	0.8908640886195376
-15.4640149146962	27.35002543091522	1.7037617664197122	-0.4652131049527015	0.871413632351224
-15.565199936389575	27.229859535367186	1.6808904161557585	-0.4948151554827356	0.8628045123577532
-15.60421881776453	27.1782256098158	1.6697475144825145	-0.5073074830286272	0.8589633706727745
-15.80655797744552	26.83643413392781	1.6008490930187516	-0.5762445493826416	0.8249360003644082
-15.99207110813279	26.526343516060507	1.5446619176934426	-0.6447319445481244	0.7988268871176385
-16.09495975331683	26.30491443523337	1.5097037500028234	-0.6863058125119803	0.7797398826320648
-16.31639914487979	25.789828530329583	1.4225336267684336	-0.7776368172332497	0.7266529175973554
-16.684891252858424	24.76496571105323	1.3289911179472371	-0.9513522272467597	0.6309753116566446
-16.57558613452562	25.116826670150708	1.3498851612731306	-0.8921346784979244	0.6663403349021333
-16.52253906697489	25.264930127987643	1.3623801300406764	-0.8658226012590301	0.6812188075151507
-16.342075646771107	25.734031923727596	1.4138737295752408	-0.7879664932454773	0.7216276873689372
-16.331976873830065	25.751084951112826	1.4159202306697982	-0.7843704737667708	0.7227876212944475
-16.69637548738504	24.522337265981495	1.3148872245758227	-0.9846608072751251	0.5983753112874641
-16.72618837260787	24.24278726377767	1.3057215105520656	-1.0200477545193292	0.5640298366207919
-16.74244772644929	23.899594069048348	1.2955716121134129	-1.0594951090100027	0.5171648161794262
-16.74256716838122	23.684435430470366	1.2937390781549767	-1.0819034920125308	0.48811072682143897
-16.711595039577205	23.33186611068901	1.2857025433337632	-1.1103854492948244	0.435564543101552
-16.670856721684423	23.17404679271966	1.2828486842815034	-1.1187281797390711	0.4094402386938114
-16.51347070412792	22.829265188016677	1.2714529226893303	-1.1266503551421563	0.3393526605617009
-16.3773710600923	22.58365799224284	1.2650446361207996	-1.1279482894003316	0.2875829384655548
-15.469735792404899	21.47082843357408	1.2545598495685713	-1.0701210675942454	0.023229233665861625
-15.485365793970075	21.488391600999595	1.2539454061445547	-1.0710245107324776	0.027950630894365655
-15.492669363329767	21.497438421935403	1.2535616116974277	-1.0711871309889045	0.030317244951117785
-15.551006498113821	21.558894884547414	1.252823384651558	-1.0754630276464316	0.046143602101258674
-15.94804051883031	21.99910977706999	1.2495139285099093	-1.1047418695110776	0.155392580335349
-16.254996656057724	22.415059477219437	1.2585735195894885	-1.122676611432634	0.2464495460514192
-15.897398578446175	21.93181850193765	1.249114207523511	-1.1008813547812697	0.14023845649289104
-14.191985507516884	20.35426755160977	1.3313269499946956	-0.9712391170855712	-0.3101370966964074
-14.210584309288377	20.36831201398125	1.3297988601199358	-0.9725157176340214	-0.3056427681084457
-14.455877658872428	20.547878931346474	1.3145709262003635	-0.9950320026021523	-0.24662445589679852
-14.708963187931221	20.743894823417435	1.2948383921969215	-1.0151007910246768	-0.186766193477131
-14.71112318274063	20.745735544502732	1.2946610727739316	-1.015219873775277	-0.18621390903107723
-15.121629647115775	21.09564354495486	1.271827681874679	-1.046504244102361	-0.08131852508609833
-14.714746931186816	20.748624004897486	1.2944672471105068	-1.0154954170521067	-0.18532683087830693
-13.964995711614057	20.17780883346663	1.3540038147506708	-0.9589249831789181	-0.36911785188180096
-13.951815003513792	20.16879376954789	1.3549037977684932	-0.9578994861927442	-0.3721761615477991
-12.954626106718369	28.737256467746782	1.9729953582688287	0.1078158123384063	0.84686748112664
-12.857143918412952	28.708675975705134	1.9830269662370985	0.12938864437647035	0.842350595411361
-12.63953275323979	28.54571449373748	1.98243424638274	0.17092342380839076	0.8090671512715817
-12.63261423181542	28.54057370798251	1.982438285599826	0.17223207616468728	0.8079846745042225
-12.629360746829247	28.534100688250373	1.9819517758919871	0.17261482597384714	0.8066588546051727
-12.418224162401433	28.09162993778905	1.9432722955819206	0.19967876111365063	0.7158659452252257
-12.315772059625933	27.698378926161215	1.908034297930357	0.20324307722987017	0.6429044169089413
-12.295324233598635	27.624182860898877	1.9014110343701942	0.20476538344771805	0.6293569061922317
-12.282307251746543	27.579945029645117	1.8977941846735737	0.20654645353954287	0.6204698330796934
-10.202631737873418	21.267674119230634	1.6404440942704686	-0.09493221990820305	-0.8181222132768446
-10.243693212242764	21.117067918500105	1.6391941130246739	-0.13191747528823816	-0.8356471227682223
-10.307342670339624	20.858228531757078	1.6369781744199516	-0.19358017139809072	-0.8664683644506943
-10.356129224115895	20.791021694474292	1.632254845789192	-0.2147668599412615	-0.8684885934678418
-10.30132753798347	20.866563466752964	1.6374097594840966	-0.19087049359785768	-0.8661388219955325
-11.88274998348622	25.960394409159818	1.7899749154863351	0.24521982704369927	0.31654357070628597
-11.668048200368801	25.141182152679864	1.7408950233034164	0.25222472428228176	0.13946634658589
-11.981603431916625	26.466847343686993	1.8278646435758952	0.24015921748359584	0.41327116422257715
-12.1265449837182	27.054283994523367	1.864606025447259	0.22603983331663036	0.5216637953069497
-12.004421420257156	26.546971915490893	1.8342737203935926	0.2418262206863198	0.42931441048884034
-10.468178774155028	20.639341880943956	1.6216571928577248	-0.262658391449685	-0.8727521454732984
-10.304638503044853	21.803293229788284	1.6178712916966702	-0.008896293414707126	-0.7049319003032195
-10.267541047326937	21.65042850191439	1.6257626229951123	-0.031208727174207113	-0.7387349745327277
-10.395320984345801	21.918035081050647	1.6083750409088031	-0.003369553675518423	-0.6661791738200286
-10.47502592047812	22.05734106139689	1.6009698245761006	0.010839864425144941	-0.6263710416973862
-10.206381097677577	21.385596889124002	1.638160106589186	-0.07187472292111392	-0.7972911192166413
-10.221651321505957	21.445997647236332	1.6354166488716955	-0.06323111259325069	-0.7840460388862748
-10.490751245394282	20.603592573600093	1.619165948475936	-0.27313434559014216	-0.8747953220058171
-10.676117456238984	20.39236877638473	1.602981158809802	-0.3444446352523045	-0.8792723446406723
-10.862832821198992	20.172659802202038	1.5850231750918964	-0.4184482199870587	-0.8851134882167263
-10.881649328072468	20.15340172716533	1.5836772694852073	-0.42537934842765507	-0.8852022885304562
-11.113402830365768	23.492907419863535	1.7010399868858768	0.1632599022665369	-0.24687113632070817
-10.870391181402738	22.895205762255728	1.6191250948061702	0.10078971528485042	-0.3870262095016175
-10.621303073248832	22.348463459036125	1.6023734880521976	0.03971560302607124	-0.5447058633843442
-10.713239391969845	22.528071225770486	1.601759827660953	0.059896148944202046	-0.4907874321934885
-10.844786768336139	22.840316885932463	1.6158212341085954	0.09504524829070114	-0.40280756242905436
-11.13944094806562	23.564994447843304	1.710526390150033	0.1696759143883274	-0.2310791078557909
-11.20138562399052	23.703581174064222	1.7135226986247698	0.17987692126424654	-0.19793828039318048
-11.38770868509681	24.19537159429388	1.7286069546409846	0.2204723339172181	-0.08226432798906173
-11.629669720620418	24.997400407593688	1.7367001659798353	0.2504159356986369	0.10875520948178681
-11.655844825787385	25.09979426497546	1.7384085232855795	0.25267825556256734	0.1314162333615388
-11.229044276659494	19.823740120580737	1.5533247495022202	-0.5443627321967545	-0.8808152176254451
-11.11903336571642	19.928407716064633	1.5629841107422147	-0.5067013460584465	-0.8822187790142666
-11.238255914622929	19.818017599027055	1.55230162353574	-0.5468669683600721	-0.8801736095327384
-11.27373113209877	19.79969466584961	1.5493339827299244	-0.5559672977863124	-0.8772570264134281
-11.704202484407077	19.570706637277283	1.5134397376326183	-0.666943060822594	-0.841991568730365
-11.924410416622525	19.520870959241247	1.4968000607747376	-0.712021430687832	-0.8129215915358248
-12.146713395330595	19.48811890152068	1.4766616927193792	-0.753302387882871	-0.779975005767999
-13.716808717983312	19.98456831600856	1.372729822884007	-0.9419558435502077	-0.4286108906650212
-13.699633381787852	19.972973088206505	1.373939692521801	-0.9409081712265426	-0.4336328594133247
-12.289122117745665	19.48948098767039	1.4652723845876605	-0.7765316273733642	-0.7563464283113254
-12.610269693386867	19.525156006424986	1.4413938088776235	-0.8239610928846196	-0.6977330921793206
-12.896122385697899	19.578447440350267	1.4219174852256893	-0.8632984595773427	-0.6399416940178994
-12.515097441153577	19.487450784057632	1.4489737188659535	-0.8139826039637652	-0.7203558121777389
-13.536579205106833	19.870542369775738	1.3837203461707237	-0.9289036142683683	-0.47796699954600386
-13.46519538142837	19.82916391656118	1.387869616634593	-0.9229051408232318	-0.49738536706110276
-13.33710205478209	19.763694654848063	1.3970313975768582	-0.910865573623381	-0.5321994555564403
-13.208698024723365	19.705864794957023	1.4035875978441534	-0.8966383837644141	-0.563949647906506
-13.12649483004026	19.66555204257168	1.4077601579611745	-0.8881695895944525	-0.5839819632083039
-12.931185315336426	19.594366574089303	1.419671225507372	-0.8666821360072381	-0.631050571298436
-4.73366453746668	21.27733752555802	2.760870489967422	-0.39237589766028924	0.3877247143027869
-4.616137617197506	21.222124959057776	2.746440824556907	-0.39647786357463394	0.3884907003930481
-4.564613201498627	21.13083733353918	2.726697708112577	-0.39847058395440565	0.38872529145763063
-4.459207814328341	20.976920750912853	2.6934015558845514	-0.4009193465020789	0.387007270319868
-4.3717263835343685	20.747828353941713	2.648260464320086	-0.405118191798819	0.38521717574884373
-5.161473697762925	20.81549159125971	2.628433492691265	-0.38092636663904217	0.3549302643572577
-5.073951322793466	20.921211564449962	2.660151447244009	-0.3837230452992727	0.363242810093662
-4.82067883209547	21.117692108337895	2.7190814058600368	-0.39183546188066654	0.38119694376130386
-4.935758286792504	21.042893194355276	2.699147676097366	-0.38831169383631203	0.3747297632173514
-5.190714031709742	20.763150524925152	2.6118817244595167	-0.3807810520869565	0.35155821622257344
-4.334675830804458	20.637109182818822	2.6281517516984434	-0.4065441282384974	0.38478357633179405
-4.297602703723759	20.363085847552906	2.579168460328407	-0.41057888743114795	0.38539786059001746
-4.296843216198107	20.193274965814624	2.5461792481519625	-0.4109407608470251	0.38442772026600014
-4.3199742974144915	20.03163015581289	2.5157541016962477	-0.410340414479695	0.3844660652518951
-5.411460238020682	20.431189194846432	2.499642339050738	-0.37797562438506416	0.32453299755258175
-5.332162880293362	20.526863749341317	2.535546431727945	-0.3782767012100815	0.33389454872746455
-5.549115600042219	20.2905602616082	2.4431696269635914	-0.37605950669391597	0.30573830089853826
-5.9142014219049575	20.099198820205157	2.3443177441568372	-0.3711081587052045	0.2728385012753106
-6.1768312377237	19.97762492623312	2.2834710148891797	-0.36848850458567384	0.25296197161076844
-6.2548127568078975	19.933207642426368	2.2641497059220494	-0.3676846889499747	0.24737043544473442
-5.793974679646137	20.165456467072826	2.377053473658696	-0.37301490537926085	0.28430177088451747
-6.296332579397803	19.90441385953041	2.2541243346249886	-0.3672125487440592	0.24496713544380386
-6.581566543861336	19.71553089526889	2.1859313118316397	-0.3650562669991036	0.226945954801058
-6.865836498264918	19.506302352262118	2.1210015582176984	-0.3627924735978172	0.21151300828596
-4.397468987809489	19.60797959070136	2.4225975214448647	-0.4179339627091556	0.36915406872379625
-4.399186129808391	19.590997556566418	2.4192731275573376	-0.418225756799347	0.3688976866112603
-4.3936775942467925	19.43906947218001	2.3902388152196083	-0.42282125699329076	0.3658257506488528
-4.387202690166885	19.144286253843145	2.333498721475304	-0.43144193655577784	0.35940834006043176
-6.894497251219089	19.484583483803235	2.1141832290909504	-0.36261292573168324	0.20955935034229412
-4.381345621380777	19.122257941120065	2.329619757596567	-0.43207047134214804	0.3590886767905954
-6.925461083009736	19.4598782054163	2.1079259804245143	-0.36211170494427203	0.2080935017227069
-7.416290267685239	18.89946202643908	1.9979250103705601	-0.352151150499611	0.18803806873947979
-7.363475977876794	18.991793896138372	2.0126402318363668	-0.35343613945597285	0.18944874997641456
-7.1785182717331	19.213288774831042	2.0519781961994443	-0.35728690637507077	0.1968868874295753
-4.15205833085932	18.46634483007781	2.2378962342350914	-0.44623148516547506	0.364755629909265
-4.2171064234789615	18.664346336089654	2.2636213885021452	-0.44294376435972926	0.36310000456037655
-4.372026104299103	19.099275105178496	2.326305174231456	-0.4327387241487064	0.35923420703292613
-4.048009488057326	18.195132871531335	2.2042939752795276	-0.4511898214911323	0.3676011451465545
-7.491387228043418	18.031259510970372	1.8878608036758253	-0.3494613151743658	0.18567195654022853
-7.514780309917374	18.314686341258152	1.922271784359522	-0.3482088254455068	0.18482875451401967
-7.461413857161175	18.67996993733154	1.9693407442073654	-0.3504106436376344	0.18685235497253339
-7.514424638291443	18.439655812679497	1.9388756645739695	-0.3481620708168194	0.1855671469990677
-4.006141008968368	17.881613027299927	2.166019999792697	-0.45431498105315127	0.3713842331051084
-4.0947510933941444	17.070818009431875	2.0510656747811504	-0.4567745499742269	0.37469515848407936
-4.098336307406811	17.034762205630255	2.0460329030764335	-0.45699582961735474	0.37479882721503577
-3.980894005775253	17.602407796043213	2.130653661979531	-0.45724982838782	0.37354579814429306
-7.492366000616787	17.59242100983253	1.8214968247749042	-0.3468782495584721	0.1829722606529849
-7.491056514593434	17.51652019285032	1.8115751215349818	-0.34671568978644085	0.18386945493855486
-7.356922602796503	17.059969131013926	1.7510004094674818	-0.3550996215535232	0.19213292855074457
-7.3476880070411035	17.029672229095027	1.7470000485295194	-0.35568955177443295	0.1926866121606318
-4.25572274313915	16.317678753090377	1.9249225040901408	-0.4630990484700079	0.36431200938261205
-4.282120070781846	15.78662031049576	1.845973072020159	-0.4749704650748038	0.3591456844429926
-4.2458127774434065	16.42959045964661	1.9425922205036201	-0.46128153436027436	0.36533488579329576
-4.131360294310118	16.910570026141535	2.024929385678708	-0.4578114169508536	0.3731576651883042
-4.280097499402593	14.538047400568065	1.6759788560188675	-0.49080573588529264	0.36542401798394863
-4.322517032429351	14.340942723765027	1.6434683308828666	-0.4933118476856464	0.36378194661758345
-4.280253012631235	15.540897001787167	1.8120356003011175	-0.47732379210963294	0.36082994942468083
-4.235538762411485	15.028716405183332	1.748659920832515	-0.48716431920568876	0.3635358856678844
-7.120732692353926	16.430849731388406	1.6602341580140265	-0.3734100446677573	0.19504713928516
-7.346458713145687	17.02354813324256	1.7459639041519137	-0.35577120753298136	0.19260412891396694
-7.114755438282814	16.40554860010953	1.6555749738004237	-0.373539198811901	0.19479312584405817
-6.911780360262982	15.83013201700975	1.5698280296391125	-0.3859603943634702	0.20253590705781932
-6.611588358506674	7.896149290016625	0.890839410769137	-0.5177529800218672	0.4371149741441417
-6.815613754472951	7.898265934465046	0.8561256711823073	-0.5100826804527832	0.4398216179363272
-6.5156075490910155	7.913751607218404	0.9071077538577631	-0.5208413593260233	0.4360090244129871
-6.3278903466563765	8.00161022599411	0.9374134369280307	-0.5259503138062559	0.4322859646333819
-6.251414382863599	8.031307543414954	0.9500410954114695	-0.5281455720026633	0.43080504913535655
-6.229877777245452	8.04374390758974	0.9531575244990964	-0.5285239001182634	0.42999474787895314
-4.365442378183148	13.975572541233788	1.5897194522308804	-0.4979750236785443	0.36261058300079463
-7.032334305329712	8.881459043501946	0.7790885180682392	-0.4738861600546413	0.4265072699146632
-7.010306534682713	8.958760339693399	0.7797048576740211	-0.4719808047557948	0.42445283096193104
-6.512646741864403	15.15182324934143	1.4850809335569322	-0.4110475091518718	0.22881227887733885
-6.605089143645865	15.309430919175515	1.5046461575178027	-0.4051140257000668	0.2228447427694297
-6.5041925862060035	15.13029977827332	1.4820651645510263	-0.41199826161022157	0.22924975301922054
-6.3424677378712815	14.438667640957025	1.3660910961589474	-0.42662448974276035	0.24048023668514826
-6.330374139751394	14.386550585762597	1.357322817062543	-0.4277126178995612	0.2412928568889528
-6.878654940297363	15.7638677268587	1.5597483928058602	-0.38748550617440114	0.2041151066390634
-4.434271541032567	13.14264584731255	1.467944880613833	-0.503950342055705	0.3594536935970608
-4.414942671727757	13.516124024822233	1.5186259162628448	-0.5002824760924395	0.3591330766599208
-4.493924253759212	12.772399592207567	1.4169243207046112	-0.5102367314254982	0.3580582587090986
-7.101740047231086	8.65826653927014	0.7779186525499111	-0.4772974899325558	0.4320591082136419
-7.168342651116608	8.460762600190172	0.7761950196786666	-0.4808886259851052	0.4368881428179676
-7.193887940106324	8.330591941608663	0.7786540518568144	-0.48395256393917535	0.4392550292169548
-7.102349334593408	8.083611128327435	0.8030206633313843	-0.49481699648637095	0.44137886242785607
-7.112470534688779	8.092652751636818	0.8010713614931786	-0.49415527863019937	0.44141658394586264
-7.119928957854249	8.108787145355782	0.7991984959551854	-0.4933314797732457	0.44134500263657245
-5.957932814466803	8.326382853180453	0.9911280115505442	-0.5301513920748726	0.4208328289331142
-5.9860617304856625	8.295236487394085	0.9875405555819105	-0.5303810054481657	0.4220026362296272
-5.782295033744326	8.636244481833662	1.013768069143079	-0.5271660537940043	0.41491590689496044
-5.772698168952418	8.648486873268634	1.0149431407536578	-0.5269905186879678	0.4145036579950231
-5.738932396154502	8.70717613051857	1.020003911626179	-0.5267084133399611	0.4134119836988568
-6.940649812921064	9.174166928456163	0.7840145300870371	-0.46775836098771884	0.4180689020772437
-4.5812454281489545	12.317894073995918	1.3562323452130527	-0.5094427782665436	0.3626157594431134
-4.808522336311219	11.478314115589296	1.242582264210154	-0.5089366602770685	0.36734203808548965
-4.652849854746273	12.005391019526362	1.320333862154526	-0.513867324259587	0.36651620150275804
-5.061293351900035	10.722393859678515	1.1603885732126882	-0.5103248272128164	0.38139620775155364
-6.863609387871793	9.401426206351928	0.7885807256113962	-0.46369357366740943	0.41071139295575565
-6.819621065935525	9.518851746648703	0.7924780540313978	-0.4627173677914383	0.40707918799393356
-6.732853489066005	9.812962932337197	0.7994385495013631	-0.45757554998760397	0.39428193629920166
-6.221255888251553	12.966412945543405	1.1084546620758036	-0.4485858702530076	0.2627309714111187
-6.262079343029065	13.66062747538938	1.226881609298876	-0.4416368231609351	0.25022947722852257
-6.263391932825344	13.675039285369484	1.2297273641440218	-0.4416697315846435	0.24998197818951706
-6.329917361911087	14.384771810573818	1.3570015722656126	-0.427720259200011	0.24133108910215648
-6.380243096902497	11.364251103642124	0.8914319006537063	-0.4516249367212993	0.32539930319185406
-6.357607770702911	11.487039688527688	0.9029084726391954	-0.44981438570303983	0.32019263833311706
-6.222435682564707	12.217561632089193	1.0011871273917725	-0.4526496444329102	0.29127573912729
-6.22315469339023	12.669251370607224	1.0650407612251422	-0.44988376713904776	0.2742640015466618
-6.23437808659952	12.145587759282426	0.991659223319006	-0.4538429008107493	0.29395573040880224
-6.457481241124758	10.96749769794242	0.8625601219917607	-0.4537097196737989	0.34463806486669474
-6.219415409317302	12.931960976294627	1.1023077247754198	-0.44828272886926207	0.2638153704242723
-5.300213015882377	9.906364735437664	1.0909959186187816	-0.51309603184525	0.39045006896213347
-5.420490387285663	9.41476369021898	1.0659118230262254	-0.5206276129614438	0.397488295380521
-5.260725656804659	10.041685575299425	1.0984017884862018	-0.5125043403687422	0.3879574626164334
-5.093231866962367	10.61944688455408	1.1486268229369938	-0.5094231081140933	0.3820286356460966
-5.565394037279747	9.018803980210201	1.0453093190452625	-0.5253180931868918	0.40648997556072874
-5.5458129890253085	9.074872917332542	1.0484774423502325	-0.5253311265404966	0.40552100346025466
-6.507679907571038	10.704717704496328	0.8417694505909775	-0.45427663245263417	0.35665176061186254
-6.538142435266113	10.584945288033484	0.8345735341604701	-0.4535628214818713	0.36153282005615744
-6.674120860000167	10.043425300441548	0.8044792817040306	-0.4568970796130465	0.38247088082137676
-5.079145325698371	10.671237532556626	1.153110535913102	-0.5097473025426876	0.38145997115888414
-10.461656850447097	13.708406176281539	0.0013433262779564638	6.669773052268168E-4	0.0010101879149180433
-10.481987687657293	13.648673103119863	0.0013405896619770627	6.654144077097614E-4	0.0010107302573147316
-10.596586459128053	13.013581074589192	0.0013119064235827388	6.487905641885081E-4	0.0010138433459704044
-10.588350281531117	13.144057512369184	0.0013177962335596646	6.522215002297846E-4	0.0010135968382700834
-10.567612116330908	13.380893343134794	0.0013283995087833077	6.584348711481104E-4	0.0010130176458273538
-10.586300339683474	12.86405514315924	0.0013052684514122841	6.448192406505826E-4	0.0010136139822485742
-10.570420696995217	12.529496354887202	0.001290662182923217	6.360061951488191E-4	0.0010132845688882424
-10.53216555932015	12.1496552982845	0.0012744643102852744	6.258686116455487E-4	0.0010124176072149817
-10.380385604053068	10.824139514628257	0.001221820413931875	5.9017259517982E-4	0.001009064413349547
-10.435456498885996	11.003326254847991	0.0012289548144708263	5.951196072426944E-4	0.0010104369942593523
-10.456403679159035	11.430738695704099	0.0012451753636792005	6.066172805795054E-4	0.0010107531426937198
-10.463247672194688	11.521399916806832	0.0012487608749271995	6.090823830912183E-4	0.0010108893697503133
-10.491965031962753	11.798596889963134	0.0012600431336954236	6.164955168933817E-4	0.0010115113656249306
-10.523313839585922	12.061930103058792	0.001270771614344701	6.235454617092763E-4	0.001012220647635286
-10.132546303009402	9.916704642956699	0.0011879401878243552	5.650910909307696E-4	0.0010030013792707041
-10.179935233113294	10.11227423234433	0.0011949869275606965	5.705601218514684E-4	0.0010041295756448292
-10.271061399325458	10.365759310336202	0.0012045190795538555	5.775783676666473E-4	0.001006398270152538
-10.329993747661657	10.545358091937182	0.0012114494746302677	5.825768437954959E-4	0.001007869733121717
-10.02186658977307	9.407090039284766	0.0011705662484780982	5.508084845530893E-4	0.001000393701896944
-9.940452310214791	9.112997290359736	0.001160669751662701	5.423986282070807E-4	9.98364541758137E-4
-9.913163845656664	9.031973680914923	0.0011578655439947138	5.400855302205873E-4	9.97674222272588E-4
-9.895841595490788	8.989089973174861	0.0011563512344084168	5.388394201706444E-4	9.97225533746845E-4
-10.041555812761365	9.508743711312437	0.0011738887109944613	5.536485607918353E-4	0.001000848317291193
-10.0930451283201	9.758641117940332	0.0011824356880739133	5.607037091336517E-4	0.0010020590330937164
-10.523255412447535	12.01533119139883	0.0012689234107503486	6.223177571769015E-4	0.0010122346713948543
-9.437025703496063	8.180080636767848	0.0011270376705311658	5.15287215054964E-4	9.850476925859233E-4
-9.587384406844816	8.413430547215235	0.001135592951200296	5.221341120554571E-4	9.890885409945622E-4
-9.661805736692877	8.534238831487905	0.0011401227684732524	5.256764207807185E-4	9.910693128830752E-4
-9.771253911512432	8.728030227058873	0.001147142213002269	5.313352177115641E-4	9.939821793127045E-4
-9.266968553743181	20.368669914426608	1.2438760669097793	-0.3292536813431739	0.3462804413560782
-9.20742666551085	20.320443273355068	1.2464208254351825	-0.3265246150857138	0.35088991789486945
-9.331656358380581	20.390105813505613	1.2404568675241887	-0.32973601455981705	0.3413880457070056
-9.797074207824757	20.487262654677203	1.2177186841129632	-0.3284386223636172	0.3086342234542629
-9.852945626294268	20.475386833679877	1.214567662882876	-0.3266119779388266	0.30505498237215245
-10.174926061897045	20.358005704205766	1.194580016941229	-0.3127055536500202	0.28456329156966875
-9.63492628198527	20.447865399706505	1.2256519644257509	-0.32858050626079227	0.3202602830320077
-8.511979787933821	19.63934754978057	1.2653354044596465	-0.2818345112892654	0.40443230930926527
-8.412203891350405	19.4367030452377	1.2645546864466792	-0.2663094281726349	0.4115857786169502
-8.861496508320027	20.0881956391881	1.2595035206742426	-0.3136169873019926	0.37730429821389744
-8.677814870382358	19.86003686712696	1.2640487817308477	-0.29792648973457025	0.3915192695416949
-10.409357512926338	20.18096142143874	1.1785853935260806	-0.2969057541750683	0.27170353753497545
-10.79710685594536	19.791961768687052	1.1513038972206433	-0.2661797328155614	0.2523603185973058
-10.785679793055646	19.803992338152558	1.1520688618538568	-0.2670740865272347	0.2529129559265249
-10.503409678691938	20.101603547076234	1.1723311457834007	-0.2903137399307688	0.2666867575422909
-11.760956418321427	18.987861528055976	1.0953244203756203	-0.2096481114040744	0.20978201012526412
-11.523235694283702	19.219241316736024	1.109727790822352	-0.22303838721679847	0.2181563313547661
-10.828460804935474	19.76565596978038	1.1495217635446744	-0.2642164124643827	0.25092102515637027
-11.15203284394894	19.485982039391637	1.1296763199696347	-0.24265160949066839	0.23513456479439224
-11.338762237521642	19.37033472884137	1.1204071447554198	-0.23361218204301495	0.22657736840248316
-8.160413380449972	19.034430336383014	1.2611518822136125	-0.23337326480009382	0.43192235231703446
-8.0712521510263	18.89928505826888	1.2613413906708468	-0.22218237805990382	0.4385245015210407
-7.818586642841267	18.37119969400198	1.2462432603709004	-0.1746432169627304	0.45863724275854195
-7.801553346127336	18.337769279015088	1.245357622832884	-0.1716331323092617	0.459873422618414
-7.798549641616148	18.329959307262747	1.2449830736594614	-0.1709191882773027	0.46009374551013577
-7.7743272824557055	17.104951854205982	1.1481905185606303	-0.05836091673827685	0.4572271621539097
-7.783741806986411	17.082410464980747	1.1454740081362738	-0.05655758704727917	0.45642192818344174
-7.764805280510347	17.71926770390472	1.201806135587622	-0.11474501479425324	0.4604717740732336
-7.765134015594184	17.702299241060896	1.2004331765783849	-0.11319678280413842	0.4603231159617185
-7.785173334564877	18.087991371679102	1.2278137148534127	-0.1486402060388465	0.4603380587615795
-12.207394115779582	17.651695249152727	1.0214126807609483	-0.15032319232436467	0.19788588208894436
-12.334583649954002	18.01743438287169	1.0391899887365383	-0.16381464871180018	0.19283015242693977
-11.898441133341503	18.87073873241356	1.086919077039308	-0.2022327139532938	0.20423083493117286
-11.97913973552026	18.76913114866832	1.0806909042040882	-0.197042366595639	0.20199907323318936
-12.20179125652366	18.480366296380733	1.0637470816596166	-0.18207930772946535	0.19447240992398063
-12.346236091480979	18.07372770119775	1.0423490617825188	-0.16587410766523805	0.19207830083525537
-12.325910176357382	18.130813591682937	1.0456854793644528	-0.1682738335788631	0.19265510848551867
-11.98711940596362	17.350214550324804	1.003411266178915	-0.13784674864587557	0.20672866795734904
-12.003748444063904	17.37062698875574	1.0045469052452587	-0.13872612444047888	0.20615144408639505
-11.972536370029344	17.33827830647077	1.002622875602559	-0.13723745773952994	0.20737540024161372
-8.121894220306949	16.547592387360503	1.0674517503814909	-0.013864105726428837	0.4304489763487327
-8.10563373419339	16.57251979077354	1.0713456957338636	-0.015868773661974953	0.43156777634851035
-7.984939422131087	16.76625234830246	1.0992926482982646	-0.031320289912003196	0.4411462406037835
-8.228393449448319	16.494855391024913	1.0535145557830186	-0.01182833602224821	0.4230283098762037
-8.587857197385803	16.313739525462502	1.0061956029191852	-0.0048758521848404485	0.397170429422749
-8.648307457720517	16.29639910076707	1.000216592595737	-0.005053672130647181	0.3931939794643694
-8.78995850036625	16.26628487690744	0.9890412144991771	-0.007424913067314704	0.38422996689021705
-11.704600070861353	17.072933459403412	0.9829834153343145	-0.12413011064580994	0.21841566083474945
-10.554248746023152	16.279117077015805	0.9185363487764325	-0.06405737542619631	0.27536881054868145
-10.957521253644972	16.490186693601217	0.9309383693248291	-0.08520641422126198	0.253698577773269
-11.418330839711729	16.816770790787647	0.9604861667706734	-0.10953860927148232	0.23228749577042498
-11.33353091563429	16.74939463269658	0.9549183154020112	-0.10529968984301417	0.23597581211426077
-11.282552150529034	16.71369893929399	0.9525169649817167	-0.10280600396277814	0.23856117663141868
-10.494053521806357	16.247901452253174	0.9152509799614451	-0.060827208432117204	0.27856451853181563
-10.328899462146932	16.210273477704867	0.9150536859287848	-0.05324102374470335	0.2881824459950088
-9.963639931852718	16.115765536031095	0.9124605856146726	-0.036039990286756765	0.3082935456762412
-9.716780988764722	16.1404887812949	0.9260774771747762	-0.029670086185113426	0.32434446675691037
-9.288329654651506	16.143910880354827	0.9435278123027513	-0.013984370520406537	0.3509630398783704
