# Supplementary material for: Thyroarytenoid muscle fiber orientation regulates the ability to modulate vocal fold vertical thickness
Source: PLoS One. 2025 Dec 4;20(12):e0337735. doi: 10.1371/journal.pone.0337735 (PMC12677544; doi:10.1371/journal.pone.0337735)
Supplement: S4 Data — (ZIP) [file pone.0337735.s004.zip › Female/contourA2TA12.csv]

% Model	Angle2.mph
% Version	COMSOL 6.1.0.357
% Date	Jan 7 2025, 14:12
% Dimension	2
% Nodes	677
% Expressions	3
% Description	Line
% cpl1x	cpl1y	Displacement magnitude	u	v
-13.17444290806587	39.94315674322471	3.511567855333186	0.0015117601141974965	0.27121216438779955
-12.960222175535398	39.983361371660834	3.5126043025796942	0.0015142997820182073	0.27118527783406965
-12.557663550476963	39.9444194414246	3.511569188466571	0.0015119446707180136	0.27117411918375556
-12.295013434274637	39.91007450484781	3.510663575707772	0.0015098389688609967	0.27116990021329646
-12.771199519904672	39.98225209153824	3.512568832264603	0.0015142515510911257	0.2711741385409587
-12.196854437814238	39.890291850976084	3.5101436276984126	0.0015086184533365243	0.2711707029250642
-11.83903471244294	39.73416827035278	3.506047303208858	0.0014990272945233408	0.27120256510989815
-11.83454919196266	39.7319164431207	3.5059883835095076	0.0014988883752173354	0.27120306593501686
-13.378459401044738	39.840576676748505	3.5088977524159697	0.0015053753699934137	0.2712598462114595
-14.081829389211773	39.48701231125233	3.4996990846124225	0.0014833781601838857	0.27142412877985334
-14.091455366444958	39.478691732262995	3.4994823334761076	0.0014828625347762575	0.2714275713676209
-14.335684817196531	39.132669681909526	3.490462612718118	0.0014614204016852594	0.27156122677492694
-14.358308416646189	39.105402529003705	3.489752044432417	0.0014597344811363329	0.2715719615897325
-14.06390329784523	39.49587429199164	3.4999292909280433	0.0014839305741902984	0.2714199941433729
-13.664929711835182	39.75087689897474	3.5065734977034895	0.0014997521351527573	0.2713081187133939
-14.400819272467285	39.0250993557956	3.487657438344657	0.001454777348737704	0.27160210469990753
-14.608096086093008	38.63165734087564	3.4774016337514313	0.00143044205079045	0.2717497289683263
-14.69608875380951	38.17187164721082	3.465401006609557	0.001402095527106023	0.2719128527332347
-14.704809808779903	38.12900484288538	3.464282814742656	0.0013994465972440705	0.27192809180855976
-11.830679456258773	39.72945101098895	3.5059238191484465	0.001498736739294061	0.2712036781608274
-11.301478305989114	39.38674536174639	3.4969606777493443	0.0014775958294188454	0.27128926066201375
-11.016175056807299	39.141220578803896	3.4905351944007212	0.0014624668086680387	0.27135631991324916
-10.844743907034458	38.971871494835426	3.4861117987029173	0.0014520112858523553	0.27140413772080646
-14.703115739357767	38.08762112267836	3.4632020904190752	0.0013968957624831471	0.271942189621829
-14.665184357518843	37.55081609911142	3.4492031698168213	0.0013637653517877104	0.2721240577291817
-14.627641646759875	37.059364087139976	3.436363293187541	0.001333615602589379	0.27229041678478183
-14.612222601763179	36.97660737525933	3.4342038985117354	0.0013285118987177407	0.27231787475096153
-10.248926757653695	38.341193504780605	3.469630823533691	0.0014131264104059516	0.27158481716128113
-9.912331042181597	37.81459172579965	3.45585933191023	0.0013806431768564028	0.271745490711502
-9.809547057107494	37.62171625198788	3.450824903211928	0.0013687605576517337	0.27180561297180106
-10.64673187070012	38.74258791214268	3.4801166946199174	0.0014379043867634395	0.27147098900021815
-9.48858618160289	36.69145765435641	3.4265320312418983	0.0013114172106091114	0.2721061715352398
-14.423810118021384	36.22227306587261	3.414506334099169	0.0012822051387331099	0.2725653211348366
-14.414950734496156	36.19148920627415	3.413702712970362	0.0012803253520704966	0.27257535084230367
-14.485830262125976	36.464347608918885	3.4208250293329967	0.00129707464268959	0.27248601068240724
-14.13670178009059	35.26832504596132	3.389607961290368	0.0012236799465140569	0.27287530560547696
-9.140047996814005	35.00415384913914	3.38248611290537	0.0012078817604921324	0.27266571088988534
-9.086009328532562	34.53098312251316	3.3701387021722313	0.0011788568884683827	0.27282523797081915
-9.407476788029886	36.421191810066915	3.419475858728637	0.0012948411378297536	0.2721942792388729
-9.246749552716217	35.593612830381815	3.3978758125006614	0.0012439158817587933	0.27246927568299084
-8.989359107335446	33.59689600732507	3.345748827307212	0.0011220102708861144	0.2731409666667852
-8.968500059088695	33.443411157370896	3.3417406371093548	0.0011126994663443312	0.2731925490841636
-8.996624010336891	33.65404884224206	3.3472403457919553	0.0011255060597094649	0.27312174165897063
-13.798911056412487	34.27253971408058	3.363606813999399	0.0011628718367698754	0.2731966594528132
-13.70362268864402	34.01659054484035	3.35692671694785	0.0011473341543080794	0.2732787751465051
-14.048491738764572	35.019096394043515	3.3831028827052654	0.0012084954302302685	0.2729555220892589
-13.417394405865101	33.23424233035681	3.3364944361073547	0.001099684418400642	0.27353006260450147
-8.844720216802184	32.57044266052164	3.3189683463638486	0.0010596757002259399	0.2734855689858161
-8.570476294449893	30.72147489648428	3.27073780697389	9.482389173464062E-4	0.27410565085344796
-8.411226862297102	30.07820986660778	3.2539236540064014	9.096719890303687E-4	0.27431759435716496
-8.772423178230015	32.003860930652095	3.3041757236817726	0.001025538527251348	0.2736763307357535
-8.728005357889755	31.59612262639564	3.293546233498184	0.00100083610850516	0.27381400202688405
-8.700294971264373	31.40121367922034	3.2884519081355528	9.890651399173252E-4	0.27387942611037736
-5.531557332942684	20.96953997644227	3.016270151789652	3.741674289324315E-4	0.2772828821059772
-5.427009525472386	21.242312243811483	3.023377319742324	3.900548502799062E-4	0.27718284519430675
-5.854899803418824	20.57130638309323	3.005897728848862	3.5103967938066385E-4	0.27743889878271744
-6.0545991133395525	20.421724675892317	3.0020041095351324	3.4241175278167633E-4	0.27750207544483996
-5.674484475926183	20.74823852684858	3.010504142693759	3.61210647909776E-4	0.27736749034468366
-5.32694315001336	21.47324046054615	3.029398630836636	4.037172522358089E-4	0.27709742611823407
-5.315180164652691	21.80064614708065	3.0379292640834934	4.2294511672008654E-4	0.2769840184490303
-5.315239610958217	21.927734163633616	3.0412455782035517	4.30503534224813E-4	0.2769402902923382
-5.350668266482917	22.137495322296036	3.0467148726530313	4.429789660974709E-4	0.27687022738557004
-5.433726218666795	22.603765940122834	3.058879199519949	4.704458345269143E-4	0.276714691181706
-5.626963417233466	22.992394014638567	3.0690170153866108	4.933418954771151E-4	0.27659250579730343
-6.296930791053468	20.265168855524802	2.9979298285695695	3.335639357817817E-4	0.2775699559961892
-6.462948940896917	20.198777783557254	2.996206592811678	3.298291702108292E-4	0.2776024927118264
-6.834263159081223	20.11098147703813	2.9939248151941644	3.251096697580279E-4	0.2776539980831197
-6.8788138499580604	20.10884160683754	2.993871012033376	3.250226174261091E-4	0.277657323472871
-7.369605748299344	20.1229514076894	2.9942557527959077	3.26303687033874E-4	0.2776804975996233
-7.290450126656008	20.11461507432293	2.994036705881834	3.257547055712366E-4	0.2776789011242577
-7.0289051460111445	20.114888248714465	2.9940316695420224	3.255158714517483E-4	0.27766382560631603
-8.099104207876303	28.996942234883516	3.225706446817591	8.453092961896571E-4	0.27467127967926724
-8.15070498126804	29.2035730808658	3.231097069846073	8.575266274766176E-4	0.27460317335050405
-8.355808324767937	29.893747345738024	3.2491109934050457	8.987130128949817E-4	0.2743778240497592
-7.921321428362544	28.24221711199594	3.2060103508966065	8.004285819650033E-4	0.27492055150025785
-5.731713957908964	23.187461122959608	3.074114302797655	5.047219199584207E-4	0.2765315702854506
-13.008134256011195	32.00942388853293	3.30451395833164	0.0010254840492520297	0.2739258720425615
-12.95068578427099	31.818116973537904	3.29952351445965	0.0010140164241318154	0.2739880853948061
-13.314648296010738	32.961635456846714	3.329382078360334	0.001083213417825757	0.27361745755213046
-12.699636292198232	30.808963560540487	3.2731685698965967	9.532392639482969E-4	0.27431927736327966
-12.470607686155141	29.707619560891636	3.244437301893077	8.871224952728604E-4	0.27468338955163
-12.698656054304104	30.80456735528284	3.2730538295698484	9.529770665545308E-4	0.2743207269213137
-12.344738030856188	29.237051454687176	3.232153520694162	8.592246458734014E-4	0.2748373728602319
-12.200354837177862	28.6009148893215	3.2155529101008686	8.21186475474579E-4	0.2750470384186761
-6.292183606549941	24.100693713257964	3.0979340534037716	5.57856288492036E-4	0.2762504288943121
-6.2425339509726525	24.018118545555755	3.095777435620353	5.530317511245864E-4	0.2762758959050552
-6.30204314497932	24.12141143941276	3.0984745561102183	5.59085546033789E-4	0.27624389315616166
-6.719214934672854	24.976328726734828	3.120798982199755	6.087808571646049E-4	0.2759741238873054
-6.946082505233461	25.451726261391883	3.133199143090478	6.367566978019744E-4	0.2758240053897808
-5.822524408446318	23.31757127054052	3.077501894702494	5.12184700188665E-4	0.2764920898794866
-7.831310428230173	20.27209620881387	2.9981644152126288	3.35360072100272E-4	0.2776555806222175
-8.016126539335897	20.33597009423546	2.9998421257889616	3.3914555290981755E-4	0.2776440496144191
-8.24563275354757	20.47485969782366	3.00346116506497	3.4728515686363793E-4	0.27760924672729936
-8.482902806015549	20.6064476841697	3.006910796133658	3.5510764514778964E-4	0.2775775768714444
-7.226961380997089	26.041292685288354	3.148605559291026	6.709694710560505E-4	0.275637445823147
-7.429909730247111	26.557221928939185	3.1620451448134927	7.009657120342664E-4	0.2754716654890438
-7.588591037603218	27.0808763927336	3.175729237501887	7.319051636699834E-4	0.2753007544979624
-7.863453876347896	28.01287551057215	3.200036640282544	7.869476617383004E-4	0.2749961219865309
-7.77407433575083	27.709357526334035	3.1921073341281962	7.691358767112344E-4	0.2750954105943403
-11.095419583753593	24.002887368594862	3.0955614839253496	5.516957732882608E-4	0.2765591934665692
-11.133073986582929	24.11042016799119	3.0983693173461555	5.579436466775486E-4	0.276524480629871
-11.150271886515071	24.17283860224189	3.0999966931181158	5.615813873819679E-4	0.27650407136641586
-11.359915588747498	24.938145086996936	3.1199661999754817	6.059854416008545E-4	0.27625381030282276
-11.453664593764737	25.297012828280756	3.129328112203921	6.269112878230731E-4	0.27613619957460844
-11.24027302449863	24.515080634230806	3.1089283136225494	5.813841620968727E-4	0.27639195300356434
-11.322946017415118	24.800112745163535	3.116364099474874	5.979986993675137E-4	0.2762989971472632
-11.458727381180385	25.319434483475824	3.1299135411778947	6.282045300939E-4	0.27612880637533144
-11.464537797183144	25.338970387555264	3.130422704195927	6.293432333855027E-4	0.2761224442237967
-11.569196871735537	25.76121890789718	3.14145053053279	6.539158662455573E-4	0.27598377260708584
-11.6633070777599	26.1720578259513	3.1521894726143067	6.782162135979109E-4	0.2758484259544702
-11.833764430182397	26.83587126363891	3.1694857057230497	7.171146501714028E-4	0.2756307410524794
-11.862057598807612	26.963505046571935	3.1728204490524408	7.245729486953889E-4	0.27558863110771714
-12.078087822074078	28.032468436132604	3.2007387733146713	7.877422116669296E-4	0.27523480058109256
-11.88110893277426	27.05481684639802	3.175199149614441	7.298629115183601E-4	0.2755584373056936
-10.941911285330256	23.580623184081325	3.0845520750792326	5.272579575542823E-4	0.27669524397204337
-10.839436808390818	23.313060208466673	3.0775660184159728	5.119389399157431E-4	0.27678118063769175
-10.739067093635805	23.061302474143833	3.07100066908411	4.973171301268243E-4	0.2768618299030592
-9.471816627044047	21.34230345888027	3.0261244206295386	3.9805670063049913E-4	0.2773804343995372
-9.951571716408075	21.806360992359135	3.038262247481671	4.251292353234807E-4	0.2772481428813394
-10.43754130166285	22.487163924914277	3.0560082063750045	4.642917400925591E-4	0.2770417365020547
-10.367961436850804	22.34988690199558	3.0524282897866595	4.5643653705581514E-4	0.2770849052632761
-10.316760015579995	22.28288259867231	3.050678892544821	4.526233791329369E-4	0.2771050574855196
-9.288476953705402	21.156736757069627	3.0212849418323584	3.8744216886762555E-4	0.27743397191821845
-8.920650274480796	20.917705687899243	3.0150323896647135	3.734378801782249E-4	0.27749541411153367
-8.51657021391493	16.03357904344795	0.001513991141460474	7.507903042600227E-4	9.8885002448246E-4
-8.266698499593367	16.013390172186597	0.0015142403362846109	7.504559073651996E-4	9.819997473830744E-4
-8.0562389112096	15.989342639268678	0.0015139440164039079	7.499988062934218E-4	9.762255439191463E-4
-7.686675290317421	15.957030610636405	0.0015142518008440802	7.494414339728705E-4	9.660273832890697E-4
-8.746279057818878	15.988281981459258	0.001510062425059204	7.493951233623947E-4	9.951103100738802E-4
-8.970450287689857	15.938254553097185	0.0015061859605524962	7.478791651973088E-4	0.0010012262047940372
-9.186062455068521	15.786547473493387	0.0014964644380424286	7.436567758102937E-4	0.001007084332182094
-9.971193094306008	14.974754846084949	0.0014495693238343798	7.21373802201036E-4	0.0010283998226410403
-9.923312943252988	15.039290823300568	0.0014531568343787394	7.231357156796648E-4	0.0010271029845098614
-9.772769833038687	15.227535971668214	0.001463678094123881	7.282651115854172E-4	0.001023014890737879
-10.151226889300128	14.742570887399712	0.001437208963203214	7.150765504330521E-4	0.001033273142009057
-10.263669191686583	14.533945460902896	0.0014262336908805531	7.094342594698707E-4	0.0010363152330378643
-10.338792965066176	14.402943851689207	0.0014195964595549568	7.059163406284495E-4	0.0010383401910100923
-10.39951398580999	14.232596487589566	0.001410933439510953	7.013199755808002E-4	0.001039998522098564
-9.651563148185085	15.369018904321013	0.0014716242880445562	7.321354401121879E-4	0.001019738764782918
-9.610243214520445	15.408630480720372	0.0014738492117074946	7.332205673243352E-4	0.0010186127586759236
-9.355948527585717	15.657450364369083	0.0014886784065231006	7.400756381407798E-4	0.0010117197800001748
-7.582691981937091	15.933264407606897	0.0015134290612746632	7.488893302331648E-4	9.631447104734076E-4
-7.112624841227181	15.62099342018226	0.0014975868901817616	7.408358455344298E-4	9.500335686740167E-4
-6.881867897293005	15.366468772252109	0.0014837126097273362	7.341226552171616E-4	9.435291086201512E-4
-7.211113655713502	15.719878283891182	0.0015029996375361312	7.434396862320741E-4	9.528071387003643E-4
-6.717869382857944	15.056237286327317	0.001465787350779586	7.258066118685169E-4	9.388257090932254E-4
-6.607244504890614	14.853200340811474	0.0014544535667176213	7.204242903444311E-4	9.35704845524388E-4
-6.552226585395356	14.490750358383536	0.0014329723725364175	7.105809371287773E-4	9.340127351209889E-4
-6.493787224369594	14.259604808150158	0.0014200094767663207	7.044022588609292E-4	9.323206009068465E-4
-6.43325049352262	13.662200987957576	0.0013851118246347724	6.880356881977622E-4	9.302626259304555E-4
-6.41499752094985	13.47437536220453	0.0013747719917169543	6.829786562332381E-4	9.296824373905802E-4
-6.387853419579772	12.789972379643046	0.0013359919611401214	6.640505338706343E-4	9.284133055363023E-4
-10.456554713262712	13.976570385418363	0.0013982079956471117	6.94409845451208E-4	0.0010415724859043896
-10.460504525913167	13.743612050954287	0.0013867616877020939	6.881153087043168E-4	0.0010417092892554887
-10.43567643329602	14.11277918523502	0.001405005382235225	6.98091467559038E-4	0.0010409775379645483
-6.386459979093452	12.69724417228317	0.0013310698001931184	6.615395232673726E-4	9.283221723960988E-4
-6.395644771263177	12.555427517851564	0.0013234657809477594	6.575911614728109E-4	9.284462971444705E-4
-6.4372672447402195	12.008861096898956	0.0012940218806570712	6.423997132918662E-4	9.291847472779518E-4
-6.497009900884745	11.667987645737622	0.0012756486524446464	6.325976140228136E-4	9.305406862576639E-4
-6.556920262455058	11.305444943796042	0.001257586808814013	6.225178266214093E-4	9.319555386788783E-4
-6.68146577838972	10.655308411578233	0.001225557632841289	6.037139218567633E-4	9.349248353635181E-4
-6.78393126347984	10.244290071559956	0.0012062375377272457	5.915409628039284E-4	9.375245595565112E-4
-6.6290935651159755	10.949007459555244	0.001240158476012789	6.12168753899084E-4	9.336557285730806E-4
-6.8473974745647155	10.057920097476195	0.0011980534434302386	5.86124918503048E-4	9.392516513150283E-4
-7.405046930016831	8.429051296024019	0.0011370470483675504	5.376505371232932E-4	9.548611141649006E-4
-7.412200733634791	8.399984117014895	0.0011360548139194126	5.36775814956114E-4	9.550617712685718E-4
-7.421796519639031	8.373596652831079	0.0011352481325436921	5.359651629431333E-4	9.553380668756329E-4
-7.6245049310669515	7.798152050005788	0.001118853534435779	5.184377764037488E-4	9.612678958159022E-4
-7.5805121822930595	7.910293384750007	0.001121796605370917	5.218405511518407E-4	9.599701671725198E-4
-7.501908913596166	8.09279067771438	0.001126627919328258	5.274540342168925E-4	9.576453371998425E-4
-7.739502332512991	7.591719065788961	0.0011144101060438793	5.120741656215644E-4	9.647535573358595E-4
-7.8847997351133605	7.451595991242256	0.0011129411635122017	5.077398821922912E-4	9.692361235426163E-4
-7.676407910866667	7.714521694434641	0.0011171637659480736	5.158592937675265E-4	9.628381157050209E-4
-7.092653583308931	9.299169047122376	0.0011674165827458135	5.637592519825406E-4	9.459877350239054E-4
-7.157733819727116	9.09628579445178	0.0011594829992465111	5.576961767811737E-4	9.478033530951168E-4
-6.993538578025168	9.575462324912435	0.0011778494696422514	5.719358460864229E-4	9.43226408014249E-4
-6.895778115357702	9.900410308161158	0.0011915881900180314	5.815440811798453E-4	9.405631228105497E-4
-7.2933482934575915	8.75037620896634	0.0011475177067122144	5.473510726259406E-4	9.516892405834673E-4
-7.234420758594862	8.926496665648376	0.0011536180047594514	5.525476294951374E-4	9.500108303506589E-4
-8.225885333227685	7.342901902359795	0.001116525641869374	5.044849494641562E-4	9.798274644739697E-4
-8.236373854049724	7.343009111565974	0.0011167389092132168	5.044931628451812E-4	9.801543459963056E-4
-8.530594539609023	7.303148880677009	0.001121685926530721	5.034009035803991E-4	9.892385296669266E-4
-8.165547009442813	7.3578145528349275	0.0011157579617446834	5.049268650455436E-4	9.77950072690295E-4
-8.564700511421668	7.306150044294393	0.0011224621421934632	5.035189851381452E-4	9.902905982795654E-4
-8.611923429585666	7.329416666724217	0.0011239965253707145	5.042560097389006E-4	9.917147750996755E-4
-9.020216463603798	7.600166307473682	0.001139012045071636	5.128242715898067E-4	0.0010039238328339185
-9.03637818469662	7.618837639342621	0.001139807479735263	5.134065619955121E-4	0.0010043946967450616
-9.212996675330137	7.81749482447683	0.0011482473160416965	5.195764718837371E-4	0.0010095054514046011
-9.245829441114997	7.861879805782354	0.0011500279089270325	5.209470899063248E-4	0.0010104422872844218
-8.987356093103259	7.572791242919949	0.0011376579844156532	5.119571106260232E-4	0.0010029457120315033
-8.807668646708661	7.421252885339838	0.0011303074697707283	5.072209314041827E-4	9.97629008488504E-4
-9.359903457853354	8.04158185649978	0.0011567831983441096	5.264579518022721E-4	0.001013653808498626
-7.915963885514201	7.416843590924212	0.0011125156107754605	5.066858223027256E-4	9.701958312394644E-4
-13.446641917549464	29.504735031778765	1.6639949527734634	0.05169057915088711	0.8326245871826962
-13.31035736551715	29.490828283789533	1.659116831679912	0.05812315116181985	0.8119667867595658
-13.224838540734716	29.439520921664442	1.6648002303959282	0.05551758960881628	0.7999990002496413
-13.593416827826	29.521521045985132	1.6668458986550836	0.04522683165625228	0.8527374567957839
-13.745828677994982	29.49823664762073	1.6796664361048834	0.03196763437107018	0.8766640866908109
-13.86816784993091	29.46471861517236	1.690892363870284	0.02007621187895849	0.89320875452886
-14.30785626955209	29.31719643409113	1.7437014606917374	-0.03670205201190089	0.9539677236971189
-14.102683706210716	29.389371044146117	1.7189699159817398	-0.009506405201445056	0.9260131145756245
-13.940146842573766	29.442045794208823	1.6989555971385855	0.01077938377345641	0.9031345487507211
-14.338532292243409	29.306464423392864	1.7473424561657622	-0.04088350266799619	0.9586244782343533
-13.075731796836802	28.898237603063862	1.8800658378881994	0.06219510601303354	0.8262010761905634
-13.060688821011178	29.115099776574503	1.7788425708534064	0.05733440450302295	0.801749975904076
-13.071149205421719	29.224779124557728	1.7294691458214	0.052540000523505236	0.791379443331226
-13.05126674147483	29.162238991325502	1.751377914115709	0.05172073689465958	0.7938337024602069
-13.114049347313092	28.778003670178123	1.9647360517928014	0.07748692046572966	0.8539805894480597
-15.123531503383438	28.68380688659017	1.845283311460895	-0.21687350993969934	1.011682248860629
-15.120365763830009	28.687201553165067	1.8450726338359005	-0.21599694779168443	1.011810981043086
-14.959007661603835	28.847954319669356	1.827768871903599	-0.17368598994459317	1.0081396017835025
-14.755661264084218	29.046595901853035	1.8057509774099691	-0.12109618956579506	1.0026627072980365
-14.763862069959831	29.042141861783172	1.8067644048258251	-0.12256400631506457	1.0036513893063543
-15.126896078051582	28.680440857325806	1.845237306083202	-0.2177765528547422	1.0114110576529647
-15.639683715519372	28.156523638835083	1.843442036558867	-0.36249584101644616	0.9810388381709186
-15.565674756309049	28.23888409976909	1.8503862373203859	-0.3414265601736448	0.9919470851741051
-15.997556731796527	27.782681596354678	1.8187823828608887	-0.4670538458856193	0.9462309645702797
-16.122982823557255	27.64891283072557	1.8034588655120891	-0.49320728384414825	0.9301432771610112
-16.377973583126817	27.352884220687287	1.771321639147487	-0.5644249364870234	0.9014297517675318
-16.69137525915565	27.055097404968777	1.7475267499275795	-0.635482919824411	0.8697494546779301
-16.77861127391209	26.957994646965222	1.7362724323120586	-0.6558634874316409	0.8588931697329398
-17.20671943406671	26.19057808793621	1.6392985065249415	-0.7594999608195921	0.7902185489829755
-17.104777983312246	26.44452275263879	1.6740233643640376	-0.7271132248983884	0.8140032833396721
-16.922670118829657	26.77384140021178	1.7176531276863791	-0.685959540645273	0.8444230067756099
-17.315927891423346	25.89385803336739	1.603197853287003	-0.7977228517636135	0.7636759879888266
-17.403255457620034	25.546148258501276	1.5596711649738406	-0.8373680001952241	0.7349915035791225
-17.5135968372217	24.804997520793005	1.4714934434148146	-0.9388683737701369	0.6746177127281618
-17.442773825938687	25.33859959175219	1.5291337608475564	-0.8625176628747862	0.7182462550652435
-17.518379135387697	24.742724395422073	1.464276529093954	-0.9480410463943506	0.6692673741049205
-17.516096412048203	24.720061446661866	1.4611749551429538	-0.9509907364580839	0.666600030250599
-17.49382834320001	24.170957898721312	1.4170299987465542	-1.0266795613010036	0.6129370248203768
-17.481101134226495	23.86698615058026	1.406733442228	-1.0622613603452289	0.581764021663667
-17.455148361395818	23.618231829484092	1.398840238396671	-1.0868921945456758	0.5557479376692129
-17.434317416262346	23.408121803377647	1.39903868352207	-1.1068815371871754	0.5343359981041939
-17.285994979311177	22.83219362937821	1.402675401529656	-1.163918609793492	0.4549243067970841
-17.410338173911896	23.201330336846194	1.4024258760534902	-1.1296990226372237	0.5085633232228441
-17.244148412785737	22.743402410773164	1.3998182186379546	-1.1702235461387673	0.43872860279798465
-17.072313355120208	22.40634900942296	1.3909412638569059	-1.191195046678436	0.3728247437722415
-16.836226964778668	22.047682619612473	1.380992524734661	-1.1947182945240367	0.299015664840652
-17.064271717055455	22.394258350963856	1.3905305104707253	-1.1913738139817323	0.3702281617936757
-17.07049245181003	22.403253155068775	1.3908056796988322	-1.1912416703795643	0.37216504643962756
-16.748707828536062	21.91912429134831	1.384349251793132	-1.2008998508719446	0.2728658084615449
-16.5971663190245	21.70406269397529	1.3864721481210447	-1.1996466020710266	0.22546556648166555
-16.328218483800708	21.417092727506656	1.3871689555515152	-1.1949106584677596	0.14638633783189361
-16.05896695580733	21.10467189310427	1.3890893858267273	-1.172665801443388	0.06542698936122607
-16.295575477332605	21.376948260999463	1.3881354788669134	-1.1931840991998484	0.13636750632611663
-15.961037115993427	20.982143746956424	1.3933845337319437	-1.166428598924146	0.03445887280705438
-15.814984160525285	20.79542117944036	1.4028613943816164	-1.1560536822262684	-0.012082173354530861
-15.18371290180915	20.095756208211508	1.453408764281782	-1.116822532251217	-0.19712081152840127
-15.285754203947246	20.196281188654876	1.4437627518106906	-1.1229952626846087	-0.16993740167256943
-15.656762506375058	20.61915585331431	1.4115933267489003	-1.1444378102074055	-0.06131073353721632
-15.515656623503844	20.440398868950126	1.4243921394846943	-1.1376928834728215	-0.10453763713973588
-13.723403852296435	19.9881033898131	1.399218264311127	-0.955333740990616	-0.4320229854123662
-13.717709947094287	19.98005958982628	1.4025935502233937	-0.9560479810199414	-0.4321418584279228
-16.31593286360919	21.399795801508002	1.387768462985482	-1.1944922095696258	0.14242775308946337
-13.704950858583006	19.962723466847915	1.4100289594830087	-0.9577710204107653	-0.43379229232881517
-13.570465095922138	19.788903358176544	1.481673677702895	-0.9725541844652907	-0.4479392107614922
-13.507249869801308	19.71676950203144	1.5163262670223676	-0.9792101215111668	-0.4529209398006946
-13.413701907158543	19.59158353575588	1.560582673957705	-0.9923856580781947	-0.46985987632722803
-15.03443229828415	19.918266439349402	1.4720378438576285	-1.1078589199813391	-0.2396114880323205
-14.614077207637672	19.48872264152636	1.5138661801341604	-1.073584247859909	-0.3399066545832198
-14.606855547730422	19.481464964766108	1.5145784242050035	-1.0728883378950531	-0.34159378139242613
-14.900608337102863	19.76504075339952	1.4864680718196361	-1.0974234932939662	-0.27653229084603254
-13.280936375494015	19.403768515100243	1.6137485864401637	-1.0043634933649872	-0.4984944198425144
-13.216103036711377	19.29696401557235	1.6419733156854501	-1.0123004995087856	-0.5129528844117911
-13.087362512424903	19.056838419040982	1.704867635509144	-1.030345131900537	-0.5604663911816842
-13.060659583782007	18.99525654666471	1.7176722351882951	-1.033902758439008	-0.5719122126296147
-14.603189939641114	19.477474020545454	1.5151218281285173	-1.0726802087776015	-0.3423611967274218
-14.589702477346874	19.462524886199407	1.5173110595241635	-1.072543006667491	-0.34490350129088204
-14.39644015113063	19.23195161626903	1.5543137770593907	-1.0723111511233643	-0.38136611852097124
-14.09884725034945	18.822702605238405	1.6369106584616193	-1.090862334871124	-0.4551565348753778
-14.13137539791961	18.875985595042422	1.6258954185984056	-1.0881456863027188	-0.4459269213233412
-14.34203709633043	19.16837178136262	1.5677625182589146	-1.07362448318097	-0.39284019845944007
-14.041848236766368	18.737891023666094	1.6531214381808053	-1.0966384319028832	-0.46935518747434707
-13.875545407469001	18.447197888034275	1.706053884701821	-1.1162559118715865	-0.5114501358279699
-13.661967339301752	18.11681828924012	1.7779199274196458	-1.1593928303067529	-0.5681146196172349
-13.047126507172802	18.960140681902818	1.7218760921003522	-1.0375991216003722	-0.5755949226922834
-12.945803959879562	18.513682565110283	1.7684595941307912	-1.090469062195885	-0.6265459661364818
-12.812624226982841	18.18858470018433	1.7893254217144037	-1.1354895079072749	-0.6754185640409169
-12.781174451604585	18.063530917063428	1.796766165281302	-1.1540652541334389	-0.6918612570194507
-13.634991871570147	18.07093802144159	1.7871464773529702	-1.1654988338133416	-0.5755332788991395
-13.330209056462598	17.575650388113353	1.8412608466931528	-1.152056031119158	-0.6895287775628126
-13.225340083208286	17.42767523420172	1.8466175561013558	-1.1411926084108601	-0.7194540553148107
-12.979879279380384	17.09651790798034	1.7971463920772728	-1.064067038321674	-0.7524639454274802
-13.61426764109302	18.036442081466518	1.7928384500920145	-1.1688532272384804	-0.5835172965368672
-12.291434813098721	17.276373009499068	1.6325525749662195	-1.140603419102177	-0.6374449181882489
-12.098391923281483	16.99908162481341	1.5277414571562402	-1.0864453519469455	-0.5863215625234309
-12.725076640181813	17.945497977923644	1.8012962593065953	-1.177389148955103	-0.6989961397456715
-12.485042353245316	17.561701900479097	1.7221475202733885	-1.1628172561268562	-0.677220039620823
-11.887348847397963	16.672782974089348	1.375658522431253	-1.0030970903237757	-0.5174450533748299
-11.768355882494667	16.49702330498735	1.2836042121076197	-0.9581395636417995	-0.4664450307488009
-11.522600926859113	16.107999534360886	1.0790373933425323	-0.8569602958992366	-0.3379956017521385
-11.434936766903489	15.970664054670568	0.9965676874418589	-0.8030158770643452	-0.29046116696384855
-12.862277488663846	16.89897354215124	1.7495911495172503	-1.0034240635886442	-0.7662576138471929
-12.734672760772554	16.6818355508951	1.6604485879079656	-0.9235294721761942	-0.7482663596115284
-12.469677769829701	16.34878705764234	1.5028057919382036	-0.8047111092688543	-0.7082533140065929
-12.461994141258929	16.33818244022225	1.4967294045764579	-0.8006257225194116	-0.7062269945347475
-12.226675185132692	15.990452186356109	1.2597608732296661	-0.6470095554532451	-0.6104245488771256
-12.080936226665209	15.718414317823207	1.0821659922746725	-0.5235527001245429	-0.5339400446443952
-12.450538527121873	16.322601777528064	1.4862067916005326	-0.7939900562551727	-0.70211214265916
-12.008867070719528	15.592861756320444	1.0051068473541727	-0.47939547401213556	-0.4991224072236933
-11.19069808711283	15.520329227279333	0.7074958375365006	-0.6059028729841873	-0.12725070568531072
-11.146970368731676	15.42694878142596	0.6610858034825695	-0.5671336665716741	-0.10640794925166223
-10.937736437658009	14.895631401705439	0.38104211128158744	-0.3388020245468639	0.014165489422930541
-10.928776726330025	14.87156595288738	0.3708976905100497	-0.3290916374561017	0.016496594685699185
-11.83093936945443	15.245165931433922	0.7935329333263875	-0.3634585710599662	-0.39872877168939364
-11.703072752385609	14.917755171019206	0.6005967379317206	-0.2326256300813574	-0.3188410726028738
-11.856362042427943	15.297942322795935	0.8229313938237063	-0.3825171219107228	-0.41132097852223226
-11.67571108041057	14.849169520612739	0.5650225482878185	-0.21358759102831834	-0.30057033521477977
-11.558257545123485	14.564369869421775	0.4035432839651577	-0.13254683126484187	-0.20835957720302845
-11.45998891212474	14.297194509232412	0.28953114157708587	-0.0749108878846276	-0.1479811281926735
-11.428804950796245	14.229234004738167	0.2551133286363534	-0.05989067868448379	-0.12870231083757921
-10.920238380486014	14.843416980632442	0.36029795131987274	-0.31917222474937196	0.016437845401737802
-10.651789131467556	14.11260541515777	0.08509533340956106	-0.06471423353693567	0.032688634845529904
-10.750914862739174	14.362412427115729	0.1710104694398477	-0.14445227804016994	0.03373031799434999
-10.80786906262887	14.487828942471026	0.20545528439726285	-0.175740375078988	0.038875682090484885
-11.259378433955037	13.448584575004997	0.06731938794891908	9.086763632708923E-5	-0.0354389876431324
-11.327413474968726	13.824772876523934	0.13390510480751194	-0.00958115047570955	-0.07263897976302287
-11.405865306007007	14.137063757486185	0.22200771876062025	-0.04118922373575701	-0.11318578591681791
-11.25180092149329	13.41559256355217	0.0598697318921912	0.0014498097430976754	-0.03091764480030404
-10.558868481333105	13.91216422126957	0.03582522216822003	-0.027099633782575988	0.016072675218972356
-10.5926451501856	13.981669362566041	0.05189895779505716	-0.03840452987340135	0.023539730948819816
-11.247040779589305	13.379628786121849	0.056235443115237586	4.448330775800943E-4	-0.029398632522558928
-11.165274600466724	12.988620798260765	0.03282974464677961	-0.007162918997612497	-0.02153561030434752
-11.097330053323814	12.580936310314577	0.01883298834869849	-0.00406625545224374	-0.013336069778460346
-11.096818195980095	12.561338905231516	0.01813449426887263	-0.0038889110642318144	-0.012941194363055833
-11.096050568027742	12.545804815190527	0.017918712361481064	-0.003872752359346458	-0.012763410218959005
-11.086743495229108	12.082772309014002	0.009725000865955083	-0.0024073511139803623	-0.006916452620026622
-11.056586496952555	11.873435756879385	0.007848090657410276	-0.00222694988541055	-0.005853448743207309
-10.88734935519765	10.821758127609627	0.0013050679963427575	4.919718957623236E-4	-5.125722317846607E-4
-10.914018229749441	10.916969792681556	0.0015651278626073557	3.852953309983765E-4	-8.460380893296818E-4
-10.992846698780873	11.239384173081298	0.002400503716011881	-2.1087021481886088E-4	-0.0017981367108728307
-11.015430104537916	11.368444482013418	0.0030244803997980436	-3.992034447085623E-4	-0.0023006309563809364
-11.040793440304332	11.601305467410615	0.004461554126947444	-6.0361570062871E-5	-0.0036741630978673508
-10.852792143901496	10.649475182364654	0.0010948963793301666	4.937227866232568E-4	-1.8616069752968797E-4
-10.82268237901346	10.507062683946822	8.948817662270028E-4	5.240877817175324E-4	1.1880989526424344E-4
-10.799649030697061	10.417097170439254	8.624418629535081E-4	5.333132207666657E-4	2.453160993354533E-4
-10.737706088490452	10.19594415108152	8.501047876615098E-4	5.287324435215829E-4	4.5814316141803404E-4
-10.645532551324377	9.838584274836666	9.588772617740657E-4	5.435603724080266E-4	6.842982856233408E-4
-10.66294728996067	9.897493804937323	9.387332905183882E-4	5.39014067130605E-4	6.538341385994586E-4
-10.669096737425624	9.919157020329632	9.298422842140745E-4	5.339054706178046E-4	6.39781238285657E-4
-9.701099101698333	7.952659472631748	0.0011523796941541062	5.334863381609428E-4	0.0010092584391216824
-9.807114167417021	8.0255306659574	0.0011529742918696068	5.350640050496124E-4	0.0010089112972618657
-9.580409858346846	7.886678629862842	0.0011517329629420873	5.332171362148851E-4	0.001008777829202671
-9.515460207986955	7.83826116776429	0.0011520657981877584	5.333440991191268E-4	0.001009260773984407
-9.39319704575132	7.976802644466628	0.001155468089168463	5.288038425453584E-4	0.001012290202690796
-9.482695440722992	7.888526773755937	0.0011528551366083823	5.329005144610319E-4	0.0010094279305254694
-9.89150512481135	8.061589029817508	0.0011529420966872339	5.376770049481804E-4	0.0010076246680231784
-9.958128539012591	8.13643264909581	0.0011534419900283807	5.396691581642468E-4	0.0010064989603526244
-10.105799244152566	8.216749786030329	0.0011509037375836528	5.422393079615271E-4	0.0010020617215348749
-10.117739578629418	8.225459503853283	0.001150805592122228	5.424764898853977E-4	0.0010017788337666074
-10.321566484096682	8.759091610334712	0.0011410662095861254	5.501298280233701E-4	9.770941828282803E-4
-10.401050228883886	8.997560402359396	0.0011296610901567695	5.527943581449713E-4	9.561504602452761E-4
-10.48013283812264	9.273283943313945	0.0011037844561963082	5.600758263647958E-4	9.118779983131912E-4
-10.484221130661814	9.285169676528664	0.0011027472294074375	5.601775983003753E-4	9.101407306288702E-4
-10.493978900489525	9.319953418773046	0.001097702607668156	5.616834385042223E-4	9.007111911212587E-4
-10.569396367691512	9.576372765498544	0.0010542781738840682	5.675081064170041E-4	8.26399288645822E-4
-10.30367410666004	8.700079882566374	0.0011437112914987572	5.496639948141272E-4	9.819203992962237E-4
-10.291056105656166	8.659895023136702	0.0011449386302265724	5.491469696061219E-4	9.844105399106839E-4
-10.202055940923515	8.408063874401485	0.0011517694552848098	5.45637376623667E-4	9.987999313317102E-4
-10.122586102166768	8.227987217596521	0.0011507272452814035	5.425640845988907E-4	0.001001633684254158
-10.127084845203278	8.2340398900594	0.0011506814661608265	5.426664531038354E-4	0.0010014705842147176
-13.612698575289047	28.6766368847917	1.9290697485863255	-0.01740749649769478	0.8875886885714268
-13.402335055067073	28.717106774932446	1.9448024770276495	0.021630877772364936	0.8740627568115766
-13.274234325981926	28.745147147953077	1.9531905824087588	0.04685927019177656	0.864051248697508
-13.669436437446832	28.664996499633244	1.925364641466899	-0.02795969687390297	0.8919748367903744
-14.469126524092431	28.333867953407097	1.8766946805726694	-0.19497942286868644	0.9331644180548253
-14.111452795127125	28.532488744126113	1.8994149102984574	-0.11497853651071474	0.9195092603204138
-14.081341116293641	28.548389048139924	1.9012991587927432	-0.10831191556774768	0.9182366996431129
-14.084760055739775	28.547269492787446	1.901091453121329	-0.10900270137552304	0.9184592694130835
-14.490031474178451	28.31698023352918	1.8751946348561102	-0.20036803513402057	0.9328115196525024
-14.531013247222706	28.282763089151217	1.8711619318512627	-0.2108342030735445	0.9323269030563428
-14.875581071227531	27.98713035068691	1.8363876459180992	-0.29893499284355246	0.9252553799835315
-15.10376264913171	27.76458604019757	1.7977108011430984	-0.3605800883266316	0.9136005646531433
-15.216208734471483	27.625667800433135	1.7746149228589934	-0.3918850329264121	0.9005622681155611
-15.4640149146962	27.35002543091522	1.720477258462262	-0.46258467649609736	0.8810360510522519
-15.565199936389575	27.229859535367186	1.69790304198303	-0.4927398787159401	0.872526589973907
-15.60421881776453	27.1782256098158	1.6867021520770624	-0.5054340893860676	0.8685845058408886
-15.80655797744552	26.83643413392781	1.617607262916696	-0.5759171453226415	0.8341426511614807
-15.99207110813279	26.526343516060507	1.561467735114501	-0.6452980130540715	0.8078243270775565
-16.09495975331683	26.30491443523337	1.526764673767722	-0.6877408811121706	0.7888038576467221
-16.31639914487979	25.789828530329583	1.4381419556745187	-0.7798288164055442	0.7348476663052107
-16.684891252858424	24.76496571105323	1.3435490684577496	-0.9571384039550974	0.6394492970541866
-16.57558613452562	25.116826670150708	1.3647003384888494	-0.896454062299491	0.6747175638022256
-16.52253906697489	25.264930127987643	1.3773333684779978	-0.8694958119682044	0.6896040885264084
-16.342075646771107	25.734031923727596	1.429394021088634	-0.7903012284477707	0.7297975317536467
-16.331976873830065	25.751084951112826	1.4314668451081891	-0.7866523767273631	0.7309467792937304
-16.69637548738504	24.522337265981495	1.3294104116001415	-0.9910754093826896	0.6067123791128795
-16.72618837260787	24.24278726377767	1.3200335040783602	-1.0273398786592842	0.5720980782327193
-16.74244772644929	23.899594069048348	1.3097167645405885	-1.067640485557084	0.5249464675213027
-16.74256716838122	23.684435430470366	1.3077975671138782	-1.0905322621597382	0.4956652277970241
-16.711595039577205	23.33186611068901	1.2999078402531206	-1.1200141359750981	0.44273135361907945
-16.670856721684423	23.17404679271966	1.297191251959758	-1.1287087696654563	0.4164665653115292
-16.51347070412792	22.829265188016677	1.2860957400035486	-1.1372872813337873	0.34577618772513374
-16.3773710600923	22.58365799224284	1.2799402157490167	-1.1388951859813212	0.293263749838583
-15.469735792404899	21.47082843357408	1.2715828850898623	-1.0813335598816953	0.02543399701891215
-15.485365793970075	21.488391600999595	1.270889624978482	-1.082222216423454	0.030225213248218922
-15.492669363329767	21.497438421935403	1.2704624154618864	-1.0823637919235898	0.03263186587784238
-15.551006498113821	21.558894884547414	1.26949607177289	-1.08658323430228	0.0486516991308373
-15.94804051883031	21.99910977706999	1.264768738551698	-1.115654800701665	0.15919954962242772
-16.254996656057724	22.415059477219437	1.273595225211688	-1.1337876300620005	0.2512901984851436
-15.897398578446175	21.93181850193765	1.2644219301831447	-1.1117284026199972	0.1438882701710265
-14.191985507516884	20.35426755160977	1.3554281875505734	-0.982895433305806	-0.3132607312003792
-14.210584309288377	20.36831201398125	1.3537824466096025	-0.9841496522740513	-0.3086879148273378
-14.455877658872428	20.547878931346474	1.3371109768790812	-1.006634703930005	-0.2486589796833984
-14.708963187931221	20.743894823417435	1.3159473435052174	-1.0267916914424648	-0.18791552871243725
-14.71112318274063	20.745735544502732	1.315756337505589	-1.0269091597077509	-0.1873553967196126
-15.121629647115775	21.09564354495486	1.2906487594265885	-1.0580292416993027	-0.08083169627578721
-14.714746931186816	20.748624004897486	1.3155433287938794	-1.0271835746821072	-0.1864537150062635
-13.964995711614057	20.17780883346663	1.379372445620709	-0.9710276326789906	-0.37299896543992517
-13.951815003513792	20.16879376954789	1.3803541430356636	-0.9700288664320105	-0.37611087323057935
-12.954626106718369	28.737256467746782	1.985831847789433	0.11836484751419797	0.8518599790007874
-12.857143918412952	28.708675975705134	1.995698370886989	0.1399447193649956	0.8471211499807745
-12.63953275323979	28.54571449373748	1.9949994925558954	0.1814566718222939	0.8132968292884781
-12.63261423181542	28.54057370798251	1.9949970906279748	0.1827628646526434	0.8121953409060326
-12.629360746829247	28.534100688250373	1.9945045876037182	0.18312690064584525	0.8108558373967915
-12.418224162401433	28.09162993778905	1.9553076288156594	0.20886054858898623	0.7192080949558461
-12.315772059625933	27.698378926161215	1.9195649385237596	0.21145706439113912	0.6463522442120857
-12.295324233598635	27.624182860898877	1.9128626754451408	0.21282963741478478	0.63283821440261
-12.282307251746543	27.579945029645117	1.9092229051225478	0.21459702702135383	0.6238586204307123
-10.202631737873418	21.267674119230634	1.6719930443876718	-0.09943337104749454	-0.833702821994927
-10.243693212242764	21.117067918500105	1.6717424656920643	-0.13719340056735993	-0.8510809661817083
-10.307342670339624	20.858228531757078	1.6711905283262327	-0.20012765666008908	-0.8817365070282424
-10.356129224115895	20.791021694474292	1.666784371684645	-0.2216823939840068	-0.8835594279990403
-10.30132753798347	20.866563466752964	1.6715771280181897	-0.19736706146098187	-0.8814221892829924
-11.88274998348622	25.960394409159818	1.7993613070107333	0.2528674712951169	0.3176311800596935
-11.668048200368801	25.141182152679864	1.7485854412890578	0.25956540793576705	0.13791302180469864
-11.981603431916625	26.466847343686993	1.8383089554199006	0.24759840082200651	0.41496086730927007
-12.1265449837182	27.054283994523367	1.8755250979172775	0.23409332820130346	0.5241729022309554
-12.004421420257156	26.546971915490893	1.844891870513317	0.24937252932797876	0.43125240274270643
-10.468178774155028	20.639341880943956	1.6569180271775208	-0.2703947138433058	-0.8873920838912969
-10.304638503044853	21.803293229788284	1.645342037144259	-0.011047268081263054	-0.7197464022321312
-10.267541047326937	21.65042850191439	1.654385713650545	-0.03391348249746675	-0.7537768057945852
-10.395320984345801	21.918035081050647	1.6349620703843144	-0.005143429554135179	-0.6803557695882223
-10.47502592047812	22.05734106139689	1.6266175876725948	0.009640936309339286	-0.640113638438777
-10.206381097677577	21.385596889124002	1.6688492406508442	-0.07572948437737038	-0.8128410053844934
-10.221651321505957	21.445997647236332	1.6656304036356855	-0.06685541431043067	-0.7995097139940653
-10.490751245394282	20.603592573600093	1.6545686288053245	-0.28105521635368264	-0.8893881791078561
-10.676117456238984	20.39236877638473	1.639085527485237	-0.3535104602235563	-0.8935636291211673
-10.862832821198992	20.172659802202038	1.6215055475992217	-0.4288030417748776	-0.8989085866908172
-10.881649328072468	20.15340172716533	1.6201818806585762	-0.43585232015228387	-0.8989491310975323
-11.113402830365768	23.492907419863535	1.7210140251929649	0.16760586506007435	-0.2564553957556934
-10.870391181402738	22.895205762255728	1.6402443402219555	0.1025181163956665	-0.39776986802567227
-10.621303073248832	22.348463459036125	1.6263792151996945	0.03941453365303092	-0.5575847469539927
-10.713239391969845	22.528071225770486	1.6247626717380603	0.06026303527516668	-0.5028335057372664
-10.844786768336139	22.840316885932463	1.6372012376376937	0.09650947554141437	-0.41377185245490833
-11.13944094806562	23.564994447843304	1.7301305476063404	0.1742897991938896	-0.2404355817141355
-11.20138562399052	23.703581174064222	1.7318152715708806	0.1848203979859464	-0.20660500735322543
-11.38770868509681	24.19537159429388	1.7424674195202714	0.2265599403217821	-0.08905765877103458
-11.629669720620418	24.997400407593688	1.7450157408980447	0.25769404292094544	0.10659374520724996
-11.655844825787385	25.09979426497546	1.7460073481294998	0.2599789655676683	0.12975483175282815
-11.229044276659494	19.823740120580737	1.589689029542093	-0.5566712715328731	-0.89344317568282
-11.11903336571642	19.928407716064633	1.5993921701483333	-0.5184291985319764	-0.8952021501113235
-11.238255914622929	19.818017599027055	1.5886466835242792	-0.5592013507503184	-0.8927693847093258
-11.27373113209877	19.79969466584961	1.585594449204415	-0.5683970366308446	-0.8897365540591886
-11.704202484407077	19.570706637277283	1.5487053980611205	-0.6805053930433764	-0.853091884565501
-11.924410416622525	19.520870959241247	1.5313392065975493	-0.725858246885134	-0.8231963572143095
-12.146713395330595	19.48811890152068	1.5102981528359225	-0.7672547288775622	-0.7893786317948757
-13.716808717983312	19.98456831600856	1.399512894420748	-0.9546755726483035	-0.43363265173495424
-13.699633381787852	19.972973088206505	1.4008217443392708	-0.9536471537950745	-0.43866495032692193
-12.289122117745665	19.48948098767039	1.498335687291377	-0.7904570363861283	-0.7652277123105236
-12.610269693386867	19.525156006424986	1.4732865032360785	-0.8377778367339174	-0.7056098502102146
-12.896122385697899	19.578447440350267	1.452707984615178	-0.8769335264544585	-0.6468088423920065
-12.515097441153577	19.487450784057632	1.4812338059035253	-0.8279535049790487	-0.7286000681146685
-13.536579205106833	19.870542369775738	1.4115224715696062	-0.9417861222649403	-0.4831023488984238
-13.46519538142837	19.82916391656118	1.4160997854344144	-0.9359139006306509	-0.5026534695697481
-13.33710205478209	19.763694654848063	1.425922550311073	-0.9241159779566612	-0.5377770617638862
-13.208698024723365	19.705864794957023	1.4330537521518225	-0.9100005061610645	-0.569847793992116
-13.12649483004026	19.66555204257168	1.4375901844343573	-0.901595997357292	-0.5900591286002301
-12.931185315336426	19.594366574089303	1.4503202340130872	-0.88027047474431	-0.6378242945545783
-4.73366453746668	21.27733752555802	2.79842362362998	-0.3953349659884532	0.3894335987094353
-4.616137617197506	21.222124959057776	2.7838632796121674	-0.39947763149899285	0.3902797694945781
-4.564613201498627	21.13083733353918	2.763880892609121	-0.4014678182370157	0.3905601015156218
-4.459207814328341	20.976920750912853	2.730182621006355	-0.4039120068095298	0.38890896295144073
-4.3717263835343685	20.747828353941713	2.6844461456347757	-0.4080916974553449	0.3871813262525098
-5.161473697762925	20.81549159125971	2.6640822213323845	-0.3835471102704193	0.35619482195684954
-5.073951322793466	20.921211564449962	2.696244426230894	-0.38642238917775185	0.36460554215769636
-4.82067883209547	21.117692108337895	2.756044623285299	-0.39472225637266334	0.3828188545642702
-4.935758286792504	21.042893194355276	2.7357976198892264	-0.39112259939785937	0.3762386239041536
-5.190714031709742	20.763150524925152	2.6473111349962215	-0.3833774147441378	0.35278901165263077
-4.334675830804458	20.637109182818822	2.664065446856185	-0.40950791347969906	0.3867751373636026
-4.297602703723759	20.363085847552906	2.6143965192508722	-0.4135178906816595	0.3874586052739434
-4.296843216198107	20.193274965814624	2.580932581554361	-0.41384110851486944	0.3865050918112122
-4.3199742974144915	20.03163015581289	2.5500570268020017	-0.41318653410807094	0.3865665937450672
-5.411460238020682	20.431189194846432	2.5335890154020184	-0.38042667987130974	0.32547970827259814
-5.332162880293362	20.526863749341317	2.5699510546107143	-0.3807747217119344	0.33493756798523955
-5.549115600042219	20.2905602616082	2.4763977713563845	-0.378428553989688	0.3064907756039087
-5.9142014219049575	20.099198820205157	2.3762548442108087	-0.3732848307024321	0.27317613980186206
-6.1768312377237	19.97762492623312	2.3145610175726508	-0.37055202190555986	0.25299152831339616
-6.2548127568078975	19.933207642426368	2.294969537939933	-0.3697118604107566	0.24731218565615948
-5.793974679646137	20.165456467072826	2.409421171110681	-0.3752560714467654	0.284777746113858
-6.296332579397803	19.90441385953041	2.284792975624618	-0.3692165346588277	0.2448681604715344
-6.581566543861336	19.71553089526889	2.215577720657584	-0.36691227260046916	0.2265667089180122
-6.865836498264918	19.506302352262118	2.149625350794118	-0.36451313297291854	0.2108687121934022
-4.397468987809489	19.60797959070136	2.4554972872581313	-0.42073082448561366	0.371142003279531
-4.399186129808391	19.590997556566418	2.4521212618898325	-0.4210205734580871	0.3708847060674912
-4.3936775942467925	19.43906947218001	2.422631411696583	-0.42562759179022247	0.3678114422236276
-4.387202690166885	19.144286253843145	2.3650031137241014	-0.4342656257809604	0.36138844268585124
-6.894497251219089	19.484583483803235	2.1427006257910497	-0.3643191505648728	0.20888624064447994
-4.381345621380777	19.122257941120065	2.3610638027273163	-0.43489592930047133	0.3610727343917167
-6.925461083009736	19.4598782054163	2.1363361317154625	-0.3637983476454452	0.20739478225876226
-7.416290267685239	18.89946202643908	2.0243689263523668	-0.35345917601743276	0.18700565870992467
-7.363475977876794	18.991793896138372	2.0393595126782165	-0.35479664596824145	0.18843812793308132
-7.1785182717331	19.213288774831042	2.0794256486711804	-0.358787532864991	0.19599550845858524
-4.15205833085932	18.46634483007781	2.267764796351584	-0.4491227643423116	0.36697959456625096
-4.2171064234789615	18.664346336089654	2.293952891428583	-0.44581676860892927	0.3652668599831285
-4.372026104299103	19.099275105178496	2.3576928137064126	-0.4355681333166984	0.361226821296959
-4.048009488057326	18.195132871531335	2.2335554200869536	-0.45411030908446093	0.36993232376674234
-7.491387228043418	18.031259510970372	1.9121375425270108	-0.3505411696849221	0.18471364278310082
-7.514780309917374	18.314686341258152	1.9472307782831786	-0.34933054293169863	0.18381797528435298
-7.461413857161175	18.67996993733154	1.9952229627550082	-0.35164300081996513	0.1858256659972775
-7.514424638291443	18.439655812679497	1.964153175748671	-0.34930524008648517	0.18454947384968912
-4.006141008968368	17.881613027299927	2.1945570978276505	-0.45724815827426313	0.3738036471474116
-4.0947510933941444	17.070818009431875	2.0774285917154165	-0.4595916342900551	0.3771902713588157
-4.098336307406811	17.034762205630255	2.0722999611419275	-0.4598083454855961	0.3772985269873012
-3.980894005775253	17.602407796043213	2.158529026758141	-0.4601724484712583	0.3760339223813647
-7.492366000616787	17.59242100983253	1.8445750741454356	-0.34785005744946645	0.18206773471209525
-7.491056514593434	17.51652019285032	1.8344633530822843	-0.34766964834371655	0.18298924301157918
-7.356922602796503	17.059969131013926	1.7727603476607112	-0.3561471361599643	0.19146244754182512
-7.3476880070411035	17.029672229095027	1.7686855602534042	-0.35674382196088855	0.19203094203524312
-4.25572274313915	16.317678753090377	1.9488512064911934	-0.4658644678854014	0.3666172924883104
-4.282120070781846	15.78662031049576	1.8683402895780918	-0.47782590639879446	0.3613768347075355
-4.2458127774434065	16.42959045964661	1.966862871736056	-0.4640257131340028	0.3676607045508537
-4.131360294310118	16.910570026141535	2.0507859568509716	-0.460608023667495	0.3756207433705567
-4.280097499402593	14.538047400568065	1.694992815404354	-0.4937880674540094	0.36782427002676216
-4.322517032429351	14.340942723765027	1.6618634101889151	-0.4962939422272042	0.36616360418416716
-4.280253012631235	15.540897001787167	1.8337282509704274	-0.48020657953979595	0.3630901996982111
-4.235538762411485	15.028716405183332	1.769060165900311	-0.49013990911585037	0.3658987944989579
-7.120732692353926	16.430849731388406	1.680350408957142	-0.37463743589344883	0.19453469201135565
-7.346458713145687	17.02354813324256	1.7676320710770694	-0.3568266316537315	0.19194909983341074
-7.114755438282814	16.40554860010953	1.6756164601663721	-0.374770931042488	0.1942827781816971
-6.911780360262982	15.83013201700975	1.588321765675675	-0.3873375783304957	0.20223434462314152
-6.611588358506674	7.896149290016625	0.8979157552180433	-0.5200368103692072	0.44108067761128456
-6.815613754472951	7.898265934465046	0.8628796293366074	-0.512273688063112	0.4437882724007144
-6.5156075490910155	7.913751607218404	0.914330500876962	-0.5231639578498476	0.43996998652071556
-6.3278903466563765	8.00161022599411	0.9449251287741143	-0.5283523935509633	0.4362177115729277
-6.251414382863599	8.031307543414954	0.9576737688161097	-0.5305805626079916	0.4347282708176468
-6.229877777245452	8.04374390758974	0.9608234931380232	-0.5309668603295825	0.4339106874335644
-4.365442378183148	13.975572541233788	1.607083997549982	-0.500946947104107	0.36498990202082326
-7.032334305329712	8.881459043501946	0.7852356729651147	-0.4757135731361383	0.4301136111356955
-7.010306534682713	8.958760339693399	0.7858756675103673	-0.4738004162975894	0.4280245999472818
-6.512646741864403	15.15182324934143	1.5019721242576876	-0.4127246895603566	0.22891990624690361
-6.605089143645865	15.309430919175515	1.5219067182240578	-0.4067206638682711	0.22285625163252157
-6.5041925862060035	15.13029977827332	1.4988998587154687	-0.4136837215464086	0.2293672920780644
-6.3424677378712815	14.438667640957025	1.3809719909393947	-0.42845033968833557	0.2408529019983689
-6.330374139751394	14.386550585762597	1.3720563425200307	-0.4295491243786033	0.24168457103438382
-6.878654940297363	15.7638677268587	1.578065256240372	-0.3888859573779628	0.2038405242935247
-4.434271541032567	13.14264584731255	1.4830829930555813	-0.5069439798203641	0.3618270493291092
-4.414942671727757	13.516124024822233	1.5346709472264	-0.5032341774950533	0.36149032173341367
-4.493924253759212	12.772399592207567	1.4311281576796624	-0.5132607035750818	0.36042981417264575
-7.101740047231086	8.65826653927014	0.7840442166632027	-0.47914054839642706	0.435778990038659
-7.168342651116608	8.460762600190172	0.7822763996176907	-0.4827482527874719	0.4406989379876465
-7.193887940106324	8.330591941608663	0.7847599625837269	-0.48584577694151415	0.44312166059271263
-7.102349334593408	8.083611128327435	0.8093249797050334	-0.49682685152479156	0.44531719506237244
-7.112470534688779	8.092652751636818	0.8073593882831259	-0.496157865632919	0.44535312377018665
-7.119928957854249	8.108787145355782	0.8054701769185586	-0.4953249358648799	0.44527718740768374
-5.957932814466803	8.326382853180453	0.9992007080238146	-0.5326554479144512	0.4246254032563188
-5.9860617304856625	8.295236487394085	0.9955678724748936	-0.5328800139226846	0.4258086254085844
-5.782295033744326	8.636244481833662	1.0221288225212575	-0.5296786933526778	0.4186037620192678
-5.772698168952418	8.648486873268634	1.023318712521172	-0.5295047741174544	0.4181867929864177
-5.738932396154502	8.70717613051857	1.0284402958823011	-0.5292313217587706	0.41707427641731976
-6.940649812921064	9.174166928456163	0.7902694278144501	-0.4695687218485144	0.42152893348988324
-4.5812454281489545	12.317894073995918	1.3694437988279582	-0.5124183306689811	0.36515098235599647
-4.808522336311219	11.478314115589296	1.2540207622818251	-0.511754308743565	0.37000309768338424
-4.652849854746273	12.005391019526362	1.332920606548929	-0.5168137073849582	0.369116513635496
-5.061293351900035	10.722393859678515	1.1706422277496156	-0.5130173613450564	0.3843371782212449
-6.863609387871793	9.401426206351928	0.794918841239966	-0.46549859223104045	0.4140483615970354
-6.819621065935525	9.518851746648703	0.7988625414360951	-0.4645291143335931	0.410349554675977
-6.732853489066005	9.812962932337197	0.8059574597130932	-0.4593961567528375	0.3973717916025963
-6.221255888251553	12.966412945543405	1.1193739612064235	-0.450639623538521	0.263698886689758
-6.262079343029065	13.66062747538938	1.239580886061743	-0.44363271028263584	0.2508802884867828
-6.263391932825344	13.675039285369484	1.242466331757916	-0.4436631977269483	0.25062701087983963
-6.329917361911087	14.384771810573818	1.371730088548593	-0.42955694559840224	0.24172363959443707
-6.380243096902497	11.364251103642124	0.899225138377892	-0.45361208984902573	0.32733542664906096
-6.357607770702911	11.487039688527688	0.9108870787730117	-0.4518085642441719	0.32204044825880135
-6.222435682564707	12.217561632089193	1.0105460045065364	-0.45475852275090156	0.29269244933999194
-6.22315469339023	12.669251370607224	1.0753312542447409	-0.45195519604889406	0.27540719675139813
-6.23437808659952	12.145587759282426	1.0008694301124215	-0.4559507767400492	0.29541241237643523
-6.457481241124758	10.96749769794242	0.8699232869236433	-0.45563948066737797	0.3468926985645352
-6.219415409317302	12.931960976294627	1.113142666490199	-0.45033738672752754	0.2647998531120191
-5.300213015882377	9.906364735437664	1.1003459408572596	-0.5156748879762681	0.39363825362481697
-5.420490387285663	9.41476369021898	1.0749062795792519	-0.5232192793079762	0.40085956393401695
-5.260725656804659	10.041685575299425	1.1078338782343364	-0.5150970598216089	0.39109051721538335
-5.093231866962367	10.61944688455408	1.1587361761542616	-0.5120945823320194	0.38500441163775295
-5.565394037279747	9.018803980210201	1.0540511716119265	-0.5278890104774184	0.41003441741836416
-5.5458129890253085	9.074872917332542	1.0572488031705922	-0.5279069927162716	0.4090391417532614
-6.507679907571038	10.704717704496328	0.8488362536318459	-0.45617311693012713	0.35911650534158435
-6.538142435266113	10.584945288033484	0.8415526315006823	-0.45543335770448173	0.3640848384352987
-6.674120860000167	10.043425300441548	0.811061010881776	-0.45874310245099137	0.38538563112562446
-5.079145325698371	10.671237532556626	1.1632731126350637	-0.5124276910931587	0.38441515817978694
-10.461656850447097	13.708406176281539	0.0013850235150587233	6.871611623633605E-4	0.0010417459834816407
-10.481987687657293	13.648673103119863	0.0013822018458667918	6.855484360553086E-4	0.0010423055133586645
-10.596586459128053	13.013581074589192	0.0013526228552928285	6.683952677898943E-4	0.0010455163184132463
-10.588350281531117	13.144057512369184	0.0013586972015678573	6.719352457826958E-4	0.0010452623555066713
-10.567612116330908	13.380893343134794	0.0013696324769218178	6.783461876154592E-4	0.0010446653316421718
-10.586300339683474	12.86405514315924	0.00134577612513551	6.642979618828707E-4	0.0010452790874669574
-10.570420696995217	12.529496354887202	0.001330710508308638	6.552048466787386E-4	0.0010449379523220553
-10.53216555932015	12.1496552982845	0.0013140023770135398	6.447459643432684E-4	0.0010440417418066438
-10.380385604053068	10.824139514628257	0.0012596988523801847	6.079199032658967E-4	0.001040576944359739
-10.435456498885996	11.003326254847991	0.0012670588913000378	6.130229009966796E-4	0.0010419936909415717
-10.456403679159035	11.430738695704099	0.0012837902419149667	6.248847967055037E-4	0.0010423213767294438
-10.463247672194688	11.521399916806832	0.0012874885997872702	6.274277975958167E-4	0.001042462270379967
-10.491965031962753	11.798596889963134	0.0012991265136160293	6.35075802421276E-4	0.0010431052172398946
-10.523313839585922	12.061930103058792	0.0013101932867206991	6.423490793533444E-4	0.00104383812194957
-10.132546303009402	9.916704642956699	0.001224747094698618	5.820470571144929E-4	0.0010343185598524947
-10.179935233113294	10.11227423234433	0.0012320165254456352	5.876883788788855E-4	0.0010354832852688548
-10.271061399325458	10.365759310336202	0.0012418508056772843	5.949280733591495E-4	0.0010378248128750283
-10.329993747661657	10.545358091937182	0.0012490005012701672	6.000840121183688E-4	0.0010393435789855493
-10.02186658977307	9.407090039284766	0.001206824390591041	5.673143076528728E-4	0.0010316265207617446
-9.940452310214791	9.112997290359736	0.0011966155110286658	5.58640163315684E-4	0.0010295322549358163
-9.913163845656664	9.031973680914923	0.0011937226872746145	5.562543713169864E-4	0.001028819859239107
-9.895841595490788	8.989089973174861	0.0011921605525547871	5.549692061357058E-4	0.0010283568545288236
-10.041555812761365	9.508743711312437	0.0012102517984613737	5.702439924909954E-4	0.0010320958634021742
-10.0930451283201	9.758641117940332	0.0012190684610480272	5.775212183247527E-4	0.0010333457982508111
-10.523255412447535	12.01533119139883	0.0013082869655622765	6.410823669775351E-4	0.0010438524547308828
-9.437025703496063	8.180080636767848	0.0011619189482711156	5.306784380908121E-4	0.001015791922882128
-9.587384406844816	8.413430547215235	0.0011707449903451002	5.377398690914646E-4	0.0010199609546640257
-9.661805736692877	8.534238831487905	0.001175418223495263	5.413930907302712E-4	0.0010220046468691372
-9.771253911512432	8.728030227058873	0.0011826599318826225	5.472292827069973E-4	0.0010250101940929238
-9.266968553743181	20.368669914426608	1.2584292019405718	-0.3260926096660538	0.3509866905798044
-9.20742666551085	20.320443273355068	1.2610161811539424	-0.3233651005198377	0.3556128272805764
-9.331656358380581	20.390105813505613	1.2549659109381708	-0.32656283075223963	0.3460734879842164
-9.797074207824757	20.487262654677203	1.2319489643009005	-0.325155637053872	0.3132323261124588
-9.852945626294268	20.475386833679877	1.22876327700057	-0.32331121442069466	0.3096489088303707
-10.174926061897045	20.358005704205766	1.2085648010781855	-0.30929507742047935	0.28912396814682906
-9.63492628198527	20.447865399706505	1.2399805846963678	-0.32533468075629235	0.3248915629474319
-8.511979787933821	19.63934754978057	1.2803259174470722	-0.2786337941229629	0.40932882534869985
-8.412203891350405	19.4367030452377	1.2795894131094674	-0.263054647586417	0.41649825236264937
-8.861496508320027	20.0881956391881	1.274308831413499	-0.3104836346585468	0.38211495842846366
-8.677814870382358	19.86003686712696	1.2789686134511704	-0.2947608960989434	0.3963795557512464
-10.409357512926338	20.18096142143874	1.192404882996094	-0.29341197449711753	0.2762720809100058
-10.79710685594536	19.791961768687052	1.1648365567070575	-0.2625615086515471	0.2569606554883281
-10.785679793055646	19.803992338152558	1.1656095497992105	-0.26345905436612704	0.2575125065708445
-10.503409678691938	20.101603547076234	1.18608832936449	-0.2867875348369544	0.2712569547909291
-11.760956418321427	18.987861528055976	1.1081137673348753	-0.20592684727929822	0.2145328335548482
-11.523235694283702	19.219241316736024	1.1227318254828549	-0.21930675351296802	0.2228437553196896
-10.828460804935474	19.76565596978038	1.163032910894023	-0.2605921987229049	0.2555254115455524
-11.15203284394894	19.485982039391637	1.1429494503052007	-0.23896069116543595	0.2397691322585227
-11.338762237521642	19.37033472884137	1.1335530130491862	-0.22989891575612992	0.23124248569609812
-8.160413380449972	19.034430336383014	1.276245318223165	-0.2300121246372977	0.4368912389656705
-8.0712521510263	18.89928505826888	1.2764714884662762	-0.21877827813014236	0.4435194818529876
-7.818586642841267	18.37119969400198	1.2613021245726315	-0.1710383922033308	0.4637043074961373
-7.801553346127336	18.337769279015088	1.2604127714839823	-0.16801585651683512	0.4649442788180717
-7.798549641616148	18.329959307262747	1.260034666484633	-0.1672991295220425	0.46516526675694325
-7.7743272824557055	17.104951854205982	1.1621849405252869	-0.05417887362336972	0.46226994588531123
-7.783741806986411	17.082410464980747	1.1594335974227263	-0.052365328200740906	0.4614621087278727
-7.764805280510347	17.71926770390472	1.2164098755168236	-0.11084054949112195	0.4655264452663958
-7.765134015594184	17.702299241060896	1.2150220624703871	-0.1092840866358556	0.46537682649754575
-7.785173334564877	18.087991371679102	1.2426874029499029	-0.14490741756970213	0.4654037027666074
-12.207394115779582	17.651695249152727	1.032982010737932	-0.14684939755233534	0.20276240861619416
-12.334583649954002	18.01743438287169	1.0510625835636678	-0.1602714128923096	0.19774142610239004
-11.898441133341503	18.87073873241356	1.0995852388709106	-0.19851333867173893	0.20900897626116002
-11.97913973552026	18.76913114866832	1.0932550739271725	-0.19333958132595333	0.20680802320676767
-12.20179125652366	18.480366296380733	1.0760444054787368	-0.17841776322335953	0.19932790008942491
-12.346236091480979	18.07372770119775	1.054274012877702	-0.1623178690171659	0.1969888894431897
-12.325910176357382	18.130813591682937	1.0576658363208633	-0.1647035093311774	0.19756168498931673
-11.98711940596362	17.350214550324804	1.0147006382679675	-0.13440207351264366	0.21157571944616693
-12.003748444063904	17.37062698875574	1.0158539823738082	-0.13528029374903014	0.21100179589268622
-11.972536370029344	17.33827830647077	1.013901288163826	-0.13379174683752115	0.2122219043737213
-8.121894220306949	16.547592387360503	1.0804054748431084	-0.00947079363704935	0.4354467087273007
-8.10563373419339	16.57251979077354	1.0843490424884672	-0.011483708620867132	0.43656569606300455
-7.984939422131087	16.76625234830246	1.1126572404868509	-0.027008416125798643	0.4461627583337903
-8.228393449448319	16.494855391024913	1.0662783881139808	-0.00743629571568468	0.4280204452858548
-8.587857197385803	16.313739525462502	1.0183115997252021	-4.899220928803784E-4	0.40212985824413583
-8.648307457720517	16.29639910076707	1.0122447125462084	-6.770889999600743E-4	0.3981425766362286
-8.78995850036625	16.26628487690744	1.0008913147326741	-0.0030820100683237157	0.3891744335010758
-11.704600070861353	17.072933459403412	0.9939786476527557	-0.1206829428128103	0.22324126741637218
-10.554248746023152	16.279117077015805	0.9288908601108881	-0.060322164217881225	0.2802232402051374
-10.957521253644972	16.490186693601217	0.9413383011750092	-0.08161936737759896	0.2585278614462959
-11.418330839711729	16.816770790787647	0.9711966472178455	-0.10605969876270399	0.23711709115398039
-11.33353091563429	16.74939463269658	0.9655598001719577	-0.10180739970853166	0.24080377548123844
-11.282552150529034	16.71369893929399	0.9631328637609929	-0.09930080257797477	0.24339304863289662
-10.494053521806357	16.247901452253174	0.9255859328091895	-0.05707326443528975	0.283421168041992
-10.328899462146932	16.210273477704867	0.9254538781337923	-0.04941867582873451	0.2930499938274703
-9.963639931852718	16.115765536031095	0.922972735593862	-0.032069168308101505	0.31317681248517465
-9.716780988764722	16.1404887812949	0.9368539859194126	-0.025611505707721915	0.3292560674969555
-9.288329654651506	16.143910880354827	0.9546867883777849	-0.009760528672298987	0.35588478329706674
