# Supplementary material for: Thyroarytenoid muscle fiber orientation regulates the ability to modulate vocal fold vertical thickness
Source: PLoS One. 2025 Dec 4;20(12):e0337735. doi: 10.1371/journal.pone.0337735 (PMC12677544; doi:10.1371/journal.pone.0337735)
Supplement: S4 Data — (ZIP) [file pone.0337735.s004.zip › Female/contourA2TA13.csv]

% Model	Angle2.mph
% Version	COMSOL 6.1.0.357
% Date	Jan 7 2025, 14:12
% Dimension	2
% Nodes	677
% Expressions	3
% Description	Line
% cpl1x	cpl1y	Displacement magnitude	u	v
-13.17444290806587	39.94315674322471	3.5441895040531586	0.001556967761495403	0.2712243672404008
-12.960222175535398	39.983361371660834	3.545225756953963	0.0015595824027951038	0.2711970934086645
-12.557663550476963	39.9444194414246	3.544190079890151	0.001557156971442235	0.27118520705669524
-12.295013434274637	39.91007450484781	3.5432840616145445	0.0015549885181450128	0.27118051300972434
-12.771199519904672	39.98225209153824	3.5451900218107752	0.0015595324718515045	0.27118561250655493
-12.196854437814238	39.890291850976084	3.542763957103787	0.001553731716485897	0.271181137948096
-11.83903471244294	39.73416827035278	3.538667026720413	0.0015438560043816037	0.2712123537407357
-11.83454919196266	39.7319164431207	3.538608097828178	0.001543712963144856	0.2712128464640325
-13.378459401044738	39.840576676748505	3.5415195533855215	0.0015503940971681833	0.2712724171224892
-14.081829389211773	39.48701231125233	3.5323213666342808	0.0015277457941643914	0.2714379667750316
-14.091455366444958	39.478691732262995	3.532104617133077	0.0015272148912320912	0.271441426625566
-14.335684817196531	39.132669681909526	3.5230847644743526	0.0015051375102152437	0.27157551749113834
-14.358308416646189	39.105402529003705	3.5223741885221624	0.001503401625977725	0.2715862926495893
-14.06390329784523	39.49587429199164	3.532551563607744	0.0015283145630844604	0.2714337998718665
-13.664929711835182	39.75087689897474	3.5391955191376647	0.0015446045892128888	0.2713212065755278
-14.400819272467285	39.0250993557956	3.520279537081986	0.0014982975952828083	0.2716165108680551
-14.608096086093008	38.63165734087564	3.5100234577089204	0.001473241223540194	0.27176450125352647
-14.69608875380951	38.17187164721082	3.4980223707318756	0.0014440547115392127	0.2719277739679715
-14.704809808779903	38.12900484288538	3.496904132530605	0.001441327302443791	0.27194302784119495
-11.830679456258773	39.72945101098895	3.5385435256734707	0.0015435568305704574	0.27121345171546307
-11.301478305989114	39.38674536174639	3.529579217980319	0.0015217889824292452	0.27129807898150765
-11.016175056807299	39.141220578803896	3.5231531007447625	0.0015062116601496638	0.2713646243719114
-10.844743907034458	38.971871494835426	3.5187292179477687	0.0014954461968088692	0.27141213397547503
-14.703115739357767	38.08762112267836	3.4958233563983048	0.0014387009193100495	0.2719571217151162
-14.665184357518843	37.55081609911142	3.481823538249068	0.0014045888803392373	0.27213890904542004
-14.627641646759875	37.059364087139976	3.468983024540278	0.0013735460935729849	0.2723051898168049
-14.612222601763179	36.97660737525933	3.4668234880899913	0.0013682912746864828	0.27233261812373455
-10.248926757653695	38.341193504780605	3.502246581740943	0.0014554093315555	0.2715917433955625
-9.912331042181597	37.81459172579965	3.4884740819494677	0.0014219645477372867	0.2717518142406171
-9.809547057107494	37.62171625198788	3.4834392079127428	0.0014097300300538237	0.2718117533695371
-10.64673187070012	38.74258791214268	3.5127335649791562	0.0014809213939183466	0.271478630721056
-9.48858618160289	36.69145765435641	3.4591446387736813	0.001350689704760951	0.27211174219887013
-14.423810118021384	36.22227306587261	3.447124613055933	0.0013206134231809952	0.272579709936584
-14.414950734496156	36.19148920627415	3.446320930331937	0.0013186779639979317	0.2725897231391969
-14.485830262125976	36.464347608918885	3.4534437550127057	0.001335923228965832	0.272500516176568
-14.13670178009059	35.26832504596132	3.4222243682407347	0.0012603562368449167	0.27288915879771913
-9.140047996814005	35.00415384913914	3.415095741993519	0.0012440908708694453	0.27267067413322993
-9.086009328532562	34.53098312251316	3.4027475493527355	0.0012142078992551561	0.27283010837709254
-9.407476788029886	36.421191810066915	3.4520879452710163	0.0013336229046168597	0.27219970765755286
-9.246749552716217	35.593612830381815	3.430486472306255	0.0012811910836380354	0.272474422673366
-8.989359107335446	33.59689600732507	3.378356187598616	0.0011556809263073464	0.27314567777884435
-8.968500059088695	33.443411157370896	3.3743477495103837	0.0011460951186394743	0.27319722533479085
-8.996624010336891	33.65404884224206	3.3798478004751655	0.0011592799938319805	0.273126465257353
-13.798911056412487	34.27253971408058	3.396221244832062	0.00119774969073605	0.2732098877100864
-13.70362268864402	34.01659054484035	3.3895405611648854	0.0011817523817218942	0.2732918284549076
-14.048491738764572	35.019096394043515	3.4157187418178716	0.0012447222758862756	0.27296921246397493
-13.417394405865101	33.23424233035681	3.36910671942397	0.0011326946604995236	0.27354259005904663
-8.844720216802184	32.57044266052164	3.3515737914296095	0.0010915047536489099	0.2734900360460667
-8.570476294449893	30.72147489648428	3.3033395698805856	9.767782009542422E-4	0.27410965971655504
-8.411226862297102	30.07820986660778	3.286524375260073	9.370746080459476E-4	0.27432133288619204
-8.772423178230015	32.003860930652095	3.336780181348004	0.0010563595645389056	0.2736806794879417
-8.728005357889755	31.59612262639564	3.326149862637532	0.0010309276419977523	0.27381827706404965
-8.700294971264373	31.40121367922034	3.321055270018508	0.0010188095440389516	0.27388365468616466
-5.531557332942684	20.96953997644227	3.0488487335064347	3.858542181123873E-4	0.2772817689311947
-5.427009525472386	21.242312243811483	3.0559565169741774	4.0220536230593215E-4	0.27718154873309997
-5.854899803418824	20.57130638309323	3.038475603776157	3.6205284640924464E-4	0.277438343770951
-6.0545991133395525	20.421724675892317	3.034581795451526	3.531741435290945E-4	0.2775018632226565
-5.674484475926183	20.74823852684858	3.043082318331815	3.725199314982239E-4	0.2773666264266968
-5.32694315001336	21.47324046054615	3.061978257164389	4.1626610199401153E-4	0.2770959532483701
-5.315180164652691	21.80064614708065	3.0705097492570443	4.360559279423287E-4	0.27698251983703287
-5.315239610958217	21.927734163633616	3.073826333623523	4.438350625816825E-4	0.27693879020945383
-5.350668266482917	22.137495322296036	3.0792961589295382	4.566752143180164E-4	0.27686878641481993
-5.433726218666795	22.603765940122834	3.091461641379964	4.849453102956635E-4	0.27671338770315224
-5.626963417233466	22.992394014638567	3.101600544190882	5.085120203899354E-4	0.2765915344193304
-6.296930791053468	20.265168855524802	3.03050733187514	3.440692326036205E-4	0.2775701539350872
-6.462948940896917	20.198777783557254	3.028784056316929	3.4022619935293233E-4	0.27760297368296666
-6.834263159081223	20.11098147703813	3.0265024465553374	3.353707843333357E-4	0.2776551004540575
-6.8788138499580604	20.10884160683754	3.0264486732204157	3.352813470075987E-4	0.27765850127483793
-7.369605748299344	20.1229514076894	3.026833904425243	3.366016567948061E-4	0.2776824918028208
-7.290450126656008	20.11461507432293	3.026614749088754	3.360363334555997E-4	0.277680765272245
-7.0289051460111445	20.114888248714465	3.026609508747095	3.3578959217636607E-4	0.27766525338074594
-8.099104207876303	28.996942234883516	3.258304805050891	8.708156158785325E-4	0.27467448820344725
-8.15070498126804	29.2035730808658	3.263695903992873	8.833929067088829E-4	0.2746064679685487
-8.355808324767937	29.893747345738024	3.2817112844582867	9.257924591767596E-4	0.2743814688513148
-7.921321428362544	28.24221711199594	3.2386071429606327	8.246140844481208E-4	0.2749234611932345
-5.731713957908964	23.187461122959608	3.1066983126207335	5.202252705220643E-4	0.27653077723944647
-13.008134256011195	32.00942388853293	3.337123692676663	0.0010563029401161107	0.27393764766182144
-12.95068578427099	31.818116973537904	3.3321327849163334	0.001044496641589739	0.2739997551803458
-13.314648296010738	32.961635456846714	3.361993694769443	0.001115736745971366	0.2736297968099478
-12.699636292198232	30.808963560540487	3.3057758944446616	9.819265601809263E-4	0.27433047808898775
-12.470607686155141	29.707619560891636	3.2770422235119168	9.138604581906734E-4	0.274694157283309
-12.698656054304104	30.80456735528284	3.3056611444174697	9.816566254952001E-4	0.27433192580403604
-12.344738030856188	29.237051454687176	3.264757375504092	8.851405585684483E-4	0.2748479086716771
-12.200354837177862	28.6009148893215	3.2481553927546347	8.459823425444354E-4	0.2750573052524355
-6.292183606549941	24.100693713257964	3.1305207742941064	5.749171898165286E-4	0.27625059199443885
-6.2425339509726525	24.018118545555755	3.128363945801899	5.699513202891103E-4	0.27627597390281394
-6.30204314497932	24.12141143941276	3.1310613288825975	5.761824762475096E-4	0.2762440733545591
-6.719214934672854	24.976328726734828	3.1533878491636997	6.273347591837996E-4	0.27597500854878054
-6.946082505233461	25.451726261391883	3.1657892514550046	6.56131698110697E-4	0.2758252791659565
-5.822524408446318	23.31757127054052	3.110086386775094	5.279070125564871E-4	0.2764914497473029
-7.831310428230173	20.27209620881387	3.03074333750353	3.459231507723594E-4	0.27765834275025003
-8.016126539335897	20.33597009423546	3.0324213291274877	3.4981954044111815E-4	0.27764711563181393
-8.24563275354757	20.47485969782366	3.0360410762037042	3.58197225689106E-4	0.27761269057163906
-8.482902806015549	20.6064476841697	3.039491155718553	3.662480402796587E-4	0.27758141651400503
-7.226961380997089	26.041292685288354	3.181196986971762	6.913482877286261E-4	0.2756391909927447
-7.429909730247111	26.557221928939185	3.1946381090876272	7.222266428026942E-4	0.2754737502472012
-7.588591037603218	27.0808763927336	3.208323159319502	7.540746574958648E-4	0.27530310582116674
-7.863453876347896	28.01287551057215	3.232632799378337	8.10736074578514E-4	0.2749989355702492
-7.77407433575083	27.709357526334035	3.2247028826644057	7.924006751559021E-4	0.275098076074464
-11.095419583753593	24.002887368594862	3.1281530173446153	5.68578980017844E-4	0.2765674195229913
-11.133073986582929	24.11042016799119	3.1309611166679425	5.750096667194798E-4	0.2765327735172013
-11.150271886515071	24.17283860224189	3.132588664267896	5.787539704391221E-4	0.2765123954450363
-11.359915588747498	24.938145086996936	3.1525601344978993	6.244590694642238E-4	0.27626251606201485
-11.453664593764737	25.297012828280756	3.161922965609626	6.459986207734205E-4	0.2761450767831133
-11.24027302449863	24.515080634230806	3.14152115071653	5.991367821872214E-4	0.2764004417701222
-11.322946017415118	24.800112745163535	3.14895768109392	6.162382085549869E-4	0.2763076354954505
-11.458727381180385	25.319434483475824	3.1625084477973298	6.473297951863176E-4	0.2761376929685429
-11.464537797183144	25.338970387555264	3.1630176673073853	6.485019284614104E-4	0.27613134133669176
-11.569196871735537	25.76121890789718	3.17404644332335	6.737953103017212E-4	0.2759928628819348
-11.6633070777599	26.1720578259513	3.1847861345778745	6.988084555852646E-4	0.2758576917290333
-11.833764430182397	26.83587126363891	3.2020842490751424	7.388502876630476E-4	0.27564031996922983
-11.862057598807612	26.963505046571935	3.2054192542448883	7.465275689961752E-4	0.2755982626981216
-12.078087822074078	28.032468436132604	3.233339729248714	8.115534355074817E-4	0.27524483922676574
-11.88110893277426	27.05481684639802	3.207798222332976	7.51973170455721E-4	0.2755681045621436
-10.941911285330256	23.580623184081325	3.117142360000914	5.434255954606048E-4	0.2767031996968843
-10.839436808390818	23.313060208466673	3.110155590045073	5.276586841317214E-4	0.276788957140346
-10.739067093635805	23.061302474143833	3.1035895083034033	5.126091177048741E-4	0.2768694316387156
-9.471816627044047	21.34230345888027	3.0587077702082985	4.104506289978927E-4	0.27738590749406966
-9.951571716408075	21.806360992359135	3.07084701826425	4.383126257779153E-4	0.277254414832778
-10.43754130166285	22.487163924914277	3.088595440050186	4.786190799700979E-4	0.2770488224258387
-10.367961436850804	22.34988690199558	3.0850150852311415	4.7053427425055677E-4	0.2770918722631006
-10.316760015579995	22.28288259867231	3.083265464737819	4.666097854007554E-4	0.2771119396476816
-9.288476953705402	21.156736757069627	3.053867548959955	3.995262599457796E-4	0.27743914398905956
-8.920650274480796	20.917705687899243	3.0476140822256954	3.851132306255335E-4	0.2774999801457263
-8.51657021391493	16.03357904344795	0.0015504962245271483	7.685328291889238E-4	0.0010128464181393595
-8.266698499593367	16.013390172186597	0.0015507429478211934	7.681897420512022E-4	0.001005827073452481
-8.0562389112096	15.989342639268678	0.0015504321599769922	7.677209217698768E-4	9.999102784589349E-4
-7.686675290317421	15.957030610636405	0.0015507346834149334	7.671490056304039E-4	9.894606537707257E-4
-8.746279057818878	15.988281981459258	0.0015464796307951933	7.671034690222107E-4	0.0010192613674815964
-8.970450287689857	15.938254553097185	0.001542516372299089	7.655502969449331E-4	0.0010255284018161719
-9.186062455068521	15.786547473493387	0.0015325653156292645	7.612236897010372E-4	0.0010315313123376484
-9.971193094306008	14.974754846084949	0.0014845542004784074	7.383893970924868E-4	0.001053374336811279
-9.923312943252988	15.039290823300568	0.0014882275118649607	7.401949072974136E-4	0.0010520453983233874
-9.772769833038687	15.227535971668214	0.001499000125568775	7.454513538368047E-4	0.001047856157762123
-10.151226889300128	14.742570887399712	0.0014718985649747511	7.31935940687988E-4	0.0010583683445442756
-10.263669191686583	14.533945460902896	0.0014606594746323738	7.261538447029576E-4	0.001061485689449762
-10.338792965066176	14.402943851689207	0.0014538628668310835	7.225485508254861E-4	0.0010635607936754045
-10.39951398580999	14.232596487589566	0.0014449904481384703	7.178382238399391E-4	0.0010652599683176138
-9.651563148185085	15.369018904321013	0.001507135817938695	7.494175020301558E-4	0.0010444988761011058
-9.610243214520445	15.408630480720372	0.0015094135534800537	7.50529512253279E-4	0.001043344990808498
-9.355948527585717	15.657450364369083	0.0015245953692743246	7.575540288744649E-4	0.0010362814177621068
-7.582691981937091	15.933264407606897	0.0015498883304057942	7.665830067392349E-4	9.865068974808976E-4
-7.112624841227181	15.62099342018226	0.0015336443771710782	7.583294947298071E-4	9.730729358610067E-4
-6.881867897293005	15.366468772252109	0.0015194245287109632	7.514500201325943E-4	9.664085652487679E-4
-7.211113655713502	15.719878283891182	0.0015391921967470063	7.609978492182691E-4	9.759147586331707E-4
-6.717869382857944	15.056237286327317	0.0015010575825965473	7.42928520746262E-4	9.615897321181867E-4
-6.607244504890614	14.853200340811474	0.0014894441059431596	7.374128888889202E-4	9.58392061276882E-4
-6.552226585395356	14.490750358383536	0.001467438565016183	7.27326684005044E-4	9.566585891639169E-4
-6.493787224369594	14.259604808150158	0.001454158102962478	7.209951049490614E-4	9.54924829206653E-4
-6.43325049352262	13.662200987957576	0.0014184100044880802	7.04225085564373E-4	9.528167751936948E-4
-6.41499752094985	13.47437536220453	0.001407817882432451	6.99042925860722E-4	9.522223267258353E-4
-6.387853419579772	12.789972379643046	0.001368094540811911	6.796484131686678E-4	9.509226027491455E-4
-10.456554713262712	13.976570385418363	0.0014319564272223207	7.107567934118266E-4	0.0010668725109804782
-10.460504525913167	13.743612050954287	0.0014202312344366924	7.043064260619642E-4	0.001067012331137505
-10.43567643329602	14.11277918523502	0.001438919019626793	7.145296366716323E-4	0.0010662631329727132
-6.386459979093452	12.69724417228317	0.0013630525839552054	6.770753045379823E-4	9.508292434543294E-4
-6.395644771263177	12.555427517851564	0.0013552640425206622	6.73029571272059E-4	9.509564802896563E-4
-6.4372672447402195	12.008861096898956	0.0013251059642321397	6.574636754145132E-4	9.517133421167675E-4
-6.497009900884745	11.667987645737622	0.0013062890034064704	6.474209735477168E-4	9.531029588796768E-4
-6.556920262455058	11.305444943796042	0.00128778990343311	6.370922033137066E-4	9.545527295548656E-4
-6.68146577838972	10.655308411578233	0.0012549880652516642	6.178259369548943E-4	9.575959311937242E-4
-6.78393126347984	10.244290071559956	0.0012352040687577943	6.053549154657146E-4	9.602602577716151E-4
-6.6290935651159755	10.949007459555244	0.0012699413377977892	6.26488653897987E-4	9.562953143565272E-4
-6.8473974745647155	10.057920097476195	0.0012268235276682378	5.998055864649854E-4	9.620299566962194E-4
-7.405046930016831	8.429051296024019	0.001164362133254401	5.501448811291264E-4	9.780251187129023E-4
-7.412200733634791	8.399984117014895	0.0011633462575190163	5.492488065100103E-4	9.782307604562627E-4
-7.421796519639031	8.373596652831079	0.0011625205247633324	5.484184498346724E-4	9.78513872731051E-4
-7.6245049310669515	7.798152050005788	0.0011457386930668627	5.304643326838103E-4	9.845900159322159E-4
-7.5805121822930595	7.910293384750007	0.0011487510463672938	5.339500067953009E-4	9.832602924368164E-4
-7.501908913596166	8.09279067771438	0.001153695775791947	5.396998691566713E-4	9.808782901035106E-4
-7.739502332512991	7.591719065788961	0.0011411921570281115	5.239462283413289E-4	9.881610739384309E-4
-7.8847997351133605	7.451595991242256	0.0011396918265027464	5.195068663317167E-4	9.927529062574347E-4
-7.676407910866667	7.714521694434641	0.0011440099270416263	5.278232421523383E-4	9.861986944090268E-4
-7.092653583308931	9.299169047122376	0.0011954538272486532	5.768914305580928E-4	9.6893276688058E-4
-7.157733819727116	9.09628579445178	0.0011873309052533726	5.706801343076833E-4	9.707932309713602E-4
-6.993538578025168	9.575462324912435	0.0012061355881273358	5.852684338718067E-4	9.661031345950719E-4
-6.895778115357702	9.900410308161158	0.0012202032681709514	5.951120979709005E-4	9.633739428667544E-4
-7.2933482934575915	8.75037620896634	0.0011750812820743803	5.600821419792091E-4	9.747748813949315E-4
-7.234420758594862	8.926496665648376	0.001181326988961521	5.654060767113486E-4	9.730549600787293E-4
-8.225885333227685	7.342901902359795	0.0011433697006010767	5.16172964539631E-4	0.0010036015136854065
-8.236373854049724	7.343009111565974	0.0011435882828730742	5.161813762440443E-4	0.0010039363171059992
-8.530594539609023	7.303148880677009	0.0011486599205039073	5.150626022580318E-4	0.0010132412341284777
-8.165547009442813	7.3578145528349275	0.0011425823208376313	5.166255931303239E-4	0.001001678545387032
-8.564700511421668	7.306150044294393	0.0011494553541796355	5.151834795592516E-4	0.001014318819593505
-8.611923429585666	7.329416666724217	0.0011510274627267903	5.159383973184974E-4	0.0010157775950073726
-9.020216463603798	7.600166307473682	0.0011664114551554314	5.247144338676239E-4	0.0010282837338518908
-9.03637818469662	7.618837639342621	0.0011672263588983203	5.253108469242777E-4	0.0010287660913328482
-9.212996675330137	7.81749482447683	0.0011758730867490064	5.316305428279349E-4	0.001034001841300077
-9.245829441114997	7.861879805782354	0.0011776973206586716	5.330344368447486E-4	0.0010349616252336325
-8.987356093103259	7.572791242919949	0.0011650242450340382	5.238262746144328E-4	0.0010272818047199139
-8.807668646708661	7.421252885339838	0.001157493525572533	5.189750831021763E-4	0.0010218355856314123
-9.359903457853354	8.04158185649978	0.0011846182795336004	5.386792955949734E-4	0.0010382521005543497
-7.915963885514201	7.416843590924212	0.0011392568840639709	5.184271501069283E-4	9.937360627556029E-4
-13.446641917549464	29.504735031778765	1.6725995952836643	0.06059431603295702	0.8366481540526003
-13.31035736551715	29.490828283789533	1.6674407763744412	0.06705818164212085	0.8155944703270328
-13.224838540734716	29.439520921664442	1.6730016671797818	0.0643272486711057	0.8034076836128452
-13.593416827826	29.521521045985132	1.6757768412093943	0.05411034008260695	0.8571902957607705
-13.745828677994982	29.49823664762073	1.6890076914029057	0.04071898152148036	0.8815718046348167
-13.86816784993091	29.46471861517236	1.700561133203293	0.028667190215760852	0.8984670640885427
-14.30785626955209	29.31719643409113	1.7546702915187384	-0.028831094404555765	0.9604024643449298
-14.102683706210716	29.389371044146117	1.7293160984866982	-0.0012989822118519316	0.9319350835929521
-13.940146842573766	29.442045794208823	1.7088234236528423	0.019257226763559992	0.9085806118767699
-14.338532292243409	29.306464423392864	1.7584042346614688	-0.03307301443642861	0.9651369123207417
-13.075731796836802	28.898237603063862	1.8895281084084825	0.07041958165216186	0.8298264991989361
-13.060688821011178	29.115099776574503	1.7875250407442778	0.06572725054607459	0.8050228438397067
-13.071149205421719	29.224779124557728	1.7378094649697338	0.06101715223342384	0.7945536397057475
-13.05126674147483	29.162238991325502	1.7598281688693376	0.06009929624482324	0.7970246629829796
-13.114049347313092	28.778003670178123	1.974918781099924	0.0858095923950124	0.8579193540423673
-15.123531503383438	28.68380688659017	1.8587499529949734	-0.2113675112023063	1.0196174871567092
-15.120365763830009	28.687201553165067	1.8585320459268513	-0.21047872666671513	1.0197433006484988
-14.959007661603835	28.847954319669356	1.8407633490334323	-0.16758922373171137	1.0158721225790333
-14.755661264084218	29.046595901853035	1.8181559111017307	-0.11428341907460594	1.0101361447482504
-14.763862069959831	29.042141861783172	1.8191952450263147	-0.1157688726180939	1.0111428097722919
-15.126896078051582	28.680440857325806	1.8587091314729993	-0.21228056526986072	1.019346766300503
-15.639683715519372	28.156523638835083	1.8577491212768624	-0.3586887414535118	0.9889968644309272
-15.565674756309049	28.23888409976909	1.864594085443379	-0.33735379386882824	0.9999088848602287
-15.997556731796527	27.782681596354678	1.8335116238439961	-0.46446273036482644	0.9539837402787268
-16.122982823557255	27.64891283072557	1.8182592630057783	-0.4910513871379192	0.9377941154266478
-16.377973583126817	27.352884220687287	1.7861465972750796	-0.563108037293874	0.9089392617943208
-16.69137525915565	27.055097404968777	1.7623890465204355	-0.6349089924242315	0.8771772308542404
-16.77861127391209	26.957994646965222	1.7511294065570902	-0.6555000856138316	0.866311204927779
-17.20671943406671	26.19057808793621	1.653663286639913	-0.7609283459204852	0.797231139860997
-17.104777983312246	26.44452275263879	1.6887971449909698	-0.728063042637386	0.8212588834840365
-16.922670118829657	26.77384140021178	1.7324629621739411	-0.6860307864412485	0.8517423723333833
-17.315927891423346	25.89385803336739	1.61719822739681	-0.7996834693899174	0.7705464726962776
-17.403255457620034	25.546148258501276	1.5731699189204	-0.8397741898515085	0.741834282129448
-17.5135968372217	24.804997520793005	1.4841999799301566	-0.9426054912967724	0.6814123321865028
-17.442773825938687	25.33859959175219	1.5423259222480248	-0.8652763099213269	0.7250439537738539
-17.518379135387697	24.742724395422073	1.4769312167967845	-0.9519070101345404	0.6760677897154729
-17.516096412048203	24.720061446661866	1.4738105734399356	-0.9549063252724554	0.6733980642082859
-17.49382834320001	24.170957898721312	1.429245625119726	-1.0316355171360825	0.6197311548715352
-17.481101134226495	23.86698615058026	1.4190040777437947	-1.0677790064274757	0.5885799967458123
-17.455148361395818	23.618231829484092	1.4110852368539137	-1.0928183084177499	0.5625539069160355
-17.434317416262346	23.408121803377647	1.4114050109480751	-1.1131607037098386	0.5411396058790193
-17.285994979311177	22.83219362937821	1.4153665099388828	-1.1711766287150827	0.46148927872974876
-17.410338173911896	23.201330336846194	1.4149090533127713	-1.1363394093805304	0.515315545553146
-17.244148412785737	22.743402410773164	1.4125509942890588	-1.1776351353588876	0.4452147862039305
-17.072313355120208	22.40634900942296	1.4039476730614873	-1.1991860003338468	0.3789181569221036
-16.836226964778668	22.047682619612473	1.394370363821518	-1.2031946976558783	0.30441745980656465
-17.064271717055455	22.394258350963856	1.403549496534629	-1.1993827745431545	0.376297982385983
-17.07049245181003	22.403253155068775	1.4038147375549344	-1.1992377293215728	0.3782530188574829
-16.748707828536062	21.91912429134831	1.3978778516330779	-1.209492808484716	0.2781070725909807
-16.5971663190245	21.70406269397529	1.400340586238114	-1.208451110672768	0.23032165492448123
-16.328218483800708	21.417092727506656	1.4016101201472941	-1.2040682987699385	0.15065609159179505
-16.05896695580733	21.10467189310427	1.4043516604986017	-1.182142528252538	0.06889430498265345
-16.295575477332605	21.376948260999463	1.4026728214666455	-1.2023711642955994	0.1405484187132861
-15.961037115993427	20.982143746956424	1.409017111334225	-1.175999580484831	0.037624058653882256
-15.814984160525285	20.79542117944036	1.419056171055022	-1.1657426032618312	-0.009367396463940796
-15.18371290180915	20.095756208211508	1.472416749472852	-1.1274127595962036	-0.19642397770067907
-15.285754203947246	20.196281188654876	1.4623061678227574	-1.1333886726562903	-0.16890212899431456
-15.656762506375058	20.61915585331431	1.428436020336854	-1.1542872165027274	-0.05906673182931367
-15.515656623503844	20.440398868950126	1.4419277760756803	-1.147801069316744	-0.10268548865797679
-13.723403852296435	19.9881033898131	1.4205212227996245	-0.9653408044242551	-0.43572859101589045
-13.717709947094287	19.98005958982628	1.4239439222964523	-0.9660922689237512	-0.4358861632869326
-16.31593286360919	21.399795801508002	1.4022407931277767	-1.2036579129017484	0.1466689212816322
-13.704950858583006	19.962723466847915	1.4314820535742185	-0.9678938773008094	-0.43761319817573074
-13.570465095922138	19.788903358176544	1.504173858630074	-0.9834649801908979	-0.45256519204184364
-13.507249869801308	19.71676950203144	1.5392537229444658	-0.9903981460010749	-0.45786293284837964
-13.413701907158543	19.59158353575588	1.584005093223538	-1.003910931708627	-0.4752537443852482
-15.03443229828415	19.918266439349402	1.4917077679309374	-1.1187081713605969	-0.23949637888157882
-14.614077207637672	19.48872264152636	1.5352416963952593	-1.0851426441506393	-0.3415042207044349
-14.606855547730422	19.481464964766108	1.5359797793921848	-1.0844563969024017	-0.3432194508393699
-14.900608337102863	19.76504075339952	1.5066851445719789	-1.1084528956224642	-0.27692976805776665
-13.280936375494015	19.403768515100243	1.6376849747344528	-1.0161906283962154	-0.504412892377481
-13.216103036711377	19.29696401557235	1.6660971419733912	-1.0242983585805847	-0.5191369704847593
-13.087362512424903	19.056838419040982	1.7295310190690525	-1.0426623451952572	-0.5672981084231687
-13.060659583782007	18.99525654666471	1.742446196920718	-1.0462959858619958	-0.5788994133741885
-14.603189939641114	19.477474020545454	1.5365357571125655	-1.0842533731444157	-0.3440020247854941
-14.589702477346874	19.462524886199407	1.5387774544356554	-1.084147994548373	-0.3466154660112615
-14.39644015113063	19.23195161626903	1.5766093857973584	-1.08442759750114	-0.3841292481662429
-14.09884725034945	18.822702605238405	1.6604647141517161	-1.1034508292667145	-0.4596817518356925
-14.13137539791961	18.875985595042422	1.6493154034818887	-1.100704146500422	-0.45026521092367155
-14.34203709633043	19.16837178136262	1.590335781430921	-1.0858305712391156	-0.39595012242037864
-14.041848236766368	18.737891023666094	1.6768459497822839	-1.1093015134572737	-0.4741685114928558
-13.875545407469001	18.447197888034275	1.7303420202255961	-1.129186212804656	-0.5171843662788794
-13.661967339301752	18.11681828924012	1.802608256653805	-1.1724588819686448	-0.5749310420736542
-13.047126507172802	18.960140681902818	1.7466747343150248	-1.0500520448003667	-0.5826173304354428
-12.945803959879562	18.513682565110283	1.7933480155242814	-1.1037044238604334	-0.634076269556652
-12.812624226982841	18.18858470018433	1.813831881738265	-1.1490046695889389	-0.6832341795087903
-12.781174451604585	18.063530917063428	1.821113476604482	-1.1677139845492406	-0.6997635617946573
-13.634991871570147	18.07093802144159	1.8118856139522534	-1.1785849264090102	-0.5824803986709761
-13.330209056462598	17.575650388113353	1.8654435255065585	-1.1638861730271326	-0.6976905722394341
-13.225340083208286	17.42767523420172	1.8704478340082629	-1.152559390764063	-0.7278936929032114
-12.979879279380384	17.09651790798034	1.819332285690041	-1.073816831645143	-0.7609756790313065
-13.61426764109302	18.036442081466518	1.81757133598493	-1.1819147878724876	-0.5905653181394535
-12.291434813098721	17.276373009499068	1.6531329376691564	-1.1528655544280106	-0.6448314023492645
-12.098391923281483	16.99908162481341	1.546731850408253	-1.0979473814909233	-0.5932901982649762
-12.725076640181813	17.945497977923644	1.8254372190910986	-1.1910490338215873	-0.7070168188274502
-12.485042353245316	17.561701900479097	1.7441596918704243	-1.1755512434751894	-0.6848916844179047
-11.887348847397963	16.672782974089348	1.3926997149994236	-1.0137823897199456	-0.5238829526738604
-11.768355882494667	16.49702330498735	1.2996588516629957	-0.9685558927799158	-0.4724925048489129
-11.522600926859113	16.107999534360886	1.0930291049137824	-0.8667697834705336	-0.34314112852421585
-11.434936766903489	15.970664054670568	1.009714520558031	-0.8125060102916477	-0.29511069080269514
-12.862277488663846	16.89897354215124	1.7708121214411299	-1.0123271705043733	-0.77470597922508
-12.734672760772554	16.6818355508951	1.6802023771665096	-0.9315975252926015	-0.7562233944225083
-12.469677769829701	16.34878705764234	1.5204068325447928	-0.8117144873493246	-0.7156270009638062
-12.461994141258929	16.33818244022225	1.514254977898162	-0.8076038199845545	-0.7135754116951553
-12.226675185132692	15.990452186356109	1.2745695267435706	-0.6530556035405211	-0.6167462326435753
-12.080936226665209	15.718414317823207	1.0951533696001614	-0.528840160553018	-0.5395095795090268
-12.450538527121873	16.322601777528064	1.5036158126489907	-0.8009309044696753	-0.7094198022747226
-12.008867070719528	15.592861756320444	1.0172972014790564	-0.4844069470554612	-0.5043887096446102
-11.19069808711283	15.520329227279333	0.7178246090324245	-0.6143184161131495	-0.1300312841112847
-11.146970368731676	15.42694878142596	0.6708727437524782	-0.5751877450058006	-0.10885722957768246
-10.937736437658009	14.895631401705439	0.3874486781673518	-0.34472088458834904	0.013867713728713319
-10.928776726330025	14.87156595288738	0.37716261271213236	-0.33488247747691346	0.016252799716466843
-11.83093936945443	15.245165931433922	0.803588485676302	-0.3675504969727193	-0.40320141760327194
-11.703072752385609	14.917755171019206	0.6083656387621327	-0.2354400862060862	-0.32245404649118264
-11.856362042427943	15.297942322795935	0.8333375432703276	-0.3867870405104182	-0.41592146360738547
-11.67571108041057	14.849169520612739	0.572339831892904	-0.2162222135837402	-0.3039705962661232
-11.558257545123485	14.564369869421775	0.40892840503469124	-0.1344427845590241	-0.2107370861474259
-11.45998891212474	14.297194509232412	0.2932966277656828	-0.07597335759183553	-0.1495892091816917
-11.428804950796245	14.229234004738167	0.2584257519247118	-0.06077057583222989	-0.13008720661649092
-10.920238380486014	14.843416980632442	0.36639567503290377	-0.32480518215091164	0.016215874002336074
-10.651789131467556	14.11260541515777	0.08676032631551311	-0.06620791447644181	0.03335149309356923
-10.750914862739174	14.362412427115729	0.1741796891106096	-0.1474017345285542	0.03418323398029992
-10.80786906262887	14.487828942471026	0.2092373244234908	-0.17930320155779278	0.03933580016021983
-11.259378433955037	13.448584575004997	0.06799398829256294	2.1534834824455643E-4	-0.03555922376858382
-11.327413474968726	13.824772876523934	0.1355123787501295	-0.00958047701139065	-0.07325505491756401
-11.405865306007007	14.137063757486185	0.22479855138617433	-0.041755929496949715	-0.11432273874093243
-11.25180092149329	13.41559256355217	0.060443984123907245	0.0015939056686622064	-0.03098428890231286
-10.558868481333105	13.91216422126957	0.03653167946100839	-0.02774274128852422	0.016348310137746635
-10.5926451501856	13.981669362566041	0.05289618598952518	-0.039300149133969474	0.02397179484494294
-11.247040779589305	13.379628786121849	0.05675029752741126	5.616924965151667E-4	-0.029449155655566085
-11.165274600466724	12.988620798260765	0.03310352170831547	-0.0072488258264033646	-0.021629502540697607
-11.097330053323814	12.580936310314577	0.019041407009814305	-0.004128980285829714	-0.013428021331775824
-11.096818195980095	12.561338905231516	0.0183354525997692	-0.0039476999008008174	-0.013030229627914345
-11.096050568027742	12.545804815190527	0.01811718425525805	-0.003931619583564168	-0.01285012741242932
-11.086743495229108	12.082772309014002	0.009841256642652514	-0.002433412530405448	-0.006968023319930371
-11.056586496952555	11.873435756879385	0.007933921529637377	-0.0022598284601452585	-0.0058991711052159244
-10.88734935519765	10.821758127609627	0.001323548883330825	5.059953125420723E-4	-5.036521675910264E-4
-10.914018229749441	10.916969792681556	0.0015831933217272576	3.9716296111662645E-4	-8.410153704031325E-4
-10.992846698780873	11.239384173081298	0.0024113450230926078	-2.1043167140226567E-4	-0.0017957469053271633
-11.015430104537916	11.368444482013418	0.003038732512121627	-3.9910397252743233E-4	-0.002300826471590826
-11.040793440304332	11.601305467410615	0.004493424116509518	-3.478450631017694E-5	-0.0036927653373716868
-10.852792143901496	10.649475182364654	0.0011148283516918217	5.073833311517661E-4	-1.7309141976086908E-4
-10.82268237901346	10.507062683946822	9.161431666199834E-4	5.382374594270934E-4	1.3578288519333504E-4
-10.799649030697061	10.417097170439254	8.848814166899814E-4	5.473473284489103E-4	2.6358005520715603E-4
-10.737706088490452	10.19594415108152	8.74330249886299E-4	5.417449863374564E-4	4.779009098141976E-4
-10.645532551324377	9.838584274836666	9.84828312713111E-4	5.563568537509136E-4	7.055814083806447E-4
-10.66294728996067	9.897493804937323	9.643512509119417E-4	5.516547193147655E-4	6.747876790757983E-4
-10.669096737425624	9.919157020329632	9.552935933292519E-4	5.463985295631473E-4	6.606059166794297E-4
-9.701099101698333	7.952659472631748	0.0011802320209340473	5.457613154785124E-4	0.0010339466337543368
-9.807114167417021	8.0255306659574	0.0011808896786995218	5.473932682235722E-4	0.001033638048933955
-9.580409858346846	7.886678629862842	0.0011795184688738343	5.454567880145686E-4	0.0010334109982648703
-9.515460207986955	7.83826116776429	0.0011798185962240116	5.455630659786569E-4	0.00103387171215863
-9.39319704575132	7.976802644466628	0.0011832748194601302	5.41025252336927E-4	0.0010368874510080963
-9.482695440722992	7.888526773755937	0.0011806242494080614	5.451358628716596E-4	0.001034026000211346
-9.89150512481135	8.061589029817508	0.0011808860117974401	5.500525941973696E-4	0.0010323629674577446
-9.958128539012591	8.13643264909581	0.001181434442650561	5.521010181928937E-4	0.0010312499868757679
-10.105799244152566	8.216749786030329	0.0011789397381708154	5.547373169196734E-4	0.0010268288477442305
-10.117739578629418	8.225459503853283	0.0011788471664236529	5.549809363218007E-4	0.0010265483018333998
-10.321566484096682	8.759091610334712	0.0011692238242728325	5.62938230132064E-4	0.001001640395567385
-10.401050228883886	8.997560402359396	0.0011578560713725432	5.656970529804612E-4	9.805613541289874E-4
-10.48013283812264	9.273283943313945	0.0011318804480093302	5.733802097013453E-4	9.357929078068967E-4
-10.484221130661814	9.285169676528664	0.0011308443750029358	5.734962451887026E-4	9.340420044090225E-4
-10.493978900489525	9.319953418773046	0.0011257416346969991	5.750478680136312E-4	9.2448282454282E-4
-10.569396367691512	9.576372765498544	0.0010817503086191838	5.810186228229511E-4	8.491696925940165E-4
-10.30367410666004	8.700079882566374	0.0011718553153295765	5.624505933496901E-4	0.0010064942336554224
-10.291056105656166	8.659895023136702	0.0011730895144250071	5.61915988903138E-4	0.001009019314511137
-10.202055940923515	8.408063874401485	0.001179908344204472	5.5828451462564E-4	0.0010235562087327313
-10.122586102166768	8.227987217596521	0.0011787705821737853	5.550713346083498E-4	0.001026403620613183
-10.127084845203278	8.2340398900594	0.0011787279667473053	5.551794034925701E-4	0.001026240021202573
-13.612698575289047	28.6766368847917	1.9394110389538521	-0.009992722376324786	0.892843225397964
-13.402335055067073	28.717106774932446	1.9549944746426833	0.029420105803442967	0.8787288313676037
-13.274234325981926	28.745147147953077	1.9633931588273752	0.0548995720194122	0.8684290393954106
-13.669436437446832	28.664996499633244	1.9357668485637636	-0.02064325377077425	0.8974071250606062
-14.469126524092431	28.333867953407097	1.888497219519162	-0.18943762959282937	0.9402010685904834
-14.111452795127125	28.532488744126113	1.910467482000806	-0.1086399742901909	0.9257832567387894
-14.081341116293641	28.548389048139924	1.9122898376473194	-0.10190566581387243	0.9244468156812365
-14.084760055739775	28.547269492787446	1.9120876269680995	-0.10260533174318683	0.9246752627179349
-14.490031474178451	28.31698023352918	1.8870387718700385	-0.19489925870749347	0.939875752889286
-14.531013247222706	28.282763089151217	1.883107016382264	-0.20551662456575087	0.9394854091808632
-14.875581071227531	27.98713035068691	1.8490587707006312	-0.2949590158425134	0.9329500023002383
-15.10376264913171	27.76458604019757	1.810460691427782	-0.3571928310716128	0.9211302975072512
-15.216208734471483	27.625667800433135	1.787504771939128	-0.38886581211043425	0.9081321128638618
-15.4640149146962	27.35002543091522	1.7337420560232588	-0.46046039272599215	0.8885210238575891
-15.565199936389575	27.229859535367186	1.7114362094190183	-0.49105857367214034	0.8800940974940209
-15.60421881776453	27.1782256098158	1.7001873716340024	-0.5039061148308491	0.8760569285316578
-15.80655797744552	26.83643413392781	1.6309992230593255	-0.5756397142747401	0.8412491574534537
-15.99207110813279	26.526343516060507	1.5748500988549314	-0.6456627889149661	0.8147492386541435
-16.09495975331683	26.30491443523337	1.5403033146933809	-0.6887585260599927	0.7957575899109615
-16.31639914487979	25.789828530329583	1.450535052125473	-0.7813006422129868	0.7411589622393325
-16.684891252858424	24.76496571105323	1.3551335599300884	-0.9615025012857543	0.6460172501916432
-16.57558613452562	25.116826670150708	1.3764808510379707	-0.8996508765902279	0.6811600654502913
-16.52253906697489	25.264930127987643	1.3892317289731613	-0.8721761935478585	0.6960580010938182
-16.342075646771107	25.734031923727596	1.441721879198195	-0.7918813721642575	0.7360950119872814
-16.331976873830065	25.751084951112826	1.443814363054804	-0.7881891037335584	0.7372346210298775
-16.69637548738504	24.522337265981495	1.3410056564790325	-0.995917271648685	0.6132103079005669
-16.72618837260787	24.24278726377767	1.3314681909570707	-1.0328847638817882	0.5783869279150423
-16.74244772644929	23.899594069048348	1.3210005334077726	-1.0738450669299673	0.5310237663397842
-16.74256716838122	23.684435430470366	1.318984312217672	-1.0971037465825926	0.5015711702530714
-16.711595039577205	23.33186611068901	1.3112040599865518	-1.127375905630498	0.44834806171083397
-16.670856721684423	23.17404679271966	1.3086054577955142	-1.1363574782503916	0.42199036906078535
-16.51347070412792	22.829265188016677	1.2977512476531683	-1.14544797060178	0.3508745410102964
-16.3773710600923	22.58365799224284	1.2917971638420513	-1.1473066672653967	0.29779243417343665
-15.469735792404899	21.47082843357408	1.285103792590188	-1.0900724163217883	0.02725849522921347
-15.485365793970075	21.488391600999595	1.284347868159274	-1.090948344075851	0.03210314049853228
-15.492669363329767	21.497438421935403	1.2838846814251317	-1.091071202704476	0.034541435064938245
-15.551006498113821	21.558894884547414	1.2827326964273555	-1.0952343516933059	0.05070837000891487
-15.94804051883031	21.99910977706999	1.2768617975996888	-1.1240708631132084	0.16224601882609962
-16.254996656057724	22.415059477219437	1.2855424694856974	-1.1423402001583631	0.25514258153748487
-15.897398578446175	21.93181850193765	1.2765470118097244	-1.1200961019450126	0.14681803078097924
-14.191985507516884	20.35426755160977	1.37460378899236	-0.9920273605454871	-0.3155487802331685
-14.210584309288377	20.36831201398125	1.3728629697659769	-0.9932628162678818	-0.3109153792407048
-14.455877658872428	20.547878931346474	1.3550221923599222	-1.015719154979884	-0.25010298633257144
-14.708963187931221	20.743894823417435	1.3327246309881338	-1.0359616233907056	-0.18867245128385102
-14.71112318274063	20.745735544502732	1.3325227696564015	-1.0360779286471236	-0.1881063824630492
-15.121629647115775	21.09564354495486	1.3055983388054675	-1.067040054581149	-0.08032636967092405
-14.714746931186816	20.748624004897486	1.332294402928812	-1.0363512787260645	-0.18719333183856451
-13.964995711614057	20.17780883346663	1.399561494984552	-0.9805247697635754	-0.3758314256099932
-13.951815003513792	20.16879376954789	1.4006090285272415	-0.9795480139851973	-0.3789836785362269
-12.954626106718369	28.737256467746782	1.9957161282318563	0.12684516906944698	0.855479624142245
-12.857143918412952	28.708675975705134	2.0054447955938506	0.14842667143943622	0.8505477908179733
-12.63953275323979	28.54571449373748	2.004668943918584	0.18990964122729007	0.8162789810585033
-12.63261423181542	28.54057370798251	2.0046612607939602	0.1912132983826112	0.8151615675837631
-12.629360746829247	28.534100688250373	2.00416681418988	0.19156180805962267	0.8138114146740179
-12.418224162401433	28.09162993778905	1.9647435012257257	0.21617555130854602	0.7214995470980526
-12.315772059625933	27.698378926161215	1.9288271044961438	0.2179692584715076	0.6488166167403464
-12.295324233598635	27.624182860898877	1.922101908874135	0.21921705348923098	0.6353395640898342
-12.282307251746543	27.579945029645117	1.9184683150831487	0.22097897101916497	0.6262958179704715
-10.202631737873418	21.267674119230634	1.6969803092600213	-0.10316537604917203	-0.8456973233441369
-10.243693212242764	21.117067918500105	1.6975033008933516	-0.1415286513998691	-0.8629382643343059
-10.307342670339624	20.858228531757078	1.6982545602375294	-0.20544280243817795	-0.8934410590346483
-10.356129224115895	20.791021694474292	1.694100116318455	-0.2272844794312904	-0.895096853076454
-10.30132753798347	20.866563466752964	1.6986057476728758	-0.20264203360853797	-0.893140066857794
-11.88274998348622	25.960394409159818	1.807194336274623	0.25880340008159314	0.31846504066955567
-11.668048200368801	25.141182152679864	1.7546933518325305	0.26483466023035124	0.1367325994793901
-11.981603431916625	26.466847343686993	1.8469100385444537	0.25330982697989884	0.4161021568582109
-12.1265449837182	27.054283994523367	1.8844438018042902	0.24045999106507598	0.5259706739633341
-12.004421420257156	26.546971915490893	1.8536126069822414	0.25514434005443665	0.43258312761652384
-10.468178774155028	20.639341880943956	1.6848159712304585	-0.2766380389559935	-0.898566129237561
-10.304638503044853	21.803293229788284	1.6672902380365833	-0.012922834268447703	-0.7312069645085812
-10.267541047326937	21.65042850191439	1.6771656018308088	-0.03622559109485522	-0.7653919481137998
-10.395320984345801	21.918035081050647	1.6562730039996105	-0.006717074659238202	-0.6913150130618287
-10.47502592047812	22.05734106139689	1.6472440162483957	0.008542297295327846	-0.6507427264011668
-10.206381097677577	21.385596889124002	1.6931784128227338	-0.07895186355146983	-0.8248321002873863
-10.221651321505957	21.445997647236332	1.6896044027857362	-0.06989750805830941	-0.8114395133897607
-10.490751245394282	20.603592573600093	1.6825797789012749	-0.2874411290124493	-0.9005252035101052
-10.676117456238984	20.39236877638473	1.6676614025195693	-0.36077917689775163	-0.9044696560197908
-10.862832821198992	20.172659802202038	1.6503781344322657	-0.43707292509705153	-0.9094147184579571
-10.881649328072468	20.15340172716533	1.6490715693325626	-0.44421437442005246	-0.9094157147343546
-11.113402830365768	23.492907419863535	1.737059051652158	0.17091538964353029	-0.26397004396859514
-10.870391181402738	22.895205762255728	1.6575146913782994	0.10374577309551596	-0.40616827153580926
-10.621303073248832	22.348463459036125	1.6458164256137344	0.039038221958395396	-0.5675967636517739
-10.713239391969845	22.528071225770486	1.6434795935062796	0.06042699318810177	-0.5122038975280381
-10.844786768336139	22.840316885932463	1.654671688104535	0.09752429867373584	-0.4223365980992386
-11.13944094806562	23.564994447843304	1.7458475144886236	0.1778265969027991	-0.24778086291109896
-11.20138562399052	23.703581174064222	1.7464665023571229	0.18848769186149006	-0.21339854369282077
-11.38770868509681	24.19537159429388	1.7534897444513624	0.23088155708136782	-0.0943801469064604
-11.629669720620418	24.997400407593688	1.7516099941324859	0.26286981246313856	0.10493091254327437
-11.655844825787385	25.09979426497546	1.7520346391159962	0.26520778588603705	0.12849874980866022
-11.229044276659494	19.823740120580737	1.6184705853044223	-0.5664700635266136	-0.9030079711282518
-11.11903336571642	19.928407716064633	1.6282073907596066	-0.5277732961444145	-0.9050538883065209
-11.238255914622929	19.818017599027055	1.6174134785789063	-0.5690198532608411	-0.9023091189871836
-11.27373113209877	19.79969466584961	1.6142956460449422	-0.5782901269925048	-0.8991848641427092
-11.704202484407077	19.570706637277283	1.5766406489691638	-0.6912747156738571	-0.8614672915897879
-11.924410416622525	19.520870959241247	1.5586938089597209	-0.7368338514718145	-0.8309119158945834
-12.146713395330595	19.48811890152068	1.5369262900006213	-0.7782995649530167	-0.7964091833648865
-13.716808717983312	19.98456831600856	1.4208421660329253	-0.9646806036350237	-0.4373354615411695
-13.699633381787852	19.972973088206505	1.4222254330709756	-0.9636660239791619	-0.44237162518409356
-12.289122117745665	19.48948098767039	1.5245087554659316	-0.8014629713981609	-0.7718499252666056
-12.610269693386867	19.525156006424986	1.4985458823919555	-0.8486622242699942	-0.7114615449682543
-12.896122385697899	19.578447440350267	1.4771210746900842	-0.8876550216880796	-0.6518924124656132
-12.515097441153577	19.487450784057632	1.5067749901074787	-0.8389664658500324	-0.7347347207123434
-13.536579205106833	19.870542369775738	1.4336212483086745	-0.9519054269217959	-0.4868611450624452
-13.46519538142837	19.82916391656118	1.438528571327593	-0.946133501711185	-0.5065098520484967
-13.33710205478209	19.763694654848063	1.4488663650914013	-0.9345322102557994	-0.54186679039652
-13.208698024723365	19.705864794957023	1.4564444415991016	-0.9205036746095052	-0.5741792096056467
-13.12649483004026	19.66555204257168	1.4612623747150528	-0.9121509606380371	-0.594520918734217
-12.931185315336426	19.594366574089303	1.4746264973746719	-0.8909555523800353	-0.6428377908516694
-4.73366453746668	21.27733752555802	2.8278046258503036	-0.3976281477498137	0.3907154359011732
-4.616137617197506	21.222124959057776	2.8131427873353942	-0.4018026129101225	0.3916247315288011
-4.564613201498627	21.13083733353918	2.792973863973125	-0.403790747696569	0.39194119596803867
-4.459207814328341	20.976920750912853	2.758962107871929	-0.4062313942103499	0.3903432571734027
-4.3717263835343685	20.747828353941713	2.71276083029358	-0.41039584722207473	0.38866545621073306
-5.161473697762925	20.81549159125971	2.69197597687715	-0.38557480051099424	0.35713176209115916
-5.073951322793466	20.921211564449962	2.7244849516619896	-0.38851173058590727	0.365618492814428
-4.82067883209547	21.117692108337895	2.784964894116319	-0.3969585207498977	0.3840332205071356
-4.935758286792504	21.042893194355276	2.7644729900433083	-0.3932993578574317	0.3773648914506164
-5.190714031709742	20.763150524925152	2.675033823743722	-0.38538591368325537	0.3536998959018174
-4.334675830804458	20.637109182818822	2.692167541317461	-0.411804479962281	0.3882810212323644
-4.297602703723759	20.363085847552906	2.641962653595514	-0.4157949652067898	0.3890191829982954
-4.296843216198107	20.193274965814624	2.608127516912866	-0.4160880084353421	0.3880790547757008
-4.3199742974144915	20.03163015581289	2.5768996709736705	-0.415391072165322	0.388159011625377
-5.411460238020682	20.431189194846432	2.5601552073185863	-0.38232124617435487	0.32617096505244275
-5.332162880293362	20.526863749341317	2.596874282017014	-0.3827062264866611	0.3357033051999046
-5.549115600042219	20.2905602616082	2.5024037661137912	-0.3802586870831137	0.3070317368237787
-5.9142014219049575	20.099198820205157	2.4012544915036966	-0.37496393021134977	0.27339510253875954
-6.1768312377237	19.97762492623312	2.338899811606326	-0.37214211069882586	0.2529704414413413
-6.2548127568078975	19.933207642426368	2.319097533544825	-0.37127337123156323	0.24722267613357274
-5.793974679646137	20.165456467072826	2.4347565011857233	-0.37698577000720823	0.2851039915725927
-6.296332579397803	19.90441385953041	2.30880288031006	-0.37075978729292075	0.2447469335498479
-6.581566543861336	19.71553089526889	2.2387892748996396	-0.3683389378120031	0.22622743388400274
-6.865836498264918	19.506302352262118	2.1720375162586225	-0.3658331972482329	0.21032292104812703
-4.397468987809489	19.60797959070136	2.4812432121347787	-0.4228957520125261	0.3726486195032568
-4.399186129808391	19.590997556566418	2.477826797095945	-0.42318386254577334	0.3723906572140691
-4.3936775942467925	19.43906947218001	2.4479805967740282	-0.4277995189625423	0.369317012265564
-4.387202690166885	19.144286253843145	2.389657515204073	-0.4364504167647872	0.36289097898264316
-6.894497251219089	19.484583483803235	2.165029629062017	-0.3656278474710243	0.2083180459144749
-4.381345621380777	19.122257941120065	2.3856709903124034	-0.4370820658990893	0.36257847740556637
-6.925461083009736	19.4598782054163	2.1585811850549126	-0.36509164178105946	0.20680665068018528
-7.416290267685239	18.89946202643908	2.0450734432430675	-0.3544550488075141	0.18615849798113254
-7.363475977876794	18.991793896138372	2.0602799721993583	-0.3558337085465209	0.18760774920012818
-7.1785182717331	19.213288774831042	2.100917043564354	-0.35993462324433045	0.19525764529839856
-4.15205833085932	18.46634483007781	2.2911367415101678	-0.45136009849939407	0.3686743124894426
-4.2171064234789615	18.664346336089654	2.317688155054732	-0.4480397134857695	0.3669166217018526
-4.372026104299103	19.099275105178496	2.3822557962355346	-0.43775732856954774	0.3627393353994938
-4.048009488057326	18.195132871531335	2.256450746566805	-0.45637072382146365	0.37171124178694176
-7.491387228043418	18.031259510970372	1.9311396471338949	-0.3513588867689878	0.1839268276484422
-7.514780309917374	18.314686341258152	1.9667689611797907	-0.35018088697503647	0.1829895522069525
-7.461413857161175	18.67996993733154	2.015486302226726	-0.35257976125465385	0.18498368206648863
-7.514424638291443	18.439655812679497	1.9839414805928666	-0.35017228510578946	0.18371529248008117
-4.006141008968368	17.881613027299927	2.2168831566270253	-0.4595190830133665	0.3756517365297827
-4.0947510933941444	17.070818009431875	2.0980474977780643	-0.46177237632695467	0.37909859139030067
-4.098336307406811	17.034762205630255	2.092843604790464	-0.4619855334370594	0.37921050804456324
-3.980894005775253	17.602407796043213	2.180335380130292	-0.4624353442953118	0.3779361612672416
-7.492366000616787	17.59242100983253	1.862637092674774	-0.34858349195120614	0.18132482351695975
-7.491056514593434	17.51652019285032	1.85237619586432	-0.34838917847014506	0.18226554007082918
-7.356922602796503	17.059969131013926	1.7897879645113366	-0.35694027593996525	0.19090402583504346
-7.3476880070411035	17.029672229095027	1.7856547810144996	-0.3575422743280448	0.19148418967577155
-4.25572274313915	16.317678753090377	1.9675596735999437	-0.4680035670744135	0.3683783293447612
-4.282120070781846	15.78662031049576	1.8858228443307288	-0.48003447400610244	0.3630806783556506
-4.2458127774434065	16.42959045964661	1.985839748864998	-0.46614824188105675	0.36943769006230376
-4.131360294310118	16.910570026141535	2.0710074037320956	-0.4627725186280133	0.3775041982014373
-4.280097499402593	14.538047400568065	1.709841537744695	-0.49609537686470895	0.3696626043532151
-4.322517032429351	14.340942723765027	1.6762265766349214	-0.49860064728926545	0.3679880532178625
-4.280253012631235	15.540897001787167	1.850680934607084	-0.4824366441056679	0.3648171107529336
-4.235538762411485	15.028716405183332	1.7849972646390868	-0.4924424124754945	0.3677070490388452
-7.120732692353926	16.430849731388406	1.6960883323266553	-0.3755712967446055	0.19410143256778573
-7.346458713145687	17.02354813324256	1.7845876910868732	-0.35762599229560516	0.19140287197120917
-7.114755438282814	16.40554860010953	1.6912957937271227	-0.3757082378607985	0.19385125667590858
-6.911780360262982	15.83013201700975	1.6027874238454487	-0.3883891093981484	0.2019675922904483
-6.611588358506674	7.896149290016625	0.9033899190067276	-0.5217636691491688	0.4441502734515444
-6.815613754472951	7.898265934465046	0.8681030098835103	-0.5139285906729099	0.44685762412043883
-6.5156075490910155	7.913751607218404	0.9199186147740985	-0.5249209623589005	0.44303626079509906
-6.3278903466563765	8.00161022599411	0.9507386692574431	-0.5301717121750498	0.43926192465733827
-6.251414382863599	8.031307543414954	0.9635816559971309	-0.5324256298313139	0.4377661626543207
-6.229877777245452	8.04374390758974	0.9667574356452794	-0.5328182120595313	0.436942994363094
-4.365442378183148	13.975572541233788	1.620638243223739	-0.5032443158739023	0.3668135307256357
-7.032334305329712	8.881459043501946	0.7899961503866786	-0.4770919511396329	0.43289837669383746
-7.010306534682713	8.958760339693399	0.7906553548971027	-0.475173293478487	0.4307823124278377
-6.512646741864403	15.15182324934143	1.5151803292766273	-0.41401075449303676	0.22897257165091753
-6.605089143645865	15.309430919175515	1.5354048035350274	-0.40795159673465153	0.22283390019597385
-6.5041925862060035	15.13029977827332	1.51206373209182	-0.4149762261043357	0.22942770795742504
-6.3424677378712815	14.438667640957025	1.3926047840418472	-0.42985228451983376	0.24111342592619187
-6.330374139751394	14.386550585762597	1.383573648872945	-0.430959378142544	0.24196003878391675
-6.878654940297363	15.7638677268587	1.592392278281942	-0.38995578359342337	0.20359496334225283
-4.434271541032567	13.14264584731255	1.4948896120941852	-0.5092560154510485	0.3636481131190373
-4.414942671727757	13.516124024822233	1.547189909183873	-0.5055143247080883	0.36329840334882635
-4.493924253759212	12.772399592207567	1.4422011587133772	-0.5155949895528733	0.36225026784306336
-7.101740047231086	8.65826653927014	0.7887861198979169	-0.48052953153421346	0.4386527660554003
-7.168342651116608	8.460762600190172	0.7869820776562091	-0.4841488260459039	0.443643955330218
-7.193887940106324	8.330591941608663	0.7894837567567632	-0.48727176804212213	0.4461105519224742
-7.102349334593408	8.083611128327435	0.8142007441211747	-0.4983421135556783	0.44836297359843963
-7.112470534688779	8.092652751636818	0.8122225788653193	-0.4976675362807984	0.44839744168852985
-7.119928957854249	8.108787145355782	0.8103207969073678	-0.49682760173373886	0.44831803483247057
-5.957932814466803	8.326382853180453	1.0054538244480558	-0.5345560960521009	0.42756213082653055
-5.9860617304856625	8.295236487394085	1.001785282431213	-0.5347764957504249	0.42875572334133927
-5.782295033744326	8.636244481833662	1.028609257936103	-0.5315882002501298	0.4214588943026624
-5.772698168952418	8.648486873268634	1.0298108158624233	-0.5314156473394605	0.42103827293287127
-5.738932396154502	8.70717613051857	1.0349802288279577	-0.5311494080522896	0.419909458848009
-6.940649812921064	9.174166928456163	0.7951166390616187	-0.4709360697861099	0.42419919133497946
-4.5812454281489545	12.317894073995918	1.3797376747598267	-0.5147132861831476	0.36710122841884457
-4.808522336311219	11.478314115589296	1.2629223003847418	-0.5139220027260712	0.3720526713685528
-4.652849854746273	12.005391019526362	1.3427231495950003	-0.5190840813572477	0.37111785160009636
-5.061293351900035	10.722393859678515	1.1786125762145196	-0.515083404985491	0.38660668190382397
-6.863609387871793	9.401426206351928	0.7998329089902462	-0.4668634907411142	0.41662240868652445
-6.819621065935525	9.518851746648703	0.8038135718211262	-0.4659001596837831	0.4128715554901397
-6.732853489066005	9.812962932337197	0.8110158968600346	-0.4607765161539239	0.3997529245312328
-6.221255888251553	12.966412945543405	1.127899248934685	-0.45221703533024876	0.26442465027430156
-6.262079343029065	13.66062747538938	1.249503005825925	-0.44516649884923876	0.2513581072822056
-6.263391932825344	13.675039285369484	1.2524195546874826	-0.4451950958947475	0.25110030653095067
-6.329917361911087	14.384771810573818	1.383243470560162	-0.43096734045005936	0.24199976170029186
-6.380243096902497	11.364251103642124	0.9052916770648483	-0.4551322769253673	0.3288150226991774
-6.357607770702911	11.487039688527688	0.917099833535397	-0.45333502258925845	0.32345113157152694
-6.222435682564707	12.217561632089193	1.017844466001936	-0.45637719322232717	0.29376765278594774
-6.22315469339023	12.669251370607224	1.0833623230993865	-0.45354574650115786	0.27626941644912095
-6.23437808659952	12.145587759282426	1.0080509787379062	-0.4575683549222045	0.2965187086896007
-6.457481241124758	10.96749769794242	0.8756500221481291	-0.4571123812233323	0.3486210025239006
-6.219415409317302	12.931960976294627	1.1216017821098316	-0.4519154970213801	0.2655385453428929
-5.300213015882377	9.906364735437664	1.1076061989618953	-0.5176455858660957	0.39610179244377053
-5.420490387285663	9.41476369021898	1.0818859879749736	-0.5251962985075675	0.4034671437303281
-5.260725656804659	10.041685575299425	1.1151589062200356	-0.5170796632389171	0.39351094705415435
-5.093231866962367	10.61944688455408	1.166593299714544	-0.5141435696758913	0.3873014401550074
-5.565394037279747	9.018803980210201	1.0608315080659951	-0.5298469479186017	0.4127775768638362
-5.5458129890253085	9.074872917332542	1.0640523890134703	-0.5298691492011819	0.41176168026989257
-6.507679907571038	10.704717704496328	0.854328910791384	-0.45761844736176494	0.36100894896059543
-6.538142435266113	10.584945288033484	0.846975920667947	-0.4568577284717996	0.36604546670236504
-6.674120860000167	10.043425300441548	0.8161698270508481	-0.4601448431037727	0.3876300233619272
-5.079145325698371	10.671237532556626	1.1711721552826158	-0.5144839612370323	0.38669598644698916
-10.461656850447097	13.708406176281539	0.0014184507625250875	7.033286995612293E-4	0.0010670498911261202
-10.481987687657293	13.648673103119863	0.0014155609040172761	7.016760048705392E-4	0.0010676232035411867
-10.596586459128053	13.013581074589192	0.001385263678643789	6.840982631817055E-4	0.0010709123504404894
-10.588350281531117	13.144057512369184	0.0013914860021540642	6.877257004524213E-4	0.0010706524154250377
-10.567612116330908	13.380893343134794	0.001402687500445907	6.942951125031246E-4	0.0010700411000553725
-10.586300339683474	12.86405514315924	0.001378249535288299	6.79899916242623E-4	0.0010706688016670271
-10.570420696995217	12.529496354887202	0.0013628155456018765	6.70582170798478E-4	0.0010703182480435495
-10.53216555932015	12.1496552982845	0.0013456982013081108	6.598656036961387E-4	0.0010693985561621253
-10.380385604053068	10.824139514628257	0.001290063693867694	6.221332547362257E-4	0.0010658441815258263
-10.435456498885996	11.003326254847991	0.0012976047039316852	6.273613426758149E-4	0.0010672963581683593
-10.456403679159035	11.430738695704099	0.0013147456902602803	6.395153454023961E-4	0.0010676333161311318
-10.463247672194688	11.521399916806832	0.001318534545110724	6.421208182185159E-4	0.0010677779572688141
-10.491965031962753	11.798596889963134	0.0013304576869464517	6.499571914661932E-4	0.0010684377239409278
-10.523313839585922	12.061930103058792	0.0013417957654104588	6.574095814631516E-4	0.0010691895897259795
-10.132546303009402	9.916704642956699	0.0012542525423462599	5.95625798241607E-4	0.0010594290848619336
-10.179935233113294	10.11227423234433	0.0012617005711284333	6.014052833759344E-4	0.0010606231167306374
-10.271061399325458	10.365759310336202	0.0012717771773380956	6.08822567203137E-4	0.0010630230683554916
-10.329993747661657	10.545358091937182	0.0012791027607488193	6.141047781333396E-4	0.0010645797806286
-10.02186658977307	9.407090039284766	0.001235889740123188	5.805320671127703E-4	0.0010566693662855623
-9.940452310214791	9.112997290359736	0.0012254303403851357	5.716459948093474E-4	0.0010545228755554472
-9.913163845656664	9.031973680914923	0.0012224664472741864	5.692019106621885E-4	0.0010537927722387296
-9.895841595490788	8.989089973174861	0.001220865957746602	5.678854294826241E-4	0.001053318284643852
-10.041555812761365	9.508743711312437	0.001239401311206646	5.835336129792735E-4	0.0010571505240159376
-10.0930451283201	9.758641117940332	0.0012484342513618388	5.909889243276696E-4	0.0010584319234272417
-10.523255412447535	12.01533119139883	0.0013398428380815021	6.561115830517029E-4	0.0010692041686847808
-9.437025703496063	8.180080636767848	0.0011898800454897534	5.430024448213366E-4	0.0010404428910132347
-9.587384406844816	8.413430547215235	0.001198923241094923	5.502358971087632E-4	0.0010447147273819919
-9.661805736692877	8.534238831487905	0.001203711497796412	5.539780514989193E-4	0.0010468088837728116
-9.771253911512432	8.728030227058873	0.001211131467028042	5.599564868410463E-4	0.0010498887662403055
-9.266968553743181	20.368669914426608	1.2698102764339423	-0.3235705896436165	0.3546636673581396
-9.20742666551085	20.320443273355068	1.2724301022610078	-0.32084436246284764	0.35930267824539613
-9.331656358380581	20.390105813505613	1.2663124306242057	-0.3240312946673058	0.34973428399607887
-9.797074207824757	20.487262654677203	1.2430764356262038	-0.32253807091573017	0.31682575418518816
-9.852945626294268	20.475386833679877	1.239863273403308	-0.3206797506375582	0.31323919620649554
-10.174926061897045	20.358005704205766	1.2194973746361935	-0.3065778520975644	0.292688844766675
-9.63492628198527	20.447865399706505	1.2511852699756885	-0.32274622190455854	0.3285105981888271
-8.511979787933821	19.63934754978057	1.292046630285013	-0.2760822182313132	0.4131522298943948
-8.412203891350405	19.4367030452377	1.291343855228647	-0.260461173756255	0.42033371711494627
-8.861496508320027	20.0881956391881	1.2858864735686775	-0.30798385149449164	0.3858724868970052
-8.677814870382358	19.86003686712696	1.2906348974518433	-0.29223628416884595	0.40017530976650983
-10.409357512926338	20.18096142143874	1.2032052281349916	-0.2906297697269671	0.2798436142859166
-10.79710685594536	19.791961768687052	1.1754064673591282	-0.25968228227488344	0.26055782581575593
-10.785679793055646	19.803992338152558	1.1761859272676143	-0.2605823188007132	0.26110904433849447
-10.503409678691938	20.101603547076234	1.1968386737892813	-0.2839799924145907	0.27482993700500163
-11.760956418321427	18.987861528055976	1.1180875264156083	-0.20296815729915157	0.21824955904659477
-11.523235694283702	19.219241316736024	1.1328775696556805	-0.2163396895988896	0.22651055602355255
-10.828460804935474	19.76565596978038	1.1735855192185043	-0.25770831385485105	0.2591258072540568
-11.15203284394894	19.485982039391637	1.1533109285777212	-0.2360250085992847	0.24339382331095022
-11.338762237521642	19.37033472884137	1.1438124635758793	-0.22694600813871474	0.23489150170009993
-8.160413380449972	19.034430336383014	1.2880445320989775	-0.22733674841942608	0.44076946307828113
-8.0712521510263	18.89928505826888	1.2882991003821012	-0.21606968488475803	0.4474178542310439
-7.818586642841267	18.37119969400198	1.2730728069534336	-0.16817464046798636	0.46765795006992894
-7.801553346127336	18.337769279015088	1.2721804750502848	-0.1651424871724017	0.46890082652151466
-7.798549641616148	18.329959307262747	1.2717995660451802	-0.16442361720164045	0.4691223232389634
-7.7743272824557055	17.104951854205982	1.173118954161896	-0.05086773276941399	0.46620539231537866
-7.783741806986411	17.082410464980747	1.1703402501544058	-0.049046202369557076	0.46539559484188475
-7.764805280510347	17.71926770390472	1.2278221851620077	-0.10774447321125408	0.46947035824361605
-7.765134015594184	17.702299241060896	1.2264227036867337	-0.10618161583130248	0.4693200123699681
-7.785173334564877	18.087991371679102	1.2543122483794824	-0.1419444847697825	0.4693561654751807
-12.207394115779582	17.651695249152727	1.0419847791845223	-0.14408466370963252	0.20657859641881587
-12.334583649954002	18.01743438287169	1.0603051433699138	-0.15745270537782158	0.20158447175765196
-11.898441133341503	18.87073873241356	1.1094605118414032	-0.19555633944567935	0.21274730631566574
-11.97913973552026	18.76913114866832	1.103048926858765	-0.19039568493208736	0.2105705946696248
-12.20179125652366	18.480366296380733	1.0856249775269189	-0.17550643548735234	0.20312708055239084
-12.346236091480979	18.07372770119775	1.0635579633155374	-0.15948902274536175	0.2008313516469915
-12.325910176357382	18.130813591682937	1.0669938441795384	-0.16186361612562758	0.20140097100380294
-11.98711940596362	17.350214550324804	1.023483767591694	-0.1316598110944039	0.215369386314928
-12.003748444063904	17.37062698875574	1.0246509921181817	-0.132537150308826	0.21479800217488568
-11.972536370029344	17.33827830647077	1.022675895514837	-0.13104866046415936	0.21601517078557433
-8.121894220306949	16.547592387360503	1.0905222949295637	-0.005995096547318258	0.43934965964022576
-8.10563373419339	16.57251979077354	1.0945048039010128	-0.008014415063304848	0.44046866803367457
-7.984939422131087	16.76625234830246	1.1230966887852982	-0.023596128564859986	0.45007930066951257
-8.228393449448319	16.494855391024913	1.0762460908364868	-0.003961391509543024	0.4319196966310028
-8.587857197385803	16.313739525462502	1.0277705080219524	0.0029808932411460464	0.40600582018684406
-8.648307457720517	16.29639910076707	1.021634463611062	0.0027865912175842615	0.4020102525339946
-8.78995850036625	16.26628487690744	1.0101407840557743	3.5587333009335113E-4	0.3930395089576574
-11.704600070861353	17.072933459403412	1.002532356119821	-0.11793854477946286	0.22701887236839507
-10.554248746023152	16.279117077015805	0.9369533985008276	-0.057353341875083605	0.2840243024626549
-10.957521253644972	16.490186693601217	0.9494321334556384	-0.07876578945684512	0.2623093889112188
-11.418330839711729	16.816770790787647	0.9795293056795094	-0.10329039971570374	0.2408982694315028
-11.33353091563429	16.74939463269658	0.9738390358978943	-0.0990276346292276	0.24458386789950431
-11.282552150529034	16.71369893929399	0.9713924757985303	-0.0965109313133147	0.24717626492648267
-10.494053521806357	16.247901452253174	0.9336339664942376	-0.05408993751191747	0.28722395000255957
-10.328899462146932	16.210273477704867	0.933554970551817	-0.046382411137768226	0.2968609436164713
-9.963639931852718	16.115765536031095	0.9311659563792378	-0.028917977082165973	0.31699950358235135
-9.716780988764722	16.1404887812949	0.9452564364991286	-0.022392468780488485	0.3330999485627374
-9.288329654651506	16.143910880354827	0.9633924484487553	-0.0064140268818881595	0.3597346895823111
