# Supplementary material for: Thyroarytenoid muscle fiber orientation regulates the ability to modulate vocal fold vertical thickness
Source: PLoS One. 2025 Dec 4;20(12):e0337735. doi: 10.1371/journal.pone.0337735 (PMC12677544; doi:10.1371/journal.pone.0337735)
Supplement: S4 Data — (ZIP) [file pone.0337735.s004.zip › Female/contourA2TA14.csv]

% Model	Angle2.mph
% Version	COMSOL 6.1.0.357
% Date	Jan 7 2025, 14:12
% Dimension	2
% Nodes	677
% Expressions	3
% Description	Line
% cpl1x	cpl1y	Displacement magnitude	u	v
-13.17444290806587	39.94315674322471	3.570561541373768	0.0015948954435340795	0.2711853514313337
-12.960222175535398	39.983361371660834	3.5715974332475984	0.001597572926948754	0.27115775801996056
-12.557663550476963	39.9444194414246	3.5705614791094877	0.0015950885089392585	0.27114525638750364
-12.295013434274637	39.91007450484781	3.5696552923674383	0.001592867427368548	0.2711401595092944
-12.771199519904672	39.98225209153824	3.5715614826139577	0.0015975215582615318	0.27114599049686955
-12.196854437814238	39.890291850976084	3.5691351551034782	0.0015915801975987932	0.27114063281653733
-11.83903471244294	39.73416827035278	3.5650384915415865	0.00158146587931161	0.2711712863921111
-11.83454919196266	39.7319164431207	3.564979566120512	0.0015813193818159817	0.2711717720304624
-13.378459401044738	39.840576676748505	3.567892225182547	0.0015881633950245054	0.271233696728791
-14.081829389211773	39.48701231125233	3.5586961892315254	0.0015649692283842397	0.27140026335787504
-14.091455366444958	39.478691732262995	3.558479482280443	0.0015644255161655714	0.27140373661205214
-14.335684817196531	39.132669681909526	3.5494612316069354	0.0015418155193691182	0.2715381480138547
-14.358308416646189	39.105402529003705	3.548750784227697	0.001540037742289452	0.27154895348855657
-14.06390329784523	39.49587429199164	3.558926334560114	0.001565551708830354	0.27139607053841586
-13.664929711835182	39.75087689897474	3.565568818641749	0.0015822345010765011	0.27128290812728395
-14.400819272467285	39.0250993557956	3.5466564923807278	0.0015348105410978702	0.271579224335514
-14.608096086093008	38.63165734087564	3.5364021305496647	0.0015091495801558222	0.271727470997902
-14.69608875380951	38.17187164721082	3.5244029353415924	0.0014792587529460477	0.27189080929686865
-14.704809808779903	38.12900484288538	3.5232848705669166	0.0014764655423277042	0.2719060700487517
-11.830679456258773	39.72945101098895	3.5649149996623657	0.0015811594787602434	0.27117237111483483
-11.301478305989114	39.38674536174639	3.55595141435897	0.0015588659508882323	0.27125615307884865
-11.016175056807299	39.141220578803896	3.5495259828504544	0.0015429127408551537	0.27132223585165144
-10.844743907034458	38.971871494835426	3.5451025317191682	0.0015318874007735988	0.271369465125457
-14.703115739357767	38.08762112267836	3.5222042559707125	0.0014737758145715808	0.2719201552780474
-14.665184357518843	37.55081609911142	3.5082063455096026	0.001438840710748074	0.2721018055924811
-14.627641646759875	37.059364087139976	3.495367733283696	0.0014070491085284983	0.2722679572831577
-14.612222601763179	36.97660737525933	3.493208488023221	0.0014016675873969634	0.2722953500358063
-10.248926757653695	38.341193504780605	3.528621630596625	0.0014908846345214348	0.2715480958083014
-9.912331042181597	37.81459172579965	3.514850895186791	0.0014566336554191926	0.27170759324262883
-9.809547057107494	37.62171625198788	3.5098166044893016	0.0014441040850447706	0.2717673538880683
-10.64673187070012	38.74258791214268	3.5391075556226506	0.0015170121945216317	0.2714356349510611
-9.48858618160289	36.69145765435641	3.4855252232807556	0.0013836409634157716	0.27206674481017645
-14.423810118021384	36.22227306587261	3.473512253887431	0.0013528400964811986	0.27254204711190294
-14.414950734496156	36.19148920627415	3.472708672288209	0.001350857953788781	0.27255204249803855
-14.485830262125976	36.464347608918885	3.479830570139532	0.0013685190877988367	0.2724629824643144
-14.13670178009059	35.26832504596132	3.4486151701821353	0.0012911306900092738	0.2728509236275746
-9.140047996814005	35.00415384913914	3.441482196159452	0.001274473622411427	0.27262494945410615
-9.086009328532562	34.53098312251316	3.4291356934084467	0.0012438712057679666	0.2727842447522893
-9.407476788029886	36.421191810066915	3.4784694336523714	0.0013661626961971722	0.2721545560715204
-9.246749552716217	35.593612830381815	3.4568708666436656	0.0013124677279895709	0.2724289282134515
-8.989359107335446	33.59689600732507	3.4047477179431223	0.001183935320028569	0.27309955995609486
-8.968500059088695	33.443411157370896	3.4007398333260785	0.0011741189409497118	0.2731510584669797
-8.996624010336891	33.65404884224206	3.40623912665638	0.001187620975938704	0.2730803652827448
-13.798911056412487	34.27253971408058	3.422615329636823	0.0012270162015102846	0.2731709998574959
-13.70362268864402	34.01659054484035	3.4159354251614094	0.00121063348198454	0.27325276082407635
-14.048491738764572	35.019096394043515	3.4421103216842415	0.0012751198564911817	0.2729308085620447
-13.417394405865101	33.23424233035681	3.3955041557889944	0.0011603952498545826	0.27350298037943194
-8.844720216802184	32.57044266052164	3.3779688089571676	0.0011182150767386162	0.27344358106702005
-8.570476294449893	30.72147489648428	3.3297406791545274	0.0010007303137437073	0.27406258192731975
-8.411226862297102	30.07820986660778	3.312927803244384	9.60073830537562E-4	0.2742739454785447
-8.772423178230015	32.003860930652095	3.3631771831468606	0.0010822247197497736	0.2736340521798348
-8.728005357889755	31.59612262639564	3.352548193467929	0.0010561811706958435	0.2737715353169128
-8.700294971264373	31.40121367922034	3.3474543431471697	0.0010437720592084432	0.27383684883845705
-5.531557332942684	20.96953997644227	3.075278908684708	3.9568425111459644E-4	0.2772291417839531
-5.427009525472386	21.242312243811483	3.082385849122936	4.1242377677114933E-4	0.2771288031960275
-5.854899803418824	20.57130638309323	3.064907169217662	3.713188128192038E-4	0.2773861328554723
-6.0545991133395525	20.421724675892317	3.0610139467320554	3.6223016751417544E-4	0.27744992015167314
-5.674484475926183	20.74823852684858	3.0695132545835193	3.8203383222103264E-4	0.2773141795663281
-5.32694315001336	21.47324046054615	3.0884067999436855	4.2681812744588656E-4	0.27704308969125596
-5.315180164652691	21.80064614708065	3.0969373807297003	4.470786754676401E-4	0.2769296768888714
-5.315239610958217	21.927734163633616	3.10025355934396	4.5504268913700285E-4	0.2768859624020717
-5.350668266482917	22.137495322296036	3.10572278552866	4.681883661371004E-4	0.27681603514769154
-5.433726218666795	22.603765940122834	3.1178869148951884	4.971313162777475E-4	0.27666081168383194
-5.626963417233466	22.992394014638567	3.128024794125377	5.212598881851166E-4	0.27653928668737277
-6.296930791053468	20.265168855524802	3.056940109529098	3.5291005769336344E-4	0.2775185342302016
-6.462948940896917	20.198777783557254	3.055217130916211	3.4897642457000586E-4	0.2775515824754051
-6.834263159081223	20.11098147703813	3.052936097726539	3.4400738123525475E-4	0.27760421834571225
-6.8788138499580604	20.10884160683754	3.0528823599521693	3.439159649993373E-4	0.27760768206527575
-7.369605748299344	20.1229514076894	3.0532679304769275	3.45269370822375E-4	0.27763235810288994
-7.290450126656008	20.11461507432293	3.053048726165487	3.446903226331082E-4	0.2776305215867735
-7.0289051460111445	20.114888248714465	3.0530433139004156	3.4443683774453655E-4	0.27761464429028737
-8.099104207876303	28.996942234883516	3.2847116234691653	8.922251633330209E-4	0.2746265170169251
-8.15070498126804	29.2035730808658	3.290102094162181	9.051042158706988E-4	0.2745585956070564
-8.355808324767937	29.893747345738024	3.308115268611615	9.485207345366838E-4	0.27433397906478424
-7.921321428362544	28.24221711199594	3.2650163972145934	8.449165217170601E-4	0.27487514218964165
-5.731713957908964	23.187461122959608	3.1331219947595548	5.332522934047664E-4	0.27647870404120123
-13.008134256011195	32.00942388853293	3.36352507139184	0.0010821662199197515	0.27389724925807524
-12.95068578427099	31.818116973537904	3.3585347255452813	0.0010700759413848236	0.27395924330951626
-13.314648296010738	32.961635456846714	3.3883919263558466	0.0011430290499238477	0.27358999408576534
-12.699636292198232	30.808963560540487	3.3321812130162414	0.0010060026818580299	0.274289442493099
-12.470607686155141	29.707619560891636	3.3034509973631856	9.363023576818264E-4	0.2746526162523663
-12.698656054304104	30.80456735528284	3.332066476706722	0.001005726259744926	0.274290888094571
-12.344738030856188	29.237051454687176	3.2911675940717906	9.068933037322435E-4	0.27480611232368335
-12.200354837177862	28.6009148893215	3.2745676204134684	8.667962213019854E-4	0.2750152010961841
-6.292183606549941	24.100693713257964	3.1569421814987395	5.892491606095914E-4	0.2761994374854311
-6.2425339509726525	24.018118545555755	3.154785587223732	5.841648844977267E-4	0.27622473745653964
-6.30204314497932	24.12141143941276	3.1574826765890096	5.905446338236846E-4	0.2761929358417507
-6.719214934672854	24.976328726734828	3.1798066991626905	6.429176144209782E-4	0.27592457144962784
-6.946082505233461	25.451726261391883	3.1922067781681145	6.72402589248841E-4	0.27577522941152155
-5.822524408446318	23.31757127054052	3.136509824133293	5.411174874376781E-4	0.2764395214027888
-7.831310428230173	20.27209620881387	3.0571772656767537	3.548130390812656E-4	0.2776088713826107
-8.016126539335897	20.33597009423546	3.0588551745792594	3.588023745890707E-4	0.27759790697869785
-8.24563275354757	20.47485969782366	3.062474821022529	3.6737951516105773E-4	0.27756381627096
-8.482902806015549	20.6064476841697	3.0659246214650553	3.7562159636692234E-4	0.27753289068586795
-7.226961380997089	26.041292685288354	3.2076126876551476	7.084602876920297E-4	0.2755896122272239
-7.429909730247111	26.557221928939185	3.2210525294221357	7.400779327800665E-4	0.27542452259226524
-7.588591037603218	27.0808763927336	3.2347357817702767	7.726873261607697E-4	0.2752541690669246
-7.863453876347896	28.01287551057215	3.259042664133568	8.307056347832678E-4	0.27495050642724955
-7.77407433575083	27.709357526334035	3.2511137441226783	8.11931381814E-4	0.2750494836728372
-11.095419583753593	24.002887368594862	3.1545789313835924	5.827622797212144E-4	0.2765230086374712
-11.133073986582929	24.11042016799119	3.157386718741283	5.893460979960033E-4	0.2764884325940293
-11.150271886515071	24.17283860224189	3.1590140997698004	5.931796729748997E-4	0.27646808876483825
-11.359915588747498	24.938145086996936	3.178983407788933	6.399747078756879E-4	0.27621862862780444
-11.453664593764737	25.297012828280756	3.188345223848385	6.620284377204551E-4	0.2761013796267144
-11.24027302449863	24.515080634230806	3.1679456090571394	6.140483823008002E-4	0.27635631754748907
-11.322946017415118	24.800112745163535	3.175381345480302	6.315577076402424E-4	0.2762636736388148
-11.458727381180385	25.319434483475824	3.1889306390640746	6.633913925601936E-4	0.2760940065889771
-11.464537797183144	25.338970387555264	3.1894398086844467	6.645915376851484E-4	0.2760876663103567
-11.569196871735537	25.76121890789718	3.20046728089178	6.90488800937539E-4	0.27594940455817774
-11.6633070777599	26.1720578259513	3.2112055599703484	7.160991982261458E-4	0.2758144337837065
-11.833764430182397	26.83587126363891	3.2285019481923416	7.570992717203462E-4	0.2755974105667359
-11.862057598807612	26.963505046571935	3.2318365383749423	7.649600548580229E-4	0.2755554139953499
-12.078087822074078	28.032468436132604	3.259753505301185	8.315419072145766E-4	0.2752024701853836
-11.88110893277426	27.05481684639802	3.234215275907364	7.705361073089657E-4	0.2755252975882616
-10.941911285330256	23.580623184081325	3.143569329924688	5.570094826313019E-4	0.27665850743372333
-10.839436808390818	23.313060208466673	3.1365832940844514	5.408674497868884E-4	0.2767440799456099
-10.739067093635805	23.061302474143833	3.130017851557028	5.254595887369914E-4	0.27682437532063947
-9.471816627044047	21.34230345888027	3.0851400730028247	4.208740660289985E-4	0.2773388449913914
-9.951571716408075	21.806360992359135	3.09727820265753	4.4939719540997697E-4	0.2772080816006036
-10.43754130166285	22.487163924914277	3.11502529541785	4.906616819750572E-4	0.2770032594279894
-10.367961436850804	22.34988690199558	3.111445257213099	4.823845836039885E-4	0.27704619180239953
-10.316760015579995	22.28288259867231	3.1096957835308348	4.78366866359424E-4	0.2770661794256832
-9.288476953705402	21.156736757069627	3.080300155252707	4.0969023345027993E-4	0.27739180529714563
-8.920650274480796	20.917705687899243	3.074047113080417	3.94934851139915E-4	0.27745210297124717
-8.51657021391493	16.03357904344795	0.0015806354089675351	7.831750742090126E-4	0.0010326606427940243
-8.266698499593367	16.013390172186597	0.0015808799654847805	7.828248064024946E-4	0.0010255016771148597
-8.0562389112096	15.989342639268678	0.0015805571255537191	7.823463041478514E-4	0.0010194671257320802
-7.686675290317421	15.957030610636405	0.0015808551155553079	7.817623701189291E-4	0.001008809837057482
-8.746279057818878	15.988281981459258	0.0015765463654071746	7.817174893165678E-4	0.0010392033196391787
-8.970450287689857	15.938254553097185	0.0015725115476427107	7.801335857920077E-4	0.0010455951709608725
-9.186062455068521	15.786547473493387	0.0015623710581039486	7.75720910126687E-4	0.001051717649023847
-9.971193094306008	14.974754846084949	0.0015134387648376205	7.524313009030305E-4	0.0010739963274453324
-9.923312943252988	15.039290823300568	0.0015171829056512538	7.542728161381636E-4	0.001072640880025225
-9.772769833038687	15.227535971668214	0.001528163008808904	7.596341908640005E-4	0.0010683681103251029
-10.151226889300128	14.742570887399712	0.0015005393813669827	7.458488378800671E-4	0.0010790900014386044
-10.263669191686583	14.533945460902896	0.0014890824875909898	7.399512816977742E-4	0.0010822694898821336
-10.338792965066176	14.402943851689207	0.001482154303377971	7.362738267194253E-4	0.001084386004406789
-10.39951398580999	14.232596487589566	0.0014731089943739182	7.314693832993289E-4	0.0010861189042699008
-9.651563148185085	15.369018904321013	0.0015364551257569762	7.636794737232211E-4	0.0010649438080126974
-9.610243214520445	15.408630480720372	0.0015387764517758428	7.648136860626854E-4	0.0010637668991403102
-9.355948527585717	15.657450364369083	0.0015542493257430993	7.719781414096084E-4	0.0010565624431988715
-7.582691981937091	15.933264407606897	0.0015799892117968125	7.811848938089695E-4	0.0010057973790204378
-7.112624841227181	15.62099342018226	0.0015634132559295057	7.727661805211234E-4	9.920968332242947E-4
-6.881867897293005	15.366468772252109	0.0015489079456632443	7.657493769011416E-4	9.853004117008845E-4
-7.211113655713502	15.719878283891182	0.0015690726565199067	7.754878146360286E-4	9.949950179329833E-4
-6.717869382857944	15.056237286327317	0.00153017620921083	7.570582037894921E-4	9.803862595216322E-4
-6.607244504890614	14.853200340811474	0.0015183317305621324	7.51432476727493E-4	9.771251638324375E-4
-6.552226585395356	14.490750358383536	0.001495893207739654	7.411457201217865E-4	9.753575422755669E-4
-6.493787224369594	14.259604808150158	0.0014823504998020787	7.346878694413137E-4	9.735894110289618E-4
-6.43325049352262	13.662200987957576	0.0014459001671172998	7.175846824315374E-4	9.714400147074367E-4
-6.41499752094985	13.47437536220453	0.0014350997224749852	7.122991891236897E-4	9.708337932213962E-4
-6.387853419579772	12.789972379643046	0.001394597496044967	6.925195378797888E-4	9.695088194112983E-4
-10.456554713262712	13.976570385418363	0.0014598201820186308	7.242464839229564E-4	0.0010877632989474818
-10.460504525913167	13.743612050954287	0.0014478646973955967	7.176674266113064E-4	0.0010879056030320092
-10.43567643329602	14.11277918523502	0.001466919189276664	7.28094663023898E-4	0.0010871420085896912
-6.386459979093452	12.69724417228317	0.00138945662562295	6.898951487226329E-4	9.694136225398926E-4
-6.395644771263177	12.555427517851564	0.0013815157327310029	6.857690081071534E-4	9.695434295537324E-4
-6.4372672447402195	12.008861096898956	0.0013507679938441859	6.698939005118708E-4	9.703154976225525E-4
-6.497009900884745	11.667987645737622	0.0013315846900921343	6.596525226397078E-4	9.71732928455659E-4
-6.556920262455058	11.305444943796042	0.0013127245824951258	6.491181441444028E-4	9.732115326453437E-4
-6.68146577838972	10.655308411578233	0.001279284847277261	6.294700777580781E-4	9.763157706224133E-4
-6.78393126347984	10.244290071559956	0.0012591178896784435	6.167529408249732E-4	9.790334513593239E-4
-6.6290935651159755	10.949007459555244	0.0012945290822235149	6.383044581941568E-4	9.749891313271061E-4
-6.8473974745647155	10.057920097476195	0.00125057517899056	6.110935495880437E-4	9.808383350427248E-4
-7.405046930016831	8.429051296024019	0.0011869127775037491	5.604532883985065E-4	9.97152013613427E-4
-7.412200733634791	8.399984117014895	0.0011858773875554273	5.595395834986765E-4	9.973617719189626E-4
-7.421796519639031	8.373596652831079	0.0011850359312154874	5.586929578305198E-4	9.97650513245786E-4
-7.6245049310669515	7.798152050005788	0.0011679345044978986	5.403865086031567E-4	0.0010038474782322645
-7.5805121822930595	7.910293384750007	0.0011710040358038445	5.439406293444327E-4	0.0010024913347547603
-7.501908913596166	8.09279067771438	0.0011760423621303376	5.498030915041742E-4	0.0010000621231845534
-7.739502332512991	7.591719065788961	0.0011633028922815895	5.337408496682004E-4	0.0010074890477606681
-7.8847997351133605	7.451595991242256	0.0011617766958483128	5.292147325732341E-4	0.0010121710958904532
-7.676407910866667	7.714521694434641	0.0011661735634814344	5.376937270929098E-4	0.001005487911745665
-7.092653583308931	9.299169047122376	0.0012186005410621764	5.877264905261997E-4	9.8787883441191E-4
-7.157733819727116	9.09628579445178	0.001210321330750356	5.813928084195875E-4	9.897763329625876E-4
-6.993538578025168	9.575462324912435	0.0012294877313098304	5.962689757692296E-4	9.849927935667018E-4
-6.895778115357702	9.900410308161158	0.0012438269624650256	6.063070391843147E-4	9.822091737197876E-4
-7.2933482934575915	8.75037620896634	0.001197837024445222	5.705860075744957E-4	9.938370632726428E-4
-7.234420758594862	8.926496665648376	0.0012042027557116956	5.760151204920445E-4	9.920828613016771E-4
-8.225885333227685	7.342901902359795	0.001165531758610174	5.258156304804952E-4	0.0010232321103116164
-8.236373854049724	7.343009111565974	0.0011657547308699106	5.258242058363162E-4	0.0010235734541661112
-8.530594539609023	7.303148880677009	0.0011709293137659514	5.246835387467006E-4	0.0010330606164440316
-8.165547009442813	7.3578145528349275	0.0011647281010313266	5.262771042347163E-4	0.0010212715128662547
-8.564700511421668	7.306150044294393	0.0011717406196490902	5.248067235602391E-4	0.0010341592692884659
-8.611923429585666	7.329416666724217	0.0011733438821156243	5.255764140991092E-4	0.0010356466109582491
-9.020216463603798	7.600166307473682	0.0011890321537237599	5.34523990395544E-4	0.0010483980388769612
-9.03637818469662	7.618837639342621	0.0011898631343076483	5.35132063294151E-4	0.0010488898865668751
-9.212996675330137	7.81749482447683	0.0011986807078039577	5.415754254322325E-4	0.001054228846934625
-9.245829441114997	7.861879805782354	0.0012005409795476877	5.430067928622338E-4	0.0010552075797693001
-8.987356093103259	7.572791242919949	0.0011876175700196371	5.336184950456266E-4	0.001047376451954589
-8.807668646708661	7.421252885339838	0.0011799380422135117	5.286723472724714E-4	0.0010418232949804317
-9.359903457853354	8.04158185649978	0.0012075987447810095	5.487622840518035E-4	0.001058563252481902
-7.915963885514201	7.416843590924212	0.0011613340116449554	5.281138331398602E-4	0.0010131736133649235
-13.446641917549464	29.504735031778765	1.6794305941775647	0.06796463075530561	0.8397125475909885
-13.31035736551715	29.490828283789533	1.6740246081090375	0.07445269343946563	0.8183215270553653
-13.224838540734716	29.439520921664442	1.6794739649575754	0.07161510058790402	0.8059491752533567
-13.593416827826	29.521521045985132	1.682894072349866	0.06146608812725256	0.8606178736621771
-13.745828677994982	29.49823664762073	1.696481335954246	0.047963876255541604	0.8853876266129216
-13.86816784993091	29.46471861517236	1.7083177938597403	0.0357766717935305	0.9025819775650157
-14.30785626955209	29.31719643409113	1.763550035832499	-0.02233246093348977	0.9655147010054929
-14.102683706210716	29.389371044146117	1.7376586801564975	0.005485166817381622	0.9366134525114866
-13.940146842573766	29.442045794208823	1.7167525898362985	0.026270355477365885	0.9128556199389366
-14.338532292243409	29.306464423392864	1.7673641497087371	-0.026625562427099785	0.9703144340458651
-13.075731796836802	28.898237603063862	1.8969765957850455	0.07721005919209004	0.8325148802509776
-13.060688821011178	29.115099776574503	1.79435080581392	0.07266111020744678	0.8074332200531384
-13.071149205421719	29.224779124557728	1.7443645157645609	0.06802419923299974	0.7968893338218048
-13.05126674147483	29.162238991325502	1.766466979153667	0.06702339093820295	0.7993718632034549
-13.114049347313092	28.778003670178123	1.9829578999261057	0.0926861894940966	0.8608632894512882
-15.123531503383438	28.68380688659017	1.8697536120377312	-0.2068513759578556	1.0259907408610178
-15.120365763830009	28.687201553165067	1.8695295024814065	-0.20595231052890248	1.026113941374035
-14.959007661603835	28.847954319669356	1.8513684971816684	-0.16257816205992995	1.022074392752483
-14.755661264084218	29.046595901853035	1.8282633081899935	-0.10867251237754143	1.0161201499885844
-14.763862069959831	29.042141861783172	1.8293247245322075	-0.11017272227335888	1.0171418106976753
-15.126896078051582	28.680440857325806	1.8697174010912083	-0.2077730086078816	1.0257206291471277
-15.639683715519372	28.156523638835083	1.86946139927708	-0.35559167812565307	0.9953846000959028
-15.565674756309049	28.23888409976909	1.8762212274106052	-0.33403336991761806	1.0063011326624045
-15.997556731796527	27.782681596354678	1.845580569198501	-0.46238481042649054	0.9601884970175083
-16.122982823557255	27.64891283072557	1.8303844034454926	-0.48933034168092804	0.9439085062622263
-16.377973583126817	27.352884220687287	1.7982823544282636	-0.5620565369508375	0.9149219563846689
-16.69137525915565	27.055097404968777	1.774553187776029	-0.6344435790546801	0.8830883062448235
-16.77861127391209	26.957994646965222	1.763289856407957	-0.6551977114050916	0.8722173203158536
-17.20671943406671	26.19057808793621	1.665447747721573	-0.7620786253264086	0.8028149818539692
-17.104777983312246	26.44452275263879	1.7009120949405867	-0.7288313700925679	0.8270440452215261
-16.922670118829657	26.77384140021178	1.744591086114002	-0.6860818318193826	0.8575695704795412
-17.315927891423346	25.89385803336739	1.6286837667832579	-0.8012597099995898	0.7760138007651833
-17.403255457620034	25.546148258501276	1.584254713965744	-0.841708148291579	0.7472892068484555
-17.5135968372217	24.804997520793005	1.4946605390858538	-0.9456042570086852	0.686846996205105
-17.442773825938687	25.33859959175219	1.553165316408211	-0.867492552609754	0.7304676103030229
-17.518379135387697	24.742724395422073	1.487350694450944	-0.9550080103470102	0.681509156570376
-17.516096412048203	24.720061446661866	1.4842152827951411	-0.9580471382183144	0.6788383159334307
-17.49382834320001	24.170957898721312	1.4393032713364209	-1.0355935753626377	0.6251822316226748
-17.481101134226495	23.86698615058026	1.4291151627344718	-1.072190423243331	0.5940634676458001
-17.455148361395818	23.618231829484092	1.4211709273431894	-1.0975543644387298	0.5680371025278519
-17.434317416262346	23.408121803377647	1.4215891108420093	-1.1181835151670922	0.5466250889317573
-17.285994979311177	22.83219362937821	1.4257916702852391	-1.1769776856240928	0.4667955556078319
-17.410338173911896	23.201330336846194	1.4251824394670543	-1.141648988692869	0.5207660554536673
-17.244148412785737	22.743402410773164	1.4230074481801596	-1.1835586187790403	0.45046105248186413
-17.072313355120208	22.40634900942296	1.41461729312177	-1.2055752598140432	0.38386483293466744
-16.836226964778668	22.047682619612473	1.4053356787945739	-1.2099896888215314	0.3088112280319168
-17.064271717055455	22.394258350963856	1.4142291992768847	-1.2057870963634303	0.38122587296618327
-17.07049245181003	22.403253155068775	1.4144864861466402	-1.2056312421364435	0.3831953660088822
-16.748707828536062	21.91912429134831	1.4089592181656572	-1.2163808021381246	0.28237867740745726
-16.5971663190245	21.70406269397529	1.4116915852191911	-1.2155184192310853	0.2342905336289425
-16.328218483800708	21.417092727506656	1.4134288912950632	-1.2114394642238109	0.15417459811850576
-16.05896695580733	21.10467189310427	1.4168484592986954	-1.189798380654949	0.07178126842766516
-16.295575477332605	21.376948260999463	1.4145702083757523	-1.2097685247807883	0.14399745338809045
-15.961037115993427	20.982143746956424	1.421815627606493	-1.1837362486784433	0.04027300939285153
-15.814984160525285	20.79542117944036	1.4323067138288301	-1.173577925080453	-0.007072282107158193
-15.18371290180915	20.095756208211508	1.4879678892494983	-1.1360182105021728	-0.1957202202763329
-15.285754203947246	20.196281188654876	1.477477616055705	-1.1418262928104945	-0.16792805714859438
-15.656762506375058	20.61915585331431	1.4422164332355436	-1.1622616440502367	-0.05713702864843967
-15.515656623503844	20.440398868950126	1.4562731763301622	-1.1559939398391563	-0.10105911183665081
-13.723403852296435	19.9881033898131	1.4380636629273948	-0.9735218460033462	-0.43856964729767567
-13.717709947094287	19.98005958982628	1.4415243668753852	-0.9743046096245113	-0.4387603715313055
-16.31593286360919	21.399795801508002	1.414084304896872	-1.211036184930299	0.1501656505360988
-13.704950858583006	19.962723466847915	1.4491435206765317	-0.9761711414786496	-0.44055201924898313
-13.570465095922138	19.788903358176544	1.5226659284297515	-0.9923949681172697	-0.4561909119323365
-13.507249869801308	19.71676950203144	1.558081738930138	-0.9995573191326903	-0.4617539713556024
-13.413701907158543	19.59158353575588	1.6032203717257576	-1.01334388730562	-0.47952303992122847
-15.03443229828415	19.918266439349402	1.5077946361300902	-1.1275320305089374	-0.2392609132294548
-14.614077207637672	19.48872264152636	1.5527138568295795	-1.0945688393004749	-0.3426602697725612
-14.606855547730422	19.481464964766108	1.55347285367796	-1.0938908516924908	-0.3443982773060822
-14.900608337102863	19.76504075339952	1.5232141307591038	-1.11742947496055	-0.27710878099035285
-13.280936375494015	19.403768515100243	1.6572938637530372	-1.025868882263536	-0.5091114266582613
-13.216103036711377	19.29696401557235	1.6858438684706645	-1.0341150795023821	-0.5240529518384605
-13.087362512424903	19.056838419040982	1.7496721401015973	-1.0527302593299015	-0.572726552496117
-13.060659583782007	18.99525654666471	1.7626672199427942	-1.0564243342395654	-0.5844507434286248
-14.603189939641114	19.477474020545454	1.5540388993136254	-1.0936920232057734	-0.34519327145243245
-14.589702477346874	19.462524886199407	1.556322655686473	-1.0936128751672236	-0.34786548805615625
-14.39644015113063	19.23195161626903	1.5948199621426389	-1.0943150462160152	-0.38625035921327017
-14.09884725034945	18.822702605238405	1.6796618603100533	-1.1137079312324554	-0.46326140338202376
-14.13137539791961	18.875985595042422	1.6684097029084297	-1.1109399808002387	-0.4536901035296551
-14.34203709633043	19.16837178136262	1.608770408354671	-1.095791920234153	-0.39836031035087455
-14.041848236766368	18.737891023666094	1.696169290630177	-1.1196132880995706	-0.4779838604511173
-13.875545407469001	18.447197888034275	1.7500851024090025	-1.1396958872789913	-0.5217585877969075
-13.661967339301752	18.11681828924012	1.8226098580422931	-1.1830406659535866	-0.580388263770068
-13.047126507172802	18.960140681902818	1.7669106150829712	-1.0602251142624142	-0.5881971272058527
-12.945803959879562	18.513682565110283	1.8135823733934362	-1.1144635199493695	-0.6400648668467035
-12.812624226982841	18.18858470018433	1.8336985597195414	-1.159945032319685	-0.6894505969929511
-12.781174451604585	18.063530917063428	1.8408272289341772	-1.1787443520047425	-0.7060471569415318
-13.634991871570147	18.07093802144159	1.8319190672358914	-1.1891769625329716	-0.5880443229900885
-13.330209056462598	17.575650388113353	1.8849316533087879	-1.1734370581531093	-0.7042167368950717
-13.225340083208286	17.42767523420172	1.8896294283870088	-1.161736709954159	-0.7346380636925823
-12.979879279380384	17.09651790798034	1.8371779135293251	-1.0817191378928706	-0.7677810803282528
-13.61426764109302	18.036442081466518	1.8375914346432074	-1.1924830794083683	-0.596208839830624
-12.291434813098721	17.276373009499068	1.6697723969984462	-1.1627187105959853	-0.6507463764701049
-12.098391923281483	16.99908162481341	1.5621004859212646	-1.1072015988308828	-0.5988919509395096
-12.725076640181813	17.945497977923644	1.844960164405479	-1.2020677575206657	-0.713395118234629
-12.485042353245316	17.561701900479097	1.7619535445381522	-1.1858015345399409	-0.6910114370177673
-11.887348847397963	16.672782974089348	1.4065293527975282	-1.0224042357748988	-0.5290883198359908
-11.768355882494667	16.49702330498735	1.312693467579914	-0.9769663884812659	-0.47738590752406473
-11.522600926859113	16.107999534360886	1.1044052201591787	-0.8747008270186727	-0.34732198562757977
-11.434936766903489	15.970664054670568	1.0204026742747083	-0.8201793056259283	-0.29888869516923594
-12.862277488663846	16.89897354215124	1.7878741545347299	-1.0195640997783164	-0.7814637988107336
-12.734672760772554	16.6818355508951	1.6960902319023952	-0.9381690095865721	-0.7626019258704945
-12.469677769829701	16.34878705764234	1.534597281924529	-0.8174491185869995	-0.7215595284250534
-12.461994141258929	16.33818244022225	1.5283848565049647	-0.8133179907047159	-0.7194877718374101
-12.226675185132692	15.990452186356109	1.2865345133300947	-0.6580146489982895	-0.6218505781434038
-12.080936226665209	15.718414317823207	1.1056789063937018	-0.5331898710732158	-0.5440350048533072
-12.450538527121873	16.322601777528064	1.5176536372462137	-0.8066150664117889	-0.7153006154899014
-12.008867070719528	15.592861756320444	1.0271762080825377	-0.48852408281876386	-0.5086699518206717
-11.19069808711283	15.520329227279333	0.7262403326543199	-0.621131150331163	-0.13231492898339775
-11.146970368731676	15.42694878142596	0.6788457233449201	-0.5817079324501484	-0.11086943917640572
-10.937736437658009	14.895631401705439	0.3926882158903617	-0.349535833651804	0.01360014606433644
-10.928776726330025	14.87156595288738	0.38228566638859574	-0.33959272097171345	0.01603020543747602
-11.83093936945443	15.245165931433922	0.8117399740085365	-0.3708990129749342	-0.4068438207360047
-11.703072752385609	14.917755171019206	0.6146611676646381	-0.23774416920453179	-0.32539417088953054
-11.856362042427943	15.297942322795935	0.8417767385185244	-0.39028288193768274	-0.4196703602611115
-11.67571108041057	14.849169520612739	0.5782689815513221	-0.2183805397894929	-0.3067375481314607
-11.558257545123485	14.564369869421775	0.4132943181781781	-0.13599985269085563	-0.21267162767469816
-11.45998891212474	14.297194509232412	0.2963501988040903	-0.07685377686111053	-0.1508984673292125
-11.428804950796245	14.229234004738167	0.26111432522224254	-0.06150341140442783	-0.13121602564365215
-10.920238380486014	14.843416980632442	0.3713817661266663	-0.32938671100850564	0.016011612370992568
-10.651789131467556	14.11260541515777	0.08812912297554115	-0.06742842397121052	0.03388565276695271
-10.750914862739174	14.362412427115729	0.17677585183756916	-0.14980458856914808	0.034539656669541084
-10.80786906262887	14.487828942471026	0.2123363189210452	-0.18220693440576957	0.03969479828202873
-11.259378433955037	13.448584575004997	0.06854330673204415	3.131864190633925E-4	-0.03566052059562061
-11.327413474968726	13.824772876523934	0.13681736368293534	-0.00958992177516903	-0.07375663985350277
-11.405865306007007	14.137063757486185	0.22706645614466184	-0.042236754711564836	-0.11525138184278437
-11.25180092149329	13.41559256355217	0.06091238744939544	0.001708346239121639	-0.031042594833539622
-10.558868481333105	13.91216422126957	0.03711095027191978	-0.028266172278709513	0.016568250550634503
-10.5926451501856	13.981669362566041	0.053717121753329294	-0.04003298047871689	0.024318086010607566
-11.247040779589305	13.379628786121849	0.05717054420434147	6.544824423294863E-4	-0.029494359000569913
-11.165274600466724	12.988620798260765	0.03332253344852681	-0.00731747529839713	-0.02170477708164606
-11.097330053323814	12.580936310314577	0.019207919730880423	-0.00417920243255794	-0.013500990254268702
-11.096818195980095	12.561338905231516	0.018495934919108534	-0.003994755455949307	-0.013100756774031615
-11.096050568027742	12.545804815190527	0.018275657395426477	-0.003978735650660855	-0.012918767643232661
-11.086743495229108	12.082772309014002	0.009934044680144496	-0.0024541963523914434	-0.007008802029176537
-11.056586496952555	11.873435756879385	0.008001976882456633	-0.002285982769481449	-0.005935102974668352
-10.88734935519765	10.821758127609627	0.001338387095346138	5.175186212330088E-4	-4.957500620375381E-4
-10.914018229749441	10.916969792681556	0.0015975200069113433	4.069695896883691E-4	-8.36231896910383E-4
-10.992846698780873	11.239384173081298	0.002419274700494434	-2.0973314755211298E-4	-0.0017929263246221833
-11.015430104537916	11.368444482013418	0.0030493134799651446	-3.986132814784671E-4	-0.002300092224346103
-11.040793440304332	11.601305467410615	0.004518204299104165	-1.359610490587218E-5	-0.003706817480636164
-10.852792143901496	10.649475182364654	0.0011310743324494355	5.186255996533938E-4	-1.6189432200640306E-4
-10.82268237901346	10.507062683946822	9.336948741523548E-4	5.498857722842773E-4	1.5008295313511457E-4
-10.799649030697061	10.417097170439254	9.034645152104095E-4	5.58911320119463E-4	2.7890094774191213E-4
-10.737706088490452	10.19594415108152	8.944386619888754E-4	5.525066401556733E-4	4.944122546785224E-4
-10.645532551324377	9.838584274836666	0.0010063404534514852	5.669285689601205E-4	7.232984109166538E-4
-10.66294728996067	9.897493804937323	9.855970309928814E-4	5.621036951398386E-4	6.922447121645225E-4
-10.669096737425624	9.919157020329632	9.764034519014692E-4	5.567289274582807E-4	6.779596373816692E-4
-9.701099101698333	7.952659472631748	0.0012032289390788474	5.558858189945778E-4	0.001054335944893231
-9.807114167417021	8.0255306659574	0.0012039393797790765	5.575625282782729E-4	0.00105406008456777
-9.580409858346846	7.886678629862842	0.0012024594466118572	5.55551833823696E-4	0.0010537540955093702
-9.515460207986955	7.83826116776429	0.001202731788744459	5.556406969960023E-4	0.0010541957537149634
-9.39319704575132	7.976802644466628	0.0012062319247765777	5.511072668725025E-4	0.0010571983431081442
-9.482695440722992	7.888526773755937	0.001203550905855817	5.552274708437944E-4	0.0010543391827025567
-9.89150512481135	8.061589029817508	0.0012039599512159078	5.602593057774015E-4	0.0010527958008840308
-9.958128539012591	8.13643264909581	0.00120454896349753	5.623538005926614E-4	0.0010516942203960848
-10.105799244152566	8.216749786030329	0.0012020928146018305	5.650437766365355E-4	0.0010472900659719052
-10.117739578629418	8.225459503853283	0.0012020050328947433	5.652926549710535E-4	0.0010470117176533897
-10.321566484096682	8.759091610334712	0.001192487815005831	5.735044347481427E-4	0.0010219314570388816
-10.401050228883886	8.997560402359396	0.0011811558192365008	5.763426150280444E-4	0.0010007472772480812
-10.48013283812264	9.273283943313945	0.0011551024705905547	5.843500726009815E-4	9.555833393581141E-4
-10.484221130661814	9.285169676528664	0.0011540674639282157	5.844776504522899E-4	9.538215990548417E-4
-10.493978900489525	9.319953418773046	0.0011489183270287319	5.860656755837322E-4	9.441596718385814E-4
-10.569396367691512	9.576372765498544	0.0011044754018962246	5.921521196167976E-4	8.680542659110167E-4
-10.30367410666004	8.700079882566374	0.0011951066274287743	5.729983574022599E-4	0.0010268062074264154
-10.291056105656166	8.659895023136702	0.001196345610011311	5.72449017814562E-4	0.0010293590515456775
-10.202055940923515	8.408063874401485	0.0012031487327086427	5.687149623412615E-4	0.0010440110285703727
-10.122586102166768	8.227987217596521	0.001201930000989525	5.65385357811513E-4	0.0010468675452665187
-10.127084845203278	8.2340398900594	0.0012018901263989182	5.654981710021239E-4	0.0010467036681878605
-13.612698575289047	28.6766368847917	1.9476393589064054	-0.003864522537089605	0.8969361630738897
-13.402335055067073	28.717106774932446	1.9630691679142673	0.03586470426230978	0.8823074784578887
-13.274234325981926	28.745147147953077	1.9714657872988113	0.06155219632358045	0.8717628373192454
-13.669436437446832	28.664996499633244	1.9440602884027367	-0.014597723711441728	0.9016591054923476
-14.469126524092431	28.333867953407097	1.8980707935776857	-0.18489797010232178	0.9458365124174473
-14.111452795127125	28.532488744126113	1.9193824375432118	-0.10342014095241858	0.930776436145833
-14.081341116293641	28.548389048139924	1.9211502588570677	-0.09662815450470508	0.929385984650699
-14.084760055739775	28.547269492787446	1.9209530556179548	-0.0973353927665139	0.9296194053776351
-14.490031474178451	28.31698023352918	1.8966477369866876	-0.1904196884751743	0.9455340626837619
-14.531013247222706	28.282763089151217	1.8928064303011096	-0.20116724855985074	0.9452268477469157
-14.875581071227531	27.98713035068691	1.8593948926269128	-0.2917476158719874	0.9391537421263965
-15.10376264913171	27.76458604019757	1.820877344548215	-0.35444631245102154	0.9271805618021132
-15.216208734471483	27.625667800433135	1.7980540861131444	-0.38641701484618773	0.9142143165494446
-15.4640149146962	27.35002543091522	1.7446157937544027	-0.45878428765549795	0.8945238168802754
-15.565199936389575	27.229859535367186	1.7225457422954114	-0.48976397527188664	0.8861692566531273
-15.60421881776453	27.1782256098158	1.7112563048639837	-0.5027338023259101	0.8820454494601926
-15.80655797744552	26.83643413392781	1.6420121350571137	-0.5754650581622852	0.8469234015482594
-15.99207110813279	26.526343516060507	1.5858602885084494	-0.6459795154958479	0.8202638703823477
-16.09495975331683	26.30491443523337	1.551445140363791	-0.6895965049790826	0.8012780831311616
-16.31639914487979	25.789828530329583	1.4607569578936928	-0.7824420279553533	0.7461806973416248
-16.684891252858424	24.76496571105323	1.3647420964756827	-0.9650369399930241	0.6512705097314403
-16.57558613452562	25.116826670150708	1.3862365707654927	-0.9022157671872437	0.6862753385347199
-16.52253906697489	25.264930127987643	1.3990875077779914	-0.8743105601245864	0.7011884272443124
-16.342075646771107	25.734031923727596	1.4518942030768598	-0.7931086368202156	0.7411086518834484
-16.331976873830065	25.751084951112826	1.4540017010514374	-0.7893810483447143	0.7422399757822917
-16.69637548738504	24.522337265981495	1.3506436566854543	-0.9998256243113021	0.6184273049876261
-16.72618837260787	24.24278726377767	1.3409699993599546	-1.0373657009663992	0.583426183058568
-16.74244772644929	23.899594069048348	1.3303683587202542	-1.0788500038174687	0.5359026893439147
-16.74256716838122	23.684435430470366	1.328250482307954	-1.1023893232173214	0.5063229061227025
-16.711595039577205	23.33186611068901	1.320551233936013	-1.1333041194489217	0.4528698326359558
-16.670856721684423	23.17404679271966	1.318051017322807	-1.1425263246900756	0.4264369260555821
-16.51347070412792	22.829265188016677	1.3073728654389012	-1.152015687780522	0.3549915130873535
-16.3773710600923	22.58365799224284	1.3015689429262252	-1.1540723600460527	0.301466719101366
-15.469735792404899	21.47082843357408	1.296248642077139	-1.0972071273347552	0.02878244989594899
-15.485365793970075	21.488391600999595	1.2954422415936764	-1.0980732691467594	0.03366985566702922
-15.492669363329767	21.497438421935403	1.2949487651498273	-1.0981800623125082	0.036134120446329424
-15.551006498113821	21.558894884547414	1.2936367479749193	-1.1022862077362094	0.05241613288470072
-15.94804051883031	21.99910977706999	1.2867882318294457	-1.1308627615578806	0.16473160697595762
-16.254996656057724	22.415059477219437	1.2953750702700702	-1.1492243267447784	0.25826717264264476
-15.897398578446175	21.93181850193765	1.2864947109640932	-1.1268532771723478	0.149213674398691
-14.191985507516884	20.35426755160977	1.3903766485727904	-0.9994663779071611	-0.3172917217547927
-14.210584309288377	20.36831201398125	1.3885561819133507	-1.0006854535502856	-0.3126099706094884
-14.455877658872428	20.547878931346474	1.3697371512734349	-1.0231151798407399	-0.25117216806722176
-14.708963187931221	20.743894823417435	1.3465153310502473	-1.0434369408449051	-0.18919205015474239
-14.71112318274063	20.745735544502732	1.3463046403675005	-1.0435523865361722	-0.18862140468546257
-15.121629647115775	21.09564354495486	1.3178954358088308	-1.0743817631142791	-0.07985012129640909
-14.714746931186816	20.748624004897486	1.3460637034786438	-1.0438248729250308	-0.1876993603094113
-13.964995711614057	20.17780883346663	1.4161787518329563	-0.9882731184776756	-0.3779811854917758
-13.951815003513792	20.16879376954789	1.4172813195476086	-0.9873150879123561	-0.3811652276782956
-12.954626106718369	28.737256467746782	2.0034984665673496	0.13385293051488462	0.8581277737840628
-12.857143918412952	28.708675975705134	2.013103455888994	0.15543140487585452	0.8530155443505512
-12.63953275323979	28.54571449373748	2.012259506670896	0.19686801394561565	0.818335363435284
-12.63261423181542	28.54057370798251	2.0122470475619214	0.1981687437636963	0.8172029204212853
-12.629360746829247	28.534100688250373	2.011755570634384	0.1985041653611246	0.8158440513448887
-12.418224162401433	28.09162993778905	1.972449643117627	0.222155141595768	0.7229963900521851
-12.315772059625933	27.698378926161215	1.9367427116293485	0.22324456510045734	0.6505484647203147
-12.295324233598635	27.624182860898877	1.9300582248263656	0.22438141421682767	0.637108686075198
-12.282307251746543	27.579945029645117	1.9264662689482117	0.22614586778208368	0.6280317255365371
-10.202631737873418	21.267674119230634	1.7175071086675247	-0.10635525414059797	-0.8553226638183526
-10.243693212242764	21.117067918500105	1.7186400797273265	-0.14520549997326992	-0.8724407022595083
-10.307342670339624	20.858228531757078	1.720437516920618	-0.2099085697743088	-0.9028035596271646
-10.356129224115895	20.791021694474292	1.7164879228322334	-0.2319845329195877	-0.9043122796551462
-10.30132753798347	20.866563466752964	1.7207606910372246	-0.2070749497633494	-0.9025149336537277
-11.88274998348622	25.960394409159818	1.813929992918223	0.26377280298349576	0.31918726520935703
-11.668048200368801	25.141182152679864	1.7599548236266176	0.26876615484547245	0.1355218068190651
-11.981603431916625	26.466847343686993	1.8544142879006211	0.2580922237784536	0.4170607481176042
-12.1265449837182	27.054283994523367	1.8922562206078009	0.2456860118566735	0.5273918225802908
-12.004421420257156	26.546971915490893	1.8612312068022	0.2599401964913655	0.43369399870762976
-10.468178774155028	20.639341880943956	1.7076784422644655	-0.28186300004752024	-0.9074627783374566
-10.304638503044853	21.803293229788284	1.6855235652875586	-0.014605377803186924	-0.7404569165367567
-10.267541047326937	21.65042850191439	1.6960060396297187	-0.0382662876630578	-0.7747508405156984
-10.395320984345801	21.918035081050647	1.6740391353397817	-0.00814011114111875	-0.7001697738545918
-10.47502592047812	22.05734106139689	1.6644979910345048	0.007520894194131315	-0.6593364531935908
-10.206381097677577	21.385596889124002	1.7131929459354749	-0.08173146499473521	-0.8344675786685354
-10.221651321505957	21.445997647236332	1.7093520415317711	-0.07253462519594914	-0.8210333230177405
-10.490751245394282	20.603592573600093	1.7055342762147079	-0.2927807301347774	-0.9093919920563268
-10.676117456238984	20.39236877638473	1.6910738473730205	-0.3668239267689619	-0.9131483007348968
-10.862832821198992	20.172659802202038	1.6740347298774285	-0.44392440709636294	-0.9177583389862303
-10.881649328072468	20.15340172716533	1.672742444986143	-0.4511406395230837	-0.9177258163577944
-11.113402830365768	23.492907419863535	1.7504046113622564	0.1735588275610844	-0.27008768136989936
-10.870391181402738	22.895205762255728	1.6721709867886574	0.10472828837764092	-0.4130410479128788
-10.621303073248832	22.348463459036125	1.6621606583981872	0.03862264184917846	-0.5757043812080495
-10.713239391969845	22.528071225770486	1.6592846584670544	0.06046645391109664	-0.5198082162231377
-10.844786768336139	22.840316885932463	1.6694874390507817	0.0983191389558461	-0.42933884662514077
-11.13944094806562	23.564994447843304	1.7589030839391682	0.1806511029787121	-0.25377391959292117
-11.20138562399052	23.703581174064222	1.7586533797231614	0.19137056230837957	-0.21892722763942565
-11.38770868509681	24.19537159429388	1.7627020331319843	0.23416018371052633	-0.0986145561306769
-11.629669720620418	24.997400407593688	1.7572691470888575	0.2667021272773348	0.10334188291277394
-11.655844825787385	25.09979426497546	1.7572433576366222	0.2690771309647929	0.12720965396605155
-11.229044276659494	19.823740120580737	1.6420565041525013	-0.5745614104814954	-0.9105610785693845
-11.11903336571642	19.928407716064633	1.6518198083248161	-0.5354956769127646	-0.9128484137322141
-11.238255914622929	19.818017599027055	1.6409874881738093	-0.577126745424775	-0.9098417129699655
-11.27373113209877	19.79969466584961	1.6378169362292538	-0.5864578161451214	-0.906642446079905
-11.704202484407077	19.570706637277283	1.5995491361896916	-0.7001500599926799	-0.868049795231546
-11.924410416622525	19.520870959241247	1.5811196909205343	-0.745872016101611	-0.8369440956358589
-12.146713395330595	19.48811890152068	1.5587499328423373	-0.7873791565311719	-0.8018794892123632
-13.716808717983312	19.98456831600856	1.4384054069579164	-0.9728597616040624	-0.440173495942873
-13.699633381787852	19.972973088206505	1.4398467878462597	-0.9718559381388744	-0.4452097204312992
-12.289122117745665	19.48948098767039	1.5459604679280223	-0.8104994571762124	-0.7769883286254939
-12.610269693386867	19.525156006424986	1.5192541973909677	-0.8575745891725669	-0.7159830286693896
-12.896122385697899	19.578447440350267	1.4971521459937245	-0.8964253946993364	-0.6558086689971552
-12.515097441153577	19.487450784057632	1.5277103306347364	-0.8479879567703612	-0.739482763022382
-13.536579205106833	19.870542369775738	1.45178815323475	-0.9601708983655077	-0.4897230711066954
-13.46519538142837	19.82916391656118	1.4569580086890488	-0.9544817127003684	-0.509443940710982
-13.33710205478209	19.763694654848063	1.4677104438490074	-0.9430461368431371	-0.544983560516749
-13.208698024723365	19.705864794957023	1.4756484501088976	-0.9290895331686577	-0.5774859779679278
-13.12649483004026	19.66555204257168	1.4806923363388447	-0.9207810019080739	-0.5979263081735625
-12.931185315336426	19.594366574089303	1.4945725591918866	-0.8996963507943239	-0.6466990683405864
-4.73366453746668	21.27733752555802	2.8516290133148052	-0.3994701823513467	0.39170900141913967
-4.616137617197506	21.222124959057776	2.836885411273419	-0.4036704027365233	0.39266963548426426
-4.564613201498627	21.13083733353918	2.8165657030793976	-0.4056568710336122	0.39301559011354775
-4.459207814328341	20.976920750912853	2.7823005699330503	-0.40809475424670644	0.3914612849969362
-4.3717263835343685	20.747828353941713	2.7357231549428658	-0.41224682676234153	0.3898244907555148
-5.161473697762925	20.81549159125971	2.71459657400428	-0.38720150444446866	0.3578481310512101
-5.073951322793466	20.921211564449962	2.7473861088682883	-0.39018841734200277	0.3663958287435445
-4.82067883209547	21.117692108337895	2.8084163244807794	-0.3987542834863329	0.3849726134753404
-4.935758286792504	21.042893194355276	2.7877260213407404	-0.3950468748293406	0.3782332381823656
-5.190714031709742	20.763150524925152	2.6975160950317774	-0.3869970245998651	0.3543954279903952
-4.334675830804458	20.637109182818822	2.7149576558205637	-0.4136493974684	0.38945788333256237
-4.297602703723759	20.363085847552906	2.6643185618078045	-0.4176241832140618	0.39024077708896243
-4.296843216198107	20.193274965814624	2.630182643878978	-0.41789293483482814	0.38931178587473386
-4.3199742974144915	20.03163015581289	2.5986692709338355	-0.4171618192893334	0.38940698421097336
-5.411460238020682	20.431189194846432	2.5817023470784783	-0.38384010291381665	0.3266905368672313
-5.332162880293362	20.526863749341317	2.6187100239854137	-0.384255072170003	0.33628256329767375
-5.549115600042219	20.2905602616082	2.523498098796327	-0.38172526692675357	0.30743076526973284
-5.9142014219049575	20.099198820205157	2.421535516074175	-0.3763079556011031	0.2735352306041995
-6.1768312377237	19.97762492623312	2.3586463770595314	-0.37341379190398993	0.25291693516176056
-6.2548127568078975	19.933207642426368	2.3386735967522125	-0.37252183621539303	0.2471139801180319
-5.793974679646137	20.165456467072826	2.455308842378464	-0.3783708254911906	0.2853303215956569
-6.296332579397803	19.90441385953041	2.3282833411671415	-0.37199340073262593	0.24461266825343597
-6.581566543861336	19.71553089526889	2.2576234762104592	-0.36947769161084915	0.22591753451472063
-6.865836498264918	19.506302352262118	2.1902241082698337	-0.36688524531880656	0.20984646466714008
-4.397468987809489	19.60797959070136	2.50212452633433	-0.4246340222479012	0.37382881202925483
-4.399186129808391	19.590997556566418	2.4986753760350107	-0.424920791740256	0.37357035424227647
-4.3936775942467925	19.43906947218001	2.468540352954752	-0.42954330884351455	0.3704969102332918
-4.387202690166885	19.144286253843145	2.4096541654455828	-0.4382043680441583	0.36406945093899556
-6.894497251219089	19.484583483803235	2.1831488554244625	-0.36667065132373866	0.20782354923213162
-4.381345621380777	19.122257941120065	2.4056293690555437	-0.4388370974444787	0.36375962771139403
-6.925461083009736	19.4598782054163	2.1766323246262815	-0.36612192598765697	0.20629608703820465
-7.416290267685239	18.89946202643908	2.0618741697646112	-0.3552438613772122	0.18543974363939747
-7.363475977876794	18.991793896138372	2.0772561075904634	-0.35665593298865583	0.18690237750261784
-7.1785182717331	19.213288774831042	2.1183568779531967	-0.3608461467297599	0.19462660326362352
-4.15205833085932	18.46634483007781	2.3100921501316214	-0.45315679622968275	0.3700096105035161
-4.2171064234789615	18.664346336089654	2.3369387993279886	-0.44982458022921457	0.36821525822278633
-4.372026104299103	19.099275105178496	2.4021782940005956	-0.43951483096319716	0.3639260274173628
-4.048009488057326	18.195132871531335	2.2750187764053873	-0.4581864301455683	0.37311504631594483
-7.491387228043418	18.031259510970372	1.9465555678820707	-0.3520040017224983	0.1832586982917147
-7.514780309917374	18.314686341258152	1.982621031863033	-0.350852217027064	0.18228729883421824
-7.461413857161175	18.67996993733154	2.031928198096492	-0.3533208404744367	0.18426963375574262
-7.514424638291443	18.439655812679497	1.9999969564796618	-0.35085703444214034	0.18300811645285844
-4.006141008968368	17.881613027299927	2.2349880392939676	-0.4613438602733829	0.3771118026300063
-4.0947510933941444	17.070818009431875	2.114764426237879	-0.4635249677742037	0.38060859635883315
-4.098336307406811	17.034762205630255	2.1094993473536605	-0.46373527926172886	0.38072354760444627
-3.980894005775253	17.602407796043213	2.1980176806119522	-0.4642539313472528	0.3794404911602191
-7.492366000616787	17.59242100983253	1.8772891857866822	-0.34916066098066967	0.18069354868501597
-7.491056514593434	17.51652019285032	1.8669070050563645	-0.34895515277349093	0.18164997169253033
-7.356922602796503	17.059969131013926	1.8035993601397782	-0.3575663831606525	0.1904232525489776
-7.3476880070411035	17.029672229095027	1.799418716923264	-0.35817271860535393	0.19101293138886005
-4.25572274313915	16.317678753090377	1.9827239608625096	-0.46972203683914315	0.3697703815742338
-4.282120070781846	15.78662031049576	1.8999905113970916	-0.48180891053546554	0.3644272637858859
-4.2458127774434065	16.42959045964661	2.001222214556674	-0.467853258245622	0.37084251033311
-4.131360294310118	16.910570026141535	2.087401270778423	-0.4645118886691884	0.37899430727352174
-4.280097499402593	14.538047400568065	1.7218670262232243	-0.4979501094216082	0.37112029729076157
-4.322517032429351	14.340942723765027	1.6878574819035062	-0.5004547338120076	0.36943505872096044
-4.280253012631235	15.540897001787167	1.864417633084636	-0.4842286738005882	0.36618273423226605
-4.235538762411485	15.028716405183332	1.7979076973153236	-0.4942933078605939	0.3691395041557045
-7.120732692353926	16.430849731388406	1.7088515881546742	-0.3763117485911895	0.19372320929605621
-7.346458713145687	17.02354813324256	1.798340578441852	-0.35825717886662023	0.19093205498168667
-7.114755438282814	16.40554860010953	1.7040114764815435	-0.37645152399114995	0.193474510158244
-6.911780360262982	15.83013201700975	1.6145172072521705	-0.3892254880765853	0.20172546817997242
-6.611588358506674	7.896149290016625	0.9077897017668992	-0.5231300574363191	0.44661458923484326
-6.815613754472951	7.898265934465046	0.8723003169104473	-0.51523700692783	0.44932131547242343
-6.5156075490910155	7.913751607218404	0.9244104426581821	-0.5263116855307679	0.4454980368202599
-6.3278903466563765	8.00161022599411	0.9554129475796179	-0.5316130244709358	0.4417061296817464
-6.251414382863599	8.031307543414954	0.9683322669315202	-0.5338878160157015	0.4402053865025405
-6.229877777245452	8.04374390758974	0.9715291860647414	-0.5342855206559709	0.4393777388538062
-4.365442378183148	13.975572541233788	1.6316114990306012	-0.5050901682144414	0.36826073414349164
-7.032334305329712	8.881459043501946	0.7938256065317246	-0.4781804511696072	0.43512983140508843
-7.010306534682713	8.958760339693399	0.7945008331586498	-0.47625766643011846	0.43299180385768665
-6.512646741864403	15.15182324934143	1.5258881214368996	-0.4150373823721457	0.22898909715636254
-6.605089143645865	15.309430919175515	1.5463482250582596	-0.4089335139892013	0.22278968896124857
-6.5041925862060035	15.13029977827332	1.522735495114583	-0.41600805945058417	0.22945052190731127
-6.3424677378712815	14.438667640957025	1.402033382672776	-0.43097283275944615	0.24129912676827758
-6.330374139751394	14.386550585762597	1.3929084766354505	-0.43208666264503975	0.2421579059207842
-6.878654940297363	15.7638677268587	1.6040094744547178	-0.3908070718532101	0.20337008588867544
-4.434271541032567	13.14264584731255	1.5044420312183673	-0.5111127312892398	0.3650950511496038
-4.414942671727757	13.516124024822233	1.5573218003775033	-0.5073455774443234	0.3647343821785084
-4.493924253759212	12.772399592207567	1.4511569399042128	-0.51746901208256	0.36369743389775433
-7.101740047231086	8.65826653927014	0.7925994313951302	-0.48162572628003397	0.4409565684786948
-7.168342651116608	8.460762600190172	0.7907649615713088	-0.48525367424268434	0.44600565847785956
-7.193887940106324	8.330591941608663	0.7932806420577704	-0.4883967618482201	0.4485079688908682
-7.102349334593408	8.083611128327435	0.8181188023475314	-0.4995384323581895	0.45080692875667544
-7.112470534688779	8.092652751636818	0.8161305482828952	-0.4988593724546929	0.45084018546148436
-7.119928957854249	8.108787145355782	0.814218710180975	-0.4980138330221006	0.4507579317935649
-5.957932814466803	8.326382853180453	1.0104851263506784	-0.5360641828065991	0.42991969164106775
-5.9860617304856625	8.295236487394085	1.0067874902733611	-0.5362810832226588	0.4311216441589943
-5.782295033744326	8.636244481833662	1.033826218670765	-0.533104653061056	0.42375030640224143
-5.772698168952418	8.648486873268634	1.035037289826673	-0.5329332656403029	0.4233267384701899
-5.738932396154502	8.70717613051857	1.0402456646814804	-0.5326731218023066	0.4221846734771984
-6.940649812921064	9.174166928456163	0.7990179774185064	-0.4720169115013174	0.4263376654118407
-4.5812454281489545	12.317894073995918	1.3880597852404115	-0.5165547621246243	0.36865493983258385
-4.808522336311219	11.478314115589296	1.2701117631018546	-0.5156584562834665	0.3736879780951041
-4.652849854746273	12.005391019526362	1.35064510164744	-0.5209047148598012	0.3727132633390126
-5.061293351900035	10.722393859678515	1.1850439611425823	-0.5167355240979344	0.38842135120629295
-6.863609387871793	9.401426206351928	0.8037895814618535	-0.4679433064127215	0.41868282874342644
-6.819621065935525	9.518851746648703	0.8078006608188	-0.4669854552264697	0.4148897625935024
-6.732853489066005	9.812962932337197	0.8150915357145556	-0.46187070088583615	0.4016570149429064
-6.221255888251553	12.966412945543405	1.134802516677799	-0.45347861581955023	0.26498803361822687
-6.262079343029065	13.66062747538938	1.2575418340166935	-0.4463934684449071	0.25172019585561967
-6.263391932825344	13.675039285369484	1.2604836408236444	-0.4464205312271115	0.2514587181924338
-6.329917361911087	14.384771810573818	1.392575112517644	-0.43209474004888576	0.2421981602849814
-6.380243096902497	11.364251103642124	0.9101922761962244	-0.4563449777205226	0.32998817133079233
-6.357607770702911	11.487039688527688	0.9221197985405518	-0.4545532276535717	0.3245684637459712
-6.222435682564707	12.217561632089193	1.023748817034685	-0.4576713578786582	0.29461367568692853
-6.22315469339023	12.669251370607224	1.089863282072939	-0.4548176665657061	0.2769431637271409
-6.23437808659952	12.145587759282426	1.013860117342959	-0.4588614743933692	0.2973898696628044
-6.457481241124758	10.96749769794242	0.8802728163069384	-0.4582854646084238	0.34999566789576403
-6.219415409317302	12.931960976294627	1.1284512683326764	-0.4531776492960273	0.26611241036211364
-5.300213015882377	9.906364735437664	1.1134595637858276	-0.5192168188083855	0.39807460372773357
-5.420490387285663	9.41476369021898	1.0875102568292188	-0.5267706222198749	0.4055574640864882
-5.260725656804659	10.041685575299425	1.1210651899563768	-0.518661142361056	0.3954487590447179
-5.093231866962367	10.61944688455408	1.172932622114371	-0.5157815535060768	0.38913867222612264
-5.565394037279747	9.018803980210201	1.0662928859486598	-0.531404244847452	0.41497807906255274
-5.5458129890253085	9.074872917332542	1.0695327396171221	-0.531430053789501	0.4139454094082947
-6.507679907571038	10.704717704496328	0.8587603913825252	-0.4587683561042846	0.3625166602651768
-6.538142435266113	10.584945288033484	0.8513506410141061	-0.4579902948924144	0.3676084556338279
-6.674120860000167	10.043425300441548	0.8202871484559069	-0.46125717826745344	0.3894233224455236
-5.079145325698371	10.671237532556626	1.17754566551237	-0.5161280140099069	0.38851999854886743
-10.461656850447097	13.708406176281539	0.001446049296372471	7.166702270085079E-4	0.0010879438770320389
-10.481987687657293	13.648673103119863	0.0014431031356571013	7.149845242453524E-4	0.0010885285696000304
-10.596586459128053	13.013581074589192	0.0014122128402176963	6.970561485577795E-4	0.0010918823942056744
-10.588350281531117	13.144057512369184	0.001418557358828689	7.007558121614282E-4	0.0010916175313632067
-10.567612116330908	13.380893343134794	0.001429978694291333	7.074560962429578E-4	0.001090994419251394
-10.586300339683474	12.86405514315924	0.0014050604462789858	6.927743623229561E-4	0.0010916336237057759
-10.570420696995217	12.529496354887202	0.0013893222532432603	6.832711153605851E-4	0.0010912752827509078
-10.53216555932015	12.1496552982845	0.001371866972987375	6.723417565013423E-4	0.0010903361862658395
-10.380385604053068	10.824139514628257	0.0013151333088537492	6.338610281386891E-4	0.0010867077937651776
-10.435456498885996	11.003326254847991	0.0013228237755723493	6.391924065655511E-4	0.0010881892339304105
-10.456403679159035	11.430738695704099	0.001340303042422285	6.515876211023901E-4	0.0010885338624722612
-10.463247672194688	11.521399916806832	0.0013441666304014625	6.542446800661638E-4	0.0010886816014759452
-10.491965031962753	11.798596889963134	0.001356325320509902	6.622366030799992E-4	0.0010893552683558063
-10.523313839585922	12.061930103058792	0.0013678874502600464	6.698368994924495E-4	0.0010901228016869406
-10.132546303009402	9.916704642956699	0.0012786124289242342	6.068295586030072E-4	0.001080163259703274
-10.179935233113294	10.11227423234433	0.0012862079500329314	6.12723126370622E-4	0.001081381498762927
-10.271061399325458	10.365759310336202	0.0012964846854258728	6.202870501701565E-4	0.001083829703287761
-10.329993747661657	10.545358091937182	0.001303955527085376	6.256735256160923E-4	0.0010854177567223436
-10.02186658977307	9.407090039284766	0.001259886183847735	5.914377612250883E-4	0.0010773476384826467
-9.940452310214791	9.112997290359736	0.0012492199023663685	5.823767034628879E-4	0.0010751580151768356
-9.913163845656664	9.031973680914923	0.0012461973186278373	5.798844884390837E-4	0.0010744132876947237
-9.895841595490788	8.989089973174861	0.0012445651552713357	5.78542150904364E-4	0.001073929317017459
-10.041555812761365	9.508743711312437	0.0012634672583877252	5.944986439758149E-4	0.001077838555498957
-10.0930451283201	9.758641117940332	0.0012726788033657795	6.021010006597774E-4	0.001079145944862217
-10.523255412447535	12.01533119139883	0.0013658960358151288	6.68513065337595E-4	0.0010901375827108433
-9.437025703496063	8.180080636767848	0.0012129645739293066	5.531701960789187E-4	0.0010607975420213933
-9.587384406844816	8.413430547215235	0.0012221870986051076	5.605456781762627E-4	0.0010651542734076533
-9.661805736692877	8.534238831487905	0.0012270703453572816	5.643612598255336E-4	0.0010672901032521684
-9.771253911512432	8.728030227058873	0.0012346375270874139	5.704571396120883E-4	0.0010704313726655123
-9.266968553743181	20.368669914426608	1.279151235703422	-0.32162316289547443	0.3576681373496377
-9.20742666551085	20.320443273355068	1.2817977352020744	-0.31889741923523185	0.3623184772029776
-9.331656358380581	20.390105813505613	1.2756249576260537	-0.32207627781580106	0.3527246906777033
-9.797074207824757	20.487262654677203	1.2522080063041718	-0.32051344243824526	0.31975503924783
-9.852945626294268	20.475386833679877	1.248971886059635	-0.31864353488123276	0.3161652044937725
-10.174926061897045	20.358005704205766	1.2284656358774395	-0.30446951695660285	0.2955901001635191
-9.63492628198527	20.447865399706505	1.260380564519485	-0.32074507606766994	0.33146292895230145
-8.511979787933821	19.63934754978057	1.3016616262877903	-0.2741015689161559	0.41628674596710047
-8.412203891350405	19.4367030452377	1.3009848697863586	-0.2584436506766417	0.4234795095997415
-8.861496508320027	20.0881956391881	1.2953874087760253	-0.3060512741927969	0.3889482790917651
-8.677814870382358	19.86003686712696	1.300206888276688	-0.29028055158571364	0.40328488548199193
-10.409357512926338	20.18096142143874	1.2120618420708669	-0.28846564231781646	0.2827474831538652
-10.79710685594536	19.791961768687052	1.1840679858353704	-0.2574331418469709	0.26347808221440067
-10.785679793055646	19.803992338152558	1.1848529316880783	-0.2583353889573503	0.2640289164426303
-10.503409678691938	20.101603547076234	1.2056529144293946	-0.28179397882067997	0.27773388152131884
-11.760956418321427	18.987861528055976	1.1262489041180657	-0.2006418334820048	0.22125584484650307
-11.523235694283702	19.219241316736024	1.1411827128845626	-0.2140099890397691	0.22947885245940502
-10.828460804935474	19.76565596978038	1.182232452898491	-0.2554549740326953	0.2620483207657306
-11.15203284394894	19.485982039391637	1.1617968905690619	-0.23372510030308435	0.24633229050660743
-11.338762237521642	19.37033472884137	1.1522129664778293	-0.2246301849272468	0.23784748536413125
-8.160413380449972	19.034430336383014	1.297719467256027	-0.22524698291703776	0.44395378190693396
-8.0712521510263	18.89928505826888	1.297996508760326	-0.21395103442149374	0.45061986724526837
-7.818586642841267	18.37119969400198	1.2827201139357178	-0.16592204306864342	0.47090887744013116
-7.801553346127336	18.337769279015088	1.2818251244507075	-0.16288157565904948	0.47215437665294085
-7.798549641616148	18.329959307262747	1.2814418655784092	-0.16216084533251832	0.47237633593452033
-7.7743272824557055	17.104951854205982	1.1820709821063375	-0.04823177894575852	0.4694435629030466
-7.783741806986411	17.082410464980747	1.1792696731896666	-0.04640340041231849	0.4686320936623489
-7.764805280510347	17.71926770390472	1.2371706305634127	-0.1052928465947348	0.4727147172934878
-7.765134015594184	17.702299241060896	1.2357614573219844	-0.10372452677199301	0.4725637933426659
-7.785173334564877	18.087991371679102	1.2638378301823145	-0.1396068619094744	0.47260685672578906
-12.207394115779582	17.651695249152727	1.049339774904781	-0.1418978897785801	0.2096624890332811
-12.334583649954002	18.01743438287169	1.0678582533630112	-0.1552265838593733	0.20468810286320327
-11.898441133341503	18.87073873241356	1.1175396584109054	-0.19322957441279068	0.215769620274439
-11.97913973552026	18.76913114866832	1.1110603216429253	-0.18807810496588667	0.21361179367069766
-12.20179125652366	18.480366296380733	1.09345853258745	-0.17321117984416406	0.20619582063415343
-12.346236091480979	18.07372770119775	1.071145272971588	-0.15725537586472757	0.20393426370704396
-12.325910176357382	18.130813591682937	1.0746177124775786	-0.15962176821255714	0.20450144556563585
-11.98711940596362	17.350214550324804	1.030658169607242	-0.12948751465269348	0.2184381329002671
-12.003748444063904	17.37062698875574	1.031836804248359	-0.13036439356074153	0.21786858617386287
-11.972536370029344	17.33827830647077	1.0298433245537493	-0.128875541095665	0.21908379504286873
-8.121894220306949	16.547592387360503	1.0987997516785362	-0.0032165827547146644	0.44255832608984536
-8.10563373419339	16.57251979077354	1.1028143827560575	-0.005241498850029915	0.44367749032938797
-7.984939422131087	16.76625234830246	1.1316404538699825	-0.02087261148538882	0.45330023859675195
-8.228393449448319	16.494855391024913	1.0844006928900123	-0.0011826877984550891	0.43512418785575396
-8.587857197385803	16.313739525462502	1.0355059158390436	0.005759158455904171	0.40918739070358073
-8.648307457720517	16.29639910076707	1.029312877104116	0.005559337640521502	0.40518435745642456
-8.78995850036625	16.26628487690744	1.017703707659385	0.0031080969573839376	0.3962098101266882
-11.704600070861353	17.072933459403412	1.0095188364411496	-0.11576085585108553	0.23007859336388914
-10.554248746023152	16.279117077015805	0.943538893616348	-0.05498227027467159	0.2871198349988893
-10.957521253644972	16.490186693601217	0.9560427187374103	-0.07649129083731557	0.2653831829387354
-11.418330839711729	16.816770790787647	0.9863349069936831	-0.10108904363480095	0.24396515239092337
-11.33353091563429	16.74939463269658	0.9806009794181173	-0.09681684405409195	0.24765106810943466
-11.282552150529034	16.71369893929399	0.9781384247356322	-0.094291457011857	0.2502467366622098
-10.494053521806357	16.247901452253174	0.9402077083410894	-0.05170663416933262	0.2903217815191998
-10.328899462146932	16.210273477704867	0.9401725562734091	-0.043955589398447105	0.29996772626112583
-9.963639931852718	16.115765536031095	0.937859888807535	-0.026396393068403037	0.32012089935880716
-9.716780988764722	16.1404887812949	0.9521225634589582	-0.01981612968389362	0.33624169777924784
-9.288329654651506	16.143910880354827	0.9705079462037468	-0.0037341557991166768	0.3628867333341488
