# Supplementary material for: Thyroarytenoid muscle fiber orientation regulates the ability to modulate vocal fold vertical thickness
Source: PLoS One. 2025 Dec 4;20(12):e0337735. doi: 10.1371/journal.pone.0337735 (PMC12677544; doi:10.1371/journal.pone.0337735)
Supplement: S4 Data — (ZIP) [file pone.0337735.s004.zip › Female/contourA2TA15.csv]

% Model	Angle2.mph
% Version	COMSOL 6.1.0.357
% Date	Jan 7 2025, 14:12
% Dimension	2
% Nodes	677
% Expressions	3
% Description	Line
% cpl1x	cpl1y	Displacement magnitude	u	v
-13.17444290806587	39.94315674322471	3.592396194138032	0.0016275165462126676	0.2711469975818598
-12.960222175535398	39.983361371660834	3.5934317540280274	0.001630248033005137	0.271119129909633
-12.557663550476963	39.9444194414246	3.5923955847855376	0.0016277128711250995	0.27110609877995107
-12.295013434274637	39.91007450484781	3.5914892739887794	0.0016254465258139087	0.2711006551260774
-12.771199519904672	39.98225209153824	3.59339562032198	0.0016301954122963597	0.2711071159366465
-12.196854437814238	39.890291850976084	3.5909691199995306	0.0016241331312349004	0.2711009978191214
-11.83903471244294	39.73416827035278	3.5868727708914703	0.0016138136590096073	0.27113116605600357
-11.83454919196266	39.7319164431207	3.5868138497187942	0.0016136641898837505	0.2711316455745381
-13.378459401044738	39.840576676748505	3.5897274774008077	0.0016206483545112053	0.2711955955847989
-14.081829389211773	39.48701231125233	3.5805334783540865	0.001596984964659417	0.2713630321851156
-14.091455366444958	39.478691732262995	3.5803168124727205	0.0015964302405312508	0.2713665168599825
-14.335684817196531	39.132669681909526	3.571300126003674	0.0015733623663991177	0.2715011995203175
-14.358308416646189	39.105402529003705	3.570589803961695	0.0015715485735720357	0.27151203072077645
-14.06390329784523	39.49587429199164	3.580763574475964	0.0015975792315249138	0.2713588171933221
-13.664929711835182	39.75087689897474	3.587404658828967	0.0016145996595108554	0.27124516864555936
-14.400819272467285	39.0250993557956	3.5684958646623173	0.0015662154806392514	0.27154234581260783
-14.608096086093008	38.63165734087564	3.5582431934934333	0.0015400347556187618	0.27169080789308786
-14.69608875380951	38.17187164721082	3.5462458736954754	0.001509538412782608	0.2718541968021964
-14.704809808779903	38.12900484288538	3.5451279813399137	0.0015066886329309342	0.2718694629296378
-11.830679456258773	39.72945101098895	3.586749289507971	0.0016135010450841834	0.27113223932562286
-11.301478305989114	39.38674536174639	3.5777865157639015	0.0015907555634994042	0.2712152902168312
-11.016175056807299	39.141220578803896	3.571361807230445	0.0015744791976995316	0.2712809721656999
-10.844743907034458	38.971871494835426	3.5669388217142983	0.0015632304347039205	0.27132795828692324
-14.703115739357767	38.08762112267836	3.544047527988681	0.0015039444483496002	0.27188354020483685
-14.665184357518843	37.55081609911142	3.530051554438777	0.0014683017499888256	0.272065065952277
-14.627641646759875	37.059364087139976	3.5172148430794272	0.0014358663698881844	0.27223110046197174
-14.612222601763179	36.97660737525933	3.5150558936457403	0.0014303759267172058	0.27225846160124717
-10.248926757653695	38.341193504780605	3.55045976094866	0.0015213972836125005	0.2715057395712463
-9.912331042181597	37.81459172579965	3.5366908270722064	0.0014864532591820482	0.27166473739836966
-9.809547057107494	37.62171625198788	3.5316571453620282	0.001473670036535972	0.2717243421600043
-10.64673187070012	38.74258791214268	3.560944553240922	0.0015480539826796763	0.27139384415365875
-9.48858618160289	36.69145765435641	3.5073690145531655	0.0014119838250767748	0.27202320730938184
-14.423810118021384	36.22227306587261	3.4953623438742545	0.001380560090394223	0.2725048097466405
-14.414950734496156	36.19148920627415	3.4945588663497404	0.0013785378114655042	0.2725147894241802
-14.485830262125976	36.464347608918885	3.5016798166496637	0.0013965564707298294	0.27242585916986495
-14.13670178009059	35.26832504596132	3.47046850612393	0.0013176022521984806	0.27281318209148253
-9.140047996814005	35.00415384913914	3.463331963978501	0.0013006084543047145	0.272580765385166
-9.086009328532562	34.53098312251316	3.450987174532065	0.001269387599857716	0.2727399352679421
-9.407476788029886	36.421191810066915	3.5003141516268435	0.0013941518215711138	0.272110882586107
-9.246749552716217	35.593612830381815	3.4787185380954058	0.001339371015746221	0.27238494951217895
-8.989359107335446	33.59689600732507	3.4266026239560325	0.0012082405572804524	0.2730550201583622
-8.968500059088695	33.443411157370896	3.422595299517782	0.0011982259793293934	0.2731064745762716
-8.996624010336891	33.65404884224206	3.4280938257079896	0.001212000642001119	0.27303584154768634
-13.798911056412487	34.27253971408058	3.444472038892593	0.0012521914440046758	0.2731326845368492
-13.70362268864402	34.01659054484035	3.4377929483435805	0.0012354773821297987	0.27321428768364786
-14.048491738764572	35.019096394043515	3.4639644660850735	0.001301267410632246	0.27289291878935196
-13.417394405865101	33.23424233035681	3.4173643226662627	0.0011842243683302554	0.2734640312775416
-8.844720216802184	32.57044266052164	3.3998272851082305	0.00114119301522075	0.2733987385084237
-8.570476294449893	30.72147489648428	3.3516054310533017	0.001021337341457255	0.2740171807663221
-8.411226862297102	30.07820986660778	3.3347949003415023	9.798618741926985E-4	0.27422827014631207
-8.772423178230015	32.003860930652095	3.3850376794251122	0.00110447614449696	0.27358905435921754
-8.728005357889755	31.59612262639564	3.3744100622544035	0.0010779068520323169	0.27372643399309
-8.700294971264373	31.40121367922034	3.3693169556419678	0.0010652476161137933	0.2737916899731003
-5.531557332942684	20.96953997644227	3.0971742160010214	4.0415860524295065E-4	0.2771788513755671
-5.427009525472386	21.242312243811483	3.1042802719453944	4.212316134574594E-4	0.27707841452563414
-5.854899803418824	20.57130638309323	3.0868039031128145	3.7930893553831963E-4	0.2773361948952813
-6.0545991133395525	20.421724675892317	3.0829112706807176	3.700401044803388E-4	0.2774002103061331
-5.674484475926183	20.74823852684858	3.0914093441475217	3.9023677962595827E-4	0.2772640412174886
-5.32694315001336	21.47324046054615	3.1103004117546433	4.3591240440478624E-4	0.2769926025547563
-5.315180164652691	21.80064614708065	3.118830016472583	4.565771927395404E-4	0.2768792115246852
-5.315239610958217	21.927734163633616	3.1221457737390232	4.646999687578319E-4	0.2768355116232699
-5.350668266482917	22.137495322296036	3.1276143632552627	4.781080353344012E-4	0.27676565270948894
-5.433726218666795	22.603765940122834	3.13977705975378	5.076288432124122E-4	0.2766105855492136
-5.626963417233466	22.992394014638567	3.149913833639353	5.322400134663063E-4	0.2764893473289839
-6.296930791053468	20.265168855524802	3.0788380629247944	3.605353217826959E-4	0.27746910008136155
-6.462948940896917	20.198777783557254	3.0771153785598813	3.5652396221595684E-4	0.2775023436836732
-6.834263159081223	20.11098147703813	3.074834889648395	3.5145752598639973E-4	0.2775554155451816
-6.8788138499580604	20.10884160683754	3.0747811837410484	3.513644262207504E-4	0.27755893324112907
-7.369605748299344	20.1229514076894	3.0751670364927857	3.52746441792512E-4	0.27758419798100686
-7.290450126656008	20.11461507432293	3.074947795564642	3.5215557735189616E-4	0.27758226693583943
-7.0289051460111445	20.114888248714465	3.0749422348028217	3.518962016475783E-4	0.27756607593523075
-8.099104207876303	28.996942234883516	3.30658224535257	9.106469464351127E-4	0.27458032642217917
-8.15070498126804	29.2035730808658	3.311972058169005	9.237853577423934E-4	0.2745124925344543
-8.355808324767937	29.893747345738024	3.3299829487758417	9.680758842755293E-4	0.2742882134231567
-7.921321428362544	28.24221711199594	3.286889537818424	8.623869077955302E-4	0.2748286432559565
-5.731713957908964	23.187461122959608	3.1550104352240576	5.444721800883648E-4	0.2764289170075582
-13.008134256011195	32.00942388853293	3.3853893095552725	0.0011044159850262473	0.2738576065017394
-12.95068578427099	31.818116973537904	3.3803995558724873	0.0010920815793772146	0.2739195005724657
-13.314648296010738	32.961635456846714	3.410252931651605	0.0011665071695890418	0.2735508755464411
-12.699636292198232	30.808963560540487	3.3540495075065992	0.001026716269103101	0.27424923668345536
-12.470607686155141	29.707619560891636	3.325322884199485	9.556113308939909E-4	0.2746119619071734
-12.698656054304104	30.80456735528284	3.3539347854786463	0.001026434270303075	0.2742506804119812
-12.344738030856188	29.237051454687176	3.3130409892923143	9.256099528403357E-4	0.2747652324853527
-12.200354837177862	28.6009148893215	3.296443100911644	8.847060156890931E-4	0.2749740485219856
-6.292183606549941	24.100693713257964	3.1788281337855864	6.01589959108769E-4	0.2761504508381759
-6.2425339509726525	24.018118545555755	3.176671787908549	5.964039800440282E-4	0.27617567940785753
-6.30204314497932	24.12141143941276	3.179368565902245	6.029113619928034E-4	0.2761439640517098
-6.719214934672854	24.976328726734828	3.201689954376514	6.563328974674688E-4	0.2758762119448762
-6.946082505233461	25.451726261391883	3.21408862293827	6.864089576780765E-4	0.27572720859262223
-5.822524408446318	23.31757127054052	3.158397975420935	5.524949596896963E-4	0.2763898603837275
-7.831310428230173	20.27209620881387	3.079076200816102	3.624809885181402E-4	0.27756128177603323
-8.016126539335897	20.33597009423546	3.0807540027798517	3.6655017865728405E-4	0.2775505437183804
-8.24563275354757	20.47485969782366	3.084373476858734	3.75298625738815E-4	0.27751674185206854
-8.482902806015549	20.6064476841697	3.08782296388671	3.837049628651895E-4	0.2774861171406276
-7.226961380997089	26.041292685288354	3.2294926308404337	7.231892229220117E-4	0.27554200336702284
-7.429909730247111	26.557221928939185	3.242931068241056	7.55442110441312E-4	0.2753772218451165
-7.588591037603218	27.0808763927336	3.2566124851862766	7.887056382302649E-4	0.27520712479149934
-7.863453876347896	28.01287551057215	3.280916463759606	8.478899272278453E-4	0.2749039099730294
-7.77407433575083	27.709357526334035	3.2729885705307966	8.287385765246136E-4	0.27500274314865836
-11.095419583753593	24.002887368594862	3.1764688000951846	5.949755285660232E-4	0.27647981386702575
-11.133073986582929	24.11042016799119	3.179276258056836	6.01690853330414E-4	0.27644529934810563
-11.150271886515071	24.17283860224189	3.1809034596354273	6.056011018902575E-4	0.276424985762613
-11.359915588747498	24.938145086996936	3.200870468761223	6.533322805245753E-4	0.27617589593565584
-11.453664593764737	25.297012828280756	3.210231205758208	6.758276852412112E-4	0.276058815149024
-11.24027302449863	24.515080634230806	3.189833932304897	6.268871287231367E-4	0.27631337582633314
-11.322946017415118	24.800112745163535	3.197268822059746	6.447468076688536E-4	0.27622087518012395
-11.458727381180385	25.319434483475824	3.210816550594323	6.772179396372828E-4	0.27605145166644585
-11.464537797183144	25.338970387555264	3.2113256658987166	6.784421499585167E-4	0.27604512140039
-11.569196871735537	25.76121890789718	3.222351778338769	7.048581630801918E-4	0.2759070514008088
-11.6633070777599	26.1720578259513	3.2330886166956003	7.309816262973878E-4	0.27577225818022916
-11.833764430182397	26.83587126363891	3.250383132817894	7.728050590076855E-4	0.2755555431406373
-11.862057598807612	26.963505046571935	3.253717294703047	7.808234965858777E-4	0.27551360039564515
-12.078087822074078	28.032468436132604	3.281630647582789	8.48742317283907E-4	0.2751610826268233
-11.88110893277426	27.05481684639802	3.256095780102663	7.865116533767807E-4	0.27548352103348583
-10.941911285330256	23.580623184081325	3.1654603532864547	5.687079413378731E-4	0.27661506533350444
-10.839436808390818	23.313060208466673	3.1584751024113578	5.522438013414526E-4	0.2767004754192419
-10.739067093635805	23.061302474143833	3.1519103559388353	5.365282534470922E-4	0.2767806135852953
-9.471816627044047	21.34230345888027	3.1070369802498106	4.298588973240832E-4	0.2772933375314553
-9.951571716408075	21.806360992359135	3.119173885017579	4.5894964078215124E-4	0.27716320648998216
-10.43754130166285	22.487163924914277	3.1369194297105216	5.010367008494487E-4	0.2769590548720516
-10.367961436850804	22.34988690199558	3.133339744467328	4.925944911466723E-4	0.2770018845259571
-10.316760015579995	22.28288259867231	3.131590436193885	4.884967337451245E-4	0.27702180275906096
-9.288476953705402	21.156736757069627	3.102197434764822	4.1845230590913243E-4	0.27734605821594377
-8.920650274480796	20.917705687899243	3.0959448957677718	4.0340295348531894E-4	0.2774058904339138
-8.51657021391493	16.03357904344795	0.0016059895110200886	7.954852074054239E-4	0.0010493322619224556
-8.266698499593367	16.013390172186597	0.0016062321265512959	7.951288946940816E-4	0.001042055820946164
-8.0562389112096	15.989342639268678	0.0016058990479301594	7.946422430486189E-4	0.0010359221907139966
-7.686675290317421	15.957030610636405	0.0016061930457206236	7.940481915588112E-4	0.0010250901782192098
-8.746279057818878	15.988281981459258	0.001601839615577324	7.94003875883333E-4	0.0010559824081669913
-8.970450287689857	15.938254553097185	0.0015977446914908948	7.923941160995613E-4	0.0010624792800184015
-9.186062455068521	15.786547473493387	0.0015874449120277774	7.879090219690387E-4	0.0010687023616672438
-9.971193094306008	14.974754846084949	0.001537737881703203	7.642362990413695E-4	0.0010913475954440312
-9.923312943252988	15.039290823300568	0.0015415415987015838	7.661081097572666E-4	0.0010899698440414323
-9.772769833038687	15.227535971668214	0.0015526962199844292	7.715577743622997E-4	0.001085626794348385
-10.151226889300128	14.742570887399712	0.0015246334812285202	7.575452847934501E-4	0.0010965251266941368
-10.263669191686583	14.533945460902896	0.0015129933711774727	7.515505776005556E-4	0.0010997568996073284
-10.338792965066176	14.402943851689207	0.0015059545070073618	7.478124036678213E-4	0.0011019082551446632
-10.39951398580999	14.232596487589566	0.0014967637497220756	7.429287689297972E-4	0.001103669527637146
-9.651563148185085	15.369018904321013	0.001561119901241508	7.756696431544915E-4	0.0010821461015982374
-9.610243214520445	15.408630480720372	0.001563477886230551	7.768225370848253E-4	0.0010809498207772798
-9.355948527585717	15.657450364369083	0.00157919554420577	7.841047390890459E-4	0.0010736268267979448
-7.582691981937091	15.933264407606897	0.0016053106434518573	7.934610563622364E-4	0.0010220283301130572
-7.112624841227181	15.62099342018226	0.001588455125810431	7.8490333460592E-4	0.0010081034915099484
-6.881867897293005	15.366468772252109	0.0015737095273911767	7.777709788243758E-4	0.0010011959702592482
-7.211113655713502	15.719878283891182	0.0015942084521372493	7.876697993622868E-4	0.001011049096055472
-6.717869382857944	15.056237286327317	0.00155467079598598	7.689370425203236E-4	9.96201625079184E-4
-6.607244504890614	14.853200340811474	0.0015426319114816437	7.632186795468956E-4	9.928871680808676E-4
-6.552226585395356	14.490750358383536	0.0015198290797844485	7.527631827472601E-4	9.910908197845666E-4
-6.493787224369594	14.259604808150158	0.0015060657069947013	7.461990868454919E-4	9.892937723006054E-4
-6.43325049352262	13.662200987957576	0.0014690245440787586	7.288155850915146E-4	9.871096019543513E-4
-6.41499752094985	13.47437536220453	0.0014580488249094717	7.234431479046898E-4	9.864934772201418E-4
-6.387853419579772	12.789972379643046	0.0014168913104124702	7.033394598281299E-4	9.851472697160512E-4
-10.456554713262712	13.976570385418363	0.0014832605750110806	7.355868349433323E-4	0.0011053407171053645
-10.460504525913167	13.743612050954287	0.0014711113250954427	7.288994987899782E-4	0.0011054851057020578
-10.43567643329602	14.11277918523502	0.0014904743556770302	7.394984040166433E-4	0.0011047094064902735
-6.386459979093452	12.69724417228317	0.0014116672232914896	7.006719246574268E-4	9.850505275817154E-4
-6.395644771263177	12.555427517851564	0.0014035981633269078	6.964781335116281E-4	9.851824979123557E-4
-6.4372672447402195	12.008861096898956	0.0013723543683907362	6.80342871316465E-4	9.859673639734403E-4
-6.497009900884745	11.667987645737622	0.0013528629031136562	6.699343458472988E-4	9.874081999086913E-4
-6.556920262455058	11.305444943796042	0.001333699112919625	6.59226976513304E-4	9.889110645993945E-4
-6.68146577838972	10.655308411578233	0.0012997228079744067	6.392576939251287E-4	9.920666634691743E-4
-6.78393126347984	10.244290071559956	0.0012792337499944854	6.263335051469297E-4	9.948292394499857E-4
-6.6290935651159755	10.949007459555244	0.001315211790490985	6.482364988250583E-4	9.90718127403586E-4
-6.8473974745647155	10.057920097476195	0.0012705546449960328	6.205815158319811E-4	9.966637267375235E-4
-7.405046930016831	8.429051296024019	0.0012058822527984275	5.691171825625118E-4	0.001013245401144941
-7.412200733634791	8.399984117014895	0.001204830452692852	5.681886462178258E-4	0.0010134586232593118
-7.421796519639031	8.373596652831079	0.0012039757760884831	5.673283349340784E-4	0.0010137521006654516
-7.6245049310669515	7.798152050005788	0.0011866056377702503	5.487254959093468E-4	0.0010200507201919206
-7.5805121822930595	7.910293384750007	0.0011897232403351398	5.523371958964685E-4	0.0010186723483047505
-7.501908913596166	8.09279067771438	0.001194840252334528	5.582943774414925E-4	0.0010162034183033154
-7.739502332512991	7.591719065788961	0.0011819025202353052	5.419725384027696E-4	0.0010237516101746697
-7.8847997351133605	7.451595991242256	0.001180354622429458	5.37373444272717E-4	0.001028509551391035
-7.676407910866667	7.714521694434641	0.0011848176570569964	5.459892320958149E-4	0.0010217178687283819
-7.092653583308931	9.299169047122376	0.0012380712524247234	5.968334336036397E-4	0.0010038200788036573
-7.157733819727116	9.09628579445178	0.0012296606088074466	5.903967928508769E-4	0.0010057487375763354
-6.993538578025168	9.575462324912435	0.0012491311998089319	6.0551513602652E-4	0.0010008865758981745
-6.895778115357702	9.900410308161158	0.001263698811899377	6.157167447003769E-4	9.980571598418471E-4
-7.2933482934575915	8.75037620896634	0.001216978960044669	5.794143297258283E-4	0.001009876002495041
-7.234420758594862	8.926496665648376	0.0012234456242526926	5.849319274385505E-4	0.0010080929570185906
-8.225885333227685	7.342901902359795	0.0011841747063565937	5.339194961350481E-4	0.0010397492439322702
-8.236373854049724	7.343009111565974	0.001184401373555068	5.339282091350493E-4	0.0010400960895093024
-8.530594539609023	7.303148880677009	0.0011896626172505037	5.327691252540302E-4	0.0010497365580712079
-8.165547009442813	7.3578145528349275	0.001183357340702857	5.343884103330888E-4	0.0010377569928040654
-8.564700511421668	7.306150044294393	0.0011904872806702826	5.328942505894231E-4	0.0010508529326814858
-8.611923429585666	7.329416666724217	0.0011921167564195325	5.336763679027238E-4	0.001052364304618597
-9.020216463603798	7.600166307473682	0.0012080610398610323	5.42768240465633E-4	0.001065322076144509
-9.03637818469662	7.618837639342621	0.0012089055462972116	5.433861214793313E-4	0.0010658219075407817
-9.212996675330137	7.81749482447683	0.0012178668584346248	5.499335110297959E-4	0.0010712476961908216
-9.245829441114997	7.861879805782354	0.001219757450209337	5.513879890229941E-4	0.0010722423705303583
-8.987356093103259	7.572791242919949	0.0012066234257536834	5.418481624952417E-4	0.001064283952499462
-8.807668646708661	7.421252885339838	0.0011988186983137089	5.368221378694582E-4	0.0010586408353474679
-9.359903457853354	8.04158185649978	0.001226930314980307	5.572365453410919E-4	0.0010756528951806513
-7.915963885514201	7.416843590924212	0.00117990543831796	5.362547250849671E-4	0.001029528356445114
-13.446641917549464	29.504735031778765	1.684889749056346	0.07450048421069862	0.8419206165326456
-13.31035736551715	29.490828283789533	1.6792729287807069	0.08100450392337069	0.8202323043811637
-13.224838540734716	29.439520921664442	1.6846283687317354	0.078072027966417	0.8076983014874067
-13.593416827826	29.521521045985132	1.6885960553895387	0.06799401956243804	0.8631429142032415
-13.745828677994982	29.49823664762073	1.702488065691257	0.054399161854191164	0.8882571566371114
-13.86816784993091	29.46471861517236	1.7145672921602417	0.04209676599782831	0.9057163076170445
-14.30785626955209	29.31719643409113	1.7707683508383405	-0.016532640047558653	0.9695372971734338
-14.102683706210716	29.389371044146117	1.7444134172211068	0.011528186287989373	0.940247653390766
-13.940146842573766	29.442045794208823	1.7231511512050868	0.03250795607555506	0.9161329164024493
-14.338532292243409	29.306464423392864	1.7746513382786548	-0.02086931776175408	0.974395117601625
-13.075731796836802	28.898237603063862	1.9029562393817998	0.08320685962704566	0.8343647131891394
-13.060688821011178	29.115099776574503	1.7998030575046253	0.07879601596620284	0.8090562331337962
-13.071149205421719	29.224779124557728	1.749587893061391	0.07422935404704971	0.798453669002589
-13.05126674147483	29.162238991325502	1.7717610613808261	0.07315514796205479	0.8009442886702819
-13.114049347313092	28.778003670178123	1.9894454217893363	0.0987516433977402	0.8629345409079479
-15.123531503383438	28.68380688659017	1.878801374638826	-0.20275775987150946	1.0311651983520564
-15.120365763830009	28.687201553165067	1.8785718337106425	-0.20184980573979608	1.0312857622436045
-14.959007661603835	28.847954319669356	1.8600726624539572	-0.1580570208713637	1.0270865808061709
-14.755661264084218	29.046595901853035	1.83653847782571	-0.10363328786262552	1.0209260027883877
-14.763862069959831	29.042141861783172	1.8376188369475648	-0.10514611848383536	1.0219611267460516
-15.126896078051582	28.680440857325806	1.878769367003533	-0.20368694747973695	1.0308960621818462
-15.639683715519372	28.156523638835083	1.879130977514852	-0.3527294309982171	1.0006126927587675
-15.565674756309049	28.23888409976909	1.8858151339422875	-0.3309756418712253	1.0115296712580784
-15.997556731796527	27.782681596354678	1.8555692426491472	-0.46041455656039526	0.965282169500516
-16.122982823557255	27.64891283072557	1.840420302749191	-0.4876651068480792	0.9489296919068946
-16.377973583126817	27.352884220687287	1.8083313971588746	-0.5609640180524716	0.9198441163085878
-16.69137525915565	27.055097404968777	1.7846324152783413	-0.63384860148197	0.887966700203698
-16.77861127391209	26.957994646965222	1.7733695289857168	-0.6547413945320493	0.8770993176843681
-17.20671943406671	26.19057808793621	1.6752479435885865	-0.7628695975131832	0.8074564478844991
-17.104777983312246	26.44452275263879	1.7109794812596992	-0.7292954603881624	0.8318491151522377
-16.922670118829657	26.77384140021178	1.7546529482962938	-0.6859301581838879	0.8623948811898405
-17.315927891423346	25.89385803336739	1.6382411414561213	-0.802422778257347	0.7805648029970267
-17.403255457620034	25.546148258501276	1.5934895703359238	-0.8431897248802349	0.7518396938354122
-17.5135968372217	24.804997520793005	1.5034062741505627	-0.9480044968138589	0.691402153774513
-17.442773825938687	25.33859959175219	1.5622029011782306	-0.869219242275269	0.7349986056458514
-17.518379135387697	24.742724395422073	1.4960637931737357	-0.9574946839985927	0.6860717312471214
-17.516096412048203	24.720061446661866	1.4929169934710032	-0.9605674980280053	0.6834006691010364
-17.49382834320001	24.170957898721312	1.4477202565720981	-1.038792720665184	0.6297625992777305
-17.481101134226495	23.86698615058026	1.4375895195579556	-1.075775923984279	0.598683020049066
-17.455148361395818	23.618231829484092	1.4296227485558637	-1.1014101930952473	0.5726631704520185
-17.434317416262346	23.408121803377647	1.4301294466130332	-1.1222873467970895	0.55125828660141
-17.285994979311177	22.83219362937821	1.4345280512774021	-1.1817408272013257	0.4712880194526775
-17.410338173911896	23.201330336846194	1.4337971249513721	-1.1459947254335032	0.5253761161904235
-17.244148412785737	22.743402410773164	1.4317694828742418	-1.1884256130857784	0.4549053604690473
-17.072313355120208	22.40634900942296	1.423555170878591	-1.2108394152428599	0.38807000327311464
-16.836226964778668	22.047682619612473	1.4145178365647437	-1.2156140806705666	0.312553084923928
-17.064271717055455	22.394258350963856	1.4231754590285335	-1.2110645994103093	0.3854153448798679
-17.07049245181003	22.403253155068775	1.4234261398252475	-1.2108991414033834	0.38739692300756823
-16.748707828536062	21.91912429134831	1.418233805564762	-1.2220860200009207	0.28602145099657045
-16.5971663190245	21.70406269397529	1.421183593186816	-1.2213840661282471	0.23768380526508565
-16.328218483800708	21.417092727506656	1.423309118502886	-1.217579660614719	0.15720332559567105
-16.05896695580733	21.10467189310427	1.4272967754068164	-1.1962044220437835	0.07429051084475755
-16.295575477332605	21.376948260999463	1.4245156588720629	-1.2159333897349094	0.14696925718612738
-15.961037115993427	20.982143746956424	1.4325148320580232	-1.1902170758694874	0.042585291226703945
-15.814984160525285	20.79542117944036	1.4433760733717191	-1.1801477185589697	-0.005051317700482902
-15.18371290180915	20.095756208211508	1.5009560323943023	-1.143272296639559	-0.19501183382217474
-15.285754203947246	20.196281188654876	1.4901487884313742	-1.14893297613809	-0.16699410831361386
-15.656762506375058	20.61915585331431	1.4537265267443376	-1.168957226114514	-0.05541327043077092
-15.515656623503844	20.440398868950126	1.4682533663658195	-1.162881806311135	-0.09958266580386868
-13.723403852296435	19.9881033898131	1.4528208210370208	-0.9804673450997095	-0.4408242201433007
-13.717709947094287	19.98005958982628	1.4563123323387719	-0.9812768630642832	-0.4410433324075885
-16.31593286360919	21.399795801508002	1.4239845995950489	-1.2171832335290438	0.1531769430161206
-13.704950858583006	19.962723466847915	1.4639963144151298	-0.983198130870596	-0.44288980571080677
-13.570465095922138	19.788903358176544	1.5381876475082445	-0.9999741125954013	-0.4591180520892693
-13.507249869801308	19.71676950203144	1.5738696200659867	-1.0073285514621637	-0.4649035912691875
-13.413701907158543	19.59158353575588	1.619315409094257	-1.021341771788592	-0.48299134886153844
-15.03443229828415	19.918266439349402	1.5212273783672603	-1.1349766337133231	-0.23894537224981366
-14.614077207637672	19.48872264152636	1.5672984834677146	-1.1025386809590136	-0.34351742672458535
-14.606855547730422	19.481464964766108	1.5680748038491437	-1.1018679320672675	-0.3452746108660778
-14.900608337102863	19.76504075339952	1.5370130929169752	-1.125008053025661	-0.27714245465656184
-13.280936375494015	19.403768515100243	1.673693767001558	-1.0340696328984786	-0.5129344387254288
-13.216103036711377	19.29696401557235	1.7023456931630463	-1.042430067737938	-0.5280557392431128
-13.087362512424903	19.056838419040982	1.76646090828986	-1.0612440382997863	-0.5771367032985449
-13.060659583782007	18.99525654666471	1.7795129381733983	-1.0649862260340566	-0.5889584332018346
-14.603189939641114	19.477474020545454	1.5686490346991149	-1.1016725903806408	-0.34608010621296753
-14.589702477346874	19.462524886199407	1.5709671683266144	-1.101615384535754	-0.3488022742627522
-14.39644015113063	19.23195161626903	1.6100068116318278	-1.1026699789700107	-0.38792813384030367
-14.09884725034945	18.822702605238405	1.6956289701882177	-1.1223482508719513	-0.4661742308047367
-14.13137539791961	18.875985595042422	1.6842978782014815	-1.1195665647480082	-0.4564718964760841
-14.34203709633043	19.16837178136262	1.6241404391801642	-1.1042081173578926	-0.4002848630001095
-14.041848236766368	18.737891023666094	1.7122292322034487	-1.128291982576926	-0.48109304072974834
-13.875545407469001	18.447197888034275	1.766454411786294	-1.1485142759637446	-0.5255037801803795
-13.661967339301752	18.11681828924012	1.8391310896994801	-1.1918763501777005	-0.5848658246126742
-13.047126507172802	18.960140681902818	1.783764089474105	-1.0688198503435693	-0.592728208384869
-12.945803959879562	18.513682565110283	1.8303680501423836	-1.12348785474027	-0.6449273780610594
-12.812624226982841	18.18858470018433	1.850130451391387	-1.169070280462537	-0.6944963576082063
-12.781174451604585	18.063530917063428	1.8571112423354288	-1.1879233549389348	-0.711144556603615
-13.634991871570147	18.07093802144159	1.848457794904882	-1.1980143944250403	-0.592610159494903
-13.330209056462598	17.575650388113353	1.9009324192253991	-1.1813859306889634	-0.7095499206971368
-13.225340083208286	17.42767523420172	1.9053592441989098	-1.1693774607667766	-0.740143620257545
-12.979879279380384	17.09651790798034	1.8518050566561532	-1.0883357297277314	-0.7733383379818122
-13.61426764109302	18.036442081466518	1.854111652794736	-1.2012967543904365	-0.6008379248909161
-12.291434813098721	17.276373009499068	1.6835057249691359	-1.1708549831197905	-0.6555849403716144
-12.098391923281483	16.99908162481341	1.5748038148543828	-1.114851748418849	-0.6034969476403521
-12.725076640181813	17.945497977923644	1.8610659489196713	-1.2112154486904434	-0.7185694431292882
-12.485042353245316	17.561701900479097	1.7766310827587148	-1.1942858445675506	-0.6959939235280234
-11.887348847397963	16.672782974089348	1.4180039075748332	-1.029553273271754	-0.5333981017547829
-11.768355882494667	16.49702330498735	1.323517746983721	-0.9839431129730438	-0.4814426165738851
-11.522600926859113	16.107999534360886	1.1138733780861778	-0.8812855688311396	-0.3508051520066977
-11.434936766903489	15.970664054670568	1.0292993568848217	-0.82654978428465	-0.3020369329194764
-12.862277488663846	16.89897354215124	1.801855187231745	-1.0256482063776533	-0.7869851436358649
-12.734672760772554	16.6818355508951	1.709117744073228	-0.9437097281056521	-0.7678284738396739
-12.469677769829701	16.34878705764234	1.5462721090835432	-0.8223160816495602	-0.7264437854207667
-12.461994141258929	16.33818244022225	1.540010366363535	-0.8181677921144194	-0.7243557417132164
-12.226675185132692	15.990452186356109	1.296409907412189	-0.662229775870421	-0.6260755692757687
-12.080936226665209	15.718414317823207	1.114398921488213	-0.5368985568016099	-0.5478102400514602
-12.450538527121873	16.322601777528064	1.5292054983376153	-0.8114397177360058	-0.7201439872300496
-12.008867070719528	15.592861756320444	1.0353609624050528	-0.4920279952802826	-0.5122445033054668
-11.19069808711283	15.520329227279333	0.7332670969027911	-0.6267912349716661	-0.13424252907451503
-11.146970368731676	15.42694878142596	0.6855017153449727	-0.5871248200433198	-0.11256877178588702
-10.937736437658009	14.895631401705439	0.3970823726633774	-0.35355540402280095	0.013350457943391125
-10.928776726330025	14.87156595288738	0.386581389719066	-0.3435242918159876	0.015819174013319136
-11.83093936945443	15.245165931433922	0.8184974035023821	-0.37373526510827687	-0.4098924905962107
-11.703072752385609	14.917755171019206	0.6198782989466812	-0.23969858263845023	-0.3278545780549901
-11.856362042427943	15.297942322795935	0.8487759784405627	-0.3932455030355049	-0.4228102444214483
-11.67571108041057	14.849169520612739	0.5831819994819099	-0.22021234521358268	-0.30905341032310013
-11.558257545123485	14.564369869421775	0.41691363463829145	-0.13732390597707939	-0.21429258663028983
-11.45998891212474	14.297194509232412	0.2988819569422356	-0.07761065299329055	-0.15199801767727344
-11.428804950796245	14.229234004738167	0.263345771813933	-0.06213694885726765	-0.1321660921212152
-10.920238380486014	14.843416980632442	0.37556221195784706	-0.33321040354362713	0.015816507738018227
-10.651789131467556	14.11260541515777	0.08928253423234167	-0.06845206938856678	0.034325084118377716
-10.750914862739174	14.362412427115729	0.17895568666781084	-0.15181290696883895	0.034823825650140465
-10.80786906262887	14.487828942471026	0.21493972602160308	-0.18463544160598036	0.0399774093144722
-11.259378433955037	13.448584575004997	0.06899987727254053	3.909192415311746E-4	-0.03575009780697281
-11.327413474968726	13.824772876523934	0.13790019645944346	-0.009608867227193906	-0.0741791169178232
-11.405865306007007	14.137063757486185	0.22895147144202221	-0.04266209172079855	-0.11603575886836522
-11.25180092149329	13.41559256355217	0.06130227862776323	0.0018006508161188602	-0.031096711669190667
-10.558868481333105	13.91216422126957	0.037597401465244346	-0.0287028655845784	0.01674725379251814
-10.5926451501856	13.981669362566041	0.05441022787795341	-0.04064885104954645	0.024601363466775533
-11.247040779589305	13.379628786121849	0.05752066310322001	7.293362966651341E-4	-0.02953750792195189
-11.165274600466724	12.988620798260765	0.03350104250318674	-0.007373374491342309	-0.021767229335299617
-11.097330053323814	12.580936310314577	0.01934320710015495	-0.0042200189358035335	-0.013560268531061265
-11.096818195980095	12.561338905231516	0.018626247458338463	-0.004032968355262943	-0.013157928021840489
-11.096050568027742	12.545804815190527	0.01840431058079524	-0.004017000337971696	-0.012974363287325312
-11.086743495229108	12.082772309014002	0.0100092382255654	-0.0024710549273423265	-0.007041621331119956
-11.056586496952555	11.873435756879385	0.008056756997374978	-0.0023071592811523814	-0.005963818463356208
-10.88734935519765	10.821758127609627	0.0013504484150839713	5.271486497455146E-4	-4.886338959876487E-4
-10.914018229749441	10.916969792681556	0.001609012673694384	4.1521281345116904E-4	-8.31659863758863E-4
-10.992846698780873	11.239384173081298	0.0024250319478671114	-2.0885859412520034E-4	-0.0017898467359483948
-11.015430104537916	11.368444482013418	0.0030571707495458864	-3.978704989408584E-4	-0.0022987426956923027
-11.040793440304332	11.601305467410615	0.004537698307108517	4.211500939690829E-6	-0.003717570506345349
-10.852792143901496	10.649475182364654	0.0011445050756795526	5.280381472197164E-4	-1.5212405672197934E-4
-10.82268237901346	10.507062683946822	9.48407048278464E-4	5.596446889619786E-4	1.6235626920642316E-4
-10.799649030697061	10.417097170439254	9.191058806924113E-4	5.686122212139897E-4	2.9199505886774225E-4
-10.737706088490452	10.19594415108152	9.114281728698269E-4	5.615740191232898E-4	5.084744437052317E-4
-10.645532551324377	9.838584274836666	0.0010245093879752629	5.758259002439059E-4	7.38334053073727E-4
-10.66294728996067	9.897493804937323	0.0010035489985351393	5.709034897080737E-4	7.070724332131222E-4
-10.669096737425624	9.919157020329632	9.942415262866253E-4	5.654316479642369E-4	6.927026310329003E-4
-9.701099101698333	7.952659472631748	0.0012225761799861201	5.643925259238981E-4	0.0010714947713681752
-9.807114167417021	8.0255306659574	0.0012233316303128035	5.66106700464866E-4	0.0010712472743747805
-9.580409858346846	7.886678629862842	0.001221758998241055	5.640335716831312E-4	0.0010708733700263244
-9.515460207986955	7.83826116776429	0.0012220073411381353	5.641075338079221E-4	0.0010712984286878743
-9.39319704575132	7.976802644466628	0.0012255438634607614	5.595798277570087E-4	0.0010742882876640845
-9.482695440722992	7.888526773755937	0.0012228377750517654	5.637064234941835E-4	0.001071432521265828
-9.89150512481135	8.061589029817508	0.001223373246747699	5.688342380588041E-4	0.001069993289113642
-9.958128539012591	8.13643264909581	0.0012239969212607961	5.709671757583606E-4	0.0010689021688759074
-10.105799244152566	8.216749786030329	0.0012215755063435091	5.737015133804799E-4	0.0010645155664271034
-10.117739578629418	8.225459503853283	0.0012214919183983128	5.739547685729687E-4	0.0010642392974764044
-10.321566484096682	8.759091610334712	0.001212073074825884	5.823836499987768E-4	0.001039024941346992
-10.401050228883886	8.997560402359396	0.001200775337748221	5.852901275431533E-4	0.0010177581834238275
-10.48013283812264	9.273283943313945	0.0011746588071060286	5.93562949527271E-4	9.722731724640386E-4
-10.484221130661814	9.285169676528664	0.001173624762862227	5.93699992367082E-4	9.705026693706681E-4
-10.493978900489525	9.319953418773046	0.0011684378948368516	5.95317208168018E-4	9.607582062227543E-4
-10.569396367691512	9.576372765498544	0.0011236293629032486	6.014949639341384E-4	8.84018279468901E-4
-10.30367410666004	8.700079882566374	0.0012146799255484725	5.818615380325905E-4	0.0010439155870764802
-10.291056105656166	8.659895023136702	0.0012159220934190218	5.8129959961375E-4	0.0010464907310451348
-10.202055940923515	8.408063874401485	0.0012227069021187324	5.774776372370644E-4	0.0010612334335060526
-10.122586102166768	8.227987217596521	0.0012214182778982458	5.740493947789049E-4	0.001064095665994418
-10.127084845203278	8.2340398900594	0.0012213808201739372	5.741662215782081E-4	0.0010639316775481083
-13.612698575289047	28.6766368847917	1.9542979602056207	0.0015736734743962907	0.9000379918823153
-13.402335055067073	28.717106774932446	1.9695945177758456	0.04157433296407985	0.8849492501097908
-13.274234325981926	28.745147147953077	1.977990204035432	0.06743830349170556	0.8741916697269287
-13.669436437446832	28.664996499633244	1.950780780751003	-0.009228493697739894	0.9049070231116576
-14.469126524092431	28.333867953407097	1.9059280776193566	-0.18081955150939236	0.9503525805337876
-14.111452795127125	28.532488744126113	1.9266650042113775	-0.09874797443546966	0.9347144971639053
-14.081341116293641	28.548389048139924	1.928385249373123	-0.09190583171103428	0.9332752396274423
-14.084760055739775	28.547269492787446	1.9281923980468658	-0.09261956081636961	0.9335131673351279
-14.490031474178451	28.31698023352918	1.9045353761067394	-0.1863926007383705	0.9500711683634846
-14.531013247222706	28.282763089151217	1.9007739888658857	-0.197254444489248	0.9498422177241953
-14.875581071227531	27.98713035068691	1.8679088341333976	-0.288826485579323	0.944198983627643
-15.10376264913171	27.76458604019757	1.8294700288435846	-0.35191144223942844	0.9321078329763703
-15.216208734471483	27.625667800433135	1.8067723652818433	-0.38413615904040616	0.9191720957721824
-15.4640149146962	27.35002543091522	1.7536247448490787	-0.4571887802519925	0.8994221416885515
-15.565199936389575	27.229859535367186	1.7317658049554563	-0.4885080788408205	0.8911366682212233
-15.60421881776453	27.1782256098158	1.7204400064438823	-0.501581688957037	0.8869376799704108
-15.80655797744552	26.83643413392781	1.6511509284825499	-0.5751596211278107	0.8515601786177107
-15.99207110813279	26.526343516060507	1.595016622665081	-0.6460883968889041	0.8247844771576978
-16.09495975331683	26.30491443523337	1.5607195317778058	-0.690146717408344	0.8057977457134846
-16.31639914487979	25.789828530329583	1.469282236484493	-0.7832057424820066	0.7503118961037893
-16.684891252858424	24.76496571105323	1.37280490213589	-0.9678983551099244	0.6556398061410146
-16.57558613452562	25.116826670150708	1.39440855935755	-0.9042393501538716	0.6905046014499008
-16.52253906697489	25.264930127987643	1.407346237775707	-0.8759649404080757	0.7054336590446053
-16.342075646771107	25.734031923727596	1.4603817608667422	-0.7939452372970416	0.7452368668620811
-16.331976873830065	25.751084951112826	1.4625003230984173	-0.7901856680474313	0.7463595908116655
-16.69637548738504	24.522337265981495	1.358758926002702	-1.003001205758017	0.622789504377645
-16.72618837260787	24.24278726377767	1.3489785320586216	-1.0410256318390643	0.5876463376354655
-16.74244772644929	23.899594069048348	1.3382688583912377	-1.0829558147011344	0.5399996525564396
-16.74256716838122	23.684435430470366	1.3360579859283497	-1.1067282858332588	0.5103210895646116
-16.711595039577205	23.33186611068901	1.328427571867997	-1.1381945694463846	0.4566767917046558
-16.670856721684423	23.17404679271966	1.326014022687213	-1.1476285702958386	0.4301802896931293
-16.51347070412792	22.829265188016677	1.3154724487972616	-1.1574497362153762	0.35847007558129773
-16.3773710600923	22.58365799224284	1.3097898556471321	-1.1596794146061822	0.30458761423087877
-15.469735792404899	21.47082843357408	1.3056167119745827	-1.1032292672007138	0.030120945139441017
-15.485365793970075	21.488391600999595	1.3047685780901648	-1.104086987155154	0.03504402919861902
-15.492669363329767	21.497438421935403	1.3042490808546816	-1.1041793337252992	0.037530283526351516
-15.551006498113821	21.558894884547414	1.302798373239322	-1.108228234095875	0.053905628328306955
-15.94804051883031	21.99910977706999	1.2951086692413438	-1.1365268417780243	0.1668558899796114
-16.254996656057724	22.415059477219437	1.303638389594322	-1.1549398974637481	0.2609252310615907
-15.897398578446175	21.93181850193765	1.2948288513997468	-1.1324937981088787	0.1512647034974492
-14.191985507516884	20.35426755160977	1.4036281279512384	-1.0057690315743455	-0.31866364136494874
-14.210584309288377	20.36831201398125	1.401739499758914	-1.0069733117830826	-0.31394175892913273
-14.455877658872428	20.547878931346474	1.3820842272875338	-1.029373859758078	-0.2519851590396728
-14.708963187931221	20.743894823417435	1.3580904412464097	-1.0497647123392908	-0.1895423195262157
-14.71112318274063	20.745735544502732	1.357872388291845	-1.0498794544560897	-0.18896797715879998
-15.121629647115775	21.09564354495486	1.3282173493268346	-1.0805824508551232	-0.07937837825508107
-14.714746931186816	20.748624004897486	1.3576208833629688	-1.050151107203965	-0.18803847370236432
-13.964995711614057	20.17780883346663	1.430150331355187	-0.9948455727327916	-0.37967036115910313
-13.951815003513792	20.16879376954789	1.4312999272330438	-0.9939037987220228	-0.3828805922545695
-12.954626106718369	28.737256467746782	2.009774883049289	0.14002038287657953	0.8599181923697554
-12.857143918412952	28.708675975705134	2.019275342220712	0.16158771590934815	0.8546379404367885
-12.63953275323979	28.54571449373748	2.0183885267802215	0.20296666821910628	0.8195807942024692
-12.63261423181542	28.54057370798251	2.0183722696417448	0.20426413623677103	0.818434360801329
-12.629360746829247	28.534100688250373	2.0178867192042187	0.20458849684990194	0.8170680283648264
-12.418224162401433	28.09162993778905	1.978905919611704	0.2273999878338735	0.7237456971828111
-12.315772059625933	27.698378926161215	1.943644971070438	0.2278619879891976	0.6514996272402127
-12.295324233598635	27.624182860898877	1.937042031072981	0.22889937574794877	0.6380894666448028
-12.282307251746543	27.579945029645117	1.933516795726326	0.23066552683977792	0.6289961332479653
-10.202631737873418	21.267674119230634	1.7348280857657148	-0.10921382645191194	-0.8633632792339803
-10.243693212242764	21.117067918500105	1.736454646235498	-0.14846854533342435	-0.8803641686919643
-10.307342670339624	20.858228531757078	1.739104983901456	-0.2138230244693242	-0.910590242317028
-10.356129224115895	20.791021694474292	1.7353239439803474	-0.23609530188957487	-0.91196789275452
-10.30132753798347	20.866563466752964	1.7394052568079499	-0.21096173347615232	-0.9103130379832746
-11.88274998348622	25.960394409159818	1.8200668500842652	0.2680055915562345	0.319515286499921
-11.668048200368801	25.141182152679864	1.7648853243901315	0.272248051001274	0.13434843081378298
-11.981603431916625	26.466847343686993	1.8612822584600357	0.262259923272646	0.41764076146588486
-12.1265449837182	27.054283994523367	1.899327645438888	0.2502131330169366	0.5282506547839089
-12.004421420257156	26.546971915490893	1.8681996735244235	0.26411663887689063	0.43439485802000194
-10.468178774155028	20.639341880943956	1.7269061801755863	-0.2864146715616355	-0.914835030904409
-10.304638503044853	21.803293229788284	1.7010425702984016	-0.016169959520141143	-0.7482196961409924
-10.267541047326937	21.65042850191439	1.7119864923643993	-0.0401411395538576	-0.7825962697761348
-10.395320984345801	21.918035081050647	1.689195994393393	-0.009483825469491124	-0.7075975948391269
-10.47502592047812	22.05734106139689	1.6792552148395392	0.006527554846556306	-0.6665414476523048
-10.206381097677577	21.385596889124002	1.7301017563671461	-0.08424403663444631	-0.8425294306456097
-10.221651321505957	21.445997647236332	1.7260504368244785	-0.07492548253770785	-0.8290629291772
-10.490751245394282	20.603592573600093	1.7248381359998426	-0.29742747372735956	-0.9167380814701489
-10.676117456238984	20.39236877638473	1.7107570326324897	-0.3720565750649891	-0.9203314370606377
-10.862832821198992	20.172659802202038	1.693912344541511	-0.44982868580577573	-0.9246448550939752
-10.881649328072468	20.15340172716533	1.6926310676553684	-0.4571072437386309	-0.9245826789437944
-11.113402830365768	23.492907419863535	1.7620563063029522	0.17570452882784227	-0.2754235732825848
-10.870391181402738	22.895205762255728	1.6850180329260882	0.10546483349024309	-0.4188906719267602
-10.621303073248832	22.348463459036125	1.6762457735459353	0.038136466155592186	-0.5825283663690101
-10.713239391969845	22.528071225770486	1.6729791946800114	0.06037375288118495	-0.5262212990745156
-10.844786768336139	22.840316885932463	1.682450655766922	0.09889030524660875	-0.43529053332317735
-11.13944094806562	23.564994447843304	1.7702967487570092	0.18295212819835965	-0.25901822695038873
-11.20138562399052	23.703581174064222	1.7693141770047223	0.19370420127070404	-0.22376727364866977
-11.38770868509681	24.19537159429388	1.7708303664453173	0.23671626087756809	-0.10231857266815433
-11.629669720620418	24.997400407593688	1.762525220098214	0.27006478601137296	0.10185745380987844
-11.655844825787385	25.09979426497546	1.7621322634362375	0.2724986130203102	0.12597925930252704
-11.229044276659494	19.823740120580737	1.661866180018649	-0.5815028801040497	-0.9167605893095128
-11.11903336571642	19.928407716064633	1.6716540714020034	-0.5421284244409288	-0.9192576526429375
-11.238255914622929	19.818017599027055	1.6607873238841462	-0.5840808865991209	-0.9160240948852005
-11.27373113209877	19.79969466584961	1.6575730507873756	-0.5934627753506099	-0.9127616099910174
-11.704202484407077	19.570706637277283	1.6188007407336273	-0.7077392296326596	-0.8734404978183979
-11.924410416622525	19.520870959241247	1.5999618439564252	-0.7535948590111516	-0.8418645321933933
-12.146713395330595	19.48811890152068	1.5770769059440646	-0.7951265556112244	-0.8063291799651853
-13.716808717983312	19.98456831600856	1.4531797396947908	-0.9798036891559578	-0.4424253798332155
-13.699633381787852	19.972973088206505	1.4546684974146988	-0.9788088628836974	-0.44746039847709296
-12.289122117745665	19.48948098767039	1.56397256444139	-0.8182026253793899	-0.7811591720066857
-12.610269693386867	19.525156006424986	1.5366397735725563	-0.8651535548785247	-0.7196367762383635
-12.896122385697899	19.578447440350267	1.51397649634933	-0.9038768647594959	-0.6589635199621937
-12.515097441153577	19.487450784057632	1.5452854439335786	-0.855663655039065	-0.7433264197663909
-13.536579205106833	19.870542369775738	1.4670569404857823	-0.9671866437665724	-0.4919898533259174
-13.46519538142837	19.82916391656118	1.4724440802258387	-0.9615687368972943	-0.5117700663669795
-13.33710205478209	19.763694654848063	1.483543280818113	-0.9502773678417381	-0.5474619262780736
-13.208698024723365	19.705864794957023	1.4917818688103068	-0.9363810747891361	-0.580123562907179
-13.12649483004026	19.66555204257168	1.4970145135737363	-0.9281115874518727	-0.6006448922252385
-12.931185315336426	19.594366574089303	1.5113274921682232	-0.9071232764696463	-0.6498087419451661
-4.73366453746668	21.27733752555802	2.8713590554282433	-0.40098781126882166	0.3925131156393955
-4.616137617197506	21.222124959057776	2.8565480293750127	-0.4052093476172489	0.39351645840276817
-4.564613201498627	21.13083733353918	2.836103712375066	-0.4071943968749437	0.3938869908970743
-4.459207814328341	20.976920750912853	2.801629185719297	-0.4096299833800281	0.39236920822234167
-4.3717263835343685	20.747828353941713	2.7547406626222894	-0.4137716574328236	0.39076679414680604
-5.161473697762925	20.81549159125971	2.7333306728521674	-0.3885403133354966	0.35842360978648297
-5.073951322793466	20.921211564449962	2.7663522603002058	-0.3915687231124272	0.36702151081596734
-4.82067883209547	21.117692108337895	2.827837796960795	-0.4002333956721231	0.38573205552661
-4.935758286792504	21.042893194355276	2.8069832517230826	-0.39648594265096165	0.3789339387872245
-5.190714031709742	20.763150524925152	2.7161358373409152	-0.38832285852469434	0.3549537808140119
-4.334675830804458	20.637109182818822	2.7338326159264845	-0.41516919526104756	0.3904150838275164
-4.297602703723759	20.363085847552906	2.682834093242639	-0.4191308839221083	0.3912352488155604
-4.296843216198107	20.193274965814624	2.6484491469955067	-0.4193795028285473	0.3903156242203144
-4.3199742974144915	20.03163015581289	2.6166993286599145	-0.4186200679261315	0.3904235635186623
-5.411460238020682	20.431189194846432	2.5995490009363666	-0.38508933408794255	0.32710412168996106
-5.332162880293362	20.526863749341317	2.636795211377043	-0.38552924710226577	0.3367452682626491
-5.549115600042219	20.2905602616082	2.54097049380272	-0.38293104007867	0.3077451269752303
-5.9142014219049575	20.099198820205157	2.438335780422819	-0.3774119436566079	0.2736360624793733
-6.1768312377237	19.97762492623312	2.375004743232963	-0.37445762294273943	0.25285770121415124
-6.2548127568078975	19.933207642426368	2.3548909796559805	-0.37354636684122683	0.24700911874806142
-5.793974679646137	20.165456467072826	2.4723333420647458	-0.3795088784413647	0.2855022082709264
-6.296332579397803	19.90441385953041	2.344421627063687	-0.37300557330887796	0.24448667670424618
-6.581566543861336	19.71553089526889	2.2732271088469638	-0.37041090813912625	0.22564649083191618
-6.865836498264918	19.506302352262118	2.205291687384305	-0.36774629783916435	0.20943774622304895
-4.397468987809489	19.60797959070136	2.5194193151874704	-0.4260648055208755	0.37479010264819596
-4.399186129808391	19.590997556566418	2.515943054098574	-0.42635044396756333	0.37453125165661877
-4.3936775942467925	19.43906947218001	2.4855688377133567	-0.4309784534676994	0.3714582115009689
-4.387202690166885	19.144286253843145	2.426216313737856	-0.43964756467641286	0.3650300560166905
-6.894497251219089	19.484583483803235	2.1981606759711583	-0.36752401110070737	0.20739993843719742
-4.381345621380777	19.122257941120065	2.4221598197356533	-0.44028116846529947	0.3647224944783685
-6.925461083009736	19.4598782054163	2.1915877415652187	-0.36696487638557496	0.20585920310106984
-7.416290267685239	18.89946202643908	2.075793195645732	-0.3558861972466146	0.18483116878546826
-7.363475977876794	18.991793896138372	2.0913205941345887	-0.35732601401838054	0.18630478891264052
-7.1785182717331	19.213288774831042	2.1328058623329698	-0.36159040175231283	0.19409029219433
-4.15205833085932	18.46634483007781	2.325790824803073	-0.45463512185059196	0.3711006048594242
-4.2171064234789615	18.664346336089654	2.352882458027415	-0.4512931091941201	0.3692757916002296
-4.372026104299103	19.099275105178496	2.41867899699386	-0.44096093037059475	0.3648935142990625
-4.048009488057326	18.195132871531335	2.290395928299345	-0.4596805396729079	0.3742628780719709
-7.491387228043418	18.031259510970372	1.959325066677045	-0.3525273198300981	0.18269300933263458
-7.514780309917374	18.314686341258152	1.9957526315953533	-0.35139724298483405	0.18169312168952406
-7.461413857161175	18.67996993733154	2.0455493798877424	-0.3539236395060889	0.18366523884066968
-7.514424638291443	18.439655812679497	2.0132973638633596	-0.3514131619821107	0.18240971135998968
-4.006141008968368	17.881613027299927	2.249980551359913	-0.46284566232040636	0.3783062409663032
-4.0947510933941444	17.070818009431875	2.1286049519997854	-0.4649670826647501	0.3818446432289795
-4.098336307406811	17.034762205630255	2.123289091368578	-0.4651750381951486	0.38196212976827976
-3.980894005775253	17.602407796043213	2.2126593825437815	-0.4657506437797662	0.3806717033459744
-7.492366000616787	17.59242100983253	1.889425216883665	-0.3496277387914962	0.18015912533150977
-7.491056514593434	17.51652019285032	1.8789423990426937	-0.3494129727596142	0.18112862917441463
-7.356922602796503	17.059969131013926	1.8150380667463997	-0.3580740869811665	0.19001402943778598
-7.3476880070411035	17.029672229095027	1.81081805863975	-0.358684019756471	0.19061162135831103
-4.25572274313915	16.317678753090377	1.9952762469166556	-0.47113521407353554	0.3709090665302158
-4.282120070781846	15.78662031049576	1.9117157233543258	-0.48326791543221653	0.36552852504218114
-4.2458127774434065	16.42959045964661	2.013955537528763	-0.46925533687855964	0.3719917422257604
-4.131360294310118	16.910570026141535	2.1009737214870277	-0.4659429237291679	0.3802139184831531
-4.280097499402593	14.538047400568065	1.7318140590108557	-0.499475139646296	0.37231427562645686
-4.322517032429351	14.340942723765027	1.697477216103459	-0.5019790090670562	0.37062042365289816
-4.280253012631235	15.540897001787167	1.8757850974462755	-0.4857022432619515	0.3672998468741602
-4.235538762411485	15.028716405183332	1.8085890881379767	-0.49581545159362855	0.3703123084469039
-7.120732692353926	16.430849731388406	1.7194208603292882	-0.37691403234426585	0.19339952835507832
-7.346458713145687	17.02354813324256	1.8097307589304663	-0.3587690959219189	0.19053111954553503
-7.114755438282814	16.40554860010953	1.714541316932377	-0.37705617169267375	0.19315209011455228
-6.911780360262982	15.83013201700975	1.6242295708276726	-0.3899073167273106	0.20151509435103773
-6.611588358506674	7.896149290016625	0.9114071876602938	-0.5242344368078905	0.448643127996068
-6.815613754472951	7.898265934465046	0.8757507565644093	-0.5162936893668413	0.45134882738441107
-6.5156075490910155	7.913751607218404	0.9281038960837509	-0.5274361327313046	0.4475246795580825
-6.3278903466563765	8.00161022599411	0.959257199419533	-0.5327794283994649	0.4437186477832806
-6.251414382863599	8.031307543414954	0.9722395920617077	-0.535071507122263	0.4422139625006683
-6.229877777245452	8.04374390758974	0.9754540169477265	-0.5354734766471435	0.441382663954384
-4.365442378183148	13.975572541233788	1.6406855528955793	-0.5066069680320868	0.36944662974603654
-7.032334305329712	8.881459043501946	0.7969765447952135	-0.4790587904820931	0.43696379354201154
-7.010306534682713	8.958760339693399	0.7976653464091947	-0.4771328705348239	0.43480758836115585
-6.512646741864403	15.15182324934143	1.534752735773452	-0.4158765982250663	0.2289925666371009
-6.605089143645865	15.309430919175515	1.55540831778259	-0.40973574905789123	0.222742950250931
-6.5041925862060035	15.13029977827332	1.5315702210963134	-0.4168515668951806	0.22945919388748148
-6.3424677378712815	14.438667640957025	1.409837666297641	-0.43188954189948126	0.24144277031950698
-6.330374139751394	14.386550585762597	1.4006350339671285	-0.4330089308505448	0.24231163175625495
-6.878654940297363	15.7638677268587	1.6136285084888558	-0.39150127672088886	0.2031740253587273
-4.434271541032567	13.14264584731255	1.5123371373921266	-0.5126373673665536	0.3662814852548919
-4.414942671727757	13.516124024822233	1.5656979305515026	-0.5088496017722111	0.3659116307891685
-4.493924253759212	12.772399592207567	1.4585568608707329	-0.5190072616641721	0.3648843229505512
-7.101740047231086	8.65826653927014	0.7957362653574044	-0.48250966692901315	0.442850482899922
-7.168342651116608	8.460762600190172	0.7938758742137445	-0.4861441287484314	0.4479475381987247
-7.193887940106324	8.330591941608663	0.7964026798282077	-0.4893034888747707	0.45047949318345404
-7.102349334593408	8.083611128327435	0.8213397767936967	-0.5005032752976327	0.4528173687191519
-7.112470534688779	8.092652751636818	0.8193432415825973	-0.4998205484017477	0.45284959312973627
-7.119928957854249	8.108787145355782	0.8174231704544126	-0.4989704335974271	0.45276495192111144
-5.957932814466803	8.326382853180453	1.0146252734106227	-0.5372866220543505	0.4318612406075126
-5.9860617304856625	8.295236487394085	1.010903460209211	-0.5375005231512517	0.43307004740069144
-5.782295033744326	8.636244481833662	1.038120935743511	-0.5343350339208156	0.4256373259719347
-5.772698168952418	8.648486873268634	1.0393399163932773	-0.5341646593243792	0.4252113405310755
-5.738932396154502	8.70717613051857	1.0445806621365274	-0.533909772185182	0.4240583266927522
-6.940649812921064	9.174166928456163	0.8022295059831698	-0.4728899859406652	0.428094671285682
-4.5812454281489545	12.317894073995918	1.394933826252367	-0.5180653408581042	0.36993069512420856
-4.808522336311219	11.478314115589296	1.276045625012768	-0.5170802701494037	0.37503148576021095
-4.652849854746273	12.005391019526362	1.3571866752651673	-0.5223972084904496	0.3740235641287044
-5.061293351900035	10.722393859678515	1.1903482311801454	-0.5180856746070085	0.3899135888409606
-6.863609387871793	9.401426206351928	0.8070476930341425	-0.4688163375512018	0.42037527490303184
-6.819621065935525	9.518851746648703	0.8110842560903881	-0.467863433196661	0.41654730880512025
-6.732853489066005	9.812962932337197	0.8184494174565853	-0.4627571407158454	0.40322027275695016
-6.221255888251553	12.966412945543405	1.1405122265695034	-0.45451066088300024	0.2654438911520621
-6.262079343029065	13.66062747538938	1.2641936758214862	-0.44739767366507205	0.2520095968887706
-6.263391932825344	13.675039285369484	1.2671564193505087	-0.44742346975821357	0.2517450768482879
-6.329917361911087	14.384771810573818	1.4002990296135451	-0.43301710349307443	0.24235232586771252
-6.380243096902497	11.364251103642124	0.9142380757617818	-0.45733403419117385	0.3309470080025571
-6.357607770702911	11.487039688527688	0.9262649539589685	-0.45554720211506056	0.32548119256068925
-6.222435682564707	12.217561632089193	1.0286287924227662	-0.4587294375383524	0.2953026989569916
-6.22315469339023	12.669251370607224	1.0952388889805227	-0.4558579200424373	0.27749005927123965
-6.23437808659952	12.145587759282426	1.0186609941716096	-0.4599185413755653	0.29809961343289754
-6.457481241124758	10.96749769794242	0.8840871479859538	-0.45924060333053973	0.3511210689411207
-6.219415409317302	12.931960976294627	1.1341163698567869	-0.4542101577827693	0.26657692633459434
-5.300213015882377	9.906364735437664	1.1182838001332818	-0.5204969950420998	0.39969783533309977
-5.420490387285663	9.41476369021898	1.0921437407947392	-0.5280516128267307	0.4072782394089373
-5.260725656804659	10.041685575299425	1.1259334921389985	-0.5199502990324042	0.39704305118976113
-5.093231866962367	10.61944688455408	1.178160508109664	-0.517119722887197	0.39064968858545546
-5.565394037279747	9.018803980210201	1.0707907369288594	-0.5326697870192203	0.41679004155583027
-5.5458129890253085	9.074872917332542	1.0740463716840107	-0.5326987496287566	0.4157434801531814
-6.507679907571038	10.704717704496328	0.8624153493782468	-0.4597035866219766	0.3637520556670094
-6.538142435266113	10.584945288033484	0.8549582742064616	-0.4589108535685798	0.3688895538763054
-6.674120860000167	10.043425300441548	0.823680068031451	-0.46215935185698753	0.39089498599488964
-5.079145325698371	10.671237532556626	1.182801984610453	-0.5174713556289353	0.39002004137098634
-10.461656850447097	13.708406176281539	0.0014692665351512249	7.27885915424969E-4	0.0011055239796657443
-10.481987687657293	13.648673103119863	0.0014662730077295086	7.261724397622667E-4	0.0011061182457453417
-10.596586459128053	13.013581074589192	0.001434883730848468	7.07949043703466E-4	0.0011095264737131531
-10.588350281531117	13.144057512369184	0.0014413310634826923	7.117094763083715E-4	0.0011092574680229249
-10.567612116330908	13.380893343134794	0.0014529373667910529	7.185198745270127E-4	0.0011086244348521076
-10.586300339683474	12.86405514315924	0.001427615009254095	7.035970560152408E-4	0.0011092733066817373
-10.570420696995217	12.529496354887202	0.0014116208522047362	6.93937735304385E-4	0.0011089084069453164
-10.53216555932015	12.1496552982845	0.0013938812211075006	6.828293468211124E-4	0.0011079529751953255
-10.380385604053068	10.824139514628257	0.0013362226963813803	6.437189881084518E-4	0.001104262279591906
-10.435456498885996	11.003326254847991	0.0013440389246159319	6.491372639402236E-4	0.0011057683440012505
-10.456403679159035	11.430738695704099	0.0013618028227126294	6.617354169492597E-4	0.0011061194341542553
-10.463247672194688	11.521399916806832	0.0013657292918581336	6.644358759249587E-4	0.0011062697815486834
-10.491965031962753	11.798596889963134	0.0013780861801414653	6.725586683475205E-4	0.0011069551501360247
-10.523313839585922	12.061930103058792	0.0013898368346832322	6.802834030584554E-4	0.0011077358714770046
-10.132546303009402	9.916704642956699	0.001299104624861026	6.162466703121274E-4	0.0010976088282141268
-10.179935233113294	10.11227423234433	0.0013068242481914236	6.222362134664441E-4	0.0010988474378431168
-10.271061399325458	10.365759310336202	0.0013172693837541888	6.299235044712409E-4	0.0011013362440218484
-10.329993747661657	10.545358091937182	0.00132486245276974	6.353976955524225E-4	0.001102950669634762
-10.02186658977307	9.407090039284766	0.0012800725809540372	6.006041150325676E-4	0.0010947461651275314
-9.940452310214791	9.112997290359736	0.0012692322346086516	5.913958495860268E-4	0.0010925202486425237
-9.913163845656664	9.031973680914923	0.0012661602690705333	5.888631441111988E-4	0.0010917632162780629
-9.895841595490788	8.989089973174861	0.0012645014560951618	5.87499055360731E-4	0.001091271266603724
-10.041555812761365	9.508743711312437	0.001283712134654091	6.037149173749882E-4	0.001095245294611941
-10.0930451283201	9.758641117940332	0.0012930739547812537	6.114409792272301E-4	0.0010965745548213413
-10.523255412447535	12.01533119139883	0.001387813037085933	6.789378319386421E-4	0.0011077508218292626
-9.437025703496063	8.180080636767848	0.0012323836976096821	5.617157611748744E-4	0.0010779237822088274
-9.587384406844816	8.413430547215235	0.00124175710559191	5.692107227205454E-4	0.0010823519397298704
-9.661805736692877	8.534238831487905	0.0012467202768358747	5.730880730900034E-4	0.0010845228318655195
-9.771253911512432	8.728030227058873	0.0012544113217716297	5.792827510177165E-4	0.0010877157503473723
-9.266968553743181	20.368669914426608	1.286894832546673	-0.3200438980100291	0.36014918658776207
-9.20742666551085	20.320443273355068	1.2895632196894455	-0.3173184889561495	0.3648090253750246
-9.331656358380581	20.390105813505613	1.283345133670663	-0.32049074003679257	0.35519398021949455
-9.797074207824757	20.487262654677203	1.2597790211838376	-0.3188702751725211	0.3221728737062664
-9.852945626294268	20.475386833679877	1.2565238941169146	-0.3169907311346799	0.31858022729851193
-10.174926061897045	20.358005704205766	1.23590130821581	-0.3027566562541452	0.29798409589121533
-9.63492628198527	20.447865399706505	1.2680040965407762	-0.3191213426048385	0.3339001424282011
-8.511979787933821	19.63934754978057	1.3096292274886379	-0.2724935787872328	0.4188770421106812
-8.412203891350405	19.4367030452377	1.3089733297274004	-0.25680475199451247	0.42607936706904725
-8.861496508320027	20.0881956391881	1.3032622400089515	-0.3044838955138931	0.39148919825642503
-8.677814870382358	19.86003686712696	1.3081397097376635	-0.2886936143640769	0.4058541629817497
-10.409357512926338	20.18096142143874	1.2194046741551379	-0.2867061591434607	0.2851432540866517
-10.79710685594536	19.791961768687052	1.191248411856337	-0.25560238429743976	0.26588679213104177
-10.785679793055646	19.803992338152558	1.1920379251615976	-0.25650648810218696	0.26643732602306425
-10.503409678691938	20.101603547076234	1.2129604979925863	-0.28001619671169314	0.28012956984657983
-11.760956418321427	18.987861528055976	1.1330140301969598	-0.19874512091824043	0.22373408523868962
-11.523235694283702	19.219241316736024	1.1480672043633466	-0.21211107013177014	0.23192600526129192
-10.828460804935474	19.76565596978038	1.1894007615959423	-0.2536206771048858	0.2644588443941414
-11.15203284394894	19.485982039391637	1.168831421885974	-0.2318515589751517	0.24875544343747102
-11.338762237521642	19.37033472884137	1.1591766260470782	-0.22274314066913742	0.24028476547578098
-8.160413380449972	19.034430336383014	1.305734595311109	-0.22354744387420397	0.4465861380215478
-8.0712521510263	18.89928505826888	1.3060298013474196	-0.21222731915923804	0.45326707076114636
-7.818586642841267	18.37119969400198	1.2907101970639359	-0.16408623648522686	0.47359725976255307
-7.801553346127336	18.337769279015088	1.2898128956354828	-0.1610388096053528	0.47484497455229147
-7.798549641616148	18.329959307262747	1.2894276649273457	-0.16031651930568525	0.47506732634420307
-7.7743272824557055	17.104951854205982	1.1894814912317737	-0.04607535145780286	0.47212207410196516
-7.783741806986411	17.082410464980747	1.186661411711561	-0.04424124318523452	0.4713092231149161
-7.764805280510347	17.71926770390472	1.2449112428562432	-0.10329061036084189	0.4753980296850924
-7.765134015594184	17.702299241060896	1.2434939946720553	-0.10171772592568822	0.47524663419285473
-7.785173334564877	18.087991371679102	1.271726243411889	-0.13769994941470845	0.47529522283860204
-12.207394115779582	17.651695249152727	1.0554342623529962	-0.140113641791174	0.21220487384354048
-12.334583649954002	18.01743438287169	1.074117841549252	-0.15341046338358283	0.20724639787950122
-11.898441133341503	18.87073873241356	1.1242365281279771	-0.1913321746023729	0.21826091231213332
-11.97913973552026	18.76913114866832	1.1177009240179376	-0.18618804458043836	0.2161186085451145
-12.20179125652366	18.480366296380733	1.0999513614217216	-0.17133888983515633	0.20872519279251966
-12.346236091480979	18.07372770119775	1.0774333341402762	-0.15543314699307847	0.20649190624132946
-12.325910176357382	18.130813591682937	1.080936174738864	-0.15779288625461793	0.20705707085648692
-11.98711940596362	17.350214550324804	1.0366021862499224	-0.12771462350653567	0.22096854466831353
-12.003748444063904	17.37062698875574	1.0377903352722717	-0.12859116216275718	0.2204004808635671
-11.972536370029344	17.33827830647077	1.0357815268255168	-0.12710194260404578	0.22161414031018964
-8.121894220306949	16.547592387360503	1.105650340604961	-9.405897487690803E-4	0.4452123789974872
-8.10563373419339	16.57251979077354	1.109691631137544	-0.0029702122541634766	0.44633167375982546
-7.984939422131087	16.76625234830246	1.1387120881272172	-0.01864275788720697	0.4559644647619454
-8.228393449448319	16.494855391024913	1.0911495312532076	0.0010936204198949595	0.4377746793214463
-8.587857197385803	16.313739525462502	1.0419075632479495	0.008035657096989092	0.411818549770958
-8.648307457720517	16.29639910076707	1.0356673552198266	0.007831328529285073	0.4078092590583961
-8.78995850036625	16.26628487690744	1.0239627220565426	0.0053632041300972445	0.3988313675622893
-11.704600070861353	17.072933459403412	1.015306378616682	-0.11398284586476835	0.2326022627986085
-10.554248746023152	16.279117077015805	0.948991518440984	-0.05304219560953225	0.2896762321303407
-10.957521253644972	16.490186693601217	0.961517062269799	-0.0746316273240602	0.2679204958138094
-11.418330839711729	16.816770790787647	0.9919718875025608	-0.09929081084946129	0.24649555475328766
-11.33353091563429	16.74939463269658	0.9862015897974867	-0.09501063206766638	0.2501819400283545
-11.282552150529034	16.71369893929399	0.9837256713004131	-0.09247797860915173	0.2527804431945776
-10.494053521806357	16.247901452253174	0.9456504827171488	-0.04975635526859408	0.29288026302669856
-10.328899462146932	16.210273477704867	0.945651315805643	-0.041969252515185754	0.3025340213880454
-9.963639931852718	16.115765536031095	0.943401141933094	-0.02433145590731555	0.3227001577269878
-9.716780988764722	16.1404887812949	0.9578060293791397	-0.01770600336286791	0.3388382112392482
-9.288329654651506	16.143910880354827	0.976397037377998	-0.0015384671156966406	0.36549250456465365
