# Supplementary material for: Thyroarytenoid muscle fiber orientation regulates the ability to modulate vocal fold vertical thickness
Source: PLoS One. 2025 Dec 4;20(12):e0337735. doi: 10.1371/journal.pone.0337735 (PMC12677544; doi:10.1371/journal.pone.0337735)
Supplement: S4 Data — (ZIP) [file pone.0337735.s004.zip › Female/contourA2TA16.csv]

% Model	Angle2.mph
% Version	COMSOL 6.1.0.357
% Date	Jan 7 2025, 14:12
% Dimension	2
% Nodes	677
% Expressions	3
% Description	Line
% cpl1x	cpl1y	Displacement magnitude	u	v
-13.17444290806587	39.94315674322471	3.610839685859767	0.0016559521281888183	0.27110040287191906
-12.960222175535398	39.983361371660834	3.611874902663204	0.0016587306450830484	0.2710722976370908
-12.557663550476963	39.9444194414246	3.6108385998911072	0.0016561512536479993	0.27105880383670905
-12.295013434274637	39.91007450484781	3.6099322285852598	0.0016538454627443282	0.271053056870462
-12.771199519904672	39.98225209153824	3.6118386118787402	0.0016586769223834131	0.27106006890195095
-12.196854437814238	39.890291850976084	3.6094120871205173	0.0016525092703442465	0.2710532850859192
-11.83903471244294	39.73416827035278	3.6053162231203464	0.0016420110583924843	0.2710830250899441
-11.83454919196266	39.7319164431207	3.6052573087100135	0.0016418590002920265	0.2710834991988878
-13.378459401044738	39.840576676748505	3.6081716287339636	0.0016489653472920866	0.27114921750963794
-14.081829389211773	39.48701231125233	3.598979878537169	0.0016248932260972862	0.2713173999108678
-14.091455366444958	39.478691732262995	3.598763259638895	0.0016243289089375946	0.2713208942499031
-14.335684817196531	39.132669681909526	3.589748401983729	0.0016008621564871813	0.2714558013252253
-14.358308416646189	39.105402529003705	3.5890382258999893	0.001599016987595454	0.2714666540013833
-14.06390329784523	39.49587429199164	3.599209919859473	0.0016254977598898	0.2713131659059431
-13.664929711835182	39.75087689897474	3.6058494428700834	0.0016428123066096617	0.27119910258324276
-14.400819272467285	39.0250993557956	3.5869447019506584	0.001593591643762945	0.2714970048764927
-14.608096086093008	38.63165734087564	3.5766940344001155	0.0015669581184921768	0.27164564108925604
-14.69608875380951	38.17187164721082	3.5646989684410193	0.0015359342588461271	0.27180905823849605
-14.704809808779903	38.12900484288538	3.5635812841322467	0.0015330351980106845	0.27182432757136477
-11.830679456258773	39.72945101098895	3.605192757277496	0.001641693031217027	0.27108408821830393
-11.301478305989114	39.38674536174639	3.5962311554085917	0.0016185538053938976	0.2711664903459323
-11.016175056807299	39.141220578803896	3.589807408309972	0.0016019959144591418	0.271231814615575
-10.844743907034458	38.971871494835426	3.5853850582368887	0.0015905525086607822	0.2712785830466626
-14.703115739357767	38.08762112267836	3.5625010270453252	0.0015302435728280286	0.2718383964883402
-14.665184357518843	37.55081609911142	3.5485074675775876	0.0014939844377510978	0.2720197951828006
-14.627641646759875	37.059364087139976	3.5356730752608483	0.0014609882032828479	0.27218571063386815
-14.612222601763179	36.97660737525933	3.5335144954540194	0.0014554028736952628	0.2722130413726938
-10.248926757653695	38.341193504780605	3.568908455091438	0.0015479959560787218	0.27145560255662426
-9.912331042181597	37.81459172579965	3.555141800960538	0.0015124482041233456	0.2716141469502631
-9.809547057107494	37.62171625198788	3.550108911420865	0.0014994440115565465	0.27167360924284517
-10.64673187070012	38.74258791214268	3.5793917163885016	0.0015751136188444147	0.2713442136066699
-9.48858618160289	36.69145765435641	3.525824869879127	0.0014366923497953013	0.2719719842175272
-14.423810118021384	36.22227306587261	3.5138243044677306	0.0014047260221630503	0.2724590594499356
-14.414950734496156	36.19148920627415	3.513020959375396	0.0014026687759786413	0.2724690243771224
-14.485830262125976	36.464347608918885	3.5201407146877006	0.001420998901748468	0.27238021662087913
-14.13670178009059	35.26832504596132	3.48893458693664	0.0013406806216216276	0.2727669595664783
-9.140047996814005	35.00415384913914	3.4817953099769188	0.0013233935006217042	0.2725289207389601
-9.086009328532562	34.53098312251316	3.46945265327904	0.0012916339352119343	0.2726879650314184
-9.407476788029886	36.421191810066915	3.518771180486803	0.0014185521839687964	0.27205953168695224
-9.246749552716217	35.593612830381815	3.4971792594497404	0.0013628254983713665	0.27233330413747603
-8.989359107335446	33.59689600732507	3.4450723504430165	0.0012294318366272061	0.27300281703696555
-8.968500059088695	33.443411157370896	3.441065721711874	0.001219244612567634	0.2730542277501992
-8.996624010336891	33.65404884224206	3.446563294582143	0.0012332567527267582	0.27298365439084904
-13.798911056412487	34.27253971408058	3.462942407684923	0.0012741405441844872	0.2730859276743179
-13.70362268864402	34.01659054484035	3.456264374265935	0.001257137823242525	0.27316738446678623
-14.048491738764572	35.019096394043515	3.482431589803935	0.0013240635061839744	0.27284655849308603
-13.417394405865101	33.23424233035681	3.4358391114834146	0.001205000843682801	0.2734166863237047
-8.844720216802184	32.57044266052164	3.418301514375038	0.001161228103809345	0.2733462362299839
-8.570476294449893	30.72147489648428	3.3700876402256474	0.0010393072380736974	0.27396412815411164
-8.411226862297102	30.07820986660778	3.3532800226011346	9.971184813758153E-4	0.2741749565852097
-8.772423178230015	32.003860930652095	3.4035144367728076	0.0011238783816708065	0.2735363972952006
-8.728005357889755	31.59612262639564	3.3928885696517797	0.001096851136980129	0.2736736727044013
-8.700294971264373	31.40121367922034	3.3877963739615877	0.0010839740493750248	0.27373887184875134
-5.531557332942684	20.96953997644227	3.115696349501354	4.115662662932319E-4	0.2771212067624248
-5.427009525472386	21.242312243811483	3.122801260749082	4.289294243033678E-4	0.27702069379281286
-5.854899803418824	20.57130638309323	3.1053278245791156	3.8629537337683643E-4	0.2772788432595453
-6.0545991133395525	20.421724675892317	3.1014359106357112	3.7686983982063074E-4	0.2773430520028114
-5.674484475926183	20.74823852684858	3.109932461770379	3.974083298264923E-4	0.277206521312667
-5.32694315001336	21.47324046054615	3.1288203787174806	4.438594330331162E-4	0.27693480408314247
-5.315180164652691	21.80064614708065	3.1373486835990123	4.6487598736033E-4	0.2768214432573708
-5.315239610958217	21.927734163633616	3.140663900402169	4.731369162762131E-4	0.276777760420478
-5.350668266482917	22.137495322296036	3.1461316481777746	4.8677333050205375E-4	0.27670796819372034
-5.433726218666795	22.603765940122834	3.15829245835614	5.16797015485824E-4	0.27655305309276956
-5.626963417233466	22.992394014638567	3.1684277372520646	5.418282162957161E-4	0.2764320778192569
-6.296930791053468	20.265168855524802	3.097363465504644	3.672044806439325E-4	0.2774121762601076
-6.462948940896917	20.198777783557254	3.095641128439082	3.6312555511007694E-4	0.27744558754571935
-6.834263159081223	20.11098147703813	3.0933612325493915	3.579745419550119E-4	0.2774990356821447
-6.8788138499580604	20.10884160683754	3.093307557321376	3.5787999192804835E-4	0.2775026002646507
-7.369605748299344	20.1229514076894	3.093693635656062	3.592870789648528E-4	0.2775283776216565
-7.290450126656008	20.11461507432293	3.0934743746036855	3.586859046398564E-4	0.2775263640581121
-7.0289051460111445	20.114888248714465	3.0934686840452943	3.5842130925304384E-4	0.2775099001645515
-8.099104207876303	28.996942234883516	3.3250719095188197	9.267136502786786E-4	0.2745265268784464
-8.15070498126804	29.2035730808658	3.330460867431652	9.40077945544428E-4	0.2744587763291299
-8.355808324767937	29.893747345738024	3.3484688304185566	9.851296374572447E-4	0.274234814848926
-7.921321428362544	28.24221711199594	3.305382422542526	8.776251262939926E-4	0.2747745492235623
-5.731713957908964	23.187461122959608	3.1735235508288566	5.542690448387595E-4	0.27637178677538077
-13.008134256011195	32.00942388853293	3.403869307170851	0.0011238167230090397	0.27380961484251437
-12.95068578427099	31.818116973537904	3.398880330253328	0.00111126965068213	0.27387141518912167
-13.314648296010738	32.961635456846714	3.4287288222535697	0.0011869778697712534	0.27350337353853627
-12.699636292198232	30.808963560540487	3.372534668446827	0.0010447789365445063	0.2742007129453974
-12.470607686155141	29.707619560891636	3.3438126732188067	9.724506198662931E-4	0.2745630092639476
-12.698656054304104	30.80456735528284	3.372419964848229	0.0010444920800285107	0.27420215489001026
-12.344738030856188	29.237051454687176	3.3315327333264144	9.419333560333001E-4	0.27471606708631136
-12.200354837177862	28.6009148893215	3.3149375266763874	9.003267622441463E-4	0.27492462346463287
-6.292183606549941	24.100693713257964	3.1973378300568043	6.123624369164055E-4	0.27609404860003167
-6.2425339509726525	24.018118545555755	3.1951818132407324	6.070879412827144E-4	0.27611921218641705
-6.30204314497932	24.12141143941276	3.197878179055175	6.137064094967343E-4	0.27608757545863344
-6.719214934672854	24.976328726734828	3.220196106515446	6.680405925997835E-4	0.27582038569832634
-6.946082505233461	25.451726261391883	3.232592897169069	6.986312053019008E-4	0.2756716935400912
-5.822524408446318	23.31757127054052	3.176910659369718	5.624289826398639E-4	0.27633284428494964
-7.831310428230173	20.27209620881387	3.09760244649934	3.6918780855573115E-4	0.2775059628849693
-8.016126539335897	20.33597009423546	3.099280068277892	3.733265193478926E-4	0.2774954239296075
-8.24563275354757	20.47485969782366	3.102899199413835	3.8222405340398427E-4	0.2774618781616157
-8.482902806015549	20.6064476841697	3.106348234425802	3.907733316211583E-4	0.2774315197727316
-7.226961380997089	26.041292685288354	3.2479944460132346	7.360404441209561E-4	0.2754868672023197
-7.429909730247111	26.557221928939185	3.2614309517813505	7.688464174988199E-4	0.27532237168356233
-7.588591037603218	27.0808763927336	3.275110059756999	8.026794266668064E-4	0.27515251593758133
-7.863453876347896	28.01287551057215	3.299410236961454	8.6287898792446E-4	0.2748497231221714
-7.77407433575083	27.709357526334035	3.2914836508141887	8.433992926801571E-4	0.27494842041514805
-11.095419583753593	24.002887368594862	3.194982032510347	6.056371022267219E-4	0.2764284498245241
-11.133073986582929	24.11042016799119	3.197789056869703	6.124668621594139E-4	0.27639399263663456
-11.150271886515071	24.17283860224189	3.1994160166708996	6.164438390780045E-4	0.2763737075704788
-11.359915588747498	24.938145086996936	3.2193799772687735	6.649897398444196E-4	0.2761249669938656
-11.453664593764737	25.297012828280756	3.228739283843792	6.878695782729045E-4	0.2760080452456089
-11.24027302449863	24.515080634230806	3.2083451186687197	6.380930369876416E-4	0.2762622500562075
-11.322946017415118	24.800112745163535	3.2157788812822092	6.562576392356626E-4	0.27616988413536586
-11.458727381180385	25.319434483475824	3.2293245367602927	6.892835940293404E-4	0.27600069086893364
-11.464537797183144	25.338970387555264	3.2298335779626983	6.905287535426618E-4	0.27599437000576
-11.569196871735537	25.76121890789718	3.240857930600859	7.173963048510393E-4	0.2758564817639827
-11.6633070777599	26.1720578259513	3.2515929570977256	7.439663840199933E-4	0.2757218575177186
-11.833764430182397	26.83587126363891	3.268884932442562	7.865066857043704E-4	0.2755054340398014
-11.862057598807612	26.963505046571935	3.272218547654974	7.94662371372348E-4	0.2754635426283325
-12.078087822074078	28.032468436132604	3.300127299439999	8.637452732257979E-4	0.27511143312837094
-11.88110893277426	27.05481684639802	3.2745966879335233	8.004481450514956E-4	0.2754334987110665
-10.941911285330256	23.580623184081325	3.183975170551288	5.78921534482367E-4	0.27656347115390734
-10.839436808390818	23.313060208466673	3.17699096925981	5.621771446187719E-4	0.2766487304448291
-10.739067093635805	23.061302474143833	3.1704271739957663	5.461938607558588E-4	0.27672872292976575
-9.471816627044047	21.34230345888027	3.1255599885376317	4.377115909750956E-4	0.27723986739585577
-9.951571716408075	21.806360992359135	3.1376951934299315	4.672961419052633E-4	0.27711030282017696
-10.43754130166285	22.487163924914277	3.1554384523556642	5.100988367774661E-4	0.27690675865145215
-10.367961436850804	22.34988690199558	3.151859263102706	5.015129769635513E-4	0.2769494940778561
-10.316760015579995	22.28288259867231	3.1501101908587876	4.973455921047001E-4	0.2769693495753516
-9.288476953705402	21.156736757069627	3.1207210232823046	4.261112180102764E-4	0.2772923730836947
-8.920650274480796	20.917705687899243	3.114469249890174	4.1080608080227524E-4	0.2773517920195992
-8.51657021391493	16.03357904344795	0.0016277187076609559	8.06029822062069E-4	0.0010636227281060548
-8.266698499593367	16.013390172186597	0.0016279595658384583	8.05668324634249E-4	0.0010562455844434163
-8.0562389112096	15.989342639268678	0.0016276176325808155	8.051746843320025E-4	0.0010500270210834321
-7.686675290317421	15.957030610636405	0.0016279080674363997	8.045719547298897E-4	0.0010390452327045325
-8.746279057818878	15.988281981459258	0.0016235167359237553	8.04528135837306E-4	0.001070365000667362
-8.970450287689857	15.938254553097185	0.00161937037187932	8.028962125407994E-4	0.0010769518997882663
-9.186062455068521	15.786547473493387	0.0016089341296620474	7.983490389148458E-4	0.0010832612223418835
-9.971193094306008	14.974754846084949	0.001558563279822161	7.743478904181561E-4	0.0011062206817878152
-9.923312943252988	15.039290823300568	0.001562418048782564	7.762456721648006E-4	0.0011048238107368893
-9.772769833038687	15.227535971668214	0.0015737222134432525	7.817710244409942E-4	0.001100420514606309
-10.151226889300128	14.742570887399712	0.001545283200525814	7.675638179499248E-4	0.0011114700986756404
-10.263669191686583	14.533945460902896	0.0015334860753242713	7.61485826812433E-4	0.0011147466905019878
-10.338792965066176	14.402943851689207	0.001526352361037763	7.576955998477576E-4	0.0011169279127450533
-10.39951398580999	14.232596487589566	0.0015170369448858413	7.527440775203213E-4	0.0011187135051285027
-9.651563148185085	15.369018904321013	0.0015822586283771084	7.859399745892292E-4	0.0010968914816137652
-9.610243214520445	15.408630480720372	0.0015846480224124368	7.871088835612666E-4	0.0010956785942764964
-9.355948527585717	15.657450364369083	0.0016005754159905189	7.94492023368969E-4	0.0010882539847103358
-7.582691981937091	15.933264407606897	0.0016270114841772686	8.039765379791743E-4	0.0010359410467903865
-7.112624841227181	15.62099342018226	0.0016099161579130861	7.952996463024291E-4	0.0010218239447763037
-6.881867897293005	15.366468772252109	0.001594964506348899	7.880682322131956E-4	0.0010148211908773549
-7.211113655713502	15.719878283891182	0.0016157500299136987	7.981045425804602E-4	0.0010248101971158995
-6.717869382857944	15.056237286327317	0.0015756625722328547	7.791119143157832E-4	0.001009758107477797
-6.607244504890614	14.853200340811474	0.0015634570109050784	7.733141386374795E-4	0.0010063979099764057
-6.552226585395356	14.490750358383536	0.0015403418954705646	7.627139945336562E-4	0.0010045769402154475
-6.493787224369594	14.259604808150158	0.0015263893594543707	7.56058820422573E-4	0.001002755106731586
-6.43325049352262	13.662200987957576	0.0014888417586998363	7.384350308102426E-4	0.0010005411338611908
-6.41499752094985	13.47437536220453	0.0014777157994815958	7.329880618827166E-4	9.9991652082651E-4
-6.387853419579772	12.789972379643046	0.0014359966204304656	7.126066090853081E-4	9.985521180008925E-4
-10.456554713262712	13.976570385418363	0.0015033500369334473	7.453000994221E-4	0.0011204076608892484
-10.460504525913167	13.743612050954287	0.001491034695323295	7.38519942088914E-4	0.0011205538329230754
-10.43567643329602	14.11277918523502	0.0015106621951173948	7.492660111262191E-4	0.001119767762270994
-6.386459979093452	12.69724417228317	0.0014307012063407437	7.099020878147369E-4	9.984540515562532E-4
-6.395644771263177	12.555427517851564	0.0014225222976190512	7.056503063449068E-4	9.985878768011742E-4
-6.4372672447402195	12.008861096898956	0.001390853346863741	6.892920393390707E-4	9.993837155133447E-4
-6.497009900884745	11.667987645737622	0.0013710977862926937	6.787402411845595E-4	0.001000844616531027
-6.556920262455058	11.305444943796042	0.0013516737315905337	6.678845804709793E-4	0.00100236827790935
-6.68146577838972	10.655308411578233	0.0013172375991587146	6.476399579661399E-4	0.001005567908794824
-6.78393126347984	10.244290071559956	0.0012964725314527678	6.345382965843554E-4	0.0010083689728367536
-6.6290935651159755	10.949007459555244	0.0013329363270717098	6.567425605395361E-4	0.0010042006010182603
-6.8473974745647155	10.057920097476195	0.001287676551860067	6.287069334019568E-4	0.0010102288366931902
-7.405046930016831	8.429051296024019	0.0012221388111579104	5.76536255335756E-4	0.0010270402452714099
-7.412200733634791	8.399984117014895	0.0012210729513339683	5.755950067235146E-4	0.0010272564368658211
-7.421796519639031	8.373596652831079	0.0012202069498601297	5.747229658317307E-4	0.0010275539741562516
-7.6245049310669515	7.798152050005788	0.0012026066262685337	5.558660932585785E-4	0.0010339397344574651
-7.5805121822930595	7.910293384750007	0.0012057654051353885	5.595271444497179E-4	0.0010325423079694984
-7.501908913596166	8.09279067771438	0.001210949813321815	5.655655073127111E-4	0.0010300393315791673
-7.739502332512991	7.591719065788961	0.001197842277212936	5.490211737567751E-4	0.0010376914714145626
-7.8847997351133605	7.451595991242256	0.001196275828695576	5.443595343216795E-4	0.0010425144610923874
-7.676407910866667	7.714521694434641	0.001200795493291947	5.530925620673541E-4	0.0010356297818916176
-7.092653583308931	9.299169047122376	0.0012547572395862506	6.046322542632751E-4	0.001017484502836256
-7.157733819727116	9.09628579445178	0.0012462339838748113	5.981073648457553E-4	0.0010194398730133717
-6.993538578025168	9.575462324912435	0.001265965204046038	6.134332871823539E-4	0.0010145103136551294
-6.895778115357702	9.900410308161158	0.0012807285053975247	6.237750784315565E-4	0.0010116416390671462
-7.2933482934575915	8.75037620896634	0.0012333832664834067	5.869743363429509E-4	0.0010236241717808694
-7.234420758594862	8.926496665648376	0.0012399364074292165	5.925677793300361E-4	0.0010218164005098064
-8.225885333227685	7.342901902359795	0.0012001517151868004	5.408585792425253E-4	0.0010539072938395776
-8.236373854049724	7.343009111565974	0.0012003815508756328	5.408674101866692E-4	0.0010542588546613159
-8.530594539609023	7.303148880677009	0.0012057171215191678	5.396925413191278E-4	0.00106403071870761
-8.165547009442813	7.3578145528349275	0.0011993225881998361	5.413338703795386E-4	0.0010518879133753101
-8.564700511421668	7.306150044294393	0.0012065532378949728	5.398193292484563E-4	0.0010651622818931277
-8.611923429585666	7.329416666724217	0.0012082051852836176	5.4061209707069E-4	0.0010666942495507594
-9.020216463603798	7.600166307473682	0.001224368927643699	5.498276393927627E-4	0.0010798288760200828
-9.03637818469662	7.618837639342621	0.0012252250279728963	5.504539264975525E-4	0.0010803355503621772
-9.212996675330137	7.81749482447683	0.0012343095500783304	5.570904745419273E-4	0.0010858357624851215
-9.245829441114997	7.861879805782354	0.001236226131485148	5.585647598110272E-4	0.0010868441010192938
-8.987356093103259	7.572791242919949	0.0012229115722539462	5.488950635315996E-4	0.0010787765788999668
-8.807668646708661	7.421252885339838	0.001214999524107499	5.43800578892098E-4	0.0010730563569611767
-9.359903457853354	8.04158185649978	0.001243497656316156	5.644930807417844E-4	0.0010903016435113244
-7.915963885514201	7.416843590924212	0.0011958210844923878	5.432255419221543E-4	0.0010435472267302723
-13.446641917549464	29.504735031778765	1.689478811723022	0.0803531944625351	0.8435745638250519
-13.31035736551715	29.490828283789533	1.6836785554433193	0.08686918545757058	0.8216232317742262
-13.224838540734716	29.439520921664442	1.6889515128695818	0.08385216367219828	0.8089468505720776
-13.593416827826	29.521521045985132	1.6933958518558887	0.07384243872438939	0.8650750162327628
-13.745828677994982	29.49823664762073	1.7075525029221557	0.06016850034583744	0.8904940462576629
-13.86816784993091	29.46471861517236	1.7198428699561377	0.047766436347377796	0.9081876458451426
-14.30785626955209	29.31719643409113	1.7768848806284077	-0.011311630249645557	0.972796286547117
-14.102683706210716	29.389371044146117	1.7501279541848356	0.01695922564934952	0.9431615329323848
-13.940146842573766	29.442045794208823	1.7285565298498873	0.03810614606085243	0.9187312108206505
-14.338532292243409	29.306464423392864	1.780827294124015	-0.015685727014474748	0.977705510759039
-13.075731796836802	28.898237603063862	1.9079871781544455	0.08857494613954905	0.835684385597135
-13.060688821011178	29.115099776574503	1.8043799450471827	0.0842899067894864	0.8101860996303966
-13.071149205421719	29.224779124557728	1.7539671525285752	0.07978733302996742	0.7995361865646615
-13.05126674147483	29.162238991325502	1.7762005981247713	0.07864883541465537	0.802032612326328
-13.114049347313092	28.778003670178123	1.9949192369260393	0.10417892455435042	0.8644502254292245
-15.123531503383438	28.68380688659017	1.8864875762763076	-0.19901881670018085	1.0354634237030074
-15.120365763830009	28.687201553165067	1.8862534053979088	-0.19810309494354578	1.0355814824660237
-14.959007661603835	28.847954319669356	1.8674661000762534	-0.15394506244969514	1.0312352088918413
-14.755661264084218	29.046595901853035	1.8435662189834763	-0.09906939499754586	1.024884811602461
-14.763862069959831	29.042141861783172	1.844662813139147	-0.10059308279536322	1.0259319401135572
-15.126896078051582	28.680440857325806	1.8864591089821694	-0.19995465380675237	1.035195359483012
-15.639683715519372	28.156523638835083	1.8873258169022726	-0.35006282024519847	1.004982857925072
-15.565674756309049	28.23888409976909	1.8939478383674029	-0.32813798255759447	1.0158956872378124
-15.997556731796527	27.782681596354678	1.8640238923248207	-0.4585257749757723	0.9695562652549246
-16.122982823557255	27.64891283072557	1.8489138456432346	-0.4860437133343998	0.9531484188928099
-16.377973583126817	27.352884220687287	1.8168285368958808	-0.5598400756244029	0.9239921141770444
-16.69137525915565	27.055097404968777	1.7931524967069388	-0.6331577854236925	0.89209410802488
-16.77861127391209	26.957994646965222	1.7818906631471358	-0.6541709329720209	0.8812364326550872
-17.20671943406671	26.19057808793621	1.6835433182794954	-0.7633815394514808	0.8114118973913887
-17.104777983312246	26.44452275263879	1.7194995145934737	-0.7295254830028107	0.8359390083388992
-16.922670118829657	26.77384140021178	1.7631617999133025	-0.685625281894499	0.866491066382278
-17.315927891423346	25.89385803336739	1.64633607890369	-0.8032636210992814	0.7844507240266518
-17.403255457620034	25.546148258501276	1.6013208888977761	-0.8443159245491909	0.755733811204377
-17.5135968372217	24.804997520793005	1.510849738966432	-0.9499371107123041	0.6953202226519136
-17.442773825938687	25.33859959175219	1.5698728206895072	-0.8705608084515428	0.7388818718146091
-17.518379135387697	24.742724395422073	1.5034813446198987	-0.9595023817243337	0.6899977886056408
-17.516096412048203	24.720061446661866	1.5003255975267558	-0.9626044501507987	0.6873269725196514
-17.49382834320001	24.170957898721312	1.4548955666120933	-1.041415407856703	0.6337121146648661
-17.481101134226495	23.86698615058026	1.4448233211945314	-1.0787361173929717	0.6026744031715056
-17.455148361395818	23.618231829484092	1.4368389610356598	-1.104604538187908	0.5766631537999479
-17.434317416262346	23.408121803377647	1.4374269254088352	-1.1257008219546147	0.5552675161612325
-17.285994979311177	22.83219362937821	1.4419940482784641	-1.18572815950716	0.4751825151084107
-17.410338173911896	23.201330336846194	1.4411598117799556	-1.1496183010514693	0.5293700497458995
-17.244148412785737	22.743402410773164	1.439257734260627	-1.1925033622408452	0.45875946893639075
-17.072313355120208	22.40634900942296	1.4311920997058796	-1.215262644092525	0.39172490706799945
-16.836226964778668	22.047682619612473	1.4223613478229542	-1.2203601290996748	0.3158086632518405
-17.064271717055455	22.394258350963856	1.4308195159529304	-1.2154997757622932	0.3890567285726486
-17.07049245181003	22.403253155068775	1.431064582479098	-1.2153257002956366	0.39104870989742085
-16.748707828536062	21.91912429134831	1.4261536537616504	-1.2269041359764215	0.2891938171027184
-16.5971663190245	21.70406269397529	1.4292828851650836	-1.226346836516717	0.24064504400393633
-16.328218483800708	21.417092727506656	1.4317380853246475	-1.2227940734954357	0.15985886230972407
-16.05896695580733	21.10467189310427	1.4362100001493951	-1.2016668569443265	0.07650691650588753
-16.295575477332605	21.376948260999463	1.432999871359191	-1.2211711469166795	0.14957672649017517
-15.961037115993427	20.982143746956424	1.4416407532420072	-1.1957493927334129	0.04463435685486174
-15.814984160525285	20.79542117944036	1.4528106396333285	-1.1857604257687477	-0.003248042760034043
-15.18371290180915	20.095756208211508	1.512020229649605	-1.1495007609304555	-0.19431274826077816
-15.285754203947246	20.196281188654876	1.5009433630906412	-1.1550305078085048	-0.1661031375003379
-15.656762506375058	20.61915585331431	1.4635339482177923	-1.1746846298029383	-0.05385676169622252
-15.515656623503844	20.440398868950126	1.4784589887474917	-1.168780327490684	-0.0982328100295862
-13.723403852296435	19.9881033898131	1.465460240387655	-0.9864705200559217	-0.44265124695325603
-13.717709947094287	19.98005958982628	1.4689773685400245	-0.9873032131413424	-0.44289492741671965
-16.31593286360919	21.399795801508002	1.4324303366754858	-1.222404339841638	0.15581808616198567
-13.704950858583006	19.962723466847915	1.476714784533041	-0.989271316203972	-0.444788553243178
-13.570465095922138	19.788903358176544	1.5514598922924663	-1.0065198720519115	-0.4615279231337906
-13.507249869801308	19.71676950203144	1.5873604673087691	-1.0140383613788901	-0.4675041471145659
-13.413701907158543	19.59158353575588	1.6330576780637118	-1.0282427100538993	-0.4858655742619979
-15.03443229828415	19.918266439349402	1.532668909892534	-1.1413744762120839	-0.23858253839410573
-14.614077207637672	19.48872264152636	1.5797178611837843	-1.1094008749209623	-0.3441601912963017
-14.606855547730422	19.481464964766108	1.5805088830640006	-1.1087365768288917	-0.3459338093611394
-14.900608337102863	19.76504075339952	1.5487651494172052	-1.1315259689532389	-0.27707906911074887
-13.280936375494015	19.403768515100243	1.6876795303190404	-1.0411419584050507	-0.5161085129498381
-13.216103036711377	19.29696401557235	1.7164097110529557	-1.0495989471915212	-0.5313818112174269
-13.087362512424903	19.056838419040982	1.7807389167516503	-1.0685740099058245	-0.5807958341261554
-13.060659583782007	18.99525654666471	1.7938324526348037	-1.072355391400241	-0.5926972128528353
-14.603189939641114	19.477474020545454	1.581089965000481	-1.108544212885513	-0.3467483395059346
-14.589702477346874	19.462524886199407	1.5834368466399589	-1.1085056926432166	-0.3495135978740877
-14.39644015113063	19.23195161626903	1.6229293042111759	-1.109859886917286	-0.3892790449001517
-14.09884725034945	18.822702605238405	1.7091863509515064	-1.129765600511321	-0.4685893439122488
-14.13137539791961	18.875985595042422	1.6977928392169643	-1.1269749757728402	-0.458773996133198
-14.34203709633043	19.16837178136262	1.6372160420787498	-1.1114499539073033	-0.4018494646859665
-14.041848236766368	18.737891023666094	1.7258567865754166	-1.1357367054168381	-0.4836754545736256
-13.875545407469001	18.447197888034275	1.780317066722877	-1.156059820348161	-0.5286309941646432
-13.661967339301752	18.11681828924012	1.8530770078341254	-1.1994055530898304	-0.5886147869835734
-13.047126507172802	18.960140681902818	1.7980868818387856	-1.0762137073717342	-0.5964867512896237
-12.945803959879562	18.513682565110283	1.8445855737600358	-1.1312051339827263	-0.6489628833549133
-12.812624226982841	18.18858470018433	1.8640121199779147	-1.1768369761263064	-0.6986835360136124
-12.781174451604585	18.063530917063428	1.8708522474811642	-1.195720714556734	-0.7153727109541421
-13.634991871570147	18.07093802144159	1.8624121515278544	-1.2055402385134917	-0.5964339940846174
-13.330209056462598	17.575650388113353	1.914366746664494	-1.188140861294323	-0.7140032765040266
-13.225340083208286	17.42767523420172	1.9185502811596677	-1.175872210990578	-0.7447367475309449
-12.979879279380384	17.09651790798034	1.8640642688365188	-1.0939876908638264	-0.7779766253810172
-13.61426764109302	18.036442081466518	1.8680447247179217	-1.2087994200613743	-0.6047134713099517
-12.291434813098721	17.276373009499068	1.6950843503914066	-1.1777200936614654	-0.659627054910112
-12.098391923281483	16.99908162481341	1.5855277073168046	-1.1213131171238995	-0.6073606370286492
-12.725076640181813	17.945497977923644	1.8746407300453396	-1.2189701800678714	-0.7228610616846403
-12.485042353245316	17.561701900479097	1.7890007456405748	-1.201460270794974	-0.7001398934573753
-11.887348847397963	16.672782974089348	1.4277218446100384	-1.035606852896056	-0.5370367777590157
-11.768355882494667	16.49702330498735	1.3326915456712034	-0.98985267014108	-0.48487131073285383
-11.522600926859113	16.107999534360886	1.12191307164382	-0.886866643904975	-0.3537618659386001
-11.434936766903489	15.970664054670568	1.036854610486955	-0.8319489998986853	-0.3047098669889661
-12.862277488663846	16.89897354215124	1.8135682498920491	-1.0308635042629062	-0.7915951199598303
-12.734672760772554	16.6818355508951	1.7200376756513376	-0.9484711773757224	-0.7722034181354988
-12.469677769829701	16.34878705764234	1.5560862751009197	-0.8265227116450955	-0.7305491403821274
-12.461994141258929	16.33818244022225	1.5497834312705385	-0.8223597570039991	-0.7284476281028585
-12.226675185132692	15.990452186356109	1.3047343304120007	-0.6658782921972568	-0.6296430020354764
-12.080936226665209	15.718414317823207	1.1217742553583119	-0.540117903909089	-0.5510202947759955
-12.450538527121873	16.322601777528064	1.5389182273228268	-0.8156102158843698	-0.7242162348039932
-12.008867070719528	15.592861756320444	1.0422837523876336	-0.49506513768026467	-0.5152861391592235
-11.19069808711283	15.520329227279333	0.7392510957328613	-0.6315913060743975	-0.13589773319631032
-11.146970368731676	15.42694878142596	0.6911693043353506	-0.5917187152834918	-0.11402857458789496
-10.937736437658009	14.895631401705439	0.4008396002819744	-0.3569792675087431	0.013118852208972253
-10.928776726330025	14.87156595288738	0.39025393559773186	-0.34687281227818356	0.015621291934895967
-11.83093936945443	15.245165931433922	0.8242159006452827	-0.3761842076117263	-0.41249236466892575
-11.703072752385609	14.917755171019206	0.6242922003269208	-0.24138903508552428	-0.32995272548470295
-11.856362042427943	15.297942322795935	0.8547015696121909	-0.3958045208909599	-0.425489432809002
-11.67571108041057	14.849169520612739	0.5873382934748714	-0.2217976470409903	-0.31102865130201873
-11.558257545123485	14.564369869421775	0.4199767916311412	-0.13847184239386817	-0.21567667156606043
-11.45998891212474	14.297194509232412	0.3010247355048371	-0.07827323032560882	-0.15293887984625473
-11.428804950796245	14.229234004738167	0.2652360511094861	-0.0626941625784868	-0.13298060198336203
-10.920238380486014	14.843416980632442	0.37913590252516916	-0.33646675178595453	0.01563263420174085
-10.651789131467556	14.11260541515777	0.09027303892045793	-0.06932811368194165	0.034694557491065106
-10.750914862739174	14.362412427115729	0.1808217602429097	-0.1535258966478575	0.03505602771138169
-10.80786906262887	14.487828942471026	0.21716937055038024	-0.1867078419740264	0.04020550843510369
-11.259378433955037	13.448584575004997	0.06938644252761744	4.5421425578877415E-4	-0.03582967674461305
-11.327413474968726	13.824772876523934	0.13881682865805595	-0.00963376408115199	-0.07454133391570668
-11.405865306007007	14.137063757486185	0.230550219829353	-0.0430433856999826	-0.1167103130105222
-11.25180092149329	13.41559256355217	0.06163270541316582	0.0018769589622463926	-0.031146417733192152
-10.558868481333105	13.91216422126957	0.03801392918334616	-0.029074941115561286	0.016896241856629562
-10.5926451501856	13.981669362566041	0.055006399883104046	-0.0411768903686572	0.024838227036758583
-11.247040779589305	13.379628786121849	0.05781752738128102	7.912625592775114E-4	-0.02957784080893308
-11.165274600466724	12.988620798260765	0.03364918645544605	-0.007419825475988575	-0.021819663173532927
-11.097330053323814	12.580936310314577	0.019455320986792264	-0.004253965169193647	-0.01360925100637776
-11.096818195980095	12.561338905231516	0.018734176796087954	-0.004064727288953412	-0.013205068434016419
-11.096050568027742	12.545804815190527	0.01851084229712241	-0.004048804857840478	-0.013020162794843079
-11.086743495229108	12.082772309014002	0.01007140385428634	-0.00248501763577438	-0.007068522234710388
-11.056586496952555	11.873435756879385	0.00810173121180127	-0.002324692604947933	-0.005987201481641452
-10.88734935519765	10.821758127609627	0.0013604543789334073	5.353569571951791E-4	-4.8215698429208466E-4
-10.914018229749441	10.916969792681556	0.001618419486736508	4.2227337734572745E-4	-8.273010985940807E-4
-10.992846698780873	11.239384173081298	0.002429200520448522	-2.078995673453616E-4	-0.0017866098582293077
-11.015430104537916	11.368444482013418	0.0030630240149149435	-3.9698781401814945E-4	-0.0022969582093530106
-11.040793440304332	11.601305467410615	0.004553276057410236	1.9519598594840485E-5	-0.003725898100119805
-10.852792143901496	10.649475182364654	0.001155831429954454	5.36074464157198E-4	-1.4346423659976283E-4
-10.82268237901346	10.507062683946822	9.609769621004786E-4	5.679825959940905E-4	1.7307757251766782E-4
-10.799649030697061	10.417097170439254	9.325206172712986E-4	5.769097843751052E-4	3.0338895316468523E-4
-10.737706088490452	10.19594415108152	9.260494996939073E-4	5.693567898043691E-4	5.206677880843379E-4
-10.645532551324377	9.838584274836666	0.0010401380998274075	5.834532461131893E-4	7.513246179802131E-4
-10.66294728996067	9.897493804937323	0.00101899726091737	5.784513288349804E-4	7.198934610302841E-4
-10.669096737425624	9.919157020329632	0.0010095925230762398	5.728981460153219E-4	7.054529787219807E-4
-9.701099101698333	7.952659472631748	0.0012391584727917565	5.716748840853799E-4	0.0010862056110219048
-9.807114167417021	8.0255306659574	0.0012399530170520347	5.734210565952742E-4	0.0010859831064344225
-9.580409858346846	7.886678629862842	0.0012382998808624756	5.712943538876545E-4	0.0010855497493566023
-9.515460207986955	7.83826116776429	0.0012385271365188194	5.713553301019812E-4	0.0010859601113291535
-9.39319704575132	7.976802644466628	0.0012420943991655737	5.668341831010068E-4	0.0010889377191135555
-9.482695440722992	7.888526773755937	0.001239367257362721	5.709649033189629E-4	0.0010860860304873576
-9.89150512481135	8.061589029817508	0.0012400131856875017	5.761743719475631E-4	0.0010847388986971545
-9.958128539012591	8.13643264909581	0.0012406669983680697	5.783400293884652E-4	0.0010836574408108176
-10.105799244152566	8.216749786030329	0.0012382772414706814	5.811117828142165E-4	0.0010792885355738631
-10.117739578629418	8.225459503853283	0.0012381973836851066	5.81368753524654E-4	0.001079014237751147
-10.321566484096682	8.759091610334712	0.0012288700719747206	5.899860748212232E-4	0.001053693560736418
-10.401050228883886	8.997560402359396	0.0012176053053569334	5.929521103036115E-4	0.0010323610551379247
-10.48013283812264	9.273283943313945	0.0011914368808863191	6.014472319385008E-4	9.866101988749208E-4
-10.484221130661814	9.285169676528664	0.00119040375061482	6.01592226754771E-4	9.848324901011456E-4
-10.493978900489525	9.319953418773046	0.001185185564444286	6.032333806118666E-4	9.750202834505542E-4
-10.569396367691512	9.576372765498544	0.0011400748373304255	6.09484817203501E-4	8.977611969578857E-4
-10.30367410666004	8.700079882566374	0.001231465566667492	5.894498688966847E-4	0.0010585963799320686
-10.291056105656166	8.659895023136702	0.001232709835241507	5.888769905746429E-4	0.0010611898420511353
-10.202055940923515	8.408063874401485	0.0012394749730931254	5.849785089058134E-4	0.0010760055313665294
-10.122586102166768	8.227987217596521	0.0012381250070980388	5.814650196113684E-4	0.001078871161367821
-10.127084845203278	8.2340398900594	0.0012380897119767115	5.815853138349102E-4	0.0010787071732940477
-13.612698575289047	28.6766368847917	1.959921745002381	0.0064631516746869976	0.9024762014532817
-13.402335055067073	28.717106774932446	1.9750945652064074	0.04669582072420973	0.886974388941627
-13.274234325981926	28.745147147953077	1.9834935417833726	0.07271372670994147	0.8760331415926967
-13.669436437446832	28.664996499633244	1.95646292278362	-0.0043979595504874975	0.9074779524892902
-14.469126524092431	28.333867953407097	1.9126249821196697	-0.17710852455806653	0.9540796240342279
-14.111452795127125	28.532488744126113	1.9328573379031702	-0.09452088998705171	0.9379171790265629
-14.081341116293641	28.548389048139924	1.9345357780055457	-0.08763525701894558	0.9364335835975451
-14.084760055739775	28.547269492787446	1.9343467793877211	-0.08835461760123063	0.936675569162578
-14.490031474178451	28.31698023352918	1.911258034183619	-0.18272554395299478	0.9538171448124777
-14.531013247222706	28.282763089151217	1.9075648965887662	-0.19368772348808683	0.9536586732482923
-14.875581071227531	27.98713035068691	1.8751556954404591	-0.2861322998763569	0.9483961614518038
-15.10376264913171	27.76458604019757	1.8367585181723003	-0.3495452568490707	0.9362050657892762
-15.216208734471483	27.625667800433135	1.8141586201454605	-0.3819890222128186	0.9233022555758907
-15.4640149146962	27.35002543091522	1.7612557806611653	-0.45564466159210676	0.9035120199710389
-15.565199936389575	27.229859535367186	1.739579091001164	-0.48726298663852613	0.8952950795319199
-15.60421881776453	27.1782256098158	1.7282195349992415	-0.5004264425859785	0.8910306686135103
-15.80655797744552	26.83643413392781	1.658894373205587	-0.5747463528392205	0.8554405858571736
-15.99207110813279	26.526343516060507	1.6027800056532273	-0.6460337111266564	0.8285836383721208
-16.09495975331683	26.30491443523337	1.5685810816234569	-0.690470691737449	0.8095960455042597
-16.31639914487979	25.789828530329583	1.4765114070912109	-0.783681881259335	0.7538001780479674
-16.684891252858424	24.76496571105323	1.3796768361320952	-0.9702308061189058	0.6593677130175386
-16.57558613452562	25.116826670150708	1.401355817894999	-0.9058358796578863	0.6940854801860042
-16.52253906697489	25.264930127987643	1.414369432177779	-0.8772412769192988	0.7090307050388291
-16.342075646771107	25.734031923727596	1.4675806744884232	-0.7944841088924892	0.7487252553662933
-16.331976873830065	25.751084951112826	1.4697074730592683	-0.7906953739337069	0.749839409196903
-16.69637548738504	24.522337265981495	1.3656995007044035	-1.0056061525956528	0.6265321759292362
-16.72618837260787	24.24278726377767	1.3558407741171097	-1.0440540639923506	0.5912738432268696
-16.74244772644929	23.899594069048348	1.3450428708409956	-1.086376433319083	0.543527581357435
-16.74256716838122	23.684435430470366	1.3427453809726053	-1.1103500217533828	0.5137641330126734
-16.711595039577205	23.33186611068901	1.3351781528357163	-1.1423019639090843	0.4599570042453698
-16.670856721684423	23.17404679271966	1.3328432312320233	-1.1519242736654438	0.43340740400012856
-16.51347070412792	22.829265188016677	1.3224163609432131	-1.1620283488120928	0.3614800641686373
-16.3773710600923	22.58365799224284	1.31683944679338	-1.164412339426316	0.30730285727863654
-15.469735792404899	21.47082843357408	1.3136382709629215	-1.1083964190029365	0.031309572800189533
-15.485365793970075	21.488391600999595	1.3127546558753411	-1.1092465150734443	0.03626267096873929
-15.492669363329767	21.497438421935403	1.312212283795055	-1.109325465734384	0.03876773237013149
-15.551006498113821	21.558894884547414	1.3106420325267674	-1.1133200271053638	0.05522113221933571
-15.94804051883031	21.99910977706999	1.3022279805426336	-1.1413423640185216	0.1687065662958781
-16.254996656057724	22.415059477219437	1.3107186288701413	-1.1597718783789275	0.26324256091325693
-15.897398578446175	21.93181850193765	1.3019570836477476	-1.1372942150205474	0.15305319731034117
-14.191985507516884	20.35426755160977	1.4149762933728027	-1.0112087362810915	-0.3197648186968288
-14.210584309288377	20.36831201398125	1.413028720467167	-1.012399594755055	-0.3150089351666753
-14.455877658872428	20.547878931346474	1.3926478979332346	-1.034766891342242	-0.2526140858632797
-14.708963187931221	20.743894823417435	1.3680014344961637	-1.055221801769101	-0.18977434165441012
-14.71112318274063	20.745735544502732	1.3677771433409236	-1.055335966842627	-0.18919694184932365
-15.121629647115775	21.09564354495486	1.3370495935151205	-1.0859112555120591	-0.07891347669720242
-14.714746931186816	20.748624004897486	1.3675165311378394	-1.0556067738577037	-0.1882610718119374
-13.964995711614057	20.17780883346663	1.4421172603005386	-1.0005242199086792	-0.38102665389768753
-13.951815003513792	20.16879376954789	1.4433073464703832	-0.9995966941439447	-0.3842589646765299
-12.954626106718369	28.737256467746782	2.0150845867527076	0.14553972806721036	0.8611743386286868
-12.857143918412952	28.708675975705134	2.024503573489729	0.16709437883826023	0.8557399275927096
-12.63953275323979	28.54571449373748	2.023605489076092	0.20841883020615806	0.8203462633792791
-12.63261423181542	28.54057370798251	2.023586445587637	0.20971309453317452	0.8191869358686827
-12.629360746829247	28.534100688250373	2.0231081504484654	0.21002762134471673	0.8178140727671033
-12.418224162401433	28.09162993778905	1.9845390334471125	0.23207872361729298	0.7240662299656337
-12.315772059625933	27.698378926161215	1.9498235960708818	0.23198267759630745	0.652020286717511
-12.295324233598635	27.624182860898877	1.9433179035700985	0.2329309215870745	0.6386371760980807
-12.282307251746543	27.579945029645117	1.9398633445098163	0.23469619904214772	0.6295361711874975
-10.202631737873418	21.267674119230634	1.749745707251662	-0.11177180527963843	-0.8702139849523132
-10.243693212242764	21.117067918500105	1.7517714991807243	-0.1513745277559599	-0.8871073571834783
-10.307342670339624	20.858228531757078	1.7551185548670991	-0.21727855411462213	-0.9171997763779951
-10.356129224115895	20.791021694474292	1.7514763013335148	-0.23971800913925545	-0.9184593708424267
-10.30132753798347	20.866563466752964	1.7554002502771193	-0.21439358037946737	-0.9169334278654767
-11.88274998348622	25.960394409159818	1.8255878008577966	0.2715882501773408	0.3196995261217752
-11.668048200368801	25.141182152679864	1.7692649677990697	0.2753629687569848	0.13315288690262983
-11.981603431916625	26.466847343686993	1.8675257370894556	0.26591551781474987	0.4180032470224613
-12.1265449837182	27.054283994523367	1.905744255459668	0.25419517480568876	0.5287456859150824
-12.004421420257156	26.546971915490893	1.874537191175571	0.2677862348662704	0.43484225452571357
-10.468178774155028	20.639341880943956	1.7433814778778092	-0.2904140531815462	-0.9210713327102933
-10.304638503044853	21.803293229788284	1.714538350112644	-0.017601980047678982	-0.7548576065792104
-10.267541047326937	21.65042850191439	1.7258303686513377	-0.041846839114506394	-0.7892962677167542
-10.395320984345801	21.918035081050647	1.7024114165909319	-0.010722906340458728	-0.7139461518350864
-10.47502592047812	22.05734106139689	1.6921598342208024	0.005599595452423805	-0.6727018141963486
-10.206381097677577	21.385596889124002	1.7446864816021797	-0.08650316185340469	-0.8494053123928128
-10.221651321505957	21.445997647236332	1.7404681833878375	-0.07707998519323311	-0.8359136087748451
-10.490751245394282	20.603592573600093	1.741376442571851	-0.30150719462758	-0.9229510041782951
-10.676117456238984	20.39236877638473	1.7276083210002695	-0.3766340179713601	-0.9263983070353592
-10.862832821198992	20.172659802202038	1.7109184810115305	-0.4549758934111668	-0.9304437616500408
-10.881649328072468	20.15340172716533	1.709645501538372	-0.46230756336486256	-0.9303548605854116
-11.113402830365768	23.492907419863535	1.7724484806520349	0.17752523376110546	-0.2801408784070263
-10.870391181402738	22.895205762255728	1.6965322596547396	0.1060858061116125	-0.4239835782688006
-10.621303073248832	22.348463459036125	1.688662725246924	0.037665187923535945	-0.5883963832103412
-10.713239391969845	22.528071225770486	1.6851231249382908	0.06025789603444805	-0.5317501332694373
-10.844786768336139	22.840316885932463	1.6940510117862193	0.09936403243554151	-0.44046487853038174
-11.13944094806562	23.564994447843304	1.7804591471062372	0.18490641364826593	-0.26365818246858863
-11.20138562399052	23.703581174064222	1.7788311442997653	0.19566231231954542	-0.22807161597762782
-11.38770868509681	24.19537159429388	1.7780840877790407	0.23878578370618603	-0.1056713047481749
-11.629669720620418	24.997400407593688	1.7671961296583443	0.27305509953372914	0.10039274630601877
-11.655844825787385	25.09979426497546	1.7664708433708327	0.27556295701076855	0.12473043180033741
-11.229044276659494	19.823740120580737	1.6788069579893006	-0.5875359253616034	-0.9219498280737144
-11.11903336571642	19.928407716064633	1.688617779144058	-0.5478976716602152	-0.9246330240399246
-11.238255914622929	19.818017599027055	1.677719976080714	-0.5901246007975794	-0.9211986604027902
-11.27373113209877	19.79969466584961	1.674468706671895	-0.5995502338538228	-0.9178813918165801
-11.704202484407077	19.570706637277283	1.6352722967928917	-0.7143255359416563	-0.8779339744193705
-11.924410416622525	19.520870959241247	1.6160776958548553	-0.7602948920212099	-0.8459481748508302
-12.146713395330595	19.48811890152068	1.5927460986022202	-0.8018417211346263	-0.8100099977243601
-13.716808717983312	19.98456831600856	1.4658334455910205	-0.985805426747312	-0.4442499305805421
-13.699633381787852	19.972973088206505	1.4673613025891779	-0.9848181531195873	-0.4492829527305543
-12.289122117745665	19.48948098767039	1.5793707927991598	-0.8248754525403771	-0.7846010126802108
-12.610269693386867	19.525156006424986	1.551497260267917	-0.8717075935867671	-0.7226353406064508
-12.896122385697899	19.578447440350267	1.5283574179997401	-0.9103183743197578	-0.661548063750152
-12.515097441153577	19.487450784057632	1.5603057978897952	-0.8623028392121026	-0.7464861878387152
-13.536579205106833	19.870542369775738	1.4801202942689702	-0.9732465044137282	-0.4938222778499975
-13.46519538142837	19.82916391656118	1.485690100305116	-0.9676896951130443	-0.5136508619724235
-13.33710205478209	19.763694654848063	1.497082874873727	-0.9565234527549229	-0.5494707415547759
-13.208698024723365	19.705864794957023	1.505572762675172	-0.942678739248786	-0.5822636281684084
-13.12649483004026	19.66555204257168	1.5109639185319186	-0.9344456485949054	-0.6028517112851177
-12.931185315336426	19.594366574089303	1.5256499135092008	-0.9135441705291628	-0.6523556083022224
-4.73366453746668	21.27733752555802	2.888044356242548	-0.4022642850697601	0.3931756093435279
-4.616137617197506	21.222124959057776	2.8731765383296697	-0.4065038373217983	0.39421516658812766
-4.564613201498627	21.13083733353918	2.852627046921133	-0.4084876759798798	0.39460658174146657
-4.459207814328341	20.976920750912853	2.817975790520401	-0.41092134900889876	0.39311993297255415
-4.3717263835343685	20.747828353941713	2.7708244878369173	-0.4150541819523793	0.3915468799058491
-5.161473697762925	20.81549159125971	2.749174587226253	-0.3896654006398236	0.35889369551231226
-5.073951322793466	20.921211564449962	2.782392164862163	-0.39272893241064577	0.36753378699350653
-4.82067883209547	21.117692108337895	2.84426240274487	-0.4014772064285864	0.3863569742942988
-4.935758286792504	21.042893194355276	2.823269027848045	-0.397695862490833	0.3795093159052761
-5.190714031709742	20.763150524925152	2.731883203545631	-0.38943694716378574	0.35540950027359336
-4.334675830804458	20.637109182818822	2.7497959563218894	-0.41644748437025136	0.391207857902755
-4.297602703723759	20.363085847552906	2.6984936200231493	-0.4203980995937079	0.3920597108168667
-4.296843216198107	20.193274965814624	2.6638981503163404	-0.4206297354944053	0.3911481259840335
-4.3199742974144915	20.03163015581289	2.631948413628682	-0.41984639418245334	0.39126694896428027
-5.411460238020682	20.431189194846432	2.6146436724240996	-0.386138616502178	0.3274382668386805
-5.332162880293362	20.526863749341317	2.65209122926609	-0.3865996648523688	0.33712067345883606
-5.549115600042219	20.2905602616082	2.555749253922495	-0.3839435134945381	0.3079958932051404
-5.9142014219049575	20.099198820205157	2.452547257732303	-0.37833823429608854	0.2737070986578107
-6.1768312377237	19.97762492623312	2.388843097630472	-0.37533292369391313	0.2527937345124188
-6.2548127568078975	19.933207642426368	2.368610284737258	-0.37440531273964933	0.24690666791093877
-5.793974679646137	20.165456467072826	2.4867340861573184	-0.3804640016252725	0.28563302427827847
-6.296332579397803	19.90441385953041	2.3580741058040955	-0.37385403865899336	0.24436641103820164
-6.581566543861336	19.71553089526889	2.286427901537659	-0.37119240063156367	0.22540399576049336
-6.865836498264918	19.506302352262118	2.218039395221069	-0.3684665859192411	0.2090791481864658
-4.397468987809489	19.60797959070136	2.5340469815262816	-0.4272676376898393	0.37558746071274807
-4.399186129808391	19.590997556566418	2.530547797342026	-0.42755231015244843	0.3753282938968833
-4.3936775942467925	19.43906947218001	2.4999713349848474	-0.43218486993787797	0.37225579955436966
-4.387202690166885	19.144286253843145	2.4402245150529165	-0.44086061101480145	0.3658274704892029
-6.894497251219089	19.484583483803235	2.2108612578606253	-0.3682377757325228	0.20702879475209546
-4.381345621380777	19.122257941120065	2.4361412178104604	-0.4414949455152041	0.36552185498117146
-6.925461083009736	19.4598782054163	2.204240616657176	-0.36766981805742305	0.2054768718883505
-7.416290267685239	18.89946202643908	2.087569065526815	-0.35642122030980206	0.18430436828302987
-7.363475977876794	18.991793896138372	2.10321961105917	-0.3578845249967873	0.18578718860833898
-7.1785182717331	19.213288774831042	2.1450303705346245	-0.3622117249315677	0.19362424003530118
-4.15205833085932	18.46634483007781	2.3390681121826407	-0.4558778311168654	0.3720086936523379
-4.2171064234789615	18.664346336089654	2.3663672312525446	-0.45252749142152815	0.37015803647381185
-4.372026104299103	19.099275105178496	2.4326352192311984	-0.4421764149618992	0.3656968045830058
-4.048009488057326	18.195132871531335	2.3034008598362234	-0.4609366869037488	0.37521911902396143
-7.491387228043418	18.031259510970372	1.9701268939131165	-0.3529618977709354	0.18220322339034817
-7.514780309917374	18.314686341258152	2.0068613182743067	-0.3518501120318558	0.18117907185373236
-7.461413857161175	18.67996993733154	2.0570728894843002	-0.35442528008355095	0.18314219637519494
-7.514424638291443	18.439655812679497	2.024549062003813	-0.35187538263895357	0.18189197148592778
-4.006141008968368	17.881613027299927	2.2626594706501963	-0.46410851424477667	0.37930194138333073
-4.0947510933941444	17.070818009431875	2.140307949825875	-0.4661797388840902	0.38287589576217923
-4.098336307406811	17.034762205630255	2.134949070342237	-0.4663857119858033	0.38299555012162123
-3.980894005775253	17.602407796043213	2.22504106857147	-0.46700928783994594	0.38169862863486115
-7.492366000616787	17.59242100983253	1.899690689139116	-0.3500148720072219	0.1796963404417199
-7.491056514593434	17.51652019285032	1.8891226267999892	-0.34979230271380085	0.18067696339665698
-7.356922602796503	17.059969131013926	1.8247130291199298	-0.35849573813727265	0.18965753026709847
-7.3476880070411035	17.029672229095027	1.82045968654618	-0.3591087220188756	0.19026183779033887
-4.25572274313915	16.317678753090377	2.005888204221555	-0.4723230948069889	0.3718584847051435
-4.282120070781846	15.78662031049576	1.92162707729188	-0.4844942896758847	0.36644661549698065
-4.2458127774434065	16.42959045964661	2.0247208332463513	-0.47043384209389155	0.37295002507182023
-4.131360294310118	16.910570026141535	2.112449660825474	-0.4671461578523456	0.38123135734996444
-4.280097499402593	14.538047400568065	1.7402187568009986	-0.500757254168918	0.3733115366858125
-4.322517032429351	14.340942723765027	1.7056047535805117	-0.5032603762054211	0.37161062736227607
-4.280253012631235	15.540897001787167	1.8853933283743212	-0.4869409712243026	0.36823145965923887
-4.235538762411485	15.028716405183332	1.8176158755008727	-0.49709523159026936	0.3712913509429876
-7.120732692353926	16.430849731388406	1.728359551530778	-0.37741568903542744	0.19311583935726787
-7.346458713145687	17.02354813324256	1.8193646310228597	-0.3591943208369607	0.19018165974202328
-7.114755438282814	16.40554860010953	1.7234466357803082	-0.3775598428063786	0.1928694968307397
-6.911780360262982	15.83013201700975	1.6324428431654847	-0.39047640218732643	0.20132769394824876
-6.611588358506674	7.896149290016625	0.9144482659303468	-0.5251510719833203	0.45034850481537936
-6.815613754472951	7.898265934465046	0.8786509941418132	-0.5171701865876367	0.4530530621026867
-6.5156075490910155	7.913751607218404	0.9312090459046789	-0.5283696829795602	0.4492285596275999
-6.3278903466563765	8.00161022599411	0.9624896938737961	-0.5337484946990437	0.44541080373299113
-6.251414382863599	8.031307543414954	0.9755253372725221	-0.5360551912965464	0.44390288099074676
-6.229877777245452	8.04374390758974	0.978754569153039	-0.5364607815131267	0.44306852681127856
-4.365442378183148	13.975572541233788	1.648350866338979	-0.5078816403032136	0.3704376282483709
-7.032334305329712	8.881459043501946	0.7996270786466266	-0.4797868029029504	0.4385035845294111
-7.010306534682713	8.958760339693399	0.8003275737940498	-0.47785840860429163	0.4363320047183549
-6.512646741864403	15.15182324934143	1.542248085877683	-0.41657874276477835	0.2289858019644787
-6.605089143645865	15.309430919175515	1.5630692247454592	-0.41040663419473666	0.2226937787766846
-6.5041925862060035	15.13029977827332	1.5390402595388613	-0.41755733049216853	0.2294568279017271
-6.3424677378712815	14.438667640957025	1.4164355946808316	-0.4326571166329275	0.24155472732421007
-6.330374139751394	14.386550585762597	1.4071671784906987	-0.4337812000609488	0.24243212944720552
-6.878654940297363	15.7638677268587	1.6217627856458365	-0.3920808557176617	0.20299875513517546
-4.434271541032567	13.14264584731255	1.5190037869866684	-0.5139180374078788	0.3672736630689918
-4.414942671727757	13.516124024822233	1.572772202602	-0.5101130946685821	0.3668958863750885
-4.493924253759212	12.772399592207567	1.4648039517007305	-0.5202990262021673	0.36587715931882114
-7.101740047231086	8.65826653927014	0.7983743533203032	-0.4832419331780837	0.4444410255583089
-7.168342651116608	8.460762600190172	0.7964915359498279	-0.4868815003285848	0.4495786804608427
-7.193887940106324	8.330591941608663	0.7990274198761507	-0.4900543681908954	0.45213576065740024
-7.102349334593408	8.083611128327435	0.824047204173912	-0.5013027197970953	0.4545067713814062
-7.112470534688779	8.092652751636818	0.8220437168127206	-0.5006169196961393	0.4545381064894102
-7.119928957854249	8.108787145355782	0.8201167489174898	-0.4997629764424534	0.45445142826957896
-5.957932814466803	8.326382853180453	1.018108225690511	-0.5383035267279708	0.4334937719381284
-5.9860617304856625	8.295236487394085	1.0143659035321484	-0.5385148275610596	0.4347083396370692
-5.782295033744326	8.636244481833662	1.0417352132744564	-0.5353592885695102	0.42722383585436213
-5.772698168952418	8.648486873268634	1.0429609064923366	-0.53518980076734	0.426795817366213
-5.738932396154502	8.70717613051857	1.0482291081873476	-0.5349394904924094	0.42563354443880547
-6.940649812921064	9.174166928456163	0.8049320222163873	-0.4736142236457493	0.4295693692230058
-4.5812454281489545	12.317894073995918	1.4007353427895137	-0.5193333112064178	0.3709992065372813
-4.808522336311219	11.478314115589296	1.281050395494365	-0.5182721393704692	0.3761576232271677
-4.652849854746273	12.005391019526362	1.3627062307189324	-0.5236493925206229	0.37512136536211127
-5.061293351900035	10.722393859678515	1.1948191833865847	-0.5192158637049348	0.3911658180799894
-6.863609387871793	9.401426206351928	0.8097901375291874	-0.4695410449742126	0.4217953966268794
-6.819621065935525	9.518851746648703	0.8138484615255592	-0.4685925827682302	0.4179379363322714
-6.732853489066005	9.812962932337197	0.8212771266278263	-0.46349414286180685	0.4045312642457246
-6.221255888251553	12.966412945543405	1.1453363758915704	-0.4553749814979967	0.265819792253287
-6.262079343029065	13.66062747538938	1.2698158651428881	-0.4482389085400034	0.2522447587475111
-6.263391932825344	13.675039285369484	1.2727963302934653	-0.44826363455010365	0.2519776644304375
-6.329917361911087	14.384771810573818	1.4068289398543916	-0.43378945339244945	0.24247319553165123
-6.380243096902497	11.364251103642124	0.9176510333618695	-0.4581605638480705	0.33174722069505286
-6.357607770702911	11.487039688527688	0.9297623060560536	-0.4563781124426472	0.326242471520479
-6.222435682564707	12.217561632089193	1.0327493878053942	-0.45961524234202006	0.295875303125302
-6.22315469339023	12.669251370607224	1.0997797906149163	-0.45672898626077163	0.27794275870652385
-6.23437808659952	12.145587759282426	1.0227145106959892	-0.46080340177786194	0.298689689042545
-6.457481241124758	10.96749769794242	0.8873033141293519	-0.4600377722241547	0.35206198438427394
-6.219415409317302	12.931960976294627	1.1389027403110235	-0.45507486797793567	0.26696014228356435
-5.300213015882377	9.906364735437664	1.1223477572260423	-0.5215661249669084	0.40106103645882063
-5.420490387285663	9.41476369021898	1.096045623965912	-0.529120342696543	0.40872417621975315
-5.260725656804659	10.041685575299425	1.1300348995964116	-0.5210273361845368	0.3983817856561452
-5.093231866962367	10.61944688455408	1.1825667471153722	-0.5182396135462906	0.3919178879368691
-5.565394037279747	9.018803980210201	1.0745773567563068	-0.5337246161850001	0.41831312933672354
-5.5458129890253085	9.074872917332542	1.0778463920204926	-0.5337563476955899	0.4172548082006142
-6.507679907571038	10.704717704496328	0.8654960407217966	-0.4604834827179954	0.36478590625430907
-6.538142435266113	10.584945288033484	0.8579987069580932	-0.4596781546073247	0.3699620231899692
-6.674120860000167	10.043425300441548	0.8265377901976809	-0.46291009421285256	0.3921285959144274
-5.079145325698371	10.671237532556626	1.1872323609124762	-0.5185957092403372	0.39127893219442617
-10.461656850447097	13.708406176281539	0.00148916471395385	7.374923145800528E-4	0.0011205932206991222
-10.481987687657293	13.648673103119863	0.0014861305893994411	7.357550307300878E-4	0.001121195692531772
-10.596586459128053	13.013581074589192	0.0014543136151558725	7.172787319410947E-4	0.001124650546833336
-10.588350281531117	13.144057512369184	0.001460849077946321	7.210912567185057E-4	0.0011243779920744065
-10.567612116330908	13.380893343134794	0.0014726139308490153	7.279960485293367E-4	0.0011237364572668134
-10.586300339683474	12.86405514315924	0.0014469451755093987	7.128665675901136E-4	0.001124393608753692
-10.570420696995217	12.529496354887202	0.001430731602253286	7.030734581316519E-4	0.0011240230818981333
-10.53216555932015	12.1496552982845	0.001412748217751934	6.918116067327865E-4	0.0011230536406838043
-10.380385604053068	10.824139514628257	0.001354296879055081	6.521615374344197E-4	0.0011193095181984995
-10.435456498885996	11.003326254847991	0.001362220917861482	6.576542975994483E-4	0.001120836693175504
-10.456403679159035	11.430738695704099	0.0013802288032097364	6.704264080088155E-4	0.0011211933278387673
-10.463247672194688	11.521399916806832	0.0013842091745034564	6.731640682470909E-4	0.0011213459125808413
-10.491965031962753	11.798596889963134	0.001396735964045469	6.813990411917966E-4	0.0011220413168370547
-10.523313839585922	12.061930103058792	0.0014086482281781352	6.892304434117078E-4	0.001122833347473196
-10.132546303009402	9.916704642956699	0.0013166668675212976	6.243113426608344E-4	0.0011125626905906796
-10.179935233113294	10.11227423234433	0.0013244928744145733	6.303831506767784E-4	0.0011138187649679763
-10.271061399325458	10.365759310336202	0.0013350823743727893	6.381761871730114E-4	0.0011163423784505304
-10.329993747661657	10.545358091937182	0.0013427802236596481	6.437255632004617E-4	0.0011179794129853081
-10.02186658977307	9.407090039284766	0.0012973726902569854	6.084538499438077E-4	0.0011096596967853124
-9.940452310214791	9.112997290359736	0.0012863831365114732	5.99119408897036E-4	0.001107402666797527
-9.913163845656664	9.031973680914923	0.0012832688402823816	5.965519979809732E-4	0.0011066350859622069
-9.895841595490788	8.989089973174861	0.001281587183223854	5.951692662444718E-4	0.0011061362963191814
-10.041555812761365	9.508743711312437	0.0013010623723443203	6.116074414694906E-4	0.0011101658671497227
-10.0930451283201	9.758641117940332	0.001310553007861343	6.194395359074288E-4	0.0011115138783161656
-10.523255412447535	12.01533119139883	0.0014065966718034776	6.878662390122269E-4	0.0011228484425331393
-9.437025703496063	8.180080636767848	0.001249026088197702	5.690334099139071E-4	0.0010926039016917824
-9.587384406844816	8.413430547215235	0.001258528835355011	5.766307773599644E-4	0.001097093285923596
-9.661805736692877	8.534238831487905	0.0012635605202351522	5.805610691725721E-4	0.0010992942340053843
-9.771253911512432	8.728030227058873	0.0012713577438025123	5.86840427558076E-4	0.0011025314275911182
-9.266968553743181	20.368669914426608	1.293423239183929	-0.31870052754941536	0.3622368113569711
-9.20742666551085	20.320443273355068	1.2961099622450667	-0.31597550062553303	0.36690452690554987
-9.331656358380581	20.390105813505613	1.2898539057566876	-0.3191420347566703	0.3572718218200933
-9.797074207824757	20.487262654677203	1.2661627566507043	-0.3174727737965877	0.32420832657919296
-9.852945626294268	20.475386833679877	1.2628916642441788	-0.315585128090359	0.3206134298176515
-10.174926061897045	20.358005704205766	1.242171317480179	-0.3013006512350319	0.3000002418013602
-9.63492628198527	20.447865399706505	1.2744318538726147	-0.31774030737086306	0.3359515866562754
-8.511979787933821	19.63934754978057	1.316344999328129	-0.27112753275159895	0.42105504938269506
-8.412203891350405	19.4367030452377	1.3157064496140884	-0.25541306408398895	0.42826518976682015
-8.861496508320027	20.0881956391881	1.3099005337242158	-0.30315115066520554	0.39362640092012335
-8.677814870382358	19.86003686712696	1.3148265097355414	-0.2873448511656371	0.4080148525384306
-10.409357512926338	20.18096142143874	1.2255964996990913	-0.2852112022803969	0.2871613826718302
-10.79710685594536	19.791961768687052	1.1973033259010368	-0.25404811145215783	0.26791660937092415
-10.785679793055646	19.803992338152558	1.1980966900850245	-0.2549537568783442	0.2684668678163966
-10.503409678691938	20.101603547076234	1.2191226434327316	-0.2785059677646683	0.2821478178298485
-11.760956418321427	18.987861528055976	1.1387186449047866	-0.19713688813277314	0.22582444811546218
-11.523235694283702	19.219241316736024	1.1538725879186515	-0.21050051885430637	0.23398967536001122
-10.828460804935474	19.76565596978038	1.1954454593259238	-0.2520634733474342	0.2664902527276914
-11.15203284394894	19.485982039391637	1.1747633147396859	-0.23026184638218355	0.25079814076654106
-11.338762237521642	19.37033472884137	1.165048776845949	-0.2211422894400064	0.24233974797768637
-8.160413380449972	19.034430336383014	1.3124896644470798	-0.22210550216646527	0.44879872182253616
-8.0712521510263	18.89928505826888	1.31280001021698	-0.2107652803289649	0.4554919799483274
-7.818586642841267	18.37119969400198	1.2974433993564194	-0.16253081760735663	0.4758563067076852
-7.801553346127336	18.337769279015088	1.2965441106948654	-0.15947759523754534	0.47710585206574296
-7.798549641616148	18.329959307262747	1.296157208598618	-0.15875400668307899	0.477328528642103
-7.7743272824557055	17.104951854205982	1.1957251873934442	-0.04425212781243951	0.47437290155009093
-7.783741806986411	17.082410464980747	1.1928892775804716	-0.042413223070874	0.4735589155478752
-7.764805280510347	17.71926770390472	1.2514336487634357	-0.10159617699150998	0.47765272374665113
-7.765134015594184	17.702299241060896	1.2500095832523648	-0.1000194765231436	0.47750093543619576
-7.785173334564877	18.087991371679102	1.27837351460557	-0.13608515124194687	0.4775541974908434
-12.207394115779582	17.651695249152727	1.0605716211052605	-0.13860271550661268	0.2143503352151349
-12.334583649954002	18.01743438287169	1.0793950941325865	-0.15187205761607744	0.2094054542680684
-11.898441133341503	18.87073873241356	1.1298835400297442	-0.18972360545754688	0.2203625586332279
-11.97913973552026	18.76913114866832	1.1233003933701222	-0.18458586380714115	0.21823351357852336
-12.20179125652366	18.480366296380733	1.1054259631115224	-0.16975227381650915	0.21085955857696337
-12.346236091480979	18.07372770119775	1.0827346913631606	-0.15388949737925534	0.20865042252358568
-12.325910176357382	18.130813591682937	1.0862632455170336	-0.15624351849311963	0.2092138416580067
-11.98711940596362	17.350214550324804	1.041612123430651	-0.12621372023663802	0.22310360559769868
-12.003748444063904	17.37062698875574	1.0428083338067493	-0.1270899417011944	0.22253681631470146
-11.972536370029344	17.33827830647077	1.0407865408093875	-0.12560045825582095	0.22374912454853776
-8.121894220306949	16.547592387360503	1.1114218963660427	9.825134422328788E-4	0.4474436960302696
-8.10563373419339	16.57251979077354	1.1154856664447728	-0.0010510346382266202	0.4485630488443576
-7.984939422131087	16.76625234830246	1.1446700377795789	-0.016758189426647387	0.4582039184125425
-8.228393449448319	16.494855391024913	1.0968353912075022	0.0030169308037429556	0.4400033015476101
-8.587857197385803	16.313739525462502	1.0473010013008865	0.009958927871022741	0.41403190870765505
-8.648307457720517	16.29639910076707	1.0410210725196236	0.009750792755109402	0.4100174828691339
-8.78995850036625	16.26628487690744	1.029236078078136	0.007268453831805853	0.4010371351616631
-11.704600070861353	17.072933459403412	1.0201839197538025	-0.11247801184929085	0.2347312742550537
-10.554248746023152	16.279117077015805	0.9535859502668204	-0.05140182711548849	0.2918311473865508
-10.957521253644972	16.490186693601217	0.966129947987637	-0.07305872391518009	0.270059961240557
-11.418330839711729	16.816770790787647	0.9967221868562294	-0.09776926371530223	0.24862986007866716
-11.33353091563429	16.74939463269658	0.9909211392141444	-0.09348244827167022	0.25231652609121547
-11.282552150529034	16.71369893929399	0.9884339134128751	-0.09094371303189432	0.2549173458929386
-10.494053521806357	16.247901452253174	0.9502366195348327	-0.04810743948820911	0.2950368463100796
-10.328899462146932	16.210273477704867	0.9502677745090762	-0.04029005511429514	0.30469687533929835
-9.963639931852718	16.115765536031095	0.9480702441806728	-0.022586254188788544	0.32487325994099026
-9.716780988764722	16.1404887812949	0.9625949110000224	-0.01592274771077695	0.3410252682005185
-9.288329654651506	16.143910880354827	0.9813589892820711	3.1671890029910145E-4	0.36768629876290543
